# Supplementary material for: Finger drawing on smartphone screens enables early Parkinson’s disease detection through hybrid 1D-CNN and BiGRU deep learning architecture
Source: PLoS One. 2025 Jul 14;20(7):e0327733. doi: 10.1371/journal.pone.0327733 (PMC12258557; doi:10.1371/journal.pone.0327733)
Supplement: S1 File — (XLSX) [file pone.0327733.s001.xlsx]

## Sheet: Sheet1
ID	Sex	Diagnosis	Age (years)	Hoehn-Yahr stage	Years since diag.
1	M	PD	67	2	4.5
2	F	PD	57	1	1
3	F	PD	62	1	3
4	F	PD	71	2.5	7
5	F	PD	68	2	1
6	M	PD	67	1.5	2
7	F	PD	73	1.5	2
8	F	PD	66	1.5	1
9	F	PD	76	2.5	3
10	F	PD	71	2.5	6
11	F	PD	59	1	2
12	M	PD	61	1	1
13	M	PD	71	2	5
14	M	PD	75	1.5	6
15	F	PD	72	1.5	2
16	M	PD	66	2	7
17	M	PD	64	2	5.5
18	F	PD	75	1.5	6
19	F	PD	61	1	2
20	F	PD	72	2	6
21	F	PD	72	2.5	5
22	M	PD	71	1	5
23	F	PD	73	1	1
24	F	PD	76	2	5
25	F	PD	56	1.5	4
26	F	PD	75	1.5	3
27	M	PD	68	2	2
28	M	PD	71	1.5	2
29	M	HC	73	NA	NA
30	M	HC	67	NA	NA
31	M	HC	64	NA	NA
32	M	HC	65	NA	NA
33	F	HC	73	NA	NA
34	F	HC	70	NA	NA
35	F	HC	62	NA	NA
36	F	HC	61	NA	NA
37	M	HC	72	NA	NA
38	F	HC	72	NA	NA
39	F	HC	77	NA	NA
40	M	HC	71	NA	NA
41	F	HC	71	NA	NA
42	F	HC	64	NA	NA
43	F	HC	75	NA	NA
44	F	HC	71	NA	NA
45	F	HC	61	NA	NA
46	M	HC	65	NA	NA
47	M	HC	61	NA	NA
48	F	HC	70	NA	NA
49	M	HC	70	NA	NA
50	M	HC	70	NA	NA
51	F	HC	67	NA	NA
52	F	HC	66	NA	NA
53	M	HC	67	NA	NA
54	F	HC	61	NA	NA
55	M	HC	65	NA	NA
56	F	HC	66	NA	NA
57	F	HC	74	NA	NA
58	F	HC	70	NA	NA
