# Supplementary material for: Finger drawing on smartphone screens enables early Parkinson’s disease detection through hybrid 1D-CNN and BiGRU deep learning architecture
Source: PLoS One. 2025 Jul 14;20(7):e0327733. doi: 10.1371/journal.pone.0327733 (PMC12258557; doi:10.1371/journal.pone.0327733)
Supplement: S2 File — (ZIP) [file pone.0327733.s002.zip]

Archive with 124 entries (117 files):
- Dataset/
- Dataset/data description.docx
- Dataset/Spiral/
- Dataset/Spiral/healthy/
- Dataset/Spiral/healthy/029_HC_SPIR_R.txt
- Dataset/Spiral/healthy/030_HC_SPIR_R.txt
- Dataset/Spiral/healthy/031_HC_SPIR_R.txt
- Dataset/Spiral/healthy/032_HC_SPIR_R.txt
- Dataset/Spiral/healthy/033_HC_SPIR_R.txt
- Dataset/Spiral/healthy/034_HC_SPIR_R.txt
- Dataset/Spiral/healthy/035_HC_SPIR_R.txt
- Dataset/Spiral/healthy/036_HC_SPIR_R.txt
- Dataset/Spiral/healthy/037_HC_SPIR_R.txt
- Dataset/Spiral/healthy/038_HC_SPIR_R.txt
- Dataset/Spiral/healthy/039_HC_SPIR_R.txt
- Dataset/Spiral/healthy/040_HC_SPIR_R.txt
- Dataset/Spiral/healthy/041_HC_SPIR_R.txt
- Dataset/Spiral/healthy/042_HC_SPIR_R.txt
- Dataset/Spiral/healthy/043_HC_SPIR_R.txt
- Dataset/Spiral/healthy/044_HC_SPIR_R.txt
- Dataset/Spiral/healthy/045_HC_SPIR_R.txt
- Dataset/Spiral/healthy/046_HC_SPIR_R.txt
- Dataset/Spiral/healthy/047_HC_SPIR_R.txt
- Dataset/Spiral/healthy/048_HC_SPIR_R.txt
- Dataset/Spiral/healthy/049_HC_SPIR_R.txt
- Dataset/Spiral/healthy/050_HC_SPIR_R.txt
- Dataset/Spiral/healthy/051_HC_SPIR_R.txt
- Dataset/Spiral/healthy/052_HC_SPIR_R.txt
- Dataset/Spiral/healthy/053_HC_SPIR_R.txt
- Dataset/Spiral/healthy/054_HC_SPIR_R.txt
- Dataset/Spiral/healthy/055_HC_SPIR_R.txt
- Dataset/Spiral/healthy/056_HC_SPIR_R.txt
- Dataset/Spiral/healthy/057_HC_SPIR_R.txt
- Dataset/Spiral/healthy/058_HC_SPIR_R.txt
- Dataset/Spiral/patient/
- Dataset/Spiral/patient/001_PD_SPIR_R.txt
- Dataset/Spiral/patient/002_PD_SPIR_R.txt
- Dataset/Spiral/patient/003_PD_SPIR_R.txt
- Dataset/Spiral/patient/004_PD_SPIR_R.txt
- Dataset/Spiral/patient/005_PD_SPIR_R.txt
- Dataset/Spiral/patient/006_PD_SPIR_R.txt
- Dataset/Spiral/patient/007_PD_SPIR_R.txt
- Dataset/Spiral/patient/008_PD_SPIR_R.txt
- Dataset/Spiral/patient/009_PD_SPIR_R.txt
- Dataset/Spiral/patient/010_PD_SPIR_R.txt
- Dataset/Spiral/patient/011_PD_SPIR_R.txt
- Dataset/Spiral/patient/012_PD_SPIR_R.txt
- Dataset/Spiral/patient/013_PD_SPIR_R.txt
- Dataset/Spiral/patient/014_PD_SPIR_R.txt
- Dataset/Spiral/patient/015_PD_SPIR_R.txt
- Dataset/Spiral/patient/016_PD_SPIR_R.txt
- Dataset/Spiral/patient/017_PD_SPIR_R.txt
- Dataset/Spiral/patient/018_PD_SPIR_R.txt
- Dataset/Spiral/patient/019_PD_SPIR_R.txt
- Dataset/Spiral/patient/020_PD_SPIR_R.txt
- Dataset/Spiral/patient/021_PD_SPIR_R.txt
- Dataset/Spiral/patient/022_PD_SPIR_R.txt
- Dataset/Spiral/patient/023_PD_SPIR_R.txt
- Dataset/Spiral/patient/024_PD_SPIR_R.txt
- Dataset/Spiral/patient/025_PD_SPIR_R.txt
- Dataset/Spiral/patient/026_PD_SPIR_R.txt
- Dataset/Spiral/patient/027_PD_SPIR_R.txt
- Dataset/Spiral/patient/028_PD_SPIR_R.txt
- Dataset/Wavy/
- Dataset/Wavy/healthy/
- Dataset/Wavy/healthy/029_HC_WAVE_R.txt
- Dataset/Wavy/healthy/030_HC_WAVE_R.txt
- Dataset/Wavy/healthy/031_HC_WAVE_R.txt
- Dataset/Wavy/healthy/032_HC_WAVE_R.txt
- Dataset/Wavy/healthy/033_HC_WAVE_R.txt
- Dataset/Wavy/healthy/034_HC_WAVE_R.txt
- Dataset/Wavy/healthy/035_HC_WAVE_R.txt
- Dataset/Wavy/healthy/036_HC_WAVE_R.txt
- Dataset/Wavy/healthy/037_HC_WAVE_R.txt
- Dataset/Wavy/healthy/038_HC_WAVE_R.txt
- Dataset/Wavy/healthy/039_HC_WAVE_R.txt
- Dataset/Wavy/healthy/040_HC_WAVE_R.txt
- Dataset/Wavy/healthy/041_HC_WAVE_R.txt
- Dataset/Wavy/healthy/042_HC_WAVE_R.txt
- Dataset/Wavy/healthy/043_HC_WAVE_R.txt
- Dataset/Wavy/healthy/044_HC_WAVE_R.txt
- Dataset/Wavy/healthy/045_HC_WAVE_R.txt
- Dataset/Wavy/healthy/046_HC_WAVE_R.txt
- Dataset/Wavy/healthy/047_HC_WAVE_R.txt
- Dataset/Wavy/healthy/048_HC_WAVE_R.txt
- Dataset/Wavy/healthy/049_HC_WAVE_R.txt
- Dataset/Wavy/healthy/050_HC_WAVE_R.txt
- Dataset/Wavy/healthy/051_HC_WAVE_R.txt
- Dataset/Wavy/healthy/052_HC_WAVE_R.txt
- Dataset/Wavy/healthy/053_HC_WAVE_R.txt
- Dataset/Wavy/healthy/054_HC_WAVE_R.txt
- Dataset/Wavy/healthy/055_HC_WAVE_R.txt
- Dataset/Wavy/healthy/056_HC_WAVE_R.txt
- Dataset/Wavy/healthy/057_HC_WAVE_R.txt
- Dataset/Wavy/healthy/058_HC_WAVE_R.txt
- Dataset/Wavy/patient/
- Dataset/Wavy/patient/001_PD_WAVE_R.txt
- Dataset/Wavy/patient/002_PD_WAVE_R.txt
- Dataset/Wavy/patient/003_PD_WAVE_R.txt
- Dataset/Wavy/patient/004_PD_WAVE_R.txt
- Dataset/Wavy/patient/005_PD_WAVE_R.txt
- Dataset/Wavy/patient/006_PD_WAVE_R.txt
- Dataset/Wavy/patient/007_PD_WAVE_R.txt
- Dataset/Wavy/patient/008_PD_WAVE_R.txt
- Dataset/Wavy/patient/009_PD_WAVE_R.txt
- Dataset/Wavy/patient/010_PD_WAVE_R.txt
- Dataset/Wavy/patient/011_PD_WAVE_R.txt
- Dataset/Wavy/patient/012_PD_WAVE_R.txt
- Dataset/Wavy/patient/013_PD_WAVE_R.txt
- Dataset/Wavy/patient/014_PD_WAVE_R.txt
- Dataset/Wavy/patient/015_PD_WAVE_R.txt
- Dataset/Wavy/patient/016_PD_WAVE_R.txt
- Dataset/Wavy/patient/017_PD_WAVE_R.txt
- Dataset/Wavy/patient/018_PD_WAVE_R.txt
- Dataset/Wavy/patient/019_PD_WAVE_R.txt
- Dataset/Wavy/patient/020_PD_WAVE_R.txt
- Dataset/Wavy/patient/021_PD_WAVE_R.txt
- Dataset/Wavy/patient/022_PD_WAVE_R.txt
- Dataset/Wavy/patient/023_PD_WAVE_R.txt
- Dataset/Wavy/patient/024_PD_WAVE_R.txt
- Dataset/Wavy/patient/025_PD_WAVE_R.txt
- Dataset/Wavy/patient/026_PD_WAVE_R.txt
- Dataset/Wavy/patient/027_PD_WAVE_R.txt
- Dataset/Wavy/patient/028_PD_WAVE_R.txt
