# Supplementary material for: Finger drawing on smartphone screens enables early Parkinson’s disease detection through hybrid 1D-CNN and BiGRU deep learning architecture
Source: PLoS One. 2025 Jul 14;20(7):e0327733. doi: 10.1371/journal.pone.0327733 (PMC12258557; doi:10.1371/journal.pone.0327733)
Supplement: S2 File — (ZIP) [file pone.0327733.s002.zip › Dataset/Spiral/healthy/029_HC_SPIR_R.txt]

506.0	633.0	0.0	0.0	0.0	0.0	0.0	0.0	0.0
526.24036	634.36005	16.0	1.0955515	0.1820671	0.06847196875	0.01137919375	0.004279498046875	7.11199609375E-4
543.2009	636.40015	32.0	1.0414208	0.16174605	-0.0033831687499999985	-0.0012700656250000004	-0.00449094609375	-7.905787109375001E-4
558.09216	639.523	49.0	0.9172946	0.21302117	-0.007301541176470592	0.0030161835294117653	-2.304924956747408E-4	2.5213230320069206E-4
570.288	643.4293	65.0	0.75103444	0.26999262	-0.01039126	0.0035607156250000004	-1.9310742647058794E-4	3.40332559742647E-5
582.93933	647.3131	82.0	0.6771438	0.29021358	-0.004346508235294118	0.0011894682352941183	3.55573633217993E-4	-1.3948514057093424E-4
595.39215	653.1961	99.0	0.64467365	0.34337494	-0.0019100088235294104	0.003127138823529411	1.433234948096887E-4	1.1398062283737017E-4
596.0069	654.0069	115.0	0.33109793	0.24896938	-0.0195984825	-0.005900347500000002	-0.001105529604779412	-5.642178952205883E-4
602.6836	657.7627	132.0	0.14244497	0.16888951	-0.011097232941176469	-0.004710580588235294	5.000735034602077E-4	6.998628892733577E-5
614.6385	664.75903	148.0	0.22675177	0.22970878	0.005269174999999999	0.0038012043750000005	0.0010229004963235293	5.319865602022059E-4
626.2996	672.5331	165.0	0.5426377	0.41087455	0.018581525294117645	0.010656810000000001	7.830794290657439E-4	4.0327091911764707E-4
638.4426	680.11005	181.0	0.86267596	0.57259536	0.02000239125	0.010107550625	8.880412224264726E-5	-3.432871093750009E-5
649.60657	688.07104	198.0	0.9242841	0.6179697	0.0036240082352941194	0.0026690788235294092	-9.63434294982699E-4	-4.375571647923876E-4
659.4231	694.73846	214.0	0.73770654	0.51769423	-0.011661097500000002	-0.006267216874999995	-9.553191084558826E-4	-5.585184811580878E-4
670.8449	702.56323	231.0	0.617562	0.44553557	-0.007067325882352939	-0.004244627058823532	2.7022185986159194E-4	1.1897587153979195E-4
681.79663	710.2373	248.0	0.62833124	0.4441822	6.334847058823472E-4	-7.960999999999793E-5	4.5298885813148745E-4	2.450010034602079E-4
693.1961	718.13074	264.0	0.65296865	0.46662357	0.0015398381250000051	0.0014025856249999975	5.664708869485362E-5	9.263722656249972E-5
705.96576	727.1184	281.0	0.7320666	0.5103069	0.004652820588235292	0.0025696076470588247	1.8311661548442865E-4	6.864835423875454E-5
721.37573	739.5318	298.0	0.8553111	0.6485257	0.007249676470588234	0.008130517647058822	1.5275622837370248E-4	3.271123529411763E-4
735.4835	747.774	314.0	0.9363367	0.66261035	0.005064100000000002	8.80290625000002E-4	-1.3659852941176452E-4	-4.5313918887867624E-4
747.8458	757.5382	331.0	0.9166116	0.64674413	-0.001160300000000003	-9.333070588235318E-4	-3.661411764705885E-4	-1.06682216695502E-4
759.58185	766.3182	347.0	0.7812375	0.5696583	-0.008460881249999996	-0.004817864375000001	-4.562863281249996E-4	-2.4278483226102934E-4
771.1251	772.5626	364.0	0.65744525	0.44355136	-0.007281897058823532	-0.007418055294117644	6.935201124567438E-5	-1.5295240700692017E-4
781.6515	781.6515	381.0	0.5922575	0.42276108	-0.003834573529411764	-0.0012229576470588232	2.0278373702422163E-4	3.6441750865051886E-4
794.09467	792.0947	397.0	0.6528652	0.5227213	0.0037879812500000026	0.006247513750000003	4.764096737132354E-4	4.6690446231617663E-4
805.7787	802.7787	413.0	0.69730467	0.6204996	0.0027774668749999953	0.006111143749999999	-6.315714843750046E-5	-8.523125000000232E-6
816.765	815.671	430.0	0.7034781	0.7709823	3.6314294117647264E-4	0.008851923529411762	-1.4201905493079546E-4	1.6122233996539783E-4
828.16583	829.02686	447.0	0.6843974	0.880746	-0.0011223941176470558	0.006456688235294119	-8.738453287197226E-5	-1.4089619377162608E-4
838.9463	840.12195	463.0	0.6490343	0.84150034	-0.0022101937500000057	-0.0024528537500000044	-6.798747702205937E-5	-5.568463740808828E-4
848.78094	851.5371	480.0	0.6078676	0.75336784	-0.0024215705882352943	-0.00518426470588235	-1.2433931660899328E-5	-1.606712326989615E-4
860.3907	866.12244	496.0	0.61865985	0.7548442	6.745156250000037E-4	9.227249999999715E-5	1.9350538832720612E-4	3.297835753676467E-4
870.3459	880.6842	513.0	0.62938374	0.8212222	6.30817058823527E-4	0.0039045882352941206	-2.5705038927339226E-6	2.2425386678200728E-4
879.48596	893.7289	530.0	0.59372777	0.8933334	-0.0020974099999999988	0.00424183529411765	-1.60483944636678E-4	1.9838062283737005E-5
886.2379	904.79736	546.0	0.48744428	0.8408541	-0.006642718124999999	-0.0032799562500000004	-2.840817578125E-4	-4.7011197150735313E-4
892.33276	915.6655	563.0	0.35497528	0.6674653	-0.007792294117647059	-0.010199341176470589	-6.762211721453293E-5	-4.07022642733564E-4
896.83716	925.0929	580.0	0.22292493	0.5200594	-0.007767667647058824	-0.008670935294117652	1.4486159169549919E-6	8.99062283737022E-5
900.7122	934.7805	596.0	0.16130558	0.49279395	-0.0038512093749999993	-0.001704090624999998	2.4477864200367653E-4	4.3542779181985334E-4
904.67084	948.3479	613.0	0.14253837	0.61645156	-0.001103953529411765	0.007273977058823531	1.6160328503460203E-4	5.281216284602076E-4
908.2525	960.7676	644.0	0.16079865	0.7553296	5.890412903225803E-4	0.00447993677419355	5.461273612046275E-5	-9.013033176225746E-5
910.0	972.05994	652.0	0.13501053	0.80319554	-0.0032235149999999997	0.0059832424999999995	-4.765695362903225E-4	1.879132157258062E-4
911.15344	981.76733	662.0	0.07098569	0.71038836	-0.006402483999999998	-0.009280717999999999	-3.1789689999999984E-4	-0.0015263960499999998
911.0	992.6404	679.0	-0.019626934	0.6009756	-0.005330154352941176	-0.006436044705882353	6.307821453287188E-5	1.6733372318339094E-4
911.0	1005.03284	696.0	-0.070561096	0.6102358	-0.0029961271764705885	5.4471764705882E-4	1.3729571626297575E-4	4.1063307958477484E-4
912.0	1019.66345	712.0	-0.04356382	0.7644462	0.00168732975	0.009638149999999998	2.927160579044118E-4	5.683395220588236E-4
913.0	1034.495	728.0	0.026052186	0.95528996	0.0043510003750000005	0.011927735000000002	1.6647941406250003E-4	1.4309906250000023E-4
912.0	1046.9996	745.0	0.014021856	0.9650709	-7.076664705882354E-4	5.753494117647036E-4	-2.9756863797577855E-4	-6.677873875432529E-4
912.0	1059.4569	762.0	-0.013160578	0.8350494	-0.0015989667058823528	-0.007648323529411759	-5.2429425605536324E-5	-4.8374546712802723E-4
912.0	1072.8801	778.0	-0.03856684	0.73565847	-0.001587891375	-0.006211933125000006	6.922081801470571E-7	8.977440027573453E-5
912.6659	1087.3271	795.0	-0.021872742	0.75934696	9.820057647058822E-4	0.0013934405882352978	1.5117041998269896E-4	4.473749243079591E-4
913.0	1103.0574	811.0	0.0334141	0.8898424	0.003455427625	0.008155965000000001	1.5458886626838238E-4	4.2265777573529393E-4
913.0	1116.3877	828.0	0.045441914	0.9552684	7.075184705882351E-4	0.0038485882352941167	-1.6164171496539797E-4	-2.533751038062285E-4
912.0	1129.0953	845.0	-0.013419076	0.86961204	-0.0034624111764705885	-0.005038609411764705	-2.452899792387543E-4	-5.227763321799308E-4
912.0	1142.1592	861.0	-0.043084554	0.7627325	-0.0018540923749999997	-0.00667997125	1.005199250919118E-4	-1.0258511488970591E-4
912.0	1155.5956	878.0	-0.040189885	0.7307314	1.7027464705882326E-4	-0.0018824176470588238	1.1908041306228371E-4	2.82209035467128E-4
912.0	1170.1464	895.0	-0.0061328323	0.80106413	0.0020033560411764706	0.004137219411764703	1.0782831730103809E-4	3.5409629757785454E-4
912.0	1183.9929	911.0	0.013427696	0.8741489	0.0012225330187499999	0.004567798125000001	-4.880143890165442E-5	2.6911169577206132E-5
911.0	1194.1014	928.0	-0.016732803	0.7647359	-0.001774147	-0.006436058823529411	-1.7627529522058823E-4	-6.472857028546713E-4
910.0	1204.5852	944.0	-0.06387985	0.63265896	-0.0029466904375	-0.008254808750000002	-7.328396484374999E-5	-1.1367187040441193E-4
907.9374	1215.3131	961.0	-0.10713883	0.55593246	-0.0025446458823529415	-0.004513323529411767	2.3649679714532845E-5	2.2008736591695502E-4
906.9863	1227.0819	977.0	-0.10817007	0.5862473	-6.44524999999993E-5	0.001894677500000004	1.5501208639705889E-4	4.0050006433823567E-4
906.0015	1239.9893	994.0	-0.08650008	0.68667865	0.001274705294117647	0.00590772647058823	7.877398788927331E-5	2.3606170415224858E-4
905.0777	1251.5339	1011.0	-0.05980962	0.7696884	0.001570027058823529	0.004882926470588241	1.7371868512110707E-5	-6.028235294117582E-5
903.14374	1261.2814	1027.0	-0.07378089	0.71893865	-8.732043750000001E-4	-0.0031718593750000024	-1.5270196461397056E-4	-5.034241153492652E-4
901.20544	1270.9728	1044.0	-0.10973319	0.60649127	-0.002114841176470588	-0.006614551764705882	-7.303745891003458E-5	-2.0251131704152232E-4
900.0	1279.0371	1060.0	-0.13118583	0.48109326	-0.0013407900000000006	-0.007837375625	4.8378198529411704E-5	-7.642649126838241E-5
898.3026	1288.4868	1077.0	-0.11231186	0.44050217	0.0011102335294117648	-0.002387711176470588	1.441778546712803E-4	3.2056849697231836E-4
897.3597	1297.5612	1093.0	-0.0766054	0.49302042	0.0022316537499999997	0.0032823906249999993	7.008876378676468E-5	3.543813625919117E-4
895.41534	1307.9231	1110.0	-0.069957286	0.5639519	3.910655294117653E-4	0.004172439999999996	-1.0826989532871968E-4	5.23558455882351E-5
894.4847	1317.0614	1127.0	-0.075073466	0.60370964	-3.009517647058831E-4	0.0023386905882353	-4.070689965397932E-5	-1.0786761245674683E-4
892.5383	1324.8468	1143.0	-0.09449278	0.559823	-0.0012137071249999996	-0.0027429150000000055	-5.704721001838228E-5	-3.176003492647066E-4
889.1997	1333.6006	1160.0	-0.14021827	0.4975796	-0.0026897347058823535	-0.0036613764705882325	-8.682515181660906E-5	-5.4027145328719236E-5
886.3327	1340.3346	1177.0	-0.19528195	0.42127612	-0.0032390400000000003	-0.004488440000000002	-3.231207612456746E-5	-4.865079584775117E-5
883.7673	1347.931	1193.0	-0.21904439	0.38963878	-0.0014851524999999997	-0.0019773337499999974	1.0961796875000004E-4	1.569441406250003E-4
879.574	1355.852	1210.0	-0.24573578	0.4256305	-0.0015700817647058812	0.0021171600000000003	-4.995839100345966E-6	2.408525735294116E-4
875.6298	1362.7404	1226.0	-0.2486971	0.42568055	-1.8508250000000108E-4	3.128124999998011E-6	8.65624540441175E-5	-1.3212699218750014E-4
869.8035	1370.262	1243.0	-0.30792364	0.44142702	-0.0034839141176470586	9.262629411764714E-4	-1.9404891868512103E-4	5.430204801038078E-5
863.89935	1379.1342	1260.0	-0.38028777	0.49067432	-0.004256713529411767	0.0028968999999999996	-4.545878892733577E-5	1.1591982698961932E-4
857.0822	1386.9177	1276.0	-0.43715394	0.5068848	-0.0035541356249999996	0.0010131550000000017	4.391111902573544E-5	-1.1773406249999987E-4
851.25916	1393.6544	1293.0	-0.44043672	0.47734508	-1.9310470588235207E-4	-0.0017376305882352968	1.977077011245675E-4	-1.6181091695501756E-4
844.3326	1399.6674	1309.0	-0.4350318	0.40216535	3.3780749999999873E-4	-0.004698733125	3.3182012867646925E-5	-1.8506890854779395E-4
837.9539	1406.0461	1326.0	-0.4060529	0.3289565	0.0017046411764705899	-0.00430640294117647	8.04019809688583E-5	2.3078246107266468E-5
829.9784	1413.0216	1343.0	-0.43363783	0.33855015	-0.001622642941176471	5.64332352941177E-4	-1.9572259515570947E-4	2.865138408304498E-4
822.86127	1419.8517	1359.0	-0.46350312	0.3856807	-0.0018665806249999993	0.0029456593749999996	-1.5246105238970515E-5	1.488329388786764E-4
815.3886	1426.6115	1376.0	-0.47572613	0.42119008	-7.190005882352961E-4	0.0020887870588235315	6.750470804498254E-5	-5.0404253892733417E-5
807.61475	1434.3853	1393.0	-0.4724362	0.45468935	1.935252941176501E-4	0.0019705452941176454	5.367799307958507E-5	-6.955397923875654E-6
798.33685	1442.1305	1409.0	-0.50824314	0.47378516	-0.002237933750000004	0.0011934881249999994	-1.519661902573534E-4	-4.856607306985287E-5
788.6504	1449.8796	1426.0	-0.57225895	0.48885676	-0.0037656358823529414	8.86564705882354E-4	-8.986483131487866E-5	-1.80543187716262E-5
776.10706	1457.6531	1442.0	-0.70190734	0.4958074	-0.008103024374999997	4.344150000000005E-4	-2.7108678079044095E-4	-2.8259356617647096E-5
766.2206	1465.4236	1459.0	-0.74468446	0.48177797	-0.0025163011764705884	-8.252605882352946E-4	3.2863077638408284E-4	-7.409856401384089E-5
755.63245	1471.8206	1475.0	-0.72579026	0.4373931	0.0011808874999999983	-0.0027740543750000013	2.3107429227941167E-4	-1.2179961167279417E-4
745.59094	1478.8455	1492.0	-0.64306736	0.405051	0.004866052941176473	-0.0019024764705882343	2.167744377162632E-4	5.126928849480982E-5
736.4172	1484.3497	1509.0	-0.56234986	0.346614	0.004748088235294118	-0.0034374705882352953	-6.939100346020887E-6	-9.02937716262977E-5
726.53	1491.376	1525.0	-0.53659326	0.34224078	0.0016097875000000011	-2.733262499999972E-4	-1.9614379595588228E-4	1.9775902113970613E-4
715.57385	1497.2131	1542.0	-0.59890485	0.35255063	-0.0036653876470588284	6.064617647058797E-4	-3.1030442041522527E-4	5.175223615916923E-5
703.8904	1503.0548	1558.0	-0.67596066	0.35976905	-0.004815988124999997	4.511512500000002E-4	-7.191252987132302E-5	-9.706907169117466E-6
694.355	1507.858	1575.0	-0.6898404	0.33198106	-8.164552941176487E-4	-0.0016345876470588226	2.3526663711072638E-4	-1.2269052335640135E-4
685.6094	1511.6953	1592.0	-0.62453187	0.25688252	0.0038416782352941195	-0.004417561176470588	2.7400785467128047E-4	-1.637043252595156E-4
676.8113	1515.6755	1608.0	-0.50819844	0.18783985	0.0072708393749999975	-0.004315166875	2.1432257123161737E-4	6.399643841911728E-6
667.2337	1519.5065	1625.0	-0.47267535	0.17887384	0.002089593529411767	-5.274123529411763E-4	-3.04779167387543E-4	2.2280908953287198E-4
654.70026	1524.1499	1641.0	-0.5993042	0.2053564	-0.007914303124999997	0.0016551599999999993	-6.252435409007353E-4	1.3641077205882348E-4
642.1614	1528.2795	1658.0	-0.7605424	0.25394627	-0.0094846	0.0028582276470588224	-9.237040441176482E-5	7.076868512110724E-5
628.7799	1531.6029	1674.0	-0.87034756	0.25524756	-0.006862822500000004	8.133062500000066E-5	1.638610937499997E-4	-1.7355606387867636E-4
616.69824	1533.5503	1691.0	-0.8706135	0.17837226	-1.5643529411765887E-5	-0.004522076470588234	4.02775233564014E-4	-2.707886526816609E-4
602.54626	1536.9868	1708.0	-0.84071445	0.127634	0.0017587676470588258	-0.002984603529411765	1.0437712802768186E-4	9.043958477508642E-5
587.8817	1540.4454	1725.0	-0.85630625	0.14379479	-9.171647058823555E-4	9.506347058823534E-4	-1.574077854671283E-4	2.314846020761246E-4
574.7308	1543.6483	1741.0	-0.8741235	0.18698417	-0.0011135781250000004	0.00269933625	-1.2275838694852805E-5	1.092938465073529E-4
559.8794	1546.6058	1757.0	-0.8954303	0.20588796	-0.0013316749999999974	0.0011814868750000002	-1.3631054687499814E-5	-9.486558593749998E-5
546.283	1549.4906	1774.0	-0.87025875	0.18852817	0.0014806794117647084	-0.0010211641176470596	1.6543261245674742E-4	-1.2956770544982703E-4
530.24945	1551.2189	1791.0	-0.8758926	0.13421835	-3.314029411764736E-4	-0.0031946952941176478	-1.065930795847754E-4	-1.278547750865052E-4
514.75494	1552.1556	1807.0	-0.9369848	0.078174	-0.0038182624999999956	-0.0035027718749999995	-2.1792872242647012E-4	-1.9254786305146986E-5
500.39114	1553.087	1824.0	-0.9490735	0.02719141	-7.111000000000037E-4	-0.002998975882352941	1.8277426470588188E-4	2.9635058391003455E-5
487.76794	1553.0	1840.0	-0.859191	-0.015081359	0.0056176562499999985	-0.0026420480625	3.9554726562500013E-4	2.2307988740808793E-5
477.18503	1553.0	1857.0	-0.69975364	-0.035824314	0.009378668235294122	-0.0012201738235294117	2.2123599913494846E-4	8.363966111591697E-5
463.53775	1552.0768	1874.0	-0.6211656	-0.046348393	0.0046228258823529395	-6.190634705882353E-4	-2.797554325259519E-4	3.5359432525951556E-5
451.32605	1550.1895	1890.0	-0.6663076	-0.10561007	-0.002821375000000001	-0.0037038548125	-4.652625551470588E-4	-1.9279945886948528E-4
438.58133	1548.226	1907.0	-0.7473439	-0.15623787	-0.0047668411764705855	-0.002978105882352941	-1.1443918685121086E-4	4.269111353806228E-5
425.8607	1547.2659	1923.0	-0.7921768	-0.14291936	-0.002802056250000004	8.324068750000004E-4	1.2279905790441134E-4	2.3815704733455884E-4
414.6224	1545.3245	1940.0	-0.76135963	-0.12836093	0.0018127747058823565	8.563782352941166E-4	2.7146064446366826E-4	1.4100800173009579E-6
401.5223	1541.7207	1956.0	-0.71276706	-0.14549944	0.0030370356249999966	-0.0010711568749999997	7.65163074448525E-5	-1.2047094439338228E-4
388.5	1538.0	1973.0	-0.7637276	-0.21704344	-0.0029976788235294084	-0.0042084705882352936	-3.5498320285467085E-4	-1.8454786548442905E-4
375.5	1534.0	1990.0	-0.78873587	-0.2881909	-0.0014710747058823562	-0.004185144705882354	8.980024221453249E-5	1.3721107266434843E-6
363.6997	1529.5856	2006.0	-0.7742319	-0.30579054	9.06498125000002E-4	-0.0010999774999999982	1.485983019301474E-4	1.9282295036764725E-4
351.66986	1523.835	2023.0	-0.7480888	-0.33376452	0.0015378294117647045	-0.0016455282352941182	3.7137134515570734E-5	-3.209121972318353E-5
340.9411	1517.9706	2040.0	-0.65307325	-0.37139753	0.005589149999999997	-0.0022137064705882335	2.3831297577854663E-4	-3.3422249134947955E-5
329.19653	1510.7977	2056.0	-0.64862615	-0.43702492	2.779437500000023E-4	-0.0041017118750000005	-3.3195039062499965E-4	-1.1800033777573544E-4
315.6366	1504.221	2073.0	-0.7215564	-0.4615454	-0.004290014705882352	-0.001442381176470589	-2.6870343858131495E-4	1.5643121756055362E-4
303.21423	1495.3452	2090.0	-0.78733885	-0.5030941	-0.003869555882352944	-0.002444041176470588	2.47328719723181E-5	-5.892117647058817E-5
292.7588	1487.807	2106.0	-0.7518023	-0.53044045	0.002221034375	-0.0017091468749999977	3.80661891084559E-4	4.593089384191188E-5
282.98843	1480.9913	2122.0	-0.6403074	-0.50034463	0.006968431250000004	0.0018809887499999997	2.9671230468750025E-4	2.2438347656249984E-4
272.95804	1471.9664	2139.0	-0.5341216	-0.4960891	0.006246223529411765	2.503252941176442E-4	-4.248280709342583E-5	-9.592137975778561E-5
263.2801	1463.2241	2156.0	-0.4923906	-0.51052725	0.0024547647058823507	-8.493029411764696E-4	-2.230269896193773E-4	-6.468401384083022E-5
253.67725	1453.6772	2172.0	-0.5318451	-0.5496892	-0.0024659062499999967	-0.002447621875	-3.075419347426467E-4	-9.989493336397066E-5
242.85283	1441.194	2189.0	-0.59625244	-0.67037773	-0.0037886670588235315	-0.007099325294117648	-7.780945934256087E-5	-2.736296128892734E-4
232.1273	1427.5782	2205.0	-0.65222734	-0.8201443	-0.003498431250000003	-0.009360410625000003	1.8139738051470522E-5	-1.4131783318014718E-4
222.4781	1414.0693	2222.0	-0.6433328	-0.90911317	5.23208235294118E-4	-0.00523346294117647	2.36567028546713E-4	2.4276162846020784E-4
213.74956	1399.7993	2238.0	-0.5914783	-0.96320766	0.0032409062500000016	-0.0033809056249999997	1.698561259191177E-4	1.1578483226102937E-4
204.03566	1385.2571	2256.0	-0.54109234	-0.9461724	0.0027992200000000033	9.464033333333331E-4	-2.4538124999999905E-5	2.4040605324074073E-4
196.0	1370.0	2272.0	-0.49619526	-0.9304172	0.002806067499999995	9.84699999999998E-4	4.2796874999949126E-7	2.39354166666656E-6
186.09784	1354.6713	2288.0	-0.521529	-0.9492993	-0.0015833587499999996	-0.0011801312499999939	-2.7433914062499967E-4	-1.353019531249995E-4
178.30904	1341.0408	2305.0	-0.51282877	-0.9187627	5.117782352941162E-4	0.001796270588235289	1.2324335207612445E-4	1.750824610726637E-4
171.95065	1328.9012	2322.0	-0.44105706	-0.8153518	0.0042218652941176495	0.0060829941176470635	2.1824041522491372E-4	2.521602076124573E-4
164.95573	1313.9115	2338.0	-0.36414513	-0.7776829	0.004806995625000001	0.0023543062500000003	3.6570645680146974E-5	-2.3304299172794145E-4
158.34093	1297.0228	2355.0	-0.34963495	-0.87057644	8.53539999999999E-4	-0.005464325882352944	-2.3255621323529425E-4	-4.59919537197232E-4
152.4252	1281.4672	2371.0	-0.3309614	-0.9782695	0.001167096874999999	-0.0067308162500000004	1.9597304687499998E-5	-7.915564797794102E-5
148.89314	1268.626	2388.0	-0.2785321	-0.96329087	0.003084076470588236	8.810958823529407E-4	1.1276350562283748E-4	4.4775953719723184E-4
143.94443	1255.8333	2404.0	-0.23783302	-0.8409888	0.0025436925	0.0076438793750000025	-3.377399816176477E-5	4.2267396829044135E-4
140.11108	1243.3333	2421.0	-0.18526375	-0.7006845	0.00309231	0.008253194117647055	3.227161764705883E-5	3.584204368512076E-5
138.10312	1230.6188	2437.0	-0.14876886	-0.6655258	0.002280930625	0.002197418750000006	-5.0711210937499993E-5	-3.784859604779406E-4
135.14526	1217.8716	2454.0	-0.12098459	-0.7086979	0.0016343688235294117	-0.00253953529411765	-3.803304714532873E-5	-2.7864435553633267E-4
132.20187	1207.2112	2471.0	-0.12089289	-0.69902533	5.394117647058831E-6	5.689747058823524E-4	-9.582204152249134E-5	1.8285352941176483E-4
131.0	1196.3566	2487.0	-0.09319208	-0.6428615	0.0017313006250000004	0.0035102393750000016	1.0786915670955884E-4	1.8382904181985307E-4
129.2975	1184.785	2504.0	-0.07787519	-0.6231516	9.009935294117646E-4	0.001159405882352938	-4.8841593858131516E-5	-1.382843230968861E-4
128.34824	1172.4376	2521.0	-0.048982207	-0.658443	0.0016995872352941175	-0.0020759647058823513	4.697610034602076E-5	-1.90315916955017E-4
128.0	1158.9976	2537.0	-0.004767475	-0.7636816	0.00276342075	-0.0065774124999999975	6.648959466911765E-5	-2.813404871323529E-4
128.0	1147.0	2554.0	0.016266176	-0.8293916	0.0012372735882352941	-0.0038652941176470614	-8.97733624567474E-5	1.5953637543252564E-4
127.0	1135.3384	2570.0	-0.0058847256	-0.7773303	-0.00138443135	0.0032538312499999986	-1.6385655863970588E-4	4.4494533547794125E-4
127.0	1123.5934	2587.0	0.0054086996	-0.7094139	6.643191294117646E-4	0.003995082352941176	1.20514734083045E-4	4.360300605536337E-5
129.313	1112.122	2604.0	0.06254457	-0.6636853	0.0033609335529411763	0.002689917647058824	1.5862437785467128E-4	-7.677439446366775E-5
130.24162	1100.5503	2620.0	0.10349308	-0.66476786	0.0025592818750000005	-6.765999999999717E-5	-5.010322987132349E-5	-1.7234860294117633E-4
132.24577	1086.2797	2637.0	0.15178272	-0.7598808	0.00284056705882353	-0.005594878823529414	1.6546187283737022E-5	-3.2513051903114215E-4
135.31085	1072.912	2653.0	0.18502195	-0.83250237	0.002077451874999999	-0.0045388481250000015	-4.769469898897069E-5	6.600191865808829E-5
138.21461	1060.2489	2670.0	0.20106167	-0.8413574	9.43512941176471E-4	-5.20884117647058E-4	-6.67022902249134E-5	2.3635082396193785E-4
140.03976	1046.7217	2686.0	0.18743922	-0.8379203	-8.514031250000005E-4	2.148187500000051E-4	-1.1218225413602947E-4	4.5981429227941444E-5
142.93172	1032.2731	2703.0	0.17710872	-0.8356993	-6.076764705882349E-4	1.3064705882352457E-4	1.433686202422151E-5	-4.951275951557679E-6
145.91328	1016.6937	2719.0	0.17244478	-0.89283866	-2.9149625000000033E-4	-0.0035712099999999983	1.9761263786764658E-5	-2.3136606617647017E-4
151.62698	1001.87036	2736.0	0.23809302	-0.96528697	0.003861661176470588	-0.004261665294117645	2.4430337802768166E-4	-4.0615017301038027E-5
156.31738	988.5928	2753.0	0.3299167	-0.91786927	0.0054013929411764715	0.0027892764705882357	9.057245674740491E-5	4.147612802768165E-4
162.87057	975.97656	2769.0	0.4053963	-0.8013557	0.004717474999999999	0.007282098124999997	-4.2744871323529545E-5	2.808013534007351E-4
170.66782	961.1315	2786.0	0.46680588	-0.75668555	0.003612328235294119	0.002627655882352939	-6.500863321799293E-5	-2.737907201557093E-4
179.30255	947.37646	2803.0	0.5468952	-0.791301	0.004711136470588236	-0.00203620294117647	6.463577854671278E-5	-2.7434463667820055E-4
187.48506	934.27246	2819.0	0.584594	-0.835827	0.002356174999999995	-0.002782874999999997	-1.4718509191176507E-4	-4.666700367647044E-5
196.82828	923.6061	2836.0	0.6101553	-0.76137006	0.0015036058823529417	0.004379820000000001	-5.015112456747373E-5	4.213349999999999E-4
204.91571	913.60535	2853.0	0.56838745	-0.61714387	-0.002456932352941173	0.00848389352941176	-2.3297283737024204E-4	2.414160899653976E-4
212.4077	903.6538	2869.0	0.50870734	-0.5019587	-0.003730006875000004	0.007199073125000004	-7.956715762867694E-5	-8.030127527573479E-5
219.16023	897.453	2886.0	0.43207332	-0.4017272	-0.0045078835294117625	0.0058959705882352925	-4.575745025951521E-5	-7.665309039792419E-5
226.28531	892.036	2902.0	0.37259623	-0.30200055	-0.0037173181250000006	0.006232915625000002	4.941033777573512E-5	2.105906479779433E-5
233.96115	886.2792	2919.0	0.37474775	-0.24667785	1.2656000000000104E-4	0.0032542764705882337	2.261104779411766E-4	-1.752140679065746E-4
242.88295	882.5585	2936.0	0.47465408	-0.1880891	0.00587684294117647	0.0034463970588235293	3.382519377162629E-4	1.1301211072664447E-5
249.36716	878.87756	2952.0	0.49843213	-0.17553376	0.0014861281249999997	7.847087499999999E-4	-2.744196760110294E-4	-1.663555193014706E-4
256.16064	875.95984	2969.0	0.44636318	-0.15354054	-0.0030628794117647028	0.0012937188235294123	-2.675886786332178E-4	2.994176903114191E-5
262.00095	872.99963	2985.0	0.3626584	-0.12592629	-0.005231548750000002	0.0017258906250000004	-1.355418336397062E-4	2.7010737591911757E-5
268.81775	871.0608	3002.0	0.3337992	-0.09394666	-0.0016975999999999985	0.0018811547058823527	2.0787933823529433E-4	9.133181228373663E-6
276.55988	868.11	3018.0	0.3864183	-0.111092165	0.0032886937499999984	-0.0010715940625000003	3.116433593749998E-4	-1.8454679802389708E-4
284.22516	865.38745	3035.0	0.4660118	-0.13137712	0.0046819705882352935	-0.0011932326470588223	8.195746107266442E-5	-7.155210856401295E-6
293.05075	862.4746	3052.0	0.524919	-0.16008742	0.0034651294117647087	-0.0016888411764705896	-7.157889273356382E-5	-2.9153442906574545E-5
300.9071	860.2732	3068.0	0.5472057	-0.16895612	0.0013929187499999995	-5.542937499999987E-4	-1.2951316636029432E-4	7.090921415441193E-5
309.73282	858.3168	3085.0	0.5402021	-0.14508606	-4.119764705882352E-4	0.001404121176470588	-1.0617030709342557E-4	1.1520087802768158E-4
318.16925	856.3661	3101.0	0.52355224	-0.106867135	-0.001040616250000001	0.002388682812499999	-3.928998621323537E-5	6.15351022518382E-5
327.82062	854.4359	3118.0	0.5484801	-0.09250439	0.0014663447058823544	8.448673529411763E-4	1.474682915224915E-4	-9.081267409169546E-5
337.47516	851.505	3134.0	0.5850678	-0.12368454	0.00228673125	-0.0019487593749999994	5.1274159007352855E-5	-1.7460167049632348E-4
347.01715	849.59656	3151.0	0.61325586	-0.14869359	0.0016581211764705858	-0.0014711205882352936	-3.6977063148789077E-5	2.809639922145328E-5
356.9813	847.60376	3168.0	0.61569875	-0.14058203	1.4369941176470443E-4	4.771505882352935E-4	-8.908363321799301E-5	1.14604186851211E-4
365.54385	846.6913	3184.0	0.5724052	-0.08936304	-0.002705846875000001	0.0032011868749999995	-1.780966429227941E-4	1.7025226792279413E-4
375.12354	844.77527	3201.0	0.551157	-0.07062464	-0.0012498941176470552	0.0011022588235294118	8.564427984429092E-5	-1.234663559688581E-4
386.2771	844.0	3217.0	0.5960267	-0.05709275	0.0028043562500000008	8.457431250000003E-4	2.53390647977941E-4	-1.603223115808822E-5
399.1365	843.0	3234.0	0.71131605	-0.05725787	0.0067817264705882325	-9.712941176470865E-6	2.3396295415224893E-4	-5.032094506920419E-5
409.53577	842.0	3251.0	0.7540119	-0.047937796	0.002511520588235293	5.482396470588238E-4	-2.5118858131487884E-4	3.28207404844291E-5
419.18842	842.0	3267.0	0.69832116	-0.009178129	-0.0034806712499999976	0.0024224791875	-3.745119898897057E-4	1.171399712775735E-4
427.95654	842.0	3284.0	0.57918257	0.020074058	-0.007008152352941179	0.001720716882352941	-2.074988884083048E-4	-4.128013559688581E-5
435.45618	842.864	3300.0	0.44345638	0.04091296	-0.008482886874999998	0.001302431375	-9.217090762867619E-5	-2.614284420955882E-5
444.28333	843.0	3317.0	0.41689605	0.06335127	-0.0015623723529411744	0.0013199005882352944	4.07089089532872E-4	1.0276007785467312E-6
454.90527	843.0	3334.0	0.51198334	0.039850432	0.005593369999999999	-0.0013824022352941178	4.2092602076124555E-4	-1.589589896193772E-4
465.49673	843.0	3350.0	0.6174675	0.008300466	0.006592759999999996	-0.001971872875	6.24618749999998E-5	-3.6841914981617635E-5
476.04346	844.0	3367.0	0.6859174	0.01704441	0.0040264647058823565	5.143496470588235E-4	-1.5095854671280234E-4	1.4624838365051901E-4
487.13876	845.0	3383.0	0.7241279	0.044546656	0.0023881562500000023	0.0017188903749999998	-1.0239427849264714E-4	7.528379549632352E-5
497.44998	846.57495	3400.0	0.67275935	0.09295628	-0.0030216794117647098	0.002847624941176471	-3.1822562716263015E-4	6.639615095155713E-5
507.54654	848.0	3416.0	0.6315626	0.121874064	-0.0025747968750000003	0.0018073615000000001	2.7930158547794344E-5	-6.501646507352943E-5
517.6367	849.43945	3433.0	0.5992011	0.11140429	-0.0019036176470588195	-6.158690588235295E-4	3.948113105536357E-5	-1.4254297404844293E-4
528.17993	851.43604	3450.0	0.60169894	0.11192471	1.4693176470588078E-4	3.061294117647021E-5	1.2062055363321767E-4	3.802835294117645E-5
537.8765	854.37524	3466.0	0.5961264	0.15431368	-3.482837500000044E-4	0.0026493106250000007	-3.095096966911782E-5	1.6366860523897065E-4
548.3518	858.5408	3483.0	0.61568826	0.219743	0.001150697647058826	0.0038487835294117637	8.817537629757826E-5	7.055722967128017E-5
558.88184	861.3528	3500.0	0.63427246	0.24510148	0.0010931882352941207	0.001491675294117648	-3.38290657439443E-6	-1.3865342560553622E-4
569.8269	864.3308	3516.0	0.6460799	0.22070213	7.379650000000001E-4	-0.0015249593750000009	-2.2201452205882535E-5	-1.8853966681985307E-4
581.5876	869.1958	3533.0	0.68559235	0.24870302	0.002324261764705878	0.0016471111764705883	9.331157439446339E-5	1.8659238538062289E-4
592.30695	875.15344	3549.0	0.68606687	0.32079038	2.9657500000002113E-5	0.004505459999999999	-1.4341276654411723E-4	1.786468014705882E-4
603.85095	879.9254	3566.0	0.69443065	0.36228758	4.919870588235319E-4	0.002441011764705883	2.7195856401384107E-5	-1.2143813148788919E-4
613.6709	885.8025	3582.0	0.6638735	0.39112255	-0.001909821875000002	0.001802185625000001	-1.501130583639709E-4	-3.9926633731617636E-5
623.1467	890.48804	3599.0	0.5941565	0.34690458	-0.004101000000000001	-0.0026010570588235293	-1.288928308823529E-4	-2.590142755190312E-4
632.181	896.38574	3615.0	0.5361701	0.32812032	-0.0036241499999999996	-0.0011740162499999998	2.980312500000011E-5	8.91900505514706E-5
641.71045	901.48413	3632.0	0.50640166	0.3320548	-0.0017510847058823534	2.314399999999978E-4	1.1018031141868508E-4	8.267389705882338E-5
649.83514	906.12634	3649.0	0.49004903	0.30553985	-9.619194117647047E-4	-0.0015597029411764695	4.642148788927346E-5	-1.0536134948096867E-4
659.5822	911.29114	3665.0	0.5253274	0.29299286	0.002204898125	-7.841868749999988E-4	1.9792609604779406E-4	4.846975413602942E-5
668.3264	916.7449	3682.0	0.5355767	0.2983913	6.029000000000009E-4	3.175552941176473E-4	-9.423518382352938E-5	6.48083628892733E-5
676.0574	922.5431	3699.0	0.509156	0.3233467	-0.0015541588235294095	0.0014679647058823506	-1.2688581314878884E-4	6.767114186851196E-5
682.3927	928.3927	3715.0	0.43033832	0.36673146	-0.0049261050000000035	0.0027115475000000014	-2.1074663602941213E-4	7.772392463235317E-5
689.5945	934.1958	3732.0	0.37026146	0.37333825	-0.003533932941176471	3.886347058823514E-4	8.189247404844309E-5	-1.366419290657441E-4
694.1636	940.1636	3748.0	0.279315	0.3700814	-0.00568415375	-2.0355312499999861E-4	-1.343888005514706E-4	-3.7011739430146875E-5
699.93146	947.24194	3765.0	0.27559775	0.38692513	-2.1866176470588267E-4	9.908076470588236E-4	3.214995285467128E-4	7.025651600346013E-5
705.7534	955.0045	3782.0	0.30272228	0.4494901	0.0015955605882352962	0.0036802923529411762	1.067189619377164E-4	1.582049826989619E-4
711.3715	962.49536	3798.0	0.33053806	0.496394	0.0017384862500000008	0.00293149375	8.932853860294036E-6	-4.679991268382352E-5
716.31934	970.4258	3815.0	0.31720608	0.51516336	-7.8423411764706E-4	0.0011040799999999975	-1.4839531574394475E-4	-1.0749492647058837E-4
720.05896	978.1179	3831.0	0.27270612	0.50052506	-0.0027812475000000003	-9.148937499999996E-4	-1.2481333639705877E-4	-1.2618585937499983E-4
724.99115	986.9823	3848.0	0.24200593	0.5079798	-0.001805893529411764	4.385141176470597E-4	5.7373762975778607E-5	7.961222750865055E-5
729.8608	996.65186	3864.0	0.25280228	0.5548198	6.747718749999989E-4	0.0029274999999999995	1.5504158777573517E-4	1.5556161764705874E-4
734.6978	1006.2445	3881.0	0.2822917	0.6052818	0.0017346717647058816	0.002968352941176471	6.234705233564017E-5	2.403114186851263E-6
738.6709	1016.17725	3897.0	0.27611214	0.63098645	-3.862224999999983E-4	0.0016065406249999997	-1.325558915441175E-4	-8.511326976102946E-5
742.4606	1026.3816	3914.0	0.2408318	0.63518256	-0.0020753141176470583	2.4682999999999856E-4	-9.935833044982705E-5	-7.998297794117653E-5
745.7062	1036.5309	3931.0	0.19600038	0.63650954	-0.002637142352941177	7.805764705882875E-5	-3.3048719723183455E-5	-9.927785467127636E-6
748.0	1046.7838	3947.0	0.15177369	0.6253495	-0.002764168125000001	-6.975025000000024E-4	-7.939110753676487E-6	-4.847250919117694E-5
750.197	1060.1896	3965.0	0.095720604	0.7022002	-0.003114060333333333	0.004269483333333336	-1.9438456018518444E-5	2.7594365740740766E-4
752.49316	1073.4519	3981.0	0.09092564	0.80959797	-2.996852499999999E-4	0.006712360624999997	1.758984427083333E-4	1.526798307291663E-4
753.47437	1088.3208	3997.0	0.06557045	0.9175184	-0.001584699375	0.006745026874999997	-8.03133828125E-5	2.0416406250000317E-6
755.4353	1103.4823	4014.0	0.07097125	0.99156094	3.1769411764705864E-4	0.004355443529411764	1.1190549956747404E-4	-1.4056372621107255E-4
756.0	1117.3964	4030.0	0.057899635	0.9581074	-8.169759375000001E-4	-0.0020908462499999933	-7.091687844669117E-5	-4.0289311121323484E-4
756.0	1132.1438	4047.0	0.0034304266	0.91063595	-0.003204071082352941	-0.0027924382352941222	-1.4041736146193771E-4	-4.1270116782007583E-5
753.74506	1146.7848	4063.0	-0.08447925	0.90117157	-0.0054943547875	-5.915237499999962E-4	-1.4314273157169119E-4	1.3755715533088288E-4
752.8412	1160.1118	4080.0	-0.13458945	0.84154224	-0.0029476588235294115	-0.0035076076470588256	1.498056449394464E-4	-1.715343468858135E-4
750.8965	1171.621	4096.0	-0.16730131	0.7524855	-0.0020444912500000006	-0.005566046249999998	5.644797334558818E-5	-1.2865241268382327E-4
748.96704	1182.1647	4113.0	-0.1524007	0.6413342	8.765064705882358E-4	-0.006538311764705886	1.718233953287198E-4	-5.719208910034636E-5
747.0401	1191.7996	4130.0	-0.14104068	0.53108376	6.682364705882352E-4	-0.006485319999999997	-1.2251176470588273E-5	3.117162629758199E-6
743.1275	1200.745	4146.0	-0.17552097	0.47794482	-0.002155018125	-0.0033211837500000015	-1.7645341222426468E-4	1.977585156249997E-4
740.2474	1207.629	4163.0	-0.21696003	0.41611525	-0.002437591764705882	-0.003637033529411765	-1.6621978806228376E-5	-1.857939878892726E-5
738.1931	1214.4207	4179.0	-0.20428365	0.35282236	7.922737499999992E-4	-0.003955805624999999	2.0186659466911759E-4	-1.9923255974264658E-5
734.47046	1220.2943	4196.0	-0.19411035	0.29944402	5.984294117647073E-4	-0.003139902352941178	-1.1402608131487757E-5	4.799431012110714E-5
731.596	1225.1061	4213.0	-0.18418314	0.24673958	5.839535294117642E-4	-0.0031002611764705877	-8.515224913495947E-7	2.331833910034723E-6
727.6727	1230.991	4230.0	-0.19944353	0.25501996	-8.976700000000007E-4	4.8708117647058846E-4	-8.715432525951558E-5	2.1102013840830448E-4
723.79376	1236.8093	4246.0	-0.24941044	0.29921854	-0.003122931875	0.002762411249999999	-1.3907886718749998E-4	1.4220812959558817E-4
719.9208	1242.6189	4262.0	-0.26267546	0.33248803	-8.29063750000001E-4	0.002079343125000001	1.4336675781249995E-4	-4.26917578124999E-5
716.02826	1247.9718	4280.0	-0.24788024	0.35557535	8.21956666666668E-4	0.00128262888888889	9.172335648148161E-5	-4.426190200617282E-5
712.1421	1253.2869	4296.0	-0.24782245	0.33150005	3.6118750000001254E-6	-0.0015047062500000014	-5.1146549479166745E-5	-1.7420844618055571E-4
708.17834	1256.8217	4312.0	-0.23474087	0.25809973	8.175987500000006E-4	-0.004587519999999998	5.087417968750003E-5	-1.9267585937499977E-4
704.2922	1261.7079	4329.0	-0.23688255	0.24085778	-1.2598117647058863E-4	-0.0010142323529411783	-5.550470155709348E-5	2.1019339100345995E-4
701.4776	1265.5225	4346.0	-0.20418346	0.22195812	0.0019234758823529403	-0.0011117447058823521	1.2055629757785463E-4	-5.736020761245518E-6
697.59985	1269.4001	4362.0	-0.19991301	0.21647072	2.6690312500000056E-4	-3.429625000000002E-4	-1.0353579733455873E-4	4.8048887867646996E-5
692.7755	1273.1123	4379.0	-0.24471243	0.21886581	-0.0026352600000000004	1.4088764705882286E-4	-1.7071547794117654E-4	2.846177335640136E-5
688.94324	1277.0568	4395.0	-0.26524723	0.21639173	-0.0012834249999999995	-1.5462999999999935E-4	8.448968750000006E-5	-1.846985294117639E-5
685.1071	1280.893	4412.0	-0.269944	0.21523194	-2.762805882352951E-4	-6.822294117647023E-5	5.924378892733555E-5	5.082768166089949E-6
681.0274	1284.9725	4429.0	-0.24573424	0.22972053	0.001424103529411766	8.522699999999997E-4	1.0002259515570949E-4	5.414664359861588E-5
678.2317	1288.7683	4445.0	-0.19172078	0.2338044	0.003375841249999999	2.5524187499999934E-4	1.2198360753676456E-4	-3.731425781250002E-5
673.33435	1292.4985	4462.0	-0.21690936	0.22833513	-0.0014816811764705876	-3.2172176470588224E-4	-2.857366133217992E-4	-3.393903762975774E-5
668.4048	1296.5952	4478.0	-0.27726734	0.23360606	-0.0037723737499999986	3.2943312500000044E-4	-1.431682858455882E-4	4.069718060661767E-5
663.5493	1300.4507	4495.0	-0.31665665	0.23949753	-0.002317018235294118	3.4655705882352835E-4	8.560914792387532E-5	1.0072902249134064E-6
657.9025	1304.3983	4512.0	-0.34711158	0.24163754	-0.0017914664705882349	1.2588294117647208E-4	3.091480968858137E-5	-1.298083044982684E-5
653.1033	1308.2645	4528.0	-0.34283608	0.24157535	2.6721874999999923E-4	-3.886875000001094E-6	1.2866782628676463E-4	-8.110613511029574E-6
647.23804	1312.1747	4544.0	-0.3305886	0.23235576	7.654674999999986E-4	-5.76224375E-4	3.114054687499996E-5	-3.577109374999993E-5
643.0	1316.0	4562.0	-0.31993368	0.2325353	5.919400000000007E-4	9.974444444444766E-6	-9.640416666666552E-6	3.256660108024693E-5
638.039	1319.9609	4578.0	-0.29622793	0.23400289	0.0014816093750000016	9.172437499999943E-5	5.560433593750006E-5	5.109370659722166E-6
633.2279	1322.3861	4595.0	-0.2743002	0.20083454	0.001289866470588234	-0.0019510794117647051	-1.1278994377162802E-5	-1.2016492863321793E-4
628.2906	1325.7095	4611.0	-0.27747014	0.16644092	-1.981212499999989E-4	-0.002149601250000001	-9.299923253676455E-5	-1.2407614889705984E-5
623.4321	1327.2839	4628.0	-0.27852392	0.11756073	-6.198705882352965E-5	-0.0028753052941176463	8.007893598615837E-6	-4.268847318339091E-5
618.2476	1329.2509	4644.0	-0.29317698	0.087486714	-9.158162499999997E-4	-0.0018796260000000006	-5.3364324448529376E-5	6.222995588235286E-5
613.39575	1331.2014	4661.0	-0.2901756	0.084904306	1.7655176470588222E-4	-1.5190635294117614E-4	6.425694204152247E-5	1.0163056747404849E-4
608.59186	1334.136	4677.0	-0.2951898	0.12991917	-3.133875000000015E-4	0.002813429	-3.062120404411773E-5	1.8533345955882351E-4
602.8906	1335.0365	4694.0	-0.32649013	0.10417371	-0.0018411958823529404	-0.0015144388235294117	-8.987108131487876E-5	-2.545804602076125E-4
596.9712	1337.0096	4711.0	-0.36017597	0.10480614	-0.0019815200000000014	3.7201764705882545E-5	-8.254359861591822E-6	9.127297577854671E-5
591.24384	1337.9187	4728.0	-0.37425473	0.06540579	-8.281623529411746E-4	-0.0023176676470588234	6.784456747404864E-5	-1.3852173010380623E-4
585.3935	1339.0	4744.0	-0.37721318	0.04945193	-1.8490312500000008E-4	-9.971162500000005E-4	4.0203701746323405E-5	8.253446231617644E-5
578.9103	1340.7725	4760.0	-0.3735138	0.06421118	2.312112499999984E-4	9.224531250000005E-4	2.6007148437499905E-5	1.1997308593750006E-4
572.67773	1341.774	4777.0	-0.38817114	0.071775705	-8.621964705882364E-4	4.4497205882352875E-4	-6.431810121107263E-5	-2.808712153979246E-5
565.92676	1342.691	4793.0	-0.40807804	0.059285015	-0.0012441812499999969	-7.806681249999995E-4	-2.3874048713235027E-5	-7.660251148897052E-5
558.4345	1344.0	4810.0	-0.43807253	0.07276726	-0.0017643817647058847	7.930732352941175E-4	-3.0600030276816934E-5	9.257302119377159E-5
551.0	1345.5	4827.0	-0.47336334	0.07385338	-0.00207593	6.388941176470565E-5	-1.832636678200679E-5	-4.28931660899654E-5
543.2974	1345.5405	4843.0	-0.47239488	0.041117158	6.052875000000027E-5	-0.0020460138749999997	1.3352867187500003E-4	-1.318689554227941E-4
534.6224	1346.0	4860.0	-0.5123799	0.031454287	-0.002352059999999999	-5.684041764705885E-4	-1.419169852941176E-4	8.691821756055361E-5
526.38873	1346.0	4877.0	-0.5304969	-0.0020552147	-0.001065705882352944	-0.0019711471588235293	7.566788927335618E-5	-8.251429307958476E-5
516.0878	1347.0	4893.0	-0.57966405	0.010693509	-0.003072946874999996	7.9679523125E-4	-1.2545256204044074E-4	1.7299639937959558E-4
507.69904	1347.0	4910.0	-0.5861827	0.01209344	-3.834499999999976E-4	8.234888235294118E-5	1.582056985294117E-4	-4.202625581747405E-5
497.775	1347.0	4926.0	-0.57933736	-3.7884514E-4	4.2783374999999513E-4	-7.7951782125E-4	5.070523437499955E-5	-5.3866668975183824E-5
489.30316	1348.0	4943.0	-0.5705378	0.024789704	5.176211764705905E-4	0.0014805028905882352	5.28161332179973E-6	1.3294239481401383E-4
481.5569	1348.0	4959.0	-0.5100904	0.017671056	0.0037779624999999956	-4.449154999999999E-4	2.0377133272058781E-4	-1.2033864941176469E-4
473.8551	1347.0	4976.0	-0.4506112	-0.021710888	0.0034987764705882393	-0.0023165849411764705	-1.6422707612456253E-5	-1.1009820242214533E-4
465.1075	1346.0215	4993.0	-0.44344935	-0.055055775	4.2128529411764525E-4	-0.0019614639411764706	-1.8102889273356436E-4	2.088947058823529E-5
457.17038	1344.0568	5009.0	-0.47420797	-0.11975614	-0.0019224137499999974	-0.0040437728125	-1.4648119025735266E-4	-1.3014430445772057E-4
449.5903	1341.1476	5026.0	-0.48874414	-0.18224613	-8.550688235294127E-4	-0.003675881764705883	6.278499567474028E-5	2.164064987024216E-5
442.55374	1339.1846	5042.0	-0.45462745	-0.19260518	0.0021322931250000003	-6.474406249999988E-4	1.867101217830883E-4	1.8927757123161776E-4
436.70953	1336.473	5059.0	-0.37344941	-0.18377356	0.004775178823529412	5.195070588235285E-4	1.5546386461937715E-4	6.864398140138396E-5
431.8902	1333.5935	5075.0	-0.28382736	-0.17999938	0.0056013781250000005	2.35886250000001E-4	5.163745634191179E-5	-1.772630055147047E-5
425.9931	1329.6621	5092.0	-0.26523137	-0.20374876	0.0010938817647058795	-0.0013970223529411773	-2.6514684472318356E-4	-9.605344723183401E-5
420.1936	1325.1936	5109.0	-0.2831369	-0.25861946	-0.0010532664705882354	-0.003227688235294119	-1.2630283737024203E-4	-1.0768622837370246E-4
414.9027	1320.354	5125.0	-0.3236112	-0.320333	-0.0025296437499999977	-0.0038570962499999972	-9.227357996323514E-5	-3.9338000919117384E-5
409.6696	1314.6696	5142.0	-0.32815793	-0.35817933	-2.6745470588235287E-4	-0.002226254705882355	1.3306994377162615E-4	9.593185553633188E-5
403.69162	1309.6917	5159.0	-0.33324438	-0.36043814	-2.9920294117647176E-4	-1.3287117647058823E-4	-1.8675432525952286E-6	1.2314020761245687E-4
397.92746	1302.9275	5176.0	-0.33659276	-0.39272052	-1.9696352941176378E-4	-0.0018989635294117647	6.014083044982822E-6	-1.0388778546712803E-4
388.4189	1293.419	5192.0	-0.45088938	-0.49146304	-0.007143538750000001	-0.0061714075	-4.341609512867648E-4	-2.670277481617647E-4
379.9064	1282.633	5208.0	-0.56611216	-0.64531463	-0.007201423749999998	-0.009615724374999999	-3.617812499999819E-6	-2.1526980468749993E-4
371.13208	1272.915	5225.0	-0.6137543	-0.71998113	-0.002802478823529412	-0.0043921470588235275	2.5876146626297564E-4	3.072692538927336E-4
363.33685	1263.1711	5242.0	-0.57153517	-0.6996169	0.0024834782352941174	0.00119789588235294	3.1093865051903114E-4	3.288260553633216E-4
356.71497	1254.6437	5258.0	-0.45553416	-0.59437877	0.0072500631249999975	0.0065773831250000026	2.979115556066175E-4	3.362179526654414E-4
351.08807	1244.1469	5274.0	-0.34317777	-0.5571391	0.007022274375000002	0.0023274793749999967	-1.4236796874999734E-5	-2.6561898437500037E-4
345.18045	1234.3008	5291.0	-0.30033097	-0.5842215	0.002520400000000001	-0.0015930823529411737	-2.648161397058824E-4	-2.306212781141865E-4
340.30698	1225.5116	5308.0	-0.265363	-0.5822999	0.0020569394117647033	1.1303529411764516E-4	-2.7262387543252817E-5	1.0035986159169523E-4
335.3095	1216.619	5325.0	-0.26465276	-0.55403805	4.177882352941345E-5	0.0016624617647058842	-1.1853885813148763E-4	9.114273356401406E-5
330.4113	1207.8226	5341.0	-0.26872805	-0.51397693	-2.547056250000006E-4	0.002503819999999997	-1.8530278033088377E-5	5.2584889705882044E-5
325.55344	1198.3835	5358.0	-0.27667484	-0.5124476	-4.6745823529411657E-4	8.996058823529385E-5	-1.2514859429065646E-5	-1.4199173010380606E-4
321.34576	1189.383	5374.0	-0.2680899	-0.5447721	5.365587499999991E-4	-0.0020202812499999986	6.275106158088224E-5	-1.3189011488970578E-4
318.37363	1180.8682	5391.0	-0.2199072	-0.5363361	0.002834276470588235	4.96235294117647E-4	1.3515986591695507E-4	1.480303849480968E-4
317.0	1171.189	5407.0	-0.123859234	-0.5458264	0.006002997875	-5.931437500000039E-4	1.980450877757353E-4	-6.808619025735319E-5
315.51727	1161.5863	5424.0	-0.029296849	-0.56583714	0.0055624932352941175	-0.0011771023529411715	-2.591203762975779E-5	-3.43505060553628E-5
313.5608	1151.804	5440.0	-0.013430354	-0.5902531	9.916559375E-4	-0.001525997500000001	-2.856773311121323E-4	-2.180594669117684E-5
314.0	1141.9044	5457.0	0.005004171	-0.61770844	0.0010843838235294117	-0.001615020000000003	5.454581531141861E-6	-5.236617647058949E-6
314.0	1134.6749	5474.0	0.022595378	-0.54131114	0.001034776882352941	0.0044939588235294115	-2.918055363321808E-6	3.5935169550173026E-4
315.27475	1125.901	5490.0	0.06514761	-0.4900761	0.0026595144999999997	0.0032021900000000006	1.0154610110294117E-4	-8.073555147058818E-5
316.22696	1118.0922	5507.0	0.11043833	-0.4511123	0.0026641600000000005	0.002291988235294117	2.7326470588239845E-7	-5.3541280276816676E-5
320.33328	1110.3334	5524.0	0.19451708	-0.43524465	0.0049458088235294125	9.333911764705889E-4	1.342146366782007E-4	-7.991747404844283E-5
323.21954	1102.5609	5540.0	0.24202962	-0.4470762	0.0029695337499999995	-7.39471874999998E-4	-1.2351719209558831E-4	-1.0455394071691169E-4
326.0448	1094.9104	5557.0	0.25411114	-0.4550616	7.106776470588242E-4	-4.6972941176470773E-4	-1.3287388840830443E-4	1.5867203719722958E-5
329.95776	1089.0634	5573.0	0.25473487	-0.41155538	3.8983124999999313E-5	0.002719138749999999	-4.1980907628676557E-5	1.9930426011029417E-4
333.83902	1082.3219	5590.0	0.24772857	-0.3669039	-4.1213529411764663E-4	0.0026265576470588248	-2.6536377595155645E-5	-5.445947231833779E-6
338.54337	1076.4567	5606.0	0.26320997	-0.33808365	9.675875000000004E-4	0.0018012656249999995	8.623267463235294E-5	-5.158075137867658E-5
344.37683	1070.6232	5623.0	0.33829623	-0.3252157	0.00441683882352941	7.569382352941187E-4	2.0289713667820056E-4	-6.143102292387534E-5
351.16492	1064.8351	5640.0	0.41360188	-0.33238488	0.004429744117647059	-4.2171647058823514E-4	7.591349480970114E-7	-6.933262975778552E-5
358.7685	1058.9236	5656.0	0.4773212	-0.34154254	0.0039824575000000015	-5.723537500000007E-4	-2.7955413602941093E-5	-9.41482996323535E-6
365.9411	1053.059	5673.0	0.5202686	-0.33647382	0.0025263176470588216	2.981600000000016E-4	-8.565528546712823E-5	5.120669117647072E-5
374.36728	1046.6327	5689.0	0.5240616	-0.36265853	2.370625000000029E-4	-0.001636544375	-1.4307844669117617E-4	-1.209190234375001E-4
383.6497	1040.4102	5706.0	0.54992145	-0.38586852	0.0015211676470588246	-0.0013652935294117656	7.553559688581305E-5	1.5955932093425554E-5
393.27985	1034.6321	5723.0	0.59701794	-0.38008648	0.0027703817647058786	3.401199999999993E-4	7.348318339100318E-5	1.0031844290657441E-4
401.7683	1030.1158	5739.0	0.6021811	-0.33058235	3.2269750000000347E-4	0.0030940081249999987	-1.529802665441172E-4	1.7211800781249996E-4
411.82657	1026.2694	5756.0	0.60615987	-0.24621114	2.3404529411764826E-4	0.004963012352941178	-5.214835640138542E-6	1.0994142517301055E-4
419.23154	1024.6921	5772.0	0.52554387	-0.122434355	-0.005038500000000001	0.0077360490625	-3.295340808823531E-4	1.7331479434742637E-4
427.95355	1022.8093	5789.0	0.48280013	-0.048397172	-0.002514337647058825	0.0043551284117647054	1.4848013840830447E-4	-1.9887768533737027E-4
439.10034	1023.0	5806.0	0.55310065	0.027217817	0.004135324705882352	0.0044479405294117645	3.911566089965398E-4	5.459536332179944E-6
449.4043	1024.0	5822.0	0.6446288	0.09412843	0.005720509375000002	0.0041819133125000005	9.907404181985313E-5	-1.662670105698525E-5
459.1748	1025.0	5839.0	0.6772793	0.13097203	0.001920617647058825	0.0021672705882352936	-2.235230428200692E-4	-1.1850839554498275E-4
467.9327	1026.9832	5855.0	0.63955444	0.154728	-0.002357803750000005	0.001484748125000001	-2.674013373161769E-4	-4.265765395220579E-5
475.7512	1029.8341	5872.0	0.50302213	0.1779943	-0.008031312352941175	0.0013686058823529407	-3.3373580017301E-4	-6.8318966262976635E-6
483.47156	1031.8679	5888.0	0.3998424	0.18344668	-0.006448733124999998	3.407737500000004E-4	9.891120174632356E-5	-6.423950827205877E-5
490.14697	1034.5735	5905.0	0.36381	0.18542226	-0.0021195529411764686	1.1621058823529439E-4	2.546576578719723E-4	-1.320959775086506E-5
497.06116	1037.7653	5922.0	0.3590432	0.20351565	-2.804000000000009E-4	0.0010643170588235287	1.0818546712802751E-4	5.577096885813143E-5
503.83942	1041.4197	5938.0	0.366189	0.2110112	4.4661249999999875E-4	4.684718750000011E-4	4.543828124999998E-5	-3.7240323988970475E-5
509.94992	1045.2999	5955.0	0.37559608	0.24164417	5.533576470588243E-4	0.0018019394117647048	6.279126297577971E-6	7.843926686851199E-5
515.77106	1049.1807	5972.0	0.35287926	0.26944566	-0.0013362835294117663	0.0016353817647058815	-1.1115536332179945E-4	-9.797508650519017E-6
522.0438	1054.0438	5988.0	0.353385	0.28308138	3.160875000000202E-5	8.522325000000011E-4	8.549326746323552E-5	-4.8946829044117524E-5
527.4827	1057.9885	6005.0	0.32648772	0.28604975	-0.0015821929411764719	1.7460999999999987E-4	-9.492951124567493E-5	-3.98601470588236E-5
530.7898	1062.7898	6022.0	0.26217625	0.29093286	-0.0037830276470588223	2.872417647058838E-4	-1.2946086505190296E-4	6.625397923875523E-6
536.12085	1066.7472	6038.0	0.23850322	0.27169967	-0.0014795643750000007	-0.0012020743750000007	1.4396645450367635E-4	-9.308225873161778E-5
539.5703	1072.8555	6055.0	0.20930779	0.29815045	-0.0017173782352941174	0.001555928235294118	-1.3989050605536274E-5	1.6223544766435995E-4
543.5137	1078.7705	6071.0	0.20720303	0.3451999	-1.3154749999999896E-4	0.0029405906249999995	9.91144209558824E-5	8.65413993566176E-5
546.16864	1085.6746	6088.0	0.19203654	0.4117643	-8.921464705882356E-4	0.003915552941176472	-4.4741115916955096E-5	5.735072448096896E-5
549.1051	1092.4204	6104.0	0.16127135	0.4520098	-0.0019228243749999999	0.0025153437499999994	-6.441736902573527E-5	-8.751307444852954E-5
552.1554	1098.3108	6121.0	0.13132675	0.42649743	-0.0017614470588235304	-0.001500727647058824	9.492783304498202E-6	-2.3623949394463664E-4
552.9509	1103.8529	6138.0	0.095616095	0.3816197	-0.002100626764705882	-0.0026398664705882357	-1.9951747404844204E-5	-6.70081660899654E-5
554.9281	1109.7843	6154.0	0.06662799	0.3477038	-0.0018117565625	-0.00211974375	1.805438763786762E-5	3.250767003676474E-5
556.0	1114.7386	6171.0	0.06161606	0.31242457	-2.9481941176470576E-4	-0.0020752488235294114	8.923159710207614E-5	2.6173486159169748E-6
557.0	1119.467	6187.0	0.04327329	0.2759391	-0.001146423125	-0.0022803418750000012	-5.3225232077205895E-5	-1.2818315716911868E-5
557.0	1123.5698	6204.0	0.01230678	0.24378261	-0.0018215594117647058	-0.0018915582352941167	-3.971389922145328E-5	2.2869625865052035E-5
556.27094	1127.4581	6220.0	-0.031788975	0.21302415	-0.0027559846875	-0.001922403750000001	-5.840157973345589E-5	-1.9278446691177686E-6
556.0	1131.3403	6237.0	-0.07912732	0.1974328	-0.002784608529411765	-9.171382352941179E-4	-1.6837554065744051E-6	5.913326557093429E-5
554.40405	1135.1919	6253.0	-0.095226675	0.20899953	-0.0010062096874999997	7.229206249999998E-4	1.1114992761948532E-4	1.0250367876838237E-4
553.0	1138.5259	6270.0	-0.1218304	0.20654006	-0.0015649250000000004	-1.4467470588235242E-4	-3.2865606617647097E-5	-5.1035019463667774E-5
551.5	1142.0	6287.0	-0.11544188	0.19846721	3.7579529411764756E-4	-4.7487352941176427E-4	1.1416001730103812E-4	-1.9423460207612463E-5
549.5857	1144.4143	6303.0	-0.12393774	0.17163445	-5.309912500000005E-4	-0.0016770475000000007	-5.6674159007353E-5	-7.513587316176478E-5
547.28986	1146.3551	6320.0	-0.13361114	0.1217401	-5.690235294117638E-4	-0.0029349617647058818	-2.23719290657431E-6	-7.399495674740477E-5
546.7016	1148.0	6336.0	-0.09789565	0.08943081	0.0022322181249999993	-0.0020193306250000003	1.7507760340073518E-4	5.7226946231617593E-5
544.737	1150.2631	6353.0	-0.10495054	0.076712534	-4.149935294117644E-4	-7.481338823529413E-4	-1.5571833261245668E-4	7.477627897923876E-5
542.799	1152.2009	6369.0	-0.107512385	0.08169015	-1.6011531250000044E-4	3.1110100000000026E-4	1.5929888556985246E-5	6.620218014705885E-5
539.70044	1153.1498	6386.0	-0.14764209	0.07795309	-0.0023605708823529413	-2.1982705882352943E-4	-1.2943856293252593E-4	-3.123106228373704E-5
537.91345	1155.0865	6403.0	-0.16250002	0.08389825	-8.739958823529406E-4	3.4971529411764653E-4	8.744558823529416E-5	3.350249134948094E-5
534.9644	1156.0356	6419.0	-0.18403766	0.074127175	-0.0013461024999999998	-6.106921874999994E-4	-2.9506663602941198E-5	-6.0025467601102867E-5
532.0758	1156.962	6436.0	-0.17500202	0.049913462	5.315082352941166E-4	-0.0014243360588235296	1.1044769031141862E-4	-4.786140419550178E-5
530.1132	1157.0	6453.0	-0.16037267	0.031289693	8.605500000000007E-4	-0.0010955158235294116	1.9355397923875535E-5	1.9342366782006943E-5
527.30304	1157.0	6469.0	-0.14278106	-0.009077397	0.0010994756250000005	-0.002522943125	1.4932851562499984E-5	-8.921420634191178E-5
525.2512	1157.0	6486.0	-0.14505142	-0.030783094	-1.3355058823529407E-4	-0.0012768057058823532	-7.253095371972322E-5	7.330220112456746E-5
522.2767	1157.0	6502.0	-0.15075977	-0.027193096	-3.5677187500000006E-4	2.2437487500000003E-4	-1.3951330422794124E-5	9.382378630514708E-5
518.628	1156.0	6519.0	-0.18394244	-0.043270253	-0.0019519217647058838	-9.457151176470589E-4	-9.383234645328727E-5	-6.882882309688583E-5
514.7478	1155.0	6535.0	-0.2381629	-0.062382568	-0.00338877875	-0.0011945196874999999	-8.980356158088225E-5	-1.5550285615808807E-5
512.4421	1154.0	6552.0	-0.22641245	-0.08540026	6.91202941176472E-4	-0.0013539818823529416	2.399989230103807E-4	-9.38012910899657E-6
509.5129	1154.0	6569.0	-0.19694526	-0.062544346	0.0017333641176470575	0.001344465529411765	6.13035986159168E-5	1.5873220069204157E-4
507.56793	1152.568	6585.0	-0.1304278	-0.04467177	0.00415734125	0.001117036	1.5149857077205892E-4	-1.4214345588235312E-5
506.8027	1153.0	6602.0	-0.057796758	-0.010823622	0.004272414235294118	0.001991067529411765	6.768999134948112E-6	5.141361937716263E-5
504.63373	1154.3662	6618.0	-0.05255504	0.03599887	3.2760737499999996E-4	0.00292640575	-2.4655042876838235E-4	5.84586387867647E-5
505.0	1154.0	6648.0	-0.05255504	0.03599887	0.0	0.0	-1.0920245833333332E-5	-9.754685833333333E-5
