# Supplementary material for: Finger drawing on smartphone screens enables early Parkinson’s disease detection through hybrid 1D-CNN and BiGRU deep learning architecture
Source: PLoS One. 2025 Jul 14;20(7):e0327733. doi: 10.1371/journal.pone.0327733 (PMC12258557; doi:10.1371/journal.pone.0327733)
Supplement: S2 File — (ZIP) [file pone.0327733.s002.zip › Dataset/Spiral/healthy/030_HC_SPIR_R.txt]

512.0	664.0	0.0	0.0	0.0	0.0	0.0	0.0	0.0
514.57837	663.0	159.0	0.3683101	-1.0056244E-5	0.00231641572327044	-6.32468176100629E-8	1.4568652347612832E-5	-3.9777872710731385E-10
518.38043	662.0	177.0	0.28920862	-0.09677487	-0.004394526666666664	-0.005375822986444445	-3.728301327742836E-4	-2.986533188681575E-4
525.02094	662.67365	192.0	0.4503934	0.015582378	0.010745651999999998	0.007490483199999999	0.001009345244444444	8.577537457629629E-4
530.79767	663.0	208.0	0.45149243	0.05799272	6.868937500000005E-5	0.002650646375	-6.673101640624999E-4	-3.0248980156249994E-4
537.5893	664.0	226.0	0.4664441	0.07861702	8.306483333333318E-4	0.0011457944444444442	4.233105324074065E-5	-8.360288503086419E-5
543.9541	665.4885	241.0	0.45586812	0.098130725	-7.050653333333323E-4	0.001300913666666667	-1.0238091111111095E-4	1.0341281481481522E-5
550.24963	667.41656	258.0	0.4247594	0.13192426	-0.0018299247058823516	0.0019878549999999993	-6.616819838523643E-5	4.040831372549013E-5
558.2481	669.312	275.0	0.42981035	0.13959394	2.9711470588235286E-4	4.5115764705882426E-4	1.251199653979238E-4	-9.039396193771618E-5
566.0717	672.5358	292.0	0.47892073	0.18207438	0.0028888458823529417	0.0024988494117647066	1.5245477508650523E-4	1.2045245674740484E-4
574.95856	674.2396	308.0	0.5314901	0.17255256	0.003285585624999997	-5.951137500000009E-4	2.4796233915440943E-5	-1.9337269761029422E-4
583.71936	678.3597	324.0	0.56993353	0.20376697	0.0024027143750000035	0.0019509006249999999	-5.517945312499958E-5	1.5912589843750005E-4
591.3555	681.1778	341.0	0.5337879	0.21354829	-0.002126213529411767	5.753717647058829E-4	-2.664075237889277E-4	-8.091346237024218E-5
598.0277	684.01385	358.0	0.44352207	0.20201147	-0.005309754705882352	-6.786364705882355E-4	-1.872671280276815E-4	-7.376519031141873E-5
605.06366	687.0159	374.0	0.38652572	0.19291687	-0.0035622718749999983	-5.684125000000005E-4	1.0921767693014713E-4	6.888998161764688E-6
613.8245	690.9298	391.0	0.40358168	0.2050118	0.0010032917647058812	7.114664705882355E-4	2.685625670415223E-4	7.528699826989624E-5
620.7258	694.8629	408.0	0.45337686	0.22446561	0.002929128235294117	0.0011443417647058834	1.1328449826989623E-4	2.5463252595155757E-5
629.3554	697.6777	424.0	0.50791126	0.22765227	0.003408399999999999	1.9916624999999875E-4	2.9954485294117613E-5	-5.907346966911779E-5
637.191	700.7977	441.0	0.5136766	0.20620577	3.3913764705882724E-4	-0.0012615588235294105	-1.8054484429065715E-4	-8.592500432525938E-5
644.9422	703.73553	457.0	0.4879524	0.17936945	-0.001607762500000002	-0.0016772699999999998	-1.2168125919117682E-4	-2.598194852941183E-5
653.76526	706.3826	474.0	0.4929838	0.14080463	2.9596470588235405E-4	-0.0022685188235294132	1.119839532871974E-4	-3.4779342560553735E-5
662.1566	709.26263	490.0	0.51561594	0.14610597	0.001414508749999998	3.3133375000000097E-4	6.990900275735275E-5	1.624907858455884E-4
670.7157	713.0863	507.0	0.51816523	0.18595184	1.4995823529411986E-4	0.002343874705882353	-7.438532439446341E-5	1.183847621107266E-4
680.3972	716.9589	524.0	0.56142175	0.22932303	0.0025445011764705892	0.0025512464705882355	1.4085546712802762E-4	1.2198339100346025E-5
687.75867	719.87933	540.0	0.53321874	0.2310832	-0.0017626881250000018	1.100106249999986E-4	-2.6919933134191194E-4	-1.525772403492648E-4
695.43915	723.71954	557.0	0.4799427	0.230958	-0.0031338847058823543	-7.36470588235247E-6	-8.065862240484427E-5	-6.904431228373592E-6
702.40076	726.7004	578.0	0.4196858	0.2024995	-0.0028693761904761907	-0.0013551666666666666	1.2595643590769695E-5	-6.418104575163401E-5
709.9734	731.73004	590.0	0.4009781	0.23304729	-0.0015589749999999996	0.002545649166666666	1.0920009920634926E-4	3.25067986111111E-4
717.7738	736.5803	607.0	0.42674994	0.29268682	0.0015159905882352936	0.003508207647058825	1.8088032871972312E-4	5.6621087081891725E-5
724.48987	741.48987	624.0	0.4484928	0.3313926	0.001278991764705884	0.0022768105882352923	-1.3941107266435857E-5	-7.243512110726664E-5
731.4814	746.361	640.0	0.42075384	0.3391338	-0.0017336850000000022	4.8382500000000023E-4	-1.8829229779411788E-4	-1.1206159926470575E-4
737.1281	750.08545	657.0	0.36581805	0.2908926	-0.0032315170588235287	-0.0028377176470588228	-8.81077681660898E-5	-1.9538486159169548E-4
744.8978	755.92334	673.0	0.36976337	0.2820448	2.465824999999984E-4	-5.52987500000001E-4	2.1738122242647044E-4	1.4279563419117636E-4
751.8033	760.8033	690.0	0.41508898	0.2999384	0.0026662123529411774	0.0010525647058823534	1.4233116782006935E-4	9.444424740484438E-5
759.44434	765.58325	706.0	0.45887655	0.30817798	0.002736723125	5.149737500000015E-4	4.406923253676403E-6	-3.3599434742646994E-5
766.2821	770.4616	724.0	0.45139277	0.30594727	-4.157655555555553E-4	-1.239283333333347E-4	-1.7513826003086417E-4	-3.5494560185185344E-5
773.23486	775.23486	740.0	0.43443412	0.2889404	-0.0010599156250000012	-0.0010629293750000005	-4.025937934027787E-5	-5.868756510416661E-5
780.14233	780.4282	756.0	0.40896747	0.29268754	-0.0015916656249999987	2.3419625000000235E-4	-3.3234374999999844E-5	8.107035156250018E-5
785.90094	785.901	773.0	0.38243312	0.3197459	-0.001560844117647058	0.0015916682352941178	1.813029844290635E-6	7.985129325259502E-5
792.16394	790.74585	789.0	0.35533997	0.3220999	-0.0016933218750000006	1.4712499999999795E-4	-8.27985983455892E-6	-9.028395220588249E-5
797.6056	795.07043	806.0	0.3247349	0.29951125	-0.0018002982352941183	-0.001328744117647058	-6.292727076124566E-6	-8.681583044982683E-5
803.4872	800.4872	823.0	0.31553647	0.28286022	-5.410841176470576E-4	-9.79472352941177E-4	7.407141868512122E-5	2.0545397923875356E-5
809.1223	805.1223	839.0	0.3244307	0.2764037	5.558893750000002E-4	-4.035325000000013E-4	6.856084329044112E-5	3.599624080882348E-5
816.4547	810.09106	856.0	0.3743434	0.285653	0.0029360411764705868	5.440764705882362E-4	1.400089294982698E-4	5.5741704152249266E-5
823.1963	817.1963	872.0	0.41450125	0.36103293	0.0025098656249999997	0.004711245624999999	-2.6635971966911692E-5	2.604480721507352E-4
829.7534	823.7534	889.0	0.43748525	0.4271299	0.0013520000000000003	0.0038880570588235314	-6.810974264705878E-5	-4.842285683390986E-5
837.38043	830.3805	905.0	0.46371192	0.45296934	0.0016391668750000005	0.0016149649999999995	1.7947929687500008E-5	-1.4206825367647075E-4
844.3286	837.24646	922.0	0.45513424	0.4658033	-5.045694117647045E-4	7.549388235294105E-4	-1.261021345155709E-4	-5.058977508650523E-5
851.22754	845.22754	939.0	0.43145037	0.4654606	-0.0013931688235294115	-2.0158823529410212E-5	-5.227055363321806E-5	-4.559397923875416E-5
859.0056	855.0071	955.0	0.44746593	0.5288507	0.001000972499999999	0.00396188125	1.4963383272058816E-4	2.488775045955882E-4
865.81995	863.81995	972.0	0.4378963	0.598878	-5.629194117647056E-4	0.004119252941176471	-9.199364186851203E-5	9.257158304498294E-6
872.65625	873.4271	989.0	0.43415686	0.62302303	-2.1996705882353166E-4	0.0014202958823529418	2.0173667820069055E-5	-1.5876217993079586E-4
880.215	883.0188	1005.0	0.43069485	0.6206666	-2.163756249999975E-4	-1.4727687500000475E-4	2.2446461397088567E-7	-9.797329733455916E-5
887.2762	893.7937	1022.0	0.43219098	0.6235071	8.800764705882262E-5	1.6708823529411904E-4	1.7904898356401184E-5	1.849206531141905E-5
894.11334	903.5222	1038.0	0.42745033	0.6315441	-2.962906250000008E-4	5.023125000000045E-4	-2.4018642003676464E-5	2.095151654411784E-5
900.03326	914.3888	1055.0	0.39534202	0.65690863	-0.0018887241176470573	0.0014920311764705847	-9.367255839100332E-5	5.821874567474001E-5
905.80743	925.61487	1071.0	0.34338096	0.6655524	-0.00324756625	5.402356250000032E-4	-8.492763327205893E-5	-5.9487221966911344E-5
911.64264	936.7377	1088.0	0.3092595	0.69229907	-0.0020071447058823523	0.001573333529411763	7.296597318339105E-5	6.077046496539764E-5
917.46716	947.4452	1105.0	0.3180572	0.6853366	5.175117647058802E-4	-4.095570588235326E-4	1.4850920415224896E-4	-1.1664062283737034E-4
921.813	959.84546	1121.0	0.30189484	0.70524144	-0.0010101474999999992	0.0012440525000000022	-9.547870404411746E-5	1.0335059742647092E-4
925.625	968.5625	1138.0	0.24776854	0.64102566	-0.0031838999999999995	-0.0037773988235294087	-1.278677941176471E-4	-2.953794896193771E-4
928.6029	979.8087	1154.0	0.16646111	0.6168908	-0.005081714375000001	-0.0015084287500000057	-1.1861339843750009E-4	1.4181062959558769E-4
933.3986	991.1958	1171.0	0.1780445	0.6462085	6.813758823529412E-4	0.0017245705882352942	3.390053092560554E-4	1.901764316609E-4
936.1709	1004.02527	1188.0	0.1885758	0.72160125	6.194882352941173E-4	0.004434867647058824	-3.6404498269896407E-6	1.594292387543253E-4
940.19745	1014.49365	1204.0	0.21548972	0.7341554	0.0016821200000000005	7.846343750000026E-4	6.641448529411771E-5	-2.2813957950367636E-4
943.04395	1025.1099	1221.0	0.19211505	0.6996376	-0.0013749805882352934	-0.002030458823529414	-1.79829446366782E-4	-1.6559371756055393E-4
944.9757	1033.9028	1237.0	0.13972297	0.576949	-0.0032745050000000005	-0.007668037499999995	-1.1872027573529419E-4	-3.5234866727941135E-4
947.9046	1043.7615	1254.0	0.1162422	0.50016314	-0.0013812217647058821	-0.0045168152941176525	1.113696020761246E-4	1.8536601211072604E-4
949.0	1053.2903	1270.0	0.10672515	0.494551	-5.948156249999999E-4	-3.5075874999999576E-4	4.915038373161764E-5	2.6037853400735355E-4
950.0	1064.3167	1287.0	0.055778988	0.5866149	-0.0029968330588235298	0.005415523529411766	-1.4129514316608998E-4	3.391930752595154E-4
951.7796	1073.8981	1304.0	0.044823777	0.63233423	-6.444241764705882E-4	0.0026893723529411735	1.383769930795848E-4	-1.603618339100349E-4
952.0	1082.8738	1320.0	0.029181754	0.61882883	-9.776264375E-4	-8.440875E-4	-2.082514131433824E-5	-2.2084124080882334E-4
952.0	1091.749	1337.0	-0.008790868	0.54678047	-0.0022336836470588234	-0.004238138823529414	-7.388571820934255E-5	-1.996500778546714E-4
953.61646	1099.4658	1353.0	0.019663176	0.47028053	0.00177837775	-0.004781246249999999	2.5075383731617645E-4	-3.39442141544116E-5
954.0	1107.0	1370.0	0.03185982	0.41980922	7.174496470588233E-4	-0.002968900588235294	-6.240753546712805E-5	1.0660856833910032E-4
955.0	1115.5098	1387.0	0.048360292	0.43096024	9.706160000000001E-4	6.559423529411771E-4	1.4892138408304517E-5	2.1322605536332182E-4
955.0	1123.7346	1404.0	0.04977577	0.46902817	8.326341176470575E-5	0.0022392900000000014	-5.2197211072664374E-5	9.313809688581319E-5
955.0	1135.0198	1420.0	0.003073317	0.571582	-0.0029189033125	0.006409614375000001	-1.876354202665441E-4	2.6064527343749996E-4
955.0	1143.2975	1437.0	-0.027559336	0.6204904	-0.0018019207647058822	0.002876964705882351	6.570485575259516E-5	-2.0780292171280294E-4
955.0	1153.205	1453.0	-0.01661386	0.61773115	6.840922499999999E-4	-1.7245312499999943E-4	1.5537581341911762E-4	-1.905886144301469E-4
955.0	1162.0669	1470.0	-0.01459987	0.57106894	1.1847000000000012E-4	-0.0027448358823529435	-3.327189705882352E-5	-1.513166327854673E-4
955.0	1170.5455	1486.0	-7.210592E-5	0.51854867	9.07985255E-4	-0.0032825168749999953	4.9344703437499995E-5	-3.360506204044074E-5
955.0	1179.4034	1503.0	-5.386212E-5	0.49804908	1.0731647058823527E-6	-0.0012058582352941216	-5.3347770017301037E-5	1.2215639057093375E-4
955.0	1187.2164	1519.0	1.8148725E-5	0.50033003	4.5006778125E-6	1.4255937500000024E-4	2.1421956916360292E-7	8.427610064338262E-5
954.04565	1197.7716	1536.0	-0.016958717	0.536208	-9.986391602941178E-4	0.002110468823529414	-5.9008225770977524E-5	1.1575937932525963E-4
953.0962	1208.519	1553.0	-0.05242729	0.627204	-0.0020863866470588236	0.005352705882352939	-6.398514628027681E-5	1.9071982698961915E-4
951.1483	1219.11	1569.0	-0.10733486	0.67591655	-0.003431723125	0.003044534374999998	-8.408352987132354E-5	-1.4426071920955883E-4
949.1996	1229.0022	1586.0	-0.15035139	0.68189436	-0.002530384117647059	3.5163588235294607E-4	5.3019941608996546E-5	-1.584057936851207E-4
948.24567	1237.7717	1602.0	-0.13238667	0.6013273	0.0011227949999999993	-0.0050354412500000015	2.2832369485294114E-4	-3.3669232077205923E-4
945.316	1247.4203	1619.0	-0.13506322	0.53359544	-1.574441176470588E-4	-0.003984227058823528	-7.530818339100342E-5	6.183612889273371E-5
942.7209	1256.8373	1635.0	-0.15354423	0.51986945	-0.0011550631249999995	-8.578743750000048E-4	-6.235118795955879E-5	1.9539704273897023E-4
939.8758	1268.3727	1652.0	-0.17956205	0.5954177	-0.0015304599999999998	0.004444014705882358	-2.2082169117647074E-5	3.118758282871978E-4
936.0	1280.0	1669.0	-0.23049262	0.7043409	-0.0029959158823529416	0.006407247058823529	-8.620328719723187E-5	1.1548425605536298E-4
932.13306	1290.1674	1686.0	-0.26090056	0.7281459	-0.0017887023529411762	0.0014002941176470569	7.101256055363326E-5	-2.94526643598616E-4
928.1757	1301.4729	1702.0	-0.26367357	0.69699633	-1.7331312500000126E-4	-0.0019468481249999975	1.0096182674632343E-4	-2.091963901654409E-4
921.0595	1311.5675	1719.0	-0.35724613	0.6482275	-0.005504268235294116	-0.0028687547058823585	-3.1358559472318326E-4	-5.4229798875433E-5
915.1422	1321.4297	1735.0	-0.41140464	0.58850896	-0.0033849068749999996	-0.003732408749999999	1.324600850183823E-4	-5.397837775735254E-5
909.503	1329.8284	1752.0	-0.41742557	0.5343367	-3.5417235294117854E-4	-0.0031866035294117632	1.782785012975777E-4	3.210618944636682E-5
903.7009	1341.5981	1769.0	-0.39546466	0.58331037	0.0012918182352941177	0.002880804117647057	9.682297577854683E-5	3.569063321799306E-4
895.71643	1352.3545	1785.0	-0.41219404	0.63749844	-0.0010455862499999975	0.003386754375000002	-1.460877803308822E-4	3.1621891084559074E-5
890.05115	1361.9148	1802.0	-0.41066056	0.66714764	9.020470588235153E-5	0.0017440705882352965	6.681123269896171E-5	-9.662845804498268E-5
884.00995	1370.9867	1819.0	-0.4007865	0.61094165	5.808270588235305E-4	-0.003306234705882355	2.8860138408304642E-5	-2.970767820069207E-4
877.3559	1379.5552	1835.0	-0.3763229	0.50600296	0.0015289749999999984	-0.006558668125	5.9259246323529244E-5	-2.032770886948528E-4
871.6691	1387.3309	1851.0	-0.34542948	0.4364894	0.0019308387500000003	-0.004344597499999998	2.511648437500012E-5	1.383794140625001E-4
864.6004	1395.1995	1868.0	-0.38000694	0.4318147	-0.002033968235294118	-2.7498235294117835E-4	-2.3322394031141872E-4	2.3938912629757766E-4
858.06714	1402.9329	1885.0	-0.41571847	0.43345654	-0.002100678235294117	9.657882352941209E-5	-3.924117647058759E-6	2.1856539792387674E-5
851.933	1410.756	1901.0	-0.40615633	0.44128338	5.976337499999998E-4	4.891775000000001E-4	1.686444990808823E-4	2.453741727941175E-5
845.071	1417.572	1918.0	-0.40171447	0.4290382	2.6128588235294233E-4	-7.203047058823543E-4	-1.9785168685121028E-5	-7.114601211072673E-5
836.6625	1424.7532	1934.0	-0.4429193	0.42370114	-0.0025753018750000016	-3.335662500000003E-4	-1.77286734834559E-4	2.4171153492647123E-5
829.1162	1430.4128	1951.0	-0.48337957	0.37209848	-0.002380015882352939	-0.0030354505882352924	1.148741133218015E-5	-1.5893437283737011E-4
822.6529	1436.347	1968.0	-0.48205906	0.3304203	7.767705882352923E-5	-0.002451657647058824	1.445701730103805E-4	3.434076124567462E-5
815.4417	1441.7792	1985.0	-0.443691	0.30580592	0.002256944705882352	-0.0014479047058823524	1.2819221453287192E-4	5.90442906574395E-5
807.2433	1447.054	2002.0	-0.4230302	0.28801692	0.001215341176470587	-0.0010464117647058823	-6.127079584775087E-5	2.3617231833910008E-5
797.5859	1452.8485	2018.0	-0.49746367	0.3049278	-0.004652091875	0.001056930000000001	-3.667145657169117E-4	1.3145886029411772E-4
786.6278	1459.9148	2034.0	-0.6375216	0.3661879	-0.008753620625	0.003828756249999999	-2.56345546875E-4	1.7323914062499987E-4
777.9347	1464.6392	2051.0	-0.6635559	0.35869443	-0.0015314294117647032	-4.407923529411766E-4	4.248347772491351E-4	-2.511499178200692E-4
769.70337	1469.1483	2067.0	-0.6014761	0.32697773	0.003879987500000001	-0.001982293749999999	3.38213556985294E-4	-9.634383731617642E-5
759.79175	1476.125	2084.0	-0.5533915	0.33629283	0.0028285058823529366	5.479470588235273E-4	-6.185185986159203E-5	1.48837694636678E-4
750.3587	1481.7848	2101.0	-0.54086715	0.34408456	7.367264705882395E-4	4.5833705882352923E-4	-1.2304584775086453E-4	-5.271176470588124E-6
738.5314	1487.7344	2118.0	-0.619538	0.36484668	-0.004627697058823534	0.0012213011764705879	-3.1555432525951605E-4	4.488024221453286E-5
725.7701	1493.6699	2135.0	-0.74722254	0.37921467	-0.007510855294117645	8.45175882352941E-4	-1.6959754325259475E-4	-2.212501730103805E-5
711.58997	1500.2051	2150.0	-0.8671725	0.36980745	-0.007996664000000002	-6.271479999999996E-4	-3.2387247058823845E-5	-9.815492549019603E-5
696.66614	1506.3752	2167.0	-0.95489305	0.37900758	-0.005160032352941177	5.411841176470605E-4	1.6686068512110735E-4	6.872541868512118E-5
682.1948	1512.177	2183.0	-0.9817156	0.38255918	-0.001676409375	2.2197499999999926E-4	2.1772643612132358E-4	-1.9950569852941328E-5
665.0196	1517.658	2200.0	-1.0109042	0.34399018	-0.0017169764705882292	-0.0022687647058823542	-2.386299740484071E-6	-1.4651410034602079E-4
647.4807	1522.8397	2216.0	-1.0762837	0.313714	-0.004086218750000009	-0.0018922612499999991	-1.4807764246323624E-4	2.3531465992647195E-5
632.121	1527.1083	2233.0	-1.0786357	0.2707372	-1.3835294117646527E-4	-0.0025280470588235284	2.32227400519032E-4	-3.739916522491348E-5
618.6115	1532.4523	2250.0	-0.9599982	0.26278356	0.006978676470588232	-4.678611764705873E-4	4.186487889273351E-4	1.2118740484429065E-4
602.5893	1535.8527	2267.0	-0.87451226	0.2356027	0.005028584705882352	-0.0015988741176470606	-1.1471128027681649E-4	-6.653017301038079E-5
587.31134	1538.336	2283.0	-0.84147483	0.18227495	0.002064839375000002	-0.0033329843750000004	-1.8523408318014685E-4	-1.0838189108455874E-4
574.3313	1542.5563	2300.0	-0.84275776	0.17426005	-7.54664705882362E-5	-4.7146470588235246E-4	-1.2590034385813166E-4	1.6832468641868518E-4
561.591	1544.2349	2316.0	-0.8024284	0.13193941	0.002520584999999999	-0.0026450399999999995	1.6225321691176468E-4	-1.3584845588235294E-4
548.682	1546.1882	2333.0	-0.71490014	0.09059033	0.00514872117647059	-0.0024322988235294125	1.5459624567474065E-4	1.2514186851211005E-5
535.8375	1547.0	2350.0	-0.6822952	0.0604344	0.0019179376470588251	-0.0017738782352941175	-1.9004608996539793E-4	3.873062283737029E-5
525.6946	1548.0	2366.0	-0.66550493	0.022311527	0.0010493918749999998	-0.0023826795625	-5.4284110753676586E-5	-3.805008295036766E-5
515.0996	1547.0199	2383.0	-0.6439323	-0.03864453	0.0012689782352941165	-0.0035856504117647062	1.2916844723183337E-5	-7.0762991133218E-5
506.208	1547.0	2399.0	-0.54300237	-0.06901976	0.0063081206250000035	-0.0018984518749999998	3.1494639935661795E-4	1.0544990854779415E-4
496.72256	1547.0	2416.0	-0.48383555	-0.07067609	0.0034804011764705857	-9.743117647058808E-5	-1.6633643814878928E-4	1.0594239403114186E-4
487.7219	1546.0	2432.0	-0.49621376	-0.060122147	-7.73638125E-4	6.596214374999998E-4	-2.658774563419116E-4	4.731578837316174E-5
478.93427	1544.2335	2449.0	-0.51598096	-0.07518202	-0.0011627764705882376	-8.858748823529413E-4	-2.2890490916955148E-5	-9.091154822664359E-5
470.12927	1543.2823	2465.0	-0.50883836	-0.08717095	4.4641249999999993E-4	-7.493081249999997E-4	1.0057431066176484E-4	8.53542233455885E-6
462.41452	1541.3536	2482.0	-0.48559862	-0.12621067	0.0013670435294117684	-0.0022964541176470586	5.415476643598638E-5	-9.100858780276818E-5
453.63257	1539.4082	2498.0	-0.47548783	-0.13489693	6.319243749999988E-4	-5.428912500000001E-4	-4.59449471507356E-5	1.0959767922794116E-4
444.31787	1537.4636	2515.0	-0.50864273	-0.13203697	-0.0019502882352941202	1.6823294117647027E-4	-1.5189485942906583E-4	4.183083477508649E-5
434.63	1534.052	2532.0	-0.5633527	-0.16513933	-0.0032182335294117645	-0.0019471976470588233	-7.45850173010379E-5	-1.244370934256055E-4
427.32428	1532.581	2549.0	-0.5462111	-0.16847192	0.0010083294117647112	-1.9603470588235272E-4	2.4862134948096915E-4	1.0300958477508651E-4
418.323	1529.6646	2565.0	-0.51943254	-0.16935036	0.0016736599999999935	-5.4902500000000506E-5	4.1583161764705145E-5	8.820762867647013E-6
410.7866	1524.3933	2582.0	-0.4711135	-0.24303545	0.0028422964705882374	-0.004334417058823529	6.874332179930846E-5	-2.5173615051903107E-4
403.06064	1521.5303	2598.0	-0.44698766	-0.24998683	0.0015078650000000006	-4.3446125000000044E-4	-8.34019669117648E-5	2.437472380514705E-4
397.50027	1517.6669	2615.0	-0.39216667	-0.2512875	0.00322476411764706	-7.651000000000023E-5	1.0099406574394466E-4	2.1055955882352954E-5
389.6314	1513.8157	2631.0	-0.38634002	-0.25040367	3.641656249999993E-4	5.52393749999984E-5	-1.7878740579044128E-4	8.234335937499914E-6
381.9984	1509.9993	2648.0	-0.40610552	-0.22856483	-0.0011626764705882347	0.001284637647058825	-8.981424091695494E-5	7.23175454152251E-5
375.2227	1506.1484	2664.0	-0.44659844	-0.23470064	-0.0025308074999999992	-3.8348812499999947E-4	-8.550818933823528E-5	-1.0425786075367653E-4
367.35336	1500.265	2681.0	-0.46515998	-0.28970554	-0.0010918552941176463	-0.003235582352941176	8.464424740484429E-5	-1.6777024870242216E-4
359.44418	1495.3331	2698.0	-0.47346067	-0.32632592	-4.8827588235294113E-4	-0.0021541400000000006	3.550467128027677E-5	6.361425605536326E-5
351.75302	1490.3765	2714.0	-0.46299773	-0.35095885	6.539337499999985E-4	-0.0015395581249999998	7.138810202205873E-5	3.8411367187500046E-5
344.82553	1483.8256	2731.0	-0.45754477	-0.3641795	3.2076235294117687E-4	-7.776852941176471E-4	-1.9598317474048333E-5	4.4816048875432516E-5
336.4503	1477.1603	2748.0	-0.46133074	-0.3973634	-2.2270411764706044E-4	-0.0019519941176470582	-3.1968615916955136E-5	-6.907698961937713E-5
328.41626	1470.0623	2764.0	-0.4753452	-0.44256532	-8.759037500000004E-4	-0.0028251200000000004	-4.0824977022058744E-5	-5.457036764705889E-5
320.6167	1464.2125	2781.0	-0.49261224	-0.44945067	-0.001015708235294115	-4.0502058823529486E-4	-8.223793252594981E-6	1.423587889273356E-4
313.0	1458.5	2797.0	-0.49074042	-0.39272642	1.1698874999999803E-4	0.0035452656249999985	7.079356158088207E-5	2.468928883272058E-4
303.70316	1452.622	2814.0	-0.5056395	-0.32951236	-8.764164705882358E-4	0.00371847411764706	-5.843560121107258E-5	1.0188734861591845E-5
295.1003	1445.4802	2831.0	-0.51853794	-0.34932017	-7.587317647058797E-4	-0.001165165294117646	6.9226297577856526E-6	-2.872729065743945E-4
283.74435	1437.4962	2847.0	-0.619066	-0.4338745	-0.006283003750000002	-0.005284645625000001	-3.4526699908088264E-4	-2.5746752068014716E-4
275.43042	1429.7444	2864.0	-0.6297476	-0.5065058	-6.283294117647035E-4	-0.004272429411764707	3.326279022491352E-4	5.95421301903114E-5
266.95132	1420.6891	2880.0	-0.58821386	-0.554413	0.002595858749999999	-0.0029942000000000024	2.015117601102939E-4	7.988933823529403E-5
256.12625	1412.301	2897.0	-0.5820551	-0.56809556	3.6227999999999586E-4	-8.048564705882359E-4	-1.3138698529411783E-4	1.287849134948098E-4
246.54996	1402.625	2914.0	-0.5774026	-0.5781998	2.736764705882388E-4	-5.943670588235287E-4	-5.211972318338652E-6	1.2381730103806306E-5
236.71344	1394.7708	2930.0	-0.5986528	-0.5525295	-0.0013281374999999998	0.0016043937500000022	-1.0011337316176491E-4	1.3742255055147068E-4
228.09268	1387.0927	2947.0	-0.60143244	-0.50020427	-1.63508235294116E-4	0.003077954705882353	6.850760380622846E-5	8.668005622837358E-5
219.45876	1379.3671	2963.0	-0.5292704	-0.44182628	0.0045101274999999955	0.0036486243749999994	2.92102233455882E-4	3.5666854319852905E-5
212.40565	1371.5409	2980.0	-0.45476454	-0.4321883	0.004382697647058825	5.669399999999994E-4	-7.495873702421767E-6	-1.8127555147058824E-4
204.68665	1362.8583	2996.0	-0.4018737	-0.45736277	0.0033056774999999997	-0.0015734043749999968	-6.731375919117661E-5	-1.3377152343749976E-4
197.69043	1354.1508	3013.0	-0.39459974	-0.5200278	4.278800000000014E-4	-0.0036861782352941215	-1.6928220588235282E-4	-1.242808153114191E-4
191.82474	1345.0996	3029.0	-0.36504734	-0.5635092	0.0018470249999999987	-0.0027175875	8.869656249999983E-5	6.053692095588258E-5
186.03001	1336.3733	3046.0	-0.32417896	-0.5715695	0.0024040223529411754	-4.7413529411764174E-4	3.27645501730104E-5	1.319677768166093E-4
182.0	1329.0	3063.0	-0.280837	-0.53034097	0.00254952705882353	0.0024252076470588193	8.55910034602086E-6	1.7054958477508595E-4
176.38905	1319.852	3079.0	-0.23966877	-0.49882302	0.002573014375	0.001969871875000001	1.4679572610293734E-6	-2.8458485753676138E-5
173.534	1312.136	3096.0	-0.2102774	-0.46873367	0.0017289041176470588	0.0017699617647058833	-4.965354455017301E-5	-1.1759418252595163E-5
169.08752	1303.175	3113.0	-0.19028224	-0.48606628	0.001176185882352942	-0.0010195652941176487	-3.2512837370242166E-5	-1.6408982698961952E-4
167.64882	1295.5952	3130.0	-0.12702484	-0.48326474	0.0037210235294117644	1.647964705882348E-4	1.4969633217993075E-4	6.96683391003461E-5
165.69841	1286.7937	3146.0	-0.077813484	-0.49822354	0.00307570975	-9.349249999999996E-4	-4.033211121323528E-5	-6.873259191176466E-5
163.80711	1277.0355	3162.0	-0.06450125	-0.5537955	8.320146250000004E-4	-0.0034732474999999985	-1.4023094531249997E-4	-1.5864515624999993E-4
160.87679	1267.3839	3179.0	-0.10833707	-0.59239465	-0.0025785776470588235	-0.002270538235294119	-2.0062307482698964E-4	7.07476038062282E-5
157.80804	1257.5201	3196.0	-0.15329197	-0.62510717	-0.0026444058823529414	-0.0019242658823529425	-3.872249134948114E-6	2.0368961937716272E-5
154.975	1245.85	3212.0	-0.20565692	-0.67849106	-0.0032728093749999996	-0.0033364931249999993	-3.9275218290441135E-5	-8.826420266544105E-5
151.9775	1234.865	3230.0	-0.20389487	-0.6950459	9.789166666666595E-5	-9.19713333333331E-4	1.8726116898148143E-4	1.3426554398148158E-4
149.07147	1223.4288	3245.0	-0.19304997	-0.71693695	7.229933333333346E-4	-0.0014594033333333349	4.167344444444457E-5	-3.597933333333359E-5
148.1287	1211.9009	3262.0	-0.12196472	-0.7208985	0.0041814852941176464	-2.3303235294117532E-4	2.0344070357554775E-4	7.21394694348329E-5
147.18858	1199.3201	3279.0	-0.04099811	-0.73723906	0.004762741764705882	-9.612094117647028E-4	3.419155709342562E-5	-4.283394463667809E-5
145.23068	1186.6147	3295.0	-0.03184946	-0.7720675	5.717906249999996E-4	-0.0021767775000000045	-2.6193444623161765E-4	-7.597300551470635E-5
143.26218	1172.8352	3311.0	-0.061749015	-0.830469	-0.0018687221874999996	-0.0036500937499999997	-1.5253205078124996E-4	-9.20822656249997E-5
142.32129	1160.9277	3329.0	-0.08878318	-0.8274047	-0.0015018980555555558	1.7023888888888998E-4	2.037911844135799E-5	2.1224070216049388E-4
142.0	1148.284	3345.0	-0.0757024	-0.78632975	8.1754875E-4	0.0025671843749999965	1.4496542534722223E-4	1.4980909288194415E-4
143.0	1136.1298	3361.0	0.021826109	-0.73113334	0.0060955318125	0.0034497756250000053	3.2987394140625E-4	5.516195312500055E-5
143.0	1121.1788	3378.0	0.078887224	-0.77696776	0.003356536176470589	-0.002696142352941179	-1.6111739035467123E-4	-3.615245869377167E-4
143.0	1106.9196	3395.0	0.06427136	-0.8571054	-8.597567058823533E-4	-0.004713978823529412	-2.480172283737025E-4	-1.1869626297577842E-4
144.0	1094.2563	3411.0	0.053188697	-0.8802827	-6.926664375E-4	-0.0014485812499999973	1.044314177389708E-5	2.0408734834558842E-4
147.63597	1080.774	3428.0	0.11304176	-0.8470816	0.003520768411764706	0.0019530058823529401	2.478491087802768E-4	2.0009336072664336E-4
151.48572	1067.2999	3444.0	0.22827674	-0.8118814	0.00720218625	0.002200012500000001	2.3008861488970587E-4	1.54379136029413E-5
155.37103	1052.7014	3461.0	0.31540716	-0.8258852	0.005125318823529412	-8.237529411764713E-4	-1.2216867214532868E-4	-1.778685553633219E-4
159.11375	1040.6019	3478.0	0.3154564	-0.81096876	2.896470588235644E-6	8.774376470588254E-4	-3.013189619377163E-4	1.0007003460207627E-4
164.14868	1028.7026	3494.0	0.30291766	-0.75157005	-7.83671250000003E-4	0.003712419374999998	-4.9160482536764916E-5	1.7718635799632328E-4
169.88348	1017.1748	3511.0	0.30845678	-0.67773795	3.258305882352946E-4	0.004343064705882351	6.526481401384104E-5	3.709678416955016E-5
174.86226	1007.2296	3527.0	0.3550272	-0.59917873	0.00291065125	0.0049099512500000025	1.6155129136029409E-4	3.5430409007353246E-5
179.7476	997.7572	3544.0	0.36421925	-0.5302774	5.407088235294122E-4	0.0040530194117647045	-1.3940837802768163E-4	-5.0407755190311646E-5
186.29071	987.8866	3560.0	0.35679993	-0.52451175	-4.6370750000000044E-4	3.603531249999972E-4	-6.277602022058829E-5	-2.307916429227942E-4
191.34435	978.0928	3577.0	0.34385014	-0.5368292	-7.617523529411742E-4	-7.245558823529383E-4	-1.753205017301022E-5	-6.381817690311385E-5
197.18338	969.08887	3594.0	0.34708658	-0.55043787	1.9037882352940892E-4	-8.005099999999994E-4	5.600771626297548E-5	-4.467889273356534E-6
202.97697	961.364	3611.0	0.36242217	-0.5192867	9.020935294117653E-4	0.0018324217647058827	4.186557093425626E-5	1.54878339100346E-4
208.8347	954.5537	3627.0	0.35765988	-0.42352164	-2.9764312500000015E-4	0.005985316250000001	-7.498354090073535E-5	2.595559053308824E-4
216.11414	948.4144	3643.0	0.38104916	-0.34208038	0.0014618300000000008	0.0050900787499999975	1.0996707031250006E-4	-5.595234375000021E-5
223.90833	941.0917	3660.0	0.46329626	-0.32452822	0.004838064705882354	0.0010324800000000023	1.9860204152249137E-4	-2.386822794117644E-4
234.06891	935.75867	3677.0	0.56758165	-0.3286547	0.0061344347058823545	-2.4273411764706137E-4	7.625705882352945E-5	-7.501259515570963E-5
242.79042	931.2838	3693.0	0.6218027	-0.30244914	0.0033888156249999996	0.001637847500000001	-1.716011925551472E-4	1.175363511029414E-4
250.09283	925.1804	3710.0	0.57610416	-0.2947232	-0.00268814941176471	4.5446705882352863E-4	-3.574685315743947E-4	-6.961061418685133E-5
258.8236	919.3823	3727.0	0.5206881	-0.30747768	-0.003259768235294117	-7.502635294117622E-4	-3.362463667820043E-5	-7.086650519031122E-5
268.84784	913.49133	3743.0	0.5268427	-0.33290252	3.8466250000000063E-4	-0.0015890525000000003	2.2777692095588237E-4	-5.242431066176488E-5
277.4844	909.7578	3760.0	0.5512298	-0.31551337	0.0014345352941176467	0.0010228911764705861	6.175722318339094E-5	1.5364374567474037E-4
286.16782	905.958	3776.0	0.5628761	-0.24897102	7.278937499999999E-4	0.004158896875000002	-4.4165096507352926E-5	1.9600035615808848E-4
295.9074	902.037	3793.0	0.5636354	-0.1796466	4.466470588235402E-5	0.004077907058823529	-4.018994377162623E-5	-4.764106833910166E-6
308.42072	898.1655	3810.0	0.62287927	-0.17165121	0.0034849335294117635	4.703170588235289E-4	2.0236875432525937E-4	-2.1221117647058824E-4
321.0688	893.3104	3826.0	0.76703125	-0.22848049	0.009009498750000004	-0.0035518300000000006	3.4528532628676505E-4	-2.513841911764706E-4
332.85205	888.3827	3843.0	0.8477691	-0.29794982	0.004749285294117647	-0.004086431176470586	-2.506007915224916E-4	-3.14471280276815E-5
344.47913	884.50696	3859.0	0.80467504	-0.29906866	-0.002693378750000003	-6.992750000000061E-5	-4.651665027573531E-4	2.510314797794116E-4
357.30188	880.56604	3876.0	0.7578092	-0.26134747	-0.0027568141176470616	0.0022188935294117623	-3.731492214532869E-6	1.346365311418684E-4
371.17444	876.7064	3892.0	0.75439095	-0.2230363	-2.1364062499999725E-4	0.002394448125000002	1.5894834329044152E-4	1.0972162224264989E-5
384.18994	873.4015	3909.0	0.82453305	-0.19631577	0.00412600588235294	0.0015717958823529407	2.552733239619375E-4	-4.839130839100361E-5
396.42322	871.42944	3926.0	0.8240947	-0.15111005	-2.5785294117648928E-5	0.0026591600000000003	-2.442230103806229E-4	6.396259515570939E-5
407.47177	869.00806	3942.0	0.72765607	-0.108255975	-0.006027414374999998	0.0026783796874999995	-3.751018175551468E-4	1.2012304687499507E-6
421.01093	866.5698	3959.0	0.69498277	-0.0972716	-0.0019219588235294127	6.461397058823532E-4	2.4149738538062267E-4	-1.1954352833044979E-4
434.5425	864.63684	3976.0	0.7475985	-0.09974513	0.0030950429411764754	-1.4550176470588244E-4	2.951177508650522E-4	-4.6567145328719744E-5
448.2807	862.6742	3992.0	0.83920914	-0.112540096	0.005725664999999998	-7.996853750000003E-4	1.6441387867647015E-4	-4.088647564338237E-5
461.31497	862.0	4009.0	0.867142	-0.08242279	0.0016431094117647029	0.0017716062352941182	-2.4015032871972327E-4	1.5125244766435992E-4
474.05136	860.8248	4025.0	0.82605654	-0.03469817	-0.002567841250000001	0.0029827887499999997	-2.6318441636029397E-4	7.56989071691176E-5
489.5061	860.0	4042.0	0.83307844	-0.030149218	4.1305294117647206E-4	2.6758541176470597E-4	1.7534671712802783E-4	-1.597178434256055E-4
504.54922	860.0	4059.0	0.8985929	-0.005136205	0.0038537917647058855	0.001471353705882353	2.0239640138408315E-4	7.080989965397924E-5
516.96783	860.9946	4075.0	0.88546246	0.03169122	-8.206525000000048E-4	0.0023017140625	-2.9215276654411817E-4	5.189752228860293E-5
528.8711	861.9785	4092.0	0.78787786	0.076973185	-0.005740270588235289	0.002663645	-2.893892993079579E-4	2.129005514705884E-5
541.4667	863.91113	4108.0	0.6912858	0.14194447	-0.006037003750000006	0.004060705312499999	-1.854582261029479E-5	8.731626953124996E-5
553.21796	865.8696	4125.0	0.64023596	0.15995799	-0.0030029317647058767	0.001059618823529412	1.7847482266436054E-4	-1.7653449935121102E-4
564.9855	867.7971	4142.0	0.6840736	0.15960157	0.002578684705882347	-2.0965882352940953E-5	3.283303806228367E-4	-6.35638062283737E-5
576.5166	871.5055	4158.0	0.69270366	0.18335976	5.393787500000066E-4	0.0014848868750000008	-1.2745662224264626E-4	9.411579733455885E-5
586.51843	874.40735	4175.0	0.6433555	0.21286713	-0.0029028329411764755	0.0017357276470588222	-2.0248304065744013E-4	1.4755339532871847E-5
595.11053	878.24426	4191.0	0.5449381	0.2397473	-0.006151087499999999	0.0016800106250000005	-2.0301590992647024E-4	-3.482313878676351E-6
603.3006	882.15027	4208.0	0.46499845	0.2648222	-0.004702332352941175	0.0014749941176470595	8.522089100346028E-5	-1.2059794550173003E-5
611.0	886.0	4224.0	0.40450138	0.2633521	-0.003781066874999999	-9.188125000000186E-5	5.7579092371323466E-5	-9.792971047794133E-5
619.84766	891.38574	4241.0	0.4258324	0.28232986	0.00125476588235294	0.0011163388235294123	2.962254563148788E-4	7.107176903114201E-5
629.02026	896.21216	4258.0	0.49098352	0.31751245	0.003832418823529412	0.0020695641176470595	1.51626643598616E-4	5.607207612456748E-5
637.8157	902.08936	4274.0	0.536249	0.35603455	0.002829092499999998	0.0024076312500000002	-6.270789522058837E-5	2.1129195772058796E-5
646.4803	907.8882	4291.0	0.55026156	0.38705504	8.242682352941214E-4	0.0018247347058823536	-1.1793083910034569E-4	-3.428803200692039E-5
654.9307	914.9308	4308.0	0.5410937	0.41424537	-5.392858823529428E-4	0.0015994311764705874	-8.020906574394496E-5	-1.3253148788927424E-5
662.6358	921.63574	4325.0	0.5003634	0.4324461	-0.0023959	0.0010706311764705882	-1.0921259515570923E-4	-3.1105882352941127E-5
670.32166	930.4021	4341.0	0.45512992	0.4983745	-0.0028270924999999995	0.004120525	-2.694953124999998E-5	1.9061836397058824E-4
679.2151	939.2151	4357.0	0.4654324	0.5607049	6.439050000000002E-4	0.003895649999999997	2.1693734374999998E-4	-1.4054687500000178E-5
687.94495	949.93396	4374.0	0.49498382	0.6393873	0.0017383188235294115	0.004628376470588238	6.43772837370242E-5	4.310155709342592E-5
697.58093	961.4972	4391.0	0.56993735	0.72505325	0.004409031176470588	0.0050391735294117645	1.5710072664359864E-4	2.416453287197217E-5
707.4731	972.47314	4407.0	0.6225799	0.7707055	0.003290159374999997	0.002853265625000004	-6.992948759191193E-5	-1.3661924402573504E-4
715.9702	983.7643	4423.0	0.59987074	0.74701166	-0.0014193225000000004	-0.0014808650000000048	-2.9434261718749985E-4	-2.7088316406250054E-4
722.9296	995.3944	4441.0	0.5041736	0.72268695	-0.005316507777777775	-0.0013513727777777732	-2.1651029320987638E-4	7.194012345679536E-6
730.1354	1008.27075	4457.0	0.42357394	0.7334757	-0.005037478750000001	6.742968749999939E-4	1.743931423611088E-5	1.2660435329861044E-4
735.3171	1020.9512	4473.0	0.32191283	0.77781475	-0.006353819375	0.002771190625000003	-8.227128906249993E-5	1.3105585937500056E-4
740.7075	1033.415	4490.0	0.25529292	0.8042359	-0.003918818235294118	0.0015541852941176474	1.4323536115916954E-4	-7.158854887543267E-5
746.51154	1045.0231	4507.0	0.26382867	0.7618811	5.021029411764711E-4	-0.0024914588235294133	2.600541868512111E-4	-2.3797906574394475E-4
749.4511	1056.7065	4523.0	0.23597804	0.70666856	-0.0017406643749999992	-0.0034507837499999985	-1.4017295726102938E-4	-5.995780790441158E-5
753.745	1071.9801	4540.0	0.20120402	0.7620697	-0.0020455305882352936	0.0032588905882352916	-1.7933306660899673E-5	3.9468672577854647E-4
756.6633	1085.3217	4557.0	0.16114506	0.8422959	-0.002356409411764706	0.004719188235294119	-1.8286989619377196E-5	8.589986159169575E-5
758.27985	1098.9587	4573.0	0.091879435	0.88552445	-0.004329101562500001	0.002701784375000002	-1.2329325942095592E-4	-1.2608774126838233E-4
761.2311	1111.3865	4590.0	0.10194734	0.8459865	5.922297058823531E-4	-0.002325761764705885	2.894900746107267E-4	-2.957380082179933E-4
763.0	1123.0724	4606.0	0.11647472	0.72678024	9.079612500000004E-4	-0.0074503912500000005	1.9733221507352956E-5	-3.2028934283088225E-4
765.0814	1137.6511	4623.0	0.094244964	0.7320016	-0.0013076327058823532	3.071388235294155E-4	-1.3032905622837373E-4	4.5632529844290683E-4
766.0	1151.0696	4640.0	0.07278425	0.8070619	-0.001262394941176471	0.00441531176470588	2.661044982698954E-6	2.4165723183390965E-4
766.96045	1163.7231	4656.0	0.03223366	0.8266443	-0.002534411875	0.0012239	-7.950105836397055E-5	-1.994632352941175E-4
767.0	1174.5629	4673.0	-0.004289271	0.7793302	-0.0021484077058823528	-0.002783182352941178	2.270612759515571E-5	-2.3571072664359873E-4
767.0	1185.3004	4689.0	-0.021868216	0.6450908	-0.0010986840625	-0.0083899625	6.560772771139705E-5	-3.504237591911764E-4
767.0	1195.9584	4706.0	-0.03573377	0.554077	-8.156208235294117E-4	-0.0053537529411764664	1.6650778762975776E-5	1.786005622837373E-4
764.449	1207.8776	4723.0	-0.07590706	0.61118007	-0.002363134705882353	0.003359004117647054	-9.103022837370241E-5	5.125151211072659E-4
761.60455	1219.1864	4739.0	-0.17015256	0.6598966	-0.005890343750000001	0.0030447831250000057	-2.20450565257353E-4	-1.9638812040440523E-5
758.32745	1229.3627	4756.0	-0.25028637	0.68247	-0.004713753529411763	0.0013278470588235275	6.921118944636692E-5	-1.0099623918685166E-4
754.8032	1238.992	4772.0	-0.28558844	0.61967	-0.002206379375000001	-0.003924999999999998	1.567108846507351E-4	-3.2830294117647035E-4
751.0	1247.0	4789.0	-0.28014985	0.5200719	3.1991705882353065E-4	-0.005858711764705884	1.486056725778548E-4	-1.137477508650521E-4
745.6179	1255.8428	4805.0	-0.2844953	0.45894286	-2.715906250000018E-4	-0.0038205650000000015	-3.696923023897078E-5	1.2738417279411764E-4
738.1549	1267.7677	4822.0	-0.3896184	0.52796406	-0.006183711764705881	0.004060070588235291	-3.4777183174740465E-4	4.6356679930795836E-4
732.8777	1277.8706	4839.0	-0.44153753	0.6287642	-0.0030540664705882375	0.005929420000000002	1.840967820069202E-4	1.0996173010380653E-4
725.75305	1288.5587	4855.0	-0.45763633	0.68707424	-0.001006174999999998	0.003644377499999997	1.2799321691176496E-4	-1.4281515625000032E-4
717.9326	1298.3342	4872.0	-0.48066348	0.66621053	-0.0013545382352941175	-0.0012272770588235282	-2.0491955017301142E-5	-2.8656791522491327E-4
709.2498	1306.7501	4889.0	-0.5220718	0.56947047	-0.002435783529411765	-0.005690591764705884	-6.36026643598616E-5	-2.6254792387543266E-4
702.6228	1314.5029	4905.0	-0.5138695	0.4583402	5.126437499999997E-4	-0.0069456418749999985	1.8427670496323528E-4	-7.844063189338217E-5
694.82635	1320.1302	4922.0	-0.49066427	0.36374155	0.0013650135294117627	-0.005564626470588232	5.013939878892723E-5	8.123620025951567E-5
687.0385	1325.9711	4938.0	-0.44486323	0.2806772	0.002862565000000001	-0.0051915218750000006	9.359696691176489E-5	2.3319037224264468E-5
678.23114	1331.8613	4955.0	-0.46342915	0.25994894	-0.0010921129411764713	-0.0012193094117647057	-2.326281141868513E-4	2.336595566608997E-4
669.58636	1336.6482	4972.0	-0.52647436	0.26266554	-0.0037085417647058833	1.5979999999999751E-4	-1.539075778546713E-4	8.112408304498254E-5
660.976	1340.6096	4988.0	-0.5626851	0.24773797	-0.002263171250000001	-9.329731249999983E-4	9.033565716911763E-5	-6.829832031249974E-5
652.9032	1344.5485	5005.0	-0.5385709	0.21664362	0.0014184823529411815	-0.0018290794117647054	2.1656785899654016E-4	-5.2712134515571004E-5
642.33453	1348.4662	5021.0	-0.56282073	0.18746258	-0.0015156143750000017	-0.0018238150000000012	-1.8338104549632395E-4	3.2902573529401235E-7
632.0592	1350.6567	5038.0	-0.6062383	0.15660095	-0.002553974705882354	-0.00181539	-6.108001946366778E-5	4.955882352941847E-7
621.89325	1353.2427	5054.0	-0.6607624	0.12228687	-0.0034077562499999978	-0.002144629999999999	-5.336134650735274E-5	-2.057749999999993E-5
614.0	1354.0	5071.0	-0.6178342	0.07492792	0.002525188235294116	-0.0027858205882352947	3.4899673442906554E-4	-3.7717093425605636E-5
602.57275	1355.0	5088.0	-0.60411054	0.020722369	8.072741176470604E-4	-0.0031885618235294112	-1.010537716262974E-4	-2.3690660899653914E-5
591.4486	1356.4253	5104.0	-0.6048516	0.0055732313	-4.6316250000004444E-5	-9.4682110625E-4	-5.334939797794155E-5	1.401087948299632E-4
579.59875	1356.0	5121.0	-0.68233836	-0.008783076	-0.004558044705882352	-8.444886647058824E-4	-2.653957915224911E-4	6.019555384948099E-6
569.4984	1357.0	5137.0	-0.7215266	7.2977145E-4	-0.002449264999999999	5.94552965625E-4	1.3179873161764708E-4	8.994010189568015E-5
556.5509	1357.0	5154.0	-0.75561225	0.011934885	-0.0020050382352941156	6.591243264705882E-4	2.613098615916962E-5	3.7983153438581257E-6
546.8455	1356.0	5171.0	-0.6805398	-0.03744919	0.004416026470588232	-0.002904945588235294	3.777096885813146E-4	-2.0965117145328718E-4
536.4577	1353.8915	5188.0	-0.6272176	-0.1074876	0.0031365999999999994	-0.004119906470588235	-7.526038062283724E-5	-7.146828719723179E-5
525.66046	1351.9321	5204.0	-0.6090083	-0.15405026	0.001138081250000006	-0.0029101662499999995	-1.249074218749996E-4	7.56087637867647E-5
515.1469	1350.0245	5220.0	-0.6062748	-0.17746052	1.7084374999999652E-4	-0.001463141250000001	-6.045234375000059E-5	9.04390624999999E-5
503.61777	1347.1765	5237.0	-0.63202184	-0.17037778	-0.001514531764705879	4.166317647058826E-4	-9.913973615916915E-5	1.1057488321799316E-4
493.65256	1344.261	5253.0	-0.66743445	-0.18130915	-0.002213288125000004	-6.832106249999997E-4	-4.367227251838282E-5	-6.874014935661765E-5
484.76675	1341.3834	5270.0	-0.61308473	-0.1944522	0.003197042352941179	-7.731205882352935E-4	3.1825473399654016E-4	-5.288821366781983E-6
475.0062	1337.4025	5287.0	-0.5479086	-0.23236844	0.00383389	-0.0022303670588235303	3.7461626297577696E-5	-8.572038062283746E-5
465.28265	1332.5131	5303.0	-0.52487487	-0.28503805	0.0014396081249999984	-0.0032918506249999986	-1.496426171875001E-4	-6.634272288602927E-5
455.99854	1328.6661	5320.0	-0.5243564	-0.29726487	3.0498235294120507E-5	-7.192247058823545E-4	-8.288881704152223E-5	1.5133093641868495E-4
446.5	1323.5	5336.0	-0.5894696	-0.3201832	-0.004069575000000006	-0.0014323956249999992	-2.562545772058829E-4	-4.457318244485279E-5
437.1635	1318.2981	5353.0	-0.5802998	-0.32277825	5.394000000000003E-4	-1.5264999999999927E-4	2.7111617647058864E-4	7.52791544117647E-5
429.06622	1312.5497	5370.0	-0.5221031	-0.34118506	0.0034233352941176465	-0.0010827535294117645	1.6964325259515565E-4	-5.471197231833913E-5
421.2304	1306.6729	5387.0	-0.46708545	-0.37311965	0.003236332352941178	-0.0018785052941176494	-1.1000173010380487E-5	-4.680892733564029E-5
413.4078	1299.4078	5403.0	-0.4264724	-0.41892293	0.0025383156250000025	-0.002862705	-4.3626045496323484E-5	-6.151248161764692E-5
406.81503	1292.8151	5420.0	-0.3922847	-0.43451327	0.0020110411764705876	-9.170788235294106E-4	-3.101614403114205E-5	1.1444859861591703E-4
400.27542	1285.0339	5437.0	-0.3861016	-0.47165075	3.637117647058822E-4	-0.0021845576470588234	-9.69017301038062E-5	-7.455757785467135E-5
392.3987	1275.9979	5453.0	-0.41598895	-0.5315435	-0.0018679593750000022	-0.003743296874999996	-1.3947944623161776E-4	-9.74212017463233E-5
382.3562	1266.2274	5469.0	-0.50288314	-0.5937819	-0.005430886874999999	-0.0038899000000000017	-2.226829687499998E-4	-9.162695312500344E-6
373.6409	1256.6409	5486.0	-0.5707708	-0.6402162	-0.0039933917647058835	-0.0027314294117647083	8.455853589965385E-5	6.814532871972313E-5
364.97733	1244.9728	5502.0	-0.5872648	-0.7062339	-0.0010308750000000005	-0.004126106249999997	1.8515729779411768E-4	-8.716730238970556E-5
356.4529	1233.634	5519.0	-0.5641011	-0.7329655	0.0013625705882352947	-0.001572447058823534	1.4079091695501735E-4	1.5021524653979196E-4
349.3893	1221.7786	5536.0	-0.49274307	-0.757399	0.004197531176470589	-0.0014372647058823527	1.667623875432526E-4	7.951903114187132E-6
343.4405	1210.881	5553.0	-0.3842677	-0.73296434	0.006380904117647059	0.0014373329411764737	1.284337024221453E-4	1.6909397923875447E-4
338.41083	1198.4379	5569.0	-0.29769585	-0.7228413	0.005410740625	6.326899999999983E-4	-6.063521829044119E-5	-5.0290183823529716E-5
334.51578	1185.5474	5585.0	-0.19831285	-0.75497186	0.006211437499999998	-0.002008160000000002	5.0043554687499866E-5	-1.65053125E-4
331.31842	1174.592	5602.0	-0.14141451	-0.7556652	0.0033469611764705893	-4.0784705882352164E-5	-1.684986072664358E-4	1.1572795847750881E-4
329.37524	1163.8762	5619.0	-0.09196314	-0.7009131	0.0029089041176470587	0.003220711764705887	-2.5768062283737095E-5	1.9185273356401406E-4
328.0	1154.2721	5635.0	-0.041996844	-0.60395926	0.0031228935	0.006059614999999997	1.3374336397058834E-5	1.774314522058819E-4
328.0	1146.0	5652.0	0.017564809	-0.49276018	0.0035036266470588233	0.006541122352941177	2.239606747404843E-5	2.8323961937716452E-5
328.0	1135.8562	5669.0	0.06178509	-0.48621622	0.002601193	3.8493882352941267E-4	-5.308433217993079E-5	-3.621284429065744E-4
329.36868	1127.1565	5685.0	0.09793462	-0.4989077	0.002259345625	-7.93217500000002E-4	-2.1365460937499998E-5	-7.363477022058842E-5
331.3823	1117.0885	5702.0	0.1457856	-0.54034054	0.002814763529411764	-0.0024372258823529393	3.2671641435986126E-5	-9.670637543252572E-5
335.53098	1107.6726	5718.0	0.23053461	-0.58711433	0.005296813125000001	-0.0029233618750000023	1.551280997242648E-4	-3.038349954044144E-5
339.64514	1098.9248	5735.0	0.29433513	-0.57336825	0.0037529717647058823	8.085929411764702E-4	-9.081419766435991E-5	2.195267538927337E-4
344.43436	1091.4209	5751.0	0.34784815	-0.50660264	0.0033445637500000014	0.004172850625000002	-2.5525500919117557E-5	2.1026610523897072E-4
350.1476	1084.8032	5768.0	0.38301212	-0.41517672	0.0020684688235294113	0.005377995294117647	-7.506440743944648E-5	7.089086288927324E-5
359.02005	1076.984	5785.0	0.48409733	-0.3863348	0.00594618882352941	0.001696583529411766	2.2810117647058817E-4	-2.1655363321799299E-4
367.64297	1070.2856	5801.0	0.57669294	-0.38179788	0.005787225625000003	2.835575E-4	-9.935199908087946E-6	-8.831412683823537E-5
376.63254	1063.2205	5818.0	0.6358662	-0.40489396	0.00348078	-0.0013585929411764717	-1.356732720588237E-4	-9.659708477508657E-5
386.11243	1057.5326	5834.0	0.64889085	-0.38784775	8.140406249999982E-4	0.0010653881250000004	-1.6667121093750012E-4	1.514988166360295E-4
397.6849	1051.6576	5851.0	0.6725578	-0.33794346	0.0013921735294117627	0.002935546470588236	3.4007817906574386E-5	1.1000931444636681E-4
409.50598	1046.498	5867.0	0.721292	-0.30046627	0.003045887500000004	0.0023423243749999996	1.0335712316176507E-4	-3.7076380974264785E-5
421.11475	1042.6284	5884.0	0.7780329	-0.24960881	0.003337699999999999	0.0029916152941176465	1.7165441176470304E-5	3.819358347750864E-5
432.8036	1040.3661	5901.0	0.7747422	-0.16464937	-1.9357058823529292E-4	0.004997614117647059	-2.0772179930795835E-4	1.1799993079584778E-4
445.9224	1037.8793	5917.0	0.7709477	-0.08699718	-2.3715625000000212E-4	0.004853261875	-2.7241038602943252E-6	-9.022015165441192E-6
458.0717	1037.0	5934.0	0.76728344	-0.028066361	-2.1554470588235145E-4	0.003466518764705882	1.2712673010382747E-6	-8.15731241349481E-5
469.30457	1037.0	5951.0	0.74467397	0.025541868	-0.001329968823529413	0.0031534252352941176	-6.555435986159185E-5	-1.841726643598614E-5
481.32147	1038.387	5968.0	0.7136484	0.08843738	-0.001825033529411768	0.003699736	-2.912145328719736E-5	3.213592733564014E-5
493.35205	1040.672	5984.0	0.68222815	0.15923592	-0.0019637656249999955	0.0044249087500000004	-8.67075597426421E-6	4.532329687500003E-5
504.76407	1041.2941	6000.0	0.6839453	0.17481154	1.0732187499999657E-4	9.73476249999999E-4	1.294429687499995E-4	-2.157145312500001E-4
516.2127	1044.2021	6017.0	0.7060823	0.18032351	0.0013021764705882395	3.24233529411765E-4	7.028556444636723E-5	-3.8190748269896117E-5
526.8434	1046.1405	6033.0	0.6717432	0.16992876	-0.002146193750000004	-6.496718749999988E-4	-2.1552313878676525E-4	-6.086908777573524E-5
534.4052	1049.2026	6051.0	0.54991084	0.16814378	-0.006768464444444443	-9.916555555555663E-5	-2.567928163580244E-4	3.058368441358012E-5
543.0466	1053.0233	6066.0	0.4584578	0.21389888	-0.006096869333333333	0.003050340000000001	4.477300740740736E-5	2.0996703703703718E-4
550.8792	1056.9396	6084.0	0.40876317	0.26048368	-0.002760812777777779	0.0025880444444444433	1.8533647530864187E-4	-2.5683086419753214E-5
557.7244	1062.7244	6100.0	0.38299334	0.3235642	-0.0016106143749999996	0.003942532500000002	7.18874001736112E-5	8.46555034722224E-5
563.5023	1066.6682	6116.0	0.3491784	0.3480548	-0.002113433750000001	0.0015306624999999983	-3.1426210937500086E-5	-1.5074187500000022E-4
567.627	1070.6271	6134.0	0.2723762	0.29509056	-0.004266788888888888	-0.0029424577777777774	-1.1963084104938264E-4	-2.485066820987653E-4
571.49603	1075.496	6150.0	0.17458613	0.2705632	-0.006111879375	-0.0015329599999999999	-1.153181553819445E-4	8.80936111111111E-5
575.41846	1080.1277	6166.0	0.14541225	0.2581168	-0.0018233675000000008	-7.779000000000015E-4	2.680319921875E-4	4.71912499999999E-5
578.307	1084.9606	6183.0	0.13831751	0.27106452	-4.1733764705882286E-4	7.616305882352939E-4	8.27076384083046E-5	9.056062283737032E-5
580.57153	1090.7147	6200.0	0.13082619	0.3351137	-4.4066588235294095E-4	0.003767598823529414	-1.3722491349481233E-6	1.7682166089965412E-4
584.0	1098.0	6216.0	0.13774471	0.39570782	4.32407499999999E-4	0.0037871324999999983	5.4567086397058745E-5	1.2208547794115233E-6
585.5	1103.5	6233.0	0.11192717	0.41761777	-0.001518678823529411	0.0012888205882352949	-1.1476978373702412E-4	-1.4695952422145314E-4
586.0	1109.0851	6249.0	0.0664578	0.4000607	-0.0028418356250000006	-0.0010973168750000005	-8.269730009191185E-5	-1.4913359145220597E-4
588.3537	1114.061	6266.0	0.06165884	0.33399084	-2.822917647058822E-4	-0.0038864623529411752	1.5056140354671282E-4	-1.640673810553632E-4
589.2832	1119.8496	6282.0	0.044545945	0.30377132	-0.0010695559374999998	-0.00188872	-4.9204010799632346E-5	1.2485889705882345E-4
589.0	1125.6255	6299.0	0.008579967	0.3181036	-0.0021156457647058826	8.430752941176456E-4	-6.153469571799311E-5	1.6069384083044973E-4
587.8315	1131.5055	6316.0	-0.034708783	0.3571999	-0.0025463970588235295	0.0022997823529411782	-2.5338311418685114E-5	8.568865051903133E-5
586.9199	1137.2401	6332.0	-0.09312791	0.36665463	-0.0036511954374999996	5.909206249999979E-4	-6.904989866727938E-5	-1.0680385799632377E-4
585.9636	1143.109	6349.0	-0.121017	0.36012572	-0.0016405347058823534	-3.840535294117646E-4	1.1827416068339096E-4	-5.735142084775074E-5
583.1434	1148.7849	6365.0	-0.14426726	0.35175887	-0.0014531412500000005	-5.229281249999988E-4	1.171209099264705E-5	-8.679662224264638E-6
579.12933	1153.806	6382.0	-0.21494411	0.32352906	-0.004157461764705881	-0.0016605770588235308	-1.5907767733564006E-4	-6.692052551903129E-5
575.2615	1158.6078	6398.0	-0.28837547	0.28756028	-0.004589460000000002	-0.0022480487499999986	-2.6999889705882525E-5	-3.671698069852924E-5
570.59485	1162.6034	6416.0	-0.33117318	0.2535334	-0.002377650555555555	-0.0018903822222222212	1.2287830246913593E-4	1.9870362654320966E-5
563.98334	1167.2625	6432.0	-0.37647787	0.22999126	-0.002831543124999999	-0.001471383750000001	-2.836828559027774E-5	2.618740451388876E-5
557.16766	1171.4161	6448.0	-0.43027633	0.236301	-0.0033624037499999995	3.943587500000005E-4	-3.3178789062500045E-5	1.166089062500001E-4
550.31573	1174.3422	6465.0	-0.47917244	0.20980649	-0.002876241764705882	-0.001558500588235294	2.8597763840830455E-5	-1.148740787197232E-4
542.64954	1176.5876	6482.0	-0.50820106	0.15749931	-0.0017075658823529414	-0.0030768929411764713	6.874564013840826E-5	-8.931719723183396E-5
536.5	1178.5	6498.0	-0.47086152	0.09866571	0.0023337212500000003	-0.0036771	2.525804457720589E-4	-3.751294117647054E-5
530.5944	1178.0	6515.0	-0.39171606	-0.007372598	0.004655615294117647	-0.006237547529411765	1.365820025951557E-4	-1.5061456055363322E-4
527.2381	1179.0	6531.0	-0.27556217	-0.027821686	0.007259618124999999	-0.001278068	1.62750176930147E-4	3.099674705882353E-4
527.0	1177.6326	6548.0	-0.08714277	-0.07035108	0.01108349411764706	-0.0025017290588235292	2.2493388192041535E-4	-7.1980062283737E-5
525.87024	1178.0	6565.0	0.04623552	-0.070164196	0.007845781764705883	1.0993176470588134E-5	-1.904536678200692E-4	1.4780719031141866E-4
526.0	1178.0	6595.0	0.04623552	-0.070164196	0.0	0.0	-2.615260588235294E-4	-3.664392156862711E-7
