# Supplementary material for: Finger drawing on smartphone screens enables early Parkinson’s disease detection through hybrid 1D-CNN and BiGRU deep learning architecture
Source: PLoS One. 2025 Jul 14;20(7):e0327733. doi: 10.1371/journal.pone.0327733 (PMC12258557; doi:10.1371/journal.pone.0327733)
Supplement: S2 File — (ZIP) [file pone.0327733.s002.zip › Dataset/Spiral/healthy/031_HC_SPIR_R.txt]

519.0	655.0	0.0	0.0	0.0	0.0	0.0	0.0	0.0
549.422	664.0242	124.0	1.5321792	0.41781333	0.012356283870967743	0.003369462338709677	9.96474505723205E-5	2.7173083376690947E-5
571.3909	671.0157	141.0	1.3859639	0.47422847	-0.008600900000000009	0.0033185376470588252	-0.0012327755218216325	-2.99557009710894E-6
590.6099	675.87	157.0	1.1872191	0.30771235	-0.01242154999999999	-0.0104072575	-2.387906249999988E-4	-8.578621966911765E-4
606.00336	680.7157	174.0	0.93357074	0.2562643	-0.01492049176470589	-0.0030263558823529426	-1.4699657439446473E-4	4.3417068339100334E-4
618.0	685.0	191.0	0.693768	0.23569915	-0.01410604352941176	-0.0012097147058823532	4.7908719723184136E-5	1.0686124567474055E-4
616.21497	684.0	208.0	0.16444607	0.0674019	-0.03113658411764706	-0.009899838235294119	-0.0010017965051903118	-5.111837370242215E-4
623.8273	689.3705	223.0	-0.10561414	0.049599286	-0.018004014000000002	-0.0011868409333333333	8.755046745098038E-4	5.808664867973857E-4
633.5572	693.9343	241.0	0.05549292	0.16112965	0.008950392222222221	0.006196131333333335	0.001497467012345679	4.10165125925926E-4
644.70435	697.5681	257.0	0.46144673	0.26472852	0.025372113125	0.006474929375000001	0.0010263575564236113	1.7424877604166626E-5
655.4443	702.48145	274.0	0.7834642	0.35280466	0.01894220411764706	0.005180949411764704	-3.782299416089966E-4	-7.611646842560569E-5
664.8583	706.3433	290.0	0.81538934	0.31392688	0.0019953212499999942	-0.0024298612499999983	-0.0010591801792279416	-4.756756663602939E-4
673.4078	710.1631	307.0	0.6002205	0.22289401	-0.012656990588235289	-0.005354874705882354	-8.619006963667814E-4	-1.720596150519033E-4
679.9932	715.9932	324.0	0.464258	0.26517415	-0.007997794117647061	0.002487067058823529	2.740703806228369E-4	4.6129069204152255E-4
685.88995	720.88995	340.0	0.32654473	0.30881363	-0.008607079375	0.0027274675000000005	-3.8080328584558665E-5	1.5025027573529478E-5
691.55865	725.55865	357.0	0.25650272	0.32346103	-0.0041201182352941165	8.616117647058811E-4	2.639388905709343E-4	-1.0975621972318349E-4
698.5024	729.75116	373.0	0.27846584	0.30679703	0.0013726950000000002	-0.0010414999999999973	3.433008272058823E-4	-1.189444852941174E-4
706.1027	733.5514	390.0	0.37617558	0.2441906	0.0057476317647058815	-0.0036827311764705893	2.5734922145328716E-4	-1.5536653979238775E-4
713.1164	739.3373	406.0	0.46080783	0.24667047	0.005289515624999998	1.549918749999997E-4	-2.8632258731617734E-5	2.398576907169118E-4
721.5859	744.15155	423.0	0.50286615	0.2913452	0.002474018823529414	0.0026279252941176483	-1.6561745891003433E-4	1.4546667171280286E-4
729.586	749.9395	439.0	0.5282766	0.3415339	0.0015881531249999983	0.0031367937499999984	-5.5366606158088484E-5	3.180427849264688E-5
737.4061	755.20306	456.0	0.50708836	0.37037683	-0.0012463670588235276	0.00169664294117647	-1.6673648140138388E-4	-8.471475346020756E-5
744.6037	759.06915	473.0	0.48647133	0.3138604	-0.0012127664705882373	-0.0033244958823529414	1.9765051903111936E-6	-2.953611072664359E-4
750.5	764.5	489.0	0.40684485	0.26608637	-0.004976655	-0.002985876874999998	-2.3524303308823517E-4	2.1163687959558963E-5
757.278	767.852	506.0	0.35364485	0.23622173	-0.0031294117647058806	-0.0017567435294117662	1.0866136678200702E-4	7.230196150519011E-5
764.56213	774.17163	522.0	0.364386	0.27264145	6.713218749999986E-4	0.002276232500000001	2.3754585248161745E-4	2.5206100183823544E-4
770.9571	779.95715	539.0	0.38797432	0.3463304	0.0013875482352941175	0.004334644117647057	4.2130962370242285E-5	1.2108303633217978E-4
776.58777	784.39185	555.0	0.38099906	0.35466036	-4.3595374999999895E-4	5.206225000000016E-4	-1.1396887408088228E-4	-2.38376351102941E-4
782.6343	790.6343	572.0	0.3539979	0.35007343	-0.001588303529411766	-2.6981941176470526E-4	-6.778528114186866E-5	-4.6496583044982753E-5
787.2723	796.27234	589.0	0.2934898	0.3506598	-0.0035592999999999974	3.449235294117663E-5	-1.1594096885813127E-4	1.7900692041522464E-5
793.1614	802.1614	605.0	0.2892632	0.34508044	-2.6416250000000155E-4	-3.487100000000021E-4	2.0594609374999974E-4	-2.3950147058823668E-5
797.99713	807.9971	622.0	0.2960495	0.36699203	3.991941176470602E-4	0.0012889170588235317	3.9020977508650686E-5	9.633100346020787E-5
802.8978	813.8468	638.0	0.29933974	0.36790782	2.0564E-4	5.7236874999998244E-5	-1.2097132352941262E-5	-7.698001148897084E-5
808.5983	820.4645	656.0	0.30698305	0.36171734	4.24628333333331E-4	-3.439155555555555E-4	1.216601851851839E-5	-2.2286246141975207E-5
815.1312	828.1312	672.0	0.34633586	0.42794153	0.002459550625000001	0.004139011875000001	1.2718264322916686E-4	2.801829644097223E-4
822.04504	836.04504	688.0	0.4066384	0.49114245	0.003768908750000001	0.0039500575	8.18348828125E-5	-1.1809648437500087E-5
828.22076	843.2208	705.0	0.4439087	0.5152574	0.002192370588235293	0.0014185264705882333	-9.273753892733577E-5	-1.4891358996539802E-4
834.1062	850.1062	721.0	0.41629755	0.47812253	-0.0017256968749999983	-0.002320929374999999	-2.448792164522057E-4	-2.3371599034926452E-4
839.95264	856.6035	738.0	0.36091197	0.4013773	-0.0032579752941176467	-0.004514425294117647	-9.013402465397931E-5	-1.290291717128028E-4
845.74756	864.3301	755.0	0.32800326	0.3931251	-0.0019358064705882357	-4.8542352941176396E-4	7.777463667820064E-5	2.3700010380622838E-4
852.9433	871.94324	771.0	0.35916722	0.43205005	0.0019477474999999994	0.002432809375000001	2.427221231617647E-4	1.823895565257353E-4
858.2161	882.02686	788.0	0.37794045	0.54164493	0.001104307647058822	0.006446757647058824	-4.9614108996539844E-5	2.361146042387543E-4
864.31256	889.7501	804.0	0.37307844	0.5709145	-3.0387562499999826E-4	0.001829348124999998	-8.801145450367627E-5	-2.8858809512867663E-4
869.6598	898.3196	830.0	0.34880987	0.55964804	-9.334065384615381E-4	-4.333253846153838E-4	-2.4212727440828455E-5	-8.702590421597622E-5
874.5576	906.11523	842.0	0.30243933	0.50405174	-0.003864211666666668	-0.004633025000000003	-2.442337606837608E-4	-3.4997496794871827E-4
879.79254	912.7926	854.0	0.27633178	0.43161935	-0.002175629166666665	-0.0060360324999999965	1.4071520833333357E-4	-1.169172916666661E-4
883.41956	923.25867	871.0	0.25048906	0.46372297	-0.0015201600000000024	0.0018884482352941176	3.855700980392133E-5	4.661459256055362E-4
888.1726	932.2877	887.0	0.235723	0.55505145	-9.228787499999998E-4	0.005708029999999999	3.733007812500016E-5	2.387238602941176E-4
892.08545	940.1709	903.0	0.23882046	0.5694783	1.935912500000015E-4	9.016781249999994E-4	6.977937500000008E-5	-3.003969921875E-4
895.9052	947.8104	920.0	0.22801545	0.53791416	-6.35588823529412E-4	-0.0018567141176470566	-4.877529844290667E-5	-1.622583672145327E-4
899.75397	955.50793	937.0	0.22187741	0.45659173	-3.610611764705889E-4	-0.00478367235294118	1.614868512110724E-5	-1.7217401384083078E-4
903.74567	964.36426	954.0	0.22486313	0.42088157	1.7563058823529397E-4	-0.002100597647058823	3.15701038062284E-5	1.5782792387543276E-4
905.8101	971.2405	970.0	0.17913933	0.46037322	-0.002857737499999999	0.002468228125000003	-1.895855055147058E-4	2.855516107536766E-4
908.77057	977.31177	986.0	0.15128127	0.42472574	-0.0017411287500000011	-0.0022279675000000006	6.978804687499986E-5	-2.935122265625002E-4
910.7146	984.1437	1003.0	0.11111246	0.37847632	-0.002362871176470588	-0.0027205541176470614	-3.657308391003452E-5	-2.8975683391003576E-5
912.67596	990.70386	1019.0	0.08434016	0.3436137	-0.00167326875	-0.002178913749999997	4.310015165441176E-5	3.385252297794151E-5
914.60474	997.41895	1036.0	0.085578896	0.3557948	7.286682352941201E-5	7.16535294117647E-4	1.02713857266436E-4	1.7032053200692024E-4
916.0	1004.2113	1053.0	0.093637146	0.40762636	4.740147058823531E-4	0.003048915294117647	2.3596934256055357E-5	1.371988235294118E-4
917.5032	1011.0127	1070.0	0.068470664	0.41894472	-0.0014803812941176474	6.657858823529395E-4	-1.1496447058823532E-4	-1.401840830449828E-4
918.0	1018.8153	1086.0	0.053967725	0.4392733	-9.064336875E-4	0.001270536249999999	3.587172541360296E-5	3.779689797794122E-5
920.35925	1026.4369	1103.0	0.066021465	0.4694737	7.090435294117648E-4	0.0017764941176470598	9.502807158304498E-5	2.9762227508650635E-5
920.0	1034.3164	1119.0	0.039712492	0.49322098	-0.0016443108125	0.0014842049999999989	-1.470846463694853E-4	-1.826806985294131E-5
922.2751	1042.1005	1136.0	0.06351868	0.49863443	0.0014003639999999994	3.184382352941201E-4	1.790985183823529E-4	-6.857451557093405E-5
923.1699	1048.6798	1152.0	0.06443308	0.4481791	5.71500000000006E-5	-0.0031534581250000013	-8.395087499999993E-5	-2.1699352251838258E-4
924.0825	1056.4127	1169.0	0.06702172	0.42361408	1.5227294117647078E-4	-0.0014450011764705877	5.5954671280276576E-6	1.0049746756055373E-4
925.07306	1064.2922	1185.0	0.060768217	0.45056316	-3.9084393750000047E-4	0.0016843175000000009	-3.3944804917279455E-5	1.955824172794118E-4
925.9994	1072.9976	1202.0	0.05939156	0.50454044	-8.097982352941156E-5	0.0031751341176470566	1.822730082179935E-5	8.769509515570917E-5
926.0	1079.9863	1219.0	0.029489564	0.5083484	-0.0017589409411764708	2.2399764705882674E-4	-9.870359515570936E-5	-1.7359626297577823E-4
926.0	1086.4996	1235.0	0.0071686236	0.44237408	-0.001395058775	-0.004123395000000002	2.274263538602943E-5	-2.717120404411768E-4
926.0	1093.652	1252.0	-0.021269038	0.38916343	-0.0016728036235294117	-0.003130038235294119	-1.6337932266435988E-5	5.8432750865051924E-5
925.0	1101.1278	1268.0	-0.05607419	0.3938755	-0.0021753220000000004	2.945043750000008E-4	-3.140739852941179E-5	2.140339131433825E-4
924.26514	1108.2047	1285.0	-0.06375613	0.42969346	-4.5187882352941124E-4	0.002106938823529414	1.0137901038062288E-4	1.0661379108996548E-4
924.0	1115.0797	1302.0	-0.057617467	0.4408197	3.610978235294115E-4	6.544847058823503E-4	4.782215570934251E-5	-8.54384775086508E-5
924.0	1121.5427	1318.0	-0.03286641	0.40553972	0.0015469410625	-0.0022049987499999993	7.411520243566178E-5	-1.7871771599264685E-4
924.0	1127.7513	1335.0	0.0027368446	0.37294176	0.002094309094117647	-0.0019175270588235283	3.2198119506920424E-5	1.691009948096888E-5
924.0	1134.9023	1352.0	0.022754239	0.37115893	0.001177493788235294	-1.0487235294117724E-4	-5.3930312110726655E-5	1.0662674740484418E-4
923.0	1142.8883	1368.0	-0.009020367	0.43120643	-0.001985912875	0.0037529687499999985	-1.9771291645220585E-4	2.411150689338235E-4
923.0	1150.7142	1385.0	-0.03341408	0.48707095	-0.0014349242941176469	0.0032861482352941193	3.2411092993079585E-5	-2.7460030276816425E-5
921.616	1158.536	1402.0	-0.05484727	0.51112324	-0.0012607758823529411	0.0014148405882352926	1.0244024221453277E-5	-1.100769204152251E-4
920.7376	1166.0497	1418.0	-0.068801805	0.4982095	-8.721584374999998E-4	-8.07108749999997E-4	2.4288590303308833E-5	-1.388718336397056E-4
919.8246	1172.7015	1435.0	-0.07250998	0.4348093	-2.1812794117647105E-4	-0.0037294235294117657	3.847238213667816E-5	-1.7190086937716287E-4
918.8452	1179.6191	1451.0	-0.072281756	0.39878967	1.4263999999999943E-5	-0.0022512268750000015	1.4524496323529437E-5	9.238729090073526E-5
919.0	1186.4487	1467.0	-0.046324726	0.38961154	0.0016223143750000004	-5.736331250000004E-4	1.0050314843750003E-4	1.0484960937500007E-4
916.9621	1194.1517	1484.0	-0.054344367	0.4228685	-4.717435882352942E-4	0.0019562917647058826	-1.2317988019031143E-4	1.4881911115916958E-4
916.0465	1200.814	1501.0	-0.06845696	0.43802536	-8.301525294117647E-4	8.915799999999997E-4	-2.1082878892733557E-5	-6.263010380622841E-5
916.0	1209.5962	1517.0	-0.05834371	0.47340894	6.320781249999998E-4	0.0022114737500000016	9.138941590073528E-5	8.249335937500012E-5
915.0	1217.4453	1534.0	-0.04771585	0.5063052	6.251682352941178E-4	0.0019350741176470594	-4.0646410034600184E-7	-1.625880190311425E-5
914.0	1226.1819	1551.0	-0.043953016	0.5372412	2.213431764705882E-4	0.0018197647058823508	-2.3754415224913507E-5	-6.782906574394621E-6
912.232	1235.0719	1567.0	-0.060291383	0.5606909	-0.0010211479375	0.0014656062500000011	-7.765569462316177E-5	-2.2134903492646856E-5
910.28235	1243.153	1584.0	-0.11607568	0.5499536	-0.0032814292352941177	-6.316058823529383E-4	-1.32957723399654E-4	-1.233654195501729E-4
908.34625	1249.9612	1600.0	-0.14750572	0.46967402	-0.0019643775000000004	-0.005017473750000001	8.231573345588233E-5	-2.741167417279414E-4
906.7742	1255.8387	1617.0	-0.12746131	0.38357916	0.0011790829411764713	-0.005064403529411767	1.8490943771626306E-4	-2.760575259515663E-6
904.4491	1261.6526	1634.0	-0.13376847	0.29788747	-3.7100941176470626E-4	-0.005040687647058823	-9.118190311418692E-5	1.3950519031143955E-6
902.5018	1268.9929	1650.0	-0.1253536	0.31028298	5.259293749999994E-4	7.747193749999999E-4	5.6058674172794106E-5	3.634629388786764E-4
899.5831	1276.6675	1667.0	-0.15738104	0.4029618	-0.0018839670588235288	0.005451695294117646	-1.417586137543252E-4	2.7511623053633216E-4
896.2337	1284.5326	1683.0	-0.18796808	0.4899918	-0.0019116900000000006	0.005439375	-1.7326838235294886E-6	-7.700183823529123E-7
894.6983	1292.2068	1700.0	-0.16950028	0.52124786	0.0010863411764705886	0.0018385917647058842	1.7635477508650524E-4	-2.118107785467127E-4
891.4366	1298.8451	1717.0	-0.16246566	0.47444543	4.1380117647058775E-4	-0.002753084117647059	-3.956117647058828E-5	-2.70098581314879E-4
889.8154	1307.9227	1733.0	-0.13884354	0.46442437	0.0014763825000000015	-6.263162500000016E-4	6.641133272058836E-5	1.329229917279411E-4
887.8441	1315.6235	1749.0	-0.11731753	0.4854274	0.001345375624999999	0.001312689375000002	-8.187929687500156E-6	1.2118785156250023E-4
884.91626	1322.1256	1766.0	-0.12999894	0.4627132	-7.459652941176472E-4	-0.0013361294117647069	-1.230200540657439E-4	-1.5581286980968876E-4
882.0041	1328.9939	1783.0	-0.16072698	0.43266055	-0.0018075317647058813	-0.0017678029411764714	-6.244508650519023E-5	-2.5392560553633205E-5
878.04205	1336.9159	1799.0	-0.2107969	0.40371543	-0.003129370000000001	-0.0018090699999999994	-8.261488970588249E-5	-2.5791911764705048E-6
874.31226	1345.3755	1816.0	-0.27038524	0.44111195	-0.0035051964705882363	0.0021997952941176465	-2.2107439446366774E-5	2.358156055363321E-4
870.32056	1353.3589	1833.0	-0.27622846	0.5131354	-3.437188235294107E-4	0.004236673529411768	1.859692733564015E-4	1.1981636678200713E-4
866.53687	1360.1947	1849.0	-0.25886452	0.505721	0.0010852462500000014	-4.634000000000027E-4	8.931031709558826E-5	-2.9375459558823565E-4
861.7807	1368.6989	1865.0	-0.2598861	0.46387213	-6.384875000000137E-5	-0.002615554374999999	-7.181843750000017E-5	-1.3450964843749976E-4
856.94244	1376.7434	1882.0	-0.2801749	0.46042702	-0.0011934588235294114	-2.0265352941176314E-4	-6.644765138408294E-5	1.4193534385813152E-4
851.0828	1384.9171	1899.0	-0.33818585	0.495762	-0.0034124088235294122	0.0020785282352941154	-1.3052647058823535E-4	1.3418716262975756E-4
846.2732	1391.7268	1915.0	-0.35461995	0.4820326	-0.0010271312500000004	-8.580875000000002E-4	1.4907984834558824E-4	-1.8353848345588222E-4
841.40955	1397.5905	1932.0	-0.3354549	0.40603068	0.0011273558823529423	-0.004470701176470589	1.2673453719723194E-4	-2.1250668685121108E-4
837.1956	1404.6088	1948.0	-0.28516734	0.33661914	0.0031429725000000006	-0.00433822125	1.2597603860294113E-4	8.279995404411817E-6
830.8273	1412.5636	1965.0	-0.29889014	0.3870226	-8.072235294117667E-4	0.0029649094117647065	-2.3236447231833927E-4	4.2959592128027685E-4
823.92554	1420.4326	1982.0	-0.3712276	0.4600167	-0.004255144705882351	0.004293770588235294	-2.0281889273356376E-4	7.816830449826987E-5
818.2093	1429.3179	1999.0	-0.4130085	0.53715104	-0.0024577000000000006	0.00453731411764706	1.0573204152249117E-4	1.4326089965397992E-5
811.17096	1436.829	2015.0	-0.42882237	0.54039633	-9.883668750000005E-4	2.0283062499999727E-4	9.183332031250001E-5	-2.7090521829044144E-4
803.48126	1445.5187	2032.0	-0.45613965	0.5256115	-0.0016068988235294118	-8.696958823529395E-4	-3.638423226643596E-5	-6.308979455017276E-5
794.50104	1455.499	2048.0	-0.50575185	0.558596	-0.0031007624999999997	0.0020615312499999983	-9.336647977941174E-5	1.8320169577205862E-4
785.7619	1463.2382	2065.0	-0.58017695	0.54366773	-0.00437794705882353	-8.781335294117627E-4	-7.512850346020769E-5	-1.7292145761245653E-4
777.23914	1470.7609	2081.0	-0.6020113	0.5010579	-0.0013646468750000001	-0.0026631143750000044	1.8833126148897064E-4	-1.115613028492651E-4
767.4609	1478.6313	2098.0	-0.58151853	0.4571063	0.0012054570588235323	-0.0025853882352941133	1.5118258434256072E-4	4.572125865052419E-6
757.7298	1487.2701	2114.0	-0.589451	0.4400494	-4.957793749999981E-4	-0.0010660562500000026	-1.0632727711397065E-4	9.495824908088192E-5
749.0875	1494.13	2131.0	-0.5709171	0.44819745	0.0010902294117647055	4.7929705882353047E-4	9.32946345155708E-5	9.090313581314901E-5
737.24255	1502.9645	2147.0	-0.6245029	0.48049203	-0.003349112500000001	0.002018411250000001	-2.7745886948529416E-4	9.619463694852941E-5
725.0037	1511.5687	2164.0	-0.70637697	0.5081399	-0.004816121764705883	0.001626345294117645	-8.629466262975778E-5	-2.306270328719742E-5
712.93835	1519.0308	2181.0	-0.7808911	0.51281834	-0.004383184117647056	2.752023529411801E-4	2.5466920415225122E-5	-7.947899653979205E-5
701.4249	1524.7876	2197.0	-0.80324334	0.43773657	-0.0013970150000000015	-0.004692610625000003	1.8663556985294092E-4	-3.1048831112132395E-4
691.5	1530.5	2214.0	-0.72878784	0.35207376	0.004379735294117648	-0.005038988823529411	3.3980884083044995E-4	-2.0375188148788694E-5
679.2029	1535.3986	2230.0	-0.64747334	0.23599261	0.005082156249999997	-0.007255071875000001	4.390130974264684E-5	-1.385051907169119E-4
665.2331	1538.7905	2247.0	-0.7217839	0.18808998	-0.004371209411764707	-0.0028178017647058824	-5.560803330449826E-4	2.6101588884083055E-4
652.8535	1542.7155	2264.0	-0.7987931	0.18139794	-0.00452995294117647	-3.9364941176470484E-4	-9.337854671280174E-6	1.4259719723183398E-4
642.6525	1545.2695	2281.0	-0.7634663	0.1554675	0.002078047058823529	-0.00152532	3.8870588235294113E-4	-6.656885813148795E-5
632.7016	1548.2596	2297.0	-0.641382	0.13644078	0.007630268750000002	-0.0011891699999999998	3.470138556985296E-4	2.1009375000000008E-5
622.2453	1550.151	2314.0	-0.535314	0.1017927	0.006239294117647062	-0.002038122352941177	-8.182203719723179E-5	-4.9938373702422186E-5
611.301	1552.1165	2330.0	-0.5541032	0.08711077	-0.0011743250000000038	-9.176206249999997E-4	-4.633511948529416E-4	7.003135799632358E-5
599.7144	1553.0	2346.0	-0.65348524	0.054422315	-0.006211377499999997	-0.0020430284375000003	-3.1481578124999956E-4	-7.033798828125004E-5
589.7453	1554.0	2363.0	-0.676401	0.037324466	-0.001347985882352945	-0.0010057558235294117	2.8608185986159126E-4	6.101603611591698E-5
580.01416	1554.0	2380.0	-0.6289008	-0.0033209033	0.0027941294117647055	-0.0023909040764705882	2.4365384083045003E-4	-8.14793089965398E-5
570.54645	1554.8907	2396.0	-0.56842923	-0.018317353	0.003779473125000002	-9.372781062500001E-4	6.158398207720603E-5	9.085162313878676E-5
560.7076	1555.0	2413.0	-0.54483473	-0.006181334	0.0013879117647058801	7.138834705882354E-4	-1.4068008001730129E-4	9.712715157871974E-5
551.8738	1556.0	2430.0	-0.54167354	0.030862208	1.859523529411786E-4	0.0021790318823529413	-7.070349480968833E-5	8.618520069204153E-5
542.17474	1556.0	2446.0	-0.54534346	0.0341424	-2.2936999999999957E-4	2.050120000000003E-4	-2.5957647058823635E-5	-1.2337624264705882E-4
531.58856	1555.3177	2463.0	-0.5803495	0.0038981708	-0.0020591788235294096	-0.0017790723058823531	-1.0763581314878883E-4	-1.1671084152249138E-4
521.76996	1554.0	2479.0	-0.61096805	-0.07438543	-0.0019136593750000014	-0.00489272505	9.094965533088016E-6	-1.9460329650735297E-4
513.0046	1553.0	2496.0	-0.59568024	-0.10773751	8.992829411764713E-4	-0.0019618870588235288	1.6546719506920429E-4	1.7240223477508657E-4
505.0	1553.0	2512.0	-0.5367398	-0.08700433	0.003683777499999999	0.0012958237499999994	1.7403090992647047E-4	2.036069255514705E-4
496.20874	1551.0	2529.0	-0.46808806	-0.07666996	0.004038337647058824	6.079041176470593E-4	2.085647923875444E-5	-4.046586072664353E-5
486.97433	1550.5948	2546.0	-0.47627884	-0.046910115	-4.818105882352946E-4	0.0017505791176470585	-2.6589107266435997E-4	6.721617647058818E-5
477.08005	1548.616	2562.0	-0.55276036	-0.07370053	-0.004780094999999998	-0.0016744009374999999	-2.6864277573529396E-4	-2.1406125344669113E-4
466.64557	1548.0	2579.0	-0.6354194	-0.08523413	-0.004862296470588236	-6.784470588235297E-4	-4.835380622837538E-6	5.8585522275086476E-5
456.8234	1545.7646	2596.0	-0.65568894	-0.10111751	-0.001192325882352943	-9.343164705882346E-4	2.158806228373702E-4	-1.5051141868512056E-5
448.32434	1543.831	2612.0	-0.59254205	-0.117549635	0.003946680624999997	-0.0010270078125000004	3.211879067095588E-4	-5.793208869485357E-6
439.6886	1541.9221	2629.0	-0.5224155	-0.1331565	0.004125091176470589	-9.180508823529418E-4	1.0494738321799516E-5	6.409231185121091E-6
430.70425	1539.9408	2645.0	-0.48566872	-0.13193487	0.002296673750000002	7.635187500000008E-5	-1.1427608915441168E-4	6.215017233455886E-5
422.02048	1537.0042	2662.0	-0.48528424	-0.16344652	2.261647058823649E-5	-0.0018536264705882354	-1.3376807525951564E-4	-1.1352813797577856E-4
413.35654	1534.1426	2678.0	-0.5116722	-0.16801572	-0.0016492475000000027	-2.855749999999997E-4	-1.0449149816176494E-4	9.800321691176473E-5
401.83368	1531.1389	2695.0	-0.59862953	-0.20329933	-0.005115137058823526	-0.002075506470588235	-2.0387585640138374E-4	-1.0529008650519032E-4
392.03653	1527.4147	2711.0	-0.6629992	-0.22204107	-0.004023104375000003	-0.0011713587500000004	6.825204273897022E-5	5.650923253676466E-5
381.23514	1525.2471	2728.0	-0.6861334	-0.20188472	-0.0013608352941176466	0.0011856676470588245	1.566040635813151E-4	1.3864861159169559E-4
371.30014	1521.52	2744.0	-0.66390324	-0.18747431	0.001389385	9.00650624999999E-4	1.718887683823529E-4	-1.7813563878676594E-5
362.2744	1517.6372	2761.0	-0.6000864	-0.20839077	0.0037539317647058814	-0.0012303799999999999	1.390909861591695E-4	-1.2535474264705875E-4
353.47266	1513.1045	2777.0	-0.51979023	-0.24940048	0.005018510625	-0.0025631068750000003	7.903617876838241E-5	-8.329542968750003E-5
343.63245	1508.3162	2794.0	-0.51550585	-0.30026153	2.520223529411751E-4	-0.0029918264705882346	-2.8038166306228386E-4	-2.521879974048437E-5
332.62082	1503.5725	2811.0	-0.5776834	-0.33289647	-0.0036575029411764657	-0.0019197023529411766	-2.299720761245671E-4	6.3066124567474E-5
320.47986	1497.74	2828.0	-0.6944818	-0.34055972	-0.0068704941176470635	-4.507794117647065E-4	-1.889994809688587E-4	8.640723183391001E-5
308.7769	1490.518	2844.0	-0.77793217	-0.40047368	-0.005215648125	-0.0037446224999999993	1.0342787454044149E-4	-2.058651930147058E-4
299.32684	1485.9961	2861.0	-0.71978587	-0.38528717	0.003420370588235293	8.93324117647058E-4	5.080011007785466E-4	2.728203892733563E-4
288.48038	1481.2402	2877.0	-0.635986	-0.33940375	0.005237491875	0.0028677137500000005	1.1357008042279417E-4	1.233993520220589E-4
278.929	1476.3574	2894.0	-0.57928693	-0.28865162	0.0033352394117647103	0.002985419411764706	-1.1189720371972292E-4	6.923862456747388E-6
269.17432	1471.6697	2911.0	-0.5528859	-0.26316914	0.0015530017647058785	0.0014989694117647043	-1.0483750865051952E-4	-8.743823529411775E-5
258.2372	1465.6187	2927.0	-0.59831655	-0.3030654	-0.002839415624999994	-0.0024935162499999976	-2.7452608685661704E-4	-2.4953035386029385E-4
248.86577	1461.9463	2944.0	-0.60885763	-0.3008579	-6.200635294117701E-4	1.2985294117646903E-4	1.3055012326989551E-4	1.5431583477508627E-4
241.18196	1457.1213	2960.0	-0.55843204	-0.28036445	0.0031515993750000013	0.0012808406250000015	2.3572893152573572E-4	7.193673023897078E-5
232.5817	1452.2909	2977.0	-0.49738857	-0.26946124	0.003590792352941179	6.413652941176469E-4	2.5834881055363402E-5	-3.761619593425615E-5
225.63779	1446.4784	2993.0	-0.403846	-0.29448655	0.0058464106249999995	-0.0015640818750000014	1.4097614200367627E-4	-1.3784044806985303E-4
219.7915	1440.7915	3010.0	-0.33365956	-0.34136733	0.004128614117647056	-0.0027576929411764713	-1.0104685337370255E-4	-7.02124156574394E-5
214.48325	1434.7249	3026.0	-0.29862395	-0.385847	0.0021897256249999997	-0.002779979374999998	-1.2118053079044103E-4	-1.392902113970428E-6
208.91173	1428.9117	3043.0	-0.2651119	-0.38227716	0.00197129705882353	2.0999058823529358E-4	-1.284873918685115E-5	1.7588058607266423E-4
203.05284	1423.0529	3060.0	-0.2695566	-0.3739957	-2.614529411764687E-4	4.87144705882354E-4	-1.3133823529411757E-4	1.6303183391003555E-5
197.5	1416.0	3076.0	-0.3222251	-0.38708767	-0.0032917812500000004	-8.182481250000005E-4	-1.8939551930147072E-4	-8.158705193014716E-5
191.9666	1408.45	3093.0	-0.35036236	-0.4466767	-0.0016551329411764704	-0.0035052370588235285	9.627342993079588E-5	-1.5805817257785458E-4
188.12297	1401.246	3109.0	-0.29521295	-0.46608976	0.0034468381250000006	-0.0012133162500000023	3.1887319163602943E-4	1.432450505514704E-4
183.23715	1394.4742	3126.0	-0.25104213	-0.45579684	0.0025982835294117647	6.054658823529434E-4	-4.99149762110727E-5	1.0698718425605563E-4
177.9419	1386.5892	3143.0	-0.2479792	-0.45618722	1.8017235294117434E-4	-2.2963529411766088E-5	-1.4224183391003473E-4	-3.6966435986159384E-5
173.11275	1376.5212	3159.0	-0.27249554	-0.52445143	-0.0015322712499999981	-0.004266513125000003	-1.0702772518382327E-4	-2.652218497242648E-4
168.50682	1364.5205	3176.0	-0.31219852	-0.6956122	-0.002335469411764706	-0.010068280588235293	-4.724695069204163E-5	-3.412804390138406E-4
164.65901	1352.977	3192.0	-0.27627546	-0.7836605	0.0022451912500000004	-0.005503018749999998	2.862912913602941E-4	2.853288648897059E-4
160.84796	1343.6199	3209.0	-0.22744909	-0.74501634	0.002872139411764705	0.002273185882352937	3.687930363321791E-5	4.5742380190311383E-4
156.88803	1332.6641	3225.0	-0.20232281	-0.67006534	0.0015703925	0.004684437500000006	-8.135918198529405E-5	1.5070322610294184E-4
153.11403	1322.3422	3242.0	-0.20308383	-0.6044862	-4.476588235294124E-5	0.003857596470588234	-9.500931660899655E-5	-4.8637707612457184E-5
148.0806	1309.2821	3259.0	-0.25592965	-0.6565974	-0.0031085776470588244	-0.0030653647058823544	-1.8022422145328725E-4	-4.0723301038062286E-4
145.10286	1295.72	3275.0	-0.25726932	-0.7987879	-8.372937500000094E-5	-0.00888690625	1.8905301700367647E-4	-3.6384634650735284E-4
142.17557	1284.0533	3292.0	-0.20717512	-0.85208094	0.0029467176470588255	-0.0031348847058823535	1.7826158953287215E-4	3.383542084775086E-4
140.20798	1272.2478	3308.0	-0.12899426	-0.7905946	0.004886303749999999	0.0038428962499999983	1.2122413143382337E-4	4.36111309742647E-4
138.29202	1261.7521	3325.0	-0.07209281	-0.693725	0.003347144117647059	0.005698211764705883	-9.053880190311415E-5	1.0913620674740497E-4
137.36075	1249.5253	3341.0	-0.029392242	-0.62737453	0.0026687854999999996	0.004146904375000003	-4.239741360294121E-5	-9.695671185661747E-5
135.38722	1236.7106	3358.0	-0.051522575	-0.688044	-0.0013017842941176472	-0.0035687923529411766	-2.3356292906574392E-4	-4.538645134083047E-4
134.0	1223.5701	3375.0	-0.07047522	-0.79433763	-0.0011148614705882355	-0.006252566470588237	1.0995460207612455E-5	-1.5786906574394473E-4
132.5	1212.0	3392.0	-0.081346795	-0.80092716	-6.395044117647056E-4	-3.876194117647032E-4	2.7962179930795873E-5	3.4499688581314904E-4
133.0	1200.2345	3408.0	-0.03695623	-0.74970996	0.0027744103125	0.0032010749999999977	2.133696702665441E-4	2.242934007352938E-4
132.0	1190.9325	3424.0	-0.017246792	-0.6191146	0.001231839875	0.008162210000000003	-9.641065234375E-5	3.1007093750000034E-4
132.0	1180.4562	3442.0	0.014805783	-0.56124485	0.0017806986111111112	0.0032149861111111077	3.0492152006172845E-5	-2.7484577160493865E-4
132.0	1166.9691	3458.0	0.016547156	-0.6409489	1.0883581250000006E-4	-0.004981503125000002	-1.0449142491319445E-4	-5.122805772569443E-4
133.0	1155.757	3474.0	0.04869299	-0.7226316	0.002009114625	-0.00510516875	1.1876742578124999E-4	-7.729101562499886E-6
134.0	1142.9218	3491.0	0.07546426	-0.7913846	0.0015747805882352945	-0.004044294117647056	-2.5549060986159142E-5	6.240439013840848E-5
136.05533	1132.668	3507.0	0.11599949	-0.7423597	0.0025334518749999995	0.0030640562500000024	5.991695542279406E-5	4.442718979779411E-4
137.978	1122.1101	3524.0	0.13955307	-0.6594616	0.0013855047058823533	0.00487635882352941	-6.752630406574389E-5	1.06606033737024E-4
139.95285	1110.283	3541.0	0.14972292	-0.61682475	5.982264705882358E-4	0.002508049999999997	-4.631048442906574E-5	-1.3931228373702432E-4
142.9107	1097.6251	3557.0	0.17354949	-0.6809214	0.0014891606249999995	-0.004006040624999999	5.568338465073523E-5	-4.071306640624997E-4
145.84613	1085.077	3574.0	0.19649345	-0.7577751	0.001349644705882352	-0.004520805882352943	-8.20681877162632E-6	-3.028030925605553E-5
148.78702	1073.278	3591.0	0.20265518	-0.7969716	3.624547058823532E-4	-0.0023056764705882333	-5.806999999999994E-5	1.3030173010380642E-4
152.49477	1062.2631	3607.0	0.2156756	-0.7430966	8.137762500000003E-4	0.0033671875000000004	2.8207596507352945E-5	3.545539981617646E-4
156.43161	1051.421	3623.0	0.23606402	-0.6584625	0.0012742762500000011	0.005289631250000003	2.8781250000000052E-5	1.2015273437500015E-4
159.31169	1041.7207	3640.0	0.22535813	-0.58171654	-6.29758235294119E-4	0.004514468235294118	-1.1200202854671296E-4	-4.5597824394463804E-5
162.81036	1030.3793	3656.0	0.20941438	-0.5782426	-9.964843749999987E-4	2.171212499999936E-4	-2.2920383731617476E-5	-2.685841865808828E-4
166.53595	1019.44006	3674.0	0.20712505	-0.6327349	-1.2718500000000033E-4	-0.0030273499999999964	4.829440972222213E-5	-1.802484027777772E-4
171.0	1009.5	3690.0	0.23604862	-0.64153427	0.0018077231249999989	-5.499606249999983E-4	1.2093175781249995E-4	1.5483683593749988E-4
173.8087	1001.38257	3707.0	0.23153459	-0.5739565	-2.6553117647058674E-4	0.003975162941176469	-1.2195613538062268E-4	2.66183739186851E-4
177.74942	994.5011	3723.0	0.23399203	-0.43949637	1.535899999999986E-4	0.008403758124999997	2.6195073529411583E-5	2.767871989889705E-4
181.48157	988.03687	3740.0	0.22146012	-0.32180065	-7.371711764705871E-4	0.0069232776470588234	-5.239771626297563E-5	-8.70870869377161E-5
185.43921	983.5608	3756.0	0.23154049	-0.25850642	6.300231249999986E-4	0.003955889375	8.54496438419116E-5	-1.8546176700367644E-4
189.4127	977.381	3773.0	0.24611774	-0.2561744	8.574852941176478E-4	1.3717764705882296E-4	1.3380127595155838E-5	-2.2463010164359867E-4
194.46303	970.537	3789.0	0.27380192	-0.32879233	0.0017302612499999984	-0.004538620625	5.454849724264691E-5	-2.922373920036764E-4
199.1321	963.8019	3806.0	0.3027219	-0.39092293	0.0017011752941176479	-0.0036547411764705873	-1.71093858131474E-6	5.199290873702427E-5
204.03613	956.9458	3822.0	0.32257044	-0.43711025	0.0012405337500000016	-0.0028867074999999985	-2.879009650735289E-5	4.8002104779411796E-5
209.89815	950.1018	3839.0	0.34119448	-0.45316964	0.0010955317647058829	-9.446700000000004E-4	-8.529528546712866E-6	1.142374999999999E-4
215.56429	943.58093	3856.0	0.35335004	-0.3990639	7.150329411764679E-4	0.003182690588235292	-2.238228373702441E-5	2.4278591695501718E-4
222.3456	936.49084	3872.0	0.37935784	-0.4078693	0.0016254875000000016	-5.503374999999977E-4	5.6903409926470854E-5	-2.333142555147056E-4
229.01524	930.7385	3889.0	0.42897582	-0.38955995	0.0029187047058823533	0.0010770205882352942	7.607160034602068E-5	9.572694636678188E-5
235.86858	923.8485	3905.0	0.44465888	-0.38411966	9.801912499999982E-4	3.400181250000009E-4	-1.2115709099264719E-4	-4.606265395220583E-5
242.76244	917.9282	3922.0	0.4417014	-0.37021136	-1.7396941176470334E-4	8.181352941176461E-4	-6.789180363321774E-5	2.8124539359861485E-5
250.53362	912.09973	3938.0	0.45891657	-0.34827694	0.0010759481250000001	0.0013709012500000006	7.811984604779397E-5	3.4547872242647155E-5
258.23572	906.32324	3955.0	0.47291738	-0.33828628	8.235770588235279E-4	5.876858823529403E-4	-1.484535683391013E-5	-4.607149221453296E-5
266.0	900.5	3972.0	0.49326235	-0.33629692	0.0011967629411764717	1.1702117647058797E-4	2.195211072664375E-5	-2.768615916955014E-5
275.24976	894.65015	3988.0	0.52456623	-0.33251876	0.0019564925000000004	2.3613499999999843E-4	4.748309742647054E-5	7.444613970588154E-6
284.1651	889.7009	4005.0	0.5525019	-0.32016626	0.001643274705882351	7.266176470588262E-4	-1.8424576124567614E-5	2.885192041522516E-5
296.30478	883.84766	4022.0	0.65687853	-0.32181227	0.0061398017647058805	-9.682411764706065E-5	2.645015916955017E-4	-4.8437750865052166E-5
307.9984	877.14355	4038.0	0.75327283	-0.36787155	0.006024643750000003	-0.0028787049999999988	-7.19737591911736E-6	-1.7386755514705863E-4
316.98758	873.605	4055.0	0.7316574	-0.32629687	-0.0012714958823529406	0.0024455694117647042	-4.291846842560555E-4	3.131926124567472E-4
326.80792	869.6769	4072.0	0.64667225	-0.25557363	-0.004999126470588239	0.004160190588235295	-2.1927238754325284E-4	1.008600692041524E-4
336.50076	866.9165	4088.0	0.55901235	-0.16348933	-0.005478743749999994	0.0057552687500000005	-2.9976079963234682E-5	9.96923851102941E-5
347.1049	862.958	4104.0	0.56730705	-0.13552128	5.184187499999993E-4	0.0017480031249999996	3.7482265624999957E-4	-2.5045410156250005E-4
359.5229	858.2385	4121.0	0.6714049	-0.18923117	0.006123402941176467	-0.0031594052941176475	3.2970495242214517E-4	-2.8867108347750865E-4
370.48105	855.173	4137.0	0.74472636	-0.23971178	0.004582591250000004	-0.0031550381250000006	-9.630073069852893E-5	2.7294806985293015E-7
381.07565	851.3081	4154.0	0.71395916	-0.24095787	-0.0018098352941176468	-7.329941176470456E-5	-3.7602509083045003E-4	1.8127874783737037E-4
391.87558	848.37476	4171.0	0.65536946	-0.21024923	-0.0034464529411764753	0.001806390588235293	-9.627162629757814E-5	1.1056999999999986E-4
403.39432	847.0	4187.0	0.6489395	-0.13431513	-4.018724999999973E-4	0.00474588125	1.9028627757352988E-4	1.837181663602942E-4
414.89606	845.30054	4204.0	0.66070503	-0.06653856	6.920900000000014E-4	0.00398685705882353	6.435073529411758E-5	-4.464848183391001E-5
426.8884	844.3519	4220.0	0.7243944	-0.028515376	0.003980585624999998	0.002376449	2.0553097656249978E-4	-1.0065050367647063E-4
436.86053	844.0	4237.0	0.70552707	0.006762702	-0.0011098429411764681	0.002075181058823529	-2.994369744809686E-4	-1.7721643598615942E-5
445.6672	843.0	4254.0	0.5976596	-0.005945277	-0.006345145294117651	-7.475281764705882E-4	-3.0795896193771665E-4	-1.6604171972318336E-4
455.4391	842.0	4270.0	0.52054167	-0.03467481	-0.004819870625	-0.0017955958125	9.53296668198532E-5	-6.550422725183825E-5
463.6085	842.0	4287.0	0.4708091	-0.020963248	-0.0029254452941176456	8.065624705882353E-4	1.1143678416955027E-4	1.5306813429930797E-4
471.3677	842.0	4303.0	0.44563255	-0.0086490465	-0.0015735343749999978	7.6963759375E-4	8.449443244485299E-5	-2.307804802389706E-6
480.28403	843.0	4320.0	0.4681052	0.044164766	0.001321920588235293	0.0031066948529411766	1.7032088019031122E-4	1.374739564230104E-4
490.31244	845.26245	4336.0	0.52540517	0.12146037	0.0035812481249999986	0.004830975249999999	1.412079710477941E-4	1.0776752481617642E-4
499.79785	847.15955	4353.0	0.58491725	0.15941675	0.0035007105882352988	0.0022327282352941173	-4.737502162629403E-6	-1.528380596885813E-4
507.62933	848.15735	4370.0	0.58143985	0.13427824	-2.04552941176475E-4	-0.0014787358823529413	-2.1795667820069257E-4	-2.183214186851211E-4
517.3358	849.0	4386.0	0.5537755	0.092815906	-0.0017290218750000003	-0.0025913958749999993	-9.527930836397032E-5	-6.954124954044113E-5
526.887	850.9774	4404.0	0.5396176	0.07077174	-7.86549999999997E-4	-0.001224675888888889	5.23595486111113E-5	7.59288881172839E-5
536.8328	852.96655	4419.0	0.57706267	0.0867344	0.002496337999999998	0.0010641773333333335	2.1885919999999967E-4	1.5259021481481486E-4
546.3399	854.8679	4436.0	0.6155069	0.12736015	0.0022614252941176452	0.00238975	-1.3818394463667817E-5	7.797486274509803E-5
555.4366	857.85913	4452.0	0.5994575	0.169206	-0.0010030874999999995	0.0026153656249999994	-2.040320496323528E-4	1.4100976562499964E-5
564.0761	859.76904	4469.0	0.53864783	0.17057067	-0.0035770394117647015	8.027470588235366E-5	-1.5140893598615895E-4	-1.4912299524221445E-4
571.93176	862.4658	4486.0	0.48245898	0.15105736	-0.0033052264705882395	-0.0011478417647058827	1.5988996539791886E-5	-7.224214532871979E-5
579.5717	865.9287	4502.0	0.4337593	0.17243889	-0.003043729999999998	0.0013363456250000006	1.6343529411765094E-5	1.5526171185661772E-4
586.85785	870.2385	4519.0	0.41498917	0.2356323	-0.0011041252941176468	0.0037172594117647045	1.1409439446366771E-4	1.4005375216262963E-4
594.3166	875.7374	4535.0	0.4059703	0.31497386	-5.636793750000008E-4	0.0049588475	3.3777869944852875E-5	7.759925551470599E-5
600.9697	880.4773	4552.0	0.3992995	0.36786917	-3.924000000000019E-4	0.0031114888235294134	1.007525735294111E-5	-1.0866815743944628E-4
607.4032	886.4032	4569.0	0.38914704	0.3793053	-5.972035294117632E-4	6.72713529411764E-4	-1.2047266435985957E-5	-1.4345737024221467E-4
613.09906	891.099	4585.0	0.3495525	0.34652558	-0.0024746587500000007	-0.0020487325000000008	-1.1734095128676484E-4	-1.700903768382353E-4
620.073	897.073	4602.0	0.35770828	0.34509015	4.7975176470588243E-4	-8.443705882353031E-5	1.7378885380622843E-4	1.1554679065743943E-4
627.1511	902.8633	4619.0	0.37800524	0.35126525	0.0011939388235294136	3.632411764705876E-4	4.2011003460207715E-5	2.6334013840830465E-5
632.6576	908.6576	4635.0	0.38666737	0.36972693	5.413831249999994E-4	0.0011538550000000022	-4.078473115808839E-5	4.941336397058842E-5
638.49457	913.3297	4652.0	0.3685718	0.34069377	-0.0010644452941176474	-0.0017078329411764708	-9.446049524221452E-5	-1.6833458477508666E-4
643.20087	919.2008	4668.0	0.3055401	0.32300374	-0.0039394812500000015	-0.0011056268750000015	-1.7968974724264712E-4	3.7637879136029334E-5
648.0839	924.08386	4685.0	0.26983732	0.30221632	-0.002100163529411764	-0.0012227894117647058	1.081951600346022E-4	-6.8919139273355515E-6
653.8954	931.8605	4702.0	0.27612123	0.35466883	3.696417647058826E-4	0.0030854417647058828	1.4528266435986155E-4	2.5342536332179934E-4
659.7783	938.70447	4718.0	0.32799715	0.4280805	0.0032422450000000012	0.004588229374999999	1.7953770220588243E-4	9.392422564338227E-5
664.6872	945.3744	4735.0	0.3459915	0.46165305	0.0010584911764705879	0.001974855882352943	-1.2845610726643607E-4	-1.5372785250865036E-4
668.6363	952.2726	4751.0	0.2974068	0.44805688	-0.003036543749999999	-8.497606250000012E-4	-2.559396829044117E-4	-1.7653853170955901E-4
672.50037	960.00073	4768.0	0.22628711	0.4533871	-0.004183511176470589	3.1354235294117627E-4	-6.746867214532884E-5	6.842958693771632E-5
677.1107	967.81433	4784.0	0.19213991	0.4580914	-0.002134200000000001	2.9401874999999966E-4	1.2808194852941175E-4	-1.2202251838235381E-6
680.671	976.6841	4801.0	0.21249126	0.52478516	0.001197138235294117	0.003923162352941176	1.9596107266435988E-4	2.1347903546712805E-4
684.6067	984.42664	4817.0	0.23366079	0.53718406	0.0013230956250000012	7.749312499999994E-4	7.872336856617763E-6	-1.9676444393382356E-4
688.0	992.0	4834.0	0.21696989	0.5049194	-9.818176470588241E-4	-0.001897921176470585	-1.3558313365051914E-4	-1.5722661332179908E-4
690.9361	1001.3402	4851.0	0.17390722	0.50003797	-0.0025330982352941176	-2.871429411764685E-4	-9.125179930795844E-5	9.475166089965391E-5
692.44196	1010.20984	4867.0	0.117616184	0.52216804	-0.00351818975	0.001383129375	-6.156821966911766E-5	1.0439201976102929E-4
695.3436	1019.718	4884.0	0.122832894	0.57298213	3.0686529411764704E-4	0.0029890641176470545	2.2500323788927334E-4	9.446674956747379E-5
698.28326	1029.4165	4901.0	0.13607793	0.62142533	7.791197647058832E-4	0.002849600000000001	2.7779674740484483E-5	-8.203771626297252E-6
701.269	1039.3447	4918.0	0.16881941	0.6256256	0.0019259694117647053	2.470747058823533E-4	6.746174394463659E-5	-1.5308972318339104E-4
704.24005	1047.9601	4933.0	0.18675949	0.5801497	0.0011960053333333331	-0.0030317266666666674	-4.866427189542481E-5	-2.185867581699347E-4
706.154	1056.7698	4950.0	0.15562296	0.53295714	-0.001831560588235294	-0.002776032941176467	-1.7809211303344865E-4	1.5040807381776497E-5
708.0738	1064.2953	4967.0	0.108907424	0.47330314	-0.002747972705882353	-0.003509058823529414	-5.390659515570936E-5	-4.3119169550173365E-5
710.004	1072.0161	4983.0	0.09028316	0.4365275	-0.0011640165	-0.0022984775	9.899726286764706E-5	7.566133272058839E-5
711.962	1080.8099	5000.0	0.089157596	0.44719818	-6.620964705882327E-5	6.276870588235287E-4	6.457687370242216E-5	1.7212732698961933E-4
713.0	1091.1798	5016.0	0.09051721	0.5485481	8.49758749999997E-5	0.006334369999999999	9.449095128676435E-6	3.566676838235294E-4
714.0	1101.8147	5033.0	0.06698346	0.6443238	-0.001384338235294118	0.005633864705882354	-8.643024178200693E-5	-4.120619377162617E-5
715.0	1110.8402	5049.0	0.03923847	0.6740733	-0.0017340618749999998	0.001859343749999999	-2.1857727481617607E-5	-2.359075597426472E-4
716.0	1117.2297	5066.0	0.032223217	0.54789156	-4.126619411764705E-4	-0.007422455294117643	7.772940787197232E-5	-5.459881790657436E-4
717.0	1124.6748	5083.0	0.04177385	0.40527493	5.618019411764708E-4	-0.00838921352941177	5.732140484429066E-5	-5.686813148788977E-5
718.0	1132.452	5099.0	0.058949526	0.35150248	0.00107347975	-0.0033607781249999982	3.197986305147058E-5	3.142772127757357E-4
719.5536	1141.768	5116.0	0.067076884	0.4250563	4.7807988235294127E-4	0.004326695294117646	-3.502352162629757E-5	4.5220431877162617E-4
721.5	1151.5	5133.0	0.10012519	0.57144445	0.001944018	0.008611067647058823	8.623165397923875E-5	2.520219031141869E-4
722.4643	1161.3215	5149.0	0.09835928	0.65354663	-1.1036937500000059E-4	0.0051313862500000015	-1.2839921093750004E-4	-2.1748008731617635E-4
720.63776	1169.8113	5166.0	0.016358525	0.6077152	-0.004823573823529412	-0.0026959664705882356	-2.772473205017301E-4	-4.604325129757787E-4
719.648	1179.76	5182.0	-0.0793812	0.58873975	-0.0059837328125	-0.0011859656250000003	-7.250993681066177E-5	9.437505284926471E-5
718.73627	1189.3187	5199.0	-0.13450433	0.5736844	-0.0032425370588235296	-8.856088235294131E-4	1.6124680903979236E-4	1.7668047145328658E-5
719.0	1198.9058	5215.0	-0.09423718	0.5874759	0.002516696875	8.619687500000042E-4	3.599521208639706E-4	1.0922359834558858E-4
718.0	1208.5779	5232.0	-0.05101311	0.59733504	0.0025425923529411765	5.799494117647052E-4	1.5232634083044937E-6	-1.658937283737053E-5
718.0	1217.1464	5248.0	-0.0018735251	0.5638241	0.00307122405625	-0.0020944337499999993	3.303948145680146E-5	-1.6714894761029405E-4
715.041	1227.8975	5265.0	-0.056372277	0.5728907	-0.0032058089352941174	5.333294117647015E-4	-3.692372347967128E-4	1.5457430363321768E-4
712.22296	1238.331	5282.0	-0.1558705	0.60788363	-0.005852836647058823	0.0020584076470588253	-1.557075124567474E-4	8.971048442906611E-5
710.0744	1248.6279	5298.0	-0.21856241	0.64204293	-0.003918244375000001	0.0021349562500000002	1.2091201700367639E-4	4.7842876838234325E-6
707.18396	1256.2642	5314.0	-0.22617167	0.58959496	-4.755787499999987E-4	-0.0032779981250000007	2.1516660156250015E-4	-3.3830964843750005E-4
703.4589	1264.0822	5331.0	-0.21651481	0.48406518	5.680505882352934E-4	-0.00620763411764706	6.138996107266425E-5	-1.7233152897923876E-4
699.83795	1270.8827	5347.0	-0.20532277	0.37261006	6.995025000000009E-4	-0.006965944999999998	8.215744485294215E-6	-4.7394430147058625E-5
694.9588	1278.7216	5364.0	-0.27145973	0.35876042	-0.003890409411764707	-8.146847058823528E-4	-2.6999481833910044E-4	3.618388408304497E-4
689.74554	1287.1362	5381.0	-0.34283406	0.4207193	-0.004198489999999999	0.0036446399999999998	-1.812238754325248E-5	2.6231321799307955E-4
684.87897	1295.2421	5397.0	-0.3554969	0.50324583	-7.914275000000005E-4	0.005157908124999999	2.1294140624999991E-4	9.457925781249996E-5
679.5	1304.5	5414.0	-0.3485586	0.5481874	4.0813529411764756E-4	0.0026436217647058816	7.056251730103813E-5	-1.4789919766435987E-4
673.5326	1311.4674	5431.0	-0.35368353	0.52542347	-3.014664705882369E-4	-0.0013390547058823522	-4.1741280276816735E-5	-2.3427508650519026E-4
667.67114	1318.7719	5447.0	-0.35898185	0.44843405	-3.3114499999999797E-4	-0.004811838750000002	-1.8549080882350664E-6	-2.170490027573531E-4
661.91833	1324.0817	5464.0	-0.37069777	0.3549432	-6.891717647058818E-4	-0.00549946176470588	-2.1060397923875516E-5	-4.0448412629757534E-5
655.1079	1329.8921	5481.0	-0.39995095	0.3017396	-0.0017207752941176496	-0.003129623529411766	-6.06825605536334E-5	1.394022491349479E-4
646.944	1335.792	5497.0	-0.44772047	0.28932813	-0.002985594999999997	-7.757168749999988E-4	-7.905123161764672E-5	1.4711916590073545E-4
640.2853	1341.536	5514.0	-0.4682452	0.32378125	-0.001207337058823529	0.002026654117647059	1.0460340830449814E-4	1.6484535250865044E-4
632.3538	1347.4846	5531.0	-0.4869149	0.33971563	-0.0010982176470588241	9.373164705882335E-4	6.4187889273355746E-6	-6.407868512110738E-5
624.6656	1351.1672	5547.0	-0.48708877	0.29998624	-1.0866875000001275E-5	-0.0024830868749999985	6.795942325367643E-5	-2.137752090992645E-4
618.97534	1355.0165	5564.0	-0.42598924	0.22814818	0.0035940900000000007	-0.004225768235294118	2.12056286764706E-4	-1.0251066825259526E-4
612.2553	1357.8723	5580.0	-0.37614968	0.15232314	0.0031149725000000003	-0.004739065000000001	-2.9944843750000027E-5	-3.208104779411767E-5
605.51556	1359.8711	5597.0	-0.36044925	0.09746646	9.235547058823522E-4	-0.0032268635294117644	-1.2890692906574402E-4	8.895302768166096E-5
598.59875	1360.8503	5613.0	-0.37580177	0.043763485	-9.595324999999988E-4	-0.0033564359375000004	-1.1769295036764694E-4	-8.098275505514753E-6
591.651	1361.783	5630.0	-0.4304577	0.008838239	-0.003215054705882354	-0.0020544262352941178	-1.3267777681660913E-4	7.658880601211074E-5
582.96564	1362.0	5647.0	-0.4862776	-0.01874931	-0.0032835235294117636	-0.0016227970000000003	-4.027577854671148E-6	2.538995501730103E-5
573.66797	1362.0	5663.0	-0.5370084	-0.032935485	-0.0031706750000000047	-8.866359374999999E-4	7.053033088234926E-6	4.601006640625002E-5
563.8638	1362.0	5680.0	-0.6143317	-0.031399824	-0.004548429411764705	9.033300000000004E-5	-8.104437716262945E-5	5.7468761029411756E-5
555.1855	1362.0	5696.0	-0.62550443	-0.026913304	-6.982956249999978E-4	2.8040750000000005E-4	2.4063336167279422E-4	1.187965625E-5
547.0006	1362.0	5714.0	-0.5744326	-0.018162902	0.002837323888888891	4.861334444444443E-4	1.9642330632716048E-4	1.1429219135802457E-5
537.56757	1360.5135	5729.0	-0.51451087	-0.03456616	0.0039947820000000005	-0.0010935505333333332	7.716387407407398E-5	-1.0531226518518517E-4
530.27185	1359.568	5746.0	-0.46824718	-0.06827836	0.002721393529411763	-0.0019830705882352938	-7.490520415224927E-5	-5.232470911188003E-5
522.54486	1358.6362	5763.0	-0.45313102	-0.089445695	8.891858823529405E-4	-0.001245137352941177	-1.0777692041522485E-4	4.340783737024216E-5
514.08093	1356.7703	5779.0	-0.4786929	-0.11866498	-0.0015976174999999988	-0.0018262053124999999	-1.554252113970587E-4	-3.6316747472426425E-5
503.88834	1354.7777	5796.0	-0.53919667	-0.135692	-0.003559045294117651	-0.001001589411764706	-1.1537810553633249E-4	4.8506817690311395E-5
494.12674	1352.8253	5812.0	-0.59955263	-0.13968407	-0.003772247499999999	-2.4950437499999915E-4	-1.3325137867646754E-5	4.7005314797794184E-5
485.60602	1350.9211	5829.0	-0.604658	-0.14117144	-3.0031588235294104E-4	-8.749235294117739E-5	2.0423127162629755E-4	9.530118944636574E-6
476.85193	1348.9703	5846.0	-0.55767214	-0.12645029	0.0027638741176470617	8.65950000000001E-4	1.8024647058823546E-4	5.608484429065755E-5
467.20584	1346.0824	5862.0	-0.5416804	-0.13445026	9.99483750000002E-4	-4.999981249999997E-4	-1.1027439797794123E-4	-8.537175781250004E-5
457.32324	1342.1293	5879.0	-0.56126916	-0.19820952	-0.0011522800000000055	-0.0037505447058823536	-1.2657433823529455E-4	-1.9120862240484436E-4
448.7061	1339.353	5895.0	-0.58778965	-0.23292357	-0.0016575306250000005	-0.0021696281249999998	-3.1578164062499685E-5	9.880728630514712E-5
439.9283	1336.3713	5912.0	-0.54686826	-0.22411034	0.0024071405882352976	5.184252941176473E-4	2.390983066608999E-4	1.5812078935986158E-4
431.98926	1333.4946	5928.0	-0.49119467	-0.19050677	0.0034795993749999997	0.002100223125	6.702867417279388E-5	9.886236443014705E-5
424.13733	1330.5687	5945.0	-0.4468825	-0.16229828	0.0026065982352941166	0.0016593229411764707	-5.135300821799313E-5	-2.593530493079584E-5
417.35403	1327.677	5962.0	-0.41032597	-0.16234346	0.0021503841176470605	-2.6576470588238687E-6	-2.6836124567473888E-5	-9.776356401384086E-5
411.1315	1324.3772	5978.0	-0.37813845	-0.19440636	0.002011719999999998	-0.0020039312500000003	-8.666507352941399E-6	-1.2507960018382354E-4
404.34357	1320.8958	5995.0	-0.3485469	-0.20272578	0.0017406794117647072	-4.893776470588232E-4	-1.5943564013840643E-5	8.909138840830453E-5
397.57248	1317.0483	6011.0	-0.36702582	-0.22863129	-0.0011549325000000006	-0.0016190943749999995	-1.8097574448529424E-4	-7.060729549632352E-5
391.70944	1314.5698	6028.0	-0.36631662	-0.21614328	4.171764705882476E-5	7.345888235294114E-4	7.039118512110738E-5	1.3845195285467122E-4
384.55264	1310.6382	6045.0	-0.38782385	-0.2183041	-0.0012651311764705908	-1.2710705882352987E-4	-7.687346020761268E-5	-5.0687993079584784E-5
378.9736	1305.3157	6062.0	-0.37636414	-0.25706434	6.741005882352949E-4	-0.002280014117647059	1.1407245674740504E-4	-1.266415916955017E-4
373.3067	1299.3066	6078.0	-0.3468659	-0.32501826	0.0018436400000000006	-0.00424712	7.30962132352941E-5	-1.229441176470588E-4
368.5996	1294.3994	6094.0	-0.31111866	-0.36062798	0.002234202500000001	-0.0022256075000000007	2.4410156250000018E-5	1.2634453124999996E-4
363.7191	1288.5786	6111.0	-0.27425107	-0.38091287	0.002168681764705883	-0.0011932288235294117	-3.854160899654002E-6	6.0728157439446414E-5
358.85928	1283.8593	6127.0	-0.25186145	-0.34306693	0.00139935125	0.0023653712500000014	-4.808315716911768E-5	2.224125045955883E-4
354.9624	1277.9436	6144.0	-0.23693845	-0.32587427	8.778235294117642E-4	0.0010113329411764688	-3.067810121107269E-5	-7.964931228373721E-5
351.09958	1271.1992	6161.0	-0.21411704	-0.35278216	0.0013424358823529404	-0.0015828170588235288	2.7330138408304482E-5	-1.5259705882352925E-4
348.10812	1265.3243	6177.0	-0.19212815	-0.39135605	0.0013743056250000007	-0.002410868125	1.9918589154412683E-6	-5.175319163602945E-5
345.14044	1258.5618	6194.0	-0.15704943	-0.40984932	0.0020634541176470594	-0.0010878394117647063	4.053814662629757E-5	7.782521842560552E-5
342.20496	1251.8198	6210.0	-0.1461354	-0.4270119	6.821268749999995E-4	-0.001072661249999999	-8.633295266544124E-5	9.486351102942086E-7
339.2332	1243.9327	6227.0	-0.14989251	-0.4466081	-2.2100647058823577E-4	-0.001152717647058824	-5.312549091695501E-5	-4.7091998269897095E-6
337.30588	1236.9177	6244.0	-0.13256598	-0.47254547	0.001019207647058824	-0.0015257276470588244	7.295377162629764E-5	-2.194176470588238E-5
336.0	1229.4802	6261.0	-0.103622735	-0.47759223	0.0017025438235294121	-2.968682352941167E-4	4.0196245674740486E-5	7.228584775086516E-5
335.0	1220.7185	6276.0	-0.04718185	-0.4913518	0.0037627256666666665	-9.173046666666666E-4	1.373454562091503E-4	-4.1362428758169995E-5
335.0	1213.0	6294.0	0.008857114	-0.50799316	0.0031132757777777775	-9.245200000000028E-4	-3.608054938271606E-5	-4.008518518520095E-7
332.5	1202.5	6310.0	-0.021940451	-0.5677094	-0.0019248478125	-0.0037322649999999985	-3.148827243923611E-4	-1.7548406249999973E-4
333.0	1195.3796	6326.0	-0.026434729	-0.5604636	-2.8089237500000005E-4	4.52862500000005E-4	1.0274721484374999E-4	2.615704687500002E-4
331.6128	1187.4512	6343.0	-0.03916408	-0.49821317	-7.487853529411763E-4	0.003661789999999998	-2.7523116349480954E-5	1.887604411764702E-4
332.0	1179.7843	6360.0	-0.018547589	-0.44731113	0.0012127347647058822	0.0029942376470588226	1.153835363321799E-4	-3.926778546712797E-5
332.0	1170.626	6376.0	0.00976168	-0.46585518	0.0017693293124999999	-0.0011590031249999987	3.4787159237132355E-5	-2.5957754825367633E-4
333.0	1163.2631	6393.0	0.0460473	-0.49567664	0.0021344482352941177	-0.001754203529411766	2.1477583693771635E-5	-3.501178849480984E-5
334.15247	1154.3901	6410.0	0.07064987	-0.5303008	0.0014472100000000002	-0.002036715294117648	-4.0425778546712796E-5	-1.6618339100346E-5
335.06992	1145.6505	6426.0	0.09311264	-0.5279903	0.0014039231249999996	1.4440624999999957E-4	-2.70542968750004E-6	1.3632009650735297E-4
335.98627	1138.0549	6443.0	0.07632294	-0.50536346	-9.876294117647053E-4	0.0013309905882352962	-1.406795609861591E-4	6.979907871972333E-5
338.9465	1130.0802	6459.0	0.115743965	-0.49085462	0.0024638140625	9.06802499999998E-4	2.1571521714154406E-4	-2.651175551470614E-5
340.85712	1122.5715	6476.0	0.1631608	-0.46214816	0.0027892255882352936	0.0016886152941176496	1.9141854455017275E-5	4.598898788927363E-5
342.8423	1115.6309	6492.0	0.17178564	-0.41210553	5.390524999999997E-4	0.0031276643749999986	-1.4063581801470587E-4	8.994056755514681E-5
345.74478	1108.0209	6509.0	0.17931032	-0.40802735	4.42628235294118E-4	2.398929411764698E-4	-5.672015570934217E-6	-1.6986890787197228E-4
349.45633	1099.0874	6526.0	0.19172902	-0.46929428	7.305117647058826E-4	-0.003603937058823529	1.6934325259515564E-5	-2.2610764705882348E-4
353.95816	1090.3892	6542.0	0.24022605	-0.5319637	0.0030310643749999998	-0.003916838750000002	1.4378453814338233E-4	-1.955635569852955E-5
359.8827	1081.4897	6558.0	0.34940875	-0.573277	0.00682391875	-0.00258208125	2.370533984375E-4	8.342234375000013E-5
365.71375	1073.715	6575.0	0.4115719	-0.54848206	0.003656655882352941	0.0014585258823529438	-1.8630958044982696E-4	2.3768277249134963E-4
371.33606	1066.2186	6592.0	0.41849166	-0.47763008	4.0704470588235275E-4	0.004167763529411763	-1.9115359861591696E-4	1.5936692041522467E-4
379.6991	1058.3009	6608.0	0.46050015	-0.43710238	0.0026255306250000006	0.00253298125	1.38655369944853E-4	-1.021738924632352E-4
389.65762	1049.3424	6625.0	0.5573745	-0.46509862	0.005698491176470588	-0.0016468376470588238	1.807623853806228E-4	-2.4587169982698964E-4
399.7808	1042.9315	6642.0	0.6548872	-0.46091753	0.005736041176470589	2.459464705882352E-4	2.2088235294118105E-6	1.1134024221453288E-4
409.35284	1037.1882	6658.0	0.69293886	-0.39917114	0.0023782287500000027	0.0038591493750000025	-2.0986327665441164E-4	2.2582518152573544E-4
421.33487	1034.555	6675.0	0.7174513	-0.23209453	0.0014419082352941158	0.00982803588235294	-5.5077677335640404E-5	3.51110971020761E-4
434.77396	1032.871	6692.0	0.78800356	-0.06644497	0.004150132941176473	0.00974409176470588	1.5930733564013865E-4	-4.93788927335644E-6
447.2449	1031.0	6708.0	0.83666044	0.0026627707	0.003041054999999994	0.00431923379375	-6.931737132352992E-5	-3.390536231847425E-4
457.0861	1030.0	6725.0	0.7610106	0.008875271	-0.004449990588235292	3.654411941176471E-4	-4.406497404844286E-4	-2.3257603527249138E-4
467.79117	1030.0	6741.0	0.6488535	0.032427683	-0.007009818750000001	0.00147202575	-1.5998926011029428E-4	6.916153474264705E-5
480.5814	1032.8804	6758.0	0.60388684	0.10673365	-0.0026450976470588196	0.004370939235294117	2.5674830017301064E-4	1.7052432266435988E-4
492.78116	1036.5938	6774.0	0.70060956	0.24854928	0.0060451699999999955	0.008863476875000002	5.431417279411759E-4	2.8078360248161776E-4
502.09293	1039.5465	6791.0	0.72552097	0.3147182	0.001465377058823534	0.0038922894117647054	-2.6939958477508597E-4	-2.924227919550174E-4
508.236	1042.4906	6808.0	0.56120795	0.29860127	-0.009665471764705884	-9.480547058823547E-4	-6.547558131487892E-4	-2.8472612456747413E-4
513.3894	1045.6947	6824.0	0.29875398	0.24458678	-0.016403373125000002	-0.003375905624999998	-4.211188350183824E-4	-1.5174068244485272E-4
517.3272	1049.3273	6840.0	0.105078705	0.19294138	-0.012104704687499999	-0.0032278375000000005	2.686667773437502E-4	9.254257812499854E-6
522.16656	1052.5833	6857.0	0.09708581	0.2089987	-4.701702941176471E-4	9.445482352941184E-4	6.843843760813148E-4	2.454344550173011E-4
525.0199	1056.0199	6874.0	0.1368182	0.2159478	0.0023371994117647064	4.087705882352933E-4	1.6513939446366786E-4	-3.151633217993089E-5
527.9516	1060.9515	6891.0	0.14481796	0.24973504	4.705741176470585E-4	0.001987484705882353	-1.0980148788927342E-4	9.286553633217997E-5
530.37146	1066.1144	6907.0	0.12726203	0.30128822	-0.0010972456249999998	0.0032220737500000003	-9.798873391544114E-5	7.716181525735296E-5
533.3207	1071.9619	6923.0	0.12520023	0.36376715	-1.2886250000000016E-4	0.0039049331249999993	6.052394531249998E-5	4.267871093749994E-5
536.2093	1077.6279	6940.0	0.14008525	0.40155083	8.755894117647059E-4	0.0022225694117647085	5.908540657439447E-5	-9.896257136678181E-5
538.2514	1083.7543	6957.0	0.1434191	0.3956737	1.9610882352941172E-4	-3.457135294117652E-4	-3.996944636678201E-5	-1.5107546712802785E-4
540.18536	1088.3707	6973.0	0.11342997	0.3472284	-0.0018743206249999993	-0.0030278312500000015	-1.294018405330882E-4	-1.6763235753676476E-4
540.0	1094.4078	6990.0	0.039138943	0.32605016	-0.004370060411764707	-0.0012457788235294125	-1.4680822275086515E-4	1.0482661332179936E-4
540.0	1099.0753	7006.0	-0.030485349	0.29669932	-0.00435151825	-0.0018344274999999993	1.158885110294158E-6	-3.6790542279411674E-5
540.0	1105.9315	7023.0	-0.06229539	0.3349033	-0.001871178882352941	0.002247292941176472	1.4590231574394466E-4	2.4010120242214534E-4
540.0	1111.7233	7040.0	-0.056328416	0.3753195	3.509984705882353E-4	0.0023774235294117623	1.3071631487889272E-4	7.654740484428843E-6
539.1135	1116.773	7056.0	-0.039671917	0.37611687	0.0010410311874999999	4.9835625000001216E-5	4.3127044806985286E-5	-1.4547424402573507E-4
538.23083	1121.3076	7073.0	-0.047547806	0.30068275	-4.6328758823529397E-4	-0.0044373011764705875	-8.848933974913494E-5	-2.63949223615917E-4
536.22534	1125.5493	7089.0	-0.10528414	0.2408489	-0.003608520875	-0.0037396156249999996	-1.9657708042279413E-4	4.3605346966911745E-5
535.276	1131.172	7106.0	-0.12226364	0.23375662	-9.987941176470593E-4	-4.1719294117647095E-4	1.5351333866782003E-4	1.9543662846020757E-4
533.34015	1136.9796	7122.0	-0.12649336	0.30678967	-2.643574999999995E-4	0.004564565625000001	4.590228860294124E-5	3.113599103860295E-4
531.39886	1142.2023	7139.0	-0.12364878	0.36053514	1.673282352941176E-4	0.0031614982352941154	2.5393278546712773E-5	-8.25333758650521E-5
530.4536	1146.0928	7155.0	-0.102959916	0.32111832	0.001293054	-0.0024635512499999977	7.035786029411766E-5	-3.5156559283088207E-4
528.4995	1149.5005	7172.0	-0.09475089	0.24001995	4.8288388235294085E-4	-0.004770492352941177	-4.765706574394466E-5	-1.3570241782006934E-4
526.5605	1151.4396	7189.0	-0.108455196	0.12036526	-8.061356470588235E-4	-0.007038511176470589	-7.582467820069203E-5	-1.3341287197231837E-4
525.6378	1153.3622	7205.0	-0.08212204	0.05650676	0.0016458222500000006	-0.00399115625	1.532473685661765E-4	1.904596829044118E-4
523.6637	1154.0	7222.0	-0.09718381	0.019100597	-8.859864705882354E-4	-0.0022003625294117653	-1.4892992474048447E-4	1.0534080709342557E-4
521.75446	1155.0	7238.0	-0.113889	0.004320298	-0.0010440743750000005	-9.237686875E-4	-9.880494025735319E-6	7.978711511948533E-5
519.8038	1155.0	7255.0	-0.11998533	-0.018489173	-3.5860764705882334E-4	-0.0013417335882352941	4.0321572231833955E-5	-2.458617063148789E-5
517.84406	1155.0	7272.0	-0.1337088	-0.03378049	-8.072629411764699E-4	-8.994892352941178E-4	-2.6391487889273326E-5	2.601437370242214E-5
514.84344	1155.0	7288.0	-0.1518864	-0.03688019	-0.001136100000000001	-1.937312499999998E-4	-2.0552316176470695E-5	4.4109874080882375E-5
511.98117	1155.0	7305.0	-0.18257292	-0.020898838	-0.0018050894117647056	9.400795294117648E-4	-3.935231833910027E-5	6.669475173010379E-5
510.05176	1154.0	7322.0	-0.18127093	-0.03866521	7.65876470588237E-5	-0.0010450807058823529	1.1068688581314879E-4	-1.1677413148788928E-4
508.05835	1153.0583	7338.0	-0.14517227	-0.053079292	0.0022561662500000003	-9.008801250000001E-4	1.3622366268382355E-4	9.012536305147049E-6
507.0	1152.1758	7355.0	-0.08868704	-0.072672345	0.003322660588235294	-0.0011525325294117646	6.273496107266434E-5	-1.4803082612456735E-5
505.23672	1152.0	7371.0	-0.04780041	-0.06418663	0.0025554143749999996	5.303571875000003E-4	-4.795288832720591E-5	1.051806073069853E-4
503.23007	1151.0	7388.0	-0.07801473	-0.048465647	-0.0017773129411764708	9.247637058823526E-4	-2.5486631271626296E-4	2.3200383434256017E-5
500.57678	1151.0	7404.0	-0.11834681	-0.022159666	-0.0025207549999999995	0.0016441238125	-4.6465128676470544E-5	4.496000666360296E-5
498.5	1152.5	7421.0	-0.16054857	0.035076626	-0.0024824564705882356	0.003366840705882353	2.2528546712802337E-6	1.0133628784602076E-4
499.0	1152.0	7437.0	-0.16054857	0.035076626	0.0	0.0	1.5515352941176472E-4	-2.1042754411764705E-4
