# Supplementary material for: Finger drawing on smartphone screens enables early Parkinson’s disease detection through hybrid 1D-CNN and BiGRU deep learning architecture
Source: PLoS One. 2025 Jul 14;20(7):e0327733. doi: 10.1371/journal.pone.0327733 (PMC12258557; doi:10.1371/journal.pone.0327733)
Supplement: S2 File — (ZIP) [file pone.0327733.s002.zip › Dataset/Spiral/healthy/032_HC_SPIR_R.txt]

489.0	642.0	0.0	0.0	0.0	0.0	0.0	0.0	0.0
490.42606	642.0	131.0	0.11918184	0.0	9.09785038167939E-4	0.0	6.94492395548045E-6	0.0
493.7803	642.0	145.0	0.29534438	0.0	0.012583038571428574	0.0	8.338038238043311E-4	0.0
498.06012	643.3534	162.0	0.31790867	0.11442579	0.0013273111764705876	0.006730928823529412	-6.621016114681168E-4	3.9593698961937717E-4
502.81784	643.0	178.0	0.34822166	0.03028445	0.001894561874999999	-0.00525883375	3.5453168658088215E-5	-7.493601608455883E-4
507.725	645.2417	195.0	0.34613374	0.09540905	-1.2281882352940972E-4	0.0038308588235294113	-1.186694528546711E-4	5.346877984429066E-4
513.41943	645.0	211.0	0.37785238	0.06440877	0.001982414999999998	-0.0019375174999999994	1.3157711397058798E-4	-3.6052352022058814E-4
519.3403	646.1134	239.0	0.39299232	0.0591819	5.407121428571435E-4	-1.8667392857142862E-4	-5.148938775510194E-5	6.253012755102039E-5
525.0874	647.0	247.0	0.3841891	0.050606694	-0.0011004025	-0.0010719007500000002	-2.0513933035714294E-4	-1.1065335267857146E-4
530.8413	647.9471	261.0	0.37790972	0.04605375	-4.4852714285714294E-4	-3.2521028571428593E-4	4.656252551020408E-5	5.333503316326531E-5
536.49023	648.8301	278.0	0.35459146	0.043774143	-0.0013716623529411753	-1.3409452941176448E-4	-5.4302071181413665E-5	1.1242103311913027E-5
545.3332	650.86664	294.0	0.40794602	0.091975115	0.0033346599999999997	0.0030125607499999997	2.9414514705882345E-4	1.9666595496323525E-4
554.9506	651.7901	311.0	0.5458533	0.095911145	0.008112192941176469	2.3153117647058865E-4	2.810313494809688E-4	-1.6358997491349478E-4
565.48566	653.0	327.0	0.6753563	0.102095544	0.008093937500000002	3.865249374999996E-4	-1.1409650735291809E-6	9.687110064338183E-6
578.22864	654.7048	343.0	0.79690784	0.08966499	0.007596971250000001	-7.769096249999998E-4	-3.106039062500008E-5	-7.271466015624996E-5
588.9319	656.65533	360.0	0.814781	0.100032784	0.0010513623529411732	6.098702352941176E-4	-3.850358174740487E-4	8.157528589965397E-5
598.9435	659.17737	377.0	0.72235924	0.12824568	-0.00543657411764706	0.001659582117647059	-3.8164332179930783E-4	6.174775778546712E-5
608.5	663.0	394.0	0.6265626	0.20676659	-0.005635096470588234	0.00461887705882353	-1.167778546712789E-5	1.7407617301038063E-4
619.33966	667.93585	410.0	0.5662659	0.29082197	-0.003768543749999999	0.005253461249999999	1.1665954503676471E-4	3.966151194852933E-5
630.40247	671.80084	426.0	0.59238774	0.32152107	0.001632615000000004	0.0019186937500000022	3.3757242187500017E-4	-2.084229687499998E-4
643.6101	678.1186	444.0	0.72181314	0.36819413	0.007190299999999995	0.002592947777777777	3.087602777777773E-4	3.745855709876527E-5
654.7112	685.1408	460.0	0.7744906	0.414172	0.003292341250000004	0.0028736168749999985	-2.4362242187499943E-4	1.7541818576388842E-5
666.2598	691.83984	476.0	0.762267	0.4524696	-7.639750000000001E-4	0.0023936000000000027	-2.5351976562500026E-4	-3.000105468749974E-5
676.89136	697.5348	493.0	0.6965487	0.44501317	-0.003865782352941177	-4.3861352941176554E-4	-1.8245925605536335E-4	-1.6660079584775105E-4
687.67926	703.3396	512.0	0.6291698	0.3977544	-0.003546257894736843	-0.0024873036842105265	1.6817076747596534E-5	-1.0782579762098742E-4
699.2466	709.1233	526.0	0.6288854	0.3347354	-2.0314285714283032E-5	-0.004501357142857142	2.5185311493018285E-4	-1.438609613319011E-4
710.04553	716.03033	543.0	0.65748847	0.3497515	0.001682533529411762	8.832999999999986E-4	1.0016751853682618E-4	3.167445378151259E-4
719.63306	722.7065	560.0	0.63984925	0.39258367	-0.0010376011764705855	0.002519539411764706	-1.600079238754322E-4	9.624937716262984E-5
729.2895	729.43164	576.0	0.59570515	0.43243036	-0.002759006250000001	0.002490418125000001	-1.0758781709558848E-4	-1.8200804227940545E-6
738.1846	737.1846	592.0	0.5318551	0.46354923	-0.0039906281249999995	0.0019449293749999978	-7.697636718749989E-5	-3.4093046875000206E-5
747.8835	745.1068	609.0	0.5092047	0.48741165	-0.0013323764705882395	0.0014036717647058822	1.5636774437716234E-4	-3.183868295847739E-5
756.5658	751.8526	626.0	0.5151732	0.47139928	3.510882352941202E-4	-9.419041176470587E-4	9.902733564013881E-5	-1.3797505190311416E-4
766.2564	757.95386	642.0	0.5418441	0.428573	0.0016669312500000033	-0.0026766424999999996	8.22401884191177E-5	-1.0842114889705881E-4
775.938	764.7628	659.0	0.57090217	0.3817038	0.0017092982352941138	-0.002757011764705882	2.49217560553591E-6	-4.727603806228382E-6
785.6593	770.5956	675.0	0.59637225	0.3413945	0.0015918800000000038	-0.0025193312499999995	-7.33863970588187E-6	1.4855032169117663E-5
793.62067	776.21545	692.0	0.55880374	0.3275858	-0.00220991235294118	-8.122764705882357E-4	-2.2363484429065787E-4	1.004149870242214E-4
801.74774	782.3108	708.0	0.5006328	0.33642033	-0.0036356837500000003	5.521581250000004E-4	-8.911071231617628E-5	8.527716222426476E-5
809.62146	788.21606	725.0	0.4349191	0.3377184	-0.0038655117647058814	7.63570588235285E-5	-1.3519294982698889E-5	-2.7988298010380703E-5
816.0921	795.09204	742.0	0.3857985	0.36689982	-0.00288944705882353	0.0017165541176470595	5.741557093425596E-5	9.648217993079595E-5
823.89465	804.1183	759.0	0.40074396	0.474474	8.791447058823542E-4	0.006327892941176472	2.2168186851211086E-4	2.7125522491349487E-4
831.44904	812.5613	776.0	0.43963668	0.5562671	0.0022878070588235287	0.004811358823529412	8.286249134948086E-5	-8.920788927335645E-5
840.4834	821.60425	791.0	0.49912357	0.6032657	0.003965792666666667	0.0031332400000000002	1.1186570718954258E-4	-1.1187458823529413E-4
848.39886	829.3989	808.0	0.5243074	0.5726154	0.0014814017647058802	-0.001802958823529413	-1.46140641291811E-4	-2.9036463667820076E-4
854.98956	836.9896	825.0	0.49010122	0.5109368	-0.002012128235294116	-0.003628152941176472	-2.0550176470588214E-4	-1.0736435986159172E-4
860.83264	843.83264	841.0	0.38590756	0.42610386	-0.006512103750000001	-0.005302058749999998	-2.8124846966911783E-4	-1.0461911305147036E-4
867.6573	851.54297	858.0	0.3310504	0.39293656	-0.00322689176470588	-0.0019510176470588243	1.9324776384083066E-4	1.9712006487889258E-4
873.39825	860.9971	874.0	0.31545955	0.45193127	-9.744281250000028E-4	0.0036871693750000004	1.4077897748161734E-4	3.5238668887867654E-4
878.3877	871.7754	891.0	0.3045339	0.5861532	-6.426852941176443E-4	0.007895407647058827	1.9514284169550497E-5	2.4754342776816624E-4
884.21747	882.43494	908.0	0.30908373	0.7033872	2.6763705882352807E-4	0.006896117647058821	5.354837370242191E-5	-5.87817647058827E-5
889.08484	892.47473	924.0	0.29022676	0.7289943	-0.0011785606250000018	0.0016004437499999996	-9.038735523897062E-5	-3.309796185661763E-4
893.9042	902.1736	941.0	0.27381626	0.66405207	-9.653235294117643E-4	-0.0038201311764705878	1.2543358564013967E-5	-3.1885734861591687E-4
899.13873	910.8468	957.0	0.2968086	0.562052	0.00143702125	-0.006375004375	1.5014654871323526E-4	-1.5967957490808826E-4
904.4698	920.4496	974.0	0.30114675	0.5160663	2.5518529411764946E-4	-0.0027050411764705895	-6.95197621107265E-5	2.1588018814878884E-4
907.777	932.33093	991.0	0.26275206	0.59568876	-0.002258511176470589	0.004683674117647063	-1.4786449826989636E-4	4.3463031141868547E-4
911.73224	946.56287	1007.0	0.23202775	0.76962477	-0.0019202693750000003	0.010871000624999995	2.114011259191179E-5	3.8670790670955826E-4
916.6872	961.7488	1024.0	0.23536102	0.93751425	1.960747058823529E-4	0.009875851764705885	1.2449082828719726E-4	-5.853816825259469E-5
919.30475	973.8286	1041.0	0.20640282	0.9514689	-0.0017034235294117656	8.208617647058799E-4	-1.1173519031141874E-4	-5.326464705882356E-4
923.4295	985.28845	1057.0	0.20246488	0.8207856	-2.461212499999983E-4	-0.008167706249999997	9.108139246323546E-5	-5.617855009191173E-4
925.1453	999.0171	1073.0	0.15384299	0.74033886	-0.003038868125	-0.0050279212499999976	-1.745466796875001E-4	1.9623656249999994E-4
928.1216	1014.9724	1090.0	0.121914275	0.81511027	-0.0018781597058823536	0.004398318235294117	6.827696583044979E-5	5.544846756055361E-4
929.06287	1031.5657	1107.0	0.07671257	0.97250485	-0.0026589238235294123	0.00925850470588235	-4.592730103806228E-5	2.8589332179930786E-4
930.0	1043.8335	1123.0	0.04611401	1.0139986	-0.0019124099999999998	0.0025933593750000067	4.665711397058828E-5	-4.1657158318014645E-4
931.8967	1057.2772	1140.0	0.030664459	0.8878087	-9.087971176470586E-4	-0.0074229352941176515	5.903605190311419E-5	-5.891938040657447E-4
933.0	1073.5187	1156.0	0.059562784	0.81979525	0.0018061453125	-0.004250840625000002	1.6968390188419114E-4	1.982559168198531E-4
933.7844	1090.2751	1173.0	0.051110335	0.91670126	-4.972028823529412E-4	0.005700353529411764	-1.3549107028546712E-4	5.853643620242215E-4
934.0	1105.1705	1190.0	0.035007633	1.0121812	-9.472177647058821E-4	0.005616467058823525	-2.6471463667820055E-5	-4.934498269896385E-6
935.0	1117.8351	1206.0	0.02030598	0.95500964	-9.188533125000001E-4	-0.0035732224999999937	1.7727782628676263E-6	-5.7435559742647E-4
935.0	1130.4838	1223.0	1.9415285E-4	0.770663	-0.001183048655882353	-0.01084392	-1.5540902551903105E-5	-4.2768808823529447E-4
935.56866	1144.9807	1239.0	0.008092866	0.7035189	4.93669571875E-4	-0.0041965062500000025	1.0479488923483456E-4	4.1546335937499984E-4
936.0	1158.3391	1256.0	0.019281277	0.75658274	6.581418235294117E-4	0.0031214023529411816	9.67483833261245E-6	4.304652119377167E-4
936.0	1172.1223	1273.0	0.01490388	0.8289045	-2.574939411764706E-4	0.004254221176470589	-5.386092733564014E-5	6.663640138408278E-5
935.0	1184.3987	1289.0	-0.033038348	0.82023364	-0.00299638925	-5.419287500000036E-4	-1.711809568014706E-4	-2.9975937040441203E-4
935.0	1196.0914	1306.0	-0.0393885	0.72816277	-3.7353835294117637E-4	-0.0054159335294117665	1.5428534688581317E-4	-2.8670616349480956E-4
934.0	1209.7692	1323.0	-0.06473585	0.7145865	-0.001491020588235294	-7.986041176470557E-4	-6.57342491349481E-5	2.716076124567477E-4
931.7988	1222.4081	1340.0	-0.09290002	0.744504	-0.0016567158823529414	0.001759852941176473	-9.74678200692043E-6	1.5049747404844287E-4
931.0	1234.747	1356.0	-0.10160866	0.7576619	-5.442900000000002E-4	8.223687499999965E-4	6.952661764705882E-5	-5.859276194852978E-5
928.92456	1246.4528	1373.0	-0.12002172	0.75625086	-0.001083121176470588	-8.300235294117824E-5	-3.1695951557093395E-5	-5.3257123702422046E-5
927.0109	1254.9564	1389.0	-0.12782563	0.64046055	-4.8774437499999983E-4	-0.007236894374999997	3.721105009191176E-5	-4.4711825137867616E-4
924.9963	1265.0186	1406.0	-0.12629764	0.5232024	8.988176470588275E-5	-0.006897538235294121	3.39780082179931E-5	1.9962125865051532E-5
923.1313	1275.2122	1423.0	-0.1285011	0.49666697	-1.2961529411764812E-4	-0.0015609076470588217	-1.2911591695501816E-5	3.139194463667823E-4
920.3856	1285.036	1438.0	-0.1458832	0.5394925	-0.0011588066666666655	0.002855035333333337	-6.861275816993448E-5	2.9439619869281057E-4
917.2307	1294.077	1455.0	-0.17845519	0.58447367	-0.0019159994117647072	0.0026459511764705826	-4.454074971164951E-5	-1.2299068050750268E-5
913.473	1303.054	1471.0	-0.2243488	0.56646013	-0.0028683506249999983	-0.0011258462499999997	-5.9521950827205695E-5	-2.357373391544114E-4
910.28876	1311.5562	1488.0	-0.25033307	0.494026	-0.0015284864705882356	-0.004260831176470584	7.881553849480957E-5	-1.8441087802768146E-4
906.6996	1318.9507	1505.0	-0.23945174	0.45655474	6.400782352941173E-4	-0.0022041917647058827	1.2756262975778548E-4	1.2097878892733539E-4
904.43787	1326.2485	1522.0	-0.1925592	0.41651708	0.0027583847058823517	-0.002355156470588237	1.246062629757785E-4	-8.880276816609074E-6
900.9484	1334.629	1538.0	-0.16658491	0.41977096	0.0016233931250000007	2.0336750000000264E-4	-7.093697380514694E-5	1.5990774816176498E-4
898.0916	1342.8168	1555.0	-0.16051634	0.46071056	3.5697470588235265E-4	0.00240821176470588	-7.449520112456753E-5	1.2969672145328692E-4
894.33185	1350.3363	1571.0	-0.19556636	0.48386544	-0.002190626249999999	0.0014471799999999993	-1.5922505974264698E-4	-6.0064485294117554E-5
891.2876	1358.4248	1588.0	-0.2012512	0.49627537	-3.3440235294117626E-4	7.29995882352942E-4	1.0918964100346018E-4	-4.2187301038062196E-5
888.7753	1363.674	1605.0	-0.19877969	0.4032742	1.4538294117646955E-4	-0.005470657058823527	2.822266435986152E-5	-3.647442906574394E-4
886.8853	1370.3441	1621.0	-0.13620208	0.34953937	0.003911100625	-0.0033584268750000007	2.3535735523897068E-4	1.320143864889704E-4
884.90076	1376.2977	1638.0	-0.10159059	0.32899535	0.0020359700000000007	-0.0012084717647058822	-1.1030180147058822E-4	1.2646794766435992E-4
882.9496	1382.1514	1654.0	-0.081071615	0.32022777	0.0012824359374999997	-5.479737499999998E-4	-4.709587890625006E-5	4.128112591911765E-5
880.99036	1388.0289	1671.0	-0.09101546	0.32976717	-5.849320588235298E-4	5.611411764705868E-4	-1.0984517625432527E-4	6.52420544982698E-5
879.0132	1392.9604	1688.0	-0.11231566	0.3160008	-0.00125295294117647	-8.097864705882337E-4	-3.9295346020761186E-5	-8.064280276816591E-5
877.0948	1397.7157	1704.0	-0.11745969	0.27728015	-3.215018750000005E-4	-0.0024200406250000014	5.821569163602934E-5	-1.0064088465073549E-4
874.265	1402.6025	1720.0	-0.13186945	0.26424372	-9.006099999999996E-4	-8.147768749999992E-4	-3.6194257812499945E-5	1.0032898437500014E-4
871.15643	1408.5308	1737.0	-0.1819401	0.2949	-0.002945332352941176	0.001803310588235293	-1.2027778546712803E-4	1.5400514489619365E-4
867.4183	1415.3726	1754.0	-0.22458705	0.3755889	-0.0025086441176470596	0.004746405882352942	2.5687543252595083E-5	1.7312325259515583E-4
862.796	1421.9386	1770.0	-0.27151155	0.427404	-0.0029327812499999988	0.00323844375	-2.6508570772058697E-5	-9.424763327205886E-5
858.00806	1427.992	1787.0	-0.3138661	0.43753305	-0.002491444117647058	5.958264705882337E-4	2.5961007785467096E-5	-1.554480752595157E-4
852.21295	1434.7871	1803.0	-0.35473725	0.42061487	-0.0025544468750000014	-0.0010573862500000003	-3.937672334558957E-6	-1.0332579503676462E-4
846.3827	1441.6173	1820.0	-0.39491868	0.40790078	-0.002363613529411766	-7.478876470588209E-4	1.1225490916955036E-5	1.820580017301055E-5
840.63367	1448.8218	1837.0	-0.39366546	0.41736183	7.371882352941173E-5	5.565323529411748E-4	1.4337249134948102E-4	7.673058823529387E-5
834.7767	1455.2233	1854.0	-0.37992707	0.4284383	8.081405882352968E-4	6.515570588235297E-4	4.3201280276816765E-5	5.589688581314996E-6
830.2704	1461.0944	1871.0	-0.33669144	0.3951759	0.0025432723529411746	-0.0019566117647058807	1.020665743944634E-4	-1.5342169550173004E-4
825.0347	1466.9653	1887.0	-0.28547773	0.34331986	0.0032008568750000015	-0.003241002500000003	4.109903262867668E-5	-8.027442095588264E-5
820.25446	1472.7455	1903.0	-0.26700592	0.32104495	0.0011544881249999986	-0.0013921818749999988	-1.2789804687500018E-4	1.1555128906250026E-4
815.6914	1479.6172	1920.0	-0.27092016	0.3470575	-2.3024941176470667E-4	0.0015301500000000014	-8.145514922145325E-5	1.7190187500000002E-4
810.76294	1486.4741	1936.0	-0.286878	0.4063105	-9.97365E-4	0.0037033125	-4.794472426470584E-5	1.3582265624999991E-4
805.9448	1493.1104	1953.0	-0.29532504	0.4296068	-4.968847058823507E-4	0.0013703705882352937	2.94400173010382E-5	-1.3723187716262978E-4
800.09186	1500.8469	1970.0	-0.30190107	0.45235357	-3.868252941176477E-4	0.0013380452941176453	6.474083044982528E-6	-1.9014878892734325E-6
792.30286	1507.6971	1986.0	-0.38771272	0.46164796	-0.005363228125000001	5.808993750000026E-4	-3.110251769301471E-4	-4.732161994485267E-5
783.6501	1516.48	2003.0	-0.5088499	0.49492946	-0.007125716470588232	0.001957735294117645	-1.0367578503460183E-4	8.099034818339074E-5
775.56323	1523.5775	2019.0	-0.5855608	0.5086196	-0.004794431250000002	8.556337499999976E-4	1.4570532628676441E-4	-6.888134650735297E-5
767.8561	1530.3579	2036.0	-0.5715601	0.4607027	8.235705882352928E-4	-0.002818641176470584	3.30470696366782E-4	-2.1613381920415186E-4
761.8039	1535.196	2052.0	-0.47448272	0.35579133	0.006067336249999999	-0.006556960625	3.2773535386029415E-4	-2.3364496553308851E-4
754.9362	1541.0637	2069.0	-0.3780264	0.28461084	0.00567390117647059	-0.004187087647058826	-2.3143239619377016E-5	1.394042928200691E-4
749.1154	1546.8845	2086.0	-0.32609233	0.26669613	0.003054945294117647	-0.0010538064705882353	-1.5405622837370256E-4	1.843106574394465E-4
742.3127	1552.1249	2102.0	-0.34192646	0.3075586	-9.896331250000001E-4	0.0025539043750000025	-2.5278615119485293E-4	2.2548192784926485E-4
736.6549	1557.3451	2119.0	-0.352981	0.31322706	-6.502670588235295E-4	3.33438823529411E-4	1.9962709775086503E-5	-1.3061562067474068E-4
729.2529	1561.8735	2136.0	-0.38800618	0.30010793	-0.0020603047058823524	-7.717135294117635E-4	-8.294339100346017E-5	-6.500896193771614E-5
721.5958	1566.702	2152.0	-0.43561327	0.2680243	-0.002975443125000001	-0.002005226875000002	-5.719615119485305E-5	-7.70945840992649E-5
713.0053	1571.746	2168.0	-0.5172128	0.26473412	-0.005099970625000002	-2.056362499999985E-4	-1.3278296875000005E-4	1.1247441406250021E-4
703.624	1574.2751	2185.0	-0.5722781	0.2246163	-0.0032391352941176462	-0.002359871764705884	1.0946090181660915E-4	-1.2671973615916975E-4
695.4822	1578.2072	2202.0	-0.57796645	0.18715501	-3.3460882352941227E-4	-0.002203605294117646	1.7085449826989612E-4	9.192145328719885E-6
687.5812	1580.1047	2218.0	-0.5253301	0.13502125	0.003289771875	-0.00325836	2.2652379365808826E-4	-6.592216911764713E-5
679.79266	1582.0519	2235.0	-0.48002717	0.0850279	0.0026648782352941187	-0.0029407852941176474	-3.67584493944636E-5	1.8680865051903103E-5
672.807	1584.0482	2252.0	-0.4250152	0.07068957	0.0032359982352941187	-8.434311764705889E-4	3.359529411764706E-5	1.2337377162629755E-4
663.31604	1585.9368	2268.0	-0.45038193	0.0820404	-0.0015854206250000002	7.094268750000004E-4	-3.0133867876838244E-4	9.705362821691183E-5
651.55304	1586.9078	2285.0	-0.5963127	0.06258856	-0.008584162941176473	-0.0011442258823529412	-4.1169072448096896E-4	-1.0903839749134951E-4
640.89764	1588.8503	2301.0	-0.7191632	0.080937214	-0.007678156249999998	0.0011467908749999995	5.662541819852966E-5	1.431885473345588E-4
630.1641	1590.0	2318.0	-0.75763077	0.08111709	-0.002262798235294118	1.0580941176471138E-5	3.185504714532871E-4	-6.683587846020755E-5
620.19824	1591.7604	2334.0	-0.698584	0.08205835	0.0036904231250000016	5.882874999999996E-5	3.7207633501838244E-4	3.015488051470551E-6
612.20667	1592.6984	2351.0	-0.5695065	0.07641978	0.007592794117647056	-3.3168058823529386E-4	2.2955123486159145E-4	-2.297113754325258E-5
603.51605	1593.0	2367.0	-0.46987465	0.04841922	0.006226990625000001	-0.0017500350000000005	-8.536271829044092E-5	-8.864715073529417E-5
594.5	1594.5	2384.0	-0.4663217	0.031382896	2.0899705882352937E-4	-0.0010021367058823528	-3.539996215397925E-4	4.39940173010381E-5
581.4041	1594.0	2401.0	-0.59151	0.010733563	-0.007364017647058822	-0.0012146666470588235	-4.4547145328719713E-4	-1.2501761245674745E-5
569.53955	1595.41	2417.0	-0.75452244	0.0144349	-0.010188277500000002	2.3133356250000005E-4	-1.7651624080882377E-4	9.037501309742648E-5
558.617	1595.0	2434.0	-0.79722404	0.01812904	-0.0025118588235294123	2.173023529411764E-4	4.5155403979238765E-4	-8.253652681660971E-7
549.22046	1595.0	2451.0	-0.6949999	0.003376266	0.006013184705882354	-8.678102352941176E-4	5.014731487889274E-4	-6.383015224913495E-5
539.54395	1595.0	2468.0	-0.57150626	-0.014197526	0.00726433176470588	-0.0010337524705882355	7.35968858131486E-5	-9.76130795847752E-6
530.91296	1594.0	2484.0	-0.4863628	-0.051573984	0.005321466250000004	-0.002336028625	-1.2142909466911726E-4	-8.139225965073529E-5
520.276	1592.8794	2501.0	-0.53638524	-0.07428676	-0.0029424964705882352	-0.0013360456470588229	-4.861154541522493E-4	5.88225281141869E-5
509.6158	1591.9359	2517.0	-0.61452186	-0.07496942	-0.004883538749999999	-4.26662500000001E-5	-1.2131514246323526E-4	8.083621231617642E-5
497.57526	1591.0	2534.0	-0.7147006	-0.087963685	-0.005892867058823532	-7.643685294117649E-4	-5.9372253460207826E-5	-4.245307525951558E-5
487.10806	1589.0216	2550.0	-0.74434185	-0.09876523	-0.001852578124999997	-6.750965624999997E-4	2.5251805836397096E-4	5.579497931985325E-6
478.21347	1587.2427	2567.0	-0.65800226	-0.11700792	0.0050787994117647076	-0.0010730994117647062	4.077280903979238E-4	-2.3411932309688615E-5
468.69025	1585.1381	2584.0	-0.54349655	-0.13367604	0.006735629999999999	-9.804776470588232E-4	9.74606228373701E-5	5.4483391003460595E-6
459.0465	1583.1744	2600.0	-0.49529627	-0.14235939	0.003012517499999999	-5.427093750000004E-4	-2.3269453125000002E-4	2.7360517003676424E-5
448.42328	1580.2372	2616.0	-0.5492983	-0.16401891	-0.003375126875000002	-0.0013537199999999992	-3.9922777343750007E-4	-5.068816406249993E-5
437.6522	1576.5508	2633.0	-0.6469349	-0.19585791	-0.005743329411764704	-0.001872882352941177	-1.3930603157439423E-4	-3.0538961937716335E-5
427.11124	1573.7037	2650.0	-0.68570226	-0.22112954	-0.0022804329411764725	-0.0014865664705882363	2.0369979238754303E-4	2.272446366782004E-5
416.04428	1569.8177	2666.0	-0.69302386	-0.23970328	-4.5760000000000245E-4	-0.0011608587499999986	1.1392705882352938E-4	2.0356732536764855E-5
407.90778	1566.9539	2683.0	-0.61432594	-0.22344592	0.004629289411764711	9.56315294117647E-4	2.9922878892733607E-4	1.2453964965397917E-4
401.11026	1563.5276	2699.0	-0.4680152	-0.2064337	0.009144421249999996	0.0010632637499999997	2.8219573988970533E-4	6.68427849264704E-6
392.12787	1560.2511	2716.0	-0.39868748	-0.19088295	0.0040781011764705905	9.147500000000001E-4	-2.9801882785467093E-4	-8.736102941176446E-6
383.31876	1557.3275	2733.0	-0.42310953	-0.18206869	-0.00143659117647059	5.184858823529407E-4	-3.2439366782006945E-4	-2.330965397923879E-5
373.3995	1554.3599	2750.0	-0.53471035	-0.16986337	-0.006564754117647058	7.179599999999995E-4	-3.016566435986158E-4	1.1733771626297577E-5
365.0429	1550.6172	2766.0	-0.5944118	-0.20214902	-0.003731340625000003	-0.002017853125	1.7708834329044094E-4	-1.7098832031249995E-4
356.0226	1547.609	2783.0	-0.5787381	-0.2058042	9.219823529411772E-4	-2.1501058823529296E-4	2.737248810553635E-4	1.0604956098615923E-4
348.5375	1543.7688	2799.0	-0.50115424	-0.22504951	0.004848991250000004	-0.001202831875000001	2.4543805606617666E-4	-6.173883042279425E-5
341.8521	1540.9014	2816.0	-0.42901346	-0.20911363	0.004243575294117645	9.374047058823537E-4	-3.56127032871976E-5	1.2589626946366792E-4
336.0146	1538.0073	2832.0	-0.36148173	-0.19124387	0.004220733125000001	0.001116859999999999	-1.4276355698527405E-6	1.1215955882352831E-5
330.1622	1534.1622	2849.0	-0.30329558	-0.1908624	0.0034227147058823524	2.2439411764707214E-5	-4.694225994809696E-5	-6.437768166089952E-5
323.54688	1531.2734	2865.0	-0.28767934	-0.18793984	9.760150000000002E-4	1.8265999999999942E-4	-1.5291873161764701E-4	1.0013786764705764E-5
316.67587	1527.3379	2882.0	-0.35045627	-0.2083362	-0.0036927605882352945	-0.0011997858823529412	-2.7463385813148794E-4	-8.132034602076121E-5
309.68732	1522.4583	2899.0	-0.42539883	-0.2648375	-0.004408385882352941	-0.0033236058823529415	-4.2095605536332125E-5	-1.2493058823529412E-4
302.07556	1517.8066	2915.0	-0.4650878	-0.29801917	-0.0024805606249999994	-0.0020738543749999998	1.2048907858455883E-4	7.810946920955885E-5
294.29697	1511.9728	2932.0	-0.4871077	-0.34404764	-0.0012952882352941166	-0.0027075570588235287	6.972190527681664E-5	-3.727662846020758E-5
286.58743	1506.1906	2948.0	-0.48575458	-0.38582563	8.456999999999909E-5	-0.002611124374999999	8.624113970588223E-5	6.027042738970595E-6
279.80173	1499.8018	2965.0	-0.4617981	-0.39503458	0.001409204705882353	-5.417029411764735E-4	7.791968858131494E-5	1.2173067257785446E-4
273.66513	1493.6652	2981.0	-0.4117115	-0.4127443	0.003130412499999999	-0.001106857499999999	1.0757548713235286E-4	-3.5322159926470346E-5
266.3509	1486.7632	2998.0	-0.374061	-0.42720228	0.002214735294117649	-8.504694117647048E-4	-5.386336505190294E-5	1.5081652249134957E-5
260.77997	1479.7799	3015.0	-0.3487814	-0.43028462	0.0014870352941176446	-1.813141176470598E-4	-4.280588235294143E-5	3.936207612456735E-5
252.6974	1471.6974	3031.0	-0.39938015	-0.4617267	-0.003162421874999998	-0.001965129999999999	-2.9059107306985267E-4	-1.114884926470587E-4
246.44511	1465.4451	3048.0	-0.4305981	-0.44773522	-0.0018363499999999996	8.230282352941177E-4	7.800422794117639E-5	1.6400930795847744E-4
238.43982	1456.2998	3064.0	-0.4581374	-0.48228562	-0.0017212062499999993	-0.0021594000000000023	7.19648437500002E-6	-1.8640176470588249E-4
229.21762	1446.2177	3081.0	-0.5073129	-0.5645319	-0.0028926764705882345	-0.004838016470588232	-6.891001297577854E-5	-1.575656747404841E-4
221.78784	1436.7349	3098.0	-0.5232778	-0.62358665	-9.391117647058858E-4	-0.0034738088235294145	1.1491557093425581E-4	8.024750865051868E-5
214.04579	1426.0573	3114.0	-0.5108031	-0.68494534	7.796687500000038E-4	-0.003834918124999996	1.074237821691181E-4	-2.2569331341911353E-5
207.35477	1415.4435	3131.0	-0.46023038	-0.704084	0.0029748658823529387	-0.0011258035294117697	1.2912924307958442E-4	1.593596820934251E-4
202.51257	1405.0251	3147.0	-0.33743206	-0.6542151	0.007674895000000001	0.0031168062499999996	2.9375181985294137E-4	2.6516311121323557E-4
197.45265	1393.9053	3164.0	-0.25251818	-0.6598728	0.004994934117647058	-3.328058823529405E-4	-1.576447577854672E-4	-2.0291836072664353E-4
192.47198	1381.652	3180.0	-0.24078688	-0.69801795	7.332062499999983E-4	-0.0023840718749999976	-2.6635799172794125E-4	-1.2820412454044106E-4
187.78468	1366.8309	3197.0	-0.22692685	-0.8102373	8.152958823529409E-4	-0.0066011382352941204	4.828801903114272E-6	-2.4806272707612485E-4
182.66188	1353.3165	3214.0	-0.27102396	-0.9063564	-0.0025939476470588233	-0.005654064705882347	-2.0054373702422143E-4	5.5710207612457276E-5
177.1588	1340.7039	3231.0	-0.3090861	-0.8964341	-0.002238949411764704	5.836647058823493E-4	2.0882249134948194E-5	3.6692525951557037E-4
172.35999	1328.1733	3247.0	-0.31170222	-0.81428254	-1.6350749999999997E-4	0.005134472500000001	1.29715119485294E-4	2.844254871323532E-4
168.0	1314.5	3264.0	-0.30253285	-0.7662563	5.393747058823503E-4	0.0028250729411764706	4.1346012110726484E-5	-1.3584703287197237E-4
165.09329	1302.2799	3280.0	-0.218932	-0.7457513	0.005225053125000002	0.0012815624999999997	2.928549011948532E-4	-9.646940257352943E-5
163.6439	1289.8634	3297.0	-0.114360005	-0.7597956	0.006151293823529411	-8.261352941176476E-4	5.448474697231817E-5	-1.2398222318339103E-4
161.66907	1275.6835	3314.0	-0.04788093	-0.78448665	0.003910533823529412	-0.0014524147058823493	-1.318094117647058E-4	-3.683996539792363E-5
159.78076	1259.027	3330.0	-0.047130037	-0.8912674	4.6930812500000155E-5	-0.006673796875000006	-2.4147518818933825E-4	-3.2633638556985354E-4
157.84715	1241.6244	3347.0	-0.0779205	-1.0469258	-0.0018112037058823532	-0.009156376470588227	-1.0930203049307961E-4	-1.4603409385813068E-4
155.91188	1226.295	3364.0	-0.10644901	-1.1038383	-0.001678147647058823	-0.0033477941176470673	7.82682698961942E-6	3.4168131487889177E-4
156.0	1212.5024	3380.0	-0.06522903	-0.9887647	0.00257624875	0.0071921	2.6589977481617644E-4	6.587433823529417E-4
155.97574	1197.8301	3396.0	0.01204412	-0.85500014	0.004829571875	0.008360285000000002	1.4083269531249998E-4	7.301156250000013E-5
156.0	1184.4387	3413.0	0.048883628	-0.7622148	0.002167029882352941	0.0054579611764705915	-1.5662011721453287E-4	-1.7072493079584768E-4
157.92387	1169.609	3429.0	0.09270537	-0.781343	0.002738858875	-0.0011955125000000025	3.5739312040441166E-5	-4.158421047794121E-4
159.81335	1155.3065	3446.0	0.13291325	-0.85641694	0.002365169411764707	-0.004416114117647059	-2.198173313148782E-5	-1.8944715397923862E-4
162.53683	1140.6211	3462.0	0.17277655	-0.8901923	0.0024914562499999994	-0.002110960000000002	7.892927389705786E-6	1.4407213235294108E-4
164.0	1127.4789	3479.0	0.20031017	-0.86613333	0.0016196247058823535	0.0014152335294117654	-5.1284208477508584E-5	2.074231487889275E-4
165.70229	1115.7863	3497.0	0.14623652	-0.77315336	-0.0030040916666666667	0.00516555388888889	-2.568731318082789E-4	2.0835113108206248E-4
169.2661	1102.5686	3512.0	0.13574477	-0.69623	-6.994500000000014E-4	0.005128224	1.5364277777777768E-4	-2.4886592592593637E-6
173.11101	1090.1115	3529.0	0.20041478	-0.69694227	0.0038041182352941175	-4.189823529411526E-5	2.649157785467129E-4	-3.0412483737024207E-4
179.00662	1076.9801	3546.0	0.3154459	-0.74472183	0.006766536470588236	-0.0028105623529411797	1.7425989619377169E-4	-1.6286259515570968E-4
184.43094	1062.1842	3562.0	0.40747747	-0.8299602	0.0057519731250000004	-0.0053273981250000005	-6.341020909926472E-5	-1.573022357536763E-4
190.24153	1049.1031	3579.0	0.41905108	-0.8607566	6.808005882352949E-4	-0.0018115529411764674	-2.983042668685121E-4	2.0681442257785489E-4
193.66116	1035.6859	3595.0	0.33577743	-0.8453494	-0.005204603125000002	9.629499999999971E-4	-3.678377320772061E-4	1.7340643382352905E-4
197.49358	1023.5193	3612.0	0.24587698	-0.8063789	-0.005288261764705882	0.0022923823529411775	-4.921096453287044E-6	7.820190311418708E-5
202.58371	1010.8325	3628.0	0.21291706	-0.7487646	-0.0020599950000000002	0.0036008937500000004	2.017666727941176E-4	8.178196231617643E-5
208.43672	999.345	3645.0	0.2742821	-0.68375915	0.0036097082352941168	0.003823850000000001	3.33511955017301E-4	1.31150735294118E-5
215.10156	987.7969	3662.0	0.39323673	-0.6672502	0.006997331176470589	9.71114705882351E-4	1.9927193771626306E-4	-1.678079584775088E-4
222.01218	976.97974	3678.0	0.47423878	-0.64039296	0.005062628125000003	0.0016785775000000003	-1.2091894071691162E-4	4.421642463235308E-5
230.89642	967.1295	3695.0	0.53329027	-0.6036918	0.003473617058823525	0.002158891764705883	-9.347123918685164E-5	2.825378027681662E-5
240.534	958.3728	3711.0	0.58337694	-0.53689855	0.003130416875	0.004174578125000002	-2.1450011488970318E-5	1.2598039751838242E-4
248.5	950.5	3731.0	0.62998295	-0.50436944	0.0023303005000000045	0.0016264555000000014	-4.000581874999977E-5	-1.2740613125E-4
259.14185	940.85815	3745.0	0.6450766	-0.4695491	0.0010781178571428543	0.002487167142857139	-8.94416173469393E-5	6.147940306122411E-5
266.985	933.015	3761.0	0.56789935	-0.447801	-0.0048235781249999984	0.0013592562499999995	-3.688559988839283E-4	-7.049443080357122E-5
278.25616	924.1626	3778.0	0.5418013	-0.4624258	-0.001535179411764705	-8.60282352941176E-4	1.934352184256055E-4	-1.3056109429065738E-4
292.19125	917.0532	3794.0	0.6772548	-0.4596778	0.00846584375	1.717499999999983E-4	6.250639476102941E-4	6.45020220588234E-5
307.11014	910.29663	3811.0	0.8906758	-0.41698465	0.012554176470588234	0.002511361764705883	2.4049016003460197E-4	1.3762422145328733E-4
321.99585	903.5021	3828.0	1.0665617	-0.38973325	0.010346229411764708	0.0016030235294117669	-1.2987923875432505E-4	-5.343166089965389E-5
333.64804	897.676	3844.0	0.97714186	-0.34063274	-0.005588740000000002	0.003068781874999999	-9.959355882352943E-4	9.160989659926452E-5
345.30612	891.8469	3861.0	0.7674788	-0.31521764	-0.012333121176470589	0.0014950058823529394	-3.967283044982698E-4	-9.257505839100351E-5
360.79825	885.9507	3878.0	0.7292124	-0.32736632	-0.002250964705882355	-7.146282352941157E-4	5.930680276816608E-4	-1.299784775086503E-4
376.40378	882.6996	3894.0	0.84169745	-0.26751095	0.0070303156249999985	0.0037409606249999977	5.800800206801471E-4	2.784743037683821E-4
391.5498	877.61255	3911.0	0.9776449	-0.23512208	0.007996908823529417	0.0019052276470588243	5.6858423442906976E-5	-1.0798429282006903E-4
402.99762	874.6675	3927.0	0.9175872	-0.17871027	-0.0037536062499999995	0.0035257381250000004	-7.344071920955885E-4	1.0128190487132351E-4
418.06085	872.86743	3944.0	0.82269114	-0.10692238	-0.005582121176470591	0.00422281705882353	-1.0755970155709365E-4	4.1004643166089955E-5
437.91202	869.8176	3960.0	0.9442854	-0.095795654	0.007599641250000004	6.954203750000002E-4	8.238601516544122E-4	-2.204622927389706E-4
454.90012	869.0	3977.0	1.1120956	-0.07981302	0.009871188235294112	9.401549411764703E-4	1.336204108996534E-4	1.4396150951557065E-5
468.35748	868.0	3993.0	1.1188563	-0.039163206	4.22543750000004E-4	0.002540613375	-5.905402803308817E-4	1.000286521139706E-4
482.99417	868.0	4010.0	0.9455842	7.8580034E-4	-0.010192476470588237	0.0023499415494117643	-6.244129541522495E-4	-1.1215989740484453E-5
499.23114	868.0	4027.0	0.8055577	0.04558447	-0.008236852941176468	0.0026352158623529414	1.1503667820069233E-4	1.6780841937716304E-5
518.1615	869.7958	4044.0	0.93467945	0.09873653	0.007595397058823525	0.0031265917647058826	9.313088235294113E-4	2.8904464844290653E-5
532.17755	871.7396	4060.0	1.0582566	0.13725004	0.0077235718750000015	0.002407094374999999	8.010926011029764E-6	-4.496858685661771E-5
545.133	874.68884	4076.0	0.9639558	0.20175608	-0.005893799999999998	0.004031627500000001	-8.510857421875E-4	1.0153332031250011E-4
558.4963	878.28467	4093.0	0.76936495	0.24567592	-0.011446520588235294	0.0025835199999999993	-3.2663062283737034E-4	-8.518279411764715E-5
572.4307	882.14355	4110.0	0.697141	0.2784438	-0.0042484676470588255	0.0019275223529411781	4.2341487889273343E-4	-3.858809688581301E-5
584.9186	886.9729	4126.0	0.7088288	0.3022216	7.304875000000016E-4	0.0014861124999999975	3.111846966911767E-4	-2.7588115808823788E-5
596.79626	890.9321	4143.0	0.74654484	0.30903727	0.002218590588235291	4.009217647058821E-4	8.753547577854644E-5	-6.383474913494796E-5
605.9095	895.7638	4159.0	0.6310016	0.30763593	-0.007221452499999996	-8.758374999999832E-5	-5.900026930147055E-4	-3.053159466911753E-5
615.5592	899.62366	4176.0	0.5164497	0.27299267	-0.0067383470588235315	-0.0020378388235294123	2.841796712802732E-5	-1.1472088667820082E-4
622.939	904.70435	4193.0	0.42807356	0.26678476	-0.005198596470588235	-3.6517117647058724E-4	9.057356401384099E-5	9.839221453287206E-5
631.90515	908.4525	4209.0	0.42608598	0.25395468	-1.2422375000000277E-4	-8.018800000000013E-4	3.171482950367645E-4	-2.729430147058838E-5
641.501	912.2505	4226.0	0.4919001	0.24069232	0.0038714188235294137	-7.801388235294119E-4	2.3503779844290685E-4	1.278892733564087E-6
650.16425	916.08215	4243.0	0.534397	0.22615823	0.0024998176470588237	-8.549464705882352E-4	-8.068242214532882E-5	-4.400449826989611E-6
657.8239	920.912	4260.0	0.5173224	0.24410087	-0.0010043882352941207	0.0010554494117647065	-2.0612975778546731E-4	1.1237622837370245E-4
663.82837	925.82837	4275.0	0.42765406	0.26950666	-0.005977889333333331	0.001693719333333334	-3.315667398692807E-4	4.2551328104575166E-5
668.8581	930.7871	4293.0	0.29548752	0.31397244	-0.007342585555555555	0.0024703211111111118	-7.581645679012358E-5	4.314454320987654E-5
674.6342	938.5123	4308.0	0.2370292	0.3906872	-0.003897221333333334	0.0051143173333333325	2.2969094814814808E-4	1.7626641481481472E-4
680.35065	945.13416	4325.0	0.25967294	0.45531714	0.0013319847058823543	0.003801761176470588	3.0760035524798164E-4	-7.72091856978085E-5
686.2311	951.97485	4342.0	0.30709016	0.47838238	0.0027892482352941165	0.001356778823529411	8.572138408304483E-5	-1.43822491349481E-4
692.1483	959.1483	4359.0	0.35839295	0.48253644	0.0030178111764705873	2.443564705882362E-4	1.3444878892733577E-5	-6.54366089965397E-5
696.9489	966.5985	4375.0	0.3426094	0.45614234	-9.864718749999987E-4	-0.001649631250000002	-2.502676907169116E-4	-1.1837423253676488E-4
702.5	972.5	4392.0	0.31852847	0.41974643	-0.001416525294117647	-0.00214093588235294	-2.5297259948096955E-5	-2.890027249134929E-5
707.5383	980.051	4408.0	0.2996625	0.4199732	-0.0011791231250000006	1.4173124999999204E-5	1.4837635569852898E-5	1.346943129595587E-4
713.273	987.6974	4425.0	0.3067999	0.42584777	4.1984705882353035E-4	3.45562941176472E-4	9.40570696366783E-5	1.9493518598616048E-5
719.1208	996.8679	4442.0	0.33641586	0.4856245	0.001742115294117647	0.003516278235294118	7.778048442906569E-5	1.865126643598615E-4
723.6723	1006.6808	4458.0	0.33273283	0.5820592	-2.3018937500000197E-4	0.006027168749999999	-1.2326904181985304E-4	1.5693065716911758E-4
728.93835	1015.56396	4475.0	0.30174187	0.62505245	-0.001822997647058821	0.002529014705882352	-9.369460423875406E-5	-2.0577376730103805E-4
731.40485	1025.0121	4492.0	0.21106844	0.6139131	-0.005333731176470589	-6.552558823529407E-4	-2.0651373702422165E-4	-1.8731003460207605E-4
735.316	1034.79	4508.0	0.17209832	0.60201234	-0.0024356325	-7.437974999999972E-4	1.8113116727941185E-4	-5.533851102941029E-6
738.1038	1042.4153	4524.0	0.1566826	0.53449416	-9.634824999999996E-4	-0.004219886249999999	9.200937500000001E-5	-2.172555468750001E-4
739.0	1050.1788	4541.0	0.10008501	0.47638744	-0.00332927	-0.00341804235294118	-1.391639705882353E-4	4.7167288062283476E-5
741.90625	1058.7656	4558.0	0.0675877	0.4435446	-0.0019116064705882354	-0.0019319317647058815	8.33919723183391E-5	8.741826989619401E-5
743.91174	1069.4706	4574.0	0.08323309	0.50744355	9.778368749999997E-4	0.003993684374999997	1.805902090992647E-4	3.703510087316174E-4
744.83185	1080.991	4591.0	0.06861721	0.660149	-8.597576470588234E-4	0.008982673529411766	-1.0809379541522488E-4	2.934699502595158E-4
746.0	1091.697	4608.0	0.07881223	0.7570463	5.997070588235294E-4	0.005699841176470586	8.58508650519031E-5	-1.9310778546712825E-4
747.0	1101.1211	4625.0	0.051077574	0.7172619	-0.0016314503529411763	-0.0023402588235294083	-1.31244553633218E-4	-4.729470588235291E-4
748.0	1110.5261	4642.0	0.02283413	0.60919607	-0.0016613790588235293	-0.006356813529411766	-1.760512110726649E-6	-2.3626792387543283E-4
748.4004	1118.9982	4658.0	0.036984928	0.49194962	8.84424875E-4	-0.007327903125	1.5911274586397057E-4	-6.069309972426461E-5
748.0	1129.6665	4673.0	-0.0029977562	0.5052687	-0.00266551228	8.879386666666693E-4	-2.36662477E-4	5.477227861111113E-4
747.4728	1141.6904	4690.0	-0.042289283	0.62824863	-0.002311266282352941	0.007234113529411762	2.083799986159169E-5	3.733044036908878E-4
747.0	1154.2697	4707.0	-0.07221485	0.7698752	-0.0017603274705882354	0.008330974705882354	3.2408165397923864E-5	6.45212456747407E-5
745.6144	1166.3137	4723.0	-0.08393575	0.83066505	-7.325562500000004E-4	0.003799365625000002	6.423570128676469E-5	-2.83225567555147E-4
745.0	1176.8944	4740.0	-0.08044373	0.7675523	2.054129411764705E-4	-0.003712514705882356	5.5174658304498286E-5	-4.418753135813152E-4
742.7259	1186.3707	4757.0	-0.106684506	0.63221437	-0.001543575058823529	-0.00796105470588235	-1.028816470588235E-4	-2.4991411764705844E-4
739.49084	1196.2728	4773.0	-0.16040698	0.54219663	-0.0033576546250000004	-0.005626108750000004	-1.1337997288602946E-4	1.4593412224264658E-4
736.65674	1205.8582	4790.0	-0.20952278	0.5215076	-0.002889164705882352	-0.0012170017647058823	2.755823053633225E-5	2.5935923442906597E-4
732.706	1215.735	4806.0	-0.25421348	0.55196875	-0.00279316875	0.001903821875000003	5.9997472426470124E-6	1.9505147748161784E-4
726.77856	1227.4429	4823.0	-0.33931077	0.6319113	-0.00500572294117647	0.004702502941176467	-1.3015024653979234E-4	1.6462829801038026E-4
720.0612	1236.9235	4840.0	-0.40666956	0.6561589	-0.003962281764705883	0.0014263294117647079	6.137889273356396E-5	-1.9271608996539763E-4
713.3535	1246.4108	4856.0	-0.48459244	0.6226381	-0.004870180000000002	-0.002095050000000001	-5.6743639705882445E-5	-2.200862132352943E-4
705.528	1254.472	4873.0	-0.52212447	0.5435443	-0.0022077664705882315	-0.0046525764705882345	1.5661256055363355E-4	-1.5044273356401374E-4
697.9496	1263.0504	4889.0	-0.5076862	0.45741206	9.023918749999985E-4	-0.005383264999999998	1.9438489659926437E-4	-4.566803308823523E-5
689.35126	1271.6488	4906.0	-0.5156244	0.4475906	-4.66952941176471E-4	-5.777329411764708E-4	-8.054969506920409E-5	2.8267835640138396E-4
681.14496	1281.5688	4923.0	-0.5361728	0.5229255	-0.0012087294117647072	0.004431464705882356	-4.3633910034602126E-5	2.9465868512110747E-4
673.9471	1290.7372	4939.0	-0.51862824	0.57779336	0.0010965350000000026	0.0034292412499999994	1.4407902573529435E-4	-6.263896599264726E-5
666.4848	1298.5153	4956.0	-0.45489928	0.5623386	0.0037487623529411734	-9.091035294117654E-4	1.560133737024218E-4	-2.5519675173010385E-4
658.1812	1307.255	4972.0	-0.4393437	0.51126856	9.722237500000008E-4	-0.0031918775000000024	-1.7353366268382328E-4	-1.4267337316176482E-4
649.0222	1314.9778	4989.0	-0.49450916	0.4642996	-0.0032450270588235295	-0.00276288	-2.480735769896194E-4	2.5235147058823667E-5
639.84454	1321.2932	5006.0	-0.565017	0.40485865	-0.004147519999999999	-0.003496526470588235	-5.3087820069204094E-5	-4.3155674740484395E-5
631.37897	1325.8105	5023.0	-0.58954287	0.3218502	-0.0014426982352941213	-0.004882850000000001	1.5910716262975753E-4	-8.154844290657448E-5
622.32806	1330.6688	5039.0	-0.55523306	0.23579971	0.0021443631250000067	-0.005378155624999999	2.2419133501838299E-4	-3.095660156249985E-5
616.25055	1335.7494	5056.0	-0.46503934	0.19411795	0.005305512941176466	-0.002451868235294117	1.8594998918685055E-4	1.7213455233564012E-4
609.1263	1341.6553	5072.0	-0.38610324	0.25979537	0.0049335062500000006	0.004104838750000001	-2.325041819852908E-5	4.0979418658088236E-4
601.278	1347.5415	5089.0	-0.38472125	0.34393737	8.129352941176468E-5	0.004949529411764706	-2.854242776816609E-4	4.968768598615912E-5
591.61163	1353.3107	5105.0	-0.48452786	0.3764226	-0.006237913124999998	0.0020303268749999985	-3.9495041590073516E-4	-1.824501585477942E-4
582.05585	1357.9664	5122.0	-0.5855245	0.35174087	-0.0059409788235294135	-0.0014518664705882361	1.7466723615916717E-5	-2.0483490268166088E-4
571.05896	1362.9706	5138.0	-0.6898845	0.29948473	-0.0065225000000000005	-0.0032660087500000004	-3.634507352941169E-5	-1.1338389246323527E-4
561.28656	1366.8854	5155.0	-0.68760294	0.25626585	1.3420941176470682E-4	-0.002542287058823527	3.915711418685122E-4	4.2571864186851375E-5
553.81696	1370.5916	5171.0	-0.5937585	0.21675962	0.005865277500000002	-0.002469139375000002	3.581917555147059E-4	4.57173023897032E-6
546.7248	1373.7584	5188.0	-0.46063626	0.18348947	0.007830719999999998	-0.0019570676470588235	1.156142647058821E-4	3.012186634948109E-5
539.014	1375.0	5205.0	-0.37246922	0.1187974	0.005186296470588237	-0.0038054158823529406	-1.5555432525951533E-4	-1.087263667820069E-4
530.5037	1376.0	5221.0	-0.37768677	0.035334118	-3.2609687500000095E-4	-0.005216455125	-3.4452458409926486E-4	-8.818995266544121E-5
520.7741	1377.0	5238.0	-0.50345504	-0.0067892806	-0.007398133529411762	-0.002477846976470588	-4.160021561418683E-4	1.6109459697231834E-4
511.1953	1378.0	5254.0	-0.61215377	-0.012663614	-0.006793670625000005	-3.671458375E-4	3.7778931525734834E-5	1.3191882118566175E-4
501.3518	1378.5297	5271.0	-0.64976597	0.0055160774	-0.0022124823529411754	0.0010693936117647058	2.694816630622841E-4	8.45023205449827E-5
491.8933	1379.0	5288.0	-0.62679	0.028866658	0.0013515276470588275	0.0013735635647058823	2.096476470588237E-4	1.789235017301038E-5
484.48276	1379.0	5304.0	-0.5346163	0.005357733	0.005760856249999995	-0.0014693078125	2.7558303768382295E-4	-1.7767946107536764E-4
476.7739	1380.0	5321.0	-0.4515107	0.016550817	0.004888564705882357	6.584167058823529E-4	-5.131126730103753E-5	1.251602657871972E-4
469.95032	1379.0	5338.0	-0.38534516	-0.019001734	0.003892090588235292	-0.002091326529411765	-5.861612456747439E-5	-1.6174960207612456E-4
462.14685	1378.0	5355.0	-0.3877969	-0.06254627	-1.4421999999999883E-4	-0.002561443294117647	-2.3743003460207593E-4	-2.7653927335640116E-5
453.47473	1375.8687	5371.0	-0.46364242	-0.11466647	-0.004740345	-0.0032575125000000003	-2.872578125000001E-4	-4.3504325367647086E-5
444.69028	1375.0	5387.0	-0.5357157	-0.12973036	-0.004504580000000001	-9.414931249999989E-4	1.473531249999993E-5	1.447512109375001E-4
436.11008	1373.0275	5404.0	-0.56679887	-0.122792765	-0.0018284217647058787	4.080938235294112E-4	1.5742107266436013E-4	7.938746756055354E-5
426.0539	1371.0107	5420.0	-0.5822751	-0.117694706	-9.672643750000057E-4	3.186286875000001E-4	5.3822336856617064E-5	-5.5915710018381934E-6
418.41016	1368.1025	5437.0	-0.5498908	-0.15374078	0.0019049588235294137	-0.0021203572941176467	1.6895430579584822E-4	-1.4346976362456746E-4
410.70636	1365.3531	5453.0	-0.49123377	-0.17915559	0.003666064375	-0.0015884256250000006	1.1006909696691164E-4	3.324572931985288E-5
403.8568	1361.4283	5470.0	-0.41907004	-0.23199502	0.00424492529411765	-0.003108201764705882	3.405064230103822E-5	-8.939859645328714E-5
395.99216	1357.4961	5486.0	-0.39258075	-0.2577822	0.001655580625	-0.0016116987500000013	-1.618340418198531E-4	9.353143841911755E-5
386.4332	1352.8599	5504.0	-0.4522717	-0.28668502	-0.00331616388888889	-0.001605712222222222	-2.7620802854938276E-4	3.325848765432947E-7
377.3891	1348.0419	5520.0	-0.5680355	-0.3132134	-0.007235237500000002	-0.0016580237499999977	-2.449421006944445E-4	-3.2694704861109796E-6
368.19275	1342.3157	5536.0	-0.6038917	-0.34702235	-0.0022410125000000003	-0.0021130593750000003	3.121390625000001E-4	-2.8439726562500163E-5
359.88074	1337.4105	5553.0	-0.5858875	-0.35098627	0.0010590705882352956	-2.3317176470588293E-4	1.9412253460207623E-4	1.1058162413494807E-4
353.58936	1331.5894	5569.0	-0.46963412	-0.3589918	0.007265836250000001	-5.003456250000024E-4	3.8792285386029406E-4	-1.6698366268382467E-5
346.79782	1326.7979	5586.0	-0.37106586	-0.32641187	0.0057981329411764685	0.0019164664705882373	-8.633548875432544E-5	1.421654173875435E-4
340.98013	1320.9801	5603.0	-0.31089658	-0.32959276	0.003539369411764709	-1.8711117647058774E-4	-1.328684429065741E-4	-1.237398615916956E-4
336.07526	1313.767	5620.0	-0.2541072	-0.3774839	0.0033405517647058826	-0.002817125882352941	-1.169515570934272E-5	-1.547067474048443E-4
332.6033	1305.0083	5637.0	-0.21587737	-0.488646	0.002248813529411763	-0.006538947058823532	-6.421989619377176E-5	-2.1893065743944652E-4
328.60873	1295.0219	5653.0	-0.18732081	-0.61013526	0.0017847850000000005	-0.007593078749999996	-2.9001783088235142E-5	-6.5883230698529E-5
324.86398	1284.6599	5670.0	-0.17780778	-0.70642066	5.595900000000003E-4	-0.005663847058823534	-7.207029411764706E-5	1.1348421712802715E-4
320.83246	1272.4974	5686.0	-0.20224766	-0.7665717	-0.0015274924999999998	-0.003759439999999996	-1.3044265625000002E-4	1.1902544117647115E-4
316.0354	1260.1062	5702.0	-0.2506122	-0.8042037	-0.0030227837500000007	-0.002352	-9.345570312500006E-5	8.796499999999974E-5
313.03766	1248.226	5719.0	-0.25726366	-0.79521596	-3.9126235294117636E-4	5.286905882352889E-4	1.5479537629757792E-4	1.6945238754325227E-4
309.28445	1237.7112	5735.0	-0.2177363	-0.74325925	0.0024704600000000007	0.003247294375000001	1.7885764705882355E-4	1.6991273667279452E-4
306.40277	1227.007	5752.0	-0.17749578	-0.6668433	0.002367089411764706	0.004495055882352942	-6.080622837370287E-6	7.339773572664358E-5
305.0	1216.1263	5769.0	-0.12052574	-0.60819584	0.003351178823529411	0.0034498505882352933	5.788761245674737E-5	-6.148266435986168E-5
304.0	1204.74	5785.0	-0.05529491	-0.6212925	0.004076926875	-8.185412499999989E-4	4.535925321691182E-5	-2.6677448988970574E-4
303.32697	1193.9618	5802.0	5.6951545E-4	-0.64785755	0.003286142673529412	-0.0015626499999999988	-4.651671773356401E-5	-4.377110294117646E-5
303.0	1182.3936	5819.0	0.035097033	-0.6848743	0.002031030444117647	-0.0021774558823529438	-7.383013114186854E-5	-3.616505190311441E-5
303.5447	1170.7318	5835.0	0.040440653	-0.70329297	3.3397625E-4	-0.0011511668749999981	-1.0606588713235292E-4	6.41430629595591E-5
305.47964	1160.6017	5852.0	0.08619485	-0.68003976	0.002691423352941177	0.0013678358823529426	1.3867335899653982E-4	1.4817663278546712E-4
307.42725	1149.8638	5868.0	0.15366518	-0.6474356	0.0042168956250000006	0.0020377599999999996	9.534201700367648E-5	4.187025735294106E-5
311.7344	1138.7968	5885.0	0.24505068	-0.62241846	0.005375617647058822	0.001471596470588235	6.816011894463658E-5	-3.330373702422145E-5
315.61206	1125.8578	5902.0	0.29742625	-0.67604643	0.0030809158823529416	-0.0031545864705882333	-1.3498245674740475E-4	-2.7212840830449813E-4
321.7462	1113.2589	5918.0	0.3653684	-0.76849806	0.004246384374999999	-0.005778226875	7.284178079044107E-5	-1.6397752527573544E-4
326.56662	1101.8667	5935.0	0.38064498	-0.7958858	8.986223529411788E-4	-0.0016110435294117644	-1.9692717776816586E-4	2.4512843209342566E-4
332.4078	1089.0485	5951.0	0.3863601	-0.77840537	3.5719499999999765E-4	0.0010925268749999995	-3.3839209558823825E-5	1.6897315027573524E-4
338.06326	1078.8945	5968.0	0.3747578	-0.6974598	-6.824882352941183E-4	0.00476150411764706	-6.11578373702421E-5	2.1582219074394476E-4
345.02884	1067.964	5984.0	0.39790863	-0.6388447	0.0014469268750000007	0.003663443749999995	1.3308844439338243E-4	-6.862877297794158E-5
353.91507	1058.1062	6001.0	0.47922468	-0.5924133	0.004783297058823531	0.0027312588235294125	1.9625706963667823E-4	-5.483440743944603E-5
361.70242	1050.2976	6018.0	0.5492057	-0.5042521	0.004116530588235294	0.005185952941176473	-3.9221557093425694E-5	1.443937716262977E-4
372.1938	1043.5375	6034.0	0.60747504	-0.38744774	0.0036418337499999967	0.0073002725	-2.966855238970608E-5	1.321449724264704E-4
383.70593	1034.8627	6051.0	0.6988688	-0.3867954	0.0053761035294117646	3.837294117646903E-5	1.0201586937716282E-4	-4.271705622837371E-4
394.83142	1027.7012	6067.0	0.75198954	-0.39169195	0.00332004625	-3.0603437499999997E-4	-1.2850357996323529E-4	-2.152545726102931E-5
402.8354	1021.8734	6084.0	0.69087875	-0.38571197	-0.0035947523529411747	3.517635294117645E-4	-4.0675285899653967E-4	3.869399437716261E-5
412.21286	1017.07227	6101.0	0.58019406	-0.3260112	-0.00651086411764706	0.0035118100000000006	-1.7153598615916974E-4	1.8588508650519035E-4
423.07104	1012.8368	6117.0	0.5134562	-0.22957651	-0.004171116249999995	0.006027168124999999	1.4623424172794156E-4	1.5720988281249992E-4
435.0	1010.5	6134.0	0.6222183	-0.12912223	0.006397770588235293	0.0059090752941176475	6.216992257785463E-4	-6.946637110726579E-6
446.47913	1007.50415	6150.0	0.750941	-0.1037683	0.008045168749999998	0.0015846206250000007	1.0296238511029409E-4	-2.7027841681985293E-4
456.81448	1007.0	6168.0	0.7560309	-0.040459946	2.8277222222222113E-4	0.0035171307777777778	-4.312442515432098E-4	1.0736167515432095E-4
463.02368	1006.0	6184.0	0.5486032	0.0049014934	-0.01296423125	0.0028350899624999997	-8.279377170138887E-4	-4.262755095486113E-5
468.7625	1006.0	6200.0	0.32051235	0.04207517	-0.014255678124999997	0.0023233547875000002	-8.071542968749986E-5	-3.1983448437499965E-5
474.68405	1006.0	6216.0	0.21178125	0.05429494	-0.00679569375	7.637356249999999E-4	4.6624902343749984E-4	-9.747619765625002E-5
481.6559	1007.16394	6233.0	0.25007737	0.07206361	0.0022527129411764714	0.001045215882352941	5.322592171280278E-4	1.6557662197231837E-5
489.12787	1008.032	6250.0	0.37699082	0.07970695	0.007465497058823528	4.496082352941176E-4	3.0663435986159155E-4	-3.503574394463668E-5
498.0493	1010.0123	6266.0	0.52279603	0.122534096	0.009112825624999998	0.0026766966249999998	1.0295803538602934E-4	1.3919302435661763E-4
504.83524	1011.95886	6283.0	0.5334258	0.1518678	6.252805882352931E-4	0.0017255120000000002	-4.992673551038061E-4	-5.595203676470586E-5
511.82275	1014.9114	6300.0	0.47230887	0.17699742	-0.0035951135294117623	0.00147821294117647	-2.4825847750865036E-4	-1.4547003460207654E-5
517.5446	1016.84827	6316.0	0.37959886	0.17985508	-0.005794375625000001	1.7860375000000074E-4	-1.374538809742649E-4	-8.122557444852934E-5
523.3583	1019.57214	6333.0	0.31600022	0.16939811	-0.0037410964705882344	-6.151158823529418E-4	1.2078112673010389E-4	-4.668939013840838E-5
528.5191	1023.51917	6349.0	0.28789884	0.19846977	-0.0017563362500000006	0.00181697875	1.240475137867646E-4	1.5200591452205886E-4
534.0614	1027.3743	6366.0	0.28706545	0.24296765	-4.902294117646996E-5	0.0026175223529411773	1.0043019463667827E-4	4.709080017301044E-5
538.9906	1031.327	6382.0	0.27899146	0.27171394	-5.046243749999985E-4	0.0017966431249999987	-2.8475089613970532E-5	-5.130495174632366E-5
543.1664	1035.7495	6399.0	0.2722555	0.29164067	-3.9623294117647296E-4	0.0011721605882352942	6.3759666955015E-6	-3.673426686851203E-5
547.0524	1040.0525	6416.0	0.23140241	0.2828717	-0.0024031229411764694	-5.158217647058816E-4	-1.1805235294117626E-4	-9.929307958477505E-5
551.4731	1044.9462	6434.0	0.22589503	0.28926986	-3.059655555555559E-4	3.5545333333333255E-4	1.1650874364560629E-4	4.840417211328968E-5
556.32947	1048.8864	6449.0	0.23104216	0.28398472	3.43142E-4	-3.523426666666644E-4	4.327383703703706E-5	-4.718639999999979E-5
558.68896	1053.689	6466.0	0.2121836	0.28176787	-0.0011093270588235292	-1.304029411764734E-4	-8.543935640138408E-5	1.3055277970011234E-5
562.62134	1061.2427	6482.0	0.21003251	0.3452336	-1.3444312499999965E-4	0.003966608125	6.0930245863970595E-5	2.560631916360296E-4
565.5363	1068.0726	6499.0	0.17938869	0.43159223	-0.0018025776470588246	0.005079919411764709	-9.812556012110735E-5	6.548889922145346E-5
568.1676	1074.5028	6516.0	0.16181222	0.47431463	-0.001033909999999999	0.002513082352941176	4.52157439446368E-5	-1.5099041522491369E-4
571.1143	1082.4573	6532.0	0.1595604	0.49981254	-1.4073875000000097E-4	0.0015936193750000008	5.582320312499988E-5	-5.746643612132346E-5
572.0	1090.0514	6548.0	0.10721098	0.48608992	-0.0032718387499999996	-8.576637500000012E-4	-1.9569374999999992E-4	-1.5320519531250012E-4
574.02966	1097.089	6565.0	0.06373697	0.45843917	-0.0025572947058823525	-0.0016265147058823531	4.203200259515571E-5	-4.5226526816608936E-5
575.0	1104.6974	6582.0	0.04211824	0.45859188	-0.0012716900000000002	8.98294117647061E-6	7.562380622837366E-5	9.620574394463669E-5
576.0	1110.5397	6598.0	0.034589153	0.41294405	-4.7056793750000023E-4	-0.002852989375	5.007012890625E-5	-1.7887326976102943E-4
576.8329	1115.6658	6615.0	0.026681399	0.3304848	-4.6516199999999976E-4	-0.004850544117647058	3.179963235294397E-7	-1.1750322015570929E-4
577.0	1120.5381	6631.0	0.019420417	0.26850492	-4.5381137500000016E-4	-0.0038737425000000027	7.094140624999747E-7	6.105010110294095E-5
576.24994	1124.5001	6648.0	-0.026975187	0.21127792	-0.0027291531764705884	-0.003366294117647057	-1.3384363538062282E-4	2.9849904844290913E-5
575.30774	1128.3845	6665.0	-0.063032016	0.17626965	-0.0021209899411764703	-0.0020593100000000004	3.577430795847753E-5	7.688141868512098E-5
574.37726	1131.2455	6681.0	-0.0972589	0.16303754	-0.00213918025	-8.270068749999995E-4	-1.1368943014706027E-6	7.701894531250006E-5
572.4346	1134.5654	6698.0	-0.12750494	0.15742321	-0.0017791788235294126	-3.30254705882353E-4	2.1176554498269842E-5	2.922071583044979E-5
570.5086	1137.9828	6714.0	-0.13790327	0.15993102	-6.49895624999999E-4	1.5673812499999995E-4	7.058019990808835E-5	3.043705193014706E-5
568.5389	1140.9222	6731.0	-0.14366738	0.16649333	-3.3906529411764804E-4	3.8601823529411694E-4	1.8284137110726527E-5	1.3487065311418647E-5
566.63586	1142.3641	6748.0	-0.14539193	0.13876572	-1.0144411764705831E-4	-0.0016310358823529404	1.3977716262975867E-5	-1.1865024221453278E-4
563.6951	1144.3049	6764.0	-0.16296722	0.10689977	-0.0010984556249999996	-0.0019916218750000002	-6.231321920955883E-5	-2.2536624540441243E-5
560.757	1146.2429	6781.0	-0.18137355	0.083586596	-0.001082725294117647	-0.0013713631764705886	9.253135813148583E-7	3.6485805795847745E-5
556.52515	1148.2374	6798.0	-0.22866182	0.087496944	-0.0027816629411764704	2.3002047058823493E-4	-9.993750865051902E-5	9.419903806228374E-5
553.7299	1149.135	6814.0	-0.2276109	0.07545337	6.568249999999894E-5	-7.527233749999992E-4	1.7795909007352933E-4	-6.142149034926463E-5
550.7825	1150.1088	6831.0	-0.20259503	0.057740625	0.001471521764705882	-0.0010419261764705887	8.269642733564019E-5	-1.701192949826997E-5
548.01624	1150.0	6848.0	-0.17470239	0.012255939	0.0016407435294117645	-0.002675569764705882	9.9542214532872E-6	-9.609668166089961E-5
545.0581	1150.0	6864.0	-0.17178065	-0.02263695	1.8260875000000037E-4	-0.0021808055624999998	-9.113342371323526E-5	3.092276263786764E-5
541.10834	1150.0	6880.0	-0.19145249	-0.032843623	-0.0012294899999999997	-6.379170625000002E-4	-8.825617187500001E-5	9.643053124999997E-5
536.53156	1150.0	6897.0	-0.24834515	-0.027259693	-0.0033466270588235285	3.2846647058823534E-4	-1.2453747404844286E-4	5.684609018166092E-5
532.3732	1150.0	6914.0	-0.2903526	-0.014456325	-0.002471026470588237	7.531392941176471E-4	5.150591695501715E-5	2.4980754325259517E-5
527.5101	1149.255	6930.0	-0.31460965	-0.011192264	-0.0015160656250000001	2.0400381250000002E-4	5.968505284926481E-5	-3.4320967601102944E-5
522.58594	1149.0	6947.0	-0.32430935	-0.03437539	-5.705705882352928E-4	-0.001363713294117647	5.561735510380632E-5	-9.221865333044983E-5
518.6905	1148.3452	6964.0	-0.2864883	-0.04013998	0.002224767647058825	-3.390935294117647E-4	1.6443166089965397E-4	6.027175086505191E-5
514.8233	1148.0	6980.0	-0.24585359	-0.045588657	0.0025396693749999977	-3.4054231249999994E-4	1.9681357996323304E-5	-9.054894301470238E-8
511.0	1148.0	6996.0	-0.22098722	-0.022634264	0.001554148125	0.0014346495624999998	-6.159507812499986E-5	1.1094949218749998E-4
509.53375	1147.0	7013.0	-0.13984269	-0.027440174	0.004773207647058825	-2.827005882352941E-4	1.893564424740485E-4	-1.0102059710207611E-4
507.58597	1145.5859	7030.0	-0.084626496	-0.055213474	0.0032480114117647055	-0.0016337235294117645	-8.971742560553642E-5	-7.947193771626297E-5
506.84842	1146.0	7046.0	-0.03208816	-0.036896978	0.003283646	0.001144781	2.2271617647058963E-6	1.736565330882353E-4
505.72168	1145.0	7063.0	-3.0094427E-5	-0.0479318	0.001885768563117647	-6.491071764705883E-4	-8.222808452249134E-5	-1.0552283391003461E-4
506.0	1143.5	7080.0	0.011395702	-0.06287832	6.721056721764706E-4	-8.792070588235297E-4	-7.139193476124567E-5	-1.353528719723185E-5
504.5362	1142.5363	7096.0	-0.021346675	-0.072258584	-0.0020463985625	-5.862665E-4	-1.6990651466727944E-4	1.830878492647061E-5
505.0	1142.0	7113.0	-0.0033945178	-0.06453369	0.0010560092470588234	4.544055294117645E-4	1.8249457703287196E-4	6.12160017301038E-5
506.5	1142.0	7130.0	0.041094635	-0.04472205	0.002617008988235294	0.0011653905882352943	9.182351418685121E-5	4.1822650519031167E-5
507.0	1142.0	7162.0	0.082978554	0.01660806	0.00130887246875	0.0019165659375	-4.087926623391544E-5	2.3474229664522052E-5
507.0	1142.0	7176.0	0.082978554	0.01660806	0.0	0.0	-9.349089062499999E-5	-1.3689756696428571E-4
