# Supplementary material for: Finger drawing on smartphone screens enables early Parkinson’s disease detection through hybrid 1D-CNN and BiGRU deep learning architecture
Source: PLoS One. 2025 Jul 14;20(7):e0327733. doi: 10.1371/journal.pone.0327733 (PMC12258557; doi:10.1371/journal.pone.0327733)
Supplement: S2 File — (ZIP) [file pone.0327733.s002.zip › Dataset/Spiral/healthy/033_HC_SPIR_R.txt]

483.0	610.0	0.0	0.0	0.0	0.0	0.0	0.0	0.0
512.94165	617.7732	114.0	1.5371064	0.32937703	0.013483389473684212	0.0028892721929824564	1.1827534626038782E-4	2.534449292089874E-5
531.3424	622.63165	130.0	0.830179	0.25157583	-0.044182962500000006	-0.004862575000000001	-0.003604146998355264	-4.844904495614036E-4
545.11633	627.1927	147.0	0.60230297	0.23593529	-0.013404472352941177	-9.200317647058828E-4	0.0018104994204152253	2.3191430795847754E-4
557.2785	630.2224	163.0	0.5088814	0.17625946	-0.005838848124999997	-0.003729739374999999	4.7285151424632374E-4	-1.7560672564338227E-4
567.4388	633.9755	180.0	0.4449376	0.17069674	-0.003761400000000003	-3.272188235294114E-4	1.222028308823526E-4	2.0014826773356398E-4
581.60236	639.1153	197.0	0.5260026	0.21706267	0.004768529411764706	0.0027274076470588235	5.017605536332182E-4	1.7968391003460207E-4
580.10486	638.0	213.0	0.27350348	0.11505945	-0.015781194999999998	-0.006375201250000001	-0.001284357775735294	-5.689130560661765E-4
587.4844	642.3633	230.0	0.15979494	0.10564082	-0.006688737647058825	-5.540370588235292E-4	5.348504325259514E-4	3.424214230103807E-4
599.95886	647.9726	246.0	0.27019036	0.1881932	0.006899713750000001	0.0051595237500000005	8.492782123161767E-4	3.5709755055147064E-4
609.5491	653.72943	262.0	0.5400097	0.3366434	0.01686370875	0.009278137499999999	6.227496875E-4	2.574133593749999E-4
618.9066	659.344	279.0	0.7316485	0.45243365	0.011272870588235295	0.00681119117647059	-3.2887283304498273E-4	-1.4511448961937695E-4
628.3515	665.6812	296.0	0.7383523	0.46657777	3.943411764705839E-4	8.320070588235284E-4	-6.399134948096889E-4	-3.517167128027683E-4
638.4237	672.2825	312.0	0.5588355	0.4017829	-0.011219799999999995	-0.004049679375	-7.258838235294112E-4	-3.0510540211397055E-4
648.26556	679.8125	329.0	0.5648809	0.4336908	3.556117647058811E-4	0.0018769352941176464	6.809065743944633E-4	3.486243923010381E-4
657.70917	688.70917	346.0	0.5990499	0.5112376	0.0020099411764705885	0.004561576470588234	9.731349480968867E-5	1.5792006920415218E-4
668.27325	694.6366	362.0	0.6088099	0.5035192	6.099999999999994E-4	-4.824000000000009E-4	-8.749632352941182E-5	-3.1524852941176466E-4
680.4522	702.30145	379.0	0.6780355	0.46557894	0.004072094117647059	-0.002231779999999997	2.0365259515570938E-4	-1.0290470588235271E-4
693.63904	709.7937	395.0	0.76721895	0.44079533	0.005573965624999996	-0.0015489756250000007	9.38669692095586E-5	4.267527343749977E-5
705.9849	716.4199	412.0	0.8391575	0.40546584	0.004231679411764709	-0.002078205294117645	-7.895801254325222E-5	-3.113115700692024E-5
716.61615	724.07745	429.0	0.78449947	0.42162967	-0.0032151782352941192	9.508135294117641E-4	-4.380504498269899E-4	1.781775778546711E-4
728.8974	733.24786	445.0	0.7085561	0.49618456	-0.004746460624999997	0.004659680624999999	-9.570514935661737E-5	2.318041934742647E-4
741.01514	742.51263	462.0	0.6938888	0.55831575	-8.627823529411794E-4	0.0036547758823529414	2.2845166306228342E-4	-5.911204368512104E-5
755.43823	753.5787	478.0	0.76577836	0.65562415	0.004493097500000001	0.006081774999999998	3.347424908088238E-4	1.51687444852941E-4
769.7447	765.5266	496.0	0.878979	0.74471015	0.006288924444444443	0.004949222222222222	9.976816358024674E-5	-6.291959876543197E-5
784.10754	774.79114	512.0	0.9402338	0.714628	0.0038284250000000034	-0.001880134374999995	-1.5378121527777745E-4	-4.2683478732638856E-4
796.5066	785.3618	528.0	0.87143004	0.67200613	-0.0043002349999999995	-0.002663866875000004	-5.080412500000002E-4	-4.898328125000056E-5
807.5602	797.5602	546.0	0.7576723	0.6774869	-0.006319874444444447	3.044872222222235E-4	-1.1220219135802487E-4	1.6490856095679042E-4
819.0121	810.8474	561.0	0.6273965	0.7278908	-0.00868505333333333	0.0033602599999999964	-1.5767859259259217E-4	2.0371818518518484E-4
830.35974	825.813	578.0	0.6052618	0.87011564	-0.001302041176470592	0.00836616705882353	4.342948327566316E-4	2.944651211072667E-4
841.0	837.0	595.0	0.6316259	0.9130034	0.001550829411764706	0.002522809411764709	1.678159169550175E-4	-3.4372692041522476E-4
850.2768	849.7322	611.0	0.5954677	0.81852144	-0.002259887499999995	-0.0059051224999999985	-2.381698069852938E-4	-5.267457444852943E-4
859.8184	867.2732	628.0	0.5433165	0.85175383	-0.0030677176470588273	0.001954846470588235	-4.7519420415225436E-5	4.623511159169549E-4
868.8516	885.129	645.0	0.51095957	0.99147236	-0.0019033488235294087	0.00821873705882353	6.849228373702462E-5	3.68464152249135E-4
876.3558	900.9487	662.0	0.4631013	1.094347	-0.0028151923529411787	0.0060514494117647	-5.363785467128058E-5	-1.274875086505194E-4
885.04626	917.0925	677.0	0.45763576	1.1187083	-3.6436933333333275E-4	0.0016240866666666688	1.6338820130718974E-4	-2.951575163398687E-4
889.8256	932.30237	694.0	0.3675416	0.97711635	-0.005299656470588234	-0.008328938235294119	-2.9031100807381773E-4	-5.854720530565168E-4
895.30286	947.90857	711.0	0.26842463	0.87608814	-0.005830410000000001	-0.005942835882352939	-3.122079584775101E-5	1.4035896193771648E-4
899.36334	963.45337	728.0	0.20928384	0.8925196	-0.00347887	9.665564705882326E-4	1.3832588235294127E-4	4.0643484429065714E-4
901.5	976.5	745.0	0.124941364	0.87062126	-0.0049613221176470585	-0.0012881376470588245	-8.720306574394463E-5	-1.3262906574394452E-4
904.39856	987.7898	761.0	0.087824285	0.73000824	-0.0023198174375	-0.008788313749999999	1.6509404250919117E-4	-4.6876100643382336E-4
908.5083	1000.77893	778.0	0.1308526	0.6731884	0.0025310773529411772	-0.003342343529411762	2.853467523788928E-4	3.203511894463669E-4
911.42126	1014.47437	794.0	0.14366509	0.69165385	8.007806249999989E-4	0.0011540906249999996	-1.0814354549632365E-4	2.810271346507351E-4
913.0964	1028.6744	811.0	0.15449771	0.80928487	6.372129411764715E-4	0.0069194717647058845	-9.621628460207494E-6	3.3914006704152265E-4
914.9788	1040.8729	827.0	0.12687413	0.86537594	-0.0017264737500000005	0.0035056918749999944	-1.4773041819852951E-4	-2.1336124310661813E-4
915.0	1053.0511	843.0	0.036465224	0.7932366	-0.005650556625000001	-0.00450870875	-2.452551796875E-4	-5.009000390624996E-4
916.0	1066.2456	860.0	-0.011400835	0.72904724	-0.0028156505294117643	-0.0037758447058823513	1.6675918209342567E-4	4.3109649653979324E-5
916.6086	1078.26	876.0	-0.014679104	0.70338035	-2.0489181250000002E-4	-0.0016041806249999999	1.6317241980698527E-4	1.3572900505514696E-4
917.0	1091.4545	893.0	0.007139747	0.7489102	0.0012834618235294118	0.0026782264705882343	8.755021388408305E-5	2.519062997404843E-4
917.2997	1103.0978	910.0	0.0043249633	0.7525839	-1.655755117647059E-4	2.161000000000001E-4	-8.523749031141869E-5	-1.4483096885813143E-4
914.7845	1114.2931	927.0	-0.056037202	0.708812	-0.003550715605882353	-0.002574817647058822	-1.9912588788927334E-4	-1.6417162629757775E-4
912.84406	1125.9358	943.0	-0.14074023	0.671241	-0.005293939249999999	-0.0023481875000000013	-1.0895147775735289E-4	1.416438419117629E-5
910.94824	1137.3107	960.0	-0.17422213	0.66152805	-0.0019695235294117652	-5.713499999999966E-4	1.9555386591695492E-4	1.0451985294117675E-4
909.06366	1149.5546	976.0	-0.17126258	0.67362666	1.8497187500000033E-4	7.561631250000006E-4	1.3465596277573535E-4	8.296957031249982E-5
906.40826	1161.5709	993.0	-0.15528312	0.721281	9.399682352941178E-4	0.00280319647058823	4.441155060553632E-5	1.204137262110723E-4
903.61597	1173.8441	1009.0	-0.15357073	0.7541436	1.070243750000005E-4	0.0020539125000000047	-5.205899126838233E-5	-4.683024816176407E-5
900.0	1183.5	1026.0	-0.21106899	0.7092015	-0.0033822505882352954	-0.00264365294117647	-2.0525146842560564E-4	-2.763273788927338E-4
897.01855	1194.4536	1042.0	-0.22384848	0.63641316	-7.987181249999985E-4	-0.00454927125	1.6147077895220605E-4	-1.1910114430147066E-4
893.4069	1204.7792	1059.0	-0.23493342	0.5782899	-6.52055294117648E-4	-0.003419015294117648	8.62722534602062E-6	6.64856444636678E-5
888.69855	1214.9044	1076.0	-0.2664398	0.56680274	-0.0018533164705882353	-6.757152941176501E-4	-7.066242214532866E-5	1.61370588235294E-4
883.89276	1228.2502	1092.0	-0.298126	0.6773212	-0.0019803875	0.006907403749999999	-7.941939338235285E-6	4.7394494025735306E-4
880.0894	1240.7318	1109.0	-0.30160868	0.792766	-2.0486352941176563E-4	0.006790870588235295	1.0444258650519024E-4	-6.854891868512019E-6
874.33655	1253.3269	1126.0	-0.30950686	0.83249164	-4.645988235294104E-4	0.002336802352941177	-1.5278546712802632E-5	-2.620040138408305E-4
869.71014	1264.5797	1142.0	-0.30749652	0.7828002	1.2564624999999996E-4	-0.003105715000000002	3.6890317095588144E-5	-3.401573345588237E-4
863.067	1276.866	1160.0	-0.3572692	0.7173162	-0.00276514888888889	-0.0036379999999999993	-1.6059972993827165E-4	-2.957138888888874E-5
857.5	1289.5	1175.0	-0.38804477	0.70440334	-0.002051704666666665	-8.608573333333277E-4	4.7562948148148315E-5	1.8514284444444477E-4
849.365	1301.4525	1192.0	-0.45076045	0.73549706	-0.0036891576470588234	0.001829042352941176	-9.63207635524799E-5	1.5822939331026494E-4
841.9679	1313.5481	1209.0	-0.48106936	0.7458448	-0.0017828770588235307	6.086905882352905E-4	1.1213415224913487E-4	-7.178539792387562E-5
834.36523	1324.9521	1227.0	-0.50539374	0.7164459	-0.0013513544444444464	-0.0016332722222222225	2.397347857661579E-5	-1.2455348946986182E-4
826.8657	1336.235	1242.0	-0.4858627	0.6580565	0.001302069333333337	-0.0038926266666666617	1.768949185185189E-4	-1.506236296296293E-4
820.1111	1347.7778	1258.0	-0.46062183	0.6518341	0.0015775543749999982	-3.889000000000045E-4	1.7217815104166327E-5	2.1898291666666607E-4
813.54517	1359.7279	1275.0	-0.40312696	0.68634355	0.00338205117647059	0.002029967647058827	1.0614687067474069E-4	1.4228633217993125E-4
806.12274	1372.0352	1291.0	-0.39240453	0.7291781	6.701518750000003E-4	0.0026771593750000017	-1.6949370634191185E-4	4.044948299632343E-5
798.0599	1382.9401	1308.0	-0.4269803	0.7388905	-0.002033868823529412	5.713176470588208E-4	-1.5906004108996543E-4	-1.2387304282006947E-4
788.6368	1393.8358	1324.0	-0.5232085	0.6754754	-0.006014262499999999	-0.003963443750000004	-2.4877460477941166E-4	-2.834225873161765E-4
778.76874	1402.8594	1341.0	-0.6039935	0.5896023	-0.004752058823529411	-0.005051358823529408	7.424727508650517E-5	-6.399500432525906E-5
769.94714	1412.0529	1358.0	-0.6321833	0.51462495	-0.0016582235294117671	-0.0044104323529411795	1.8199031141868493E-4	3.770155709342518E-5
761.65466	1421.4316	1374.0	-0.5872644	0.501319	0.002807431249999999	-8.316218750000007E-4	2.791034237132354E-4	2.2367565487132367E-4
752.9906	1431.0117	1391.0	-0.53190285	0.5371293	0.0032565617647058813	0.002106488235294122	2.641944204152249E-5	1.7283000648788955E-4
745.36224	1440.5472	1407.0	-0.46694285	0.5574403	0.004060000000000001	0.001269437499999998	5.0214889705882485E-5	-5.231567095588275E-5
736.13025	1448.8698	1424.0	-0.4616543	0.55139804	3.110911764705884E-4	-3.554270588235274E-4	-2.2052404844290663E-4	-9.558026816608973E-5
725.94165	1456.7056	1441.0	-0.54260904	0.49680513	-0.004762043529411763	-0.0032113476470588265	-2.984196885813148E-4	-1.6799532871972347E-4
715.0	1464.0	1458.0	-0.6543201	0.43606773	-0.0065712388235294105	-0.0035727882352941174	-1.0642325259515572E-4	-2.1261211072664174E-5
705.01373	1469.589	1475.0	-0.6942757	0.3461205	-0.0023503294117647113	-0.005291013529411764	2.4828878892733524E-4	-1.0107207612456746E-4
695.2831	1476.0302	1490.0	-0.66770476	0.3181666	0.0017713960000000028	-0.0018635933333333318	2.747816941176476E-4	2.2849467973856216E-4
687.14075	1481.5155	1508.0	-0.5538825	0.30345988	0.006323458888888887	-8.170400000000003E-4	2.5289238271604907E-4	5.8141851851851744E-5
679.80225	1488.1483	1523.0	-0.45113477	0.33658707	0.006849848666666669	0.0022084793333333316	3.5092651851852175E-5	2.017012888888888E-4
672.12177	1493.9087	1540.0	-0.3998629	0.3553975	0.003015992352941176	0.0011064958823529406	-2.2552095963091135E-4	-6.4822555940023E-5
661.87384	1499.5631	1557.0	-0.45161188	0.35022378	-0.0030440576470588234	-3.043364705882349E-4	-3.5647352941176464E-4	-8.299013840830445E-5
652.36487	1505.181	1573.0	-0.5646256	0.33346662	-0.0070633574999999955	-0.0010473224999999996	-2.5120624080882326E-4	-4.643662683823529E-5
641.2062	1511.5292	1590.0	-0.6724544	0.33814195	-0.006342870588235298	2.750194117647078E-4	4.238158304498222E-5	7.778481833910044E-5
630.0499	1517.4751	1607.0	-0.7354647	0.3650485	-0.0037064882352941153	0.001582738235294116	1.550813148788931E-4	7.692463667820047E-5
621.1119	1522.1329	1623.0	-0.6763812	0.33740494	0.0036927187499999972	-0.0017277225000000007	4.62450436580882E-4	-2.069037959558823E-4
612.8856	1526.5571	1640.0	-0.5616075	0.29258874	0.006751394117647058	-0.0026362470588235276	1.799220804498271E-4	-5.344262110726629E-5
600.86096	1530.3254	1656.0	-0.56693506	0.22489482	-3.3297250000000056E-4	-0.004230870000000001	-4.4277291360294115E-4	-9.96639338235296E-5
589.8279	1534.0492	1673.0	-0.6185826	0.182844	-0.0030380905882352906	-0.002473577647058823	-1.591245934256053E-4	1.033701384083046E-4
578.5246	1536.8251	1690.0	-0.71545327	0.15811473	-0.005698274705882356	-0.0014546629411764705	-1.564814186851215E-4	5.993615916955014E-5
568.1066	1538.8156	1706.0	-0.7386392	0.12110796	-0.0014491206250000013	-0.0023129231250000005	2.6557213005514715E-4	-5.3641261488970624E-5
557.4897	1540.702	1723.0	-0.68508905	0.08944057	0.0031500088235294162	-0.0018627876470588237	2.7053702638408334E-4	2.6478557525951576E-5
548.1863	1542.0	1739.0	-0.58164036	0.06094383	0.006465543125000001	-0.00178104625	2.0722089384191152E-4	5.108837316176483E-6
537.4092	1543.4318	1756.0	-0.57222956	0.0426462	5.535764705882319E-4	-0.001076331176470588	-3.477627443771629E-4	4.1453827854671294E-5
524.275	1544.0	1772.0	-0.6804252	0.03576807	-0.006762227499999995	-4.298831250000002E-4	-4.572377481617642E-4	4.0403003216911735E-5
510.3869	1546.2305	1790.0	-0.80951107	0.0639936	-0.007171437222222225	0.0015680849999999999	-2.273387345679054E-5	1.1099822916666666E-4
498.39703	1547.0862	1806.0	-0.8461054	0.06664876	-0.0022871456250000005	1.6594750000000023E-4	3.0526822482638904E-4	-8.763359374999998E-5
488.16608	1548.0	1822.0	-0.77841955	0.07508605	0.004230365625000003	5.27330625E-4	4.073444531250002E-4	2.2586445312499986E-5
475.87378	1549.0	1839.0	-0.6657408	0.061039142	0.006628161764705879	-8.262887058823531E-4	1.4104683174740446E-4	-7.962466652249136E-5
462.5717	1549.0	1855.0	-0.69494647	0.026629932	-0.0018253543749999976	-0.0021505756249999997	-5.283447587316173E-4	-8.276793244485291E-5
449.03552	1549.0	1872.0	-0.7981032	-0.018360753	-0.006068042941176473	-0.0026465108823529415	-2.4956991565743973E-4	-2.9172662197231868E-5
436.5	1549.0	1888.0	-0.85290104	-0.029087262	-0.003424864999999999	-6.704068124999999E-4	1.651986213235296E-4	1.2350650436580884E-4
425.7944	1549.0	1905.0	-0.76251745	-0.024678528	0.0053166817647058795	2.593372941176469E-4	5.142086332179928E-4	5.469082980103805E-5
415.1811	1549.0	1922.0	-0.6351183	-0.014491603	0.007494067647058824	5.992308823529412E-4	1.280815224913497E-4	1.9993740484429077E-5
401.81424	1548.0	1938.0	-0.64870286	-0.030749027	-8.49034999999998E-4	-0.001016089	-5.214439154411763E-4	-1.0095749264705882E-4
388.53064	1547.0	1956.0	-0.7462892	-0.06304148	-0.005421463333333333	-0.0017940251666666667	-2.540237962962964E-4	-4.3218675925925926E-5
377.28522	1545.0475	1971.0	-0.790415	-0.1014056	-0.0029417199999999997	-0.0025576080000000003	1.6531622222222222E-4	-5.090552222222224E-5
365.88324	1543.1766	1988.0	-0.7517274	-0.13452178	0.002275741176470584	-0.0019480105882352947	3.069094809688579E-4	3.58586712802768E-5
355.3295	1542.2659	2005.0	-0.6532177	-0.11647122	0.005794688235294119	0.001061797647058824	2.0699688581314913E-4	1.770475432525952E-4
342.7468	1540.3925	2021.0	-0.62435395	-0.10380764	0.0018039843749999979	7.914737499999996E-4	-2.494189912683826E-4	-1.6895243566176525E-5
329.74884	1538.5355	2038.0	-0.7195563	-0.1044922	-0.005600138235294117	-4.0268235294116874E-5	-4.355366241349479E-4	-4.8925999134948025E-5
315.50528	1535.2872	2055.0	-0.84810936	-0.14334252	-0.007561944705882353	-0.0022853129411764712	-1.154003806228374E-4	-1.320614532871973E-4
303.33337	1532.4445	2071.0	-0.8619234	-0.19197509	-8.633774999999982E-4	-0.003039535624999999	4.1866045036764715E-4	-4.713891773897049E-5
291.41537	1528.8052	2088.0	-0.7939176	-0.24099858	0.004000341176470588	-0.002883734705882353	2.8610109861591684E-4	9.164759948096819E-6
280.70737	1523.8536	2104.0	-0.6578143	-0.28491724	0.008506456250000002	-0.0027449162500000016	2.816321920955884E-4	8.676153492646974E-6
269.47	1521.1343	2121.0	-0.5894541	-0.2765296	0.004021188235294117	4.933905882352959E-4	-2.6383929498269916E-4	1.9048863754325278E-4
258.3043	1517.4348	2137.0	-0.61375755	-0.24152495	-0.0015189656250000003	0.002187790625	-3.462596162683823E-4	1.0590000229779401E-4
247.5795	1512.6318	2154.0	-0.6558785	-0.24950823	-0.002477702941176473	-4.696047058823535E-4	-5.639631271626311E-5	-1.5631737240484432E-4
237.138	1507.8552	2170.0	-0.6501845	-0.27757978	3.5587499999999855E-4	-0.001754471875	1.7709862132352948E-4	-8.030419806985291E-5
227.97974	1502.7878	2187.0	-0.58760035	-0.3146439	0.0036814205882352976	-0.002180242352941175	1.9562032871972348E-4	-2.504532223183383E-5
221.03096	1499.354	2204.0	-0.47918305	-0.30354255	0.006377488235294117	6.530205882352915E-4	1.5859221453287173E-4	1.6666252595155687E-4
211.9871	1494.5948	2220.0	-0.42419556	-0.26950142	0.0034367181249999983	0.002127570625000002	-1.8379813189338244E-4	9.21593772977944E-5
203.56548	1488.7393	2237.0	-0.430745	-0.2891378	-3.85261176470586E-4	-0.0011550811764705887	-2.2482231185121083E-4	-1.9309716479238767E-4
193.2348	1482.1174	2253.0	-0.5084103	-0.36235794	-0.0048540812499999995	-0.004576258749999999	-2.7930125459558835E-4	-2.1382359834558817E-4
185.5	1477.5	2271.0	-0.6204035	-0.41188422	-0.0062218444444444455	-0.002751460000000002	-7.598684413580255E-5	1.0137770833333318E-4
177.68503	1469.685	2287.0	-0.5595297	-0.4380392	0.0038046124999999986	-0.0016346862499999996	6.266535590277778E-4	6.979835937500015E-5
171.13106	1462.508	2303.0	-0.40928996	-0.42345762	0.00938998375	9.113487500000024E-4	3.4908570312500013E-4	1.5912718750000013E-4
164.0	1453.5	2320.0	-0.33188373	-0.47625706	0.004553307647058824	-0.0031058494117647078	-2.8451035899653977E-4	-2.3630577422145357E-4
156.90533	1442.8107	2336.0	-0.35201758	-0.6074	-0.0012583656250000005	-0.008196433750000003	-3.6322957950367656E-4	-3.181615211397059E-4
149.03275	1432.7909	2353.0	-0.4256158	-0.7000985	-0.004329307058823529	-0.005452852941176465	-1.806436137543252E-4	1.6138710640138456E-4
143.49802	1420.9961	2370.0	-0.41316164	-0.75861055	7.325976470588231E-4	-0.003441885294117649	2.977591003460207E-4	1.1829221453287153E-4
137.88269	1410.7654	2386.0	-0.34835613	-0.71595705	0.004050344375000001	0.0026658437500000007	2.073591704963236E-4	3.817330652573531E-4
132.31238	1398.7289	2403.0	-0.29411384	-0.6995494	0.003190722941176469	9.651558823529409E-4	-5.0565966695501874E-5	-1.0004046280276823E-4
126.67335	1385.5712	2419.0	-0.29247987	-0.7519012	1.0212312500000251E-4	-0.0032719875000000037	-1.9303748851102914E-4	-2.6482146139705906E-4
120.913734	1372.1321	2436.0	-0.31350845	-0.83540857	-0.0012369752941176482	-0.004912198235294116	-7.877049524221474E-5	-9.648298442906545E-5
116.23382	1358.4677	2453.0	-0.31836098	-0.8849083	-2.8544294117647184E-4	-0.0029117488235294096	5.597249134948096E-5	1.1767349480968862E-4
112.043076	1345.6508	2469.0	-0.2749808	-0.85753477	0.0027112612499999994	0.0017108456249999987	1.8729401194852945E-4	2.8891215303308805E-4
107.27655	1334.8297	2486.0	-0.25275367	-0.7462854	0.00130747823529412	0.0065440805882352945	-8.257547145328702E-5	2.8430793901384094E-4
104.844086	1321.9086	2503.0	-0.18866988	-0.7010797	0.0037696347058823513	0.0026591588235294126	1.448327335640136E-4	-2.285248096885813E-4
100.73684	1306.9474	2519.0	-0.16832872	-0.7651054	0.0012713225000000015	-0.004001606250000005	-1.5614451286764686E-4	-4.162978170955886E-4
98.02251	1293.1576	2536.0	-0.16039786	-0.8594962	4.665211764705873E-4	-0.0055524	-4.7341254325259663E-5	-9.12231617647056E-5
96.0	1281.658	2552.0	-0.13720103	-0.86129177	0.001449801875	-1.1222312499999804E-4	6.14550436580883E-5	3.400110546875001E-4
94.22753	1270.3652	2568.0	-0.094059385	-0.74600273	0.0026963528125000004	0.007205565000000004	7.790943359375002E-5	4.5736175781250013E-4
92.333595	1259.0016	2585.0	-0.0716541	-0.62587833	0.0013179579411764703	0.007066141176470583	-8.10820512543253E-5	-8.20140138408361E-6
90.5	1248.0	2602.0	-0.062804595	-0.59376043	5.205591176470584E-4	0.0018892882352941195	-4.6905813148788936E-5	-3.045207612456743E-4
88.60603	1235.2423	2619.0	-0.09960316	-0.6770544	-0.002164621470588235	-0.004899645294117644	-1.5795179930795845E-4	-3.993490311418684E-4
86.773224	1222.4126	2635.0	-0.1127504	-0.7581667	-8.217025000000003E-4	-0.005069518750000002	8.393243566176466E-5	-1.0617090992647374E-5
85.804016	1210.8241	2652.0	-0.08308837	-0.76772755	0.0017448252941176473	-5.624029411764745E-4	1.5097222318339102E-4	2.651244593425604E-4
86.0	1199.5162	2669.0	-0.026159495	-0.73044825	0.003348757352941176	0.002192900000000001	9.434894463667815E-5	1.620766435986162E-4
85.08181	1187.4908	2685.0	0.007000197	-0.7040502	0.0020724807500000003	0.0016498781250000039	-7.976728768382347E-5	-3.393886718749983E-5
84.155174	1173.2415	2701.0	-0.00301637	-0.73176	-6.260354375E-4	-0.0017318625000000004	-1.6865726171875003E-4	-2.1135878906250027E-4
84.0	1159.1598	2718.0	-0.027448082	-0.84187675	-0.0014371595294117646	-0.006477455882352941	-4.771318187716262E-5	-2.7915255190311415E-4
85.21385	1144.7515	2734.0	-0.0034039961	-0.9336032	0.0015027553687499999	-0.005732903125000001	1.837446811351103E-4	4.653454733455874E-5
87.47986	1130.1611	2751.0	0.104325056	-0.93958336	0.006337003064705882	-3.5177411764705953E-4	2.843675115268166E-4	3.1653700043252596E-4
89.719215	1117.4828	2768.0	0.18656054	-0.86325747	0.004837381411764706	0.004489758235294118	-8.82130384083045E-5	2.847960207612458E-4
92.53211	1105.1376	2785.0	0.22402686	-0.7605474	0.002203901176470588	0.006041768823529411	-1.5491060207612457E-4	9.129474048442897E-5
95.19868	1092.3046	2801.0	0.21778068	-0.72819936	-3.903862499999994E-4	0.0020217525000000014	-1.621429641544117E-4	-2.512510202205881E-4
97.01134	1079.932	2817.0	0.1752852	-0.7217914	-0.0026559675	4.004974999999994E-4	-1.4159882812500005E-4	-1.0132843750000013E-4
100.70861	1067.8741	2834.0	0.18385105	-0.7245774	5.038735294117638E-4	-1.6388235294118036E-4	1.8587300173010375E-4	-3.319881487889293E-5
105.59067	1057.0233	2851.0	0.23799898	-0.6991236	0.003185172352941177	0.0014972823529411812	1.5772346020761254E-4	9.771557093425656E-5
111.065575	1045.1803	2867.0	0.32491815	-0.64405024	0.005432448125000001	0.0034420849999999975	1.404547357536765E-4	1.2155016544117602E-4
116.66908	1033.1055	2884.0	0.3960628	-0.66141224	0.004184979411764704	-0.0010212941176470582	-7.338051254325277E-5	-2.6255171280276796E-4
122.33384	1021.3323	2900.0	0.4091818	-0.71234834	8.199374999999995E-4	-0.0031835062500000025	-2.1031511948529404E-4	-1.3513825827205902E-4
127.98502	1010.0299	2917.0	0.3770371	-0.7125529	-0.0018908647058823512	-1.2032941176471781E-5	-1.594589532871971E-4	1.865572534602077E-4
133.66318	998.6736	2934.0	0.35581425	-0.69915104	-0.0012484029411764714	7.883447058823587E-4	3.7791868512110576E-5	4.7081038062284145E-5
142.42505	987.3624	2951.0	0.43182787	-0.66589046	0.004471389411764706	0.001956504705882352	3.3645837370242223E-4	6.871529411764667E-5
152.92625	976.0885	2967.0	0.57129616	-0.66730875	0.008716768125000003	-8.864312500000276E-5	2.653361695772061E-4	-1.2782173943014718E-4
165.11534	962.88464	2983.0	0.7364523	-0.7235034	0.010322258749999993	-0.003512165625000001	1.003431640624994E-4	-2.1397015624999988E-4
176.5	951.5	3000.0	0.8656755	-0.78726965	0.007601364705882359	-0.0037509558823529427	-1.600525908304491E-4	-1.4046485726643642E-5
190.6006	937.3994	3016.0	0.90586865	-0.8287948	0.0025120718750000007	-0.0025953218750000007	-3.180808019301474E-4	7.222712545955888E-5
203.4453	926.0469	3033.0	0.8494357	-0.7644067	-0.0033195852941176494	0.0037875352941176507	-3.430386570069206E-4	3.7546218641868536E-4
217.7118	916.063	3050.0	0.85134184	-0.6488673	1.1212588235294121E-4	0.006796435294117644	2.0186536332179945E-4	1.7699411764705844E-4
231.8125	906.7053	3066.0	0.8620672	-0.5330678	6.703350000000011E-4	0.0072374687500000034	3.4888069852941243E-5	2.7564590992647448E-5
246.93265	896.4171	3083.0	0.90557706	-0.51820993	0.0025594035294117653	8.739923529411729E-4	1.1112167820069201E-4	-3.743221410034606E-4
260.87576	887.07764	3100.0	0.9128555	-0.5449131	4.2814352941176456E-4	-0.0015707747058823528	-1.2536823529411768E-4	-1.4380982698961915E-4
275.4319	877.40576	3116.0	0.8899784	-0.5493209	-0.001429818750000006	-2.754874999999976E-4	-1.1612264246323566E-4	8.09554503676472E-5
288.6584	869.7666	3133.0	0.8434687	-0.5247951	-0.0027358647058823523	0.0014426941176470614	-7.682623269896155E-5	1.0106950692041523E-4
301.18866	863.90564	3149.0	0.78317183	-0.40946713	-0.0037685543749999967	0.007207998124999997	-6.454310431985277E-5	3.6033150045955843E-4
311.91544	859.25073	3166.0	0.6798393	-0.26743647	-0.006078384117647058	0.008354744705882355	-1.358723378027683E-4	6.745568122837403E-5
319.8462	856.53845	3182.0	0.52854806	-0.14223863	-0.009455702500000003	0.007824864999999999	-2.1108239889705907E-4	-3.311748161764728E-5
330.96683	852.34436	3199.0	0.47562477	-0.09574512	-0.0031131347058823535	0.0027349123529411767	3.7309222318339115E-4	-2.994089792387542E-4
343.6285	849.53467	3216.0	0.57383484	-0.10329147	0.00577706294117647	-4.439029411764702E-4	5.22952802768166E-4	-1.8698913494809687E-4
355.74542	846.89355	3232.0	0.709848	-0.12847921	0.008500822500000005	-0.0015742337500000009	1.7023497242647095E-4	-7.064567555147067E-5
367.85577	845.02405	3250.0	0.82293713	-0.120176375	0.006282729444444444	4.6126861111111156E-4	-1.2322739197530893E-4	1.1308346450617292E-4
377.34067	843.1648	3266.0	0.77427185	-0.098908864	-0.003041580000000002	0.0013292194375000002	-5.827693402777779E-4	5.424692664930554E-5
386.10693	842.0	3282.0	0.5755204	-0.059839476	-0.012421965624999996	0.00244183675	-5.862741015624996E-4	6.953858203124998E-5
395.26422	840.34717	3299.0	0.4570604	-0.050507173	-0.006968235294117651	5.48959E-4	3.208076665224909E-4	-1.1134575E-4
404.43896	838.5122	3315.0	0.44718483	-0.075984344	-6.17223125E-4	-0.0015923231874999996	3.969382605698532E-4	-1.3383013671874997E-4
413.79166	837.5521	3332.0	0.5201904	-0.072116785	0.004294445294117651	2.2750347058823485E-4	2.8892167171280304E-4	1.0704862694636673E-4
419.95737	838.0	3348.0	0.48605976	-0.028840246	-0.002133165000000003	0.0027047836875	-4.017256433823534E-4	1.5483001355698532E-4
425.5798	838.0	3365.0	0.35837573	0.014270389	-0.007510825294117647	0.002535919705882353	-3.163329584775085E-4	-9.93317538927335E-6
430.07446	838.0	3382.0	0.23363855	0.044406723	-0.007337481176470588	0.0017727255294117648	1.01967128027682E-5	-4.48937750865052E-5
435.79892	838.0	3398.0	0.19324899	0.036919467	-0.0025243474999999994	-4.679535000000003E-4	3.008208547794118E-4	-1.4004243933823533E-4
442.27243	839.0	3415.0	0.27200028	0.039491538	0.0046324288235294105	1.512982941176472E-4	4.2098684256055354E-4	3.642657612456749E-5
449.19037	839.7301	3432.0	0.39483902	0.04358158	0.007225808235294118	2.4059070588235306E-4	1.525517301038063E-4	5.25249480968858E-6
456.9898	841.0	3448.0	0.46820047	0.08449293	0.004585090625	0.0025569593749999995	-1.6504485064338238E-4	1.447730418198529E-4
464.8951	842.47375	3464.0	0.52596754	0.09942047	0.003610441875000002	9.329712500000002E-4	-6.0915546874999857E-5	-1.0149925781249996E-4
474.98938	844.3978	3481.0	0.57795095	0.11958821	0.003057847647058821	0.0011863376470588238	-3.250554282006948E-5	1.4903905709342566E-5
484.26053	845.0	3498.0	0.61640877	0.102452405	0.002262224705882358	-0.0010079885294117649	-4.6801349480968404E-5	-1.2907801038062287E-4
493.7364	847.1472	3515.0	0.6283611	0.1002137	7.03078235294115E-4	-1.3168852941176432E-4	-9.171449826989664E-5	5.154705882352944E-5
502.07178	849.01794	3531.0	0.5794798	0.10695001	-0.003055081250000001	4.210193749999997E-4	-2.3488496783088226E-4	3.4544244025735254E-5
510.40097	851.8502	3547.0	0.527969	0.14010924	-0.003219424999999998	0.002072451875	-1.027148437499981E-5	1.0321453125000001E-4
518.3471	854.5647	3564.0	0.46904504	0.17684889	-0.003466115294117647	0.002161155882352942	-1.4511193771626412E-5	5.217882785467191E-6
526.7326	857.36633	3580.0	0.45525825	0.19903077	-8.61674375000003E-4	0.0013863674999999992	1.6277755744485275E-4	-4.842427389705893E-5
536.3585	861.6792	3598.0	0.49281585	0.22074805	0.0020865333333333347	0.0012065155555555558	1.6378931712962986E-4	-9.991774691357967E-6
545.9469	865.7788	3614.0	0.57870007	0.27312627	0.005367763750000001	0.00327363875	2.0507690104166663E-4	1.291951996527778E-4
555.7548	870.7019	3631.0	0.62027746	0.31616864	0.002445728823529408	0.0025319041176470585	-1.7188440743944663E-4	-4.3631448961937746E-5
564.8045	877.64355	3647.0	0.61269724	0.3830367	-4.737637499999947E-4	0.00417925375	-1.8246828584558768E-4	1.0295935202205887E-4
573.3312	883.1987	3664.0	0.54771346	0.4097331	-0.00382257529411765	0.0015703764705882358	-1.9698891435986207E-4	-1.5346336937716262E-4
582.9509	890.9608	3680.0	0.52049327	0.4472173	-0.0017012618749999986	0.002342762499999998	1.325820886948532E-4	4.827412683823514E-5
593.18744	899.3229	3697.0	0.5611847	0.5106162	0.0023936135294117633	0.003729347058823528	2.408750237889272E-4	8.156379757785472E-5
603.5374	907.7811	3713.0	0.62021625	0.55105126	0.0036894718750000027	0.002527191250000005	8.099114659926497E-5	-7.51347380514702E-5
614.1963	915.557	3730.0	0.67868143	0.5531095	0.003439128235294118	1.2107294117646994E-4	-1.4726096453287336E-5	-1.4153637110726676E-4
624.93134	922.9542	3747.0	0.67994356	0.51256174	7.424294117646897E-5	-0.002385162352941179	-1.9793442906574407E-4	-1.474256055363323E-4
635.3154	932.92957	3763.0	0.65170324	0.51166004	-0.001765019999999999	-5.635625000000033E-5	-1.1495393382352925E-4	1.4555038143382367E-4
644.518	945.12524	3780.0	0.60651666	0.6182548	-0.0026580341176470576	0.0062702800000000005	-5.253024221453285E-5	3.721550735294118E-4
654.6203	956.7444	3796.0	0.5878822	0.7575211	-0.0011646537500000012	0.008704143749999997	9.333627297794102E-5	1.521164843749998E-4
661.1123	968.2246	3813.0	0.49080843	0.8136163	-0.0057102217647058825	0.0032997176470588242	-2.6738635380622834E-4	-3.17907417820069E-4
668.5358	978.4198	3829.0	0.40161136	0.76348287	-0.005574816875000003	-0.003133339374999995	8.462805606617482E-6	-4.020660638786762E-4
677.1678	989.7517	3846.0	0.38913044	0.6578925	-7.341717647058795E-4	-0.00621119823529412	2.8474383001730137E-4	-1.8105052119377207E-4
684.83716	1001.96497	3863.0	0.42224538	0.6428774	0.0019479376470588224	-8.832411764705852E-4	1.5777114186851188E-4	3.1340923875432556E-4
690.5	1014.5	3879.0	0.4243297	0.7415601	1.302699999999983E-4	0.006167668750000001	-1.136042279411765E-4	4.4068187040441164E-4
697.2695	1028.9622	3896.0	0.3974715	0.85332423	-0.0015798941176470589	0.006574360588235292	-1.005978892733563E-4	2.3923049307958288E-5
703.04034	1042.4274	3912.0	0.321236	0.891977	-0.004764718749999997	0.002415798125	-1.9905153952205865E-4	-2.599101539522057E-4
705.2454	1054.718	3929.0	0.20376988	0.8286194	-0.006909771764705884	-0.0037269176470588242	-1.2617958910034628E-4	-3.6133622188581324E-4
709.2049	1066.7172	3946.0	0.14714198	0.74486166	-0.0033310529411764694	-0.004926925882352943	2.105128719723185E-4	-7.058871972318344E-5
712.9974	1080.9896	3963.0	0.1304559	0.742166	-9.815341176470584E-4	-1.5856823529411697E-4	1.3820698961937713E-4	2.80491626297578E-4
714.8643	1094.9147	3979.0	0.13120575	0.83223236	4.686562499999977E-5	0.005629147500000001	6.427498391544113E-5	3.6173223345588236E-4
716.7776	1108.443	3996.0	0.1074501	0.87750214	-0.0013973911764705884	0.00266292823529412	-8.495628243944636E-5	-1.7448348615916947E-4
716.33655	1119.9808	4012.0	0.039692506	0.8268427	-0.004234849625	-0.003166215	-1.7734115303308823E-4	-3.6432145220588246E-4
715.4818	1132.6273	4028.0	-0.08947372	0.7302001	-0.008072889125	-0.006040162500000001	-2.3987746874999996E-4	-1.796217187500001E-4
715.0	1147.2429	4046.0	-0.12998907	0.7429875	-0.002250852777777778	7.104111111111114E-4	3.2344646373456786E-4	3.7503186728395066E-4
712.66626	1162.6698	4063.0	-0.15562269	0.85971063	-0.0015078599999999998	0.006866066470588236	4.3705457516339907E-5	3.620973740868897E-4
709.6307	1177.4772	4078.0	-0.19034034	0.9562796	-0.0023145099999999992	0.0064379313333333315	-5.377666666666663E-5	-2.8542342483660276E-5
704.81396	1190.4341	4095.0	-0.25967032	0.9377762	-0.00407823411764706	-0.0010884352941176506	-1.0374847750865062E-4	-4.427274486735872E-4
700.22003	1203.4867	4112.0	-0.34443906	0.83738965	-0.004986396470588236	-0.005905091176470586	-5.3421314878892704E-5	-2.8333269896193734E-4
696.2997	1216.101	4128.0	-0.36346713	0.7400568	-0.0011892543750000005	-0.006083303125000002	2.373213809742647E-4	-1.1138246783088486E-5
691.5842	1228.9551	4144.0	-0.32432678	0.7078792	0.002446271875000003	-0.002011099999999995	2.272203906250002E-4	2.545126953125004E-4
686.1926	1240.6147	4161.0	-0.3007904	0.7047976	0.0013844929411764688	-1.8127058823529517E-4	-6.245758434256083E-5	1.0763702422145291E-4
680.5	1252.0	4178.0	-0.32829905	0.68697655	-0.0016181558823529392	-0.0010482970588235297	-1.7662640138408283E-4	-5.100155709342556E-5
673.52386	1261.8451	4194.0	-0.39828444	0.6177191	-0.004374086875000002	-0.004328590625000003	-1.7224568704044143E-4	-2.0501834788602962E-4
667.17554	1272.3741	4211.0	-0.44538578	0.5805667	-0.002770667058823529	-0.0021854352941176455	9.431881271626313E-5	1.260679606401387E-4
657.6972	1283.3634	4228.0	-0.51853114	0.5853457	-0.0043026682352941175	2.811176470588222E-4	-9.011771626297579E-5	1.4509134948096868E-4
647.84546	1294.1854	4244.0	-0.60631704	0.62437195	-0.005486618749999998	0.0024391406250000025	-7.399690716911755E-5	1.3487643612132376E-4
638.4043	1304.5149	4261.0	-0.6582093	0.6375245	-0.0030524858823529426	7.736794117647083E-4	1.4318428633217973E-4	-9.796830666089966E-5
630.0986	1314.6818	4278.0	-0.61876816	0.6343516	0.0023200670588235284	-1.8664117647059023E-4	3.160325259515571E-4	-5.648944636678227E-5
622.25006	1323.4374	4294.0	-0.5346566	0.5742216	0.005256972499999998	-0.003758125000000001	1.8355659007352937E-4	-2.2321773897058817E-4
615.0	1331.0	4310.0	-0.42918697	0.489854	0.006591851875000002	-0.005272974999999999	8.342996093750024E-5	-9.467812499999988E-5
609.2087	1339.3435	4327.0	-0.34617394	0.4437703	0.004883119411764705	-0.0027108058823529413	-1.0051367430795868E-4	1.5071583044982693E-4
603.093	1346.2094	4344.0	-0.31773397	0.38874438	0.001672939411764708	-0.003236818823529412	-1.8883411764705863E-4	-3.0941937716262984E-5
596.3073	1351.6927	4360.0	-0.3353657	0.32933784	-0.0011019831250000008	-0.0037129087500000005	-1.7343265854779432E-4	-2.975562040441178E-5
589.7236	1355.1843	4377.0	-0.37004304	0.2392239	-0.002039843529411765	-0.00530082	-5.5168259083044946E-5	-9.340654411764705E-5
582.1622	1357.9595	4393.0	-0.4194168	0.14069971	-0.0030858599999999993	-0.006157761874999999	-6.537602941176466E-5	-5.3558867187499914E-5
574.6106	1361.6947	4410.0	-0.46019503	0.09300602	-0.0023987194117647075	-0.0028055111764705887	4.042003460207599E-5	1.9719121756055355E-4
566.9746	1363.7563	4426.0	-0.48105043	0.09029035	-0.001303462499999998	-1.6972937499999934E-4	6.845355698529434E-5	1.6473636259191183E-4
560.0	1365.5	4444.0	-0.4832846	0.09426752	-1.2412055555555753E-4	2.2095388888888825E-4	6.551899691358004E-5	2.1704625771604867E-5
554.42505	1368.0	4460.0	-0.40279087	0.11099723	0.005030858124999999	0.0010456068750000005	3.221861675347223E-4	5.154081163194452E-5
550.2134	1369.3933	4476.0	-0.2848039	0.07659997	0.0073741856250000015	-0.00214982875	1.4645796875000015E-4	-1.9971472656250003E-4
547.7389	1370.0	4493.0	-0.15911031	0.039045855	0.007393740588235294	-0.0022090655882352943	1.1502919550172055E-6	-3.484519896193787E-6
544.8395	1371.0	4510.0	-0.08054237	0.0328265	0.004621643529411765	-3.6584441176470565E-4	-1.6306453287197228E-4	1.0842477508650522E-4
542.92847	1372.0	4526.0	-0.048581954	0.021619147	0.0019975260000000003	-7.004595625000002E-4	-1.640073455882353E-4	-2.091344692095591E-5
541.0591	1372.9409	4543.0	-0.0509436	0.037199136	-1.389203529411766E-4	9.164699411764707E-4	-1.2567331487889276E-4	9.511350021626299E-5
539.1694	1373.0	4559.0	-0.07094596	0.023305656	-0.0012501475000000002	-8.683425E-4	-6.945169669117648E-5	-1.1155077757352941E-4
537.2828	1373.0	4576.0	-0.09130806	0.0051657027	-0.0011977705882352937	-0.0010670560764705884	3.0809948096886187E-6	-1.168903391003461E-5
534.40424	1373.0	4593.0	-0.13051644	-0.018531166	-0.002306375294117648	-0.0013939334529411765	-6.521204152249143E-5	-1.9228080968858127E-5
531.52045	1372.0	4610.0	-0.1763822	-0.049133383	-0.00269798588235294	-0.001800130411764706	-2.3035916955017164E-5	-2.389393875432526E-5
528.29846	1372.0	4626.0	-0.20256872	-0.051035345	-0.0016366575000000012	-1.18872625E-4	6.633302389705867E-5	1.0507861167279412E-4
523.4322	1371.0	4642.0	-0.26611486	-0.054878708	-0.00397163375	-2.4021018749999972E-4	-1.4593601562499993E-4	-7.583597656249982E-6
516.73737	1370.0	4660.0	-0.36206642	-0.06644174	-0.0053306422222222215	-6.423906666666667E-4	-7.55004706790123E-5	-2.234335995370372E-5
509.23364	1368.0583	4676.0	-0.4691912	-0.086851634	-0.0066952987499999984	-0.0012756183749999999	-8.529103298611106E-5	-3.957673177083332E-5
498.57	1366.114	4692.0	-0.6250743	-0.11913184	-0.00974269375	-0.0020175128750000004	-1.9046218750000008E-4	-4.636840625000003E-5
489.2118	1364.2423	4709.0	-0.7026839	-0.14514804	-0.004565270588235297	-0.0015303647058823532	3.045543036332178E-4	2.8655774653979244E-5
481.2824	1362.3206	4727.0	-0.6553608	-0.14092495	0.0026290611111111145	2.346161111111118E-4	3.9968509440813397E-4	9.805448983297028E-5
472.5	1360.5	4743.0	-0.56193626	-0.12856844	0.00583903375	7.722818749999992E-4	2.0062328993055535E-4	3.360411024305546E-5
460.31046	1357.1035	4759.0	-0.5923518	-0.14680496	-0.0019009712500000012	-0.0011397825000000004	-4.837503125000001E-4	-1.1950402343749997E-4
448.01788	1354.4337	4775.0	-0.68691987	-0.17680274	-0.005910504375	-0.00187486125	-2.5059582031249994E-4	-4.594242187499998E-5
437.80304	1351.6011	4793.0	-0.75293505	-0.19720414	-0.0036675100000000036	-0.0011334111111111103	1.2461079861111093E-4	4.11916743827161E-5
428.63098	1347.8524	4808.0	-0.68962324	-0.2272119	0.0042207873333333385	-0.002000517333333333	5.258864888888895E-4	-5.780708148148151E-5
421.3247	1345.1624	4825.0	-0.5223481	-0.21497904	0.009839714117647058	7.195799999999991E-4	3.305251049596306E-4	1.60005725490196E-4
412.97382	1341.5844	4842.0	-0.39568594	-0.19833568	0.007450715294117645	9.790211764705897E-4	-1.405293425605537E-4	1.5261245674740627E-5
403.41885	1336.8513	4858.0	-0.43058684	-0.24389583	-0.0021813062500000008	-0.0028475093750000013	-6.020013465073529E-4	-2.3915815946691195E-4
394.4604	1331.0953	4875.0	-0.5247181	-0.32037857	-0.005537132941176467	-0.004498984705882351	-1.9740157006920388E-4	-9.714560769896174E-5
387.0	1327.0	4891.0	-0.53748614	-0.35617533	-7.980024999999988E-4	-0.0022372975000000024	2.9619565257352925E-4	1.4135545036764679E-4
381.74332	1320.7433	4908.0	-0.41520828	-0.37180132	0.007192815294117645	-9.191758823529399E-4	4.70048105536332E-4	7.753656574394487E-5
375.14548	1314.1455	4925.0	-0.31412244	-0.38476312	0.00594622588235294	-7.624588235294131E-4	-7.332878892733558E-5	9.218650519030987E-6
369.56873	1305.2812	4941.0	-0.2740759	-0.46928224	0.002502908750000001	-0.005282445	-2.1520732077205868E-4	-2.824991360294117E-4
363.87894	1296.8386	4958.0	-0.29884246	-0.56679463	-0.001456856470588235	-0.005736022941176468	-2.3292736591695504E-4	-2.6681055363321625E-5
360.12094	1288.2418	4974.0	-0.2838756	-0.6211588	9.354287499999982E-4	-0.003397760625000003	1.4951782628676457E-4	1.4614139476102906E-4
356.37158	1280.7432	4992.0	-0.21992959	-0.5539584	0.003552556111111111	0.0037333555555555584	1.4539596450617294E-4	3.9617312114197567E-4
353.28903	1273.1561	5008.0	-0.15438195	-0.47041205	0.004096727500000001	0.005221646874999996	3.401071180555564E-5	9.301820746527735E-5
350.81622	1263.4487	5024.0	-0.1131665	-0.46594074	0.002575965624999999	2.794568750000004E-4	-9.504761718750012E-5	-3.088868749999997E-4
348.53506	1252.2104	5041.0	-0.102328695	-0.6008581	6.37517941176471E-4	-0.007936315294117643	-1.1402633434256048E-4	-4.832807158304496E-4
345.65317	1239.5723	5057.0	-0.12403747	-0.7423149	-0.0013567984375	-0.008841050000000003	-1.2464477366727942E-4	-5.654591911764752E-5
344.7207	1228.3243	5074.0	-0.08361501	-0.8171389	0.002377791764705882	-0.004401411764705883	2.1968177660034601E-4	2.6115519031141886E-4
344.0	1217.2433	5090.0	-0.050920602	-0.7840795	0.0020434005	0.0020662124999999976	-2.089945404411763E-5	4.042265165441175E-4
341.9799	1205.9397	5108.0	-0.038758315	-0.7085319	6.756826111111112E-4	0.004197088888888891	-7.598432716049381E-5	1.1838202160493853E-4
341.1778	1193.2445	5124.0	-0.03865285	-0.6946965	6.5915624999999395E-6	8.647124999999964E-4	-4.181819053819445E-5	-2.0827352430555592E-4
341.0	1178.4675	5140.0	-0.0437187	-0.80086803	-3.166156249999998E-4	-0.006635720624999994	-2.0200449218749984E-5	-4.687770703124994E-4
341.0	1163.6234	5157.0	-0.013644167	-0.92857885	0.0017690901764705882	-0.007512401176470588	1.226885765570934E-4	-5.156944420415261E-5
341.0	1150.6849	5173.0	0.023143025	-0.948968	0.0022991995	-0.0012743218750000049	3.313183272058825E-5	3.8987995634191146E-4
342.39645	1138.2249	5191.0	0.07380564	-0.8392041	0.0028145897222222227	0.0060979944444444455	2.8632790123456808E-5	4.0957312885802504E-4
343.3206	1127.0765	5207.0	0.08163408	-0.7008912	4.892774999999995E-4	0.008644556249999998	-1.4533201388888895E-4	1.59160112847222E-4
345.2034	1115.7797	5223.0	0.11749435	-0.6141766	0.002241266875	0.005419662500000005	1.0949933593750003E-4	-2.015558593749995E-4
348.14377	1104.5687	5242.0	0.17201045	-0.6099378	0.0028692684210526323	2.2309473684210457E-4	3.305271295013854E-5	-2.7350356648199475E-4
352.92322	1094.1536	5257.0	0.24886777	-0.611987	0.005123821333333332	-1.3661333333333156E-4	1.5030352748538E-4	-2.3980538011695742E-5
356.57208	1085.2837	5274.0	0.3093729	-0.5641701	0.003559125294117648	0.002812758823529408	-9.204094348327553E-5	1.734924798154553E-4
362.22772	1077.0297	5290.0	0.35848904	-0.510455	0.0030697587499999984	0.003357193750000001	-3.05854090073531E-5	3.402718290441205E-5
367.91507	1070.085	5306.0	0.3870388	-0.42221114	0.0017843600000000022	0.0055152412500000005	-8.033742187499976E-5	1.3487796874999997E-4
371.99594	1065.004	5323.0	0.34850487	-0.31503004	-0.002266701764705882	0.006304770588235292	-2.3829775086505196E-4	4.644290224913482E-5
377.02454	1059.9755	5340.0	0.30472672	-0.22709122	-0.002575185294117648	0.005172871764705883	-1.814608996539801E-5	-6.65822837370241E-5
382.78738	1056.4751	5356.0	0.31728154	-0.16936123	7.846762499999979E-4	0.0036081243750000005	2.0999134650735287E-4	-9.779671185661764E-5
388.31262	1051.7916	5372.0	0.3199697	-0.17994201	1.6801000000000316E-4	-6.612987500000007E-4	-3.854164062499967E-5	-2.668389453125001E-4
396.00812	1045.9939	5389.0	0.41315663	-0.25550818	0.005481584117647059	-0.0044450688235294095	3.125631833910033E-4	-2.2257471020761227E-4
405.3558	1041.3865	5405.0	0.5329052	-0.30065018	0.0074842856249999964	-0.002821375000000001	1.251688442095586E-4	1.0148086397058804E-4
415.81702	1037.4731	5422.0	0.6482335	-0.2954043	0.0067840176470588265	3.085811764705871E-4	-4.119223399653941E-5	1.8411506920415222E-4
427.0584	1033.6472	5439.0	0.7462645	-0.2514466	0.005766529411764705	0.0025857470588235287	-5.985224913494832E-5	1.3395093425605542E-4
437.83307	1030.4333	5455.0	0.7707823	-0.19068663	0.0015323625000000021	0.0037974981250000015	-2.6463543198529393E-4	7.573444163602955E-5
448.65564	1027.1147	5472.0	0.7168497	-0.1571935	-0.003172505882352941	0.0019701841176470577	-2.767569636678202E-4	-1.0748905925605552E-4
456.49777	1025.7004	5489.0	0.5945857	-0.118956015	-0.007192000000000002	0.0022492638235294127	-2.364408304498271E-4	1.6416453287197352E-5
464.832	1025.0	5505.0	0.4896635	-0.05656288	-0.006557637500000001	0.0038995709374999997	3.9647656250000056E-5	1.0314419462316169E-4
473.08292	1024.0	5522.0	0.44037405	-0.008283235	-0.002899379411764703	0.002839979117647059	2.1519165224913518E-4	-6.232893057958475E-5
481.6285	1024.0	5538.0	0.45009348	0.030516537	6.074643749999983E-4	0.0024249857499999998	2.1917773667279384E-4	-2.5937085477941205E-5
489.3077	1024.8269	5555.0	0.46080938	0.06276699	6.303470588235294E-4	0.0018970854705882352	1.346040224913595E-6	-3.105295761245674E-5
496.00375	1025.751	5571.0	0.43221226	0.082683355	-0.0017873199999999985	0.0012447728125000003	-1.5110419117647048E-4	-4.076954113051468E-5
502.409	1027.6023	5588.0	0.37214804	0.12522826	-0.003533189411764706	0.002502641470588236	-1.0269820069204162E-4	7.399227400519033E-5
508.5	1031.0	5605.0	0.34038547	0.18791083	-0.0018683864705882347	0.00368721	9.792958477508655E-5	6.968050173010376E-5
514.15356	1033.769	5621.0	0.3121654	0.22217014	-0.0017637543750000026	0.002141206874999999	6.539505974264507E-6	-9.662519531250004E-5
518.7614	1037.5076	5638.0	0.27924556	0.257845	-0.0019364611764705868	0.0020985211764705885	-1.015922361591672E-5	-2.510923442906514E-6
522.31274	1041.3127	5654.0	0.22704102	0.27543882	-0.0032627837499999996	0.0010996137499999989	-8.28951608455883E-5	-6.243171415441185E-5
526.99084	1045.9908	5671.0	0.20973872	0.29304463	-0.0010177823529411776	0.0010356358823529412	1.3205890570934246E-4	-3.763403979238689E-6
531.8008	1051.7012	5687.0	0.23626491	0.32588264	0.0016578868750000003	0.002052375625000002	1.6722932674632362E-4	6.354623391544129E-5
536.5672	1057.1344	5704.0	0.27627012	0.357082	0.002353247647058824	0.0018352564705882359	4.090357482698964E-5	-1.2771714965397995E-5
541.3849	1064.4622	5720.0	0.3009901	0.41052857	0.0015449987499999984	0.003340410624999998	-5.051555606617661E-5	9.407213465073515E-5
545.5578	1073.3468	5738.0	0.29144284	0.5088394	-5.304033333333334E-4	0.005461712777777782	-1.1530011574074066E-4	1.1785011959876576E-4
548.9286	1083.3215	5754.0	0.22674344	0.6311853	-0.004043712499999999	0.0076466187499999935	-2.195818229166666E-4	1.3655662326388822E-4
551.30585	1095.8351	5770.0	0.16398156	0.767	-0.0039226174999999995	0.008488418750000004	7.568437499999993E-6	5.261250000000066E-5
551.0	1109.406	5787.0	0.035334364	0.8749995	-0.007567482117647058	0.006352911764705884	-2.1440380103806227E-4	-1.2561805795847767E-4
552.0	1119.4811	5804.0	-0.034364205	0.82676923	-0.004099915823529412	-0.002837074705882354	2.039744878892733E-4	-5.405874394463669E-4
553.0	1127.9003	5820.0	-0.041996595	0.68565625	-4.7702437499999974E-4	-0.008819561250000003	2.2643071553308828E-4	-3.7390540900735306E-4
552.0	1134.6362	5837.0	-0.05675865	0.45194602	-8.683561764705884E-4	-0.013747660588235292	-2.301951773356404E-5	-2.898881963667817E-4
550.2228	1141.109	5853.0	-0.08274276	0.26963845	-0.0016240068749999999	-0.011394223125000002	-4.722816865808822E-5	1.4708984145220564E-4
548.3458	1146.9625	5870.0	-0.14490753	0.23068741	-0.0036567511764705888	-0.0022912376470588212	-1.1957319420415229E-4	5.3546973399654E-4
546.5226	1152.4323	5886.0	-0.18181267	0.26806316	-0.00230657125	0.002335984375000001	8.438624540441179E-5	2.892013763786764E-4
544.58606	1156.8279	5903.0	-0.15913461	0.2662254	0.0013340035294117647	-1.0810352941176598E-4	2.1415145761245676E-4	-1.4376987673010393E-4
542.6958	1159.3042	5920.0	-0.13024402	0.19329782	0.0016994464705882366	-0.004289857647058823	2.1496643598615996E-5	-2.4598553633217984E-4
540.8272	1161.1729	5936.0	-0.11463715	0.0843537	9.754293749999997E-4	-0.0068090075	-4.525106847426481E-5	-1.5744686580882356E-4
538.91846	1161.0	5953.0	-0.114752665	-0.023970978	-6.795000000000616E-6	-0.006372039882352942	-5.7777904411764724E-5	2.5703977508650495E-5
536.0	1161.0	5970.0	-0.14927441	-0.08356146	-0.0020306908823529406	-0.0035053224705882354	-1.1905269896193766E-4	1.686304359861592E-4
537.0	1161.0	5982.0	-0.14927441	-0.08356146	0.0	0.0	1.6922424019607838E-4	2.9211020588235293E-4
