# Supplementary material for: Finger drawing on smartphone screens enables early Parkinson’s disease detection through hybrid 1D-CNN and BiGRU deep learning architecture
Source: PLoS One. 2025 Jul 14;20(7):e0327733. doi: 10.1371/journal.pone.0327733 (PMC12258557; doi:10.1371/journal.pone.0327733)
Supplement: S2 File — (ZIP) [file pone.0327733.s002.zip › Dataset/Spiral/healthy/034_HC_SPIR_R.txt]

524.0	652.0	0.0	0.0	0.0	0.0	0.0	0.0	0.0
540.911	652.0	125.0	0.7057939	-9.853945E-5	0.0056463512	-7.883156E-7	4.51708096E-5	-6.3065248E-9
545.83435	653.0	142.0	0.12512262	0.053272046	-0.03415713411764706	0.0031394462029411766	-0.0023413814892733567	1.8471967756124568E-4
551.18286	654.3943	157.0	0.16891107	0.085039705	0.0029192300000000005	0.002117843933333333	0.002471757607843137	-6.810681797385625E-5
556.0169	655.339	174.0	0.19633815	0.07964969	0.0016133576470588231	-3.170597058823528E-4	-7.681602076124573E-5	-1.432296258362168E-4
562.8202	656.0	191.0	0.30122674	0.07363257	0.00616991705882353	-3.539482352941177E-4	2.680329065743945E-4	-2.169913494809701E-6
572.9243	659.1849	208.0	0.4567679	0.13146931	0.009149480000000002	0.003402161176470589	1.7526840830449833E-4	2.2094761245674744E-4
584.0025	664.5013	224.0	0.6703159	0.24055266	0.013346749999999998	0.006817709375	2.6232937499999975E-4	2.1347176240808818E-4
595.4621	671.3081	241.0	0.790324	0.39486712	0.007059300000000004	0.00907732117647059	-3.6984999999999964E-4	1.3291834126297585E-4
596.0081	672.0081	256.0	0.51223963	0.34040383	-0.018538958000000005	-0.003630886	-0.001706550533333334	-8.472138117647059E-4
601.9638	676.97284	273.0	0.24797677	0.28067327	-0.015544874117647055	-0.003513562352941179	1.7612258131487936E-4	6.901391003460054E-6
615.5354	686.66815	290.0	0.29676428	0.34322456	0.0028698535294117635	0.0036794876470588257	0.0010832192733564012	4.231205882352944E-4
628.98645	695.42084	307.0	0.66810906	0.5342836	0.021843810588235296	0.011238767058823526	0.0011161151211072666	4.4466349480968827E-4
640.0811	702.44867	323.0	0.96924955	0.65097725	0.018821280625	0.007293353124999999	-1.8890812270220604E-4	-2.4658837086397045E-4
650.3993	708.19965	339.0	0.9641883	0.584833	-3.1632812500000107E-4	-0.004134015624999994	-0.001196100546875	-7.142105468749996E-4
661.0917	715.7278	356.0	0.6938793	0.39372864	-0.015900529411764706	-0.011241432941176473	-9.16717722750865E-4	-4.180833715397929E-4
671.70374	724.0864	373.0	0.55307955	0.3679172	-0.008282338235294118	-0.0015183200000000012	4.48128892733564E-4	5.719478200692041E-4
683.36664	734.36664	389.0	0.61507565	0.52230364	0.00387475625	0.009649152499999997	7.598184053308824E-4	6.9796703125E-4
695.8948	745.8948	406.0	0.72788125	0.7043577	0.006635623529411768	0.010709062352941178	1.6240395761245695E-4	6.234763840830475E-5
709.1115	757.667	422.0	0.7933832	0.797969	0.004093871874999995	0.005850706250000004	-1.5885947840073582E-4	-3.036472564338234E-4
720.0271	768.0271	439.0	0.7852775	0.7646402	-4.768058823529408E-4	-0.0019605176470588264	-2.688633974913492E-4	-4.5948375865051947E-4
729.4135	776.4136	456.0	0.6791213	0.63891494	-0.006244482352941172	-0.0073956035294117616	-3.3927508650519005E-4	-3.1971093425605496E-4
741.4455	787.44543	472.0	0.62102824	0.5698273	-0.003630816250000002	-0.0043179775	1.6335413143382313E-4	1.9235162683823507E-4
754.0292	800.2007	489.0	0.6642303	0.64255995	0.002541297647058826	0.004278391176470586	3.6306552335640165E-4	5.056687456747404E-4
768.6426	814.6426	505.0	0.8035902	0.8209618	0.008709993749999999	0.011150115624999998	3.855435064338233E-4	4.294827780330883E-4
781.2708	828.3159	522.0	0.8821504	0.9351803	0.004621188235294116	0.006718735294117647	-2.4051797145328724E-4	-2.606694312283736E-4
791.20636	840.2477	538.0	0.764254	0.88413656	-0.007368525000000001	-0.0031902337500000003	-7.493570772058823E-4	-6.19310565257353E-4
802.9505	852.94226	555.0	0.6449614	0.7767674	-0.007017211764705881	-0.006315832941176469	2.0665484429065878E-5	-1.8385877595155698E-4
814.5683	867.3956	572.0	0.61470705	0.7621947	-0.0017796676470588227	-8.572176470588232E-4	3.08090830449827E-4	3.2109501730103796E-4
826.0711	881.7615	589.0	0.6406285	0.82985157	0.001524791176470589	0.00397981588235294	1.9437993079584776E-4	2.845313840830449E-4
835.996	895.59436	605.0	0.6649889	0.89668125	0.0015225249999999968	0.004176855	-1.4163602941201015E-7	1.2314944852941253E-5
844.0465	907.5697	621.0	0.5771884	0.8571004	-0.005487531249999997	-0.002473803125	-4.381285156249996E-4	-4.156661328125E-4
851.1041	918.90967	638.0	0.42406097	0.7147172	-0.009007495882352945	-0.008375482352941173	-2.070567430795852E-4	-3.471576016435984E-4
858.57495	932.1499	654.0	0.34351826	0.6608768	-0.005033919374999998	-0.0033650250000000007	2.483485317095592E-4	3.1315358455882326E-4
866.0	945.5	671.0	0.35078806	0.73754543	4.2763529411764663E-4	0.0045099194117647	3.212679217128026E-4	4.6323202422145297E-4
872.5514	959.1028	688.0	0.38395703	0.8267246	0.001951115882352939	0.00524583352941177	8.961650519031131E-5	4.3289065743945286E-5
876.8413	970.5239	704.0	0.33683142	0.81471133	-0.002945350624999999	-7.508293750000047E-4	-3.060291567095586E-4	-3.747914315257359E-4
884.4222	982.1333	721.0	0.32076907	0.7202656	-9.44844117647059E-4	-0.005555631176470588	1.1767685337370235E-4	-2.8263540008650493E-4
888.62164	995.1758	738.0	0.28368396	0.67849886	-0.002181477058823528	-0.0024568670588235243	-7.274311418685111E-5	1.8228024221453318E-4
893.74585	1008.74036	754.0	0.2722999	0.74925065	-7.115037500000018E-4	0.004421986874999999	9.187333180147038E-5	4.2992837086397017E-4
898.581	1023.5493	771.0	0.27741963	0.8730366	3.0116058823529345E-4	0.007281526470588238	5.956849048442913E-5	1.6820821150519052E-4
902.3675	1039.47	788.0	0.24365692	0.9753828	-0.0019860417647058807	0.006020364705882349	-1.3454131487889258E-4	-7.418598615916989E-5
905.0744	1051.5209	805.0	0.18145594	0.9154015	-0.0036588811764705874	-0.0035283117647058834	-9.84023183391004E-5	-5.616868512110725E-4
907.95416	1066.8167	820.0	0.15334196	0.88221896	-0.001874265333333334	-0.0022121693333333322	1.1897438954248356E-4	8.774282875817007E-5
910.9872	1081.8976	837.0	0.1207168	0.8761446	-0.0019191270588235295	-3.5731529411764384E-4	-2.6389250288350275E-6	1.0910906113033461E-4
912.9558	1098.6022	854.0	0.11174366	0.9257294	-5.278317647058826E-4	0.0029167529411764695	8.184089965397922E-5	1.9259224913494784E-4
914.0	1112.2645	870.0	0.093258545	0.9694717	-0.0011553196874999998	0.0027338937500000007	-3.9217995174632325E-5	-1.14286994485293E-5
913.0	1123.9755	887.0	-0.0096672475	0.8565532	-0.006054458382352941	-0.0066422647058823545	-2.881846291089966E-4	-5.515387326989621E-4
913.0	1136.6184	904.0	-0.09439287	0.70519215	-0.004983860147058823	-0.008903591176470589	6.297636678200696E-5	-1.3301920415224907E-4
912.27203	1150.0956	920.0	-0.10549494	0.6711301	-6.938793749999995E-4	-0.002128878125000004	2.681237982536765E-4	4.2341956571691154E-4
911.0	1161.9475	936.0	-0.11002542	0.6879422	-2.831550000000002E-4	0.0010507562499999998	2.5670273437499954E-5	1.9872714843750024E-4
910.4133	1174.5199	953.0	-0.075079225	0.7473526	0.0020556585294117646	0.003494729411764711	1.3757726643598618E-4	1.4376312716263007E-4
908.50433	1184.4784	970.0	-0.0871916	0.6976676	-7.124926470588232E-4	-0.002922647058823528	-1.628324221453287E-4	-3.7749273356401405E-4
904.05493	1195.3627	987.0	-0.19108972	0.61528355	-0.006111654117647059	-0.004846120588235296	-3.1759773356401387E-4	-1.1314550173010401E-4
901.12225	1206.6332	1003.0	-0.24001163	0.5858331	-0.003057619375000001	-0.001840653125000001	1.9087717141544114E-4	1.8784171645220595E-4
898.6761	1215.6196	1020.0	-0.2554665	0.5734106	-9.091099999999989E-4	-7.307352941176473E-4	1.2638290441176482E-4	6.528928416955023E-5
894.3815	1226.8556	1036.0	-0.24995627	0.59138507	3.4438937499999857E-4	0.0011234043749999978	7.834371093749985E-5	1.1588372931985282E-4
889.5353	1237.3943	1053.0	-0.26460662	0.6340131	-8.617852941176474E-4	0.0025075311764705907	-7.095145112456741E-5	8.141922361591723E-5
885.59955	1248.0011	1069.0	-0.2761779	0.64957446	-7.232049999999976E-4	9.72584999999998E-4	8.661268382353116E-6	-9.593413602941204E-5
880.77673	1256.4465	1086.0	-0.30523738	0.5990312	-0.0017093811764705897	-0.0029731329411764695	-5.8010363321799534E-5	-2.3210105536332164E-4
875.73944	1265.4343	1102.0	-0.3063266	0.5315677	-6.807625000000012E-5	-0.004216468750000001	1.0258155790441185E-4	-7.770848805147069E-5
871.045	1274.925	1119.0	-0.28980753	0.48647708	9.717100000000015E-4	-0.002652389411764704	6.116389705882362E-5	9.200466695501744E-5
865.1275	1284.7875	1136.0	-0.3328308	0.5288215	-0.002530780588235294	0.0024908482352941205	-2.06028858131488E-4	3.025433910034603E-4
859.3934	1295.3444	1152.0	-0.36684716	0.61712563	-0.0021260225000000015	0.005519008124999995	2.529738051470579E-5	1.8925999310661718E-4
853.6089	1305.9851	1169.0	-0.3806535	0.6793689	-8.121376470588219E-4	0.003661368823529416	7.728734429065761E-5	-1.0927290008650467E-4
847.59814	1316.003	1185.0	-0.37821925	0.65557075	1.521406249999982E-4	-0.0014873843750000046	6.0267392003676255E-5	-3.217970749080888E-4
842.0518	1324.9481	1202.0	-0.35127512	0.6034039	0.0015849488235294123	-0.003068638235294117	8.428283520761259E-5	-9.30149329584772E-5
835.93536	1333.441	1219.0	-0.35260266	0.5179324	-7.809058823529506E-5	-0.005027735294117649	-9.782584775086513E-5	-1.1524100346020776E-4
830.1651	1342.0582	1235.0	-0.3580204	0.4650039	-3.3860875000000026E-4	-0.003308031249999996	-1.6282385110294075E-5	1.0748150275735331E-4
824.88306	1351.7924	1252.0	-0.34943363	0.4950799	5.051041176470601E-4	0.0017691764705882347	4.96301686851212E-5	2.9865927768166065E-4
819.5	1361.5	1268.0	-0.32180694	0.56318325	0.0017266681250000006	0.004256459375	7.634775045955877E-5	1.5545518152573534E-4
816.09985	1369.8003	1285.0	-0.2554042	0.58149534	0.0039060435294117624	0.0010771817647058826	1.2819855320069187E-4	-1.8701633001730103E-4
812.2525	1378.495	1302.0	-0.20269743	0.54714185	0.0031003982352941183	-0.002020793529411764	-4.7390899653979066E-5	-1.8223384083044977E-4
807.15546	1387.1261	1318.0	-0.21461532	0.5077992	-7.448681249999992E-4	-0.002458915625000002	-2.4032914751838234E-4	-2.7382630974264892E-5
802.1618	1393.8383	1335.0	-0.26527575	0.43685198	-0.002980025294117646	-0.004173365882352943	-1.3147983347750863E-4	-1.0085001513840831E-4
797.50214	1400.4978	1351.0	-0.30431977	0.38394722	-0.002440251250000001	-0.0033065474999999997	3.373587775735282E-5	5.417614889705898E-5
792.59235	1407.4076	1368.0	-0.32524166	0.36093643	-0.0012306994117647057	-0.0013535758823529415	7.115010813148794E-5	1.1488068339100343E-4
787.7257	1414.3657	1384.0	-0.3071056	0.35349745	0.0011335037500000006	-4.64936249999999E-4	1.4776269761029414E-4	5.5539977022058904E-5
782.8226	1420.1775	1401.0	-0.29488498	0.36152673	7.188599999999976E-4	4.7231058823529574E-4	-2.4390808823529588E-5	5.5132166955017336E-5
778.0597	1426.9403	1418.0	-0.2956189	0.38433993	-4.317176470588229E-5	0.0013419529411764692	-4.482539792387529E-5	5.115543252595138E-5
773.27686	1433.5847	1435.0	-0.30424356	0.39293647	-5.07332941176471E-4	5.05678823529411E-4	-2.730359861591698E-5	-4.919259515570931E-5
768.234	1440.6489	1451.0	-0.3030576	0.41044196	7.412250000000259E-5	0.0010940931250000008	3.6340965073529596E-5	3.677589384191186E-5
763.387	1447.4194	1468.0	-0.30008364	0.42135984	1.7493882352941163E-4	6.422282352941171E-4	5.930371972318179E-6	-2.6580287629757864E-5
758.49646	1454.0071	1484.0	-0.2948986	0.40980387	3.240649999999984E-4	-7.222481249999982E-4	9.320386029411672E-6	-8.52797725183822E-5
753.63794	1459.362	1500.0	-0.29086375	0.37336242	2.5217812500000214E-4	-0.0022775906250000026	-4.492929687499765E-6	-9.720890625000028E-5
749.7283	1464.9076	1517.0	-0.26635143	0.3199971	0.0014419011764705868	-0.003139136470588235	6.998370891003439E-5	-5.0679167387543076E-5
744.25507	1469.745	1534.0	-0.26432195	0.27416375	1.1938117647058661E-4	-0.0026960794117647058	-7.779529411764708E-5	2.606217993079583E-5
738.97064	1475.0293	1550.0	-0.303497	0.2735677	-0.0024484406249999993	-3.7253124999997445E-5	-1.604888625919116E-4	1.6617664292279427E-4
733.6876	1480.3124	1567.0	-0.3254853	0.28260446	-0.0012934294117647035	5.315741176470575E-4	6.794183607266446E-5	3.3460426038062056E-5
726.4455	1484.7772	1584.0	-0.38944596	0.29918748	-0.0037623917647058823	9.754717647058826E-4	-1.4523307958477522E-4	2.611162629757795E-5
719.72	1489.64	1600.0	-0.4367971	0.28595698	-0.002959446250000001	-8.269062499999986E-4	5.018409466911759E-5	-1.1264862591911758E-4
711.1476	1494.4261	1617.0	-0.50567806	0.28146586	-0.004051821176470591	-2.641835294117656E-4	-6.425734861591709E-5	3.310133650519018E-5
702.036	1499.723	1634.0	-0.584942	0.27708885	-0.004662584705882348	-2.5747117647058907E-4	-3.59272664359857E-5	3.9484429065744284E-7
691.0817	1505.5509	1650.0	-0.6468796	0.3117484	-0.0038711000000000023	0.002166221874999999	4.946779411764662E-5	1.5148081571691175E-4
682.49713	1510.2012	1667.0	-0.63626456	0.33657038	6.2441411764706E-4	0.0014601164705882366	2.644420069204154E-4	-4.1535612024221316E-5
673.81726	1516.1096	1683.0	-0.58550245	0.34680927	0.003172631874999998	6.39930625E-4	1.5926360983455865E-4	-5.1261615349264784E-5
662.93506	1520.026	1700.0	-0.5953396	0.30242124	-5.786558823529389E-4	-0.0026110605882352957	-2.2066398572664336E-4	-1.9123477724913504E-4
651.2771	1523.9076	1716.0	-0.6461348	0.23732962	-0.0031747000000000025	-0.004068226249999999	-1.6225275735294147E-4	-9.107285386029398E-5
639.78906	1527.7369	1733.0	-0.7231668	0.19639505	-0.004531294117647058	-0.002407915882352941	-7.979965397923855E-5	9.766531574394459E-5
628.8476	1530.8304	1749.0	-0.7604559	0.18120883	-0.0023305687499999977	-9.4913875E-4	1.3754533547794126E-4	9.117357077205882E-5
619.95184	1532.7621	1766.0	-0.661581	0.1302075	0.005816170588235294	-0.003000078235294117	4.792199610726641E-4	-1.2064349913494804E-4
609.6649	1534.7225	1783.0	-0.560603	0.09745274	0.005939882352941177	-0.0019267505882352945	7.2771626297578305E-6	6.313692041522484E-5
598.6989	1536.6602	1799.0	-0.56633747	0.06465106	-3.5840437500000294E-4	-0.002050105	-3.9364292049632373E-4	-7.70965073529409E-6
588.94995	1537.61	1816.0	-0.5955992	0.04465645	-0.0017212782352941168	-0.0011761535294117645	-8.01690506055361E-5	5.1408910034602084E-5
579.30194	1538.0	1833.0	-0.61164314	0.030993551	-9.437611764705869E-4	-8.036999411764706E-4	4.5736297577854696E-5	2.1909034602076114E-5
569.5213	1539.4957	1849.0	-0.59801453	0.02436739	8.517881249999956E-4	-4.141350625000001E-4	1.122218313419114E-4	2.4347804917279404E-5
558.5729	1540.4045	1866.0	-0.5821741	0.026675126	9.317900000000009E-4	1.357491764705883E-4	4.705992647059135E-6	3.2346131704152255E-5
549.18835	1541.3623	1882.0	-0.6019736	0.048936322	-0.0012374687499999981	0.0013913247499999998	-1.3557867187499994E-4	7.847347334558822E-5
538.16516	1542.3058	1899.0	-0.63681716	0.06956323	-0.002049621176470588	0.0012133475294117651	-4.777367214532881E-5	-1.0469248269896158E-5
524.382	1543.2312	1916.0	-0.73881376	0.06802601	-0.0059998	-9.042470588235329E-5	-2.3236346020761244E-4	-7.669248442906578E-5
513.00507	1544.1658	1932.0	-0.7875043	0.056676358	-0.0030431587500000037	-7.093532499999997E-4	1.8479007812499974E-4	-3.86830340073529E-5
500.26755	1545.1221	1948.0	-0.8142224	0.0618802	-0.001669881249999998	3.25240125E-4	8.582984375000036E-5	6.466208593749998E-5
487.5452	1547.1516	1965.0	-0.81005126	0.087424494	2.45361176470586E-4	0.0015026055294117648	1.1266131920415199E-4	6.925678849480969E-5
474.77496	1548.0	1982.0	-0.76284087	0.1033156	0.0027770817647058852	9.347709411764699E-4	1.4892474048442937E-4	-3.340203460207617E-5
458.36472	1548.9595	1999.0	-0.842177	0.0866077	-0.004666831176470585	-9.828176470588234E-4	-4.3787723183391E-4	-1.1279932871972314E-4
446.14493	1549.0	2015.0	-0.9156986	0.042522565	-0.004595100000000005	-0.0027553209375	4.483198529411285E-6	-1.1078145565257353E-4
432.12024	1549.0	2031.0	-0.8803861	-0.013719714	0.002207031250000005	-0.0035151424375	4.251332031250006E-4	-4.7488843750000007E-5
421.4518	1549.0	2048.0	-0.76596594	-0.0397424	0.006730597647058823	-0.0015307462352941175	2.660921410034599E-4	1.1672918836505191E-4
409.66666	1547.2778	2065.0	-0.6405904	-0.06088875	0.007375031764705879	-0.0012439029411764706	3.7907889273356255E-5	1.6873134948096872E-5
395.38394	1545.3406	2082.0	-0.6671392	-0.12311415	-0.0015616941176470611	-0.003660317647058824	-5.25689757785467E-4	-1.4214204152249136E-4
383.3396	1543.3899	2098.0	-0.7701095	-0.1589708	-0.0064356437499999974	-0.0022410406249999994	-3.046218520220585E-4	8.870481387867653E-5
373.32187	1540.4644	2114.0	-0.7197158	-0.19818535	0.003149606249999999	-0.002450909375000001	5.990781249999998E-4	-1.3116796875000097E-5
362.17474	1537.0582	2131.0	-0.66525775	-0.21829933	0.003203414705882355	-0.0011831752941176472	3.1652032871974103E-6	7.457259299307962E-5
350.3029	1534.101	2148.0	-0.61440665	-0.21319492	0.0029912411764705838	3.002594117647061E-4	-1.2480795847751255E-5	8.726086505190313E-5
340.17044	1530.3901	2165.0	-0.60143554	-0.23904562	7.63006470588239E-4	-0.0015206294117647045	-1.31072629757785E-4	-1.0711110726643591E-4
328.18643	1526.0933	2182.0	-0.68310755	-0.25377372	-0.004804235882352942	-8.663588235294115E-4	-3.2748484429065774E-4	3.8486505190311354E-5
315.32352	1522.521	2198.0	-0.7431587	-0.25885668	-0.0037531968749999964	-3.176850000000016E-4	6.56899379595591E-5	3.429211397058812E-5
303.79745	1516.3987	2214.0	-0.7496181	-0.319179	-4.0371250000000025E-4	-0.003770144999999999	2.0934277343749976E-4	-2.1577874999999984E-4
290.2116	1510.6058	2231.0	-0.80192614	-0.3721024	-0.003076943529411765	-0.003113141176470589	-1.5724888408304497E-4	3.864728373702413E-5
280.57193	1503.7432	2247.0	-0.7279485	-0.4334152	0.004623602499999997	-0.00383205	4.8128412683823513E-4	-4.49318014705882E-5
270.81192	1496.8495	2264.0	-0.60639393	-0.45580602	0.0071502688235294135	-0.0013171070588235282	1.4862743079584802E-4	1.4793782006920422E-4
260.37222	1489.2482	2281.0	-0.53735197	-0.48403564	0.00406129176470588	-0.0016605658823529417	-1.8170453287197255E-4	-2.020346020761256E-5
250.46025	1481.3682	2297.0	-0.5374234	-0.49299327	-4.464374999998966E-6	-5.598518749999996E-4	-2.5410975873161744E-4	6.879462545955888E-5
242.68126	1474.6813	2313.0	-0.5211549	-0.47691312	0.0010167812500000012	0.0010050093749999975	6.382785156250001E-5	9.780382812499982E-5
233.87683	1466.8768	2330.0	-0.50866425	-0.46283394	7.347441176470551E-4	8.281870588235309E-4	-1.6590419550173298E-5	-1.0401312716262742E-5
227.0449	1458.3062	2347.0	-0.42194712	-0.47087944	0.005101007647058825	-4.7326470588235196E-4	2.5683903114186884E-4	-7.655598615916957E-5
219.95815	1446.9163	2363.0	-0.37403107	-0.5819498	0.0029947531249999992	-0.006941897499999999	-1.3164090762867662E-4	-4.0428954963235293E-4
215.09698	1436.8282	2380.0	-0.31560192	-0.6844315	0.003437008823529414	-0.006028335294117648	2.6015041089965575E-5	5.3738953287197105E-5
210.80867	1427.0216	2396.0	-0.2472738	-0.7098493	0.0042705074999999995	-0.0015886125000000029	5.2093667279411594E-5	2.774826746323528E-4
208.5	1419.0	2413.0	-0.13784577	-0.6136171	0.006436942941176469	0.005660717647058823	1.2743737889273353E-4	4.264311851211074E-4
202.65135	1408.7522	2430.0	-0.15439557	-0.5418949	-9.735176470588238E-4	0.004218952941176475	-4.359094463667819E-4	-8.48096885813146E-5
199.14665	1399.8666	2446.0	-0.1922273	-0.502028	-0.0023644831249999988	0.0024916812499999955	-8.693534237132344E-5	-1.0795448069852998E-4
196.37027	1391.7406	2463.0	-0.20413586	-0.51500535	-7.005035294117654E-4	-7.633735294117647E-4	9.788115268166079E-5	-1.9147381055363295E-4
192.51894	1379.5569	2480.0	-0.21294285	-0.60315174	-5.180582352941168E-4	-0.005185081764705883	1.0732076124567563E-5	-2.601004844290658E-4
188.57262	1367.7179	2496.0	-0.21441096	-0.704384	-9.17568750000014E-5	-0.006327016249999998	2.6643835018382214E-5	-7.137090533088216E-5
185.63437	1356.0859	2512.0	-0.18787092	-0.7713014	0.001658752500000001	-0.004182337500000001	1.0940683593750015E-4	1.340424218749998E-4
181.75467	1343.264	2530.0	-0.22310014	-0.81226444	-0.001957178888888889	-0.0022757244444444416	-2.0088507716049388E-4	1.0592294753086442E-4
177.85548	1332.5664	2546.0	-0.22834907	-0.74307793	-3.2805812499999906E-4	0.004324156874999999	1.0182004774305563E-4	4.124925824652775E-4
174.05804	1321.1742	2563.0	-0.2348818	-0.67427915	-3.842782352941185E-4	0.004046987058823526	-3.30706531141879E-6	-1.6304106833910152E-5
170.19003	1306.6652	2579.0	-0.24716887	-0.7385045	-7.679418750000007E-4	-0.004014084374999997	-2.3978977481617637E-5	-5.038169646139702E-4
166.25359	1292.0143	2596.0	-0.2436992	-0.85671407	2.0409823529411812E-4	-0.006953504117647058	5.7178830017301106E-5	-1.729070436851212E-4
163.19283	1279.3499	2612.0	-0.22093779	-0.9038	0.0014225881250000006	-0.0029428706250000033	7.615561810661765E-5	2.506645932904409E-4
159.46768	1266.4031	2629.0	-0.19967912	-0.86911935	0.0012505100000000005	0.002040038235294123	-1.0122242647058832E-5	2.931122858996545E-4
155.57431	1253.7229	2645.0	-0.20660317	-0.7751076	-4.3275312500000093E-4	0.005875734374999997	-1.0520394531250009E-4	2.3973100873161713E-4
151.66872	1238.6749	2662.0	-0.22372885	-0.7677749	-0.001007392941176471	4.313352941176453E-4	-3.380234212802765E-5	-3.2025876946366777E-4
147.77583	1223.1033	2678.0	-0.24325109	-0.8814067	-0.0012201399999999998	-0.007101987499999997	-1.3296691176470552E-5	-4.708326746323526E-4
144.94962	1209.3236	2695.0	-0.22390707	-0.9489067	0.0011378835294117641	-0.003970588235294118	1.387072664359861E-4	1.8419995674740462E-4
142.5484	1197.2904	2712.0	-0.1646117	-0.8706065	0.0034879629411764712	0.0046058941176470615	1.3823996539792394E-4	5.044989619377165E-4
140.57942	1183.0559	2728.0	-0.108765334	-0.7911863	0.0034903978749999997	0.004963762499999996	1.5218336397052686E-7	2.2366773897058425E-5
138.62222	1168.3556	2745.0	-0.07708161	-0.78211665	0.0018637484705882358	5.335088235294142E-4	-9.568525908304492E-5	-2.60603157439446E-4
136.74333	1155.2034	2762.0	-0.07737585	-0.8159601	-1.7308235294117717E-5	-0.001990791176470588	-1.1065039446366786E-4	-1.4848823529411777E-4
136.0	1142.4999	2778.0	-0.069839574	-0.8235102	4.7101724999999966E-4	-4.7188125000000025E-4	3.0520342830882334E-5	9.493187040441174E-5
133.81168	1132.0585	2794.0	-0.077546716	-0.712625	-4.81696375E-4	0.006930325000000001	-5.954460156249998E-5	4.626378906250001E-4
134.0	1121.5652	2811.0	-0.0364001	-0.5858042	0.0024203891764705884	0.007460047058823527	1.7071091479238756E-4	3.116012110726622E-5
134.0	1110.6049	2828.0	0.009725533	-0.5620387	0.0027132725294117645	0.001397970588235294	1.722843252595154E-5	-3.565927335640137E-4
134.0	1099.9446	2844.0	0.033749595	-0.5779336	0.001501503875	-9.934312500000028E-4	-7.573554090073529E-5	-1.4946261488970605E-4
134.0	1090.2332	2861.0	0.039187282	-0.59456426	3.198639411764704E-4	-9.782741176470535E-4	-6.950823140138408E-5	8.915960207617273E-7
135.0	1077.7181	2877.0	0.054906256	-0.6608572	9.824358750000002E-4	-0.004143308750000005	4.1410745863970614E-5	-1.9781466452205946E-4
136.0	1065.9308	2894.0	0.062352754	-0.71467596	4.380292941176472E-4	-0.003165809411764704	-3.202391652249135E-5	5.749996107266477E-5
137.79457	1054.2325	2911.0	0.0998588	-0.74795294	0.0022062379999999997	-0.0019574694117647064	1.0401227681660896E-4	7.107882352941162E-5
140.6965	1041.8209	2927.0	0.16144063	-0.76705056	0.0038488643750000003	-0.0011936012500000023	1.0266414843750004E-4	4.7741760110294005E-5
143.37685	1027.4927	2944.0	0.19418174	-0.803365	0.0019259476470588229	-0.0021361435294117615	-1.131127487024222E-4	-5.544366349480936E-5
147.85231	1014.2954	2961.0	0.24658364	-0.84384876	0.003082464705882353	-0.0023813976470588223	6.803041522491355E-5	-1.4426712802768283E-5
153.27565	1001.58655	2978.0	0.32324314	-0.85322034	0.0045093823529411756	-5.512694117647085E-4	8.393633217993074E-5	1.0765460207612433E-4
159.33484	990.3303	2994.0	0.40030685	-0.7690908	0.0048164818750000005	0.005258096250000004	1.9193720128676556E-5	3.630853538602945E-4
166.76363	979.3546	3010.0	0.4719939	-0.651166	0.004480440625000002	0.007370299999999996	-2.1002578124999912E-5	1.3201273437499954E-4
175.96223	968.64526	3027.0	0.556784	-0.57722396	0.004987652941176466	0.004349531764705885	2.9836018598615548E-5	-1.7769224913494774E-4
185.59535	955.7665	3044.0	0.62800515	-0.65101767	0.004189479411764709	-0.004340806470588236	-4.6951384083044515E-5	-5.11196366782007E-4
197.50745	943.49255	3061.0	0.7277393	-0.7371641	0.005866714705882351	-0.0050674370588235295	9.866089965397893E-5	-4.274297577854669E-5
209.96817	931.03186	3077.0	0.81313515	-0.79354644	0.005337240625000003	-0.0035238962499999985	-3.309213005514675E-5	9.647130055147069E-5
223.77719	919.2228	3093.0	0.8876599	-0.7789206	0.004657796874999995	9.141150000000001E-4	-4.246523437500052E-5	2.773757031249999E-4
238.7535	906.3407	3110.0	0.9372977	-0.7526111	0.002919870588235298	0.0015476176470588226	-1.0223095804498218E-4	3.7264861591695444E-5
253.15341	892.8657	3126.0	0.953331	-0.7756109	0.0010020812500000018	-0.001437487500000001	-1.1986183363970601E-4	-1.8656907169117647E-4
267.393	879.5311	3143.0	0.93031025	-0.82583845	-0.0013541617647058843	-0.002954561764705883	-1.3860253027681683E-4	-8.923966262975776E-5
283.01334	865.8633	3159.0	0.9331778	-0.8532051	1.792218749999963E-4	-0.001710415625000003	9.583647748161754E-5	7.77591337316175E-5
300.6378	852.9081	3176.0	1.000482	-0.8441656	0.003959070588235303	5.317352941176523E-4	2.2234404195501802E-4	1.3189123053633267E-4
316.27542	843.8623	3193.0	1.0380877	-0.7006345	0.002212099999999991	0.008443005882352935	-1.0276297577854774E-4	4.653688581314872E-4
331.1874	834.2947	3209.0	1.0118995	-0.5379841	-0.0016367624999999997	0.010165650000000005	-2.4055390624999943E-4	1.0766525735294186E-4
346.62805	826.8895	3226.0	0.93924767	-0.4166384	-0.004273637058823528	0.007137982352941173	-1.551102681660899E-4	-1.7809809688581365E-4
360.45273	820.0917	3242.0	0.8464204	-0.32032827	-0.005801704375000001	0.006019383125	-9.550420726102957E-5	-6.991245174632334E-5
375.46466	813.3258	3259.0	0.81713724	-0.31108508	-0.0017225388235294103	5.437170588235301E-4	2.3995091479238768E-4	-3.220980038927335E-4
389.6122	807.9679	3276.0	0.85231274	-0.31012198	0.002069147058823531	5.665294117647027E-5	2.2304034602076123E-4	-2.865083044982705E-5
405.1591	804.0758	3293.0	0.873944	-0.23244828	0.0012724270588235318	0.004569041176470589	-4.686588235294113E-5	2.654346020761247E-4
422.41824	801.62024	3310.0	0.9652386	-0.1589137	0.005370270588235288	0.0043255635294117654	2.4104961937716212E-4	-1.432221453287199E-5
440.17334	800.0	3326.0	1.0843375	-0.059113868	0.0074436812500000005	0.0062374894999999994	1.2958816636029455E-4	1.1949537316176462E-4
456.36026	799.0	3342.0	1.0941281	0.012513046	6.119125000000059E-4	0.004476682125	-4.2698554687499966E-4	-1.1005046093749997E-4
471.863	799.0	3359.0	1.0387778	0.054850936	-0.0032558999999999978	0.002490464117647059	-2.275183823529414E-4	-1.168363533737024E-4
487.1123	800.13904	3375.0	0.9253462	0.097408615	-0.007089475000000005	0.0026598549375	-2.3959843750000044E-4	1.0586926240808807E-5
504.79318	804.1763	3392.0	0.9403437	0.20577742	8.82205882352941E-4	0.006374635588235293	4.6892240484429094E-4	2.1851650886678194E-4
521.1513	810.0504	3408.0	0.9901006	0.35501316	0.0031098062499999996	0.00932723375	1.3922502297794115E-4	1.845373851102942E-4
537.71313	816.87244	3425.0	1.0310535	0.4887464	0.002408994117647063	0.00786666117647059	-4.122424307958451E-5	-8.591603373702412E-5
556.4524	826.6958	3441.0	1.0881397	0.6252326	0.0035678874999999916	0.0085303875	7.243083639705804E-5	4.148289522058811E-5
571.8102	834.40515	3458.0	1.0551897	0.657527	-0.001938235294117649	0.001899670588235291	-3.2388957612456705E-4	-3.90042171280277E-4
586.48627	842.24316	3475.0	0.94946146	0.59841627	-0.006219308235294113	-0.003477101764705882	-2.518278200692037E-4	-3.1628072664359843E-4
601.10626	850.8164	3491.0	0.85322887	0.5303831	-0.006014536874999997	-0.0042520731249999985	1.2798210018382251E-5	-4.843571001838227E-5
616.3249	859.328	3508.0	0.81574804	0.50084597	-0.002204754705882354	-0.001737478235294119	2.241048334775084E-4	1.4791734645328703E-4
631.5519	870.9016	3524.0	0.8509606	0.5706773	0.0022007849999999968	0.004364458125000005	2.753462316176469E-4	3.8137102251838275E-4
643.5596	882.5596	3541.0	0.8493926	0.7216076	-9.223529411764135E-5	0.008878252941176468	-1.3488354671280223E-4	2.6551734212802724E-4
654.6578	893.6577	3558.0	0.7239915	0.7817077	-0.0073765352941176495	0.0035352999999999995	-4.2848823529411815E-4	-3.142913494809687E-4
662.7522	903.1903	3574.0	0.5271512	0.7192837	-0.012302518749999998	-0.003901500000000002	-3.078739659926468E-4	-4.6480000000000013E-4
673.8938	912.8938	3591.0	0.4592386	0.61408496	-0.003994858823529414	-0.006188161176470586	4.886858780276814E-4	-1.3450948096885786E-4
685.9946	923.66223	3607.0	0.54807067	0.56121707	0.005552004374999999	-0.0033042431250000018	5.966789499080884E-4	1.802448782169115E-4
695.42377	934.7085	3624.0	0.6241635	0.6028894	0.004476048823529412	0.0024513135294117667	-6.329150302768159E-5	3.385621561418687E-4
705.03656	946.2439	3641.0	0.62343526	0.68282884	-4.283764705881974E-5	0.0047023199999999985	-2.658168512110725E-4	1.324121453287195E-4
712.5259	958.7888	3657.0	0.5229223	0.75926316	-0.006282060000000006	0.0047771450000000035	-3.899513970588241E-4	4.676562500000308E-6
719.33734	971.6747	3674.0	0.39103514	0.80316925	-0.007758068235294115	0.002582711176470582	-8.682401384082994E-5	-1.2908434256055418E-4
725.97235	980.96545	3690.0	0.3211651	0.7408205	-0.004366877500000001	-0.003896796874999997	2.119494209558821E-4	-4.0496925321691123E-4
729.84784	991.54346	3707.0	0.26228127	0.62616724	-0.003463754705882351	-0.006744309411764704	5.312487024221472E-5	-1.6750073745674748E-4
735.6417	1004.16406	3723.0	0.22629394	0.611902	-0.0022492081250000007	-8.915775000000042E-4	7.59091613051469E-5	3.6579574448529376E-4
739.7341	1017.20215	3740.0	0.22639178	0.71372813	5.755294117646349E-6	0.005989772352941181	1.3264490700692043E-4	4.047852854671285E-4
742.8185	1029.9109	3757.0	0.19805034	0.82350683	-0.0016671435294117645	0.006457570588235295	-9.840581314878887E-5	2.7517543252594955E-5
745.4741	1041.4224	3773.0	0.13993846	0.82184064	-0.0036319925000000003	-1.0413687500000074E-4	-1.2280306066176472E-4	-4.1010671645220597E-4
748.4044	1052.5111	3790.0	0.118613504	0.7240268	-0.0012544091764705879	-0.00575375529411765	1.3985784256055367E-4	-3.323304952422146E-4
750.0	1063.1672	3806.0	0.08431937	0.62545794	-0.0021433833749999994	-0.006160553749999999	-5.556088740808822E-5	-2.542490349264682E-5
751.0	1074.4333	3823.0	0.06728427	0.6030022	-0.0010020647058823536	-0.001320925882352938	6.713639230103798E-5	2.84683992214533E-4
752.0	1086.9471	3840.0	0.03343961	0.65512145	-0.0019908623529411758	0.003065838235294115	-5.8164567474048364E-5	2.580449480968855E-4
752.0	1101.4653	3856.0	-0.016130518	0.79943925	-0.0030981330000000003	0.009019862500000003	-6.920441544117653E-5	3.72126516544118E-4
751.0	1114.4396	3873.0	-0.07023652	0.88031584	-0.003182706	0.00475744647058823	-4.974882352941158E-6	-2.507303546712808E-4
751.0	1127.0348	3889.0	-0.06282739	0.8683617	4.63070625E-4	-7.471337499999967E-4	2.278610390625E-4	-3.4403626378676417E-4
747.58246	1137.0438	3906.0	-0.13278574	0.7279189	-0.00411519705882353	-0.008261341176470587	-2.693098637543253E-4	-4.4201220155709353E-4
745.8133	1149.1201	3922.0	-0.17518234	0.63010067	-0.0026497874999999987	-0.006113639375	9.158809742647073E-5	1.3423136259191164E-4
742.81036	1162.3273	3939.0	-0.20817202	0.6585409	-0.001940569411764707	0.0016729547058823503	4.171871107266421E-5	4.580349459342559E-4
738.8204	1174.6287	3956.0	-0.25108257	0.7356079	-0.0025241499999999993	0.00453335294117647	-3.4328269896193665E-5	1.6825871972318352E-4
734.8584	1187.4956	3972.0	-0.26672438	0.7986719	-9.776131249999986E-4	0.0039415000000000006	9.665855468750004E-5	-3.699080882352935E-5
731.01196	1198.9641	3989.0	-0.26499385	0.79106075	1.0179588235294164E-4	-4.477147058823536E-4	6.349464749134942E-5	-2.581891003460208E-4
726.11957	1210.6414	4005.0	-0.30272788	0.71618307	-0.002358376875000002	-0.004679854999999997	-1.5376079733455896E-4	-2.645087683823527E-4
719.38727	1223.4191	4022.0	-0.34525248	0.709407	-0.0025014470588235276	-3.985923529411778E-4	-8.41589316608975E-6	2.5183897923875405E-4
712.73413	1234.8988	4039.0	-0.42002946	0.71341574	-0.004398645882352944	2.35808235294115E-4	-1.1159993079584802E-4	3.731768166089958E-5
704.98486	1246.5227	4056.0	-0.50130934	0.7044344	-0.0047811694117647074	-5.283141176470558E-4	-2.250138408304492E-5	-4.4948373702421815E-5
696.07263	1256.6592	4072.0	-0.56617534	0.6632188	-0.004054124999999999	-0.002575975000000001	4.5440275735294296E-5	-1.2797880514705908E-4
688.3126	1265.3593	4089.0	-0.56748956	0.5572394	-7.73070588235248E-5	-0.006234082352941173	2.339304671280279E-4	-2.1518278546712774E-4
680.6284	1273.9645	4105.0	-0.52286357	0.4678529	0.0027891243749999933	-0.005586656250000002	1.7915196461396987E-4	4.046413143382317E-5
672.3613	1284.6387	4121.0	-0.49199316	0.49494818	0.0019294006250000044	0.001693455	-5.373273437499931E-5	4.5500695312500014E-4
662.0704	1294.4414	4139.0	-0.5246403	0.5575964	-0.001813729999999998	0.0034804566666666653	-2.07951701388889E-4	9.927787037037029E-5
650.3089	1304.2426	4155.0	-0.6519478	0.6195162	-0.007956718750000001	0.003869987499999998	-3.839367968750002E-4	2.43456770833333E-5
638.64606	1312.5693	4171.0	-0.77276844	0.5926871	-0.007551290000000002	-0.0016768187499999962	2.5339296874999934E-5	-3.4667539062499964E-4
627.3254	1321.3955	4188.0	-0.79617554	0.5165145	-0.0013768882352941185	-0.004480741176470591	3.632001038062284E-4	-1.6493661332179967E-4
617.8774	1326.6736	4205.0	-0.6958442	0.3866703	0.005901843529411764	-0.007637894117647057	4.2816069204152247E-4	-1.8571487889273332E-4
609.16046	1332.5037	4221.0	-0.55504954	0.30612248	0.008799666250000004	-0.005034238750000003	1.8111392003676503E-4	1.6272846047794088E-4
597.3237	1338.3381	4239.0	-0.5615524	0.27035972	-3.6126999999999996E-4	-0.001986819999999997	-5.08940902777778E-4	1.6930104166666698E-4
585.66565	1343.1115	4254.0	-0.6499983	0.26252264	-0.005896393333333338	-5.224720000000034E-4	-3.6900822222222254E-4	9.762319999999959E-5
574.0193	1345.9968	4271.0	-0.7392197	0.21476898	-0.005248317647058824	-0.0028090388235294103	3.812209919261849E-5	-1.3450393079584747E-4
562.17303	1348.9423	4288.0	-0.7815753	0.14709036	-0.0024915058823529374	-0.0039810952941176465	1.6216539792387566E-4	-6.894449826989625E-5
552.6871	1350.8625	4304.0	-0.69448084	0.07040525	0.005443403749999999	-0.004792819375	4.959318520220585E-4	-5.0732755055147097E-5
541.2592	1351.8201	4321.0	-0.61034024	0.020060252	0.00494944705882353	-0.0029614704705882354	-2.9056275951556986E-5	1.0772640614186851E-4
526.6613	1352.0	4337.0	-0.70491314	-0.005059338	-0.005910806250000004	-0.001569974375	-6.787658318014709E-4	8.696850597426471E-5
512.7583	1351.2512	4354.0	-0.8429519	-0.05071321	-0.008119927058823525	-0.002685521882352941	-1.299482828719718E-4	-6.562044160899652E-5
500.98065	1350.3301	4370.0	-0.8926202	-0.1073576	-0.00310426875	-0.0035402743749999997	3.134786443014703E-4	-5.342203079044118E-5
489.34418	1349.0	4387.0	-0.82066333	-0.13131528	0.004232757058823526	-0.0014092752941176475	4.3158975346020744E-4	1.253528871107266E-4
479.69302	1346.8977	4404.0	-0.6228546	-0.13779148	0.011635807647058823	-3.8095294117646987E-4	4.3547356401384097E-4	6.048955017301045E-5
466.99188	1342.9973	4421.0	-0.57890654	-0.19802961	0.0025851800000000038	-0.003543419411764706	-5.323898615916952E-4	-1.8602743944636681E-4
454.07047	1340.5815	4437.0	-0.6854608	-0.23380715	-0.006659641250000001	-0.00223609625	-5.778013281250002E-4	8.170769761029414E-5
444.0711	1336.6143	4453.0	-0.7273011	-0.27067408	-0.0026150187500000033	-0.0023041831249999995	2.5278890624999984E-4	-4.255429687499983E-6
435.22888	1330.9374	4470.0	-0.63056827	-0.30393958	0.005690166470588235	-0.001956794117647059	4.885403070934258E-4	2.043464749134943E-5
426.96732	1327.4836	4487.0	-0.5038965	-0.2857026	0.007451280588235298	0.0010727635294117655	1.0359494809688609E-4	1.7820927335640145E-4
418.1076	1321.3307	4503.0	-0.4216693	-0.32850912	0.0051391999999999965	-0.002675407500000001	-1.4450503676470636E-4	-2.342606893382354E-4
410.31494	1315.4862	4520.0	-0.42277598	-0.37821588	-6.509882352941006E-5	-0.0029239270588235305	-3.061352249134945E-4	-1.4618797577854679E-5
402.67813	1308.6781	4536.0	-0.44560438	-0.41203827	-0.0014267750000000017	-0.0021138993749999987	-8.510476102941198E-5	5.062673023897073E-5
394.98972	1300.9897	4553.0	-0.43613377	-0.4692982	5.570947058823557E-4	-0.003368231176470589	1.1669821799307985E-4	-7.378422361591708E-5
387.27982	1294.2798	4570.0	-0.4405691	-0.49279505	-2.6090176470588327E-4	-0.0013821676470588244	-4.8117439446367E-5	1.1682726643598617E-4
380.36267	1286.4835	4586.0	-0.43887976	-0.48145244	1.0558374999999898E-4	7.089131250000019E-4	2.290534466911764E-5	1.3069254825367663E-4
374.41226	1279.4122	4603.0	-0.39267686	-0.4759859	0.002717817647058823	3.2156117647058613E-4	1.5366081747404848E-4	-2.2785408737024457E-5
369.6188	1272.6188	4619.0	-0.3034372	-0.43425456	0.00557747875	0.0026082087500000004	1.7872881893382355E-4	1.429154733455884E-4
364.76913	1264.2819	4636.0	-0.23557317	-0.43532875	0.003992001764705884	-6.318764705882205E-5	-9.326335207612447E-5	-1.571409645328719E-4
358.8676	1254.7352	4653.0	-0.24668266	-0.5018148	-6.534994117647059E-4	-0.00391094411764706	-2.732647750865053E-4	-2.263386159169552E-4
353.07983	1243.1597	4669.0	-0.30829677	-0.63490033	-0.003850881875	-0.008317845625	-1.998364039522059E-4	-2.754313442095588E-4
348.81107	1231.4332	4686.0	-0.3276841	-0.77563	-0.0011404311764705872	-0.008278215882352943	1.594382763840831E-4	2.33116133217987E-6
346.51123	1221.5562	4702.0	-0.24280004	-0.779227	0.005305253749999999	-2.2481249999999758E-4	4.0285530790441163E-4	5.033377113970591E-4
343.5509	1213.2036	4719.0	-0.1374934	-0.64122623	0.006194508235294118	0.008117692352941176	5.23090873702423E-5	4.907355795847749E-4
340.1276	1204.2551	4735.0	-0.08928195	-0.51111114	0.0030132156249999993	0.008132193125	-1.9883078814338242E-4	9.062982536764842E-7
338.6672	1193.0032	4752.0	-0.08444796	-0.5048208	2.8435235294117626E-4	3.7002000000000356E-4	-1.6052136894463665E-4	-4.565984191176468E-4
336.6977	1182.1862	4769.0	-0.100539304	-0.5985981	-9.465496470588232E-4	-0.005516311764705886	-7.240599999999997E-5	-3.4625480968858175E-4
334.76038	1170.5621	4786.0	-0.09880134	-0.7141862	1.0223317647058792E-4	-0.006799299999999999	6.169310726643595E-5	-7.546989619377134E-5
335.0	1159.1118	4802.0	-0.033814672	-0.7619159	0.00406166675	-0.002983106249999999	2.474645983455882E-4	2.3851210937499997E-4
335.0	1148.4232	4818.0	0.023481846	-0.7232916	0.003581032375	0.0024140187499999965	-3.00396484375E-5	3.3732031249999973E-4
335.0	1138.9878	4835.0	0.04390287	-0.6310104	0.0012012367058823526	0.005428305882352945	-1.399879805363322E-4	1.7731100778546754E-4
335.9218	1130.3127	4851.0	0.071598954	-0.54314387	0.0017310052500000006	0.005491658125	3.3110534007353E-5	3.959515165440953E-6
336.91403	1121.3439	4868.0	0.07645374	-0.46774784	2.855756470588235E-4	0.004435060588235291	-8.50252707612457E-5	-6.215279628027697E-5
337.86523	1112.6738	4885.0	0.077815324	-0.44996712	8.009317647058818E-5	0.0010459247058823545	-1.2087204152249137E-5	-1.993609342560551E-4
339.0	1103.8147	4901.0	0.100859225	-0.49217921	0.0014402438124999995	-0.0026382556249999987	8.50094147518382E-5	-2.3026127068014708E-4
340.0	1094.966	4918.0	0.08930323	-0.52969354	-6.797644117647059E-4	-0.0022067252941176496	-1.2470636613321796E-4	2.538413711072642E-5
341.7178	1085.411	4934.0	0.080214545	-0.5475764	-5.680428124999999E-4	-0.0011176787499999966	6.982599954044122E-6	6.806540900735332E-5
343.66855	1076.6573	4951.0	0.10558376	-0.55092114	0.0014923067647058825	-1.967494117647099E-4	1.211970339532872E-4	5.417231401384039E-5
346.2161	1067.9598	4968.0	0.13884851	-0.53931135	0.0019567500000000006	6.829288235294155E-4	2.7320190311418713E-5	5.174577854671326E-5
349.02948	1059.941	4984.0	0.18214127	-0.51272804	0.002705797499999999	0.0016614568749999947	4.681546874999991E-5	6.115800321691121E-5
351.46698	1052.1321	5001.0	0.19769292	-0.46827212	9.148029411764706E-4	0.002615054117647061	-1.0535262110726638E-4	5.6093955449827416E-5
354.81012	1044.3798	5019.0	0.19337325	-0.43833306	-2.3998166666666654E-4	0.001663281111111112	-6.415470043572984E-5	-5.287627814088604E-5
358.76648	1036.467	5034.0	0.22404411	-0.44564608	0.0020447239999999995	-4.875346666666669E-4	1.5231371111111108E-4	-1.4338771851851858E-4
361.30115	1030.0966	5051.0	0.21956918	-0.4239641	-2.6323117647058755E-4	0.0012754105882352934	-1.3576206920415217E-4	1.0370266205305649E-4
364.21747	1023.34753	5067.0	0.20346044	-0.4010763	-0.0010067962500000006	0.0014304875000000009	-4.647281709558832E-5	9.692306985294215E-6
367.19397	1018.61206	5084.0	0.1780755	-0.32292786	-0.001493231764705882	0.004596967058823529	-2.8613853806228313E-5	1.8626350346020754E-4
371.28427	1012.5736	5100.0	0.17792648	-0.2809174	-9.313749999999982E-6	0.0026256537500000017	9.274487591911762E-5	-1.2320708180147045E-4
376.1466	1007.9022	5118.0	0.24730611	-0.2648798	0.0038544238888888888	8.909777777777769E-4	2.146520910493827E-4	-9.637088734567915E-5
381.95804	1002.042	5134.0	0.34453556	-0.28650996	0.006076840625000001	-0.0013518850000000006	1.3890104600694454E-4	-1.401789236111111E-4
387.67432	996.3257	5151.0	0.40401343	-0.32365754	0.003498698235294117	-0.002185151764705883	-1.5165543468858146E-4	-4.9015692041522494E-5
395.39603	990.453	5167.0	0.45822117	-0.3561385	0.0033879837500000003	-0.00203006	-6.919655330882285E-6	9.693235294117676E-6
405.817	984.59155	5183.0	0.56106013	-0.3633591	0.006427434999999999	-4.5128749999999787E-4	1.899657031249999E-4	9.867328125000015E-5
415.6617	980.5353	5201.0	0.67753667	-0.33101964	0.006470918888888887	0.001796636666666666	2.415771604938236E-6	1.248846759259258E-4
426.2136	976.59546	5216.0	0.72939473	-0.24728006	0.0034572040000000028	0.005582638666666667	-2.009143259259256E-4	2.524001333333334E-4
437.79266	974.3679	5233.0	0.75841486	-0.15801443	0.0017070664705882371	0.005250919411764705	-1.0294926643598621E-4	-1.9512897347174223E-5
448.93375	972.4132	5250.0	0.7361416	-0.072904035	-0.0013101917647058866	0.005006493823529412	-1.7748577854671317E-4	-1.4377975778546666E-5
459.7234	971.4553	5266.0	0.7004228	-0.018165343	-0.0022324249999999962	0.0034211682500000003	-5.7639577205881854E-5	-9.908284834558823E-5
471.0	972.5	5283.0	0.68914586	0.040868215	-6.633494117647067E-4	0.0034725622352941177	9.229856401384056E-5	3.0231756055363176E-6
480.1333	973.42664	5300.0	0.61125904	0.11046163	-0.004581577647058825	0.004093730294117647	-2.304840138408305E-4	3.6539297577854675E-5
488.3133	976.6566	5317.0	0.52850497	0.19296452	-0.004867886470588236	0.004853111176470588	-1.684169550173007E-5	4.466946366782007E-5
498.10358	979.4414	5333.0	0.504552	0.25518104	-0.0014970606249999976	0.0038885325000000016	2.106766153492649E-4	-6.0286167279411675E-5
505.80475	983.40234	5349.0	0.46599367	0.28967485	-0.0024098956249999984	0.0021558631249999974	-5.7052187500000046E-5	-1.0829183593750026E-4
515.8496	988.50977	5366.0	0.50260735	0.31997275	0.00215374588235294	0.0017822294117647052	2.684495004325258E-4	-2.197845371972307E-5
524.58685	993.3522	5382.0	0.5391433	0.3440814	0.002283496874999999	0.0015067906250000006	8.109437040441177E-6	-1.721492417279404E-5
533.25323	999.152	5399.0	0.5367251	0.36908254	-1.422470588235316E-4	0.001470655294117649	-1.4269081963667825E-4	-2.1256076989618553E-6
540.0635	1006.0635	5416.0	0.4814801	0.42471558	-0.003249705882352937	0.0032725317647058806	-1.8279169550172974E-4	1.0599273356401362E-4
546.8682	1011.86816	5432.0	0.41908547	0.42950267	-0.0038996643750000004	2.991931249999996E-4	-4.0622405790441456E-5	-1.8583366498161756E-4
552.62256	1019.4967	5449.0	0.32530552	0.44103587	-0.005516467647058824	6.78423529411766E-4	-9.510607482698961E-5	2.2307670847750965E-5
559.54767	1029.2461	5466.0	0.31961656	0.51987994	-3.3464470588235413E-4	0.004637886470588238	3.0481311418685113E-4	2.3290958477508654E-4
565.9901	1037.7377	5482.0	0.34104747	0.58248913	0.0013394318750000016	0.003913074374999999	1.0462978630514723E-4	-4.530075597426492E-5
570.45874	1046.9175	5498.0	0.3416066	0.62239474	3.4945624999997704E-5	0.0024941006249999953	-8.153039062500024E-5	-8.868585937500022E-5
573.31335	1054.6267	5515.0	0.23722772	0.58041006	-0.0061399341176470576	-0.0024696870588235293	-3.6322822015570915E-4	-2.919875108131485E-4
576.6172	1063.0859	5531.0	0.14638114	0.4926612	-0.005677911250000001	-0.0054843037499999955	2.8876429227941058E-5	-1.8841354319852914E-4
578.5495	1072.198	5548.0	0.06404533	0.49120635	-0.00484328294117647	-8.557941176470633E-5	4.9095782871972385E-5	3.175720198961935E-4
580.50104	1081.5052	5565.0	0.049403343	0.5380578	-8.612933529411762E-4	0.0027559676470588247	2.3423468166089965E-4	1.6714982698961948E-4
581.0	1089.6366	5581.0	0.042461324	0.55254984	-4.3387618750000004E-4	9.057524999999955E-4	2.6713572840073512E-5	-1.1563844669117682E-4
581.0	1097.3984	5598.0	-0.014689158	0.51656026	-0.0033617930588235295	-0.002117034117647057	-1.7223040419550172E-4	-1.7781097750865015E-4
579.6751	1102.9746	5615.0	-0.083905384	0.39420792	-0.004071542705882353	-0.007197196470588235	-4.17499792387543E-5	-2.988330795847752E-4
578.77686	1108.6694	5631.0	-0.116773546	0.29969454	-0.0020542601250000004	-0.005907086249999999	1.2608016130514701E-4	8.063188878676479E-5
576.81573	1113.3685	5648.0	-0.15089324	0.24173285	-0.002007040823529412	-0.0034095111764705886	2.777605968858137E-6	1.4691618079584767E-4
574.91583	1118.1683	5664.0	-0.1544344	0.23497564	-2.2132249999999923E-4	-4.223256249999991E-4	1.116073952205883E-4	1.8669909696691185E-4
572.93036	1122.1393	5681.0	-0.15434553	0.2180103	5.227647058822994E-6	-9.979611764705896E-4	1.3326479238754247E-5	-3.386091479238767E-5
570.969	1125.062	5697.0	-0.13893056	0.1763653	9.63435625E-4	-0.0026028124999999992	5.9887998621323564E-5	-1.003032077205881E-4
569.0257	1128.9486	5714.0	-0.12903021	0.15908538	5.823735294117648E-4	-0.0010164658823529414	-2.2415417387543247E-5	9.331450692041517E-5
566.261	1131.739	5731.0	-0.13195495	0.15885533	-1.720435294117636E-4	-1.3532352941177024E-5	-4.4377474048442846E-5	5.89960899653979E-5
564.1753	1135.6494	5747.0	-0.15240227	0.18598773	-0.0012779575000000012	0.001695775	-6.911962316176485E-5	1.0683170955882357E-4
561.2218	1139.5564	5765.0	-0.17318338	0.22678865	-0.0011545061111111106	0.002266717777777779	6.858410493827256E-6	3.171904320987661E-5
558.30396	1142.696	5780.0	-0.18887433	0.23248859	-0.0010460633333333339	3.799959999999991E-4	7.229518518518446E-6	-1.25781451851852E-4
555.3214	1145.6786	5797.0	-0.19452246	0.20622806	-3.3224294117647064E-4	-0.0015447370588235296	4.1989434832756655E-5	-1.1321959169550168E-4
552.384	1147.616	5813.0	-0.18982357	0.15201186	2.936806250000007E-4	-0.0033885124999999995	3.912022288602946E-5	-1.1523596507352937E-4
550.4392	1150.1216	5830.0	-0.16470452	0.09674607	0.0014775911764705885	-0.0032509288235294115	6.964179714532869E-5	8.093157439446354E-6
547.06024	1152.4698	5847.0	-0.14730936	0.105828404	0.0010232447058823525	5.342549411764705E-4	-2.6726262975778582E-5	2.2265786851211072E-4
544.5592	1154.4408	5863.0	-0.15942791	0.116731785	-7.574093750000004E-4	6.814613125000002E-4	-1.1129088005514706E-4	9.200398207720609E-6
540.1963	1155.4019	5880.0	-0.20626108	0.08384296	-0.002754892352941177	-0.001934636764705883	-1.1749899870242215E-4	-1.5388812218858136E-4
535.1081	1156.2972	5896.0	-0.2794612	0.04618185	-0.0045750075000000005	-0.0023538193749999994	-1.1375719669117648E-4	-2.6198913143382274E-5
529.1341	1156.0	5913.0	-0.36434275	-0.0099421395	-0.004993032352941175	-0.003301411147058824	-2.4589697231833803E-5	-5.574069247404851E-5
522.0628	1156.0	5930.0	-0.4335922	-0.029838877	-0.004073497058823529	-0.0011703963235294116	5.409031141868506E-5	1.2535381314878898E-4
514.4565	1154.8641	5946.0	-0.5102849	-0.059285697	-0.004793293750000004	-0.00184042625	-4.498729319852966E-5	-4.187687040441177E-5
508.68182	1154.0	5963.0	-0.47491565	-0.09161751	0.0020805441176470598	-0.0019018713529411766	4.0434340397923905E-4	-3.6144178200692156E-6
504.0168	1153.0	5979.0	-0.39137393	-0.104447484	0.005221357500000003	-8.018733749999996E-4	1.9630083639705893E-4	6.874987362132356E-5
500.01846	1151.0093	5997.0	-0.2561892	-0.10562592	0.007510262777777776	-6.546866666666694E-5	1.2716140432098743E-4	4.091137268518515E-5
498.11896	1151.0	6013.0	-0.114559256	-0.07996674	0.0088518715	0.0016036987500000002	8.3850545138889E-5	1.043229635416667E-4
496.5	1151.0	6029.0	-0.049252074	-0.026559435	0.0040816988749999995	0.0033379565624999997	-2.9813578906250006E-4	1.0839111328124997E-4
497.0	1151.0	6061.0	-0.049252074	-0.026559435	0.0	0.0	-1.2755308984374998E-4	-1.0431114257812499E-4
