# Supplementary material for: Finger drawing on smartphone screens enables early Parkinson’s disease detection through hybrid 1D-CNN and BiGRU deep learning architecture
Source: PLoS One. 2025 Jul 14;20(7):e0327733. doi: 10.1371/journal.pone.0327733 (PMC12258557; doi:10.1371/journal.pone.0327733)
Supplement: S2 File — (ZIP) [file pone.0327733.s002.zip › Dataset/Spiral/healthy/035_HC_SPIR_R.txt]

481.0	626.0	0.0	0.0	0.0	0.0	0.0	0.0	0.0
501.58124	630.3953	120.0	0.9497494	0.23773071	0.007914578333333333	0.00198108925	6.595481944444444E-5	1.6509077083333332E-5
513.85895	633.2863	136.0	0.64495414	0.1780942	-0.01904970375	-0.0037272818750000002	-0.0016852676302083333	-3.567731953125E-4
522.3952	635.0988	152.0	0.41233268	0.1004758	-0.014538841249999997	-0.00485115	2.8192890625000026E-4	-7.02417578125E-5
523.0493	635.0	169.0	-0.040092934	-0.02021035	-0.026613271411764707	-0.007099185294117648	-7.102605977508653E-4	-1.3223737024221457E-4
527.115	636.0383	186.0	-0.10056505	-0.02990161	-0.0035571832941176476	-5.700741176470588E-4	0.0013562404775086506	3.8406536332179935E-4
536.7753	638.9551	202.0	0.060749184	0.036150724	0.010082139625	0.004128270875	8.52457682444853E-4	2.936465620404412E-4
547.2831	642.76105	218.0	0.4252154	0.15968262	0.0227791385	0.0077207435	7.935624296875E-4	2.245295390625E-4
556.37787	645.8445	235.0	0.7493615	0.27241984	0.019067417647058823	0.00663160117647059	-2.1833652076124575E-4	-6.406719550173002E-5
565.20807	647.802	252.0	0.76721233	0.24383374	0.001050048823529411	-0.001681535294117649	-0.0010598452249134947	-4.890080276816611E-4
572.02826	649.7571	268.0	0.5366978	0.14237341	-0.014407158125	-0.006341270624999999	-9.660754342830882E-4	-2.912334581801469E-4
578.81805	651.0	285.0	0.37214947	0.07148581	-0.009679313529411766	-0.0041698588235294124	2.781085056228373E-4	1.2773010596885804E-4
585.4898	652.62244	301.0	0.3201667	0.03620034	-0.0032489231249999972	-0.002205341875	4.0189940027573557E-4	1.2278230928308828E-4
592.71594	654.57196	319.0	0.36245903	0.069972865	0.0023495738888888885	0.0018762513888888888	3.110276118827159E-4	2.267551813271605E-4
600.07355	656.5184	335.0	0.4053724	0.10448155	0.0026820856250000004	0.0021567928125000007	2.0781983506944495E-5	1.7533838975694496E-5
607.9953	658.49884	351.0	0.46535745	0.12515189	0.003749065624999999	0.0012918962499999988	6.668624999999991E-5	-5.4056035156250116E-5
613.27	660.42334	368.0	0.42370972	0.13432886	-0.002449866470588235	5.398217647058827E-4	-3.646430644463667E-4	-4.4239675605536245E-5
619.9543	662.3181	385.0	0.38804224	0.11906119	-0.0020980870588235313	-8.980982352941175E-4	2.0692906574394322E-5	-8.458352941176471E-5
624.8632	663.2877	401.0	0.31276587	0.084774	-0.004704773124999999	-0.0021429493749999997	-1.6291787913602922E-4	-7.780319623161764E-5
631.5229	666.3486	418.0	0.3150648	0.10989473	1.3523117647058688E-4	0.0014776899999999996	2.847061353806227E-4	2.1297878676470583E-4
639.6816	669.34076	435.0	0.4026154	0.16204026	0.005150035294117649	0.0030673841176470586	2.949884775086507E-4	9.351141868512111E-5
648.5877	673.2939	451.0	0.5223038	0.23763609	0.007480524999999998	0.004724739375	1.456556066176468E-4	1.0358470358455885E-4
656.06824	676.02277	467.0	0.5595401	0.25732896	0.00232726875	0.001230804375	-3.220785156249999E-4	-2.183709375E-4
663.0706	678.02356	484.0	0.50410247	0.19077665	-0.0032610370588235303	-0.0039148417647058825	-3.287238711072665E-4	-3.026850670415225E-4
668.69324	680.79553	501.0	0.3917604	0.12776288	-0.006608357058823527	-0.0037066923529411764	-1.9690117647058807E-4	1.2244083044982707E-5
675.57367	683.71576	517.0	0.32282075	0.12150857	-0.004308728125000001	-3.9089437499999994E-4	1.4372680836397038E-4	2.0723737362132353E-4
682.34674	686.56445	534.0	0.34833428	0.15474264	0.0015007958823529417	0.0019549452941176465	3.41736706314879E-4	1.3799056877162626E-4
689.1134	689.40894	550.0	0.4030828	0.19298753	0.0034217825000000014	0.0023903056250000002	1.2006166360294124E-4	2.7210020680147108E-5
697.74915	692.3746	567.0	0.46055576	0.19250186	0.0033807623529411744	-2.8568823529411387E-5	-2.412949826989826E-6	-1.4228673226643598E-4
704.885	695.25665	584.0	0.49867406	0.17725511	0.0022422529411764702	-8.968676470588237E-4	-6.697114186851201E-5	-5.107640138408308E-5
711.72644	697.5755	600.0	0.46455458	0.16669667	-0.0021324674999999987	-6.599025000000001E-4	-2.734200275735293E-4	1.4810321691176473E-5
717.5198	700.0132	616.0	0.40236047	0.14256738	-0.003887131874999998	-0.0015080806249999999	-1.0966652343749996E-4	-5.301113281249998E-5
724.78796	702.447	633.0	0.35888097	0.13663818	-0.002557617647058824	-3.48776470588235E-4	7.82067192906573E-5	6.819436202422146E-5
731.1302	705.3767	650.0	0.35841107	0.1522133	-2.7641176470589594E-5	9.161835294117645E-4	1.4882214532871966E-4	7.440941176470585E-5
739.3625	709.6813	666.0	0.43717337	0.20689343	0.0049226437500000005	0.0034175081249999996	3.093928079044119E-4	1.563327872242647E-4
744.7765	712.5177	683.0	0.4232895	0.223584	-8.166982352941189E-4	9.817982352941185E-4	-3.3760835207612464E-4	-1.4327705233564008E-4
751.79877	716.3994	700.0	0.4001605	0.23344138	-0.0013605294117647066	5.798458823529411E-4	-3.199006920415222E-5	-2.3644256055363374E-5
757.3895	720.25964	716.0	0.35556215	0.24592881	-0.002787396874999997	7.804643749999996E-4	-8.917921645220565E-5	1.2538655790441157E-5
763.1667	725.11115	733.0	0.33731192	0.27636048	-0.0010735429411764725	0.001790098235294119	1.0081493728373674E-4	5.939022707612467E-5
769.0291	730.0291	749.0	0.33024666	0.30259797	-4.4157874999999763E-4	0.0016398431249999984	3.949776194852968E-5	-9.390944393382537E-6
774.95056	735.95056	766.0	0.3426595	0.3506327	7.301670588235283E-4	0.002825572352941178	6.89262240484427E-5	6.974877811418704E-5
781.4867	741.615	782.0	0.35127774	0.37930316	5.3864E-4	0.001791903749999997	-1.1970441176470521E-5	-6.460428768382382E-5
786.5388	747.5388	799.0	0.362232	0.3901461	6.443682352941173E-4	6.378200000000014E-4	6.2193079584774904E-6	-6.788727941176445E-5
792.4494	753.4494	815.0	0.34520927	0.3836879	-0.0010639206249999991	-4.036374999999981E-4	-1.0676805376838228E-4	-6.509109374999997E-5
799.203	759.203	832.0	0.36597133	0.3624482	0.0012212976470588218	-0.0012493941176470605	1.3442460423875418E-4	-4.9750389273356615E-5
805.73193	766.04895	850.0	0.38625798	0.37806952	0.0011270361111111122	8.678511111111108E-4	-5.236751997094978E-6	1.1762473493100953E-4
811.8547	771.8547	866.0	0.40618867	0.38720283	0.0012456681249999983	5.708318750000003E-4	7.414500868055385E-6	-1.85637022569444E-5
818.7332	779.31104	882.0	0.4218555	0.40732583	9.791768750000013E-4	0.0012576875000000001	-1.6655703124999815E-5	4.2928476562499986E-5
824.5343	787.04565	898.0	0.3853364	0.45715195	-0.002282443749999998	0.0031141324999999984	-2.0385128906249997E-4	1.1602781249999989E-4
830.2506	793.2506	915.0	0.35130033	0.4588712	-0.002002121764705884	1.0113235294117679E-4	1.6489528546712596E-5	-1.77235302768166E-4
836.13153	801.5088	932.0	0.33587778	0.46807334	-9.072088235294105E-4	5.413023529411779E-4	6.440664359861609E-5	2.5892352941176538E-5
842.97095	810.29456	949.0	0.36579528	0.5104151	0.0017598529411764698	0.0024906917647058826	1.5688598615916943E-4	1.1466996539792379E-4
848.8761	819.1682	965.0	0.37078324	0.53709483	3.1174750000000084E-4	0.0016674831250000008	-9.050659007352931E-5	-5.145053998161761E-5
853.4295	826.859	982.0	0.34234768	0.5364253	-0.0016726800000000015	-3.9384117647060545E-5	-1.1673102941176484E-4	-1.0040395544982713E-4
858.49457	833.4945	998.0	0.28249177	0.4721246	-0.0037409943750000008	-0.004018793749999999	-1.2926964843749996E-4	-2.487131020220587E-4
863.14294	841.2859	1015.0	0.25173247	0.40817118	-0.0018093705882352934	-0.00376196588235294	1.1362492863321807E-4	1.5107521626297592E-5
869.17566	850.2927	1031.0	0.2871131	0.44690558	0.0022112893750000015	0.0024209	2.512912477022059E-4	3.8642911764705874E-4
875.0142	860.0238	1048.0	0.34509984	0.5494199	0.003410984705882352	0.006030254117647055	7.057031358131472E-5	2.1231494809688557E-4
878.8688	867.73755	1064.0	0.3363789	0.5877445	-5.450587500000006E-4	0.0023952875000000026	-2.47252715992647E-4	-2.2718541360294077E-4
883.55066	876.4009	1081.0	0.27113578	0.56767803	-0.0038378305882352933	-0.0011803805882352975	-1.936924610726643E-4	-2.1033341695501765E-4
886.63605	885.2721	1097.0	0.20871621	0.52098614	-0.0039012231249999987	-0.0029182431249999974	-3.962033547794087E-6	-1.0861640854779374E-4
890.50305	894.7577	1114.0	0.17001277	0.520522	-0.002276672941176471	-2.730235294117331E-5	9.556177551903105E-5	1.7005533953287202E-4
893.4343	902.86865	1130.0	0.16804193	0.53949934	-1.231775000000001E-4	0.001186083749999997	1.3459346507352943E-4	7.583663143382315E-5
896.6387	908.916	1147.0	0.1783028	0.4767152	6.035805882352944E-4	-0.003693184705882352	4.275047577854674E-5	-2.870157915224911E-4
898.5954	913.78625	1164.0	0.13895656	0.32321408	-0.0023144847058823533	-0.009029477647058822	-1.716508996539793E-4	-3.138995847750865E-4
900.49347	919.48035	1180.0	0.10949272	0.23348504	-0.0018414900000000003	-0.005608065000000001	2.9562169117647064E-5	2.1383829044117637E-4
903.4997	926.9988	1197.0	0.110731356	0.2740114	7.286094117647067E-5	0.0023839035294117654	1.1260887889273359E-4	4.70115795847751E-4
906.90106	934.8021	1214.0	0.15056913	0.4158994	0.002343398470588235	0.008346352941176468	1.335610311418685E-4	3.507323183391001E-4
910.72784	944.4557	1230.0	0.21672876	0.5808152	0.004134976875	0.0103072375	1.119736502757353E-4	1.2255528492647076E-4
913.62274	953.2455	1247.0	0.23445104	0.6314853	0.0010424870588235297	0.002980594117647062	-1.819111656574394E-4	-4.309790224913493E-4
915.1766	959.52966	1264.0	0.17621143	0.5356515	-0.0034258594117647055	-0.005637282352941181	-2.6284391003460205E-4	-5.069339100346025E-4
917.1881	966.56445	1280.0	0.11417826	0.4206445	-0.003877073125	-0.007187937499999998	-2.82008570772059E-5	-9.691594669117607E-5
918.0	974.5912	1297.0	0.048874848	0.38245362	-0.0038413771764705886	-0.0022465223529411753	2.0997616782006675E-6	2.906714792387543E-4
920.0643	982.2571	1313.0	0.049233645	0.41290355	2.242481250000006E-5	0.0019031206250000009	2.414876243106618E-4	2.593526861213235E-4
920.9833	991.91626	1330.0	0.04820857	0.5111595	-6.029852941176472E-5	0.0057797617647058815	-4.866078935986163E-6	2.280377141003459E-4
922.9689	1000.84424	1346.0	0.07852122	0.5893498	0.0018945406250000002	0.004886893750000003	1.221774471507353E-4	-5.5804250919117416E-5
923.91095	1006.7329	1363.0	0.08118567	0.52601784	1.567323529411764E-4	-0.0037254094117647103	-1.0222401600346022E-4	-5.066060683391007E-4
924.0	1012.5691	1380.0	0.055520322	0.38877282	-0.0015097263529411768	-0.008073236470588233	-9.802698269896196E-5	-2.5575453287197193E-4
925.0	1017.4042	1396.0	0.024265762	0.2571586	-0.00195341	-0.00822588875	-2.7730227941176453E-5	-9.54076746323548E-6
925.75195	1024.0078	1413.0	0.013227405	0.23330314	-6.493151176470589E-4	-0.0014032623529411778	7.671146366782007E-5	4.013309645328719E-4
926.6921	1030.7684	1429.0	0.026339795	0.32151097	8.19524375E-4	0.005512989375000001	9.180246829044119E-5	4.3226573299632367E-4
928.0	1036.8524	1446.0	0.075229235	0.411129	0.0028758494117647063	0.0052716488235294125	1.2096029628027684E-4	-1.4196503027681672E-5
929.0	1042.6788	1463.0	0.08854189	0.4054403	7.83097352941176E-4	-3.346294117647086E-4	-1.2310306228373706E-4	-3.2978107266436006E-4
929.0	1048.0387	1480.0	0.048849482	0.36245513	-0.0023348475294117646	-0.0025285394117647037	-1.8340852249134945E-4	-1.290535294117644E-4
929.0	1053.3754	1496.0	0.0028786012	0.29487503	-0.00287318005	-0.004223756250000002	-3.3645782536764724E-5	-1.0595105238970614E-4
929.0	1060.0798	1513.0	-0.028858185	0.3318463	-0.001866869776470588	0.002174780588235294	5.919472197231836E-5	3.7638451989619387E-4
928.6614	1068.3545	1529.0	-0.029983869	0.42948958	-7.03552499999999E-5	0.006102705	1.1228215790441176E-4	2.454952757352941E-4
929.0	1074.8645	1545.0	-0.01814145	0.47534764	7.401511875E-4	0.002866128750000002	5.065665234374999E-5	-2.0228601562499986E-4
930.0	1082.6599	1562.0	0.026273929	0.49311092	0.002612669352941177	0.0010448988235294114	1.1014812737889276E-4	-1.0713117214532886E-4
930.0	1088.3427	1579.0	0.028895214	0.4247536	1.541932352941175E-4	-0.004021018823529412	-1.446162422145329E-4	-2.979951557093425E-4
930.0	1094.1992	1595.0	0.01741798	0.35144138	-7.17327125E-4	-0.004582013749999999	-5.447002251838234E-5	-3.5062182904411706E-5
927.98303	1102.068	1612.0	-0.05193042	0.37098825	-0.004079317647058824	0.001149815882352941	-1.977641483564014E-4	3.3716644896193763E-4
927.072	1109.6398	1628.0	-0.110206	0.4207585	-0.00364222375	0.0031106406249999975	2.7318368566176492E-5	1.2255154641544104E-4
925.1192	1118.5232	1645.0	-0.14024559	0.5172944	-0.0017670347058823532	0.00567858235294118	1.1030523788927334E-4	1.5105539576124605E-4
924.0	1129.8993	1661.0	-0.13510488	0.6473059	3.2129437499999955E-4	0.008125718749999997	1.3052056755514705E-4	1.5294602481617602E-4
921.24426	1139.7788	1678.0	-0.13472448	0.70821166	2.2376470588235467E-5	0.0035826917647058844	-1.7583406141868476E-5	-2.6723688148788894E-4
918.26514	1150.409	1695.0	-0.16821104	0.7034042	-0.0019697976470588233	-2.827917647058815E-4	-1.1718671280276817E-4	-2.2738138408304507E-4
916.31445	1161.1132	1711.0	-0.18243244	0.6932488	-8.888374999999997E-4	-6.347125000000023E-4	6.756000919117648E-5	-2.1995045955882548E-5
914.38605	1173.2976	1728.0	-0.15340844	0.69348973	0.0017072941176470586	1.4172352941178122E-5	1.52713624567474E-4	3.8169697231834144E-5
913.0	1184.3724	1744.0	-0.11444929	0.7089535	0.0024349468750000007	9.664856249999992E-4	4.5478297334558884E-5	5.951957950367632E-5
910.4892	1197.065	1761.0	-0.08146257	0.7636895	0.0019403952941176468	0.0032197647058823534	-2.9091269463667877E-5	1.325458282871973E-4
908.5553	1207.2234	1778.0	-0.10628485	0.722312	-0.0014601341176470588	-0.002433970588235298	-2.0003114186851212E-4	-3.3257266435986183E-4
905.6111	1216.9446	1794.0	-0.15889876	0.6311485	-0.003288369375	-0.005697718749999997	-1.1426470358455882E-4	-2.039842601102937E-4
902.69073	1226.5463	1811.0	-0.19058688	0.54726124	-0.0018640070588235285	-0.004934544705882354	8.378601859861597E-5	4.489259083044958E-5
899.75433	1234.9828	1828.0	-0.20074119	0.49760598	-5.97312352941178E-4	-0.0029208976470588223	7.451145328719709E-5	1.1844982698961953E-4
896.5703	1243.8594	1844.0	-0.18180488	0.4720354	0.0011835193750000007	-0.0015981612500000006	1.1130198299632367E-4	8.267102481617636E-5
894.87445	1250.5023	1861.0	-0.15233697	0.43312088	0.0017334064705882362	-0.0022890894117647063	3.234629974048444E-5	-4.064283304498269E-5
891.87445	1257.1884	1877.0	-0.13972776	0.37610888	7.880756249999989E-4	-0.0035632500000000004	-5.908317784926483E-5	-7.963503676470588E-5
888.93286	1265.1343	1894.0	-0.15701307	0.38176098	-0.0010167829411764705	3.3247647058823814E-4	-1.0616815095155702E-4	2.2916038062283756E-4
887.0436	1272.8257	1910.0	-0.15750903	0.4192753	-3.099749999999936E-5	0.0023446449999999994	6.161159007352944E-5	1.2576053308823508E-4
884.12305	1279.6309	1927.0	-0.16247745	0.45043063	-2.922600000000001E-4	0.0018326664705882341	-1.536838235294122E-5	-3.0116384083045016E-5
882.17053	1285.4884	1943.0	-0.14836985	0.4120426	8.817249999999999E-4	-0.002399251875000001	7.33740625E-5	-2.644948965992647E-4
880.2126	1291.3623	1960.0	-0.11003758	0.3416442	0.002254839411764706	-0.0041410823529411745	8.077143598615918E-5	-1.0246061634948079E-4
877.25793	1296.2262	1977.0	-0.13032167	0.27047175	-0.0011931817647058826	-0.0041866147058823525	-2.028247750865052E-4	-2.6783737024222385E-6
874.33075	1302.0078	1993.0	-0.16574427	0.2715352	-0.0022139125	6.646562499999786E-5	-6.379567095588233E-5	2.658175206801469E-4
870.73083	1307.2692	2010.0	-0.19743356	0.3036908	-0.0018640758823529418	0.0018915058823529415	2.0578624567474008E-5	1.073553092560555E-4
867.0	1314.0	2026.0	-0.24497727	0.34376255	-0.0029714818749999993	0.002504484375000001	-6.92128745404411E-5	3.831115579044122E-5
863.0072	1319.4891	2043.0	-0.26123607	0.3695938	-9.563999999999994E-4	0.0015194852941176455	1.1853422794117646E-4	-5.7941122404844446E-5
858.0774	1326.8452	2060.0	-0.28658348	0.41470993	-0.0014910241176470597	0.002653890000000002	-3.144847750865061E-5	6.672968858131509E-5
854.15466	1333.2681	2076.0	-0.2908847	0.4275073	-2.6882624999999966E-4	7.998356249999984E-4	7.638736672794125E-5	-1.1587839843750023E-4
849.3363	1341.3274	2093.0	-0.29140225	0.45962977	-3.0444117647057513E-5	0.0018895570588235303	1.402247837370248E-5	6.410126081314894E-5
845.48615	1347.7708	2110.0	-0.2694735	0.44907844	0.001289926470588235	-6.206664705882335E-4	7.76688581314878E-5	-1.476602076124567E-4
841.5606	1353.659	2126.0	-0.2371778	0.40597317	0.002018481249999999	-0.002694079375000002	4.553467371323524E-5	-1.2958830652573552E-4
838.7191	1359.4213	2143.0	-0.18539816	0.34285453	0.0030458611764705877	-0.0037128611764705886	6.0434113321799336E-5	-5.9928341262975696E-5
834.8346	1365.2482	2159.0	-0.18595274	0.3145557	-3.4661249999999935E-5	-0.0017686768749999998	-1.9253265165441173E-4	1.215115188419118E-4
830.9137	1371.1294	2176.0	-0.20800935	0.31389344	-0.0012974476470588238	-3.895647058823353E-5	-7.428155276816611E-5	1.0174825908304509E-4
827.03156	1376.9526	2192.0	-0.23686945	0.34688458	-0.00180375625	0.0020619462499999984	-3.164428768382351E-5	1.313064200367645E-4
823.1197	1384.7606	2209.0	-0.25226718	0.39798832	-9.057488235294101E-4	0.003006102352941177	5.2823966262975874E-5	5.5538594290657554E-5
818.522	1392.3041	2226.0	-0.257911	0.4649577	-3.3198941176470717E-4	0.003939375294117645	3.3750553633217816E-5	5.489840830449815E-5
813.6345	1400.9425	2242.0	-0.28048947	0.5238859	-0.001411154375000001	0.0036830125000000026	-6.744781020220587E-5	-1.602267463235267E-5
807.77704	1409.9639	2258.0	-0.33760652	0.5835491	-0.003569815625	0.0037289500000000017	-1.3491632812499994E-4	2.871093749999944E-6
802.90765	1418.7898	2275.0	-0.357914	0.5965058	-0.001194557647058823	7.621588235294077E-4	1.397210575259516E-4	-1.74517128027682E-4
797.1046	1428.1589	2292.0	-0.3631021	0.58020633	-3.051823529411749E-4	-9.587923529411754E-4	5.2316193771626354E-5	-1.0123242214532841E-4
790.2672	1436.3104	2308.0	-0.38523105	0.5589421	-0.0013830593750000023	-0.0013290143749999997	-6.73673138786767E-5	-2.313887637867652E-5
784.437	1444.084	2325.0	-0.39780325	0.49276298	-7.39541176470587E-4	-0.003892889411764705	3.78540116782009E-5	-1.5081617863321796E-4
778.54846	1451.9354	2342.0	-0.38960466	0.45367458	4.8227000000000035E-4	-0.002299317647058825	7.187124567474044E-5	9.373951557093412E-5
772.7513	1459.6649	2358.0	-0.3710983	0.43441275	0.0011566475	-0.0012038643749999987	4.2148593749999976E-5	6.846582950367663E-5
765.69684	1467.3031	2375.0	-0.36634114	0.4355614	2.7983294117646954E-4	6.756764705882195E-5	-5.157732698961944E-5	7.479011894463651E-5
757.7957	1478.8064	2391.0	-0.4328773	0.55469966	-0.004158510000000001	0.007446141250000003	-2.773964338235294E-4	4.6116085018382385E-4
750.13617	1486.8638	2408.0	-0.5005097	0.60213643	-0.003978376470588231	0.0027903982352941122	1.0596089965398205E-5	-2.738672361591701E-4
743.20074	1495.7993	2424.0	-0.48784584	0.59379303	7.914912499999982E-4	-5.214624999999931E-4	2.9811673253676434E-4	-2.0699129595588158E-4
735.7084	1502.2916	2441.0	-0.46677652	0.48658565	0.0012393717647058826	-0.0063063164705882396	2.6345912629757904E-5	-3.4028552768166156E-4
727.83386	1510.1661	2458.0	-0.45528674	0.4072963	6.758694117647029E-4	-0.004664079411764705	-3.3147197231834095E-5	9.660217993079617E-5
718.2358	1517.8114	2474.0	-0.5147953	0.38542798	-0.003719284999999996	-0.0013667699999999998	-2.746971507352937E-4	2.0608183823529405E-4
708.38873	1524.6891	2491.0	-0.60251486	0.42101592	-0.005159974117647061	0.002093408235294117	-8.474641868512148E-5	2.0353989619377157E-4
700.5998	1530.5502	2507.0	-0.60273015	0.39503682	-1.3455624999998694E-5	-0.0016236937499999986	3.216574057904414E-4	-2.323188740808822E-4
692.07117	1536.3573	2524.0	-0.5408904	0.34455982	0.0036376323529411746	-0.0029692352941176467	2.1476988105536312E-4	-7.914950259515577E-5
683.8897	1541.5552	2540.0	-0.4860669	0.29366037	0.003426468749999998	-0.003181215625000001	-1.319772518382353E-5	-1.3248770680147133E-5
675.4522	1544.7096	2557.0	-0.45622027	0.22942199	0.0017556841176470611	-0.0037787282352941183	-9.828144896193747E-5	-3.514780060553632E-5
666.7437	1547.6512	2574.0	-0.49115133	0.15350181	-0.0020547682352941186	-0.004465892941176471	-2.241442560553635E-4	-4.042145328719722E-5
658.5536	1550.2231	2590.0	-0.5256147	0.09197836	-0.0021539606249999996	-0.0038452156249999996	-6.19952435661756E-6	3.879233226102946E-5
650.7668	1552.5583	2608.0	-0.4933548	0.073800236	0.001792216666666667	-0.0010098957777777773	2.1923207175925926E-4	1.5751776929012347E-4
644.1275	1553.4681	2624.0	-0.4415819	0.05969286	0.003235806249999997	-8.817110000000003E-4	9.022434895833313E-5	8.011548611111064E-6
637.67316	1554.0	2640.0	-0.3773226	0.032181215	0.004016206250000001	-0.0017194778125	4.877500000000025E-5	-5.2360425781249986E-5
630.8799	1555.0	2657.0	-0.35723463	0.003740648	0.0011816452941176476	-0.0016729745294117647	-1.6673887975778552E-4	2.7354872404844353E-6
622.8123	1555.0	2673.0	-0.40167838	-0.022266097	-0.0027777343750000003	-0.0016254215624999999	-2.4746122931985296E-4	2.972060431985301E-6
616.24255	1555.0	2690.0	-0.43073326	-0.024858993	-0.0017091105882352945	-1.525232941176471E-4	6.286022275086504E-5	8.664107461072664E-5
608.29034	1554.0	2707.0	-0.46107394	-0.053360723	-0.0017847458823529417	-0.0016765723529411764	-4.449134948096896E-6	-8.96499446366782E-5
599.4315	1551.8864	2723.0	-0.4989794	-0.11014784	-0.00236909125	-0.0035491948125	-3.652158547794115E-5	-1.1703890372242647E-4
590.5738	1549.9148	2740.0	-0.53815365	-0.1513979	-0.002304367647058825	-0.0024264741176470593	3.8072707612456075E-6	6.604239381487886E-5
581.9866	1548.0	2756.0	-0.56204027	-0.16908628	-0.001492913749999998	-0.0011055237500000002	5.071586856617667E-5	8.255939797794119E-5
573.1389	1545.0555	2773.0	-0.5745016	-0.17244779	-7.330194117647022E-4	-1.9773588235294024E-4	4.4699666955017405E-5	5.339928633218E-5
564.43713	1542.1748	2790.0	-0.54312384	-0.17784543	0.0018457505882352894	-3.1750823529411816E-4	1.5169235294117597E-4	-7.045432525951642E-6
556.7126	1540.1781	2806.0	-0.5105795	-0.17272948	0.0020340212500000038	3.197468750000005E-4	1.1766916360294647E-5	3.9828444393382416E-5
548.0489	1538.2098	2823.0	-0.48784655	-0.14885613	0.001337232352941175	0.0014043147058823522	-4.09875821799311E-5	6.379810769896186E-5
535.91	1535.2728	2839.0	-0.57538617	-0.1454184	-0.0054712262500000025	2.14858125E-4	-4.255286626838236E-4	-7.434103630514701E-5
524.0302	1532.3384	2856.0	-0.71658635	-0.15160488	-0.00830589294117647	-3.6391058823529376E-4	-1.667450994809687E-4	-3.4045218425605514E-5
513.98553	1528.7942	2872.0	-0.7755313	-0.19470899	-0.0036840593749999997	-0.002694006875	2.888645978860294E-4	-1.4563101792279415E-4
506.0	1526.5	2890.0	-0.67669606	-0.21177045	0.005490846666666666	-9.478588888888889E-4	5.097170023148148E-4	9.700822145061729E-5
497.07565	1522.0378	2906.0	-0.5135936	-0.22401385	0.010193903750000004	-7.652124999999992E-4	2.939410677083336E-4	1.1415399305555606E-5
488.24765	1519.5619	2922.0	-0.4265488	-0.20638591	0.005440299999999999	0.0011017462499999988	-2.971002343750003E-4	1.1668492187499988E-4
480.53638	1516.634	2939.0	-0.42987847	-0.18575753	-1.9586294117647098E-4	0.001213434117647059	-3.315389965397923E-4	6.569874567474128E-6
470.31613	1513.6632	2955.0	-0.510733	-0.16599694	-0.005053408124999999	0.0012350368749999997	-3.035965739889705E-4	1.3501723345587927E-6
459.74545	1509.4982	2972.0	-0.6052857	-0.1889606	-0.005561923529411768	-0.0013508035294117645	-2.991267084775112E-5	-1.5210825908304495E-4
450.02975	1506.6119	2989.0	-0.6435378	-0.1893907	-0.0022501235294117654	-2.529999999999934E-5	1.948117647058825E-4	7.797079584775089E-5
441.3358	1504.834	3006.0	-0.61841756	-0.1715796	0.0014776611764705891	0.0010477117647058822	2.1928145328719734E-4	6.311833910034598E-5
433.6965	1501.9241	3022.0	-0.5102493	-0.14763382	0.006760516250000001	0.00149661125	3.3017844209558826E-4	2.8056217830882364E-5
425.79605	1498.8981	3038.0	-0.42305374	-0.14122155	0.0054497225	4.0076687499999986E-4	-8.192460937500004E-5	-6.849027343750001E-5
419.19388	1496.1293	3055.0	-0.38380334	-0.15038949	0.0023088470588235304	-5.392905882352933E-4	-1.8475737889273353E-4	-5.529749783737018E-5
409.3838	1493.1536	3072.0	-0.4336202	-0.18290341	-0.002930403529411766	-0.001912583529411765	-3.081912110726645E-4	-8.078193771626305E-5
399.08618	1489.362	3088.0	-0.5583263	-0.21604842	-0.007794131250000003	-0.002071563125	-3.039829825367648E-4	-9.936224724264704E-6
387.22647	1485.6133	3105.0	-0.7039796	-0.2293552	-0.008567841176470588	-7.827517647058834E-4	-4.5512348615916775E-5	7.581243295847746E-5
379.02032	1482.2551	3121.0	-0.7173429	-0.24904294	-8.352062499999979E-4	-0.0012304837499999988	4.8328968290441187E-4	-2.7983249080882215E-5
370.22592	1477.6129	3138.0	-0.624935	-0.26393	0.005435758823529411	-8.757094117647063E-4	3.6888029844290643E-4	2.086907871972309E-5
361.4586	1473.094	3154.0	-0.49440172	-0.27327415	0.008158330000000002	-5.840093749999997E-4	1.7016069852941192E-4	1.8231252297794163E-5
353.68628	1468.8431	3171.0	-0.43462402	-0.28662497	0.0035163352941176462	-7.853423529411756E-4	-2.7305851211072683E-4	-1.1843116349480934E-5
347.48364	1464.9891	3188.0	-0.39129317	-0.27200112	0.0025488735294117632	8.602264705882349E-4	-5.690951557093429E-5	9.679816608996533E-5
341.66415	1461.1094	3204.0	-0.34981692	-0.24602576	0.002592265625000003	0.0016234599999999984	2.7120059742649844E-6	4.770209558823522E-5
333.37625	1458.5941	3221.0	-0.34697196	-0.1826806	1.673505882352913E-4	0.003726185882352942	-1.4264206098615952E-4	1.2368975778546726E-4
327.11426	1454.7047	3238.0	-0.38159496	-0.18158622	-0.002036647058823527	6.437529411764741E-5	-1.296469204152246E-4	-2.1540062283737025E-4
320.35092	1450.5673	3254.0	-0.41732654	-0.20321833	-0.0022332237500000025	-0.0013520068750000006	-1.2286043198529712E-5	-8.8523885569853E-5
315.60104	1446.6011	3271.0	-0.36827168	-0.22731443	0.002885580000000002	-0.001417417647058824	3.0110610294117673E-4	-3.8476924740484385E-6
309.59094	1442.7273	3287.0	-0.30004266	-0.24489221	0.004264313749999998	-0.0010986112499999992	8.617085937499976E-5	1.9925399816176555E-5
303.65854	1439.7723	3304.0	-0.29109198	-0.21963441	5.265105882352967E-4	0.0014857529411764704	-2.1987077422145303E-4	1.5202142301038056E-4
298.88928	1435.9261	3320.0	-0.30037016	-0.20547204	-5.798862500000015E-4	8.851481250000005E-4	-6.914980238970615E-5	-3.753780101102937E-5
293.12375	1432.0825	3337.0	-0.31834763	-0.20894189	-0.0010574982352941173	-2.0410882352941157E-4	-2.8094822664359753E-5	-6.407393814878894E-5
288.13235	1428.1323	3354.0	-0.32729962	-0.2334381	-5.265876470588247E-4	-0.0014409535294117658	3.123003460207604E-5	-7.275557093425613E-5
283.4333	1424.2888	3370.0	-0.2839604	-0.24991582	0.0027087012500000007	-0.0010298575	2.022055560661766E-4	2.5693501838235355E-5
278.5952	1421.3969	3386.0	-0.27448168	-0.21706225	5.924199999999998E-4	0.002053348125	-1.3226757812500006E-4	1.927003515625E-4
272.75964	1417.5065	3403.0	-0.29698598	-0.19861859	-0.0013237823529411751	0.0010849211764705883	-1.1271778546712793E-4	-5.696629108996539E-5
266.91556	1413.6104	3420.0	-0.33547777	-0.21113792	-0.002264222941176472	-7.36431176470588E-4	-5.532003460207629E-5	-1.0713837370242213E-4
260.48846	1409.7443	3437.0	-0.38913137	-0.23101768	-0.003156094117647057	-0.0011693976470588234	-5.246301038062264E-5	-2.5468615916955022E-5
253.79446	1404.3458	3453.0	-0.42273965	-0.28245372	-0.002100517500000003	-0.003214752500000001	6.597353860294088E-5	-1.2783467830882362E-4
247.5	1398.5	3470.0	-0.43118683	-0.35167107	-4.968929411764705E-4	-0.004071608823529409	9.433085640138426E-5	-5.040331314878869E-5
241.72636	1393.7263	3486.0	-0.3936378	-0.3572693	0.0023468143750000024	-3.4988937500000233E-4	1.7773170726102956E-4	2.326074655330879E-4
236.78242	1389.7825	3503.0	-0.3264571	-0.31533632	0.00395180588235294	0.0024666458823529415	9.441126513840808E-5	1.6567854455017318E-4
232.28743	1385.2875	3520.0	-0.26678666	-0.27021736	0.0035100258823529407	0.0026540564705882343	-2.5987058823529368E-5	1.1024152249134869E-5
227.39049	1380.3905	3536.0	-0.24977556	-0.25120845	0.00106319375	0.0011880568749999994	-1.529270082720588E-4	-9.162497472426468E-5
222.62117	1374.4318	3553.0	-0.25941634	-0.3030846	-5.671047058823539E-4	-0.003051538235294115	-9.589990916955024E-5	-2.493879476643597E-4
218.60757	1369.4114	3569.0	-0.24870934	-0.33163074	6.691875000000014E-4	-0.0017841337499999999	7.726826286764721E-5	7.921278033088219E-5
214.80595	1363.709	3586.0	-0.22179258	-0.3520448	0.0015833388235294125	-0.00120082705882353	5.377360726643595E-5	3.4312158304498226E-5
210.95154	1358.9515	3602.0	-0.21098988	-0.33573264	6.751687499999999E-4	0.0010195099999999978	-5.676062959558829E-5	1.387710661764705E-4
207.07701	1353.1155	3619.0	-0.20637389	-0.32723522	2.7152882352941094E-4	4.998482352941196E-4	-2.3743525086505234E-5	-3.0568339100345774E-5
203.17886	1347.2683	3636.0	-0.2226728	-0.3349758	-9.587594117647059E-4	-4.553282352941175E-4	-7.236989619377158E-5	-5.618685121107277E-5
199.22774	1339.4554	3653.0	-0.23502906	-0.3999981	-7.268388235294122E-4	-0.00382484117647059	1.3642387543252566E-5	-1.9820664359861603E-4
194.71655	1331.9554	3669.0	-0.24686024	-0.47732624	-7.394487499999998E-4	-0.004833008749999999	-7.881204044117216E-7	-6.301047334558808E-5
190.43369	1323.0842	3686.0	-0.26996723	-0.54420155	-0.0013592347058823525	-0.003933841764705883	-3.645799740484428E-5	5.2892175605536244E-5
187.58437	1313.4609	3702.0	-0.23944381	-0.5998158	0.0019077137499999997	-0.0034758906249999985	2.0418427849264702E-4	2.8621946231617795E-5
184.36157	1302.8079	3718.0	-0.20097587	-0.6653103	0.0024042462500000004	-0.004093406250000001	3.103328125000004E-5	-3.8594726562500136E-5
180.8196	1290.8685	3736.0	-0.16867618	-0.7195079	0.0017944272222222219	-0.0030109777777777755	-3.387883487654325E-5	6.0134915123456956E-5
178.44472	1280.2236	3752.0	-0.15026638	-0.76103073	0.0011506125000000002	-0.0025951768750000007	-4.023842013888885E-5	2.598755642361093E-5
175.0	1270.5	3768.0	-0.16421013	-0.6898183	-8.714843750000003E-4	0.004450776875	-1.2638105468750003E-4	4.40372109375E-4
173.57668	1259.8834	3785.0	-0.13885386	-0.6342407	0.001491545294117648	0.0032692705882352946	1.3900174524221463E-4	-6.950036980968852E-5
172.65813	1247.9487	3802.0	-0.068836674	-0.632316	0.004118658	1.132176470588236E-4	1.5453604152249127E-4	-1.8565017301038064E-4
169.67192	1236.0315	3818.0	-0.08378284	-0.6842926	-9.341353749999998E-4	-0.0032485375000000025	-3.157995859375E-4	-2.1010969669117664E-4
169.0	1225.7101	3835.0	-0.08438276	-0.7191704	-3.5289411764706107E-5	-0.0020516352941176447	5.287329195501728E-5	7.040601211072692E-5
168.0	1215.1107	3852.0	-0.05958451	-0.6744733	0.0014587205882352942	0.0026292411764705843	8.78829411764706E-5	2.7534567474048405E-4
168.0	1206.2866	3868.0	-0.018330077	-0.56679684	0.0025784020625	0.006729778750000005	6.998009214154411E-5	2.5628359834558884E-4
168.0	1198.651	3885.0	0.040139817	-0.4588936	0.003439405529411765	0.006347249411764703	5.064726275951558E-5	-2.2501725778547183E-5
169.00607	1189.9696	3901.0	0.07050198	-0.43053284	0.0018976351875000003	0.001772547499999999	-9.636064636948528E-5	-2.85918869485294E-4
169.97392	1181.1304	3918.0	0.07789806	-0.45227337	4.3506352941176466E-4	-0.0012788547058823518	-8.603362694636679E-5	-1.7949424740484418E-4
170.0	1170.7233	3934.0	0.07564857	-0.55157745	-1.4059312500000042E-4	-0.006206505000000001	-3.597854090073532E-5	-3.0797814338235307E-4
170.824	1159.88	3951.0	0.04896043	-0.661498	-0.001569890588235294	-0.006465914705882353	-8.407632136678198E-5	-1.525939446366777E-5
172.78543	1149.0729	3968.0	0.07143427	-0.71726	0.001321990588235294	-0.0032801176470588223	1.7011065743944634E-4	1.8739982698961946E-4
174.0	1140.3558	3984.0	0.1012515	-0.64821386	0.001863576875	0.004315383749999999	3.384914292279413E-5	4.747188373161763E-4
175.69029	1132.2389	4000.0	0.12005233	-0.54651296	0.0011750518750000003	0.006356306249999999	-4.303281249999998E-5	1.2755765625000002E-4
177.2288	1123.5424	4017.0	0.11761937	-0.4607411	-1.4311529411764693E-4	0.0050454035294117665	-7.753924524221455E-5	-7.711192474048426E-5
179.55856	1114.2072	4034.0	0.11854366	-0.46091858	5.4369999999999664E-5	-1.0440000000000449E-5	1.1616782006920387E-5	-2.9740256055363335E-4
181.5	1104.5	4051.0	0.13165794	-0.5382308	7.71428235294118E-4	-0.0045477776470588226	4.217989619377166E-5	-2.669022145328719E-4
184.49043	1093.5479	4067.0	0.17550015	-0.6420487	0.0027401381249999995	-0.006488618750000001	1.230443681066176E-4	-1.2130256893382366E-4
187.28682	1082.279	4083.0	0.18780184	-0.70426965	7.688556250000003E-4	-0.0038888093749999963	-1.2320515624999996E-4	1.624880859375003E-4
190.3577	1070.8538	4100.0	0.1981518	-0.723702	6.088211764705878E-4	-0.0011430794117647052	-9.41379108996544E-6	1.6151352724913477E-4
193.65027	1061.3743	4117.0	0.1926253	-0.6685983	-3.2508823529411705E-4	0.0032413941176470573	-5.493584775086499E-5	2.579102076124566E-4
197.37062	1051.0735	4133.0	0.21182905	-0.62462646	0.0012002343749999995	0.002748239999999999	9.533266314338228E-5	-3.0822132352941145E-5
199.14857	1042.4056	4150.0	0.18233918	-0.55624044	-0.0017346982352941178	0.004022707058823532	-1.7264309472318336E-4	7.496865051903137E-5
202.1114	1033.5543	4166.0	0.16703929	-0.5033305	-9.562431249999989E-4	0.003306871249999996	4.865344439338243E-5	-4.473973805147103E-5
205.01431	1025.9427	4183.0	0.15768604	-0.45186153	-5.501911764705887E-4	0.0030275864705882356	2.3885408737024132E-5	-1.6428516435985897E-5
206.99854	1018.00586	4200.0	0.12752528	-0.42353874	-0.001774162352941177	0.0016660464705882344	-7.199830449826991E-5	-8.009058823529419E-5
208.94188	1010.23254	4216.0	0.115031846	-0.41974315	-7.808396249999999E-4	2.3722437500000096E-4	6.208267049632358E-5	-8.930138097426459E-5
211.71576	1003.5685	4233.0	0.11670299	-0.4151798	9.83025882352949E-5	2.6843235294117773E-4	5.1714247837370275E-5	1.8357634083045159E-6
213.81273	995.74915	4250.0	0.12581572	-0.41984847	5.360429411764697E-4	-2.746276470588227E-4	2.574943252595146E-5	-3.194470588235296E-5
216.74133	988.776	4266.0	0.16291732	-0.43264723	0.0023188500000000008	-7.999225000000013E-4	1.1142544117647069E-4	-3.283092830882366E-5
218.69241	981.23035	4283.0	0.16274144	-0.4287436	-1.0345882352942184E-5	2.2962529411764654E-4	-1.370115224913496E-4	6.056163494809693E-5
220.63152	975.10547	4299.0	0.13197145	-0.4176574	-0.0019231243749999998	6.928874999999994E-4	-1.195486557904411E-4	2.8953887867647054E-5
224.13737	968.29395	4316.0	0.13706604	-0.3930272	2.996817647058829E-4	0.0014488352941176466	1.3075330233564017E-4	4.446751730103807E-5
228.07281	961.39075	4332.0	0.20483841	-0.3811851	0.004235773125	7.401312500000014E-4	2.460057100183823E-4	-4.4294002757352824E-5
231.96198	955.557	4349.0	0.2597132	-0.37560585	0.0032279288235294106	3.281911764705871E-4	-5.9284958910034666E-5	-2.4231769031142016E-5
235.76764	948.8485	4366.0	0.28706777	-0.3765261	0.0016090923529411777	-5.4132352941173875E-5	-9.52256747404843E-5	-2.248961937716241E-5
239.76677	941.84985	4382.0	0.26878712	-0.4040313	-0.0011425406250000006	-0.0017190750000000005	-1.7197706112132363E-4	-1.0405891544117667E-4
243.61108	935.0834	4399.0	0.23761249	-0.40534374	-0.0018338017647058812	-7.720235294117799E-5	-4.066241998269886E-5	9.658074394463662E-5
247.51634	930.48364	4416.0	0.23454906	-0.35633403	-1.802017647058827E-4	0.0028829241176470577	9.727058823529403E-5	1.7412508650519034E-4
250.30676	925.5399	4432.0	0.2014838	-0.2818168	-0.002066578750000001	0.004657326875000003	-1.1789856158088238E-4	1.1090017233455907E-4
253.10161	921.79675	4449.0	0.17275013	-0.2082278	-0.0016902158823529406	0.004328764705882352	2.213899221453295E-5	-1.9327186418685328E-5
257.15494	916.7676	4465.0	0.18127343	-0.20805818	5.327062500000007E-4	1.060124999999884E-5	1.3893263327205885E-4	-2.698852159926471E-4
261.9692	912.0205	4482.0	0.22740862	-0.2572416	0.0027138347058823526	-0.0028931423529411767	1.2830167387543247E-4	-1.7080844723183386E-4
265.95682	907.0432	4498.0	0.2846468	-0.3075043	0.0035773862499999982	-0.0031414187499999996	5.397197150735285E-5	-1.5517274816176428E-5
270.64197	902.23865	4515.0	0.30324957	-0.31129867	0.0010942805882352968	-2.2319823529411714E-4	-1.4606503892733539E-4	1.716600302768166E-4
275.47006	897.3533	4532.0	0.30559754	-0.30612457	1.3811588235293983E-4	3.0435882352941265E-4	-5.624498269896218E-5	3.103276816608999E-5
280.55023	892.6747	4548.0	0.3106226	-0.270624	3.140662500000016E-4	0.0022187856250000006	1.099689797794136E-5	1.1965167509191174E-4
286.2092	887.7908	4565.0	0.3333678	-0.2791912	0.0013379529411764685	-5.039529411764704E-4	6.022862889273335E-5	-1.601610921280277E-4
291.91547	882.0846	4581.0	0.36620304	-0.30802456	0.0020522024999999992	-0.0018020850000000019	4.464059742647067E-5	-8.113325367647072E-5
297.75632	877.24365	4598.0	0.37068102	-0.32603103	2.6341058823529695E-4	-0.0010592041176470585	-1.0522305363321777E-4	4.369887543252608E-5
305.13348	872.3999	4614.0	0.4073715	-0.31805822	0.002293154999999998	4.983006249999998E-4	1.2685902573529383E-4	9.734404641544115E-5
313.0	868.0	4631.0	0.47110555	-0.289935	0.0037490617647058817	0.0016543070588235296	8.564157439446374E-5	6.800037846020764E-5
319.22772	863.1815	4647.0	0.47729766	-0.27095044	3.870068750000018E-4	0.001186534999999999	-2.101284306066175E-4	-2.9235753676470666E-5
326.0194	859.32043	4664.0	0.4535982	-0.24035434	-0.0013940858823529416	0.001799770588235295	-1.0477016219723197E-4	3.607268166089976E-5
332.02274	856.3181	4681.0	0.3821961	-0.1948652	-0.004200123529411766	0.002675831764705883	-1.650610380622838E-4	5.1533010380622824E-5
337.7805	853.73987	4697.0	0.3195293	-0.15022421	-0.003916674999999998	0.0027900618749999995	1.7715533088235517E-5	7.139381893382288E-6
345.65585	850.83606	4715.0	0.37121055	-0.13306406	0.002871180555555553	9.533416666666658E-4	3.771030864197528E-4	-1.0204001157407409E-4
352.4888	847.8778	4731.0	0.4255505	-0.14250778	0.0033962468750000016	-5.902324999999993E-4	3.2816644965278036E-5	-9.647338541666657E-5
360.32806	845.91797	4747.0	0.47540405	-0.13122423	0.0031158468750000015	7.052218750000002E-4	-1.7525000000000006E-5	8.096589843749997E-5
367.08044	843.97986	4764.0	0.46900207	-0.10680204	-3.765870588235311E-4	0.0014365994117647057	-2.0543729022491367E-4	4.302220804498267E-5
373.7021	843.07446	4780.0	0.42758876	-0.06436359	-0.002588331874999999	0.002652403125	-1.3823405101102924E-4	7.59877320772059E-5
380.5262	841.1184	4797.0	0.39421493	-0.05293061	-0.0019631664705882347	6.725282352941173E-4	3.677443555363318E-5	-1.164632288062284E-4
388.27988	839.3601	4813.0	0.41940343	-0.070007995	0.0015742812500000002	-0.0010673365625	2.2109048253676468E-4	-1.0874154986213234E-4
395.329	838.22363	4830.0	0.45168942	-0.08965679	0.0018991758823529404	-0.0011558114705882351	1.9111448961937662E-5	-5.2044063581314765E-6
403.8637	837.28406	4847.0	0.4899491	-0.07663633	0.002250569411764707	7.659094117647057E-4	2.0670207612456856E-5	1.1304240484429063E-4
412.73737	836.3157	4863.0	0.5336022	-0.055969488	0.00272831875	0.0012916776250000003	2.9859333639705815E-5	3.286051332720591E-5
421.12225	836.0	4880.0	0.5431293	-0.025258232	5.604176470588242E-4	0.0018065444705882353	-1.275235942906574E-4	3.0286285034602056E-5
430.11887	836.0	4896.0	0.5585076	0.0012294144	9.611437499999972E-4	0.0016554779	2.5045381433823317E-5	-9.441660661764709E-6
437.8311	837.45776	4913.0	0.5338746	0.047795136	-0.0014490000000000009	0.002739160094117647	-1.4177316176470576E-4	6.374601141868511E-5
447.77103	837.0	4929.0	0.5343492	0.063067	2.966249999999948E-5	9.544914999999998E-4	9.241640625000002E-5	-1.1154178713235294E-4
456.93713	837.0	4946.0	0.5520419	0.041069187	0.0010407470588235297	-0.001293989	5.947556228373707E-5	-1.322635588235294E-4
465.76007	836.0	4963.0	0.552961	-0.028431725	5.4064705882356564E-5	-0.004088288941176471	-5.8040138408304295E-5	-1.6437058477508654E-4
474.23575	837.0	4980.0	0.5387493	-0.017542923	-8.359823529411794E-4	6.405177647058826E-4	-5.2355709342560936E-5	2.7816510034602075E-4
483.94754	838.18945	4996.0	0.5539338	0.028070943	9.490312500000028E-4	0.002850866625	1.1156335018382389E-4	1.3814680376838235E-4
493.44055	839.0	5013.0	0.5702397	0.09032388	9.591705882352932E-4	0.003661937470588235	5.964316608994358E-7	4.771004974048441E-5
501.41623	842.104	5029.0	0.5528575	0.15762411	-0.001086387500000001	0.004206264375000001	-1.278473805147059E-4	3.402043152573537E-5
509.87338	843.9684	5046.0	0.52321935	0.17565463	-0.0017434205882352958	0.0010606188235294115	-3.864900519031147E-5	-1.8503797361591704E-4
518.9124	844.9824	5062.0	0.48820364	0.13577299	-0.0021884818749999986	-0.0024926024999999997	-2.7816330422793923E-5	-2.220763327205882E-4
527.47345	847.89465	5079.0	0.48981175	0.13033205	9.45947058823527E-5	-3.2005529411764736E-4	1.3429862240484417E-4	1.2779689446366777E-4
537.1534	850.6614	5096.0	0.54764825	0.14542139	0.003402147058823527	8.876082352941181E-4	1.9456190311418673E-4	7.103903114186855E-5
546.982	853.5928	5112.0	0.6004631	0.17685363	0.003300928125000005	0.001964515	-6.326183363970133E-6	6.730667279411761E-5
556.7793	857.5117	5129.0	0.6199168	0.23902422	0.0011443352941176482	0.0036570935294117646	-1.268584018166092E-4	9.956344290657438E-5
565.48267	860.69653	5145.0	0.5902813	0.25512996	-0.0018522187500000023	0.0010066087499999987	-1.8728462775735317E-4	-1.6565529871323537E-4
574.2327	864.2931	5162.0	0.54485977	0.23149183	-0.0026718547058823556	-0.0013904782352941163	-4.821387975778549E-5	-1.4100511678200676E-4
583.33923	868.1697	5178.0	0.51845014	0.23454803	-0.0016506018749999976	1.9101249999999882E-4	6.382830193014737E-5	9.88431709558822E-5
591.0	872.0	5195.0	0.4889172	0.23577571	-0.0017372317647058827	7.22164705882358E-5	-5.095875865052064E-6	-6.9880017301037065E-6
597.864	875.39795	5212.0	0.43600875	0.2160178	-0.0031122617647058822	-0.0011622299999999993	-8.08841176470588E-5	-7.261449826989619E-5
605.6879	879.844	5229.0	0.40973145	0.25030902	-0.001545723529411765	0.002017130588235293	9.214930795847749E-5	1.8702121107266425E-4
613.2778	883.5111	5246.0	0.40085778	0.24572966	-5.219805882352941E-4	-2.693741176470591E-4	6.0220173010380635E-5	-1.3450027681660896E-4
621.2759	888.63794	5262.0	0.4502935	0.28265548	0.003089732500000001	0.0023078637500000016	2.2573206801470595E-4	1.6107736672794128E-4
628.99304	893.4966	5278.0	0.49105576	0.31084204	0.0025476412499999997	0.0017616599999999982	-3.3880703125000085E-5	-3.413773437500021E-5
636.7091	898.3545	5295.0	0.4912607	0.31112984	1.2055294117646283E-5	1.692941176470616E-5	-1.4915211505190314E-4	-1.0263121107266423E-4
643.329	903.21936	5311.0	0.44424525	0.30968675	-0.002938465625000001	-9.019312499999876E-5	-1.8440755744485296E-4	-6.695158547794057E-6
650.22845	908.2285	5328.0	0.4029594	0.29404354	-0.0024285794117647032	-9.201888235294128E-4	2.9993306660899862E-5	-4.882327638408318E-5
656.95294	912.9529	5344.0	0.38368344	0.279855	-0.0012047475000000023	-8.867837499999982E-4	7.648949448529381E-5	2.0878170955884105E-6
662.76996	917.7699	5361.0	0.35128698	0.28524765	-0.0019056741176470566	3.1721470588235286E-4	-4.1230977508650253E-5	7.082343858131478E-5
668.6815	922.6815	5378.0	0.331751	0.2937055	-0.0011491752941176474	4.975205882352935E-4	4.44999307958476E-5	1.060622837370239E-5
675.40845	928.40845	5394.0	0.35410956	0.3245822	0.0013974099999999982	0.0019297937499999987	1.5916158088235286E-4	8.951707261029408E-5
681.33014	934.3301	5411.0	0.36222315	0.35640305	4.7727000000000023E-4	0.0018718147058823537	-5.412588235294106E-5	-3.4105320069202925E-6
687.10034	940.8004	5427.0	0.36360526	0.39054257	8.63818749999995E-5	0.0021337199999999987	-2.4430507812500046E-5	1.636908088235281E-5
692.9886	947.65137	5444.0	0.3529928	0.42431584	-6.242623529411758E-4	0.001986662941176472	-4.180260164359855E-5	-8.650415224913335E-6
698.2304	954.4608	5460.0	0.32904038	0.4413008	-0.0014970262499999984	0.0010615599999999996	-5.454774356617641E-5	-5.7818933823529524E-5
703.07733	962.15466	5477.0	0.29625037	0.46294925	-0.001928824117647061	0.0012734382352941169	-2.5399874567474266E-5	1.246342560553631E-5
706.9946	969.98926	5494.0	0.25314865	0.4876427	-0.0025353952941176475	0.0014525558823529415	-3.568065743944627E-5	1.0536332179930859E-5
710.81354	976.2202	5510.0	0.20524906	0.46120387	-0.0029937243749999978	-0.001652426874999998	-2.864556755514689E-5	-1.9406142233455872E-4
714.77936	984.5587	5527.0	0.18930973	0.45936558	-9.376076470588236E-4	-1.0813470588235413E-4	1.2094804282006906E-4	9.084071583044965E-5
718.52014	992.0403	5544.0	0.20136294	0.45721367	7.090123529411754E-4	-1.2658294117646936E-4	9.685999999999994E-5	-1.085190311418543E-6
721.2807	1002.40344	5560.0	0.19180496	0.5305406	-5.973737499999996E-4	0.004582933125000001	-8.164913143382344E-5	2.943447541360294E-4
724.1901	1011.95056	5577.0	0.17092827	0.612076	-0.0012280405882352944	0.004796199999999995	-3.709804930795852E-5	1.2545110294117322E-5
728.2819	1022.7047	5593.0	0.1763167	0.6825743	3.36776875E-4	0.004406143750000001	9.78010914522059E-5	-2.437851562499965E-5
731.09485	1033.237	5610.0	0.17682628	0.6925261	2.9975294117647616E-5	5.854000000000039E-4	-1.8047151816608962E-5	-2.2474963235294098E-4
733.02374	1042.095	5627.0	0.15683992	0.6326014	-0.0011756682352941181	-0.0035249823529411796	-7.09202076124568E-5	-2.417871972318343E-4
734.0	1050.8134	5643.0	0.107537836	0.54735124	-0.0030813802499999998	-0.005328134999999998	-1.191070009191176E-4	-1.1269704044117613E-4
735.87134	1060.3567	5660.0	0.045036938	0.50165576	-0.0036765234117647058	-0.0026879694117647067	-3.5008421280276825E-5	1.5530385813148772E-4
736.82666	1070.1333	5676.0	0.01981283	0.52063715	-0.00157650675	0.0011863368749999992	1.3125104136029413E-4	2.4214414292279411E-4
738.76526	1079.8264	5692.0	0.058383346	0.5795718	0.00241065725	0.0036834156249999986	2.4919775E-4	1.5606742187499996E-4
739.7137	1088.8547	5709.0	0.07746181	0.60148335	0.0011222625882352944	0.001288914705882353	-7.57879212802768E-5	-1.4085299524221445E-4
740.676	1097.704	5726.0	0.07090377	0.5629474	-3.8576705882352946E-4	-0.002266820588235293	-8.870762629757786E-5	-2.0916089965397917E-4
741.59686	1105.3875	5742.0	0.046515416	0.4881314	-0.0015242721250000005	-0.004676	-7.115656663602945E-5	-1.5057371323529416E-4
741.4387	1113.2451	5759.0	0.026980922	0.43831807	-0.001149087882352941	-0.0029301958823529407	2.2069661332179972E-5	1.026943598615917E-4
740.0	1120.9805	5776.0	-0.057283815	0.4220191	-0.004956749235294118	-9.58762941176472E-4	-2.2398007958477514E-4	1.1596664359861582E-4
739.0	1129.8679	5792.0	-0.10541111	0.464631	-0.0030079559375	0.0026632437500000022	1.2179958111213239E-4	2.2637541819852964E-4
737.5974	1137.6105	5809.0	-0.13014886	0.49163687	-0.0014551617647058826	0.0015885805882352934	9.134083369377161E-5	-6.32154801038064E-5
737.0	1146.3729	5826.0	-0.108191974	0.52437925	0.0012915815294117653	0.001926022352941174	1.6157313494809695E-4	1.9849515570934153E-5
733.7148	1155.1409	5842.0	-0.124444224	0.53221405	-0.0010157656250000006	4.896750000000019E-4	-1.4420919715073537E-4	-8.977170955882326E-5
732.78094	1161.6572	5859.0	-0.11694386	0.47548655	4.4119788235294174E-4	-0.0033369117647058816	8.570373572664367E-5	-2.250933391003461E-4
730.81195	1168.5641	5876.0	-0.12038414	0.4069841	-2.023694117647061E-4	-0.0040295558823529405	-3.785689965397928E-5	-4.074377162629758E-5
727.81494	1175.2776	5892.0	-0.14211112	0.36686593	-0.0013579362500000004	-0.0025073856250000005	-7.22229273897059E-5	9.513564108455875E-5
724.9092	1181.1362	5908.0	-0.17882994	0.32744637	-0.002294926249999999	-0.0024637225000000013	-5.8561874999999916E-5	2.7289453124999547E-6
723.0412	1185.9176	5925.0	-0.18428047	0.3020378	-3.206194117647064E-4	-0.0014946217647058802	1.1613569636678192E-4	5.700592560553653E-5
719.14624	1192.7075	5942.0	-0.20566216	0.30536738	-0.0012577464705882358	1.9585764705882345E-4	-5.512512110726644E-5	9.943996539792375E-5
715.2709	1200.4583	5958.0	-0.22552137	0.37451768	-0.0012412006249999993	0.00432189375	1.0341153492647847E-6	2.578772564338235E-4
712.19336	1208.2266	5975.0	-0.23854595	0.4754264	-7.661517647058828E-4	0.00593580705882353	2.7944050605536263E-5	9.49360769896194E-5
708.47943	1216.0411	5991.0	-0.23804536	0.5360309	3.12868749999997E-5	0.003787781249999997	4.9839914981617655E-5	-1.342516130514708E-4
705.27484	1222.1754	6008.0	-0.22102018	0.48913857	0.0010014811764705884	-0.0027583723529411752	5.707025302768169E-5	-3.850678589965395E-4
701.6627	1228.006	6025.0	-0.19068344	0.38067	0.0017845141176470588	-0.006380504117647058	4.6060761245674735E-5	-2.130665743944637E-4
698.80615	1234.7908	6041.0	-0.18754168	0.3379096	1.9636000000000133E-4	-0.002672525000000002	-9.92596323529411E-5	2.3174869485294102E-4
694.924	1240.614	6058.0	-0.20255497	0.3299871	-8.831347058823537E-4	-4.6602941176470585E-4	-6.3499688581315E-5	1.29793858131488E-4
692.02795	1246.458	6075.0	-0.1920474	0.3386795	6.180923529411761E-4	5.113176470588262E-4	8.830747404844292E-5	5.749100346020776E-5
688.04755	1250.9525	6092.0	-0.21282703	0.32117856	-0.0012223311764705878	-0.0010294670588235305	-1.082602076124567E-4	-9.063439446366804E-5
685.2958	1254.7042	6108.0	-0.19716848	0.24264118	9.786593749999996E-4	-0.004908586249999999	1.375619094669117E-4	-2.4244494944852932E-4
680.2682	1260.7318	6124.0	-0.24020724	0.2440858	-0.002689922499999999	9.028874999999874E-5	-2.292863671874999E-4	3.124296874999999E-4
675.33295	1266.6671	6141.0	-0.29261672	0.30847302	-0.0030829105882352946	0.0037874835294117643	-2.3116946366782103E-5	2.174820458477509E-4
671.63965	1272.5405	6157.0	-0.30975884	0.36746955	-0.001071382499999999	0.0036872831249999995	1.2572050551470598E-4	-6.262525275735304E-6
667.8482	1277.1519	6174.0	-0.2731872	0.36826482	0.0021512729411764684	4.6780588235294976E-5	1.8956796712802748E-4	-2.1414720804498262E-4
662.90985	1283.0902	6190.0	-0.25633106	0.3353501	0.0010535087500000012	-0.0020571700000000005	-6.86102619485292E-5	-1.3149691176470596E-4
658.0169	1287.9888	6207.0	-0.2575981	0.30267343	-7.453176470588218E-5	-0.0019221570588235273	-6.635532439446374E-5	7.941937716263131E-6
653.1745	1292.8254	6224.0	-0.3131464	0.29192188	-0.003267547058823529	-6.324441176470588E-4	-1.8782442906574394E-4	7.586546712802756E-5
645.77246	1297.6138	6240.0	-0.39018384	0.28395903	-0.004814840000000001	-4.976781250000013E-4	-9.670580882352949E-5	8.42287454044109E-6
638.601	1302.399	6258.0	-0.46323547	0.26645002	-0.004058423888888888	-9.727227777777773E-4	4.2023117283950707E-5	-2.639136959876533E-5
631.76154	1307.2385	6273.0	-0.48574576	0.26163274	-0.001500686000000003	-3.2115200000000234E-4	1.7051585925925903E-4	4.3438051851851656E-5
625.86383	1313.1362	6290.0	-0.4521895	0.31118432	0.0019738976470588237	0.002914798823529414	2.0438727335640155E-4	1.9035004844290685E-4
620.7217	1317.9175	6306.0	-0.36494642	0.3270238	0.005452692500000002	9.899674999999976E-4	2.1742467830882363E-4	-1.2030195772058853E-4
615.25146	1322.7485	6324.0	-0.27484655	0.31887847	0.005005548333333332	-4.525183333333306E-4	-2.484134259259278E-5	-8.013810185185156E-5
608.867	1327.5997	6340.0	-0.2951756	0.2938176	-0.0012705656249999975	-0.0015663043750000008	-3.922571223958331E-4	-6.961162760416689E-5
601.0696	1333.4479	6356.0	-0.39035133	0.30410945	-0.005948483125000001	6.432406249999995E-4	-2.923698437500002E-4	1.3809656250000002E-4
593.19635	1338.3528	6373.0	-0.49177685	0.30820823	-0.005966207058823529	2.4110470588235435E-4	-1.0425843425604662E-6	-2.3655054065743832E-5
585.60144	1341.6992	6390.0	-0.5342851	0.28135002	-0.0025004852941176454	-0.001579894705882356	2.038659861591696E-4	-1.0711761245674766E-4
578.76587	1344.6171	6406.0	-0.48682964	0.2001369	0.002965966249999997	-0.005075819999999998	3.4165322150735264E-4	-2.1849533088235263E-4
572.1639	1348.4181	6423.0	-0.41796857	0.16429919	0.00405065117647059	-0.0021081005882352937	6.380499567474075E-5	1.7457173010380615E-4
566.479	1351.3473	6439.0	-0.35777694	0.15002018	0.0037619768749999997	-8.924381250000005E-4	-1.8042143841911866E-5	7.597890395220582E-5
559.7033	1354.0989	6456.0	-0.35644162	0.16623722	7.854823529411607E-5	9.539435294117641E-4	-2.166722729238755E-4	1.0861068555363321E-4
552.6528	1357.0868	6472.0	-0.3825312	0.17650078	-0.00163059875	6.414725000000003E-4	-1.0682168658088226E-4	-1.9529439338235235E-5
547.03864	1359.9742	6489.0	-0.38414532	0.1535569	-9.494823529411746E-5	-0.00134964	9.03323832179931E-5	-1.1712426470588237E-4
540.4078	1361.8981	6506.0	-0.37881818	0.13604502	3.133611764705887E-4	-0.0010301105882352946	2.4018200692041537E-5	1.879584775086503E-5
533.39716	1363.9008	6523.0	-0.3936996	0.11358069	-8.753776470588223E-4	-0.0013214311764705878	-6.992581314878888E-5	-1.7136505190311367E-5
525.6287	1365.8428	6539.0	-0.43584725	0.09902101	-0.0026342281250000023	-9.099799999999995E-4	-1.0992815487132374E-4	2.571569852941177E-5
518.0663	1367.0	6556.0	-0.48588315	0.081643395	-0.002943288235294116	-0.0010222126470588243	-1.8180006487889035E-5	-6.6019204152249875E-6
509.11206	1367.0	6572.0	-0.54005	0.02666576	-0.0033854281250000028	-0.0034361021875	-2.763374310661793E-5	-1.5086809627757347E-4
502.04514	1367.0	6589.0	-0.52307326	-0.019345332	9.98631764705885E-4	-0.002706534823529412	2.578858758650522E-4	4.2915727292387534E-5
495.19333	1367.0	6605.0	-0.46264488	-0.053873245	0.0037767737500000002	-0.0021579945625	1.736338740808822E-4	3.4283766314338235E-5
489.40704	1366.469	6621.0	-0.37591752	-0.05490291	0.0054204599999999985	-6.435406249999994E-5	1.0273039062499989E-4	1.3085253125E-4
483.54413	1365.0	6638.0	-0.311061	-0.0752751	0.0038150894117647076	-0.0011983641176470587	-9.443356401384063E-5	-6.670647383217992E-5
477.68652	1363.5621	6655.0	-0.2907506	-0.09867019	0.001194729411764703	-0.0013761817647058828	-1.5413882352941204E-4	-1.0459861591695534E-5
471.95538	1360.6519	6672.0	-0.32027808	-0.16785315	-0.0017369105882352937	-0.004069585882352941	-1.724494117647057E-4	-1.5843553633217993E-4
463.6773	1356.3386	6688.0	-0.39830986	-0.24515335	-0.00487698625	-0.004831262499999999	-1.9625472886029412E-4	-4.7604788602941114E-5
457.03485	1352.5175	6705.0	-0.44779864	-0.2869088	-0.0029111047058823537	-0.002456202941176472	1.1564009083044977E-4	1.3970938581314864E-4
451.3596	1348.573	6721.0	-0.4272076	-0.2985099	0.0012869400000000003	-7.250687499999985E-4	2.6237779411764713E-4	1.081958869485296E-4
445.6499	1344.7666	6738.0	-0.3723547	-0.27172324	0.0032266411764705905	0.0015756858823529423	1.1410006920415236E-4	1.3533850778546711E-4
439.8429	1339.8429	6755.0	-0.32201377	-0.268568	0.0029612311764705885	1.8560235294117668E-4	-1.5612352941176585E-5	-8.176961937716269E-5
435.0366	1335.0366	6771.0	-0.2782789	-0.2836192	0.002733429374999999	-9.407000000000026E-4	-1.4237612591911855E-5	-7.039389705882371E-5
429.18332	1328.1833	6788.0	-0.30130348	-0.3712174	-0.0013543870588235303	-0.005152835294117645	-2.404597902249135E-4	-2.477726643598613E-4
424.22668	1320.4534	6804.0	-0.31734985	-0.46594962	-0.0010028981249999985	-0.005920763750000002	2.1968058363970737E-5	-4.7995528492647327E-5
419.3225	1313.4838	6821.0	-0.30312738	-0.51718843	8.366158823529405E-4	-0.003014047647058825	1.0820670631487876E-4	1.709833001730104E-4
415.40527	1305.8105	6838.0	-0.26347393	-0.50814956	0.00233255588235294	5.316982352941195E-4	8.799647058823527E-5	2.0857328719723202E-4
411.59747	1299.195	6854.0	-0.21317606	-0.46098974	0.0031436168750000014	0.002947488750000001	5.0691312040441344E-5	1.509869071691176E-4
405.96936	1291.2925	6871.0	-0.22554615	-0.43792036	-7.276523529411765E-4	0.0013570223529411748	-2.277217192906575E-4	-9.355684688581332E-5
400.5	1284.0	6887.0	-0.30785584	-0.45379853	-0.005144355624999999	-9.92385624999998E-4	-2.760439545036764E-4	-1.468379986213233E-4
394.5	1276.0	6904.0	-0.377092	-0.4835239	-0.004072715294117646	-0.00174855117647059	6.303766652249136E-5	-4.4480326557093643E-5
388.9687	1266.9374	6920.0	-0.4004533	-0.5123215	-0.0014600812500000018	-0.0017998499999999987	1.6328962775735277E-4	-3.2061764705880436E-6
385.07382	1257.6846	6937.0	-0.320625	-0.5532422	0.004695782352941178	-0.002407100000000002	3.6210962370242234E-4	-3.5720588235294306E-5
383.5931	1248.9656	6953.0	-0.15745923	-0.55643094	0.010197860625	-1.9929625000000145E-4	3.4387989200367633E-4	1.3798773437500003E-4
381.6845	1239.4225	6970.0	-0.051103093	-0.5872955	0.006256243352941177	-0.0018155623529411723	-2.3185983953287188E-4	-9.50744766435983E-5
378.74182	1229.7091	6987.0	-0.052655797	-0.60307276	-9.133552941176442E-5	-9.280741176470597E-4	-3.733869930795848E-4	5.220519031141839E-5
375.85742	1219.2871	7003.0	-0.12767999	-0.6317118	-0.004689012062499999	-0.0017899400000000038	-2.873547833180147E-4	-5.3866617647059E-5
373.84998	1209.2499	7020.0	-0.14916077	-0.6383444	-0.0012635752941176474	-3.9015294117646993E-4	2.0149628049307954E-4	8.234041522491375E-5
372.89096	1199.4548	7036.0	-0.10690309	-0.6185322	0.0026411049999999995	0.0012382625000000036	2.4404251838235292E-4	1.017759650735296E-4
370.9682	1189.8411	7053.0	-0.0684478	-0.5903013	0.0022620758823529413	0.0016606411764705851	-2.2295830449826956E-5	2.4845804498269502E-5
370.00983	1177.0687	7070.0	-0.04117099	-0.6351228	0.001604518235294118	-0.0026365588235294094	-3.8679861591695484E-5	-2.5277647058823496E-4
368.10196	1164.6118	7086.0	-0.070147954	-0.75246626	-0.00181106025	-0.007333966250000004	-2.1347365533088238E-4	-2.9358796415441217E-4
367.14218	1152.8531	7103.0	-0.08242878	-0.8088535	-7.224015294117644E-4	-0.003316896470588232	6.403874826989621E-5	2.3629822231833954E-4
367.77286	1143.1357	7120.0	-0.03742414	-0.7440239	0.0026473317647058817	0.0038135058823529438	1.9821960553633214E-4	4.194354325259515E-4
368.0	1133.2007	7137.0	0.03660203	-0.609262	0.004354480588235295	0.007927170588235293	1.0042051903114194E-4	2.4198027681660874E-4
368.0	1123.6039	7153.0	0.06021405	-0.51203936	0.0014757512499999998	0.006076414999999995	-1.7992058363970593E-4	-1.1567222426470613E-4
369.0	1114.8251	7169.0	0.07899322	-0.49295554	0.0011736981250000003	0.0011927387500000018	-1.887832031249997E-5	-3.0522976562499956E-4
369.5778	1105.6888	7186.0	0.05391454	-0.5087443	-0.0014752164705882356	-9.287505882352949E-4	-1.558185056228374E-4	-1.2479349048442922E-4
371.51736	1098.4479	7203.0	0.075077996	-0.48583826	0.0012449091764705881	0.0013474141176470597	1.600073910034602E-4	1.3389204152249143E-4
372.46646	1091.1342	7219.0	0.107709445	-0.41557094	0.0020394655625000004	0.004391707500000001	4.965977412683827E-5	1.9026833639705887E-4
374.3884	1084.8348	7236.0	0.11833161	-0.3677677	6.248332352941178E-4	0.0028119552941176483	-8.321366630622838E-5	-9.292660034602076E-5
377.35168	1078.945	7252.0	0.1570879	-0.32302436	0.002422268125	0.002796458749999998	1.1233968060661762E-4	-9.685340073531563E-7
379.25894	1073.2231	7269.0	0.16360912	-0.30216914	3.836011764705879E-4	0.001226777647058824	-1.1992158520761246E-4	-9.23341825259514E-5
381.21103	1068.367	7286.0	0.14722748	-0.28110525	-9.636258823529413E-4	0.0012390523529411783	-7.924865051903114E-5	7.220415224914327E-7
384.1774	1064.6453	7302.0	0.16006732	-0.22917283	8.024900000000012E-4	0.0032457762499999987	1.103822426470589E-4	1.254202435661763E-4
387.1669	1059.7496	7319.0	0.16065302	-0.2291468	3.445294117647027E-5	1.5311764705872033E-6	-4.5178650519031234E-5	-1.908379455017301E-4
390.0161	1055.9678	7335.0	0.19182196	-0.22286634	0.0019480587500000004	3.9252875000000097E-4	1.1960036305147063E-4	2.443734834558836E-5
394.5	1053.0	7352.0	0.25202128	-0.22274123	0.0035411364705882353	7.359411764704932E-6	9.371045415224911E-5	-2.2657019896193884E-5
398.84036	1048.1597	7368.0	0.28164765	-0.22584605	0.0018516481250000008	-1.9405124999999877E-4	-1.0559302159926466E-4	-1.2588166360293981E-5
403.44196	1044.3721	7385.0	0.289418	-0.22142896	4.570794117647048E-4	2.598288235294109E-4	-8.20334537197233E-5	2.6698827854671155E-5
407.61053	1041.3895	7401.0	0.288609	-0.19153813	-5.056250000000026E-5	0.0018681768750000004	-3.1727619485294066E-5	1.0052175321691185E-4
412.50403	1038.496	7418.0	0.29044977	-0.17246652	1.0828058823529362E-4	0.0011218594117647052	9.343711072664346E-6	-4.3901027249135015E-5
417.09387	1035.6041	7436.0	0.2788955	-0.15003836	-6.419038888888876E-4	0.001246008888888889	-4.167691539578784E-5	6.897193173565763E-6
422.92975	1032.7135	7451.0	0.31990898	-0.14836653	0.002734231999999999	1.114553333333342E-4	2.2507572592592577E-4	-7.563690370370366E-5
430.33878	1029.8306	7468.0	0.3895721	-0.160347	0.004097830588235292	-7.047335294117643E-4	8.02116816608996E-5	-4.801110957324109E-5
436.5	1027.5	7485.0	0.45545083	-0.16592424	0.0038752194117647057	-3.2807294117647123E-4	-1.3094775086505092E-5	2.215650519031136E-5
443.49783	1024.0015	7501.0	0.4705175	-0.16778094	9.416668750000003E-4	-1.1604374999999931E-4	-1.833470335477941E-4	1.3251824448529495E-5
449.19186	1024.0	7518.0	0.41673157	-0.11028707	-0.0031638782352941164	0.0033819923529411757	-2.4150265354671273E-4	2.05766829584775E-4
455.98453	1020.6719	7535.0	0.37750337	-0.10771845	-0.002307541176470588	1.5109529411764752E-4	5.037276816608991E-5	-1.9005276816608992E-4
463.1923	1019.7019	7551.0	0.37803295	-0.076784186	3.309874999999837E-5	0.0019333914999999993	1.4628999540441164E-4	1.1139351286764699E-4
468.66257	1018.7792	7567.0	0.38433662	-0.0491542	3.9397937500000244E-4	0.0017268741250000001	2.2555039062500254E-5	-1.2907335937499949E-5
476.65073	1019.0	7584.0	0.4214424	-0.0061375755	0.002182692941176469	0.0025303896764705884	1.0521844506920393E-4	4.726562067474049E-5
484.33353	1020.0834	7601.0	0.4636687	0.04550329	0.0024839	0.0030376979705882354	1.7718062283737096E-5	2.9841664359861593E-5
491.12045	1021.04016	7617.0	0.46854997	0.1032444	3.0507937499999957E-4	0.003608819375	-1.3617628906250002E-4	3.569508777573528E-5
497.99847	1023.99927	7633.0	0.4432381	0.15710509	-0.0015819918749999974	0.003366293125	-1.1794195312499981E-4	-1.5157890624999983E-5
504.66776	1027.6677	7650.0	0.41525975	0.23270252	-0.0016457852941176494	0.004446907647058823	-3.7525540657442332E-6	6.356556012110723E-5
511.54144	1031.6943	7667.0	0.38479587	0.29963014	-0.0017919929411764706	0.0039369188235294115	-8.600449826989484E-6	-2.9999342560553625E-5
518.38116	1035.5874	7683.0	0.40165338	0.32073796	0.0010535943750000012	0.00131923875	1.778492072610295E-4	-1.6360500459558822E-4
526.01434	1040.5072	7700.0	0.4277721	0.32339156	0.0015363952941176461	1.560941176470608E-4	2.8400054065743814E-5	-6.842027249134936E-5
533.85504	1046.1412	7717.0	0.45554832	0.32910043	0.0016338952941176482	3.3581588235293984E-4	5.735294117647182E-6	1.0571868512110532E-5
542.5991	1052.5991	7733.0	0.51436263	0.3740322	0.0036758943750000023	0.002808235624999999	1.2762494255514711E-4	1.5452623391544118E-4
550.9909	1061.9908	7750.0	0.53997636	0.49903414	0.00150669	0.007353055294117649	-1.2760025735294132E-4	2.6734233347750885E-4
559.1162	1072.1162	7766.0	0.5424823	0.6465912	1.5662124999999555E-4	0.009222316250000001	-8.437929687500028E-5	1.1682880974264699E-4
566.7964	1082.6946	7783.0	0.49834943	0.7240421	-0.0025960511764705875	0.004555935294117647	-1.6192190743944605E-4	-2.7449299740484436E-4
572.21136	1090.6152	7799.0	0.40037152	0.6824185	-0.006123619375	-0.002601474999999999	-2.2047301240808828E-4	-4.4733814338235284E-4
575.7838	1099.5676	7816.0	0.25321662	0.5815953	-0.008656170588235293	-0.0059307764705882355	-1.4897360077854665E-4	-1.9584126297577862E-4
578.57434	1105.8615	7833.0	0.1210941	0.432784	-0.007771912941176472	-0.008753605882352944	5.2015155709342456E-5	-1.6604878892733578E-4
579.0	1112.9695	7850.0	0.008736462	0.35164016	-0.006609272823529412	-0.004773167058823531	6.839059515570941E-5	2.341434602076125E-4
580.0	1118.5873	7866.0	-0.042993393	0.3061568	-0.0032331159375	-0.0028427099999999983	2.1100980537683823E-4	1.206535661764708E-4
580.0	1126.4208	7883.0	-0.062495515	0.36115968	-0.0011471836470588238	0.003235463529411763	1.2270189943771622E-4	3.5753961937716244E-4
577.9328	1135.336	7899.0	-0.120362036	0.45934772	-0.0036166575625000003	0.006136752500000002	-1.5434211971507354E-4	1.8133056066176493E-4
575.9186	1142.1222	7916.0	-0.16564544	0.5107407	-0.0026637296470588233	0.0030231164705882374	5.605458326124571E-5	-1.831550605536332E-4
573.07367	1146.8895	7933.0	-0.20719287	0.42514443	-0.002443966470588235	-0.005035074705882355	1.2927245674740478E-5	-4.7401124567474074E-4
570.1766	1151.7351	7949.0	-0.24083473	0.2914316	-0.0021026162499999997	-0.008357051875	2.1334388786764714E-5	-2.0762357306985284E-4
565.36444	1155.6356	7966.0	-0.2826536	0.17749399	-0.0024599335294117654	-0.006702212352941178	-2.1018663494809744E-5	9.734350129757778E-5
560.38715	1160.6129	7982.0	-0.33294702	0.18337876	-0.0031433387499999986	3.677981250000007E-4	-4.2712826286764576E-5	4.4187565487132367E-4
555.48346	1165.5165	7999.0	-0.3595751	0.2604022	-0.0015663576470588234	0.004530790588235293	9.276359429065737E-5	2.44881909602076E-4
551.59576	1168.7021	8016.0	-0.32213816	0.25671595	0.002202172941176469	-2.168382352941145E-4	2.2167826989619364E-4	-2.7927228373702395E-4
546.7396	1171.6302	8032.0	-0.28803167	0.20003743	0.0021316556249999993	-0.0035424075000000024	-4.407332261029346E-6	-2.07848079044118E-4
543.0	1173.5	8049.0	-0.24349284	0.12497637	0.00261993117647059	-0.004415356470588235	2.872209126297593E-5	-5.1349939446366605E-5
538.11755	1175.0	8065.0	-0.25117585	0.051289804	-4.801881249999994E-4	-0.0046054103750000006	-1.9375745634191184E-4	-1.1878369025735368E-5
532.7321	1175.0	8082.0	-0.28982165	-0.00634968	-0.002273282352941177	-0.0033905578823529414	-1.0547613105536338E-4	7.146191133217995E-5
529.29877	1173.6494	8098.0	-0.2818787	-0.07390441	4.964343750000003E-4	-0.0042221706250000005	1.7310729549632357E-4	-5.1975796415441194E-5
525.3346	1171.6674	8115.0	-0.24755204	-0.16299103	0.002019215294117646	-0.005240389411764706	8.957534818339093E-5	-5.989522275086505E-5
521.5395	1168.5396	8131.0	-0.2207373	-0.22727711	0.0016759212500000002	-0.00401788	-2.1455877757352862E-5	7.640683823529416E-5
517.58325	1164.5833	8148.0	-0.20448373	-0.28304088	9.560923529411761E-4	-0.0032802217647058818	-4.2342876297577886E-5	4.3391660899654E-5
512.76404	1159.646	8165.0	-0.24945882	-0.3267724	-0.0026455935294117643	-0.002572442352941178	-2.118638754325259E-4	4.163408304498258E-5
508.85318	1154.7798	8181.0	-0.2708815	-0.35149395	-0.0013389175	-0.0015450968749999988	8.166725183823527E-5	6.420909237132369E-5
507.00034	1152.0007	8198.0	-0.20984313	-0.31124684	0.003590492352941177	0.002367477058823528	2.8996528546712806E-4	2.3015140787197214E-4
506.0	1149.0381	8215.0	-0.097973704	-0.2216792	0.006580554470588235	0.005268684705882355	1.7588600692041516E-4	1.7065927335640162E-4
504.1379	1148.0	8231.0	-0.013311512	-0.10840503	0.005291387	0.007079635625	-8.057296691176469E-5	1.1318443244485277E-4
503.5	1148.0	8247.0	-0.009683038	-0.05365118	2.2677962499999997E-4	0.003422115625	-3.165379609375E-4	-2.2859499999999998E-4
504.0	1148.0	8260.0	-0.009683038	-0.05365118	0.0	0.0	-1.7444586538461535E-5	-2.6323966346153844E-4
