# Supplementary material for: Finger drawing on smartphone screens enables early Parkinson’s disease detection through hybrid 1D-CNN and BiGRU deep learning architecture
Source: PLoS One. 2025 Jul 14;20(7):e0327733. doi: 10.1371/journal.pone.0327733 (PMC12258557; doi:10.1371/journal.pone.0327733)
Supplement: S2 File — (ZIP) [file pone.0327733.s002.zip › Dataset/Spiral/healthy/036_HC_SPIR_R.txt]

502.0	641.0	0.0	0.0	0.0	0.0	0.0	0.0	0.0
508.6724	637.1638	126.0	0.25593185	-0.14951298	0.0020312051587301587	-0.0011866109523809524	1.6120675862937768E-5	-9.41754724111867E-6
512.32654	637.0	142.0	0.18146937	0.039971597	-0.004653905000000002	0.0118427860625	-4.17819384920635E-4	8.143373134300595E-4
517.38086	637.0	159.0	0.28512183	0.05314578	0.006097203529411767	7.749519411764705E-4	6.324181487889275E-4	-6.510490659602076E-4
522.2782	638.0	176.0	0.3090959	0.09481689	0.0014102394117647035	0.0024512417647058827	-2.757037716262978E-4	9.860528373702425E-5
527.78394	638.59467	191.0	0.3256726	0.087871976	0.0011051133333333334	-4.6299426666666644E-4	-2.0341738562091338E-5	-1.942824020915033E-4
533.62305	639.541	208.0	0.35621634	0.09341059	0.0017966905882352965	3.258008235294116E-4	4.068101499423312E-5	4.639971118800459E-5
539.3882	640.0	224.0	0.37842596	0.06824538	0.001388101249999999	-0.0015728256250000005	-2.5536833639706088E-5	-1.1866415303308825E-4
544.0	641.5	241.0	0.4067753	0.078719035	0.0016676082352941176	6.160973529411772E-4	1.644158737024227E-5	1.2876017517301044E-4
544.0	642.0	259.0	0.21970856	0.060457055	-0.010392596666666667	-0.0010145544444444448	-6.700113834422659E-4	-9.059176652142343E-5
549.99634	643.3321	274.0	0.11383175	0.05444825	-0.0070584540000000005	-4.0058700000000037E-4	2.2227617777777775E-4	4.093116296296295E-5
556.6728	644.22424	291.0	0.2127957	0.054421894	0.005821408823529412	-1.5503529411763655E-6	7.576389896193773E-4	2.3472743944636707E-5
563.5417	646.18054	308.0	0.40758392	0.096271984	0.011458130588235292	0.0024617700000000003	3.315718685121106E-4	1.449011972318339E-4
570.3622	647.1207	324.0	0.527082	0.09860671	0.007468630000000004	1.459203749999997E-4	-2.4934378676470554E-4	-1.4474060156250004E-4
576.2818	649.09393	340.0	0.39781654	0.10956574	-0.008079091250000003	6.849393749999997E-4	-9.717325781250005E-4	3.36886875E-5
582.1557	651.03894	357.0	0.34150586	0.11960942	-0.003312392941176471	5.908047058823529E-4	2.8039401816609016E-4	-5.537333477508633E-6
586.8139	652.938	373.0	0.29615045	0.12891659	-0.002834713124999999	5.816981250000002E-4	2.985498851102949E-5	-5.691613051470425E-7
592.63635	654.8788	390.0	0.29142585	0.13289458	-2.779176470588249E-4	2.3399941176470673E-4	1.5039973399653966E-4	-2.0452865484429028E-5
598.4655	656.82184	407.0	0.3222586	0.12663627	0.0018136911764705893	-3.681358823529422E-4	1.2303581314878907E-4	-3.5419723183391116E-5
603.4002	658.80005	423.0	0.3273927	0.1171184	3.208812499999984E-4	-5.948668749999999E-4	-9.330062040441193E-5	-1.4170687040441104E-5
608.48517	660.7426	440.0	0.31725815	0.118405975	-5.961499999999979E-4	7.57397058823529E-5	-5.394301470588214E-5	3.9447445934256044E-5
613.39935	661.6997	471.0	0.30226728	0.092290565	-4.835764516129029E-4	-8.42432580645161E-4	3.6314047866804837E-6	-2.9618460855726255E-5
617.3004	663.6502	479.0	0.25046366	0.08208077	-0.006475452500000006	-0.001276224375000001	-7.489845060483879E-4	-5.422397429435499E-5
622.1391	665.0	490.0	0.24491566	0.08454958	-5.043636363636336E-4	2.244372727272729E-4	5.428262603305793E-4	1.364237861570249E-4
626.5816	667.5272	506.0	0.247703	0.106337845	1.7420874999999995E-4	0.0013617665625	4.24107741477271E-5	7.108308061079545E-5
631.41254	668.4708	523.0	0.26749855	0.11020333	0.0011644441176470585	2.273814705882354E-4	5.824913927335638E-5	-6.672853481833909E-5
637.2425	670.4142	539.0	0.3182282	0.10698729	0.003170603125000001	-2.010025000000002E-4	1.253849379595589E-4	-2.6773998161764725E-5
641.6526	672.3263	556.0	0.33150184	0.102192946	7.80802352941175E-4	-2.8202023529411716E-4	-1.4057651600346034E-4	-4.765749134948056E-6
646.51825	674.25916	573.0	0.3117703	0.11507216	-0.0011606788235294114	7.576008235294117E-4	-1.1420477508650509E-4	6.115417993079581E-5
651.4113	676.2056	589.0	0.2934024	0.11854325	-0.0011479937499999995	2.1694312499999976E-4	7.928170955882408E-7	-3.379110615808825E-5
656.25104	677.0	606.0	0.27688864	0.10423347	-9.713976470588229E-4	-8.417517647058828E-4	1.0388006055363331E-5	-6.227616998269898E-5
660.18823	679.0941	622.0	0.24933986	0.08220978	-0.0017217987500000014	-0.001376480625	-4.690006893382366E-5	-3.342055376838232E-5
665.1327	680.04425	639.0	0.25690708	0.06342281	4.451305882352949E-4	-0.0011051158823529412	1.2746643166089978E-4	1.596263192041522E-5
669.0553	682.02765	656.0	0.24654362	0.08202818	-6.096152941176482E-4	0.0010944335294117652	-6.204387543252606E-5	1.2938525951557096E-4
673.9027	683.9676	672.0	0.2547267	0.11078495	5.114424999999988E-4	0.0017972981249999992	7.006611213235294E-5	4.3929037224264624E-5
677.792	686.792	689.0	0.26727688	0.15028325	7.382458823529425E-4	0.0023234294117647067	1.3341375432526094E-5	3.094889922145338E-5
681.7	689.7	705.0	0.24845496	0.18254529	-0.0011763699999999995	0.0020163774999999995	-1.1966349264705887E-4	-1.9190744485294198E-5
685.4882	691.74414	722.0	0.22248885	0.1912228	-0.0015274182352941184	5.104417647058823E-4	-2.0649896193771698E-5	-8.858445501730101E-5
689.43427	695.43427	739.0	0.22220486	0.19309196	-1.6705294117646115E-5	1.0995058823529462E-4	8.886546712802778E-5	-2.3558304498269864E-5
695.033	698.35535	755.0	0.25413078	0.19912118	0.0019953699999999998	3.768262500000001E-4	1.2575470588235287E-4	1.6679728860294094E-5
699.24445	701.24445	772.0	0.30598876	0.18961874	0.0030504694117647075	-5.589670588235294E-4	6.206467128027692E-5	-5.5046665224913506E-5
704.13	704.13	789.0	0.3166687	0.18792476	6.282317647058823E-4	-9.964588235294186E-5	-1.4248456747404853E-4	2.7018892733563974E-5
707.9888	706.4944	805.0	0.28567022	0.17075856	-0.0019374050000000032	-0.0010728874999999995	-1.6035229779411784E-4	-6.08276011029411E-5
710.4187	709.4187	821.0	0.2016018	0.15154219	-0.0052542762499999986	-0.0012010231250000006	-2.073044531249997E-4	-8.00847656250007E-6
714.6391	712.3195	838.0	0.16555093	0.16694824	-0.002120639411764705	9.062382352941179E-4	1.8433157871972317E-4	1.2395655060553636E-4
718.63556	716.63556	855.0	0.19445601	0.20284182	0.0017002988235294118	0.00211138705882353	2.2476107266435982E-4	7.0891107266436E-5
723.73157	720.48773	872.0	0.24779412	0.24209452	0.003137535882352941	0.0023089823529411765	8.454335640138407E-5	1.1623252595155679E-5
727.37573	724.37573	888.0	0.28603005	0.26335534	0.0023897456249999983	0.0013288012499999991	-4.673689108455892E-5	-6.126131893382359E-5
731.2387	727.1193	904.0	0.27140287	0.23257713	-9.141987499999976E-4	-0.001923638125	-2.0649652343749975E-4	-2.0327746093749995E-4
734.066	731.13196	921.0	0.2070365	0.20942755	-0.0037862570588235297	-0.0013617400000000002	-1.6894460640138424E-4	3.305283088235293E-5
738.0378	735.0378	938.0	0.18585485	0.20825101	-0.0012459794117647073	-6.920823529411787E-5	1.4942809688581307E-4	7.603128027681661E-5
741.83734	738.83734	954.0	0.19056907	0.22949502	2.946387500000012E-4	0.0013277506250000005	9.628863511029428E-5	8.730992876838239E-5
744.77454	742.77454	971.0	0.20211399	0.24752097	6.791129411764698E-4	0.0010603500000000007	2.261612889273345E-5	-1.572944852941175E-5
748.6729	746.6729	987.0	0.21097542	0.25020328	5.538393750000002E-4	1.6764437499999785E-4	-7.82959788602935E-6	-5.579410156250018E-5
751.78754	751.5751	1004.0	0.2153732	0.26106074	2.5869294117647E-4	6.386741176470612E-4	-1.7361554930795894E-5	2.7707631920415494E-5
755.51184	755.51184	1021.0	0.19995275	0.27296472	-9.070852941176456E-4	7.002341176470577E-4	-6.857519031141856E-5	3.621176470588025E-6
759.37476	760.37476	1038.0	0.22036275	0.28574494	0.0012005882352941167	7.517776470588241E-4	1.2398079584775073E-4	3.031972318339201E-6
763.2855	765.2855	1054.0	0.23798966	0.29907963	0.0011016818749999997	8.334181249999989E-4	-6.181647518382311E-6	5.102529871323426E-6
768.5	769.0	1070.0	0.27573067	0.27987698	0.002358813125000001	-0.0012001656249999992	7.857070312500009E-5	-1.2709898437499988E-4
772.0	773.0	1087.0	0.2882583	0.24590214	7.369194117647066E-4	-0.00199852	-9.540551254325263E-5	-4.696202205882358E-5
775.865	777.865	1103.0	0.2556573	0.252844	-0.002037562500000003	4.3386625000000137E-4	-1.7340511948529434E-4	1.520241406250001E-4
779.75476	783.1321	1120.0	0.23208436	0.26753262	-0.001386643529411764	8.640364705882345E-4	3.8289351211072884E-5	2.5304130622837244E-5
783.6382	787.9573	1138.0	0.21513668	0.3003943	-9.415377777777774E-4	0.0018256488888888892	2.472809731299925E-5	5.342291212781415E-5
787.613	793.91956	1153.0	0.22041872	0.3522869	3.5213600000000105E-4	0.0034595066666666674	8.624491851851855E-5	1.0892385185185188E-4
792.505	801.01	1170.0	0.2708767	0.40566248	0.002968116470588236	0.0031397399999999985	1.5388120415224911E-4	-1.880980392156876E-5
796.3252	806.4878	1187.0	0.26874036	0.4173143	-1.2566705882353026E-4	6.854011764705903E-4	-1.8198726643598625E-4	-1.4437287197231814E-4
801.3928	812.3928	1203.0	0.27880168	0.3949496	6.28832499999999E-4	-0.001397793750000001	4.715622242647058E-5	-1.3019968290441195E-4
805.0587	817.08813	1220.0	0.26425683	0.32746702	-8.555794117647057E-4	-0.003969563529411766	-8.731834775086498E-5	-1.512805752595156E-4
809.0195	823.0293	1236.0	0.24220419	0.30373144	-0.001378289999999999	-0.0014834737499999986	-3.266941176470583E-5	1.5538061121323545E-4
812.9187	828.87805	1253.0	0.2301846	0.3148122	-7.070347058823544E-4	6.51809411764704E-4	3.948560553633204E-5	1.2560489186851193E-4
817.76337	834.645	1269.0	0.25018555	0.3573969	0.0012500593749999993	0.002661543750000002	1.223183800551471E-4	1.2560839613970612E-4
821.57526	839.3629	1286.0	0.2534815	0.33813447	1.9387941176470867E-4	-0.0011330841176470587	-6.212823313148769E-5	-2.2321340397923886E-4
824.5254	844.2881	1303.0	0.22884104	0.29617348	-0.0014494388235294137	-0.0024682935294117665	-9.666577854671307E-5	-7.854173010380634E-5
828.45966	850.18945	1319.0	0.20085537	0.29173663	-0.0017491043749999994	-2.773031249999995E-4	-1.872909696691161E-5	1.3693690027573543E-4
832.3545	856.03174	1336.0	0.19879447	0.32886386	-1.2122941176470614E-4	0.0021839547058823535	9.575735077854666E-5	1.447798724048443E-4
837.2147	861.82214	1352.0	0.24457437	0.3655858	0.0028612437500000008	0.0022951212500000005	1.8640457261029418E-4	6.947909007352937E-6
841.0638	867.5957	1369.0	0.28268856	0.3783491	0.0022420111764705863	7.507823529411752E-4	-3.6425445501730264E-5	-9.084346453287209E-5
846.5	873.5	1385.0	0.304601	0.3639209	0.001369527500000002	-9.017625000000001E-4	-5.4530229779411516E-5	-1.0328405330882346E-4
851.2738	879.2738	1402.0	0.30528516	0.3497418	4.024470588235231E-5	-8.340647058823529E-4	-7.819310553633233E-5	3.982223183391012E-6
856.1428	885.1428	1419.0	0.3109578	0.3523543	3.3368470588235333E-4	1.5367647058823632E-4	1.7261176470588298E-5	5.8102422145328785E-5
859.6391	890.9586	1435.0	0.27871498	0.3519154	-0.0020151762500000003	-2.743125000000124E-5	-1.468038097426471E-4	-1.1319232536764847E-5
864.6838	896.6837	1452.0	0.26848215	0.34969628	-6.019311764705898E-4	-1.3053647058823315E-4	8.313206314878885E-5	-6.065012975778348E-6
868.3645	900.3645	1468.0	0.23964258	0.29080504	-0.0018024731249999988	-0.0036807025000000007	-7.503387178308806E-5	-2.2188537683823548E-4
873.242	905.24207	1485.0	0.26226094	0.25538903	0.0013304917647058827	-0.002083294705882353	1.8429205233564007E-4	9.396516435986164E-5
877.19275	909.19275	1502.0	0.2610151	0.22043145	-7.328470588235283E-5	-0.0020563282352941185	-8.257508650519033E-5	1.5862629757784947E-6
880.9743	911.97424	1518.0	0.24534945	0.17337105	-9.791031250000002E-4	-0.002941275	-5.661365119485296E-5	-5.5309172794117605E-5
883.8141	915.8141	1535.0	0.18778987	0.17242898	-0.0033858576470588236	-5.5415882352940547E-5	-1.415737954152249E-4	1.6975641868512115E-4
887.73395	919.7339	1552.0	0.18117155	0.19567017	-3.8931294117647123E-4	0.0013671288235294116	1.7626733564013837E-4	8.367910034602071E-5
890.817	923.63403	1568.0	0.1870831	0.22369334	3.6947187500000096E-4	0.0017514481249999991	4.742405101102951E-5	2.4019956341911724E-5
894.61053	926.8053	1584.0	0.20094769	0.23941724	8.665368750000006E-4	9.827437500000008E-4	3.106656249999998E-5	-4.8044023437499896E-5
897.5019	930.50195	1601.0	0.19696665	0.21324797	-2.3417882352941288E-4	-0.0015393688235294115	-6.474798226643609E-5	-1.4835956314878895E-4
900.697	934.39404	1618.0	0.19370802	0.20656286	-1.916841176470579E-4	-3.9324176470588364E-4	2.4996885813149984E-6	6.741923875432517E-5
903.6367	938.27344	1634.0	0.17524883	0.22281627	-0.0011536993750000009	0.0010158381250000015	-6.0125953584558936E-5	8.806749310661782E-5
906.16174	941.74255	1651.0	0.15726587	0.2241759	-0.0010578211764705877	7.997823529411768E-5	5.63989403114195E-6	-5.5050581747404924E-5
910.0	946.0	1668.0	0.16985367	0.24733414	7.404588235294124E-4	0.0013622494117647057	1.0578117647058825E-4	7.542771626297578E-5
912.4652	950.9304	1684.0	0.18148464	0.26811206	7.269356249999994E-4	0.0012986199999999986	-8.451999080883092E-7	-3.976838235294195E-6
914.3845	956.15356	1701.0	0.15654117	0.30990577	-0.0014672629411764703	0.0024584535294117672	-1.2907050389273354E-4	6.822550173010404E-5
916.311	959.62195	1718.0	0.118864276	0.30029926	-0.0022162878823529415	-5.650888235294125E-4	-4.4060290657439484E-5	-1.7785543252595172E-4
918.0	964.9159	1734.0	0.09025968	0.28878778	-0.0017877872500000006	-7.194675000000011E-4	2.6781289522058807E-5	-9.648667279411793E-6
920.20703	969.6212	1751.0	0.08233351	0.28235772	-4.6624529411764686E-4	-3.7823882352941267E-4	7.773776211072669E-5	2.0072275086505204E-5
921.1811	973.3622	1767.0	0.07099466	0.26380733	-7.086781249999998E-4	-0.0011593993749999983	-1.5152051930147062E-5	-4.88225344669116E-5
923.1279	978.25586	1783.0	0.080340266	0.27746978	5.841003749999995E-4	8.539031249999995E-4	8.079865624999996E-5	1.2583140624999986E-4
924.06085	984.1826	1800.0	0.06754193	0.3162838	-7.528432941176467E-4	0.002283177647058824	-7.864374524221448E-5	8.407497188581321E-5
926.0033	990.0099	1817.0	0.09166163	0.34773842	0.001418805882352941	0.0018502717647058816	1.277440692041522E-4	-2.5465051903114257E-5
927.9095	995.7285	1833.0	0.10822584	0.385588	0.0010352631250000006	0.0023655987499999996	-2.397142233455877E-5	3.2207936580882373E-5
929.85394	1001.5619	1850.0	0.12712064	0.38797197	0.001111458823529412	1.4023352941176548E-4	4.482099913494791E-6	-1.3090383650519026E-4
931.79193	1007.37573	1867.0	0.1331164	0.36393654	3.526917647058817E-4	-0.0014138488235294132	-4.463335640138413E-5	-9.141660899653992E-5
932.74567	1012.23694	1883.0	0.10040493	0.3229718	-0.0020444668749999995	-0.00256029625	-1.4982241498161757E-4	-7.165296415441168E-5
933.6898	1018.06946	1899.0	0.053430855	0.31602392	-0.0029358796875000003	-4.342424999999976E-4	-5.5713300781250045E-5	1.3287835937500015E-4
934.6614	1023.32275	1916.0	0.03266958	0.32105252	-0.0012212514705882355	2.9579999999999965E-4	1.0086048334775087E-4	4.294367647058808E-5
935.5853	1028.756	1933.0	0.02897858	0.31524304	-2.171176470588233E-4	-3.4173411764706077E-4	5.906669550173013E-5	-3.750200692041532E-5
936.0	1033.0435	1950.0	0.03504767	0.30180922	3.570052941176472E-4	-7.902247058823521E-4	3.3771937716262975E-5	-2.6381799307958312E-5
937.0	1037.9816	1966.0	0.043024193	0.2775907	4.985326875E-4	-0.0015136574999999979	8.845462086397047E-6	-4.521454963235286E-5
938.42633	1041.8527	1983.0	0.05495796	0.2391559	7.019862941176469E-4	-0.0022608705882352954	1.1967859212802765E-5	-4.395371107266457E-5
938.0	1046.6724	1999.0	0.035118297	0.2509141	-0.0012399789375	7.34887499999998E-4	-1.2137282697610293E-4	1.8723488051470584E-4
938.0	1051.8413	2016.0	0.006788434	0.26692125	-0.0016664625294117647	9.415970588235309E-4	-2.5087270112456747E-5	1.215938581314899E-5
939.27	1056.81	2033.0	0.012687137	0.30039394	3.4698252941176466E-4	0.001968981764705884	1.184379446366782E-4	6.043439446366783E-5
939.0	1061.3523	2049.0	0.0057247807	0.30673754	-4.3514726874999994E-4	3.9647499999999683E-4	-4.888311238511029E-5	-9.828167279411795E-5
940.1222	1067.3666	2066.0	0.034717422	0.33567324	0.001705449488235294	0.0017021000000000004	1.2591745629325258E-4	7.68014705882355E-5
940.0	1071.0999	2082.0	0.041273598	0.3000443	4.0976100000000024E-4	-0.00222680875	-8.098053051470586E-5	-2.4555679687500003E-4
940.0	1076.9106	2099.0	0.012298451	0.2940009	-0.0017044204117647058	-3.5549411764705744E-4	-1.2436361245674743E-4	1.1007733131487896E-4
941.0	1080.8837	2115.0	0.017070323	0.28159788	2.982419999999999E-4	-7.751887499999992E-4	1.251664007352941E-4	-2.623091452205886E-5
941.0	1085.8221	2132.0	0.025244838	0.27563676	4.8085382352941176E-4	-3.506541176470613E-4	1.0741871972318346E-5	2.4972625432525757E-5
940.1568	1090.6864	2149.0	-0.008650145	0.28038046	-0.0019938225294117646	2.790411764705893E-4	-1.4556919723183388E-4	3.7040899653979445E-5
940.0	1095.3694	2165.0	-0.035032697	0.28016907	-0.0016489095000000002	-1.3211874999998624E-5	2.155706433823527E-5	-1.8265815716911744E-5
940.0	1099.451	2182.0	-0.04427827	0.26231238	-5.438572352941177E-4	-0.0010503935294117652	6.500307439446368E-5	-6.101068555363333E-5
940.0	1103.9385	2198.0	-0.025701078	0.25876734	0.0011610745000000002	-2.2156499999999996E-4	1.0655823345588237E-4	5.180178308823533E-5
939.0	1108.252	2215.0	-0.017165815	0.24902187	5.020742941176469E-4	-5.732629411764709E-4	-3.87647179930796E-5	-2.0688114186851234E-5
939.0	1111.1283	2232.0	-0.018625615	0.21707463	-8.587058823529416E-5	-0.001879249411764707	-3.458499307958477E-5	-7.682273356401389E-5
938.0	1114.9938	2248.0	-0.04851368	0.19498919	-0.0018680040625000001	-0.001380339999999999	-1.1138334214154413E-4	3.1181838235294244E-5
937.0	1118.8593	2265.0	-0.064649515	0.20136094	-9.491667647058824E-4	3.748088235294107E-4	5.404925281141869E-5	1.0324404844290645E-4
935.6414	1122.7172	2281.0	-0.07626962	0.21249317	-7.262565624999995E-4	6.957643750000013E-4	1.393188763786768E-5	2.0059721966911912E-5
936.0	1126.926	2298.0	-0.049153037	0.2415758	0.0015950931176470589	0.0017107429411764704	1.3654998118512108E-4	5.97046215397923E-5
934.75	1130.5	2314.0	-0.041527443	0.25244868	4.7659962499999996E-4	6.795549999999984E-4	-6.990584329044118E-5	-6.44492463235295E-5
935.0	1134.355	2331.0	-0.009485682	0.23897873	0.001884809470588235	-7.923499999999988E-4	8.283587326989618E-5	-8.658264705882337E-5
933.8647	1139.4059	2348.0	-0.02007071	0.2651244	-6.226487058823528E-4	0.0015379805882352931	-1.4749753979238753E-4	1.3707826989619364E-4
932.8974	1142.1027	2364.0	-0.049123943	0.24579573	-0.0018158270625000003	-0.0012080418749999995	-7.457364728860296E-5	-1.716264039522058E-4
931.9596	1146.0404	2380.0	-0.07306737	0.22485559	-0.0014964641875000002	-0.0013087587499999997	1.9960179687500006E-5	-6.294804687500015E-6
932.0	1150.9496	2397.0	-0.053726025	0.24378201	0.0011377261764705887	0.0011133188235294116	1.549523743512111E-4	1.42475151384083E-4
931.0	1154.8026	2414.0	-0.05064991	0.24375682	1.8094794117647043E-4	-1.4817647058812062E-6	-5.62810726643599E-5	-6.557650519031135E-5
930.14514	1158.5646	2430.0	-0.02760189	0.23115322	0.00144050125	-7.877250000000013E-4	7.87220818014706E-5	-4.9140202205882504E-5
929.20636	1162.5873	2447.0	-0.04397528	0.24716413	-9.63140588235294E-4	9.418182352941187E-4	-1.41390696366782E-4	1.0173783737024235E-4
929.0	1166.498	2464.0	-0.049813874	0.22946806	-3.434467058823531E-4	-0.0010409452941176475	3.645258131487888E-5	-1.1663314878892743E-4
928.0	1170.366	2481.0	-0.052537855	0.22680253	-1.6023417647058826E-4	-1.5679588235294114E-4	1.0777207612456754E-5	5.200878892733567E-5
928.0	1174.2739	2497.0	-0.02308355	0.23994654	0.0018408940625	8.215006250000007E-4	1.2507051493566176E-4	6.114353170955886E-5
927.0	1178.1921	2513.0	-0.024259942	0.23298152	-7.35244999999999E-5	-4.35313750000001E-4	-1.1965116015625E-4	-7.855089843750011E-5
925.5	1182.0	2530.0	-0.05419659	0.23479791	-0.0017609792941176473	1.0684647058823536E-4	-9.926204671280279E-5	3.189177768166096E-5
926.0	1184.4545	2546.0	-0.045258354	0.20103246	5.586397500000001E-4	-0.002110340625	1.4497619025735295E-4	-1.3857419347426472E-4
924.6267	1188.7466	2563.0	-0.04092696	0.19481361	2.5478788235294133E-4	-3.6581470588235285E-4	-1.7873639273356402E-5	1.0261917171280278E-4
925.0	1191.8312	2580.0	-0.022680407	0.18053877	0.0010733266470588235	-8.396964705882359E-4	4.8149339100346004E-5	-2.7875397923875477E-5
924.0	1194.2631	2596.0	-0.022777013	0.17172095	-6.037874999999943E-6	-5.511137499999985E-4	-6.746028262867647E-5	1.803642003676484E-5
923.0	1198.5032	2613.0	-0.05092569	0.19903767	-0.001655804529411765	0.0016068658823529406	-9.704509731833911E-5	1.269399783737023E-4
920.81476	1202.3705	2629.0	-0.09895239	0.23052122	-0.00300166875	0.001967721875	-8.411651378676469E-5	2.255349954044121E-5
919.8952	1205.1049	2646.0	-0.095342726	0.21688813	2.1233317647058816E-4	-8.019464705882345E-4	1.8905893685121106E-4	-1.629216673875432E-4
918.93854	1209.1229	2663.0	-0.08744444	0.22067559	4.646050588235297E-4	2.227917647058819E-4	1.4839522491349504E-5	6.027871972318332E-5
919.0	1212.954	2679.0	-0.04114093	0.2231884	0.002893969375	1.5705062500000026E-4	1.518352697610294E-4	-4.108821231617603E-6
918.0537	1215.8926	2696.0	-0.0084190825	0.19720353	0.0019248145588235293	-0.0015285217647058836	-5.700910683391004E-5	-9.915131704152258E-5
918.0	1219.7224	2713.0	-0.0021880053	0.2112745	3.6653395294117643E-4	8.277041176470598E-4	-9.166356505190311E-5	1.386015224913496E-4
917.0	1223.5798	2729.0	-0.029141683	0.22713362	-0.00168460485625	9.911950000000003E-4	-1.2819617557444852E-4	1.0218180147058779E-5
916.0	1226.7745	2745.0	-0.05691185	0.22096965	-0.0017356354375	-3.8524812500000116E-4	-3.189411328124989E-6	-8.602769531250009E-5
915.3175	1230.6825	2762.0	-0.060735054	0.23133145	-2.248943529411763E-4	6.095176470588238E-4	8.886712262110727E-5	5.851563365051912E-5
915.0	1235.3165	2779.0	-0.043153998	0.24759305	0.0010341797647058823	9.565647058823538E-4	7.406318339100345E-5	2.0414532871972352E-5
914.0	1238.1802	2795.0	-0.044735365	0.22659355	-9.883543750000001E-5	-0.0013124687500000003	-7.081345013786764E-5	-1.4181459099264714E-4
913.0	1241.0774	2812.0	-0.04489669	0.1952938	-9.489705882353166E-6	-0.0018411617647058833	5.255631271626285E-6	-3.109958910034606E-5
912.0	1244.944	2829.0	-0.06303758	0.1870755	-0.0010671111764705879	-4.834294117647049E-4	-6.221302768166087E-5	7.986660899653991E-5
910.60046	1247.3995	2845.0	-0.077535294	0.1650862	-9.061071250000005E-4	-0.001374331250000001	1.0062753216911707E-5	-5.568136488970601E-5
909.6502	1250.6996	2862.0	-0.07781671	0.16250296	-1.6553882352940745E-5	-1.5195529411764629E-4	5.232666133217999E-5	7.19044679930797E-5
908.6923	1253.3076	2879.0	-0.06374623	0.17830743	8.276752941176468E-4	9.296747058823522E-4	4.96605397923875E-5	6.362529411764696E-5
907.7706	1256.4587	2895.0	-0.059749722	0.16292344	2.497817500000002E-4	-9.614993749999991E-4	-3.611834650735292E-5	-1.1819838005514696E-4
908.0	1258.204	2911.0	-0.029923212	0.13787626	0.0018641568749999998	-0.0015654487500000001	1.0089844531249998E-4	-3.774683593750006E-5
907.0	1262.2639	2928.0	-0.026899733	0.17703365	1.778517058823531E-4	0.0023033758823529406	-9.919442171280274E-5	2.2757791955017298E-4
905.9781	1264.0219	2944.0	-0.035488546	0.15771098	-5.368008125000003E-4	-0.0012076668749999991	-4.466578239889709E-5	-2.1944017233455873E-4
906.0	1267.9639	2961.0	-0.03087638	0.19067432	2.7130388235294144E-4	0.0019390200000000005	4.7535570285467156E-5	1.8509922794117644E-4
905.0207	1270.9586	2978.0	-0.031212334	0.19582036	-1.976200000000017E-5	3.027082352941171E-4	-1.7121522491349507E-5	-9.625363321799314E-5
905.0	1273.828	2994.0	-0.028978083	0.19172807	1.3964068749999997E-4	-2.557681249999999E-4	9.96266796875001E-6	-3.4904772518382316E-5
904.15295	1276.6941	3011.0	-0.019133171	0.17630512	5.791124705882354E-4	-9.07232352941176E-4	2.5851281358131496E-5	-3.832142517301036E-5
904.0	1279.6067	3028.0	-0.027132228	0.17488185	-4.705327647058824E-4	-8.372176470588261E-5	-6.174383737024222E-5	4.844179930795843E-5
903.2438	1281.7562	3044.0	-0.031482056	0.14872587	-2.7186425E-4	-0.0016347487499999997	1.241678216911765E-5	-9.693918658088232E-5
903.0	1285.3829	3061.0	-0.027773311	0.16808474	2.1816147058823545E-4	0.0011387570588235294	2.882504238754326E-5	1.6314740051903112E-4
902.0	1288.2578	3077.0	-0.047042288	0.18184173	-0.0012043110625000002	8.598118749999998E-4	-8.890453331801472E-5	-1.74340739889706E-5
901.4116	1291.1768	3094.0	-0.038937297	0.18742289	4.7676417647058816E-4	3.283035294117648E-4	9.888677876297578E-5	-3.126519679930794E-5
901.0	1295.0414	3111.0	-0.047958262	0.21160123	-5.306449999999999E-4	0.0014222552941176466	-5.92593633217993E-5	6.435010380622834E-5
900.0	1298.8915	3127.0	-0.042730127	0.23769821	3.267584375000001E-4	0.0016310612499999995	5.3587714843750004E-5	1.3050372242647058E-5
900.0	1304.2295	3144.0	-0.03303336	0.27835944	5.703980588235296E-4	0.0023918370588235306	1.433174243079585E-5	4.4751518166090065E-5
899.0	1307.7245	3161.0	-0.03410306	0.30024546	-6.292352941176469E-5	0.001287412941176471	-3.725421107266437E-5	-6.496612456747411E-5
897.72815	1311.5437	3177.0	-0.049601886	0.27099666	-9.68676625E-4	-0.0018280500000000012	-5.6609568474264704E-5	-1.947164338235295E-4
898.0	1315.4492	3194.0	-0.03689684	0.23547466	7.473556470588234E-4	-0.002089529411764706	1.0094307482698961E-4	-1.5381141868512035E-5
897.0	1318.178	3210.0	-0.036933545	0.19007203	-2.2940624999998743E-6	-0.002837664375	-4.6853106847426455E-5	-4.6758435202205886E-5
895.8907	1322.2186	3227.0	-0.046324495	0.18431894	-5.524088235294119E-4	-3.384170588235304E-4	-3.235969182525953E-5	1.4701454801038056E-4
894.99066	1325.0187	3243.0	-0.054913748	0.18297549	-5.368283124999999E-4	-8.396562499999975E-5	9.737819393382496E-7	1.5903214613970665E-5
893.9975	1328.005	3260.0	-0.06667271	0.16858031	-6.917036470588234E-4	-8.467752941176458E-4	-9.110313797577855E-6	-4.487115700692036E-5
893.0468	1330.9064	3276.0	-0.07377474	0.16412343	-4.438768750000006E-4	-2.785550000000015E-4	1.5489173253676427E-5	3.551376838235277E-5
892.113	1333.774	3293.0	-0.061991766	0.16521405	6.931161176470593E-4	6.415411764705967E-5	6.68819407439447E-5	2.0159359861591834E-5
891.1684	1336.8315	3309.0	-0.056842383	0.17788461	3.218364374999996E-4	7.919099999999998E-4	-2.3204980009191233E-5	4.548474264705876E-5
890.0	1339.772	3326.0	-0.072854325	0.19047046	-9.418789411764703E-4	7.403441176470594E-4	-7.433619874567469E-5	-3.0332871972317904E-6
889.0	1342.7214	3343.0	-0.074556455	0.18472156	-1.0012529411764683E-4	-3.381705882352942E-4	4.9514920415224906E-5	-6.344204152249138E-5
887.3434	1346.3132	3359.0	-0.07994704	0.18837479	-3.369115625000002E-4	2.2832687499999872E-4	-1.4799141773897086E-5	3.5406091452205807E-5
886.3954	1349.2092	3376.0	-0.078891784	0.19059576	6.207388235294062E-5	1.3064529411764802E-4	2.3469732050172988E-5	-5.745975346020629E-6
885.0	1352.1042	3393.0	-0.084541276	0.18618846	-3.3232305882352893E-4	-2.5925294117647076E-4	-2.3199820069204092E-5	-2.293519031141875E-5
883.5429	1355.9142	3409.0	-0.08403055	0.19946451	3.192037500000019E-5	8.297531250000007E-4	2.276521461397057E-5	6.806287913602946E-5
883.0	1358.8005	3426.0	-0.06933026	0.19262649	8.6472294117647E-4	-4.022364705882353E-4	4.89883862456747E-5	-7.246997621107271E-5
880.6271	1361.3729	3443.0	-0.08285699	0.18334015	-7.9569E-4	-5.462552941176473E-4	-9.767134948096883E-5	-8.471695501730116E-6
879.6802	1365.6396	3459.0	-0.08452365	0.20936026	-1.0416625000000002E-4	0.001626256874999999	4.3220234375E-5	1.357820105698529E-4
879.0	1369.4419	3476.0	-0.07012417	0.22718078	8.470282352941181E-4	0.0010482658823529416	5.595261678200695E-5	-3.3999470155709264E-5
876.7821	1372.2179	3492.0	-0.08314608	0.22144665	-8.138693749999999E-4	-3.5838312500000025E-4	-1.0380610064338237E-4	-8.791556295955887E-5
874.8594	1375.1406	3508.0	-0.11113081	0.19615321	-0.001749045625	-0.00158084	-5.8448515625000007E-5	-7.640355468749999E-5
872.98645	1379.0271	3525.0	-0.124603875	0.18811202	-7.925332352941181E-4	-4.7301117647058843E-4	5.626543468858129E-5	6.516640138408304E-5
870.9694	1382.0612	3542.0	-0.1400549	0.17423773	-9.088838235294122E-4	-8.16134705882352E-4	-6.844152249134948E-6	-2.0183737024221384E-5
869.06525	1384.8695	3559.0	-0.13374458	0.17919806	3.7119529411764755E-4	2.9178411764705796E-4	7.529877162629763E-5	6.517169550173E-5
867.0883	1387.8234	3575.0	-0.11490777	0.17868868	0.0011773006249999997	-3.183625000000023E-5	5.0381583180147014E-5	-2.0226272977941137E-5
865.174	1389.826	3592.0	-0.11748407	0.14904104	-1.5154705882352882E-4	-0.0017439788235294102	-7.816751081314874E-5	-1.0071426903114176E-4
862.46545	1392.7673	3608.0	-0.12954688	0.14103839	-7.539256250000004E-4	-5.00165625E-4	-3.7648660386029473E-5	7.773832490808814E-5
860.2551	1395.4897	3625.0	-0.15161934	0.14698346	-0.0012983799999999994	3.497099999999998E-4	-3.202672794117641E-5	4.99926838235294E-5
858.3273	1397.6727	3641.0	-0.14829656	0.1495899	2.0767374999999984E-4	1.6290249999999923E-4	9.412835937499995E-5	-1.1675468750000037E-5
855.3723	1400.6277	3658.0	-0.15521015	0.15883012	-4.066817647058822E-4	5.435423529411761E-4	-3.61385596885813E-5	2.2390579584775112E-5
852.9216	1403.0785	3674.0	-0.1526321	0.1574758	1.611281249999999E-4	-8.464499999999951E-5	3.5488118106617635E-5	-3.926170955882348E-5
850.4912	1405.5088	3691.0	-0.15665258	0.15052518	-2.3649882352941298E-4	-4.0885999999999944E-4	-2.338982050173017E-5	-1.907147058823529E-5
848.5468	1407.4531	3708.0	-0.14940292	0.13437845	4.264505882352952E-4	-9.498076470588234E-4	3.899702422145342E-5	-3.1820449826989646E-5
845.6227	1410.3773	3724.0	-0.14854188	0.14633635	5.381500000000046E-5	7.473687499999996E-4	-2.328972426470592E-5	1.0607352481617644E-4
843.65295	1412.347	3741.0	-0.12986857	0.12990841	0.0010984299999999998	-9.66349411764706E-4	6.144794117647055E-5	-1.0080695069204151E-4
840.7421	1415.2579	3758.0	-0.14993678	0.14976023	-0.0011804829411764708	0.0011677541176470583	-1.3405370242214532E-4	1.255355017301038E-4
837.58075	1417.2096	3774.0	-0.17010123	0.14236823	-0.001260278125	-4.6199999999999887E-4	-4.9871989889705765E-6	-1.0185963235294108E-4
835.8621	1420.1378	3791.0	-0.15478198	0.15050702	9.011323529411752E-4	4.7875235294117524E-4	1.2714179282006914E-4	5.5338373702422005E-5
832.8334	1423.0833	3807.0	-0.15530366	0.17027207	-3.260499999999979E-5	0.0012353156250000004	-5.835858455882344E-5	4.728520450367657E-5
830.9959	1426.0082	3824.0	-0.13981995	0.17726761	9.10806470588236E-4	4.1150235294117613E-4	5.549479238754328E-5	-4.845960423875437E-5
828.0373	1428.9628	3840.0	-0.1376208	0.18256629	1.3744687500000068E-4	3.311675E-4	-4.833497472426471E-5	-5.020928308823508E-6
826.11224	1431.8877	3857.0	-0.14349894	0.19276339	-3.457729411764708E-4	5.998294117647067E-4	-2.8424695069204203E-5	1.580364186851216E-5
823.307	1434.8464	3873.0	-0.14871119	0.18977039	-3.257656250000001E-4	-1.8706249999999973E-4	1.2504572610294183E-6	-4.918074448529415E-5
821.2115	1437.577	3890.0	-0.14449349	0.17327555	2.4809999999999947E-4	-9.702847058823535E-4	3.375680147058821E-5	-4.607189446366787E-5
819.2506	1440.4988	3907.0	-0.13511603	0.15944028	5.516152941176473E-4	-8.138394117647065E-4	1.7853840830449873E-5	9.202664359861586E-6
817.3115	1442.6885	3923.0	-0.110902116	0.15227433	0.0015133696250000002	-4.4787187499999853E-4	6.0109645680147054E-5	2.287297104779425E-5
815.3714	1445.6285	3940.0	-0.10881542	0.15551203	1.227468235294117E-4	1.9045294117646955E-4	-8.180134126297579E-5	3.754851859861577E-5
813.4386	1448.1228	3956.0	-0.09946191	0.14886607	5.845943749999997E-4	-4.153725000000004E-4	2.886547196691175E-5	-3.786409007352937E-5
810.4754	1450.5247	3973.0	-0.14120343	0.14849041	-0.002455383529411764	-2.2097647058823523E-5	-1.7882222967128023E-4	2.3133814878892757E-5
808.5046	1452.4955	3990.0	-0.15273258	0.13229111	-6.78185294117648E-4	-9.529E-4	1.0454107266435977E-4	-5.4753079584775086E-5
805.56067	1455.8787	4006.0	-0.17295074	0.14706196	-0.001263634999999999	9.231781250000001E-4	-3.659060661764694E-5	1.1725488281250001E-4
802.24634	1457.3768	4023.0	-0.18516113	0.13331807	-7.182582352941185E-4	-8.084641176470577E-4	3.208098615916944E-5	-1.018613083910034E-4
799.34753	1459.3262	4040.0	-0.18829201	0.12397334	-1.8416941176470602E-4	-5.496900000000006E-4	3.141698961937721E-5	1.5222006920415127E-5
795.5319	1461.234	4056.0	-0.21691951	0.11301821	-0.00178921875	-6.846956250000005E-4	-1.0031558363970588E-4	-8.437851562499993E-6
792.7821	1463.2179	4073.0	-0.22562677	0.10133168	-5.12191764705882E-4	-6.874429411764707E-4	7.511923442906577E-5	-1.6160683391001162E-7
788.7973	1466.1013	4089.0	-0.2256951	0.13313471	-4.270625000000333E-6	0.0019876893749999998	3.1745071231617605E-5	1.6719576976102941E-4
785.8296	1468.1704	4106.0	-0.2013601	0.14944078	0.0014314705882352956	9.591805882352945E-4	8.445536548442917E-5	-6.0500516868512075E-5
782.95026	1469.0249	4122.0	-0.17811373	0.107309796	0.0014528981249999993	-0.0026331864999999998	1.3392210477939829E-6	-2.2452294301470588E-4
779.0559	1470.972	4139.0	-0.1923636	0.08658073	-8.382276470588234E-4	-0.001219356823529412	-1.3477210423875428E-4	8.31664515570934E-5
776.16724	1472.9164	4155.0	-0.20178439	0.08566979	-5.887993750000008E-4	-5.6933749999999936E-5	1.5589267003676414E-5	7.265144209558825E-5
773.14087	1474.8591	4172.0	-0.19740786	0.10989251	2.574429411764716E-4	0.0014248658823529413	4.9778959775086606E-5	8.716468425605538E-5
769.4326	1476.7837	4189.0	-0.20174931	0.12723531	-2.553794117647057E-4	0.0010201647058823524	-3.016602076124572E-5	-2.3805951557093466E-5
767.25226	1478.7478	4206.0	-0.17627178	0.12905446	0.0014986782352941176	1.070088235294129E-4	1.0317986159169549E-4	-5.3715051903114093E-5
763.6693	1480.6653	4222.0	-0.16803052	0.11731446	5.1507875E-4	-7.337500000000009E-4	-6.147496783088235E-5	-5.254742647058836E-5
761.36554	1481.6345	4239.0	-0.16934916	0.091523044	-7.756705882352999E-5	-0.0015171421176470587	-3.486151816609E-5	-4.608188927335634E-5
758.43335	1483.5667	4255.0	-0.15937966	0.08174628	6.230937499999995E-4	-6.110477499999996E-4	4.3791300551470594E-5	5.66308979779412E-5
755.073	1485.4635	4272.0	-0.16803496	0.09253086	-5.091352941176473E-4	6.343870588235295E-4	-6.660170847750864E-5	7.326087110726641E-5
753.0881	1487.4559	4288.0	-0.16110383	0.11387057	4.3319562500000047E-4	0.0013337318749999999	5.8895682444852986E-5	4.3709051011029396E-5
750.59106	1489.4089	4305.0	-0.14486603	0.13164282	9.551647058823528E-4	0.0010454264705882347	3.0704063581314844E-5	-1.6959141435986185E-5
748.6847	1491.3153	4321.0	-0.13156022	0.13139746	8.316131250000001E-4	-1.5335E-5	-7.721973805147044E-6	-6.629759191176467E-5
745.4638	1493.2681	4338.0	-0.12957399	0.117016174	1.1683705882352974E-4	-8.459579999999996E-4	-4.204565095155708E-5	-4.886017647058821E-5
742.5412	1495.2294	4355.0	-0.1609358	0.11677138	-0.0018448123529411758	-1.4399647058823913E-5	-1.1539114186851209E-4	4.891519723183386E-5
739.64594	1497.177	4371.0	-0.19152817	0.11729805	-0.0019120231250000005	3.291687500000043E-5	-4.2006732536765436E-6	2.9572826286765215E-6
736.76385	1499.118	4388.0	-0.20018588	0.117864594	-5.092770588235302E-4	3.332611764705895E-5	8.251447448096884E-5	2.407309688579541E-8
733.9025	1501.0487	4404.0	-0.18985452	0.117456935	6.457100000000007E-4	-2.547868750000029E-5	7.218669117647067E-5	-3.6753003216912026E-6
731.04767	1502.9762	4421.0	-0.17246418	0.11668789	0.0010229611764705885	-4.523794117647035E-5	2.219124567474046E-5	-1.1623090397923565E-6
728.1042	1504.0	4437.0	-0.1865156	0.10041364	-8.782137500000006E-4	-0.0010171406250000002	-1.1882343290441182E-4	-6.074391773897062E-5
725.14813	1505.8519	4454.0	-0.18758215	0.07988088	-6.273823529411761E-5	-0.0012078094117647057	4.796914792387547E-5	-1.1215810986159143E-5
722.1944	1507.8057	4471.0	-0.18254173	0.088044785	2.9649529411764644E-4	4.802297058823529E-4	2.113138408304494E-5	9.929641868512108E-5
718.53253	1509.7338	4487.0	-0.1887766	0.10934045	-3.896793749999985E-4	0.0013309790625000003	-4.2885916819852804E-5	5.3171834788602966E-5
715.5717	1511.7141	4504.0	-0.19423908	0.12781405	-3.213223529411776E-4	0.0010866823529411768	4.0210012975776986E-6	-1.4370394679930798E-5
711.7314	1513.6343	4520.0	-0.2152514	0.13544929	-0.00131327	4.772024999999992E-4	-6.19967279411764E-5	-3.80924908088236E-5
708.4182	1516.1636	4537.0	-0.2286386	0.1268456	-7.874823529411758E-4	-5.060994117647058E-4	3.092868512110731E-5	-5.7841288927335586E-5
704.94305	1517.5284	4553.0	-0.21548615	0.12456873	8.220281250000006E-4	-1.4230437500000002E-4	1.0059440487132353E-4	2.273718979779411E-5
701.0554	1520.0	4571.0	-0.21891029	0.13141431	-1.902300000000011E-4	3.8031000000000024E-4	-5.623656250000009E-5	2.903413194444446E-5
698.63354	1521.3665	4587.0	-0.20230114	0.10776403	0.001038071875000001	-0.0014781425000000006	7.676886718750013E-5	-1.1615328125000005E-4
694.3568	1523.3215	4603.0	-0.20253894	0.09926369	-1.4862500000000639E-5	-5.312712499999997E-4	-6.58083984375001E-5	5.917945312500006E-5
691.36707	1525.3165	4620.0	-0.19751027	0.104422204	2.9580411764705956E-4	3.034420000000002E-4	1.8274506920415307E-5	4.9100779411764696E-5
688.75446	1526.2456	4636.0	-0.17680763	0.0899291	0.0012939149999999996	-9.058190000000004E-4	6.238193014705875E-5	-7.557881250000003E-5
685.8352	1527.0	4653.0	-0.16897908	0.058294337	4.6050294117647E-4	-0.0018608684117647056	-4.9024238754325274E-5	-5.617937716262971E-5
682.88513	1529.1149	4669.0	-0.16583419	0.068279795	1.965556250000007E-4	6.240911250000002E-4	-1.649670726102933E-5	1.553099710477941E-4
678.91626	1531.0419	4686.0	-0.1832998	0.09492007	-0.001027388823529413	0.0015670749999999994	-7.19967322664361E-5	5.546963970588231E-5
675.02893	1532.9855	4703.0	-0.22614944	0.1283585	-0.002520567058823529	0.0019669664705882347	-8.783401384083035E-5	2.3523027681660903E-5
670.1693	1534.0	4719.0	-0.28756928	0.12593593	-0.0038387399999999985	-1.5141062499999906E-4	-8.238580882352934E-5	-1.323985684742646E-4
665.31244	1535.8959	4736.0	-0.31502134	0.097547784	-0.0016148270588235295	-0.0016698909411764708	1.3081840830449817E-4	-8.932237153979246E-5
661.3395	1537.8303	4753.0	-0.30862242	0.08728652	3.764070588235279E-4	-6.036037647058819E-4	1.1713141868512104E-4	6.272277508650523E-5
657.4762	1538.7618	4769.0	-0.26281425	0.081822276	0.002863010624999999	-3.4151525000000044E-4	1.5541272288602942E-4	1.6380532169117593E-5
654.2733	1540.0	4786.0	-0.21901679	0.0797608	0.0025763211764705907	-1.2126329411764663E-4	-1.6864085207612247E-5	1.2955997404844343E-5
650.64777	1541.0	4802.0	-0.17590481	0.06647139	0.0026944987499999996	-8.305881250000001E-4	7.386098345588062E-6	-4.433280193014709E-5
646.7872	1542.6064	4819.0	-0.18627033	0.050799157	-6.097364705882363E-4	-9.218960588235299E-4	-1.9436677768166095E-4	-5.3710549307958695E-6
642.8763	1543.5619	4835.0	-0.2222233	0.06342636	-0.002247060625	7.892001875000002E-4	-1.0233275965073523E-4	1.0694351539522064E-4
638.99854	1544.5007	4852.0	-0.2421672	0.06610338	-0.0011731705882352932	1.5747176470588248E-4	6.317000216262981E-5	-3.716049545847752E-5
633.7897	1545.0	4869.0	-0.28006473	0.0491027	-0.0022292664705882343	-0.0010000400000000002	-6.212328719723183E-5	-6.808892733564016E-5
630.26056	1547.3698	4885.0	-0.27199054	0.071060695	5.046368749999988E-4	0.0013723746874999996	1.7086895909926457E-4	1.4827591796875E-4
625.1127	1548.2958	4902.0	-0.28529456	0.07577091	-7.825894117647042E-4	2.770714705882355E-4	-7.571919333910018E-5	-6.442960099480965E-5
621.4952	1549.0	4918.0	-0.27098644	0.08272073	8.942574999999987E-4	4.343637500000006E-4	1.0480293198529393E-4	9.830767463235316E-6
617.54443	1550.0	4935.0	-0.24338706	0.0665165	0.001623492941176471	-9.5319E-4	4.289620242214543E-5	-8.162080882352944E-5
613.76385	1551.0	4951.0	-0.22161135	0.04935301	0.0013609818749999985	-0.0010727181250000002	-1.640694163602953E-5	-7.470507812500012E-6
608.85126	1553.0743	4968.0	-0.25389898	0.067841835	-0.0018992723529411754	0.0010875779411764707	-1.9177966046712787E-4	1.2707623918685123E-4
603.9522	1553.0	4985.0	-0.28444582	0.05768897	-0.0017968729411764717	-5.972273529411767E-4	6.023494809688452E-6	-9.910619377162632E-5
599.0711	1554.0	5001.0	-0.32336175	0.052633546	-0.0024322456249999992	-3.1596399999999974E-4	-3.971079273897047E-5	1.757895955882356E-5
594.1978	1554.0	5018.0	-0.31933725	0.01391068	2.3673529411764627E-4	-0.0022778156470588235	1.569988775951556E-4	-1.1540303806228375E-4
589.2623	1554.0	5034.0	-0.30408424	-0.018779876	9.533131250000007E-4	-0.00204315975	4.478611443014715E-5	1.4665993566176459E-5
585.46405	1554.0	5051.0	-0.2638746	-0.02736395	0.00236527294117647	-5.049455294117648E-4	8.305645977508642E-5	9.048318944636679E-5
580.50726	1554.7463	5067.0	-0.25683525	-0.0030906417	4.39959375E-4	0.00151708176875	-1.2033209788602937E-4	1.263767061351103E-4
575.67004	1555.0	5084.0	-0.26846838	0.019093523	-6.843017647058818E-4	0.0013049508647058825	-6.613300821799306E-5	-1.2478288473183388E-5
570.76184	1556.0	5101.0	-0.29017547	0.05615759	-0.0012768876470588225	0.0021802392352941176	-3.485799307958475E-5	5.148755121107265E-5
566.37476	1556.0	5118.0	-0.28854075	0.04731817	9.615999999999873E-5	-5.199658823529412E-4	8.07675086505189E-5	-1.5883559515570932E-4
562.0	1557.5	5134.0	-0.28288704	0.049394727	3.533568750000021E-4	1.2978481249999998E-4	1.6074804687500212E-5	4.0609418428308824E-5
556.5016	1557.0	5151.0	-0.27429155	0.023778323	5.056170588235284E-4	-0.001506847294117647	8.956481401383899E-6	-9.627247685986159E-5
553.21063	1557.0	5167.0	-0.2579916	0.005983823	0.0010187468750000005	-0.00111215625	3.2070613511029505E-5	2.4668190257352938E-5
549.353	1558.3235	5184.0	-0.23462126	0.015347267	0.0013747258823529405	5.507908235294117E-4	2.0939941608996473E-5	9.78204160899654E-5
544.4587	1558.0	5201.0	-0.2478349	0.020058291	-7.772729411764705E-4	2.7711905882352937E-4	-1.2658816608996534E-4	-1.6098339100346016E-5
539.3199	1558.0	5217.0	-0.2735565	0.008021109	-0.001607599999999999	-7.523238749999999E-4	-5.189544117647053E-5	-6.434018336397058E-5
534.5164	1556.8389	5233.0	-0.2992511	-0.020886185	-0.0016059125000000007	-0.001806705875	1.0546874999988864E-7	-6.5898875E-5
528.6738	1557.0	5250.0	-0.35291106	-0.049934812	-0.003156468235294118	-0.0017087427647058825	-9.120916089965395E-5	5.762535899653973E-6
522.7918	1555.9307	5267.0	-0.37192118	-0.06366808	-0.0011182423529411776	-8.078392941176471E-4	1.1989564013840824E-4	5.299432179930796E-5
516.9405	1556.0	5283.0	-0.38238811	-0.0355108	-6.541831249999991E-4	0.00175983	2.9003701746323655E-5	1.6047933088235295E-4
511.2389	1555.0796	5300.0	-0.37545002	-0.029858507	4.0812294117647103E-4	3.3248782352941194E-4	6.248859212802766E-5	-8.396130449826988E-5
505.37225	1555.0	5317.0	-0.3599514	-0.026396029	9.116835294117658E-4	2.0367517647058812E-4	2.96212110726644E-5	-7.57721453287199E-6
499.56433	1554.1881	5333.0	-0.3485001	-0.030653613	7.157062499999998E-4	-2.660989999999999E-4	-1.224857996323537E-5	-2.936088602941175E-5
494.7069	1554.0	5350.0	-0.3233546	-0.0275207	0.0014791470588235286	1.8428900000000005E-4	4.490828287197228E-5	2.6493411764705878E-5
489.55453	1554.0	5366.0	-0.30530736	-0.018562317	0.0011279524999999978	5.598989375E-4	-2.1949659926470677E-5	2.347562109375E-5
484.65674	1553.3284	5383.0	-0.286632	-0.0039966158	0.0010985505882352958	8.568059529411765E-4	-1.7295242214530595E-6	1.746511855536332E-5
480.15848	1553.0	5400.0	-0.25935057	-0.024583425	0.0016047899999999998	-0.0012109887764705882	2.9778788927335534E-5	-1.21634984083045E-4
474.5	1553.0	5416.0	-0.28723556	-0.013549062	-0.001742811875	6.896476874999999E-4	-2.092251171875E-4	1.1878977899816176E-4
467.00717	1551.0	5433.0	-0.375299	-0.068749964	-0.005180202352941176	-0.003247111882352941	-2.0219943987889274E-4	-2.3157409234429062E-4
460.65857	1549.5529	5449.0	-0.43806002	-0.09362456	-0.00392256375	-0.00155466225	7.860241268382352E-5	1.0577810202205883E-4
454.83475	1547.6116	5466.0	-0.43076113	-0.12400243	4.293464705882354E-4	-0.0017869335294117647	2.559947188581315E-4	-1.3663016435986166E-5
449.0885	1546.6962	5482.0	-0.3795383	-0.11928105	0.003201426875	2.9508624999999983E-4	1.7325502527573526E-4	1.3012623621323527E-4
444.4157	1545.7079	5499.0	-0.30228806	-0.07683096	0.004544131764705881	0.0024970641176470586	7.898264057093418E-5	1.2952810986159168E-4
439.73657	1543.8683	5516.0	-0.26098597	-0.07630537	0.0024295347058823536	3.091705882352978E-5	-1.243880622837369E-4	-1.4506747404844286E-4
433.59302	1542.8644	5533.0	-0.2895307	-0.0753078	-0.0016791017647058801	5.86805882352943E-5	-2.416844982698961E-4	1.6331487889273247E-6
428.79407	1540.897	5549.0	-0.3023644	-0.102562204	-8.021062500000002E-4	-0.0017034002500000006	5.4812219669117494E-5	-1.1013005238970593E-4
422.88574	1539.9619	5565.0	-0.33072898	-0.09335113	-0.0017727862500000018	5.75692125E-4	-6.0667500000000096E-5	1.4244327343750004E-4
418.0774	1539.0387	5582.0	-0.33877632	-0.06456991	-4.733729411764714E-4	0.0016930129411764712	7.643607698961943E-5	6.57247538927336E-5
413.11395	1537.057	5598.0	-0.30728203	-0.07621688	0.0019683931250000022	-7.279356250000004E-4	1.526103791360296E-4	-1.5130928538602948E-4
407.4033	1536.1344	5615.0	-0.29676026	-0.077853166	6.189276470588227E-4	-9.625211764705887E-5	-7.938032223183409E-5	3.715785337370244E-5
400.90244	1535.0	5632.0	-0.34104624	-0.08317728	-0.0026050576470588237	-3.131831764705885E-4	-1.8964619377162626E-4	-1.2760650519031154E-5
394.7008	1533.2336	5649.0	-0.38996905	-0.08604539	-0.0028778123529411754	-1.6871235294117607E-4	-1.604439446366775E-5	8.49828373702426E-6
389.84567	1532.0	5665.0	-0.38339937	-0.08752013	4.106049999999979E-4	-9.217125000000014E-5	2.0552608455882333E-4	4.783818933823496E-6
385.03342	1530.3445	5681.0	-0.32041717	-0.08655629	0.003936387500000003	6.024000000000047E-5	2.203614062500003E-4	9.525703125000038E-6
379.7744	1528.3872	5698.0	-0.27743047	-0.11140476	0.0025286294117647054	-0.0014616747058823537	-8.280929930795867E-5	-8.95243944636679E-5
374.86914	1527.4346	5715.0	-0.266612	-0.096114695	6.363805882352923E-4	8.994155882352944E-4	-1.1130875432525959E-4	1.3888766435986167E-4
369.5	1525.5	5731.0	-0.29548612	-0.090422146	-0.0018046325000000002	3.557843125000003E-4	-1.5256331801470578E-4	-3.397695473345588E-5
363.3659	1523.5914	5748.0	-0.33383453	-0.108859904	-0.0022557888235294117	-0.0010845739999999998	-2.6538607266435968E-5	-8.472695955882354E-5
357.8094	1520.2063	5765.0	-0.36122814	-0.14653476	-0.0016113888235294092	-0.0022161679999999997	3.790588235294132E-5	-6.656435294117647E-5
353.30505	1518.6525	5781.0	-0.34809875	-0.16728613	8.205868749999977E-4	-0.0012969606250000012	1.5199848115808793E-4	5.745046093749991E-5
348.43225	1515.4323	5799.0	-0.31011903	-0.18402885	0.002109984444444444	-9.301511111111105E-4	7.163319830246924E-5	2.0378306327160595E-5
343.69043	1513.8452	5814.0	-0.27006036	-0.15490486	0.002670578000000001	0.0019415993333333325	3.737290370370381E-5	1.9145002962962955E-4
337.74313	1510.9144	5830.0	-0.28399315	-0.15606897	-8.707993750000018E-4	-7.275687499999975E-5	-2.2133608593750018E-4	-1.2589726302083328E-4
331.9372	1507.979	5847.0	-0.3402175	-0.16757064	-0.0033073147058823517	-6.765688235294112E-4	-1.4332443122837352E-4	-3.5518349913494794E-5
327.11862	1505.0396	5864.0	-0.34954792	-0.19155717	-5.48848235294118E-4	-0.0014109723529411769	1.6226273356401374E-4	-4.32002076124568E-5
320.2791	1501.1395	5880.0	-0.36090082	-0.20277241	-7.095562499999999E-4	-7.009524999999992E-4	-1.0044250919117624E-5	4.43762408088236E-5
314.41656	1497.2777	5897.0	-0.38122705	-0.24118501	-0.001195660588235294	-0.0022595647058823542	-2.8594372837370245E-5	-9.168307093425617E-5
309.4266	1493.4266	5914.0	-0.36565754	-0.2544193	9.158535294117652E-4	-7.784876470588241E-4	1.242067128027682E-4	8.712217993079589E-5
304.4981	1490.498	5930.0	-0.32667416	-0.23385838	0.0024364612500000007	0.0012850575000000006	9.503798253676472E-5	1.2897157169117654E-4
300.60605	1487.303	5947.0	-0.25507975	-0.20494397	0.004211435882352941	0.0017008476470588235	1.0441027249134943E-4	2.4458243944636642E-5
295.68732	1483.6874	5963.0	-0.21407948	-0.17760108	0.0025625168750000003	0.0017089306250000005	-1.030574379595588E-4	5.05186121323563E-7
291.33075	1480.8872	5980.0	-0.23371898	-0.17509264	-0.0011552647058823533	1.475552941176471E-4	-2.186930341695502E-4	-9.184560769896197E-5
285.5	1477.0	5997.0	-0.2929253	-0.19915788	-0.0034827247058823534	-0.0014156023529411773	-1.3690941176470588E-4	-9.195044982698967E-5
282.0	1474.5	6013.0	-0.2911336	-0.20016405	1.1198125000000045E-4	-6.288562500000004E-5	2.2466912224264712E-4	8.454479549632358E-5
278.09018	1470.0902	6030.0	-0.256751	-0.21162939	0.0020225058823529402	-6.744317647058818E-4	1.123838019031141E-4	-3.59733023356401E-5
273.12485	1467.7083	6047.0	-0.24112238	-0.19720842	9.193305882352947E-4	8.482923529411768E-4	-6.48926643598615E-5	8.957200692041521E-5
268.11694	1462.117	6063.0	-0.26721755	-0.24168274	-0.0016309481250000018	-0.0027796450000000007	-1.5939241957720602E-4	-2.267460845588236E-4
263.3794	1459.5863	6079.0	-0.30059564	-0.23012455	-0.002086130624999998	7.223868749999997E-4	-2.8448906249999776E-5	2.1887699218750003E-4
259.66898	1455.669	6096.0	-0.29877532	-0.23659125	1.0707764705882273E-4	-3.8039411764705837E-4	1.290122512975777E-4	-6.48694701557093E-5
255.78365	1451.7837	6112.0	-0.24589159	-0.22947271	0.003305233125000001	4.449087500000004E-4	1.9988471737132364E-4	5.1581429227941174E-5
251.9005	1447.9005	6129.0	-0.20879793	-0.23723432	0.00218198	-4.565652941176472E-4	-6.607371323529418E-5	-5.3027884948096924E-5
247.98215	1444.9911	6146.0	-0.20923765	-0.20802742	-2.5865882352941444E-5	0.001718052941176471	-1.2987328719723187E-4	1.2791871972318343E-4
243.10065	1440.0671	6162.0	-0.23943827	-0.2405486	-0.0018875387500000007	-0.0020325737500000007	-1.163545542279412E-4	-2.344141681985295E-4
239.23888	1436.2389	6179.0	-0.27302215	-0.24239144	-0.001975522352941177	-1.0840235294117719E-4	-5.175506055363317E-6	1.1318655276816609E-4
235.34004	1431.3401	6196.0	-0.26191586	-0.27679834	6.533111764705893E-4	-0.002023935294117645	1.5463726643598626E-4	-1.126784083044981E-4
232.23936	1426.7181	6212.0	-0.2275375	-0.29456738	0.0021486475	-0.0011105650000000009	9.345852022058816E-5	5.708564338235275E-5
228.52911	1422.5292	6229.0	-0.18951201	-0.29461238	0.0022367935294117644	-2.6470588235304263E-6	5.1850605536332106E-6	6.51716435986159E-5
225.6449	1419.3225	6245.0	-0.16213395	-0.24324352	0.0017111287500000006	0.003210553750000001	-3.2854048713235235E-5	2.008250505514707E-4
221.74724	1415.7472	6262.0	-0.18887693	-0.19997568	-0.0015731164705882353	0.0025451670588235295	-1.9319089532871976E-4	-3.9140393598615975E-5
217.88306	1411.3246	6278.0	-0.21923517	-0.18943407	-0.0018973900000000005	6.588506249999987E-4	-2.0267095588235326E-5	-1.1789477711397067E-4
214.50395	1406.0079	6295.0	-0.24012081	-0.26357934	-0.0012285670588235284	-0.0043614864705882345	3.9342525951557186E-5	-2.9531394679930786E-4
211.0384	1402.0385	6312.0	-0.21654414	-0.30589265	0.0013868629411764703	-0.002489018235294117	1.5384882352941168E-4	1.1014519031141868E-4
208.28261	1397.2826	6329.0	-0.18582714	-0.31855062	0.0018068823529411762	-7.445864705882363E-4	2.4707024221453286E-5	1.0261363321799299E-4
205.36214	1392.3622	6345.0	-0.15475348	-0.29724953	0.0019421037500000002	0.0013313181250000014	8.4513373161765E-6	1.2974403722426485E-4
202.75119	1387.2535	6362.0	-0.15984404	-0.28303722	-2.9944470588235257E-4	8.36018235294118E-4	-1.3185579152249133E-4	-2.913528762975785E-5
199.78392	1383.5679	6378.0	-0.17108396	-0.26673782	-7.024950000000009E-4	0.0010187124999999977	-2.519064338235302E-5	1.1418391544117486E-5
196.62245	1379.6224	6394.0	-0.16767836	-0.24077919	2.1285000000000054E-4	0.0016224143750000006	5.720906250000009E-5	3.773136718750018E-5
194.89491	1375.7898	6411.0	-0.1445038	-0.21540892	0.0013632094117647065	0.0014923688235294118	6.766820069204153E-5	-7.649738321799346E-6
192.95308	1371.9061	6428.0	-0.11239145	-0.21209632	0.0018889617647058815	1.948588235294117E-4	3.09266089965397E-5	-7.632411764705883E-5
190.12137	1368.1213	6444.0	-0.113953374	-0.21584089	-9.762024999999952E-5	-2.3403562500000016E-4	-1.2416137591911758E-4	-2.680590303308824E-5
188.07378	1364.1476	6461.0	-0.12782942	-0.23475453	-8.162380000000002E-4	-0.0011125670588235284	-4.227163235294121E-5	-5.167831963667813E-5
185.15897	1360.3179	6477.0	-0.15671447	-0.23238026	-0.0018053156249999997	1.48391874999999E-4	-6.181735156249997E-5	7.880993336397046E-5
183.21217	1355.6365	6494.0	-0.16348158	-0.2480518	-3.9806529411764665E-4	-9.218552941176461E-4	8.27794312283737E-5	-6.295571583044971E-5
180.49548	1351.4955	6510.0	-0.14049521	-0.27146265	0.0014366481249999986	-0.0014631781250000024	1.1466958869485283E-4	-3.383267693014727E-5
178.29643	1347.5929	6527.0	-0.13790454	-0.26666853	1.5239235294117748E-4	2.8200705882353017E-4	-7.554445717993065E-5	1.0265795198961956E-4
176.35956	1343.0786	6544.0	-0.13258103	-0.25617757	3.1314764705882373E-4	6.171152941176467E-4	9.456193771626251E-6	1.971224913494803E-5
175.0	1338.848	6560.0	-0.105330884	-0.25984493	0.0017031341249999993	-2.2920999999999705E-4	8.687415487132347E-5	-5.2895330882352734E-5
173.5	1333.5	6577.0	-0.07543228	-0.2805177	0.0017587414117647055	-0.0012160452941176476	3.2710168685121304E-6	-5.804913494809709E-5
171.54807	1329.6442	6593.0	-0.068865664	-0.28719988	4.104135000000007E-4	-4.1763625000000235E-4	-8.427049448529405E-5	4.9900565257352827E-5
169.57253	1325.145	6611.0	-0.10204986	-0.28216612	-0.0018435664444444453	2.7965333333333325E-4	-1.2522110802469145E-4	3.873831018518531E-5
168.6901	1320.0703	6627.0	-0.09111044	-0.27649352	6.837137500000003E-4	3.545375000000017E-4	1.5795501215277785E-4	4.6802604166667796E-6
168.0	1315.1672	6644.0	-0.07048609	-0.29343837	0.0012131970588235294	-9.967558823529418E-4	3.114607698961936E-5	-7.948784602076139E-5
164.77013	1310.3104	6660.0	-0.098551296	-0.30167454	-0.0017540753749999997	-5.147606249999992E-4	-1.8545452711397057E-4	3.0124703584558912E-5
164.0	1304.5125	6677.0	-0.10292768	-0.34266105	-2.574343529411763E-4	-0.00241097117647059	8.80377071799308E-5	-1.1154179714532887E-4
161.89062	1298.6719	6693.0	-0.11291348	-0.3665114	-6.241125000000002E-4	-0.0014906468749999978	-2.2917384191176493E-5	5.752026884191201E-5
161.0	1292.8798	6710.0	-0.089366235	-0.3736811	0.001385132058823529	-4.217470588235295E-4	1.1819085640138409E-4	6.287645977508637E-5
160.0	1287.9697	6726.0	-0.053994548	-0.35195288	0.0022107304375	0.0013580137499999978	5.159989866727943E-5	1.1123505055147045E-4
159.0	1282.2522	6743.0	-0.036943864	-0.32451138	0.0010029814117647061	0.0016142058823529416	-7.104406033737022E-5	1.5070125432526109E-5
157.15643	1277.4692	6760.0	-0.061435103	-0.2926595	-0.0014406611176470587	0.00187364	-1.4374367820069203E-4	1.526083044982696E-5
156.0	1271.5239	6776.0	-0.07852022	-0.30657247	-0.0010678198125000002	-8.695606249999981E-4	2.3302581571691156E-5	-1.714500390624999E-4
155.0	1265.7582	6792.0	-0.089710936	-0.34200937	-6.994197500000002E-4	-0.0022148062499999996	2.3025003906250002E-5	-8.40778515625001E-5
153.29514	1259.8854	6809.0	-0.08030411	-0.36747158	5.533427058823534E-4	-0.0014977770588235318	7.369190916955022E-5	4.217818771626281E-5
151.3521	1254.0563	6826.0	-0.09378382	-0.36765057	-7.929241176470592E-4	-1.0528823529411175E-5	-7.919216608996545E-5	8.748519031141885E-5
149.40144	1248.2043	6842.0	-0.11463694	-0.36575022	-0.0013033200000000002	1.187718749999997E-4	-3.189974264705881E-5	8.08129365808818E-6
148.0	1242.3801	6859.0	-0.13393663	-0.35011166	-0.0011352758823529408	9.199152941176484E-4	9.884948096885848E-6	4.712608347750875E-5
146.5015	1236.5045	6876.0	-0.102931984	-0.35376054	0.0018238027058823528	-2.1464000000000124E-4	1.7406344636678196E-4	-6.673854671280293E-5
144.51382	1231.5415	6892.0	-0.08896795	-0.32170588	8.72752125E-4	0.002003416250000001	-5.944066130514705E-5	1.3862851562500012E-4
145.0	1225.9304	6909.0	-0.041311007	-0.317992	0.0028033495882352944	2.1846352941176487E-4	1.1356455666089967E-4	-1.0499721885813153E-4
144.0	1220.9708	6925.0	-0.023454823	-0.30266768	0.0011160114999999998	9.577700000000001E-4	-1.0545863051470591E-4	4.6206654411764705E-5
143.0	1216.2578	6942.0	-0.0276075	-0.28829294	-2.4427511764705883E-4	8.455729411764704E-4	-8.001685986159168E-5	-6.599826989619399E-6
141.79897	1211.3969	6959.0	-0.032032523	-0.28345358	-2.602954705882353E-4	2.846682352941185E-4	-9.423737024221439E-7	-3.2994394463667754E-5
142.0	1205.6229	6975.0	-0.03175236	-0.31060973	1.7510187499999996E-5	-0.0016972593749999994	1.7362853630514705E-5	-1.2387047564338237E-4
141.0	1199.7584	6992.0	-0.04122431	-0.3527343	-5.571735294117646E-4	-0.0024779158823529427	-3.380492452422145E-5	-4.592097102076137E-5
141.0	1194.973	7009.0	-0.012221064	-0.35365814	0.0017060732941176471	-5.434352941176524E-5	1.331321660899654E-4	1.4256307958477514E-4
140.0	1190.0737	7025.0	-0.024745299	-0.32775185	-7.827646874999999E-4	0.001619143125	-1.5555237385110295E-4	1.0459291590073532E-4
140.0	1184.3698	7041.0	-0.019293878	-0.296834	3.4071381249999987E-4	0.0019323656250000015	7.021740624999998E-5	1.95764062500001E-5
140.0	1179.3583	7058.0	-0.0076046805	-0.30037022	6.875998529411766E-4	-2.080129411764726E-4	2.0405061202422157E-5	-1.259046215397926E-4
140.0	1174.4323	7074.0	0.011292194	-0.30627194	0.00118105465625	-3.6885749999999995E-4	3.084092520680147E-5	-1.005278492647046E-5
140.0	1168.846	7091.0	0.016102782	-0.31424692	2.829757647058823E-4	-4.691164705882332E-4	-5.2828170090830455E-5	-5.897586505190192E-6
140.68199	1163.636	7108.0	0.02545668	-0.31923696	5.502292941176471E-4	-2.9353176470588404E-4	1.572079584775087E-5	1.0328512110726421E-5
141.0	1158.8188	7124.0	0.033925813	-0.30714455	5.293208125E-4	7.557756249999999E-4	-1.3067801011029412E-6	6.558171185661774E-5
141.0	1153.5	7141.0	0.03055047	-0.31245965	-1.985495882352941E-4	-3.126529411764683E-4	-4.281590592560554E-5	-6.284873918685107E-5
142.5054	1148.4838	7158.0	0.051553477	-0.30051956	0.0012354710000000001	7.023582352941152E-4	8.435415224913496E-5	5.970653979238726E-5
143.0	1142.631	7174.0	0.058905885	-0.31340235	4.5952549999999986E-4	-8.051743749999986E-4	-4.849659375000002E-5	-9.42207881433821E-5
144.0	1137.7947	7191.0	0.0633431	-0.31979606	2.610126470588236E-4	-3.7610058823529395E-4	-1.1677226643598603E-5	2.523963451557086E-5
145.33684	1133.3263	7207.0	0.07136343	-0.30440563	5.012706250000004E-4	9.619018750000007E-4	1.5016123621323549E-5	8.362515395220591E-5
146.25383	1127.2385	7224.0	0.061025605	-0.31229934	-6.08107352941177E-4	-4.6433588235294106E-4	-6.52575281141869E-5	-8.38963386678201E-5
147.18233	1122.6354	7240.0	0.06572979	-0.31451505	2.940115625E-4	-1.3848187500000234E-4	5.638243221507356E-5	2.036587545955867E-5
147.0	1116.5336	7257.0	0.04068395	-0.32949194	-0.0014732847058823526	-8.809935294117626E-4	-1.0395860402249134E-4	-4.3677156141868256E-5
148.0	1110.6697	7273.0	0.033403773	-0.3532344	-4.5501106250000036E-4	-0.0014839037500000013	6.364210271139702E-5	-3.7681888786764916E-5
148.0	1105.8424	7290.0	0.0077391295	-0.33473393	-0.0015096849117647057	0.00108826294117647	-6.203963819204148E-5	1.5130392301038068E-4
148.95938	1101.1218	7307.0	0.01093164	-0.2989781	1.8779473529411764E-4	0.0021032841176470583	9.985174394463666E-5	5.970712802768166E-5
149.88663	1096.3401	7323.0	0.037500996	-0.27795163	0.0016605847500000001	0.0013141543750000012	9.204937591911765E-5	-4.932060891544107E-5
150.0	1091.4058	7340.0	0.05031997	-0.26167765	7.540572941176468E-4	9.572929411764718E-4	-5.3325144463667844E-5	-2.0991849048442904E-5
151.0	1086.49	7356.0	0.053562056	-0.29560307	2.026303749999999E-4	-0.0021203387500000025	-3.4464182444852934E-5	-1.9235198069852966E-4
152.72379	1080.8286	7373.0	0.07191633	-0.32029417	0.0010796631764705884	-0.0014524176470588216	5.159016479238756E-5	3.9289476643598874E-5
153.69124	1075.9263	7390.0	0.07733064	-0.3244658	3.184888235294121E-4	-2.453900000000022E-4	-4.477496193771625E-5	7.100162629757761E-5
154.63585	1071.0924	7406.0	0.08281827	-0.30969372	3.429768749999996E-4	9.232550000000013E-4	1.5305032169117173E-6	7.304031250000022E-5
155.0	1066.2985	7423.0	0.06377353	-0.29038224	-0.001120278823529412	0.0011359694117647054	-8.607386461937715E-5	1.2512612456747298E-5
156.0	1061.4861	7439.0	0.03188339	-0.28000355	-0.00199313375	6.486681250000015E-4	-5.4553432904411745E-5	-3.0456330422793992E-5
156.45416	1057.0917	7456.0	0.015529815	-0.26917294	-9.619749999999997E-4	6.370947058823508E-4	6.065639705882354E-5	-6.807893598618063E-7
158.40633	1053.1874	7473.0	0.062553786	-0.2527565	0.0027661159411764705	9.656729411764725E-4	2.1929946712802764E-4	1.932813148788951E-5
159.34364	1049.6564	7489.0	0.083074175	-0.22533436	0.0012825243125	0.001713883749999999	-9.27244767922794E-5	4.676317555147041E-5
160.27878	1044.4424	7506.0	0.08547411	-0.23689982	1.4117264705882388E-4	-6.803211764705883E-4	-6.713833326124566E-5	-1.4083558391003454E-4
160.0	1040.5308	7522.0	0.039140087	-0.2409505	-0.0028958764375000006	-2.5316750000000006E-4	-1.8981556778492652E-4	2.6697104779411762E-5
161.0	1035.6184	7539.0	0.024485055	-0.27427846	-8.620607058823529E-4	-0.001960468235294117	1.1963621950692044E-4	-1.00429455017301E-4
162.07512	1030.8497	7556.0	0.026803313	-0.29378298	1.3636811764705884E-4	-0.0011473247058823544	5.8731107266435986E-5	4.783197231833898E-5
163.02274	1026.9545	7572.0	0.052806206	-0.2744767	0.0016251808125000002	0.0012066425000000006	9.305079342830884E-5	1.4712295036764717E-4
164.0	1021.047	7589.0	0.07892781	-0.28640836	0.0015365649411764706	-7.018623529411738E-4	-5.2126983131488E-6	-1.1226499134948085E-4
165.93697	1017.1261	7605.0	0.101329036	-0.29036942	0.0014000766249999998	-2.47566250000001E-4	-8.530519761029424E-6	2.83935064338233E-5
167.0	1012.2627	7622.0	0.10523449	-0.28600872	2.2973258823529428E-4	2.5651176470588207E-4	-6.884376686851208E-5	2.9651647923875472E-5
168.81158	1008.37683	7638.0	0.099069715	-0.26680773	-3.8529843749999983E-4	0.0012000618749999983	-3.8439439108455884E-5	5.897188189338227E-5
169.78206	1004.4359	7655.0	0.08366051	-0.22784781	-9.064238235294123E-4	0.0022917600000000003	-3.065443447231838E-5	6.4217536764706E-5
171.71194	1001.2881	7672.0	0.08843689	-0.19277373	2.809635294117653E-4	0.002063181176470589	6.98463148788928E-5	-1.3445813148788908E-5
173.69057	997.6189	7688.0	0.10342396	-0.1869177	9.366918749999995E-4	3.6600187500000075E-4	4.098302159926464E-5	-1.0607370634191176E-4
175.63153	993.73694	7705.0	0.13246587	-0.1905388	0.0017083476470588245	-2.1300588235294212E-4	4.53915160034603E-5	-3.405927984429075E-5
177.561	989.8779	7722.0	0.13241771	-0.22221722	-2.8329411764717235E-6	-0.0018634364705882344	-1.0065768166089979E-4	-9.708415224913484E-5
179.5	986.0	7739.0	0.13128173	-0.24053963	-6.682235294117534E-5	-0.0010777888235294125	-3.764083044982566E-6	4.6214567474048344E-5
181.43153	982.13696	7755.0	0.11583961	-0.2483529	-9.651325000000011E-4	-4.88329374999999E-4	-5.614438419117661E-5	3.684121553308835E-5
183.40485	979.5951	7772.0	0.11640354	-0.20391867	3.317235294117671E-5	0.0026137782352941173	5.872381487889281E-5	1.8247691825259507E-4
186.33154	975.3369	7788.0	0.14919592	-0.19897059	0.0020495237500000006	3.092549999999996E-4	1.2602196231617648E-4	-1.4403270220588236E-4
189.26	971.48	7804.0	0.18138862	-0.2119315	0.0020120437499999994	-8.100568749999995E-4	-2.3425000000000746E-6	-6.995699218749994E-5
193.52081	968.47925	7821.0	0.22843477	-0.20329441	0.0027674205882352947	5.08064117647058E-4	4.443393166089972E-5	7.753652897923868E-5
195.1924	965.8076	7838.0	0.20238061	-0.19048753	-0.0015325976470588248	7.533458823529423E-4	-2.529422491349482E-4	1.4428339100346135E-5
198.10806	961.7838	7854.0	0.1711892	-0.19530804	-0.0019494631249999984	-3.01281875E-4	-2.605409237132335E-5	-6.59142348345589E-5
201.09746	958.9026	7871.0	0.15160699	-0.17827138	-0.001151894705882354	0.001002156470588234	4.691578935986144E-5	7.667284385813142E-5
204.02592	955.9481	7888.0	0.16293947	-0.18213779	6.666164705882357E-4	-2.274358823529404E-4	1.0697124567474056E-4	-7.232896193771614E-5
206.96997	953.03	7904.0	0.18193263	-0.18464294	0.0011870725000000006	-1.5657187500000072E-4	3.2528501838235305E-5	4.4290004595587296E-6
209.86832	950.1317	7921.0	0.19617751	-0.17812176	8.379341176470581E-4	3.8359882352941266E-4	-2.053755190311426E-5	3.177474697231843E-5
212.52574	947.2372	7937.0	0.16301942	-0.16898575	-0.002072380625	5.71000625E-4	-1.8189467141544114E-4	1.1712612591911709E-5
215.4897	943.51025	7954.0	0.1541124	-0.18739843	-5.239423529411757E-4	-0.0010830988235294126	9.108460423875437E-5	-9.729996756055368E-5
219.3378	940.66223	7970.0	0.19176582	-0.19206141	0.0023533387499999996	-2.9143624999999895E-4	1.7983006893382346E-4	4.9478910845588355E-5
223.24142	936.75854	7987.0	0.2360035	-0.2152968	0.0026022164705882356	-0.0013667876470588249	1.4639865916955059E-5	-6.325596453287211E-5
227.1101	932.8899	8003.0	0.2646121	-0.23780382	0.0017880375000000007	-0.0014066887499999993	-5.0886185661764676E-5	-2.4938189338234013E-6
231.0	929.0	8020.0	0.26441115	-0.24923572	-1.1820588235296061E-5	-6.724647058823527E-4	-1.0587400519031157E-4	4.3189649653979215E-5
234.94257	926.0574	8037.0	0.249997	-0.21941763	-8.478911764705874E-4	0.0017540052941176466	-4.918062283737008E-5	1.4273352941176465E-4
237.42235	923.1553	8053.0	0.20406035	-0.18589199	-0.0028710406249999997	0.0020953524999999997	-1.2644684053308828E-4	2.133420036764707E-5
241.66959	919.33044	8070.0	0.19656707	-0.18293133	-4.407811764705877E-4	1.7415647058823553E-4	1.4295643814878894E-4	-1.1301153114186849E-4
245.40742	916.79626	8086.0	0.20767014	-0.18718487	6.939418749999995E-4	-2.6584625E-4	7.09201907169117E-5	-2.7500170036764722E-5
249.43326	912.5668	8103.0	0.2312097	-0.21444698	0.0013846799999999992	-0.001603653529411765	4.063165441176469E-5	-7.869454584775089E-5
254.25452	909.8728	8119.0	0.28026792	-0.2081519	0.003066138750000001	3.9344250000000053E-4	1.050911718750001E-4	1.2481850183823537E-4
258.18298	905.817	8136.0	0.2842204	-0.20703343	2.324988235294106E-4	6.579235294117708E-5	-1.6668470155709354E-4	-1.927353806228373E-5
262.05865	902.9414	8153.0	0.25140387	-0.19607815	-0.0019303841176470595	6.444282352941167E-4	-1.2722840830449824E-4	3.4037404844290564E-5
265.9475	900.02625	8169.0	0.23440327	-0.19303393	-0.0010625374999999986	1.9026375000000088E-4	5.424041360294131E-5	-2.838528033088224E-5
269.8687	897.13135	8186.0	0.21616234	-0.15824528	-0.0010729958823529405	0.0020463911764705884	-6.151989619377602E-7	1.0918396626297573E-4
273.65463	894.34534	8202.0	0.22187631	-0.15665261	3.5712312499999906E-4	9.95418749999994E-5	8.938243795955872E-5	-1.2167808134191181E-4
277.54474	891.4553	8219.0	0.23279628	-0.15404561	6.423511764705883E-4	1.533529411764705E-4	1.6778120674740546E-5	3.165356833910064E-6
281.49304	888.50696	8236.0	0.23475778	-0.17153496	1.1538235294117676E-4	-0.0010287852941176462	-3.0998166089965386E-5	-6.95375432525951E-5
286.38174	885.6183	8252.0	0.26186705	-0.17956477	0.0016943293749999994	-5.018631250000016E-4	9.868418887867642E-5	3.2932635569852785E-5
290.3022	882.69775	8269.0	0.27241546	-0.17795995	6.204947058823534E-4	9.440117647058864E-5	-6.316674524221447E-5	3.50743706747406E-5
295.72815	878.8479	8285.0	0.29477608	-0.20300184	0.0013975387499999999	-0.001565118124999999	4.85652527573529E-5	-1.0371995634191172E-4
301.5	876.5	8302.0	0.33912188	-0.20276955	0.0026085764705882346	1.3664117647058596E-5	7.123751297577852E-5	9.286954368512103E-5
307.23083	873.5897	8318.0	0.37129956	-0.18749698	0.002011104999999999	9.545356249999991E-4	-3.734196691176472E-5	5.880446920955878E-5
312.10922	871.63025	8335.0	0.3553849	-0.13927011	-9.361564705882335E-4	0.002836874705882353	-1.733683217993078E-4	1.1072582828719729E-4
317.0056	868.6648	8352.0	0.3190487	-0.12608856	-0.002137423529411764	7.753852941176478E-4	-7.066276816609003E-5	-1.2126408304498267E-4
321.8695	866.7102	8369.0	0.27387324	-0.11396189	-0.00265738	7.133335294117642E-4	-3.058567474048448E-5	-3.650103806228448E-6
326.8385	864.72046	8385.0	0.2758175	-0.11680941	1.2151624999999847E-4	-1.7797000000000038E-4	1.736810156249999E-4	-5.570647058823529E-5
331.48163	861.8395	8401.0	0.2898807	-0.13824353	8.789499999999999E-4	-0.0013396325	4.733960937500009E-5	-7.260390624999998E-5
337.2966	859.9011	8418.0	0.32558626	-0.1346862	0.002100327058823531	2.0925470588235279E-4	7.184570934256066E-5	9.111101211072665E-5
342.12137	856.9596	8434.0	0.32606572	-0.15625764	2.9966249999999195E-5	-0.0013482149999999998	-1.2939755055147074E-4	-9.734185661764704E-5
345.9714	855.0143	8451.0	0.29619095	-0.15169305	-0.0017573394117647056	2.685052941176475E-4	-1.0513562716262969E-4	9.51011937716263E-5
350.90613	853.0469	8468.0	0.26767942	-0.12223147	-0.0016771488235294122	0.0017330341176470588	4.71709342560549E-6	8.61487543252595E-5
355.78073	850.1096	8485.0	0.26404333	-0.13523991	-2.1388764705882238E-4	-7.652023529411763E-4	8.607418685121117E-5	-1.469550865051903E-4
359.5423	848.2289	8501.0	0.25302804	-0.13644883	-6.884556250000007E-4	-7.555750000000014E-5	-2.9660498621323644E-5	4.310280330882351E-5
364.32117	847.0	8517.0	0.25159705	-0.11453396	-8.94368750000013E-5	0.0013696793749999993	3.743867187499996E-5	9.032730468749997E-5
368.47525	845.2623	8534.0	0.2571564	-0.08540056	3.270205882352952E-4	0.001713729411764706	2.449749783737038E-5	2.0238237456747457E-5
372.33524	843.3324	8551.0	0.23559529	-0.07331151	-0.0012683005882352938	7.111205882352943E-4	-9.384242214532877E-5	-5.8976989619377153E-5
377.23187	842.38403	8567.0	0.25925067	-0.065706186	0.0014784612500000002	4.753327499999998E-4	1.7167261488970588E-4	-1.4736739889705909E-5
381.13196	841.0	8584.0	0.2632118	-0.081749395	2.3300764705882232E-4	-9.437181764705884E-4	-7.32619766435987E-5	-8.34735839100346E-5
385.9379	839.531	8601.0	0.2633884	-0.07497551	1.038823529411922E-5	3.984638235294122E-4	-1.3095259515570772E-5	7.895188235294121E-5
389.94583	839.0	8617.0	0.27127165	-0.0525957	4.92703124999997E-4	0.0013987381249999996	3.0144680606617365E-5	6.251714384191171E-5
395.06177	838.0	8634.0	0.27452165	-0.04954618	1.911764705882371E-4	1.793835294117647E-4	-1.7736862024221174E-5	-7.1726740916955E-5
398.71625	838.0	8651.0	0.26085508	-0.0182221	-8.039158823529405E-4	0.0018425929411764708	-5.85348442906575E-5	9.783584775086507E-5
402.5369	837.0	8667.0	0.24439523	-0.011979049	-0.0010287406250000016	3.901906875000001E-4	-1.405154641544132E-5	-9.077514085477942E-5
406.41055	837.0	8684.0	0.22044073	5.962393E-5	-0.001409088235294117	7.081572311764706E-4	-2.237338884083032E-5	1.870391433391003E-5
409.14474	836.0	8700.0	0.19040117	-0.028882744	-0.0018774724999999996	-0.0018088979956249998	-2.9274016544117657E-5	-1.5731595167509192E-4
413.15985	836.0	8716.0	0.184419	-0.022055265	-3.7388562500000055E-4	4.2671743749999984E-4	9.397417968749994E-5	1.3972596457031248E-4
417.05963	836.0	8733.0	0.2136481	-0.0028865284	0.0017193588235294122	0.0011275727411764705	1.231320263840831E-4	4.1226782569204156E-5
420.90958	836.0	8750.0	0.2305988	0.011383822	9.97099999999999E-4	8.394323764705882E-4	-4.248581314878901E-5	-1.6949433217993078E-5
424.83917	836.0	8766.0	0.24879935	0.01666841	0.0011375343750000006	3.302867500000001E-4	8.777148437500099E-6	-3.1821601654411756E-5
428.718	836.0	8783.0	0.25067118	0.010846741	1.10107647058823E-4	-3.424511176470589E-4	-6.043686634948103E-5	-3.957281574394465E-5
432.58286	836.0	8800.0	0.23311397	5.6251418E-5	-0.0010327770588235289	-6.347346812941177E-4	-6.722851211072659E-5	-1.7193150802768164E-5
436.4793	836.0	8816.0	0.23384623	2.2974711E-5	4.576624999999904E-5	-2.0797941875E-6	6.74089568014705E-5	3.95409304441636E-5
440.40567	836.0	8833.0	0.23488307	2.168532E-5	6.099058823529477E-5	-7.584652941176473E-8	8.955493079585723E-7	1.1787927400519031E-7
444.2289	836.0	8849.0	0.23358762	-2.147921E-5	-8.096562500000022E-5	-2.697783125E-6	-8.872263327205936E-6	-1.638710372242647E-7
448.0	836.0	8866.0	0.23535848	2.8388946E-5	1.0416823529411841E-4	2.933420941176471E-6	1.0890227076124626E-5	3.312472980103806E-7
453.02078	836.0	8882.0	0.26600975	-9.841861E-5	0.0019157043749999988	-7.92547225E-6	1.1322100873161753E-4	-6.786808244485294E-7
458.4643	837.48816	8899.0	0.3003859	0.032780454	0.002022126470588235	0.00193405133	6.260123269896248E-6	1.1423392954411764E-4
461.86017	837.0	8916.0	0.2902349	0.03714737	-5.971176470588215E-4	2.568774117647058E-4	-1.5407318339100335E-4	-9.865728930795848E-5
466.68658	838.34326	8932.0	0.2850835	0.05243957	-3.2196250000000176E-4	9.557624999999999E-4	1.7197196691176236E-5	4.368031801470588E-5
472.9045	838.0	8949.0	0.31155926	0.036502298	0.0015573976470588244	-9.374865882352939E-4	1.105505968858133E-4	-1.1136759342560551E-4
476.44833	838.0	8966.0	0.29795963	0.0020087133	-7.999782352941194E-4	-0.0020290343941176472	-1.3866916955017317E-4	-6.420869446366785E-5
481.48923	839.1631	8982.0	0.2823043	0.013667788	-9.78458124999998E-4	7.2869216875E-4	-1.1154993106617411E-5	1.7235791017922796E-4
486.38028	839.0	8998.0	0.28675726	0.024884941	2.7831000000000036E-4	7.010720625E-4	7.85480078124999E-5	-1.7262566406250012E-6
491.0768	840.03845	9015.0	0.2874204	0.03423357	3.900823529411803E-5	5.499193529411763E-4	-1.4076574394463666E-5	-8.891335856401394E-6
496.91708	841.0	9032.0	0.321987	0.07399558	0.002033329411764706	0.0023389417647058826	1.1731301038062283E-4	1.0523661245674742E-4
501.74765	841.0	9048.0	0.33699942	0.049721748	9.382762499999982E-4	-0.0015171145000000001	-6.844082261029424E-5	-2.4100351654411767E-4
506.68066	842.0	9065.0	0.30435413	0.039713457	-0.0019203111764705878	-5.887230000000002E-4	-1.6815220155709328E-4	5.461126470588235E-5
511.3823	842.79407	9082.0	0.28794143	0.037910234	-9.654529411764707E-4	-1.0607194117647056E-4	5.6168131487889236E-5	2.8391238754325273E-5
516.3581	843.0	9099.0	0.2840263	0.025847428	-2.303017647058817E-4	-7.095768235294119E-4	4.324418685121112E-5	-3.5500287197231846E-5
522.1443	844.0	9115.0	0.30643398	0.04411495	0.001400479999999999	0.001141720125	1.0192386029411755E-4	1.1570605928308825E-4
528.65344	844.6633	9131.0	0.36610523	0.04277818	0.0037294531250000006	-8.354812500000006E-5	1.455608203125001E-4	-7.657926562500001E-5
535.44586	846.0	9148.0	0.42094362	0.0601152	0.0032257876470588244	0.0010198247058823531	-2.96273810553633E-5	6.490428416955018E-5
541.6907	847.0	9164.0	0.44561198	0.07807537	0.0015417725	0.0011225106250000003	-1.0525094669117652E-4	6.417869944852947E-6
547.437	848.479	9181.0	0.40710142	0.08907657	-0.002265327058823531	6.471294117647052E-4	-2.239470328719724E-4	-2.796360077854677E-5
553.3036	849.4346	9198.0	0.3570376	0.07419663	-0.002944930588235293	-8.752905882352937E-4	-3.997667820069189E-5	-8.955411764705877E-5
559.22296	850.0	9215.0	0.32834163	0.063389406	-0.0016879982352941186	-6.357190588235297E-4	7.393719723183379E-5	1.4092442906574356E-5
565.0099	851.0	9231.0	0.3331074	0.055521704	2.9786062500000016E-4	-4.917313749999998E-4	1.2411617876838244E-4	8.999230238970616E-6
570.84845	853.28284	9248.0	0.3496474	0.080984525	9.729411764705882E-4	0.0014978130000000002	3.9710620674740476E-5	1.1703202205882353E-4
575.7176	854.0	9264.0	0.32112825	0.084825836	-0.0017824468749999996	2.400819375E-4	-1.7221175321691174E-4	-7.860819140625001E-5
581.51013	856.17004	9281.0	0.3175844	0.10355335	-2.0846176470588323E-4	0.0011016184705882354	9.258735942906567E-5	5.0678619593425616E-5
586.3465	858.1155	9297.0	0.30180937	0.123159096	-9.85939374999998E-4	0.0012253591249999996	-4.8592350643382173E-5	7.73379090073526E-6
593.0995	860.0332	9314.0	0.35101545	0.12515436	0.002894475294117646	1.1736847058823509E-4	2.2825968641868494E-4	-6.517592084775085E-5
599.02277	861.0	9332.0	0.38223055	0.10361383	0.001734172222222222	-0.0011966961111111105	-6.446128177196801E-5	-7.300358787218586E-5
604.824	863.8827	9347.0	0.38529107	0.11331687	2.040346666666674E-4	6.46869333333333E-4	-1.020091703703703E-4	1.229043629629629E-4
609.5559	865.8519	9364.0	0.33770454	0.12246255	-0.0027992076470588247	5.379811764705885E-4	-1.7666131257208776E-4	-6.405185697808506E-6
614.4004	867.8002	9380.0	0.2791734	0.13813351	-0.003658196249999999	9.79434999999999E-4	-5.3686787683823387E-5	2.759086397058816E-5
618.5383	869.76917	9397.0	0.24090695	0.13717742	-0.002250967647058824	-5.624058823529369E-5	8.277815311418675E-5	-6.092209342560545E-5
622.41614	871.708	9413.0	0.21868542	0.12514864	-0.001388845625000001	-7.517987499999993E-4	5.3882626378676436E-5	-4.34723851102941E-5
626.31824	873.6592	9430.0	0.20630959	0.10075936	-7.279900000000003E-4	-0.0014346635294117647	3.8873860294117694E-5	-4.01685164359862E-5
630.5946	876.5946	9447.0	0.22628184	0.14324848	0.0011748382352941191	0.0024993600000000004	1.1193107266435996E-4	2.3141314878892736E-4
635.5	878.5	9464.0	0.25019157	0.15218653	0.0014064547058823507	5.257676470588221E-4	1.3624498269895977E-5	-1.160936678200693E-4
637.96545	881.48267	9480.0	0.22893941	0.17112632	-0.0013282599999999978	0.0011837368750000007	-1.7091966911764677E-4	4.1123076746323664E-5
641.8753	884.4376	9497.0	0.21317126	0.1848823	-9.275382352941182E-4	8.091752941176471E-4	2.3571868512110566E-5	-2.2033034169550216E-5
644.35004	888.7001	9513.0	0.17917277	0.21555075	-0.0021249056249999995	0.0019167781250000009	-7.483546185661758E-5	6.922517693014712E-5
647.3033	891.60657	9529.0	0.15827312	0.21717921	-0.0013062281250000012	1.0177874999999989E-4	5.1167343749999893E-5	-1.1343746093750006E-4
650.38275	894.3828	9546.0	0.14839625	0.20321073	-5.809923529411754E-4	-8.216752941176473E-4	4.266092776816622E-5	-5.4320826124567485E-5
653.33624	897.1681	9562.0	0.15898685	0.18244316	6.619125000000003E-4	-0.0012979731250000008	7.768155330882349E-5	-2.976861443014709E-5
655.0746	900.0746	9579.0	0.13895807	0.16759524	-0.001178163529411766	-8.734070588235286E-4	-1.0823976643598626E-4	2.4974474480968955E-5
657.0521	903.10425	9596.0	0.12332711	0.15871283	-9.194682352941168E-4	-5.224947058823534E-4	1.5217370242214662E-5	2.0641903114186775E-5
658.9785	905.95703	9612.0	0.09621412	0.16364247	-0.0016945618750000002	3.081025000000008E-4	-4.8443352481617716E-5	5.191232536764714E-5
660.93604	908.8721	9628.0	0.08690045	0.16821711	-5.821043749999998E-4	2.8591499999999943E-4	6.952859375000003E-5	-1.3867187500000858E-6
662.85205	911.85205	9646.0	0.10270154	0.19122915	8.778383333333328E-4	0.0012784466666666658	8.11079282407407E-5	5.514064814814813E-5
664.7659	915.53186	9662.0	0.11821587	0.20578079	9.696456250000004E-4	9.094775000000003E-4	5.737955729166729E-6	-2.3060572916666595E-5
667.7682	919.5364	9679.0	0.144437	0.23109695	0.0015424194117647065	0.0014891858823529414	3.369257569204153E-5	3.4100493079584774E-5
669.7088	923.4176	9696.0	0.15369074	0.25494102	5.443376470588225E-4	0.0014025923529411778	-5.871069204152258E-5	-5.093737024221389E-6
671.64606	927.9381	9712.0	0.14195211	0.27029127	-7.33664375E-4	9.593906249999971E-4	-7.987512637867641E-5	-2.7700107996323794E-5
673.6025	932.20496	9728.0	0.1209154	0.28686884	-0.0013147943749999991	0.0010360981250000026	-3.632062499999995E-5	4.794218750000341E-6
675.0	935.5432	9745.0	0.09485603	0.25778422	-0.0015329041176470595	-0.0017108600000000002	-1.2829984861591786E-5	-1.615857720588237E-4
676.4802	939.4802	9761.0	0.06783962	0.23029935	-0.0016885256249999994	-0.0017178043749999997	-9.726344209558745E-6	-4.340234374999635E-7
678.3704	944.1113	9778.0	0.08515786	0.2275471	0.0010187199999999999	-1.618970588235301E-4	1.592497426470588E-4	9.152395977508644E-5
679.0	947.69556	9795.0	0.07235094	0.23211528	-7.533482352941176E-4	2.687164705882356E-4	-1.042393079584775E-4	2.5330207612456804E-5
681.28235	951.5647	9811.0	0.086169496	0.2476444	8.636597499999997E-4	9.705699999999987E-4	1.0106299908088233E-4	4.3865845588235196E-5
682.0	955.525	9828.0	0.08245286	0.24514003	-2.1862564705882326E-4	-1.473158823529399E-4	-6.366384688581312E-5	-6.575799307958463E-5
684.1751	960.3502	9844.0	0.08437971	0.2567709	1.2042812499999962E-4	7.26929375000001E-4	2.119086075367643E-5	5.4640328584558805E-5
685.1117	964.2234	9861.0	0.07778909	0.25704902	-3.876835294117642E-4	1.635999999999958E-5	-2.9888920847750814E-5	-4.1798198529411845E-5
686.08923	968.17847	9878.0	0.06550325	0.25630966	-7.226964705882357E-4	-4.349176470588366E-5	-1.970664359861597E-5	-3.5206920415225434E-6
686.9883	971.9883	9894.0	0.042667553	0.24347074	-0.0014272310625000001	-8.024325000000002E-4	-4.403341199448528E-5	-4.7433795955882284E-5
688.0	975.86694	9911.0	0.059534054	0.21589461	9.921471176470593E-4	-0.0016221252941176472	1.423163635380623E-4	-4.8217223183391E-5
689.0	979.80273	9928.0	0.057657916	0.21672451	-1.1036105882352978E-4	4.881764705882484E-5	-6.485342214532877E-5	9.829076124567482E-5
690.5	983.0	9944.0	0.07726666	0.22582437	0.0012255465000000003	5.687412499999992E-4	8.349422242647063E-5	3.24952251838234E-5
691.0	987.57935	9961.0	0.06077902	0.23169875	-9.698611764705881E-4	3.455517647058831E-4	-1.2914162802768166E-4	-1.3128793252595067E-5
692.7481	992.4962	9979.0	0.064767465	0.2694834	2.215802777777774E-4	0.0020991472222222207	6.619119190268697E-5	9.742196986201875E-5
693.0	996.345	9994.0	0.0617695	0.2699713	-1.9986433333333322E-4	3.2526666666669406E-5	-2.8096307407407374E-5	-1.3777470370370342E-4
694.0	999.2112	10010.0	0.04886466	0.22989385	-8.065525E-4	-0.002504840625000001	-3.791801041666667E-5	-1.585854557291669E-4
695.5	1003.0	10028.0	0.05444764	0.20104069	3.101655555555556E-4	-0.0016029533333333343	6.203989197530864E-5	5.010484953703703E-5
696.0	1007.00745	10043.0	0.05105171	0.19617857	-2.2639533333333322E-4	-3.2414133333333317E-4	-3.577072592592592E-5	8.525413333333341E-5
697.4107	1012.2322	10060.0	0.060735006	0.24723041	5.696056470588236E-4	0.003003049411764707	4.682358708189158E-5	1.957171026528259E-4
697.0	1015.6576	10077.0	0.044431902	0.28241116	-9.590061176470587E-4	0.0020694558823529403	-8.991833910034603E-5	-5.4917266435986266E-5
698.0	1019.60913	10093.0	0.0255325	0.2699996	-0.0011812126250000002	-7.757224999999993E-4	-1.3887906709558839E-5	-1.7782364889705872E-4
699.0	1023.5875	10110.0	0.03668559	0.23530471	6.560641176470587E-4	-0.0020408758823529417	1.0807510250865053E-4	-7.442078719723192E-5
700.0	1028.3599	10126.0	0.053816743	0.2503527	0.0010706970625000002	9.40499374999999E-4	2.5914559053308844E-5	1.863359535845588E-4
702.1788	1032.3575	10144.0	0.09233082	0.2551484	0.0021396709444444443	2.6642777777777856E-4	5.938743788580245E-5	-3.7448422067901135E-5
702.0	1036.236	10159.0	0.07265572	0.25730333	-0.0013116733333333333	1.4366199999999997E-4	-2.3008961851851852E-4	-8.18438518518524E-6
703.0	1040.0433	10176.0	0.046241377	0.23093651	-0.0015537848823529408	-0.001550989411764705	-1.4241855824682794E-5	-9.96853771626297E-5
703.9955	1042.9955	10193.0	0.030055393	0.19798017	-9.521167058823529E-4	-0.0019386082352941176	3.539224567474046E-5	-2.2801107266436033E-5
704.9207	1045.9208	10210.0	0.03308937	0.17083341	1.7846923529411766E-4	-0.0015968682352941188	6.65050553633218E-5	2.0102352941176398E-5
705.0	1049.7584	10226.0	0.03731119	0.1689134	2.6386375000000007E-4	-1.2000062499999999E-4	5.337157169117651E-6	9.230422564338243E-5
705.0	1052.5984	10243.0	0.021440586	0.17104627	-9.335649411764705E-4	1.254629411764711E-4	-7.043698183391003E-5	1.4439033304498297E-5
705.72375	1056.4475	10259.0	-0.0034502102	0.20124546	-0.0015556747625000002	0.0018874493749999992	-3.88818638327206E-5	1.101241521139705E-4
706.0	1060.4338	10276.0	0.0069440855	0.23693472	6.114291588235294E-4	0.002099368235294118	1.274767012543253E-4	1.2465815311418745E-5
707.0	1064.2975	10292.0	0.038903464	0.24925798	0.0019974611562499998	7.702037500000002E-4	8.662699983915439E-5	-8.307278033088236E-5
707.0	1068.0	10310.0	0.047525562	0.24996209	4.7900544444444453E-4	3.911722222222266E-5	-8.435865065586418E-5	-4.0615918209876524E-5
708.0	1072.076	10326.0	0.042094376	0.2503142	-3.3944912499999985E-4	2.20068749999993E-5	-5.115341059027778E-5	-1.0693967013889597E-6
708.0	1074.4689	10342.0	0.02183118	0.20041294	-0.0012664497500000003	-0.0031188287499999984	-5.7937539062500026E-5	-1.9630222656249986E-4
708.0	1078.8737	10359.0	0.007496331	0.19697537	-8.432264117647058E-4	-2.0221000000000006E-4	2.4895490484429088E-5	1.7156580882352933E-4
709.40546	1082.8109	10376.0	0.019826092	0.21472739	7.252800588235294E-4	0.001044236470588234	9.22650865051903E-5	7.33203806228373E-5
710.28143	1086.5629	10392.0	0.05241801	0.23321603	0.002036994875	0.00115554	8.19821760110294E-5	6.956470588235378E-6
711.2922	1090.5844	10409.0	0.0792485	0.2519755	0.0015782641176470588	0.0011034982352941193	-2.6984162197231826E-5	-3.0612802768165125E-6
712.1906	1094.3812	10425.0	0.08731145	0.24743944	5.03934375E-4	-2.835037500000005E-4	-6.714560891544118E-5	-8.668762408088249E-5
712.0	1097.299	10442.0	0.045275863	0.19844344	-0.0024726815882352943	-0.002882117647058824	-1.7509505666089966E-4	-1.528596410034602E-4
713.0	1100.1134	10459.0	0.027675407	0.17651784	-0.0010353209411764707	-0.0012897411764705876	8.455062629757785E-5	9.366920415224921E-5
714.0	1104.1072	10475.0	0.042116605	0.18326548	9.025748750000001E-4	4.2172749999999995E-4	1.2111848851102943E-4	1.0696679227941172E-4
714.9179	1106.918	10491.0	0.046125807	0.19064355	2.505751249999998E-4	4.6112937499999916E-4	-4.074998437500002E-5	2.4626171874999507E-6
715.0	1109.882	10508.0	0.044359345	0.19287373	-1.0390952941176449E-4	1.311870588235293E-4	-2.085203849480966E-5	-1.940837153979234E-5
715.80664	1112.8066	10524.0	0.027563008	0.17820247	-0.0010497710625	-9.169537499999995E-4	-5.911634581801472E-5	-6.550880055147054E-5
716.74817	1115.7482	10541.0	0.029175444	0.16446531	9.484917647058814E-5	-8.080682352941175E-4	6.733060229238753E-5	6.405030276816585E-6
717.0	1118.7104	10558.0	0.042208977	0.16108358	7.666784117647061E-4	-1.9892529411764704E-4	3.951936678200694E-5	3.583193771626297E-5
717.663	1121.6631	10574.0	0.033970766	0.17718822	-5.148881875000001E-4	0.0010065400000000002	-8.009791245404414E-5	7.534158088235296E-5
718.5983	1125.1967	10590.0	0.045440987	0.18583265	7.168888125000002E-4	5.402768749999988E-4	7.698606250000002E-5	-2.914144531250009E-5
719.537	1129.074	10607.0	0.046922088	0.21841194	8.712358823529404E-5	0.0019164288235294124	-3.7045013192041537E-5	8.095011461937727E-5
720.0	1132.9237	10624.0	0.057898063	0.24575812	6.456455882352941E-4	0.0016085988235294117	3.2854235294117646E-5	-1.810764705882357E-5
721.3923	1135.3922	10641.0	0.06566948	0.22565901	4.5714217647058837E-4	-0.0011823005882352943	-1.1088435986159159E-5	-1.64170553633218E-4
722.0	1139.6384	10657.0	0.05851845	0.21382579	-4.4693937500000017E-4	-7.395762500000003E-4	-5.650509696691178E-5	2.7670271139705873E-5
724.3017	1143.6034	10674.0	0.09157141	0.21559222	0.0019442917647058827	1.039076470588243E-4	1.4066065527681664E-4	4.961669982698969E-5
725.0	1146.4877	10691.0	0.100123875	0.20405091	5.03086176470588E-4	-6.789005882352941E-4	-8.477679930795851E-5	-4.6047543252595206E-5
727.1476	1149.1476	10707.0	0.10973444	0.18945983	6.006603125000001E-4	-9.119425000000004E-4	6.098383501838259E-6	-1.4565119485294143E-5
728.1131	1153.2262	10723.0	0.082119845	0.19518359	-0.0017259121875000004	3.5773499999999965E-4	-1.4541078125000003E-4	7.935484375E-5
729.0842	1156.1685	10740.0	0.06544552	0.17919761	-9.808426470588238E-4	-9.403517647058814E-4	4.382762002595156E-5	-7.635804498269888E-5
730.02734	1159.0273	10757.0	0.047030117	0.1898827	-0.0010832589999999994	6.285347058823517E-4	-6.024491349480915E-6	9.228743944636666E-5
730.9179	1162.8358	10773.0	0.048597	0.20045264	9.793018749999988E-5	6.6062125E-4	7.382432421874995E-5	2.005409007353016E-6
732.0	1166.7936	10791.0	0.05751612	0.22216119	4.955066666666665E-4	0.0012060305555555567	2.2087582175925923E-5	3.0300516975308707E-5
733.0	1169.6708	10806.0	0.07146843	0.21296118	9.301540000000002E-4	-6.133340000000005E-4	2.8976488888888914E-5	-1.2129097037037048E-4
734.0	1172.5183	10823.0	0.06633459	0.19227092	-3.0199058823529416E-4	-0.0012170741176470582	-7.247909342560554E-5	-3.551412456747398E-5
735.0	1175.7161	10840.0	0.05951162	0.18021013	-4.013511764705881E-4	-7.094582352941185E-4	-5.8447404844290536E-6	2.9859757785467036E-5
735.0	1178.6499	10856.0	0.03056064	0.16431676	-0.00180943625	-9.933356249999994E-4	-8.800531709558825E-5	-1.774233685661755E-5
736.0	1182.243	10873.0	0.022388754	0.18172924	-4.806991764705882E-4	0.0010242635294117636	7.816100432525952E-5	1.1868230320069194E-4
737.0	1186.0878	10889.0	0.035426974	0.22156288	8.1488875E-4	0.0024896025000000002	8.097424540441176E-5	9.158368566176479E-5
737.0	1189.9963	10906.0	0.030512739	0.24513704	-2.890726470588235E-4	0.0013867152941176477	-6.493890570934255E-5	-6.487571799307956E-5
737.0	1193.8739	10923.0	0.012167462	0.25768644	-0.0010791339411764707	7.382000000000009E-4	-4.647419377162631E-5	-3.814795847750864E-5
737.0	1197.7715	10939.0	-0.010550888	0.25278682	-0.001419896875	-3.062262499999996E-4	-2.1297683363970577E-5	-6.527664062500003E-5
738.3629	1202.7258	10956.0	0.0018531189	0.26952064	7.296474647058823E-4	9.843423529411737E-4	1.264437846885813E-4	7.591580017301019E-5
738.0	1205.2837	10972.0	0.021543834	0.23996496	0.0012306696937500001	-0.0018472299999999983	3.1313889315257364E-5	-1.7697327205882325E-4
738.0	1209.3668	10989.0	0.02234563	0.21463487	4.716447058823512E-5	-0.001490005294117647	-6.961795430363323E-5	2.1013217993079483E-5
738.0	1212.108	11007.0	0.0014012851	0.17948177	-0.0011635747166666667	-0.0019529499999999995	-6.726328818082788E-5	-2.571915032679736E-5
737.0	1215.1057	11022.0	-0.045883633	0.15515356	-0.0031523278733333335	-0.0016218806666666679	-1.325835437777778E-4	2.207128888888878E-5
737.0	1218.9723	11039.0	-0.052859105	0.17382273	-4.1032188235294137E-4	0.001098186470588236	1.6129447005767012E-4	1.600039492502885E-4
736.05804	1221.942	11055.0	-0.03458933	0.2016891	0.0011418609375000001	0.001741648125	9.701142624080884E-5	4.021635340073525E-5
735.12335	1224.8766	11072.0	-0.050985426	0.18682462	-9.644762352941176E-4	-8.74381176470589E-4	-1.2390218663494812E-4	-1.5388407655709347E-4
734.1279	1227.7441	11089.0	-0.063605726	0.17206277	-7.423705882352941E-4	-8.683441176470584E-4	1.306503806228373E-5	3.551211072665089E-7
733.1948	1229.8052	11105.0	-0.07564508	0.13600111	-7.524596250000001E-4	-0.0022538537499999997	-6.305647977941243E-7	-8.659435202205883E-5
732.24884	1231.7511	11121.0	-0.073658794	0.10437782	1.2414287500000024E-4	-0.0019764556250000008	5.478765625000002E-5	1.7337382812499934E-5
732.0	1233.6875	11138.0	-0.04812243	0.09808827	0.0015021390588235294	-3.6997352941176416E-4	8.105859904844289E-5	9.449894679930804E-5
731.0	1235.6385	11154.0	-0.04063299	0.092939556	4.6809E-4	-3.217946249999999E-4	-6.462806617647059E-5	3.011181525735265E-6
730.0	1238.1206	11172.0	-0.04686242	0.10785359	-3.460794444444445E-4	8.285574444444441E-4	-4.5231635802469146E-5	6.390844830246911E-5
729.0	1240.5238	11188.0	-0.05931476	0.14947237	-7.7827125E-4	0.0026011737499999996	-2.7011987847222214E-5	1.1078851909722222E-4
727.5155	1242.4845	11205.0	-0.0770763	0.14810854	-0.0010447964705882352	-8.022529411764604E-5	-1.5677954152249133E-5	-1.577293555363321E-4
726.61035	1244.3896	11221.0	-0.07947501	0.13029604	-1.499193749999999E-4	-0.0011132812500000006	5.592981847426471E-5	-6.456599724264716E-5
725.65405	1247.346	11238.0	-0.06394097	0.1420665	9.137670588235294E-4	6.923800000000006E-4	6.256979022491349E-5	1.062153676470589E-4
723.7222	1249.2777	11254.0	-0.091495395	0.13412009	-0.0017221515624999996	-4.966506250000009E-4	-1.6474491383272057E-4	-7.43144140625001E-5
723.0	1251.2118	11271.0	-0.09329949	0.1303645	-1.0612323529411797E-4	-2.209170588235296E-4	9.50604898356401E-5	1.621962153979243E-5
720.8142	1253.1858	11288.0	-0.10373621	0.11475034	-6.139247058823527E-4	-9.184799999999993E-4	-2.9870674740484402E-5	-4.103311418685116E-5
718.89496	1255.105	11304.0	-0.11795756	0.10191515	-8.888343750000005E-4	-8.021993750000006E-4	-1.7181854319852983E-5	7.267539062499916E-6
716.9559	1257.0442	11321.0	-0.12287492	0.10836324	-2.8925647058823504E-4	3.792994117647061E-4	3.526928849480973E-5	6.949992863321805E-5
714.99866	1259.0013	11337.0	-0.13103175	0.11756793	-5.098018750000002E-4	5.752931250000001E-4	-1.3784087775735325E-5	1.2249607077205875E-5
713.1198	1260.0	11355.0	-0.13289754	0.10102901	-1.0365500000000033E-4	-9.188288888888888E-4	2.256371527777777E-5	-8.300677854938272E-5
711.1287	1261.8712	11370.0	-0.11336033	0.07917591	0.0013024806666666676	-0.0014568733333333334	9.374237777777785E-5	-3.586962962962964E-5
709.18726	1263.8127	11388.0	-0.1175662	0.08842255	-2.3365944444444446E-4	5.137022222222223E-4	-8.534111728395068E-5	1.0947641975308642E-4
707.25586	1264.7441	11403.0	-0.11781235	0.0818545	-1.6410000000000034E-5	-4.378700000000004E-4	1.4483296296296294E-5	-6.343814814814818E-5
705.2975	1266.7025	11420.0	-0.118157424	0.091727145	-2.029847058823534E-5	5.807438235294118E-4	-2.2873356401384144E-7	5.991846020761248E-5
703.3345	1267.6655	11436.0	-0.11837007	0.08600174	-1.3290374999999806E-5	-3.578378125000002E-4	4.380059742647208E-7	-5.8661352251838246E-5
701.39343	1269.6066	11453.0	-0.116892874	0.079454936	8.689388235294118E-5	-3.851061176470582E-4	5.893191608996529E-6	-1.6040179498269418E-6
699.4806	1270.5194	11469.0	-0.1171995	0.08167387	-1.9164125000000268E-5	1.386833749999995E-4	-6.628625459558841E-6	3.2736843290441105E-5
697.5	1272.5	11486.0	-0.11719996	0.09339723	-2.7058823529863324E-8	6.89609411764706E-4	1.1257097750864944E-6	3.2407413927335675E-5
695.5942	1273.0	11503.0	-0.11610548	0.07478604	6.438117647058876E-5	-0.0010947758823529412	3.788719723183448E-6	-1.0496384083044984E-4
693.615	1275.385	11520.0	-0.117207706	0.09176448	-6.483682352941163E-5	9.987317647058823E-4	-7.601058823529435E-6	1.2314750865051905E-4
691.7279	1276.0	11536.0	-0.116778836	0.0787744	2.6804374999999867E-5	-8.118800000000001E-4	5.7275749080882185E-6	-1.1316323529411765E-4
689.75555	1278.2445	11553.0	-0.11702329	0.094935596	-1.4379647058823827E-5	9.506585882352943E-4	-2.422589532871982E-6	1.0367874048442908E-4
687.8122	1279.0	11570.0	-0.11574181	0.08118266	7.538117647058832E-5	-8.089962352941173E-4	5.280048442906598E-6	-1.0350910726643597E-4
685.86914	1281.1309	11586.0	-0.11719333	0.094335355	-9.071999999999986E-5	8.220434374999995E-4	-1.0381323529411761E-5	1.019399795496323E-4
683.952	1282.0	11603.0	-0.11692193	0.07886012	1.5964705882353232E-5	-9.1030794117647E-4	6.275570934256064E-6	-1.0190302227508644E-4
683.0	1283.9916	11619.0	-0.10009644	0.09239494	0.001051593125	8.459262499999993E-4	6.472677619485292E-5	1.0976463694852934E-4
681.0413	1285.0	11636.0	-0.08094584	0.084463306	0.0011265058823529406	-4.6656670588235253E-4	4.406632785467098E-6	-7.720546799307951E-5
679.1355	1286.8645	11652.0	-0.08844844	0.09039071	-4.689124999999999E-4	3.704627499999998E-4	-9.971364889705878E-5	5.231434099264702E-5
677.1547	1288.8453	11669.0	-0.11032431	0.10001946	-0.0012868158823529407	5.663970588235298E-4	-4.811196366782005E-5	1.1525547577854703E-5
675.2153	1289.7848	11685.0	-0.13022883	0.0983754	-0.0012440324999999997	-1.0275375000000017E-4	2.673961397058812E-6	-4.182192555147062E-5
672.2848	1291.7152	11703.0	-0.16122784	0.090758406	-0.0017221672222222234	-4.231663333333334E-4	-2.6563040123456874E-5	-1.780069907407407E-5
670.3342	1292.6658	11718.0	-0.1532927	0.084879026	5.290093333333338E-4	-3.919586666666669E-4	1.5007843703703714E-4	2.0805111111111023E-6
667.389	1293.611	11735.0	-0.16723378	0.05299625	-8.200635294117644E-4	-0.0018754574117647055	-7.93572272202999E-5	-8.726463206459051E-5
664.4588	1295.0	11752.0	-0.1810424	0.06330927	-8.12271764705882E-4	6.066482352941176E-4	4.5833910034602543E-7	1.4600621453287195E-4
661.0386	1296.4807	11769.0	-0.19524586	0.07186038	-8.354976470588236E-4	5.030064705882353E-4	-1.3662283737024447E-6	-6.0965743944636644E-6
658.175	1296.0	11785.0	-0.19739829	0.033555243	-1.3452687500000067E-4	-0.0023940710625	4.381067325367643E-5	-1.8106734581801472E-4
655.22076	1297.3896	11801.0	-0.19693702	0.030935485	2.882937500000085E-5	-1.63734875E-4	1.0209765625000095E-5	1.3939601171875E-4
652.6683	1297.0	11818.0	-0.18039308	0.0042305463	9.731729411764693E-4	-0.0015708787470588236	5.554962153979226E-5	-8.277316894463668E-5
649.7341	1298.266	11835.0	-0.17390896	0.016858919	3.814188235294123E-4	7.428454529411765E-4	-3.4809065743944534E-5	1.3610142352941178E-4
645.5746	1298.0	11851.0	-0.19837742	0.022163507	-0.0015292787499999998	3.3153674999999994E-4	-1.1941859834558826E-4	-2.5706793933823538E-5
643.8536	1299.0	11868.0	-0.17628637	0.043362245	0.0012994735294117649	0.0012469845882352943	1.663971929065744E-4	5.384987283737026E-5
640.9757	1300.0121	11884.0	-0.15332757	0.045810632	0.001434925	1.5302418749999977E-4	8.465716911764702E-6	-6.83725250459559E-5
638.9777	1301.0223	11902.0	-0.1323441	0.06703765	0.0011657483333333335	0.0011792787777777781	-1.4954259259259256E-5	5.701414390432102E-5
636.05365	1301.9464	11917.0	-0.13084114	0.06436525	1.0019733333333317E-4	-1.7816000000000037E-4	-7.103673333333335E-5	-9.049591851851856E-5
633.146	1302.854	11934.0	-0.16140215	0.072667405	-0.0017977064705882353	4.883620588235297E-4	-1.116414002306805E-4	3.920717993079588E-5
630.1829	1303.817	11950.0	-0.19308661	0.061954364	-0.00198027875	-6.695650625000004E-4	-1.1410767463235284E-5	-7.237044508272064E-5
627.245	1305.0	11967.0	-0.18711703	0.071555115	3.5115176470588245E-4	5.647500588235296E-4	1.371429714532872E-4	7.260677184256058E-5
624.2685	1306.0	11983.0	-0.19033042	0.07502977	-2.0083687500000065E-4	2.1716593749999957E-4	-3.4499289981617694E-5	-2.172400758272063E-5
621.0	1307.5	12000.0	-0.18652937	0.07965508	2.2359117647058826E-4	2.7207705882352983E-4	2.4966355968858168E-5	3.2300659602076624E-6
619.3977	1308.0	12017.0	-0.15183833	0.06388599	0.0020406494117647064	-9.275935294117646E-4	1.0688577854671282E-4	-7.056885813148791E-5
617.5	1309.5	12033.0	-0.11060622	0.060628764	0.0025770068749999993	-2.0357662500000012E-4	3.3522341452205806E-5	4.525105652573528E-5
615.5205	1310.4795	12050.0	-0.086262204	0.06241688	0.001432000941176471	1.0518329411764703E-4	-6.735329022491343E-5	1.8162348183391007E-5
613.5724	1311.4276	12067.0	-0.08486002	0.061797436	8.248141176470592E-5	-3.643788235294139E-5	-7.938350173010383E-5	-8.330657439446377E-6
611.58936	1312.4106	12083.0	-0.10271885	0.060746323	-0.0011161768750000004	-6.569456249999996E-5	-7.491614292279415E-5	-1.8285425091911604E-6
608.3203	1313.3398	12100.0	-0.14979859	0.05748185	-0.002769396470588236	-1.9202782352941157E-4	-9.724821150519032E-5	-7.4313682958477415E-6
606.7315	1314.2684	12117.0	-0.1532975	0.05721257	-2.0581823529411728E-4	-1.5840000000000218E-5	1.5079871972318345E-4	1.0363989619377138E-5
603.7235	1315.0	12133.0	-0.17184898	0.06520011	-0.0011594675000000006	4.992212500000005E-4	-5.9603079044117705E-5	3.219132812500005E-5
600.59906	1316.0	12150.0	-0.18056315	0.06328191	-5.125982352941173E-4	-1.1283529411764758E-4	3.8051133217993134E-5	-3.600332612456754E-5
598.84357	1317.0	12167.0	-0.1560979	0.058825392	0.0014391323529411762	-2.621481176470588E-4	1.1480768166089962E-4	-8.783107266435953E-6
595.9542	1318.0	12183.0	-0.15429464	0.0546601	1.1270375000000006E-4	-2.6033074999999963E-4	-8.29017876838235E-5	1.1358547794119739E-7
593.01874	1319.0	12200.0	-0.16195145	0.054930314	-4.504005882352933E-4	1.589494117647046E-5	-3.312378460207608E-5	1.624857006920412E-5
590.09753	1320.9512	12217.0	-0.1669583	0.07745181	-2.9452058823529456E-4	0.0013247938823529408	9.16941176470581E-6	7.699405536332178E-5
587.1613	1321.9193	12233.0	-0.18173777	0.082740426	-9.237168749999993E-4	3.305385000000006E-4	-3.9324767922794044E-5	-6.214096139705876E-5
584.31805	1322.841	12250.0	-0.18919648	0.073266335	-4.3874764705882397E-4	-5.572994705882355E-4	2.852760164359855E-5	-5.2225762975778594E-5
582.2229	1324.0	12266.0	-0.16573554	0.07256002	0.0014663087500000008	-4.414468749999994E-5	1.1906602481617655E-4	3.207217394301472E-5
579.2483	1325.0	12283.0	-0.15323456	0.062145296	7.35351764705882E-4	-6.126308235294117E-4	-4.299746972318346E-5	-3.344036094290658E-5
576.593	1326.0	12299.0	-0.1474776	0.054292288	3.5981000000000034E-4	-4.908130000000001E-4	-2.3471360294117606E-5	7.613613970588227E-6
574.34827	1327.0	12316.0	-0.14914232	0.061885405	-9.792470588235343E-5	4.466539411764704E-4	-2.6925570934256104E-5	5.5145114186851206E-5
571.4051	1328.0	12333.0	-0.15935472	0.05670841	-6.007294117647065E-4	-3.0452911764705865E-4	-2.9576747404844296E-5	-4.418723875432524E-5
569.47736	1329.0	12349.0	-0.1484774	0.057787433	6.798324999999997E-4	6.74389374999999E-5	8.003511948529414E-5	2.324800344669116E-5
567.5267	1330.4733	12366.0	-0.117197275	0.06616908	0.0018400073529411768	4.930380588235297E-4	6.824557958477512E-5	2.503524243079587E-5
564.5781	1331.4219	12383.0	-0.13503882	0.06712759	-0.0010495026470588235	5.638294117647034E-5	-1.6997117647058827E-4	-2.5685595155709375E-5
561.6151	1331.0	12400.0	-0.16579774	0.033718225	-0.0018093482352941174	-0.0019652567647058827	-4.4696799307958465E-5	-1.1891998269896194E-4
559.6861	1332.0	12416.0	-0.15278387	0.025572898	8.133668750000007E-4	-5.090829374999998E-4	1.6391969439338237E-4	9.101086420036768E-5
556.8089	1333.0	12432.0	-0.16315202	0.034733366	-6.480093750000013E-4	5.725292500000001E-4	-9.133601562500012E-5	6.760076171875E-5
554.83795	1334.0	12448.0	-0.13326117	0.052292317	0.0018681781249999998	0.0010974344374999998	1.5726171875000007E-4	3.280657421874998E-5
551.93225	1335.0	12468.0	-0.14225522	0.06928609	-4.497024999999988E-4	8.496886499999998E-4	-1.1589403124999991E-4	-1.2387289374999998E-5
549.95856	1336.0414	12481.0	-0.13977587	0.06252287	1.907192307692301E-4	-5.202476923076923E-4	4.926321005917145E-5	-1.0537971863905325E-4
547.0169	1336.983	12498.0	-0.15071319	0.04762537	-6.433717647058824E-4	-8.763235294117644E-4	-4.906417620441838E-5	-2.094563747671012E-5
545.0787	1337.0	12516.0	-0.14259534	0.03664063	4.509916666666672E-4	-6.102633333333334E-4	6.0797968409586084E-5	1.4781122004357276E-5
541.30273	1338.0	12531.0	-0.16488382	0.035684485	-0.0014858986666666666	-6.374299999999991E-5	-1.2912602222222224E-4	3.6434688888888897E-5
538.4471	1338.0	12548.0	-0.19041775	0.01961799	-0.0015019958823529417	-9.450879411764708E-4	-9.468950403691247E-7	-5.184382006920417E-5
535.4827	1339.0	12564.0	-0.200422	0.021692371	-6.252656249999995E-4	1.296488125E-4	5.4795641084558886E-5	6.717104710477943E-5
532.61255	1339.0	12581.0	-0.19164601	0.021143565	5.16234705882352E-4	-3.2282705882352875E-5	6.714707828719716E-5	-9.525383434256052E-6
530.3662	1339.6338	12600.0	-0.17077386	0.018977372	0.0010985342105263162	-1.1401015789473685E-4	3.064734234968233E-5	-4.301444842757052E-6
527.4126	1340.0	12617.0	-0.14528173	0.021457713	0.0014995370588235296	1.459024117647059E-4	2.3588402841012554E-5	1.5288974685849575E-5
523.9787	1340.0	12633.0	-0.1716166	0.016213475	-0.0016459293750000006	-3.277648749999999E-4	-1.9659165211397065E-4	-2.9604205422794114E-5
521.0972	1340.4514	12648.0	-0.18908675	0.0042563383	-0.001164676666666666	-7.971424466666668E-4	3.208351388888897E-5	-3.129183811111113E-5
518.6163	1341.0	12664.0	-0.18887995	0.02579404	1.2925000000000436E-5	0.0013461063562500001	7.360010416666665E-5	1.3395305018229167E-4
515.6413	1341.0	12681.0	-0.18122447	0.015187236	4.5032235294117603E-4	-6.239296470588236E-4	2.572925605536327E-5	-1.1588447078287199E-4
512.5082	1341.0	12697.0	-0.15869495	0.011510952	0.0014080949999999998	-2.2976775E-4	5.986079044117649E-5	2.4635118566176473E-5
510.75616	1341.0	12714.0	-0.13607462	-0.0051394864	0.0013306076470588231	-9.794375529411765E-4	-4.558079584775101E-6	-4.409822370242214E-5
507.85245	1341.0	12730.0	-0.1494178	-0.015533229	-8.339487499999989E-4	-6.496089125000001E-4	-1.352847748161764E-4	2.061429002757352E-5
505.88837	1341.0	12747.0	-0.1330003	-0.004860565	9.657352941176471E-4	6.278037647058825E-4	1.05863767301038E-4	7.514192218858133E-5
502.96802	1342.0	12763.0	-0.14274536	0.030907324	-6.0906625E-4	0.0022354930625	-9.842509650735294E-5	1.0048058111213233E-4
500.04337	1342.0	12780.0	-0.1628398	0.03645599	-0.0011820258823529422	3.2639211764705887E-4	-3.370350778546719E-5	-1.1230005557958476E-4
497.2063	1342.0	12797.0	-0.17594884	0.021778913	-7.711199999999993E-4	-8.633574705882353E-4	2.4170934256055467E-5	-6.998526989619377E-5
494.38055	1342.0	12813.0	-0.17736597	-5.12823E-4	-8.857062500000103E-5	-0.0013932335	4.265933593749989E-5	-3.311725183823529E-5
492.20618	1342.0	12830.0	-0.16558315	-0.01648198	6.931070588235294E-4	-9.393621764705883E-4	4.5981040224913555E-5	2.6698313148788924E-5
489.57806	1342.0	12846.0	-0.14009291	-0.010877506	0.0015931400000000016	3.50279625E-4	5.625205882352951E-5	8.060261259191177E-5
487.32672	1342.0	12863.0	-0.13879988	-1.134851E-4	7.606058823529415E-5	6.331777000000001E-4	-8.923996539792396E-5	1.6641063235294122E-5
484.3569	1342.0	12879.0	-0.14849657	-1.5620972E-4	-6.060431250000005E-4	-2.6702887500000006E-6	-4.263148207720591E-5	-3.9740499296875006E-5
481.8588	1342.0	12896.0	-0.15601917	-9.89667E-5	-4.425058823529422E-4	3.3672364705882357E-6	9.619837802768134E-6	3.551485423875433E-7
479.4698	1342.0	12913.0	-0.16524622	-9.8645236E-5	-5.427676470588227E-4	1.8909647058823634E-8	-5.897750865051796E-6	-1.9696040138408305E-7
476.07397	1340.537	12929.0	-0.16737866	-0.032476317	-1.3327750000000083E-4	-0.00202360448525	2.559313419117637E-5	-1.2647646218106616E-4
473.20996	1341.0	12946.0	-0.18122274	-0.036987077	-8.143576470588224E-4	-2.6533882352941193E-4	-4.006353806228362E-5	1.0342739186591694E-4
470.63895	1341.0	12962.0	-0.18604317	-0.022201953	-3.012768750000009E-4	9.2407025E-4	3.206754825367634E-5	7.433806709558825E-5
466.45956	1340.0	12979.0	-0.21647318	-0.03173745	-0.0017900005882352929	-5.609115882352941E-4	-8.757198313148776E-5	-8.735187283737025E-5
463.75452	1338.7545	12996.0	-0.21716247	-0.045693263	-4.054647058823583E-5	-8.209301764705881E-4	1.0290906574394454E-4	-1.5295211072664353E-5
459.60767	1339.0	13012.0	-0.21697958	-0.03864825	1.1430624999999445E-5	4.4031331249999974E-4	3.2485684742647045E-6	7.882771806066175E-5
456.8945	1337.8945	13029.0	-0.20883378	-0.0508549	4.7916470588235346E-4	-7.180382352941176E-4	2.7513769463667884E-5	-6.813832634083043E-5
453.96478	1338.0	13045.0	-0.18678948	-0.022900468	0.0013777687499999993	0.001747152	5.6162752757352865E-5	1.5407438970588234E-4
450.05627	1338.0	13062.0	-0.18134896	-0.0022831862	3.2003058823529436E-4	0.0012127812823529412	-6.221989186851205E-5	-3.143357162629758E-5
448.08566	1337.0	13078.0	-0.17285152	-0.017445028	5.310899999999997E-4	-9.476151125E-4	1.3191213235294083E-5	-1.3502477467830883E-4
445.12012	1337.0	13095.0	-0.15102047	-0.02513108	0.001284179411764707	-4.5212070588235287E-4	4.429937716262985E-5	2.9146729801038068E-5
442.17163	1336.0	13112.0	-0.16295415	-0.0339831	-7.019811764705883E-4	-5.207070588235295E-4	-1.1683297577854679E-4	-4.034491349480979E-6
439.22733	1335.2273	13128.0	-0.16385092	-0.050201505	-5.6048125000001184E-5	-0.0010136503124999999	4.0370815716911696E-5	-3.08089533547794E-5
436.26678	1335.0	13144.0	-0.1766041	-0.041788403	-7.970737500000002E-4	5.258188749999999E-4	-4.631410156249994E-5	9.621682421874999E-5
433.32556	1334.3256	13161.0	-0.19094463	-0.028033802	-8.435605882352935E-4	8.090941764705884E-4	-2.7345198961937258E-6	1.6663253027681672E-5
430.3873	1334.0	13178.0	-0.17647283	-0.031020103	8.512823529411769E-4	-1.7566476470588237E-4	9.96966435986159E-5	-5.79269965397924E-5
427.42847	1333.0	13194.0	-0.17700678	-0.0331229	-3.337187500000033E-5	-1.3142481249999978E-4	-5.529088924632358E-5	2.764997012867662E-6
424.06326	1333.0	13211.0	-0.18242367	-0.031244623	-3.1864058823529454E-4	1.1048688235294104E-4	-1.67805125432526E-5	1.4230099697231813E-5
421.22964	1332.0	13228.0	-0.18135901	-0.04560289	6.262705882353076E-5	-8.446039411764706E-4	2.2427508650519132E-5	-5.618181314878892E-5
418.27365	1330.6368	13244.0	-0.18039472	-0.050758615	6.0268124999998673E-5	-3.222328125E-4	-1.474333639707553E-7	3.2648195542279414E-5
416.65363	1329.6537	13261.0	-0.14912552	-0.06811628	0.0018393647058823528	-0.0010210391176470588	1.0465274005190318E-4	-4.1106253243944636E-5
414.7079	1328.7079	13278.0	-0.1115734	-0.07086061	0.002208948235294118	-1.6143117647058843E-4	2.174020761245678E-5	5.0565173010380614E-5
412.76807	1327.7681	13294.0	-0.08970267	-0.072931916	0.0013669206250000003	-1.294566249999997E-4	-5.262672564338236E-5	1.9984094669117967E-6
409.86682	1326.8668	13311.0	-0.121786475	-0.06281454	-0.001887282647058824	5.951397647058822E-4	-1.9142372188581317E-4	4.2623317041522465E-5
407.922	1325.922	13327.0	-0.13740472	-0.05672157	-9.761403125000002E-4	3.808106250000002E-4	5.6946395909926486E-5	-1.3395571231617627E-5
404.9805	1323.9805	13344.0	-0.16834097	-0.09153512	-0.0018197794117647058	-0.002047855882352941	-4.962582936851209E-5	-1.428627357266436E-4
402.0282	1323.0142	13360.0	-0.17036322	-0.096276455	-1.263906250000002E-4	-2.9633343749999996E-4	1.058367991727941E-4	1.0947015280330882E-4
399.20865	1321.1044	13377.0	-0.17502828	-0.109180845	-2.74415294117647E-4	-7.590817647058825E-4	-8.707333477508635E-6	-2.722048983564015E-5
397.1745	1319.1744	13393.0	-0.17020968	-0.1220624	3.011625000000004E-4	-8.050971875000002E-4	3.597361213235296E-5	-2.875963924632356E-6
394.20654	1317.2065	13410.0	-0.16412574	-0.12794429	3.5787882352941237E-4	-3.4599352941176395E-4	3.3362543252595283E-6	2.700609753460213E-5
392.27316	1315.2732	13427.0	-0.13833448	-0.13315079	0.0015171329411764695	-3.062647058823531E-4	6.819141868512101E-5	2.3369896193771083E-6
390.30484	1313.3048	13444.0	-0.114571854	-0.13300408	0.0013978015294117652	8.629999999999667E-6	-7.019494809688484E-6	1.8523217993079573E-5
387.71838	1311.3591	13460.0	-0.11352824	-0.118487574	6.522587499999989E-5	9.072816249999999E-4	-8.328597840073533E-5	5.616572656250001E-5
385.41406	1308.4141	13477.0	-0.1363433	-0.14384563	-0.0013420623529411763	-0.0014916503529411767	-8.278166046712802E-5	-1.411136457612457E-4
382.97995	1304.98	13493.0	-0.1396844	-0.18599571	-2.088187499999991E-4	-0.0026343800000000004	7.082772518382357E-5	-7.142060294117648E-5
380.51456	1302.5145	13510.0	-0.16299121	-0.20996143	-0.0013709888235294125	-0.0014097482352941175	-6.83629455017302E-5	7.203716262975782E-5
378.55566	1298.1113	13526.0	-0.14108704	-0.23878373	0.001369010625	-0.0018013937499999997	1.7124996553308827E-4	-2.447784466911764E-5
375.34317	1295.3431	13543.0	-0.14437531	-0.22000629	-1.9342764705882411E-4	0.0011045552941176475	-9.190813365051907E-5	1.7093817906574396E-4
373.71725	1292.7173	13560.0	-0.1443067	-0.19007999	4.035882352940984E-6	0.0017603705882352934	1.1615501730103829E-5	3.857737024221447E-5
371.7802	1289.7802	13576.0	-0.12377709	-0.17145155	0.0012831006250000002	0.0011642774999999998	7.99415464154412E-5	-3.725581801470585E-5
369.82874	1286.8287	13593.0	-0.114960246	-0.16608372	5.186378823529414E-4	3.15754705882354E-4	-4.4968396626297574E-5	-4.99131055363321E-5
367.90433	1283.8087	13609.0	-0.10259704	-0.15365672	7.727003750000001E-4	7.766874999999996E-4	1.5878905790441167E-5	2.880829963235285E-5
365.92685	1281.9269	13626.0	-0.10349055	-0.14310277	-5.255941176470589E-5	6.208205882352945E-4	-4.8544693339100354E-5	-9.168641868512067E-6
364.01782	1279.0178	13642.0	-0.120469496	-0.147902	-0.0010611841249999997	-2.9995187500000096E-4	-6.303904457720586E-5	-5.7548278952205964E-5
362.10678	1277.1068	13659.0	-0.11614005	-0.13103776	2.546732941176471E-4	9.92014117647059E-4	7.74033775951557E-5	7.599799956747412E-5
361.0	1274.164	13675.0	-0.10187771	-0.14187993	8.913962499999999E-4	-6.77635624999999E-4	3.979518474264705E-5	-1.0435310891544113E-4
359.168	1270.3359	13692.0	-0.08124232	-0.17889053	0.0012138464705882346	-0.0021770941176470593	1.896766003460204E-5	-8.820344074394473E-5
358.2394	1267.4788	13709.0	-0.060967382	-0.21069627	0.0011926434117647063	-0.0018709258823529412	-1.247238754325195E-6	1.8009896193771652E-5
357.0	1264.2822	13726.0	-0.06155964	-0.22313714	-3.483870588235284E-5	-7.318158823529424E-4	-7.220483044982702E-5	6.700647058823522E-5
355.3435	1261.3435	13742.0	-0.06858113	-0.2084727	-4.388431250000003E-4	9.165275E-4	-2.525027619485297E-5	1.030214613970589E-4
354.0	1258.3949	13759.0	-0.09179843	-0.1753156	-0.0013657235294117645	0.0019504176470588248	-5.4522376730103775E-5	6.0817067474048515E-5
352.45364	1255.4536	13775.0	-0.08671161	-0.16454767	3.1792625000000036E-4	6.729956249999988E-4	1.052281112132353E-4	-7.983887637867662E-5
350.5571	1252.1143	13792.0	-0.10832606	-0.17879534	-0.0012714382352941181	-8.380982352941171E-4	-9.349202854671285E-5	-8.8887874134948E-5
349.5913	1249.1826	13808.0	-0.08840753	-0.18095356	0.0012449081250000002	-1.3488875000000101E-4	1.572716475183824E-4	4.3950592830882255E-5
347.60492	1246.6049	13825.0	-0.093455784	-0.18264228	-2.9695611764705895E-4	-9.933647058823393E-5	-9.06978966262976E-5	2.0913105536333577E-6
347.0	1243.704	13842.0	-0.08644732	-0.1762549	4.1226258823529445E-4	3.7572823529411756E-4	4.1718747404844316E-5	2.7944982698961852E-5
344.72385	1239.4476	13858.0	-0.087955706	-0.19945168	-9.427412500000003E-5	-0.00144979875	-3.165854457720591E-5	-1.1409543658088235E-4
343.8166	1237.8167	13875.0	-0.078213796	-0.17055318	5.730535294117642E-4	0.001699911764705882	3.925456790657437E-5	1.85277089100346E-4
342.86572	1234.8657	13891.0	-0.058993824	-0.15995349	0.0012012482500000001	6.624806249999997E-4	3.926217003676474E-5	-6.483944623161765E-5
342.0	1231.9395	13908.0	-0.05483824	-0.16061208	2.4444611764705865E-4	-3.874058823529333E-5	-5.6282478373702434E-5	-4.124830666089959E-5
341.0	1228.9937	13924.0	-0.05617536	-0.1611621	-8.356999999999982E-5	-3.437625000000076E-5	-2.0501007352941155E-5	2.7277113970578573E-7
340.0257	1226.0256	13941.0	-0.03926853	-0.17587706	9.945194117647058E-4	-8.655858823529411E-4	6.341702422145327E-5	-4.8894684256055316E-5
339.08063	1223.1613	13957.0	-0.046143975	-0.17721267	-4.297153124999996E-4	-8.347562499999919E-5	-8.901467026654409E-5	4.888189108455887E-5
338.1716	1221.1716	13974.0	-0.04783746	-0.14791119	-9.961676470588244E-5	0.0017236164705882347	1.941756163494807E-5	1.06299535034602E-4
337.0	1218.1951	13991.0	-0.0742703	-0.14646026	-0.0015548729411764706	8.534882352941112E-5	-8.560330449826989E-5	-9.636868512110726E-5
336.0	1215.5201	14007.0	-0.0784481	-0.14687128	-2.611125000000006E-4	-2.568874999999901E-5	8.086002757352938E-5	-6.9398483455881335E-6
335.30554	1213.3055	14024.0	-0.05406268	-0.15080433	0.0014344364705882356	-2.313558823529408E-4	9.973817474048448E-5	-1.2098066608996576E-5
334.3784	1210.3784	14041.0	-0.04368731	-0.15930429	6.103158823529413E-4	-4.999976470588236E-4	-4.847768166089966E-5	-1.580245674740487E-5
333.42868	1207.8574	14057.0	-0.04335583	-0.15829222	2.0717500000000128E-5	6.32543749999985E-5	-3.6849898897058824E-5	3.520325137867638E-5
332.47916	1204.9584	14073.0	-0.053237792	-0.15859017	-6.176226250000001E-4	-1.8621874999999455E-5	-3.989625781250001E-5	-5.117265624999872E-6
332.0	1202.577	14090.0	-0.054277476	-0.16676407	-6.115788235294112E-5	-4.8081764705882257E-4	3.273322015570935E-5	-2.7187986591695478E-5
332.0	1198.3391	14107.0	-0.02083187	-0.2052912	0.0019673885882352943	-0.0022663017647058838	1.1932626297577855E-4	-1.0502847750865066E-4
330.6565	1195.313	14123.0	-0.01894045	-0.21009867	1.1821374999999986E-4	-3.004668749999988E-4	-1.155734273897059E-4	1.228646806066178E-4
331.0	1192.4702	14140.0	-0.011273036	-0.2013115	4.510243529411765E-4	5.168923529411754E-4	1.957709429065745E-5	4.807995458477495E-5
331.0	1189.8002	14157.0	-0.003209306	-0.18651839	4.743370588235294E-4	8.701829411764705E-4	1.3713356401384054E-6	2.0781799307958532E-5
331.0	1186.8575	14173.0	0.0024981434	-0.17125298	3.567155875E-4	9.540881250000004E-4	-7.351341957720588E-6	5.244073988970623E-6
331.0	1182.8579	14190.0	0.014727187	-0.18769565	7.193555058823529E-4	-9.672158823529407E-4	2.133175990484429E-5	-1.1301788278546713E-4
332.0	1178.8854	14206.0	0.045353584	-0.23215677	0.0019141498125000002	-0.0027788200000000013	7.467464416360296E-5	-1.1322525735294129E-4
332.0	1175.9963	14223.0	0.029920537	-0.2247171	-9.078262941176472E-4	4.3762764705882406E-4	-1.6599859450692044E-4	1.892028027681662E-4
333.0	1172.186	14240.0	0.049877763	-0.22869392	0.001173954470588235	-2.3393058823529365E-4	1.2245769204152247E-4	-3.950342560553633E-5
333.0	1169.3109	14256.0	0.035767537	-0.19697432	-8.818891249999998E-4	0.001982474999999999	-1.2849022472426468E-4	1.385253492647058E-4
333.75446	1166.4911	14273.0	0.018527266	-0.16604413	-0.0010141335882352942	0.0018194229411764703	-7.779086072664378E-6	-9.591297577854638E-6
334.0	1163.2688	14289.0	0.024577899	-0.17757387	3.781645625E-4	-7.206087499999989E-4	8.701863442095589E-5	-1.5875198069852933E-4
335.0	1159.6144	14306.0	0.04137055	-0.1891759	9.87803E-4	-6.824723529411772E-4	3.586108455882353E-5	2.2433174740483366E-6
335.0	1156.7095	14322.0	0.032452036	-0.19280595	-5.574071250000001E-4	-2.2687812499999974E-4	-9.657563281250001E-5	2.847463924632359E-5
336.0	1153.8224	14339.0	0.041699983	-0.1916312	5.439968823529415E-4	6.910294117647072E-5	6.478847102076127E-5	1.7410650951557086E-5
336.52292	1151.477	14356.0	0.02954115	-0.16440392	-7.152254705882356E-4	0.0016016047058823525	-7.407190311418688E-5	9.014716262975775E-5
337.0	1148.0527	14372.0	0.040892284	-0.15316875	7.094458750000001E-4	7.02198125000001E-4	8.904195909926473E-5	-5.621291130514697E-5
338.0	1145.1687	14389.0	0.050800003	-0.15959059	5.828070000000002E-4	-3.777552941176478E-4	-7.449345588235292E-6	-6.352667171280287E-5
339.3373	1142.6627	14405.0	0.063240096	-0.1812815	7.775058124999995E-4	-0.0013556818750000005	1.2168675781249959E-5	-6.112041130514704E-5
339.0	1138.4418	14422.0	0.033055164	-0.21359144	-0.0017755842352941175	-0.0019005847058823518	-1.5018176751730098E-4	-3.205310769896184E-5
340.0	1135.5284	14438.0	0.035452943	-0.2142729	1.4986118750000017E-4	-4.259124999999968E-5	1.2034033892463235E-4	1.16124590992647E-4
341.14273	1131.7146	14455.0	0.04188552	-0.21794781	3.783868823529413E-4	-2.1617117647058844E-4	1.3442687932525948E-5	-1.0210583910034633E-5
341.0	1128.8826	14472.0	0.029740801	-0.2137561	-7.143952352941178E-4	2.465711764705875E-4	-6.428130103806229E-5	2.7220138408304468E-5
342.09	1125.91	14488.0	0.032613732	-0.19175923	1.7955818749999992E-4	0.001374804375	5.587208892463236E-5	7.05145749080883E-5
342.0	1122.0004	14505.0	0.029148962	-0.18307954	-2.0380999999999993E-4	5.105699999999994E-4	-2.2551069852941165E-5	-5.083731617647063E-5
342.9393	1119.1213	14521.0	0.019696342	-0.18339482	-5.907887500000001E-4	-1.9704999999998335E-5	-2.4186171875000013E-5	-3.3142187499999856E-5
343.0	1116.2648	14538.0	0.026210284	-0.17678954	3.831730588235295E-4	3.8854588235294067E-4	5.729187110726645E-5	2.4014757785467E-5
344.0	1113.3961	14555.0	0.04467562	-0.17531908	0.0010861962352941175	8.649764705882393E-5	4.1354304498269885E-5	-1.77675432525951E-5
344.0	1110.5281	14571.0	0.027892593	-0.16103409	-0.0010489391875	8.928118749999998E-4	-1.3344596392463233E-4	5.03946392463235E-5
345.0	1108.283	14588.0	0.03885622	-0.1519131	6.449192352941174E-4	5.365288235294115E-4	9.963873075259514E-5	-2.095782655709343E-5
345.65292	1105.347	14604.0	0.031131102	-0.15954456	-4.8281987499999976E-4	-4.769662500000004E-4	-7.048369439338232E-5	-6.334344209558824E-5
346.59814	1102.4019	14621.0	0.05204655	-0.16615911	0.001230320470588235	-3.89091176470588E-4	1.0077296150519029E-4	5.169121972318376E-6
347.55325	1098.8934	14638.0	0.060467485	-0.18580475	4.95349117647059E-4	-0.0011556258823529407	-4.3233608996539766E-5	-4.5090276816608986E-5
349.0	1095.9988	14654.0	0.08850631	-0.20209211	0.0017524265625000002	-0.00101796	7.856734030330882E-5	8.60411764705879E-6
350.4344	1093.1312	14671.0	0.08954793	-0.19775103	6.127176470588195E-5	2.5535764705882335E-4	-9.947969398788932E-5	7.490103806228373E-5
352.31378	1089.3724	14687.0	0.112099595	-0.1969149	0.0014094790625	5.2258124999999406E-5	8.426295611213238E-5	-1.2693720128676497E-5
355.29828	1086.4034	14704.0	0.16166294	-0.19222838	0.0029154908823529418	2.756776470588235E-4	8.858893057958481E-5	1.3142324826989653E-5
357.24023	1083.5195	14720.0	0.17024447	-0.18250984	5.363456250000002E-4	6.074087499999999E-4	-1.4869657858455884E-4	2.0733193933823522E-5
360.2006	1080.7994	14737.0	0.1826314	-0.18518451	7.2864294117647E-4	-1.5733352941176414E-4	1.1311606833909988E-5	-4.4984839965397884E-5
362.1379	1076.7241	14754.0	0.15285242	-0.19933434	-0.0017517047058823536	-8.323429411764708E-4	-1.459028027681661E-4	-3.970643598615921E-5
364.09616	1073.8076	14770.0	0.120554365	-0.1985876	-0.0020186284374999995	4.6671249999999734E-5	-1.6682733226102867E-5	5.4938386948529406E-5
365.04315	1070.9137	14787.0	0.07535293	-0.19163688	-0.0026589079411764704	4.088658823529408E-4	-3.766350021626299E-5	2.130556660899653E-5
366.92496	1069.0751	14803.0	0.06345468	-0.1555343	-7.436406249999999E-4	0.0022564112500000014	1.197042072610294E-4	1.154715854779413E-4
368.88937	1066.1106	14820.0	0.083690606	-0.13886416	0.0011903485882352942	9.805964705882353E-4	1.1376407136678201E-4	-7.504792820069213E-5
370.79813	1064.2019	14836.0	0.116522476	-0.11785755	0.002051991875	0.0013129131249999988	5.385270542279411E-5	2.076979090073522E-5
372.74463	1061.2554	14853.0	0.13262565	-0.1386003	9.472455294117654E-4	-0.0012201617647058826	-6.498507915224909E-5	-1.4900440527681655E-4
374.7523	1058.4955	14869.0	0.12882543	-0.15198974	-2.375137500000013E-4	-8.368400000000002E-4	-7.404745496323542E-5	2.3957610294117652E-5
376.0	1056.3013	14886.0	0.10862068	-0.16339973	-0.0011885147058823525	-6.7117588235294E-4	-5.594123269896183E-5	9.744948096885889E-6
377.6414	1053.3586	14903.0	0.08437958	-0.1628326	-0.0014259470588235295	3.336058823529406E-5	-1.3966608996539825E-5	4.144332179930789E-5
379.5628	1051.4373	14919.0	0.087222144	-0.15066913	1.7766025000000036E-4	7.602168749999989E-4	1.0022545680147062E-4	4.542851792279405E-5
381.51746	1049.4825	14936.0	0.103813775	-0.116406694	9.759782941176468E-4	0.0020154374117647062	4.6959884948096846E-5	7.383650216262984E-5
383.44672	1047.5533	14953.0	0.123141475	-0.10153036	0.0011369235294117648	8.750784705882355E-4	9.467366782006945E-6	-6.707993771626298E-5
385.41266	1044.1747	14969.0	0.13387217	-0.13301001	6.706684375000008E-4	-0.0019674781250000007	-2.9140943244485254E-5	-1.7765978722426477E-4
387.37674	1042.6233	14986.0	0.12028758	-0.13951409	-7.990935294117651E-4	-3.825929411764703E-4	-8.64565862889274E-5	9.322854022491356E-5
390.5961	1040.7019	15003.0	0.14724962	-0.1404343	0.001586002352941176	-5.413000000000027E-5	1.402997577854671E-4	1.9321349480968826E-5
392.20932	1038.7906	15019.0	0.15286703	-0.11781144	3.5108812499999933E-4	0.0014139287500000005	-7.718213924632354E-5	9.175367187500005E-5
395.15314	1036.8468	15035.0	0.1702827	-0.10101347	0.0010884793750000014	0.0010498731250000006	4.608695312500013E-5	-2.2753476562499997E-5
398.2565	1034.8717	15052.0	0.17898306	-0.10268854	5.117858823529406E-4	-9.853352941176475E-5	-3.392314662629769E-5	-6.755333261245678E-5
401.0128	1032.9872	15069.0	0.18593119	-0.12002246	4.0871352941176454E-4	-0.0010196423529411766	-6.06307958477506E-6	-5.418287197231834E-5
405.00934	1029.9954	15085.0	0.21357131	-0.14874913	0.0017275074999999994	-0.0017954168750000006	8.242462316176467E-5	-4.84859076286765E-5
407.931	1028.069	15102.0	0.23261482	-0.15366842	0.001120206470588236	-2.8936999999999957E-4	-3.572358996539785E-5	8.859099264705889E-5
411.76718	1026.1165	15119.0	0.22182147	-0.13907485	-6.34902941176471E-4	8.584452941176471E-4	-1.0324173010380629E-4	6.751854671280274E-5
414.82474	1024.1753	15135.0	0.21410885	-0.11711014	-4.820387500000002E-4	0.001372794375	9.554011948529423E-6	3.214681755514705E-5
417.75977	1023.24023	15152.0	0.19436009	-0.07329587	-0.001161691764705881	0.00257731	-3.997958910034592E-5	7.085386029411766E-5
421.43362	1021.2832	15168.0	0.17903115	-0.06589401	-9.580587500000008E-4	4.6261624999999976E-4	1.2727063419117507E-5	-1.3216835937500003E-4
424.32523	1020.0	15185.0	0.18524867	-0.083673604	3.6573647058823556E-4	-0.001045858470588235	7.787030709342568E-5	-8.873380709342557E-5
428.20255	1018.3987	15201.0	0.19657575	-0.08082036	7.079424999999993E-4	1.783277500000003E-4	2.1387876838235236E-5	7.651163878676471E-5
432.03378	1017.0	15218.0	0.2338971	-0.092749745	0.002195373529411765	-7.017285294117647E-4	8.749594290657445E-5	-5.176801643598618E-5
435.96146	1015.5193	15234.0	0.24866144	-0.086154245	9.227712500000009E-4	4.122187499999994E-4	-7.953764246323525E-5	6.962170496323526E-5
439.88376	1015.0	15251.0	0.25056872	-0.061445665	1.1219294117647124E-4	0.0014534458823529416	-4.768107698961939E-5	6.124865484429072E-5
443.65823	1014.0	15269.0	0.2484451	-0.052359227	-1.1797888888889003E-4	5.048021111111108E-4	-1.278732389252007E-5	-5.2702431735657266E-5
447.65735	1012.6714	15285.0	0.23532149	-0.036287338	-8.202256250000005E-4	0.0010044930625	-4.38904210069444E-5	3.123068446180557E-5
450.25955	1013.0	15301.0	0.20629159	-0.016722705	-0.0018143687499999998	0.0012227895625	-6.213394531249996E-5	1.364353125000001E-5
454.41458	1012.0	15318.0	0.19884513	-0.021158783	-4.380270588235287E-4	-2.6094576470588233E-4	8.096127595155712E-5	-8.727854865916956E-5
457.2387	1012.0	15334.0	0.178742	-0.014696274	-0.0012564456249999998	4.039068125E-4	-5.115116038602945E-5	4.1553286075367646E-5
460.1683	1011.0	15351.0	0.16799179	-0.025573406	-6.323652941176476E-4	-6.39831294117647E-4	3.671060769896189E-5	-6.139635921280277E-5
464.02908	1011.0	15367.0	0.19679238	-0.016495457	0.0018000368749999992	5.673718124999999E-4	1.5202513556985292E-4	7.545019416360294E-5
466.83694	1011.0	15384.0	0.20130578	-0.0083765155	2.654941176470589E-4	4.775847941176471E-4	-9.026722102076119E-5	-5.281589316608988E-6
470.75626	1010.0	15401.0	0.21170218	-0.01646187	6.115529411764705E-4	-4.7560908823529406E-4	2.0356401384083038E-5	-5.607022837370242E-5
473.8196	1009.1804	15417.0	0.22483143	-0.034255147	8.205781250000006E-4	-0.0011120798125	1.3064073988970626E-5	-3.977942026654412E-5
476.79318	1009.0	15434.0	0.19745332	-0.04760929	-0.0016104770588235302	-7.855378235294117E-4	-1.430032461072665E-4	1.920835229238755E-5
479.71762	1009.0	15450.0	0.17499188	-0.029409042	-0.00140384	0.0011375155	1.2914816176470638E-5	1.2019083272058823E-4
482.66803	1009.0	15467.0	0.16466518	0.0032427995	-6.074529411764703E-4	0.0019206965588235295	4.684629757785468E-5	4.606947404844292E-5
486.25583	1008.0	15483.0	0.16776818	-0.0025108051	1.9393749999999967E-4	-3.596002875E-4	5.008690257352937E-5	-1.425185528952206E-4
489.12732	1008.0	15500.0	0.19180982	-0.018511968	0.001414214117647059	-9.412448764705883E-4	7.178097750865054E-5	-3.4214387586505196E-5
491.99866	1008.0	15517.0	0.1860712	-0.02245314	-3.3756588235294116E-4	-2.3183364705882352E-4	-1.0304588235294119E-4	4.173007231833911E-5
495.8391	1008.0	15533.0	0.19871958	-0.0031158237	7.905237500000009E-4	0.00120858226875	7.050560202205888E-5	9.002599473805147E-5
498.39847	1009.39844	15550.0	0.1937508	0.0450928	-2.922811764705886E-4	0.002835801394117647	-6.369440743944644E-5	9.571877208044983E-5
501.3022	1009.0	15567.0	0.17980587	0.051289126	-8.202899999999997E-4	3.6448976470588207E-4	-3.1059342560553595E-5	-1.4537127231833914E-4
504.28168	1009.0	15583.0	0.17583673	0.022483407	-2.480712500000006E-4	-0.0018003574374999998	3.576367187499994E-5	-1.3530295013786762E-4
508.39584	1010.0	15600.0	0.1892873	0.03244824	7.912099999999997E-4	5.861666470588237E-4	6.113419117647061E-5	1.403837696799308E-4
512.25684	1011.0	15616.0	0.22344962	0.04894664	0.0021351449999999998	0.0010311499999999998	8.39959375E-5	2.7811459558823506E-5
516.15247	1012.0	15632.0	0.25972024	0.06711482	0.00226691375	0.0011355112500000004	8.235546875000029E-6	6.5225781250000375E-6
519.0365	1014.0182	15649.0	0.22773777	0.10780688	-0.0018813217647058816	0.0023936505882352936	-2.4401385380622836E-4	7.400819636678195E-5
520.97375	1014.97375	15666.0	0.16684426	0.094661444	-0.0035819711764705888	-7.732609411764704E-4	-1.000382006920416E-4	-1.8628891349480966E-4
523.91113	1016.91113	15682.0	0.121551074	0.10269381	-0.002830824125	5.020228749999999E-4	4.69466907169118E-5	7.97052385110294E-5
525.8705	1018.0	15699.0	0.10616844	0.10842435	-9.048608235294113E-4	3.3709058823529447E-4	1.1329195891003462E-4	-9.701899221453262E-6
527.8213	1019.8213	15716.0	0.10145526	0.09664286	-2.77245882352941E-4	-6.930288235294121E-4	3.6918525951557075E-5	-6.059525951557098E-5
530.5141	1021.7571	15732.0	0.11471967	0.10359173	8.290256249999994E-4	4.343043750000006E-4	6.914196920955877E-5	7.04583249080883E-5
532.6927	1024.3854	15749.0	0.13690089	0.13212165	0.0013047776470588236	0.0016782305882352942	2.798541306228378E-5	7.317213019031138E-5
534.6254	1026.6255	15765.0	0.13110897	0.1595498	-3.6199500000000037E-4	0.001714259374999999	-1.041732904411765E-4	2.251799172794052E-6
537.1461	1029.5731	15782.0	0.13630824	0.18962476	3.0583941176470623E-4	0.0017691152941176477	3.92843771626298E-5	3.226818771626392E-6
539.5422	1033.0844	15798.0	0.14282486	0.20044766	4.0728875000000005E-4	6.764312499999998E-4	6.3405836397058634E-6	-6.8292752757353E-5
541.481	1035.4811	15815.0	0.13232738	0.20383698	-6.174988235294119E-4	1.9937176470588244E-4	-6.028162197231835E-5	-2.8062322664359844E-5
543.0	1039.8323	15832.0	0.12279457	0.2219656	-5.607535294117641E-4	0.0010663894117647066	3.337958477508697E-6	5.1001038062283775E-5
545.66656	1043.6666	15848.0	0.10746712	0.24832293	-9.579656250000004E-4	0.001647333124999999	-2.482575597426477E-5	3.630898207720578E-5
546.27686	1046.2769	15865.0	0.0736037	0.2220492	-0.0019919658823529416	-0.0015455135294117645	-6.082354455017302E-5	-1.878145090830449E-4
548.1833	1050.3666	15882.0	0.087219015	0.21522272	8.009008823529414E-4	-4.015576470588233E-4	1.6428628027681665E-4	6.729152249134948E-5
549.1666	1054.3333	15899.0	0.07494055	0.22653314	-7.222626470588236E-4	6.65318823529411E-4	-8.95978546712803E-5	6.275743944636672E-5
550.0986	1059.2957	15915.0	0.05583831	0.25324848	-0.0011938899999999995	0.0016697087500000003	-2.9476709558823495E-5	6.277437040441182E-5
550.0	1064.1735	15931.0	0.016522855	0.31082517	-0.0024572159375	0.003598543124999999	-7.895787109375003E-5	1.2055214843749993E-4
551.0	1067.9395	15948.0	0.01987487	0.31678563	1.9717735294117646E-4	3.506152941176471E-4	1.5614078179065745E-4	-1.9105457828719717E-4
551.0	1071.8735	15965.0	0.0038897677	0.2661481	-9.403001352941175E-4	-0.002978678235294117	-6.691044048442906E-5	-1.9584079584775084E-4
551.90015	1076.8003	15981.0	0.009589473	0.25591296	3.5623158125E-4	-6.396962499999985E-4	8.103323228400734E-5	1.461863740808824E-4
552.0	1081.6895	15998.0	0.0214255	0.2707526	6.962368823529412E-4	8.729199999999993E-4	2.0000311829584776E-5	8.89774264705881E-5
552.0	1085.5538	16014.0	0.013782093	0.2789705	-4.777129375E-4	5.1361875E-4	-7.337186374080883E-5	-2.2456328124999952E-5
552.0	1090.459	16031.0	-0.0028600458	0.28429013	-9.789493411764705E-4	3.1291941176470376E-4	-2.9484494333910033E-5	-1.1805843425605662E-5
553.0	1094.3556	16047.0	0.016776294	0.25709283	0.0012272712375	-0.0016998312499999987	1.378887861672794E-4	-1.2579691636029392E-4
553.0	1098.8083	16064.0	0.018559152	0.23708504	1.048739999999999E-4	-0.0011769288235294116	-6.602336691176471E-5	3.075896626297571E-5
553.0	1103.0	16080.0	0.02325099	0.256711	2.93239875E-4	0.0012266225000000016	1.1772867187500006E-5	1.5022195772058832E-4
553.0	1106.9547	16097.0	0.0030598573	0.24968457	-0.001187713688235294	-4.133194117647075E-4	-8.711491548442906E-5	-9.6467171280277E-5
553.0	1110.8474	16114.0	-0.013911235	0.23023508	-9.982995470588236E-4	-0.0011440876470588228	1.114200830449826E-5	-4.298636678200678E-5
553.0	1114.776	16130.0	-0.015028098	0.22778668	-6.980393750000006E-5	-1.5302500000000108E-4	5.803097559742647E-5	6.194141544117636E-5
553.0	1117.3069	16147.0	4.728352E-5	0.18879354	8.867871482352941E-4	-0.0022937141176470575	5.627006386678201E-5	-1.2592288927335625E-4
551.73114	1120.2688	16164.0	-0.028936125	0.16676457	-0.0017049063835294117	-0.0012958217647058828	-1.5245256069204154E-4	5.869955017301028E-5
552.0	1124.3783	16180.0	-0.037268024	0.1757298	-5.207436874999998E-4	5.603268749999994E-4	7.401016850183825E-5	1.1600928998161764E-4
550.84375	1127.1562	16196.0	-0.049975578	0.18266262	-7.942221250000002E-4	4.333012500000004E-4	-1.7092402343750024E-5	-7.93910156249994E-6
551.0	1130.0585	16213.0	-0.0375235	0.18451187	7.324751764705882E-4	1.0877941176470569E-4	8.980572361591695E-5	-1.9089519896193804E-5
550.0	1133.0151	16230.0	-0.040342137	0.17885785	-1.6580217647058817E-4	-3.325894117647048E-4	-5.2839844290657434E-5	-2.5962871972318264E-5
548.04364	1135.9563	16246.0	-0.06994911	0.16011953	-0.0018504358124999997	-0.0011711450000000002	-1.0528960225183822E-4	-5.240972426470596E-5
547.1222	1138.8778	16263.0	-0.09878476	0.15886965	-0.0016962147058823531	-7.352235294117698E-5	9.071829801038031E-6	6.456603806228372E-5
546.1677	1140.8323	16279.0	-0.08420582	0.14969532	9.111837499999999E-4	-5.733956250000005E-4	1.6296240349264707E-4	-3.124207950367647E-5
545.2118	1142.7882	16296.0	-0.07075991	0.11231792	7.909358823529415E-4	-0.0021986705882352936	-7.073403979238732E-6	-9.560440960207607E-5
544.1336	1143.8665	16313.0	-0.05301186	0.07131089	0.0010440029411764703	-0.0024121782352941176	1.488629757785464E-5	-1.2559273356401411E-5
542.3111	1145.6888	16329.0	-0.07109651	0.053549107	-0.001130290625	-0.0011101114375000002	-1.3589334788602939E-4	8.137917486213234E-5
541.36707	1148.6329	16346.0	-0.091261916	0.10084378	-0.0011862003529411764	0.002782039588235294	-3.2888075259515494E-6	2.2895006033737023E-4
539.44696	1150.5531	16362.0	-0.10262396	0.14525269	-7.101277500000001E-4	0.0027755568749999997	2.9754537683823518E-5	-4.0516957720588154E-7
538.0	1152.5027	16380.0	-0.11119981	0.15137675	-4.764361111111109E-4	3.4022555555555635E-4	1.2982868827160512E-5	-1.352961844135802E-4
536.5641	1154.4359	16396.0	-0.095972575	0.13510643	9.517021874999995E-4	-0.0010168950000000003	8.92586436631944E-5	-8.48200347222223E-5
534.5998	1156.4001	16412.0	-0.10088401	0.10430628	-3.069646874999995E-4	-0.001925009375	-7.866667968749994E-5	-5.6757148437499975E-5
532.6811	1158.3188	16429.0	-0.11786179	0.1023369	-9.986929411764706E-4	-1.1584588235294157E-4	-4.0689897275086536E-5	1.0642138192041519E-4
530.7412	1159.2588	16445.0	-0.122872084	0.08568401	-3.1314337500000077E-4	-0.0010408056249999994	4.284684788602936E-5	-5.7809983915441114E-5
527.7898	1160.2102	16462.0	-0.16371067	0.052458018	-0.0024022697647058822	-0.001954470117647059	-1.2288978762975774E-4	-5.3744970155709395E-5
525.8232	1161.0	16479.0	-0.15534289	0.039623953	4.922223529411759E-4	-7.549449999999999E-4	1.7026424221453282E-4	7.05603010380623E-5
523.91235	1162.0876	16495.0	-0.13564122	0.035677668	0.0012313543750000003	-2.4664281250000005E-4	4.619575137867652E-5	3.176888671874999E-5
521.9681	1162.0	16512.0	-0.115705796	0.02251648	0.0011726720000000005	-7.741875294117649E-4	-3.4519044117646945E-6	-3.1032042171280286E-5
520.0441	1163.0	16545.0	-0.04855112	0.009886133	0.0020349901818181816	-3.8273778787878784E-4	2.6130853994490337E-5	1.1862113379787185E-5
518.5	1163.0	16561.0	-0.053715196	0.0043111295	-3.227547499999998E-4	-3.4843771875E-4	-1.4735905823863634E-4	2.14375432054924E-6
518.0	1162.245	16578.0	-0.039710216	-0.025276233	8.238223529411765E-4	-0.001740433088235294	6.744571193771625E-5	-8.188208055795847E-5
516.5	1162.0	16594.0	-0.05223658	-0.044145886	-7.828977499999999E-4	-0.0011793533125000002	-1.0042000643382352E-4	3.5067485983455865E-5
517.0	1162.0	16632.0	-0.05223658	-0.044145886	0.0	0.0	2.060257236842105E-5	3.1035613486842114E-5
