# Supplementary material for: Finger drawing on smartphone screens enables early Parkinson’s disease detection through hybrid 1D-CNN and BiGRU deep learning architecture
Source: PLoS One. 2025 Jul 14;20(7):e0327733. doi: 10.1371/journal.pone.0327733 (PMC12258557; doi:10.1371/journal.pone.0327733)
Supplement: S2 File — (ZIP) [file pone.0327733.s002.zip › Dataset/Spiral/healthy/037_HC_SPIR_R.txt]

559.0	619.0	0.0	0.0	0.0	0.0	0.0	0.0	0.0
580.2609	628.66406	15.0	1.1452287	0.52065563	0.07634858000000001	0.034710375333333335	0.0050899053333333345	0.0023140250222222223
599.04645	636.5762	32.0	1.0742462	0.43558043	-0.004175441176470598	-0.005004423529411765	-0.004736707128027684	-0.002336164638985006
613.32336	642.28143	49.0	0.8004409	0.3004618	-0.016106194117647053	-0.007948154705882353	-7.018089965397915E-4	-1.7316065743944634E-4
625.1627	648.77515	65.0	0.5920718	0.27996284	-0.013023068749999998	-0.0012811850000000007	1.926953354779409E-4	4.1668560661764704E-4
638.03534	656.3059	82.0	0.5456616	0.34588966	-0.0027300117647058864	0.0038780482352941173	6.054739403114184E-4	3.0348430795847754E-4
652.36444	665.1028	98.0	0.6368968	0.45917234	0.0057022000000000045	0.0070801675000000015	5.270132352941182E-4	2.0013245404411776E-4
673.58875	678.28375	115.0	0.927606	0.65523845	0.01710054117647059	0.011533300588235295	6.704906574394461E-4	2.619490051903114E-4
682.2286	683.2286	131.0	1.0159904	0.669199	0.005524024999999995	8.725343749999975E-4	-7.235322610294121E-4	-6.662978883272061E-4
690.74445	689.4963	148.0	0.7049961	0.47018534	-0.018293782352941174	-0.01170668588235294	-0.0014010474913494805	-7.399541327854669E-4
710.46155	704.55945	165.0	0.6510386	0.5042759	-0.0031739705882352937	0.002005327058823529	8.894006920415224E-4	8.065889965397923E-4
732.4613	719.9742	181.0	0.94002354	0.7597394	0.018061558749999998	0.015966468749999997	0.0013272205836397056	8.725713556985293E-4
751.56885	734.10913	198.0	1.3531264	1.037515	0.02430016823529412	0.01633974117647059	3.6697702854671316E-4	2.1957201557093668E-5
768.7118	748.4425	215.0	1.4998963	1.1464281	0.008633523529411765	0.006406652941176476	-9.215673356401386E-4	-5.842993079584772E-4
787.0	764.5	231.0	1.2001315	1.0017843	-0.01873530000000001	-0.009040237500000006	-0.001710551470588236	-9.654306525735301E-4
807.07965	784.0797	248.0	1.0587238	1.0348881	-0.008318099999999988	0.001947282352941184	6.127764705882366E-4	6.463246972318348E-4
824.496	800.496	265.0	1.0668206	1.119098	4.7628235294117083E-4	0.004953523529411755	5.173166089965387E-4	1.768377162629748E-4
840.67474	819.0935	281.0	1.0435565	1.1530398	-0.0014540062500000006	0.0021213625000000014	-1.2064303768382321E-4	-1.7701006433823462E-4
854.1137	837.1787	297.0	0.89264536	1.1420529	-0.009431946249999996	-6.866812500000014E-4	-4.986212499999997E-4	-1.7550273437500017E-4
868.2296	855.8994	314.0	0.75467336	1.1362555	-0.008116000000000005	-3.410235294117554E-4	7.740860294117597E-5	2.0332807093426232E-5
882.65875	873.27563	330.0	0.73693734	1.137	-0.0011085012499999977	4.653124999999536E-5	4.3796867187500046E-4	2.4222173713234423E-5
892.5721	892.4298	347.0	0.6867213	1.1432858	-0.002953884705882354	3.6975294117646456E-4	-1.0855196799307977E-4	1.9013040657439366E-5
899.8181	909.45435	364.0	0.5086756	1.0644885	-0.010473276470588233	-0.004635135294117645	-4.423171626297576E-4	-2.9440519031141823E-4
906.8459	924.6918	380.0	0.32740784	0.9854602	-0.011329235	-0.004939268749999996	-5.349740808823541E-5	-1.900834099264698E-5
912.17395	939.73926	397.0	0.18989088	0.8989753	-0.00808923294117647	-0.005087347058823528	1.905883564013841E-4	-8.71048875432542E-6
917.6621	955.9863	413.0	0.18006885	0.8588074	-6.138768750000006E-4	-0.002510493750000002	4.6720975413602935E-4	1.610533318014704E-4
923.2764	977.0134	430.0	0.25738075	1.0162456	0.004547758823529411	0.009261070588235292	3.036256293252595E-4	6.924449610726643E-4
928.02124	995.0957000000001	447.0	0.28146392	1.1791861	0.0014166570588235287	0.009584735294117644	-1.8418245674740486E-4	1.9039100346020713E-5
932.52747	1010.7399	463.0	0.25955394	1.1921936	-0.0013693737499999997	8.129687500000038E-4	-1.7412692555147051E-4	-5.482354090073525E-4
935.7725	1027.1804	480.0	0.22887175	1.0519402	-0.0018048347058823512	-0.0082502	-2.5615350346020676E-5	-5.331275735294119E-4
937.6457	1044.4567	496.0	0.13239264	0.9174789	-0.006029944375	-0.00840383125	-2.640693543198531E-4	-9.601953125000073E-6
939.0	1064.9698	513.0	0.05118527	1.0182644	-0.004776904117647059	0.005928558823529417	7.370825043252597E-5	8.430817690311422E-4
940.47	1086.1699	530.0	0.008574002	1.2611827	-0.002506545176470588	0.014289311764705877	1.3355052595155712E-4	4.918089965397918E-4
944.6583	1107.6207	547.0	0.08389858	1.3999522	0.004430857529411765	0.008162911764705882	4.0808251211072664E-4	-3.60376470588235E-4
946.0	1127.8452	563.0	0.1540302	1.3803236	0.00438322625	-0.0012267874999999928	-2.9769549632352997E-6	-5.868562040441172E-4
946.0	1145.877	579.0	0.09917969	1.2226064	-0.0034281568750000003	-0.009857325	-4.8821144531250004E-4	-5.394085937500005E-4
945.0	1161.6268	596.0	-0.01965257	1.0195515	-0.0069901329411764706	-0.01194440588235295	-2.0952800389273355E-4	-1.2276946366782053E-4
943.13446	1177.79	613.0	-0.162607	0.87398916	-0.008409084117647058	-0.008562490588235288	-8.346771626297572E-5	1.9893619377162717E-4
937.7261	1194.0638	629.0	-0.29484951	0.8541018	-0.008265156874999999	-0.0012429600000000013	8.995452665441187E-6	4.574706617647054E-4
931.44653	1208.4685	646.0	-0.40156075	0.8637068	-0.006277131764705885	5.649999999999986E-4	1.169426535467126E-4	1.0635058823529412E-4
924.0	1223.0	663.0	-0.5343358	0.8605771	-0.00781029705882353	-1.8410000000000076E-4	-9.01861937716262E-5	-4.40647058823529E-5
914.7365	1242.527	679.0	-0.627781	0.9614512	-0.005840325	0.006304631249999998	1.231232536764706E-4	4.055457031249999E-4
909.031	1259.9069	696.0	-0.5745437	1.065011	0.0031316058823529437	0.006091752941176469	5.277606401384085E-4	-1.2522253460207585E-5
903.38367	1275.6436	713.0	-0.42779702	1.0899428	0.008632157647058825	0.0014665764705882388	3.235618685121107E-4	-2.720692041522488E-4
898.97894	1288.0844	729.0	-0.2926875	0.9292656	0.008444344999999999	-0.010042324999999998	-1.1738290441176604E-5	-7.193063419117648E-4
890.406	1303.188	745.0	-0.29422343	0.78727865	-9.599562500000117E-5	-0.008874184375000004	-5.337712890625E-4	7.300878906249964E-5
881.0786	1318.2743	762.0	-0.4722343	0.77702594	-0.010471227647058823	-6.031005882352907E-4	-6.103077660034601E-4	4.8653434039792426E-4
870.362	1333.0933	779.0	-0.6594352	0.8665546	-0.011011817647058823	0.005266391764705878	-3.1799411764705915E-5	3.4526425605536286E-4
860.02246	1346.1686	795.0	-0.74681497	0.875263	-0.005461235624999998	5.442750000000038E-4	3.469113763786766E-4	-2.9513229779411714E-4
849.10315	1359.3796	812.0	-0.7422053	0.8062357	2.7115705882353E-4	-0.0040604294117647065	3.3719956963667815E-4	-2.7086496539792415E-4
839.25977	1374.7844	829.0	-0.6745859	0.8014184	0.003977611764705882	-2.8337058823529556E-4	2.1802674740484422E-4	2.221799307958477E-4
830.0374	1387.6844	845.0	-0.6103315	0.81207234	0.004015899999999996	6.658712499999983E-4	2.3930147058821307E-6	5.932761488970587E-5
819.35974	1398.7683	862.0	-0.5824324	0.75708205	0.0016411235294117685	-0.0032347229411764703	-1.396927335640134E-4	-2.2944671712802757E-4
806.95605	1410.0377	878.0	-0.64242417	0.6724815	-0.003749485625	-0.005287534375	-3.369130721507355E-4	-1.283007146139706E-4
792.9103	1420.3932	895.0	-0.7505712	0.5719441	-0.006361590000000002	-0.005913964705882353	-1.536531985294119E-4	-3.6848842993079615E-5
778.3114	1431.876	912.0	-0.93121684	0.5692251	-0.010626214117647062	-1.599411764705833E-4	-2.50860242214533E-4	3.384719723183394E-4
764.56903	1444.0732	928.0	-0.9755968	0.6699434	-0.0027737474999999998	0.0062948937499999955	4.907791636029414E-4	4.0342718290441117E-4
750.0	1453.5	945.0	-0.95403326	0.6861788	0.0012684435294117674	9.550235294117653E-4	2.3777594290657453E-4	-3.1411001297577826E-4
730.6989	1467.0107	961.0	-1.0220158	0.70967877	-0.004248908749999995	0.0014687481250000023	-3.4483451746323516E-4	3.210778722426481E-5
714.89294	1478.0714	978.0	-1.056055	0.71026665	-0.002002305882352944	3.4581176470587356E-5	1.3215310986159127E-4	-8.436276167820087E-5
701.42944	1488.1218	995.0	-1.0074586	0.66309685	0.002858611764705875	-0.0027746941176470612	2.859363321799305E-4	-1.6525148788927344E-4
687.2638	1497.4089	1011.0	-0.8719654	0.59119135	0.008468325000000006	-0.004494093749999997	3.5060707720588314E-4	-1.074624770220585E-4
669.1542	1505.9315	1028.0	-0.8717544	0.51884973	1.2411764705880072E-5	-0.004255389411764706	-4.974066608996544E-4	1.40414316608995E-5
650.8024	1514.3446	1044.0	-1.0418072	0.4462478	-0.0106283	-0.004537620625000002	-6.650444852941176E-4	-1.7639450827206036E-5
635.0488	1522.9756	1061.0	-1.1342813	0.45524353	-0.005439652941176471	5.291605882352962E-4	3.0521453287197235E-4	2.9804595371972346E-4
618.352	1529.5103	1077.0	-1.1041828	0.42836082	0.0018811562500000018	-0.001680169375000002	4.575505744485295E-4	-1.3808312270220614E-4
599.30853	1535.2795	1094.0	-1.0482819	0.35938048	0.003288288235294113	-0.004057667058823528	8.277246972318302E-5	-1.3985280493079562E-4
578.9452	1541.2164	1111.0	-1.1488962	0.3040118	-0.005918488235294114	-0.0032569811764705885	-5.415750865051898E-4	4.709916955017289E-5
561.57623	1544.5386	1127.0	-1.1891116	0.21535963	-0.002513462499999994	-0.005540760625	2.1281410845588248E-4	-1.4273621553308823E-4
540.42926	1547.2856	1144.0	-1.2562904	0.1332048	-0.003951694117647057	-0.004832637058823528	-8.460185986159197E-5	4.16543274221454E-5
519.7458799999999	1550.0231	1160.0	-1.2565612	0.10631362	-1.6925000000000967E-5	-0.001680698750000001	2.4592306985294103E-4	1.9699614430147047E-4
503.23544	1550.0	1177.0	-1.1726044	0.024919288	0.004938635294117644	-0.004787901882352941	2.915035467128026E-4	-1.827766548442906E-4
485.9851	1549.2206	1194.0	-1.0709423	-0.06326511	0.005980123529411763	-0.005187317529411765	6.126401384083056E-5	-2.3495038062283727E-5
464.8749	1548.2875	1210.0	-1.0681521	-0.12663169	1.743874999999978E-4	-0.0039604112499999995	-3.6285850183823533E-4	7.668164246323533E-5
444.3639	1544.8728	1227.0	-1.1575779	-0.21784733	-0.005260341176470582	-0.005365625882352942	-3.196899221453282E-4	-8.265968425605546E-5
425.6756	1540.5479	1244.0	-1.2371587	-0.28838894	-0.004681223529411765	-0.004149506470588234	3.406574394463628E-5	7.15364359861593E-5
404.2284	1536.3713	1260.0	-1.2944436	-0.3371244	-0.0035803062499999982	-0.0030459662500000005	6.880732996323544E-5	6.89712637867646E-5
378.4254	1529.234	1277.0	-1.3961016	-0.42873704	-0.005979882352941178	-0.005388978823529413	-1.4115153546712822E-4	-1.3782426903114191E-4
360.85074	1522.617	1293.0	-1.3459506	-0.47485423	0.0031344374999999897	-0.0028823243749999984	5.69644990808823E-4	1.5666590303308842E-4
341.1765	1514.0802	1310.0	-1.2775425	-0.50805086	0.004024005882352946	-0.001952742941176471	5.232755190311506E-5	5.468126081314868E-5
321.4636	1505.5322	1327.0	-1.1513572	-0.57320416	0.00742266470588235	-0.0038325470588235276	1.9992110726643555E-4	-1.1057671280276804E-4
302.12634	1496.1813	1343.0	-1.0781116	-0.6066318	0.004577850000000008	-0.0020892275000000057	-1.7780091911764634E-4	1.0895747242647012E-4
283.91095	1485.9407	1360.0	-1.0855778	-0.6291653	-4.391882352941229E-4	-0.001325499999999999	-2.951198961937724E-4	4.492514705882393E-5
263.35332	1473.5688	1376.0	-1.162264	-0.7058014	-0.004792887499999995	-0.004789756249999999	-2.7210620404411704E-4	-2.16516015625E-4
243.65971	1459.9618	1393.0	-1.1765481	-0.8233314	-8.402411764705895E-4	-0.006913529411764707	2.3250860726643565E-4	-1.2492783304498284E-4
229.59727	1445.5973	1409.0	-1.0650065	-0.936347	0.006971350000000001	-0.007063475	4.882244485294119E-4	-9.371599264705772E-6
217.76036	1432.9375	1426.0	-0.8186494	-0.93128526	0.014491594117647059	2.9774941176470804E-4	4.423673010380622E-4	4.3301320069204165E-4
202.2935	1418.3818	1442.0	-0.6913367	-0.89085174	0.007957043749999997	0.002527095	-4.084093979779414E-4	1.3933409926470574E-4
189.31737	1402.4081	1459.0	-0.6335979	-0.88412213	0.0033963999999999986	3.9585941176470895E-4	-2.682731617647057E-4	-1.253667993079583E-4
177.85828	1382.8882	1476.0	-0.708973	-1.0344539	-0.004433829411764701	-0.008843045294117646	-4.6060173010380585E-4	-5.43464982698962E-4
167.70863	1363.8478	1492.0	-0.66748995	-1.2259932	0.002592690624999998	-0.011971206250000005	4.3915750229779366E-4	-1.9551005974264744E-4
159.49228	1344.1038	1509.0	-0.5024869	-1.3186533	0.009706061764705884	-0.00545059411764706	4.1843359645328743E-4	3.8356541955017324E-4
152.0	1320.5	1526.0	-0.36651137	-1.3944209	0.007998560588235292	-0.004456917647058826	-1.0044124567474069E-4	5.845155709342553E-5
145.47285	1297.4186	1542.0	-0.31490955	-1.4692314	0.0032251137500000013	-0.004675656249999993	-2.983404273897057E-4	-1.367116268382294E-5
141.56771	1274.1901	1559.0	-0.24288134	-1.4987658	0.0042369535294117635	-0.0017373176470588212	5.9519987024221304E-5	1.7284344723183365E-4
136.700134	1246.9009	1575.0	-0.1996956	-1.6161618	0.00269910875	-0.0073372500000000035	-9.611529871323522E-5	-3.499957720588239E-4
134.976364	1224.7163	1592.0	-0.12043653	-1.5447067	0.004662298235294118	0.004203241176470581	1.1548173442906577E-4	6.788524221453285E-4
134.0	1198.9406	1609.0	-0.025880845	-1.5159838	0.005562099117647059	0.0016895823529411763	5.292946366782005E-5	-1.478622837370238E-4
134.0	1171.2083	1625.0	0.06203982	-1.6103389	0.0054950415625000006	-0.005897193749999988	-4.19109719669114E-6	-4.7417350643382276E-4
137.35363	1148.555	1642.0	0.17292552	-1.5535156	0.006522688235294118	0.0033425470588235176	6.0449804282006904E-5	5.43514165224912E-4
141.17744399999998	1126.524	1658.0	0.30191857	-1.4167606	0.008062065625	0.008547187500000011	9.621108685661762E-5	3.2529002757353086E-4
144.86605	1104.8037	1675.0	0.3495263	-1.2741195	0.002800454705882354	0.008390652941176462	-3.095065246539792E-4	-9.207915224914693E-6
149.75029	1086.2485	1692.0	0.37903073	-1.0883553	0.001735554705882351	0.010927305882352951	-6.26411764705884E-5	1.4921487889273468E-4
154.60207	1067.7925	1708.0	0.34788492	-1.0113714	-0.0019466131249999997	0.004811493749999993	-2.3013548943014693E-4	-3.822382582720599E-4
160.34755	1046.7257	1725.0	0.33807948	-1.1032742	-5.76790588235294E-4	-0.0054060470588235265	8.057779628027681E-5	-6.010318122837364E-4
168.92113	1027.1577	1741.0	0.43298084	-1.1533861	0.005931334999999999	-0.003131993750000006	4.0675784926470586E-4	1.4212833180147003E-4
177.4547	1011.0906	1758.0	0.5581924	-1.1317436	0.0073653858823529445	0.001273088235294118	8.435593425605559E-5	2.591224697231838E-4
187.6737	994.9894999999999	1774.0	0.6488888	-0.9965989	0.005668525000000001	0.008446543750000007	-1.0605380514705899E-4	4.483409696691181E-4
199.00282	978.9957	1791.0	0.7303935	-0.8592244	0.004794394117647058	0.008080852941176468	-5.141946366782014E-5	-2.15112240484435E-5
209.22034	963.7062	1808.0	0.7318861	-0.8295011	8.779999999999736E-5	0.0017484294117647064	-2.768584775086507E-4	-3.724955017301036E-4
220.47273	948.703	1825.0	0.71377385	-0.87195456	-0.0010654264705882318	-0.00249726235294118	-6.783685121107231E-5	-2.497465743944639E-4
231.7661	934.9396	1841.0	0.71411896	-0.8625983	2.1569374999995394E-5	5.847662500000003E-4	6.79372403492642E-5	1.9262678768382376E-4
244.1479	921.66077	1858.0	0.72246975	-0.78770447	4.912229411764737E-4	0.004405519411764709	2.7626680363322253E-5	2.2475018598615935E-4
257.51889	910.5552	1874.0	0.7834519	-0.690889	0.0038113843749999973	0.006050966875000001	2.075100896139702E-4	1.0284046645220573E-4
270.53233	900.3341	1891.0	0.83545744	-0.6033879	0.0030591494117647067	0.005147123529411764	-4.424911548442886E-5	-5.316725562283744E-5
284.70602	890.8087	1907.0	0.8577547	-0.51604223	0.001393578749999999	0.005459104374999996	-1.0409816636029423E-4	1.9498802849264455E-5
298.1082	883.08105	1924.0	0.8698165	-0.44523975	7.095176470588242E-4	0.004164851764705886	-4.0238888408304405E-5	-7.61325064878888E-5
315.74603	876.72314	1940.0	0.9466805	-0.36789975	0.004804000000000003	0.004833749999999998	2.559051470588237E-4	4.180613970588198E-5
335.5	871.5	1957.0	1.1245911	-0.27287278	0.010465329411764701	0.005589821764705885	3.330193771626293E-4	4.447480968858158E-5
353.05774	866.9807	1974.0	1.2438308	-0.1967086	0.007014100000000003	0.00448024588235294	-2.030134948096881E-4	-6.526916955017323E-5
369.11462	863.4713	1990.0	1.1803386	-0.15193129	-0.0039682625	0.002798581875000001	-6.863976562500001E-4	-1.0510400045955868E-4
387.26202	861.8738	2007.0	1.0843133	-0.09917292	-0.005648547058823528	0.0031034335294117645	-9.884026816608989E-5	1.7932450259515504E-5
404.90634	860.0209	2023.0	1.0004818	-0.044164017	-0.005239468750000004	0.0034380564375	2.5567394301470267E-5	2.091393175551471E-5
422.09918	857.2252	2040.0	1.0272815	-0.04661481	0.0015764529411764695	-1.4416429411764705E-4	4.0093657006920426E-4	-2.1071886656574392E-4
439.10446	853.4739	2056.0	1.0697323	-0.13228405	0.0026531750000000076	-0.005354327499999999	6.729512867647113E-5	-3.2563520036764696E-4
457.2231	849.61707	2073.0	1.0491831	-0.24098812	-0.001208776470588238	-0.00639435705882353	-2.2717361591695562E-4	-6.117820934256066E-5
474.19577	849.0	2089.0	1.0219692	-0.21536267	-0.0017008687500000008	0.0016015906249999996	-3.0755767463235174E-5	4.997467302389706E-4
489.61078	849.0	2107.0	0.9932719	-0.055009227	-0.0015942944444444465	0.008908524611111112	5.920794753086349E-6	4.059407770061729E-4
504.80374	851.3115	2123.0	0.91371745	0.12093808	-0.0049721531249999965	0.0109967066875	-2.1111616753472187E-4	1.3051137977430547E-4
519.43048	854.17883	2140.0	0.85149014	0.25996497	-0.0036604300000000023	0.008178052352941178	7.716018382352907E-5	-1.6580319615051893E-4
536.7987	859.26624	2156.0	0.898869	0.34112027	0.0029611787500000014	0.005072206249999999	4.1385054687500026E-4	-1.9411538143382367E-4
553.01074	864.00354	2173.0	0.9813122	0.36428916	0.0048495999999999964	0.001362875882352941	1.1108360294117617E-4	-2.181959039792387E-4
572.86804	871.2893	2189.0	1.1063726	0.44440702	0.007816275000000004	0.005007366249999999	1.854171875000005E-4	2.2778064797794112E-4
599.02167	879.8545	2206.0	1.3808892	0.5300667	0.01614803529411764	0.0050388047058823535	4.901035467128022E-4	1.8493209342561404E-6
618.9603	888.1002	2223.0	1.5508921	0.59821993	0.010000170588235298	0.004009013529411762	-3.616391003460202E-4	-6.057595155709359E-5
634.0	894.5	2239.0	1.332432	0.5589604	-0.013653756249999996	-0.0024537206249999957	-0.0014783704273897058	-4.039208846507349E-4
644.5292	901.2645	2256.0	0.832601	0.4606462	-0.029401823529411765	-0.005783188235294119	-9.263568987889275E-4	-1.9585103589965432E-4
657.90924	908.9546	2272.0	0.5022846	0.39756185	-0.020644775000000004	-0.003942771875000001	5.473155330882351E-4	1.150260225183824E-4
674.5655	918.7827	2289.0	0.5669156	0.46965292	0.003801823529411764	0.004240651176470587	0.001438035207612457	4.8137782655709334E-4
687.1008	927.06726	2305.0	0.7923075	0.5450176	0.014086993750000006	0.004710292500000001	6.428231387867651E-4	2.9352582720588375E-5
696.7916	933.83325	2322.0	0.79022163	0.53202754	-1.226982352941203E-4	-7.641211764705898E-4	-8.358642344290662E-4	-3.2202433391003473E-4
705.1841	939.5105	2339.0	0.5199813	0.3932929	-0.015896490000000003	-0.008160861176470587	-9.278701038062283E-4	-4.351023529411763E-4
716.08954	948.3624	2355.0	0.40165845	0.35102692	-0.007395178124999999	-0.002641623749999999	5.313319921875002E-4	3.4495233915441174E-4
728.27295	960.27295	2372.0	0.52398384	0.5236049	0.007195611176470587	0.010151645882352942	8.582817236159168E-4	7.525452724913494E-4
739.76117	973.2213	2389.0	0.7206814	0.78354394	0.011570444705882355	0.015290531764705883	2.5734314878892757E-4	3.022874048442907E-4
751.2171	987.9562000000001	2405.0	0.7767955	0.9665557	0.0035071312499999965	0.011438234999999998	-5.039570909926474E-4	-2.4076854779411783E-4
758.9623	1001.684	2422.0	0.6552258	1.0255939	-0.007151158823529412	0.0034728352941176496	-6.26958239619377E-4	-4.685529238754323E-4
766.5564	1013.9738	2438.0	0.46031368	0.8990738	-0.012182007499999998	-0.007907506250000002	-3.1442804227941164E-4	-7.112713465073532E-4
771.9919	1025.9811	2455.0	0.3072963	0.7762462	-0.009001022352941175	-0.007225152941176473	1.8711677335640133E-4	4.013842993079579E-5
777.7036	1041.2097	2472.0	0.22947071	0.76779354	-0.004577975882352943	-4.972152941176471E-4	2.6017920415224896E-4	3.9576103806228386E-4
783.31146	1058.7048	2488.0	0.22946943	0.9012905	-7.99999999995249E-8	0.00834356	2.8611849264705897E-4	5.52548455882353E-4
789.3158	1076.2632	2505.0	0.3019193	1.1263682	0.004261757058823529	0.01323986470588235	2.506962975778546E-4	2.880179238754323E-4
792.56946	1093.125	2521.0	0.27570376	1.181887	-0.0016384712499999989	0.0034699249999999987	-3.687642693014705E-4	-6.106212316176469E-4
794.4059	1109.6528	2538.0	0.16492938	1.1118399	-0.006516140000000002	-0.004120417647058812	-2.8692169117647075E-4	-4.4649074394463595E-4
793.6743	1125.6053	2554.0	-0.0039617587	1.0113683	-0.01055569616875	-0.006279475000000007	-2.524722605468749E-4	-1.3494108455882464E-4
792.82874	1139.1987	2571.0	-0.14849955	0.8750015	-0.008502223017647059	-0.008021576470588236	1.20792538300173E-4	-1.0247655709342525E-4
790.85724	1150.4283	2588.0	-0.21457708	0.7240031	-0.0038869135294117645	-0.00888225882352941	2.714887934256055E-4	-5.062837370242202E-5
787.157	1160.6075	2605.0	-0.2672761	0.572648	-0.003099942352941177	-0.008903241176470586	4.6292422145328666E-5	-1.2342560553632667E-6
782.3946	1171.0135	2621.0	-0.3363232	0.4865933	-0.004315443749999998	-0.0053784187500000025	-7.596883731617632E-5	2.2030140165441145E-4
775.80396	1184.1241	2637.0	-0.4130412	0.561757	-0.0047948750000000005	0.0046977312499999965	-2.996445312500014E-5	6.297593749999999E-4
770.5	1196.5	2654.0	-0.4622632	0.73392725	-0.0028954117647058816	0.010127661764705887	1.1173313148788935E-4	3.194076773356406E-4
759.97064	1213.0392	2670.0	-0.5402778	0.91972536	-0.004875912500000003	0.011612381875000001	-1.2378129595588258E-4	9.279500689338214E-5
748.68225	1228.0903	2688.0	-0.67949283	1.006479	-0.0077341683333333345	0.004819646666666659	-1.5879199074074065E-4	-3.773741782407412E-4
736.2445	1245.5078	2704.0	-0.8070703	1.0545721	-0.007973591874999998	0.00300581875	-1.496397135416648E-5	-1.1336424479166618E-4
722.80115	1260.3701	2720.0	-0.90347886	1.0215887	-0.0060255349999999985	-0.0020614624999999998	1.2175355468749998E-4	-3.16705078125E-4
710.9234	1272.0657	2737.0	-0.88350624	0.88550097	0.0011748599999999998	-0.008005160588235286	4.235526470588234E-4	-3.49629299307958E-4
698.7256	1283.378	2754.0	-0.7928572	0.7003524	0.005332296470588233	-0.010891092352941181	2.445550865051902E-4	-1.6976069204152326E-4
683.85016	1292.8436	2770.0	-0.81243366	0.5307063	-0.0012235287499999942	-0.010602881250000001	-4.097390762867642E-4	1.8013193933823744E-5
666.95355	1301.6873	2786.0	-0.92434305	0.4199437	-0.006994336875000007	-0.006922662499999999	-3.606755078125008E-4	2.3001367187500013E-4
650.4263	1308.2869	2803.0	-1.071973	0.36976048	-0.008684114705882354	-0.002951954117647057	-9.939869593425573E-5	2.3357108131487897E-4
638.2508	1312.9164	2820.0	-1.0143468	0.27828342	0.0033897764705882395	-0.005381003529411765	7.102288927335643E-4	-1.4288525951557105E-4
626.8895	1316.3518	2837.0	-0.80023235	0.15864134	0.012594967647058822	-0.007037769411764707	5.414818339100342E-4	-9.745681660899657E-5
609.76495	1320.447	2853.0	-0.7389616	0.105239436	0.0038294218750000025	-0.003337618999999999	-5.478466107536762E-4	2.3125940073529422E-4
592.4075	1323.0658	2870.0	-0.8986294	0.08964068	-0.009392223529411766	-9.175738823529414E-4	-7.777438473183393E-4	1.423555951557093E-4
574.19403	1324.9784	2887.0	-1.1327562	0.08245394	-0.01377216470588235	-4.227494117647057E-4	-2.5764359861591676E-4	2.9107321799307986E-5
559.86584	1326.0	2903.0	-1.1744852	0.060995456	-0.002608062499999994	-0.00134115525	6.977563878676473E-4	-5.740036488970589E-5
541.8758	1326.7385	2920.0	-1.0462219	0.0024451606	0.0075448999999999985	-0.003444135023529412	5.972330882352937E-4	-1.2370469256055364E-4
522.63718	1327.0	2936.0	-1.0373176	-0.030201918	5.565187499999985E-4	-0.0020404424125000003	-4.36773828125E-4	8.773078818933823E-5
507.0	1325.5	2953.0	-1.0871209	-0.064854056	-0.0029296058823529408	-0.0020383610588235288	-2.0506615484429055E-4	1.2243256920420516E-7
491.57843	1324.5723	2969.0	-1.0237148	-0.101520605	0.003962881249999994	-0.0022916593125000004	4.3078044577205845E-4	-1.5831140854779478E-5
474.2053	1322.6895	2986.0	-0.9800106	-0.14014064	0.0025708352941176517	-0.002271766764705883	-8.188505622837309E-5	1.1701498702422026E-6
454.39578	1320.8396	3003.0	-1.0172231	-0.16295004	-0.0021889705882352996	-0.0013417294117647046	-2.7998858131487954E-4	5.47080795847752E-5
438.37207	1317.843	3019.0	-1.0757653	-0.17538945	-0.0036588874999999993	-7.774631250000007E-4	-9.186980698529373E-5	3.5266642922793994E-5
426.8024	1314.3439	3036.0	-0.97024584	-0.19999379	0.00620702705882353	-0.0014473141176470589	5.803479152249135E-4	-3.9402999567474005E-5
411.3201	1307.66	3052.0	-0.75876933	-0.3221323	0.013217281875	-0.007633656874999999	4.381409260110294E-4	-3.8664642233455875E-4
396.93018	1301.1029	3069.0	-0.72795737	-0.44880363	0.001812468235294116	-0.007451254705882354	-6.708713905709344E-4	1.0729539359861429E-5
384.8003	1294.6002	3085.0	-0.7347542	-0.5086692	-4.248018749999985E-4	-0.003741598125000002	-1.3982938189338216E-4	2.31853536305147E-4
373.01874	1286.5156	3102.0	-0.7451267	-0.5216969	-6.101470588235298E-4	-7.663352941176456E-4	-1.0902657871972432E-5	1.7501546064013863E-4
364.6578	1277.3223	3119.0	-0.5881138	-0.55391335	0.009236052941176472	-0.0018950852941176442	5.791882352941178E-4	-6.639705882352933E-5
354.6666	1262.8666	3135.0	-0.4591153	-0.718979	0.008062406250000001	-0.010316603125000004	-7.335291819852941E-5	-5.263448644301475E-4
345.5426	1246.1766	3152.0	-0.4547494	-1.0000123	2.568176470588222E-4	-0.016531370588235297	-4.591522707612458E-4	-3.6557455666089963E-4
338.0748	1231.1495	3168.0	-0.44030604	-1.1578666	9.02710000000001E-4	-0.009865893749999993	4.0368272058823675E-5	4.165923023897065E-4
331.55563	1217.1113	3185.0	-0.39747363	-1.1078876	0.002519553529411764	0.002939941176470588	9.510844290657429E-5	7.532844074394459E-4
326.4946	1198.7202	3202.0	-0.3285675	-1.037686	0.004053301764705883	0.004129505882352933	9.022048442906584E-5	6.997439446366737E-5
324.0	1179.2626	3218.0	-0.17482777	-1.0919245	0.009608733125000001	-0.003389906249999991	3.4721446001838237E-4	-4.6996325827205777E-4
323.0	1162.8314	3235.0	-0.027912403	-1.166327	0.008642080411764706	-0.004376617647058819	-5.6861924307958565E-5	-5.804184688581341E-5
323.0	1148.8585	3252.0	0.08776404	-1.064044	0.006804496647058823	0.006016647058823523	-1.0809316262975777E-4	6.113685121107259E-4
323.0	1132.9795	3268.0	0.13558094	-0.92530113	0.0029885562500000006	0.008671429374999998	-2.3849627481617642E-4	1.6592389476102965E-4
326.43054	1117.2778	3285.0	0.1893747	-0.8183263	0.0031643388235294114	0.006292637058823534	1.0340151384082988E-5	-1.3992895977508611E-4
330.11392	1103.6013	3301.0	0.25906092	-0.82004094	0.004355388749999998	-1.0716500000000628E-4	7.444062040441165E-5	-3.9998762867647126E-4
334.72223	1093.463	3318.0	0.33998108	-0.75855094	0.004760009411764707	0.003617058823529414	2.3801215397924087E-5	2.1907198961937767E-4
338.63828	1084.9043	3334.0	0.36975777	-0.54253906	0.0018610431249999997	0.013500742500000003	-1.8118539292279423E-4	6.177302297794118E-4
344.24832	1077.0022	3351.0	0.35728642	-0.35512155	-7.336088235294113E-4	0.011024559411764704	-1.5262658520761243E-4	-1.4565782871972348E-4
349.88065	1069.4924	3368.0	0.3511957	-0.29757062	-3.582776470588232E-4	0.0033853488235294116	2.207830449826989E-5	-4.4936532871972306E-4
355.3238	1062.235	3384.0	0.36995906	-0.3397454	0.0011727100000000004	-0.002635923749999998	9.568672794117647E-5	-3.7632953584558807E-4
361.06473	1055.9353	3401.0	0.37136647	-0.37137264	8.278882352941164E-5	-0.0018604258823529413	-6.411301038062288E-5	4.561752162629745E-5
367.9431	1050.2927	3418.0	0.39504948	-0.3359092	0.001393118235294118	0.0020860847058823506	7.707820069204155E-5	2.3214768166089956E-4
377.7631	1044.5421	3434.0	0.49379048	-0.3063387	0.006171312499999998	0.00184815625	2.986371415441175E-4	-1.4870528492646914E-5
388.00223	1038.9989	3450.0	0.6331623	-0.29405448	0.008710738749999999	7.677637500000008E-4	1.5871414062500005E-4	-6.752453124999995E-5
399.32016	1034.2266	3467.0	0.7508778	-0.28794283	0.006924441176470593	3.595088235294132E-4	-1.0507632785467091E-4	-2.4014995674740445E-5
409.0456	1030.3817	3484.0	0.75611967	-0.2561062	3.08345294117646E-4	0.0018727429411764692	-3.8918211072664396E-4	8.901377162629741E-5
418.53433	1026.5863	3500.0	0.65991044	-0.20440775	-0.006013076875000002	0.0032311531250000004	-3.95088885569853E-4	8.49006364889707E-5
426.76053	1024.4479	3517.0	0.5368987	-0.14027762	-0.007235984705882355	0.0037723605882352945	-7.193575475778547E-5	3.183573313148789E-5
436.1789	1022.5642	3534.0	0.48663485	-0.082982294	-0.0029566970588235262	0.0033703132941176467	2.517228027681664E-4	-2.364984083044987E-5
445.85098	1022.0	3550.0	0.5109619	-0.030170947	0.0015204406249999976	0.0033007091874999997	2.7982110523897024E-4	-4.350256663602939E-6
455.062	1022.0	3567.0	0.56120574	0.0338171	0.0029555200000000023	0.0037640027647058826	8.441643382352968E-5	2.7252563365051938E-5
462.36288	1024.121	3583.0	0.53270143	0.12032798	-0.0017815193749999986	0.00540693	-2.9606496093750005E-4	1.0268295220588233E-4
468.80142	1026.8676	3600.0	0.44531938	0.1902412	-0.005140120588235297	0.0041125423529411766	-1.975647772491352E-4	-7.614044982698961E-5
474.4579	1029.6385	3616.0	0.31073236	0.25064054	-0.00841168875	0.0037749587500000015	-2.0447301011029394E-4	-2.1098975183823443E-5
481.1905	1033.4603	3633.0	0.27902177	0.27438098	-0.0018653288235294108	0.0013964964705882339	3.8507999567474055E-4	-1.3990954584775102E-4
485.97183	1037.3146	3650.0	0.27755505	0.2834519	-8.627764705882217E-5	5.335835294117637E-4	1.0465006920415227E-4	-5.075958477508648E-5
491.60834	1042.0723	3666.0	0.30197802	0.29637948	0.0015264356249999993	8.079737499999996E-4	1.0079457950367634E-4	1.7149388786764747E-5
495.824	1047.236	3683.0	0.27897254	0.32321447	-0.0013532635294117661	0.001578528823529412	-1.6939406790657445E-4	4.532676903114191E-5
501.80478	1054.073	3700.0	0.2846922	0.38696304	3.36450588235295E-4	0.0037499158823529415	9.939494809688594E-5	1.2772865051903116E-4
506.50797	1060.5079	3716.0	0.28139055	0.43996638	-2.0635312499999933E-4	0.0033127087500000006	-3.3925232077205894E-5	-2.7325445772058806E-5
512.2185	1068.2914	3733.0	0.32009056	0.48774564	0.0022764711764705885	0.0028105447058823525	1.4604848832179928E-4	-2.9539061418685187E-5
516.92828	1072.9282	3750.0	0.32267085	0.44510466	1.5178176470588147E-4	-0.00250829294117647	-1.249817301038063E-4	-3.128728027681661E-4
521.5281	1077.5281	3766.0	0.30839297	0.32788953	-8.923675000000013E-4	-0.007325945625	-6.525932904411767E-5	-3.011032927389706E-4
525.47824	1081.4783	3782.0	0.2503168	0.21088777	-0.003629760624999999	-0.007312609999999999	-1.7108707031249985E-4	8.334765625000714E-7
527.62402	1083.624	3799.0	0.17049961	0.12346397	-0.004695128823529412	-0.005142576470588235	-6.266871756055372E-5	1.2764903114186846E-4
528.0	1085.4648	3816.0	0.048585214	0.05703979	-0.007171435058823529	-0.003907304705882353	-1.456650726643598E-4	7.266304498269897E-5
528.0	1086.183	3833.0	-0.050791893	0.018521491	-0.005845712176470588	-0.002265782294117647	7.798369896193771E-5	9.656014186851212E-5
