# Supplementary material for: Finger drawing on smartphone screens enables early Parkinson’s disease detection through hybrid 1D-CNN and BiGRU deep learning architecture
Source: PLoS One. 2025 Jul 14;20(7):e0327733. doi: 10.1371/journal.pone.0327733 (PMC12258557; doi:10.1371/journal.pone.0327733)
Supplement: S2 File — (ZIP) [file pone.0327733.s002.zip › Dataset/Spiral/healthy/038_HC_SPIR_R.txt]

517.0	665.0	0.0	0.0	0.0	0.0	0.0	0.0	0.0
529.69684	661.86066	120.0	0.6059923	-0.121024035	0.005049935833333334	-0.001008533625	4.2082798611111114E-5	-8.404446875E-6
539.2681	660.94635	137.0	0.5819417	-0.054559626	-0.0014147411764705903	0.003909671117647059	-3.802751182237603E-4	2.8930616133217995E-4
551.56885	659.91876	151.0	0.7808044	-0.06389008	0.014204478571428567	-6.664610000000001E-4	0.0011156585534213685	-3.268665798319328E-4
566.7551	659.9728	168.0	0.9605266	-0.028426467	0.010571894117647062	0.0020860948823529413	-2.1368143845773558E-4	1.619150519031142E-4
583.48596	661.88574	184.0	1.1142986	0.077121094	0.009610749999999994	0.0065967225625	-6.007150735294175E-5	2.8191423000919113E-4
598.22375	664.7782	201.0	1.1358521	0.18259959	0.0012678529411764708	0.0062046174117647065	-4.907586505190309E-4	-2.3065008866781966E-5
612.3873	669.59686	217.0	1.0399296	0.31423473	-0.005995156249999994	0.00822719625	-4.539380744485291E-4	1.264111773897059E-4
628.0858	674.5215	234.0	0.93831664	0.40355793	-0.005977232941176469	0.005254305882352941	1.0543122837367842E-6	-1.7487590397923883E-4
645.7503	678.50006	250.0	0.93407923	0.3732326	-2.648381249999998E-4	-0.001895333124999999	3.5702467601102933E-4	-4.468524379595587E-4
657.0	681.6839	267.0	0.9457349	0.29699877	6.856276470588239E-4	-0.004484342941176471	5.5909751297577864E-5	-1.522946950692042E-4
661.51605	683.258	283.0	0.59572786	0.15259032	-0.021875440000000003	-0.009025528125000001	-0.0014100667279411767	-2.8382407398897067E-4
675.1577	687.71924	300.0	0.38436908	0.11225514	-0.012432869411764707	-0.0023726576470588234	5.554453287197233E-4	3.91345322231834E-4
692.67175	695.0763	317.0	0.5798394	0.25869247	0.01149825411764706	0.008613960588235294	0.0014077131487889275	6.462716608996539E-4
708.9363	701.47614	333.0	0.960131	0.4382964	0.023768224999999997	0.011225245624999998	7.668731801470586E-4	1.6320531479779399E-4
721.79266	705.7979	350.0	1.1649544	0.46999994	0.012048435294117654	0.0018649141176470606	-6.893993944636673E-4	-5.506077357266434E-4
734.62415	713.08276	367.0	0.991125	0.43453228	-0.010225258823529412	-0.002086332941176471	-0.0013102173010380628	-2.3242629757785481E-4
748.88983	719.80994	383.0	0.75338745	0.39405477	-0.014858596875000005	-0.0025298443749999996	-2.89583628216912E-4	-2.771946461397053E-5
760.00476	726.66986	399.0	0.6628662	0.39888215	-0.005657578125	3.017112499999995E-4	5.750636718750003E-4	1.7697222656249995E-4
771.8808	733.5872	416.0	0.66875464	0.44612813	3.4637882352941144E-4	0.0027791752941176483	3.5317393814878893E-4	1.4573317906574405E-4
783.50903	742.33936	433.0	0.66484445	0.50000113	-2.300111764705838E-4	0.0031690000000000004	-3.390529411764678E-5	2.2930865051903067E-5
793.1504	750.1203	449.0	0.6098894	0.50529593	-0.0034346906250000003	3.309249999999958E-4	-2.0029246553308853E-4	-1.7737968750000029E-4
802.9636	757.9709	465.0	0.5611382	0.5276837	-0.0030469499999999997	0.0013992356250000018	2.4233789062500042E-5	6.676941406250038E-5
814.365	766.4708	482.0	0.57837665	0.50475544	0.0010140264705882363	-0.0013487211764705836	2.3888096885813152E-4	-1.6164451773356385E-4
824.3111	774.44885	499.0	0.5992638	0.495882	0.0012286558823529391	-5.219670588235333E-4	1.2625259515570758E-5	4.863259515570884E-5
833.9539	784.74475	515.0	0.61041254	0.5407787	6.967962499999994E-4	0.0028060437499999973	-3.3241227022058734E-5	2.0800067555147065E-4
844.5881	796.3528	532.0	0.60911036	0.652498	-7.659882352941422E-5	0.006571723529411769	-4.549382785467139E-5	2.21510575259516E-4
854.38763	809.7427	549.0	0.59661007	0.79176676	-7.353111764705864E-4	0.00819228	-3.8747785467127775E-5	9.532685121107237E-5
862.65027	822.63794	565.0	0.5505524	0.88483965	-0.0028786043749999962	0.005817055624999998	-1.3395582490808813E-4	-1.4845152343750012E-4
869.42914	834.6437	582.0	0.46812576	0.88329023	-0.004848625882352944	-9.114235294117786E-5	-1.1588361807958515E-4	-3.475410575259515E-4
877.1322	848.79736	598.0	0.38584447	0.82316947	-0.005142580625	-0.0037575474999999997	-1.837217141544104E-5	-2.2915032169117637E-4
883.35547	864.6145	615.0	0.3363624	0.8854528	-0.0029107099999999995	0.0036637252941176517	1.3128650735294122E-4	4.3654545847750893E-4
890.69403	880.38806	632.0	0.3590504	0.9751517	0.001334588235294117	0.005276405882352936	2.4972342560553625E-4	9.486356401384025E-5
898.3626	895.7252	648.0	0.42070723	1.0297732	0.0038535518749999997	0.0034138437499999993	1.5743522748161768E-4	-1.1641013327205854E-4
904.79785	909.8617	665.0	0.43422496	0.9755538	7.951605882352944E-4	-0.0031893764705882306	-1.7990536980968855E-4	-3.884247188581312E-4
911.7527	926.0072	681.0	0.42422107	0.9096653	-6.25243125000001E-4	-0.004118031250000001	-8.877523207720595E-5	-5.8040923713235655E-5
919.73566	944.83923	698.0	0.4422723	1.0008276	0.001061837058823531	0.00536248823529412	9.924001081314894E-5	5.576776167820071E-4
925.3108	960.9324	714.0	0.39035448	1.0641358	-0.00324486375	0.003956762500000002	-2.691688005514707E-4	-8.785785845588233E-5
929.1031	974.3607	731.0	0.3001074	0.9956297	-0.005308651764705881	-0.004029770588235302	-1.2139929498269888E-4	-4.6979606401384145E-4
933.9472	988.85913	748.0	0.22787808	0.8833637	-0.004248783529411765	-0.006603882352941175	6.234519031141859E-5	-1.5141833910034547E-4
937.8975	1005.5901	764.0	0.1785221	0.8360029	-0.0030847487500000013	-0.002960049999999999	7.275217371323524E-5	2.277395220588235E-4
940.7674	1021.06946	781.0	0.15428954	0.8937729	-0.0014254447058823522	0.0033982352941176464	9.760612024221465E-5	3.740167820069203E-4
946.56995	1051.2797	818.0	0.13699816	0.9533721	-4.6733459459459445E-4	0.0016107891891891882	2.5894867872642102E-5	-4.830935418725562E-5
948.73413	1068.8729	830.0	0.11694245	0.95673007	-0.001671309166666667	2.7983083333333697E-4	-1.0033121433933937E-4	-1.1091319632132094E-4
950.0	1085.478	847.0	0.104987554	1.0004226	-7.032291764705887E-4	0.0025701488235294156	5.69458817762399E-5	1.3472458765859287E-4
950.0	1099.4237	864.0	0.030487182	0.9852087	-0.004382374823529412	-8.949352941176473E-4	-2.1642033217993077E-4	-2.0382847750865076E-4
950.0	1112.4391	880.0	-0.043932125	0.8702682	-0.0046512066875	-0.00718378125	-1.6801991498161775E-5	-3.9305287224264705E-4
950.0	1125.5	897.0	-0.0687493	0.7221146	-0.0014598338235294116	-0.008714917647058824	1.8772781552768168E-4	-9.006684688581317E-5
948.55237	1141.5812	913.0	-0.081310734	0.74884474	-7.850896249999998E-4	0.0016706337499999974	4.2171512408088237E-5	6.490969623161763E-4
947.59186	1154.857	930.0	-0.08541319	0.82608294	-2.4132094117647085E-4	0.004543423529411767	3.198639316608993E-5	1.6898763408304524E-4
945.69147	1168.1598	947.0	-0.11986782	0.8588698	-0.0020267429411764707	0.0019286388235294101	-1.0502482352941175E-4	-1.538108650519033E-4
943.74414	1182.7913	963.0	-0.15216592	0.8631079	-0.0020186312500000006	2.648812500000014E-4	5.069806985293817E-7	-1.0398484834558805E-4
940.72656	1196.0938	980.0	-0.17857236	0.80920744	-0.0015533200000000002	-0.0031706152941176494	2.7371250000000027E-5	-2.0208803200692064E-4
937.86945	1212.0447	996.0	-0.20300107	0.87171835	-0.0015267943749999995	0.0039069318749999984	1.657851562500041E-6	4.42346698069853E-4
934.97186	1224.1688	1013.0	-0.21230836	0.8653328	-5.474876470588233E-4	-3.7562058823529187E-4	5.7606278114186835E-5	-2.519148507785465E-4
930.90674	1236.2332	1029.0	-0.22917187	0.7780579	-0.0010539693749999999	-0.005454681250000003	-3.1655107996323535E-5	-3.174412913602944E-4
927.06696	1247.7991	1046.0	-0.24429962	0.6801577	-8.898676470588232E-4	-0.005758835294117646	9.653042820069216E-6	-1.789141435986139E-5
923.2288	1257.4279	1062.0	-0.25042447	0.56234014	-3.8280312500000094E-4	-0.007363597499999999	3.169153262867639E-5	-1.0029763786764705E-4
918.3495	1269.301	1079.0	-0.27886623	0.55540645	-0.001673044705882352	-4.0786411764705835E-4	-7.589656358131476E-5	4.091607871972318E-4
914.4093	1282.5674	1096.0	-0.28537825	0.6822849	-3.8306000000000044E-4	0.007463438235294116	7.588145328719715E-5	4.6301778546712795E-4
908.75586	1296.2363	1112.0	-0.30022958	0.7973592	-9.282081249999997E-4	0.007192143750000005	-3.407175781249996E-5	-1.695590533088196E-5
902.8914	1309.2172	1129.0	-0.35162973	0.87565047	-0.0030235382352941163	0.0046053688235294064	-1.2325471237024216E-4	-1.521632309688587E-4
896.3467	1321.6433	1145.0	-0.39645082	0.85240924	-0.0028013181250000005	-0.001452576875	1.3888756893382239E-5	-3.786216061580879E-4
887.03326	1337.3401	1162.0	-0.49504945	0.83266914	-0.005799919411764707	-0.0011611823529411721	-1.7638831098615922E-4	1.7140854238754588E-5
877.5	1354.5	1179.0	-0.6205404	0.9584201	-0.007381820588235294	0.007397115294117645	-9.305301038062274E-5	5.03429273356401E-4
866.0	1371.0	1195.0	-0.7114968	1.0800546	-0.005684775000000003	0.007602156249999999	1.0606534926470567E-4	1.2815059742647087E-5
855.3814	1386.4915	1212.0	-0.75732046	1.0899512	-0.0026955094117647018	5.821529411764725E-4	1.7583915224913537E-4	-4.1294137110726623E-4
843.721	1403.4185	1229.0	-0.75680375	1.0283508	3.0394705882351517E-5	-0.003623552941176477	1.6034730103806197E-4	-2.4739446366782057E-4
831.51587	1424.721	1245.0	-0.76409656	1.109536	-4.558006250000024E-4	0.005074075000000011	-3.038720818014712E-5	5.436017463235305E-4
817.468	1440.7509	1262.0	-0.8260864	1.1560527	-0.003646461176470586	0.0027362764705882335	-1.8768591479238728E-4	-1.3751756055363398E-4
805.1378	1454.8622	1278.0	-0.8267521	1.0511333	-4.1606249999999456E-5	-0.0065574625	2.2530343290441167E-4	-5.808586856617646E-4
793.5034	1467.5793	1295.0	-0.7838686	0.815734	0.0025225588235294094	-0.013847017647058828	1.50833239619377E-4	-4.287973615916958E-4
782.9306	1480.0833	1312.0	-0.6843581	0.6254726	0.005853558823529415	-0.011191847058823524	1.9594117647058856E-4	1.5618650519031203E-4
772.04254	1489.966	1328.0	-0.6155897	0.53527945	0.004298024999999997	-0.0056370718750000035	-9.722086397058861E-5	3.4717344898897E-4
761.58704	1496.7064	1345.0	-0.56933504	0.45508164	0.002720862352941177	-0.004717518235294116	-9.277427335640118E-5	5.409139057093454E-5
748.07806	1503.538	1362.0	-0.65772367	0.3148197	-0.005199331176470586	-0.008250702352941178	-4.658937370242214E-4	-2.078343598615919E-4
737.1024	1508.6326	1378.0	-0.73037726	0.20435497	-0.004540849375000003	-0.006904045624999999	4.1155112591911456E-5	8.416604549632372E-5
727.9998	1512.5001	1394.0	-0.697913	0.1500307	0.0020290162500000014	-0.0033952668750000005	4.1061660156250027E-4	2.192986718749999E-4
719.4941	1514.7012	1411.0	-0.5591126	0.104195364	0.008164729411764708	-0.002696196235294117	3.6092430363321806E-4	4.1121802335640196E-5
710.7096	1517.0	1428.0	-0.44614932	0.063984014	0.0066448988235294085	-0.0023653735294117645	-8.94017993079588E-5	1.946015916955016E-5
701.9334	1518.0	1444.0	-0.41537142	0.005634924	0.0019236187500000015	-0.0036468181250000004	-2.9508000459558794E-4	-8.009028722426475E-5
691.5791	1520.1403	1461.0	-0.52299756	0.013592221	-0.006330949411764705	4.6807629411764695E-4	-4.855628330449827E-4	2.4205261288927338E-4
681.51306	1521.0	1477.0	-0.6241003	0.04411009	-0.006318921250000005	0.0019073668124999998	7.517601102937244E-7	8.995565739889705E-5
669.5356	1523.4108	1494.0	-0.69988626	0.087558635	-0.00445799764705882	0.0025557967647058823	1.0946609429065796E-4	3.8142938365051916E-5
657.9355	1525.3441	1511.0	-0.74984115	0.114925556	-0.002938522941176469	0.0016098188823529414	8.938086505190298E-5	-5.5645757785467114E-5
647.32526	1527.335	1527.0	-0.7362008	0.1299514	8.52521874999998E-4	9.391152499999998E-4	2.369403010110292E-4	-4.191897702205885E-5
635.5086	1529.2485	1544.0	-0.7014795	0.12077949	0.002042429411764703	-5.395241176470583E-4	6.999456098615913E-5	-8.697878633217989E-5
624.83167	1531.1947	1560.0	-0.6686428	0.12916316	0.0020522937500000032	5.239793749999997E-4	6.16521139706254E-7	6.646896829044113E-5
613.065	1532.1559	1577.0	-0.6683179	0.08223176	1.9111764705880077E-5	-0.002760670588235294	-1.19598940311419E-4	-1.9321470371972316E-4
601.90985	1534.015	1593.0	-0.68671924	0.08241687	-0.0011500837499999958	1.1569375000000139E-5	-7.307471966911724E-5	1.7326499770220589E-4
591.1917	1534.9617	1610.0	-0.692685	0.06613677	-3.509270588235319E-4	-9.576529411764709E-4	4.700921712802729E-5	-5.701307742214535E-5
580.32196	1535.9357	1627.0	-0.6596984	0.053318165	0.0019403882352941164	-7.540355882352939E-4	1.3478325259515578E-4	1.1977491349480997E-5
570.5639	1537.0	1643.0	-0.61181855	0.06102335	0.0029924906250000036	4.8157406249999977E-4	6.575639935661795E-5	7.722560317095586E-5
560.9047	1537.8191	1660.0	-0.5618796	0.043256976	0.002937585294117643	-0.0010450808235294114	-3.2297253460212135E-6	-8.980322858996536E-5
550.8899	1538.0	1676.0	-0.56121236	0.027778015	4.1702500000004306E-5	-9.674350625000002E-4	-1.8099267463235241E-4	4.852860064338203E-6
541.99585	1539.0	1693.0	-0.54632074	0.030779328	8.759776470588232E-4	1.765478235294119E-4	4.907500865051876E-5	6.72931109429066E-5
532.53705	1539.0	1709.0	-0.5312763	0.014320164	9.40277499999996E-4	-0.0010286977500000001	4.018740808823303E-6	-7.532784834558826E-5
522.8238	1539.0	1726.0	-0.5494739	-8.132254E-4	-0.001070447058823525	-8.901993764705881E-4	-1.18277915224913E-4	8.146963148788939E-6
513.0428	1540.0	1743.0	-0.5692963	0.011803149	-0.0011660235294117657	7.421396705882354E-4	-5.62214532872004E-6	9.601994394463668E-5
503.39423	1540.0	1759.0	-0.5940472	0.019956902	-0.0015469312500000013	5.096095624999999E-4	-2.3806732536764722E-5	-1.453313175551472E-5
495.16928	1540.0	1776.0	-0.56699675	0.00889738	0.0015912029411764676	-6.505601176470588E-4	1.8459612889273346E-4	-6.824527530276815E-5
484.91867	1540.0	1792.0	-0.5487392	0.0030927379	0.0011410968750000042	-3.6279013125E-4	-2.8131629136028964E-5	1.7985624149816173E-5
475.2126	1537.6426	1809.0	-0.5628675	-0.07557846	-8.310764705882342E-4	-0.004627717523529412	-1.1601019679930814E-4	-2.508780818987889E-4
464.22415	1537.0	1826.0	-0.61728716	-0.115814574	-0.0032011564705882343	-0.002366830235294118	-1.394164705882353E-4	1.3299336989619376E-4
453.73352	1534.789	1842.0	-0.66621566	-0.13250746	-0.0030580312500000026	-0.0010433053749999994	8.945326286764483E-6	8.27203037683824E-5
445.18372	1533.8368	1859.0	-0.62502635	-0.11226759	0.002422900588235296	0.0011905805882352937	3.224077551903117E-4	1.314050566608996E-4
434.27246	1531.8788	1875.0	-0.59860736	-0.101097405	0.001651186874999995	6.981365625E-4	-4.823210707720631E-5	-3.077775160845586E-5
424.74213	1527.8969	1892.0	-0.59147364	-0.16646472	4.196305882352947E-4	-0.003845136176470589	-7.244448745674707E-5	-2.672513375865052E-4
413.10416	1525.0347	1908.0	-0.6308854	-0.22662224	-0.002463235000000001	-0.0037598449999999995	-1.8017909926470598E-4	5.330698529411836E-6
402.18674	1522.0374	1925.0	-0.6989755	-0.24621895	-0.004005299999999996	-0.001152747647058823	-9.070970588235267E-5	1.533586678200692E-4
391.78186	1520.1564	1942.0	-0.6954662	-0.19723806	2.064294117647022E-4	0.0028812288235294118	2.4774878892733524E-4	2.3729273356401382E-4
380.977	1516.3907	1958.0	-0.6562743	-0.15653215	0.0024494937500000036	0.002544119374999999	1.4019152113970633E-4	-2.1069340533088298E-5
369.45972	1510.9731	1975.0	-0.6561728	-0.21519993	5.970588235292742E-6	-0.0034510458823529414	-1.4373665657439475E-4	-3.526567798442906E-4
357.65128	1504.8257	1991.0	-0.6770199	-0.35386842	-0.0013029437500000005	-0.008666780625	-8.180714613970583E-5	-3.259834214154412E-4
346.04028	1499.0201	2008.0	-0.7255323	-0.4445646	-0.0028536705882352947	-0.0053350694117647035	-9.121922577854672E-5	1.9598301254325276E-4
333.3624	1492.575	2025.0	-0.76230085	-0.46085766	-0.002162855882352942	-9.584152941176485E-4	4.0636159169550155E-5	2.5745024221453266E-4
320.12177	1484.7838	2041.0	-0.7881417	-0.45863512	-0.0016150531249999947	1.389087499999997E-4	3.4237672334559206E-5	6.858275275735301E-5
309.1677	1477.1118	2058.0	-0.76345354	-0.47933432	0.0014522447058823505	-0.0012175999999999984	1.8042928416954972E-4	-7.979463235294106E-5
298.88464	1467.8846	2074.0	-0.68841684	-0.5468198	0.004689793749999997	-0.004217842499999999	2.0234681525735292E-4	-1.8751515625000005E-4
285.51938	1456.8738	2091.0	-0.673691	-0.6436903	8.662258823529406E-4	-0.0056982647058823575	-2.2491575692041508E-4	-8.708365916955049E-5
276.3014	1447.3014	2108.0	-0.6215556	-0.67958343	0.003066788235294121	-0.0021113605882352904	1.2944484429065767E-4	2.1099435986159218E-4
266.84518	1440.0762	2124.0	-0.5781479	-0.6012296	0.002712981249999996	0.004897114374999997	-2.2112936580882803E-5	4.3802968520220546E-4
260.065	1432.065	2141.0	-0.47427604	-0.49528182	0.006110109411764708	0.006232222352941179	1.9983106833910071E-4	7.85357634083048E-5
251.12384	1424.2991	2158.0	-0.40410063	-0.40883633	0.004127965294117647	0.00508502882352941	-1.1659671280276831E-4	-6.748197231833935E-5
243.6788	1414.5985	2174.0	-0.39818707	-0.4605194	3.695975000000025E-4	-0.003230191875	-2.3489798713235277E-4	-5.197012936580881E-4
237.95084	1405.9344	2191.0	-0.3949397	-0.5497561	1.910217647058807E-4	-0.00524921764705882	-1.0504455017301283E-5	-1.1876622188581297E-4
232.1214	1398.2428	2207.0	-0.3591001	-0.55692005	0.0022399750000000017	-4.477468750000019E-4	1.2805957720588257E-4	3.0009192325367614E-4
225.20631	1389.275	2224.0	-0.32669735	-0.52265567	0.0019060441176470576	0.0020155517647058815	-1.9642993079584945E-5	1.4489991998269903E-4
218.74652	1379.9331	2240.0	-0.32406676	-0.5159948	1.6441187499999926E-4	4.1630437500000256E-4	-1.0885201516544115E-4	-9.995296185661743E-5
212.75455	1371.0061	2257.0	-0.37628326	-0.544802	-0.0030715588235294116	-0.0016945411764705902	-1.903512175605536E-4	-1.2416738538062312E-4
206.76457	1361.2743	2273.0	-0.37764245	-0.5866847	-8.494937500000063E-5	-0.002617668749999996	1.8666309053308819E-4	-5.769547334558787E-5
201.90292	1350.1068	2290.0	-0.32705757	-0.62395763	0.0029755811764705883	-0.0021925252941176524	1.8003120891003466E-4	2.500843858131434E-5
196.05704	1338.114	2307.0	-0.2965657	-0.7034188	0.0017936394117647077	-0.004674186470588234	-6.952598615916944E-5	-1.4598006920415183E-4
191.32478	1327.208	2323.0	-0.28673592	-0.75348586	6.143612500000006E-4	-0.0031291912499999963	-7.370488511029419E-5	9.656220128676483E-5
186.94237	1316.356	2340.0	-0.27522403	-0.7392286	6.771699999999982E-4	8.386623529411728E-4	3.6946323529410335E-6	2.3340315311418645E-4
183.09386	1304.8285	2356.0	-0.23626527	-0.6794465	0.0024349225000000006	0.0037363812500000038	1.0985953125000015E-4	1.8110743106617693E-4
179.19496	1292.5848	2373.0	-0.2074606	-0.6902272	0.0016943923529411768	-6.341588235294169E-4	-4.3560596885813165E-5	-2.5709059256055414E-4
175.30116	1279.9034	2390.0	-0.19479832	-0.75640815	7.448399999999999E-4	-0.0038929970588235238	-5.5856020761245704E-5	-1.916963667820063E-4
171.48022	1268.4407	2406.0	-0.21517374	-0.7716644	-0.0012734637500000003	-9.535156250000051E-4	-1.2614398437500003E-4	1.8371758961396991E-4
168.5504	1257.876	2423.0	-0.19929315	-0.70708054	9.341523529411764E-4	0.003799050588235297	1.298597707612457E-4	2.79562718425606E-4
165.76894	1245.3068	2440.0	-0.16861959	-0.679636	0.0018043270588235288	0.0016143847058823508	5.118674740484426E-5	-1.2850975778546742E-4
162.80724	1232.4218	2456.0	-0.15190311	-0.72227705	0.0010447800000000004	-0.0026650656249999974	-4.747169117647053E-5	-2.6746564568014676E-4
160.97462	1217.8223	2472.0	-0.12968028	-0.82854545	0.001388926875	-0.0066417750000000025	2.1509179687499973E-5	-2.485443359375003E-4
160.0	1205.3643	2489.0	-0.09557864	-0.87760824	0.002005978823529412	-0.0028860464705882365	3.62971734429066E-5	2.209252076124568E-4
159.0	1193.473	2505.0	-0.042932697	-0.8128822	0.0032903714375000005	0.0040453775000000025	8.027453837316178E-5	4.3321399816176494E-4
158.0	1179.9191	2522.0	-0.009924969	-0.7475576	0.0019416310588235295	0.003842623529411762	-7.933766933391006E-5	-1.1926704152249434E-5
158.0	1167.5012	2538.0	0.011742011	-0.73120224	0.0013541862500000001	0.0010222100000000026	-3.671530055147058E-5	-1.7627584558823497E-4
157.73123	1154.8813	2555.0	0.0034366702	-0.74557555	-4.885494588235294E-4	-8.454888235294102E-4	-1.0839621816608998E-4	-1.0986463667820075E-4
159.0	1142.8439	2572.0	0.05144883	-0.76431316	0.002824244694117647	-0.0011022123529411806	1.9487024429065746E-4	-1.510138408304532E-5
160.63063	1131.2162	2588.0	0.107453085	-0.71730214	0.0035002659375	0.002938188750000001	4.225132771139707E-5	2.5252506893382384E-4
162.59058	1117.866	2605.0	0.1525046	-0.7152141	0.002650089117647058	1.2282588235294523E-4	-5.001040116782013E-5	-1.6560958044982681E-4
164.5	1103.0	2622.0	0.16604781	-0.81376314	7.966594117647059E-4	-0.005797002352941181	-1.0902527681660894E-4	-3.482251903114192E-4
168.87047	1088.5181	2638.0	0.21857908	-0.90212023	0.003283204375000001	-0.005522318124999995	1.5540906020220595E-4	1.7167764246324164E-5
171.84506	1076.0422	2655.0	0.23520482	-0.8979743	9.779847058823529E-4	2.4387823529411554E-4	-1.356011570069205E-4	3.3918802119377116E-4
174.32072	1063.7549	2671.0	0.22727677	-0.8098518	-4.955031250000012E-4	0.0055076562499999995	-9.209298943014713E-5	3.2898612591911777E-4
179.91783	1052.1643	2688.0	0.26123568	-0.7001121	0.0019975829411764726	0.006455276470588235	1.4665212153979257E-4	5.5742365916955044E-5
184.47327	1039.5802	2705.0	0.30170414	-0.6820358	0.0023804976470588224	0.001063311764705885	2.2524394463667635E-5	-3.1717439446366766E-4
190.56018	1026.8796	2721.0	0.35918057	-0.72583324	0.003592276874999998	-0.0027373400000000048	7.573620174632347E-5	-2.375407352941181E-4
195.19112	1016.5222	2738.0	0.37466747	-0.7000785	9.109941176470603E-4	0.0015149847058823528	-1.577225151384081E-4	2.501367474048446E-4
202.12004	1006.85	2754.0	0.38554394	-0.6121507	6.797793749999982E-4	0.0054954875	-1.4450921415441382E-5	2.4878142463235294E-4
209.01373	995.9794	2771.0	0.40340254	-0.5645798	0.0010505058823529413	0.0027982882352941226	2.1807441608996654E-5	-1.5865878027681633E-4
216.7091	985.36365	2787.0	0.47366065	-0.57103795	0.0043911318750000025	-4.036343750000032E-4	2.0878912454044132E-4	-2.0012016314338287E-4
224.56389	974.54517	2804.0	0.5155471	-0.6297517	0.002463908823529413	-0.0034537500000000007	-1.1336606185121115E-4	-1.7941856617647043E-4
232.90349	965.09656	2820.0	0.53381145	-0.6345683	0.0011415218749999956	-3.010374999999968E-4	-8.264918428308859E-5	1.9704453125000024E-4
241.83446	955.9325	2837.0	0.5402405	-0.5798673	3.781794117647087E-4	0.003217705882352941	-4.490249783736982E-5	2.0698490484429046E-4
249.92216	948.0779	2854.0	0.55111873	-0.48744863	6.398958823529405E-4	0.005436392352941175	1.5395086505190107E-5	1.3051096885813144E-4
256.95938	942.04065	2870.0	0.5062659	-0.39101765	-0.002803301874999997	0.00602693625	-2.151998598345586E-4	3.690899356617654E-5
265.04443	935.17334	2887.0	0.44881645	-0.32402572	-0.00337937941176471	0.003940701764705881	-3.388691392733605E-5	-1.2271967560553644E-4
273.7882	928.7694	2904.0	0.45573255	-0.3082005	4.06829411764708E-4	9.308952941176488E-4	2.2271816608996576E-4	-1.7704743944636658E-4
283.5	922.5	2920.0	0.5338162	-0.33549765	0.004880228124999997	-0.0017060718749999995	2.7958741957720553E-4	-1.6481044806985302E-4
292.2049	916.6771	2937.0	0.5881711	-0.35268223	0.0031973470588235286	-0.0010108576470588238	-9.899300389273342E-5	4.089495458477504E-5
299.1916	911.8085	2954.0	0.5519206	-0.3182011	-0.0021323823529411745	0.002028301764705881	-3.135134948096884E-4	1.787740830449826E-4
308.3638	908.3181	2970.0	0.4978614	-0.23446883	-0.0033786999999999984	0.005233266875000002	-7.789485294117649E-5	2.0031031939338255E-4
318.2708	902.23755	2986.0	0.520106	-0.24717683	0.0013902874999999967	-7.942499999999998E-4	2.980617187499997E-4	-3.767198046875001E-4
327.8625	898.655	3003.0	0.5709306	-0.24827677	0.0029896823529411763	-6.470235294117773E-5	9.408205017301056E-5	4.291456747404836E-5
338.44473	894.8518	3019.0	0.6397527	-0.23735109	0.00430138125	6.828550000000013E-4	8.198118106617647E-5	4.672233455882369E-5
350.5863	891.90234	3036.0	0.72285694	-0.19806279	0.004888484705882356	0.002311076470588235	3.45354974048445E-5	9.577773356401375E-5
361.06708	888.9866	3052.0	0.7189752	-0.15059692	-2.4260874999999793E-4	0.0029666168749999996	-3.2069334099264714E-4	4.097127527573528E-5
373.913	886.01245	3069.0	0.746334	-0.12841393	0.0016093411764705893	0.0013048817647058814	1.0893823096885807E-4	-9.774912413494813E-5
386.0233	884.16284	3086.0	0.7749311	-0.121668175	0.0016821823529411723	3.9680911764705917E-4	4.284775086504887E-6	-5.341603806228366E-5
396.9589	882.20825	3102.0	0.7435737	-0.094581716	-0.0019598374999999987	0.0016929036875000004	-2.276262408088232E-4	8.100591061580883E-5
407.92654	881.0	3119.0	0.69120735	-0.07653573	-0.0030803735294117653	0.0010615285882352942	-6.591388408304508E-5	-3.713971172145331E-5
419.36176	881.0	3136.0	0.65003973	-0.01585561	-0.0024216247058823507	0.0035694188235294117	3.874993079584792E-5	1.4752295501730103E-4
432.93024	880.0	3152.0	0.68049085	0.0065383967	0.0019031949999999964	0.00139962541875	2.703012316176467E-4	-1.3561208779871325E-4
447.39005	879.0	3169.0	0.82542664	-0.009722996	0.008525634705882353	-9.565525117647058E-4	3.895552768166092E-4	-1.385987017949827E-4
461.9491	878.4358	3185.0	0.94164735	-0.019990502	0.007263794375	-6.417191250000001E-4	-7.886502068014706E-5	1.9677086672794106E-5
477.0	878.0	3202.0	0.98451054	-0.043791793	0.0025213641176470617	-0.0014000759411764707	-2.7896648572664343E-4	-4.460922448096886E-5
490.0874	878.0	3218.0	0.9162239	-0.019796293	-0.004267915000000004	0.0014997187500000002	-4.2432994485294164E-4	1.8123716819852943E-4
506.51846	880.4398	3235.0	0.8995252	0.07898589	-9.822764705882327E-4	0.005810716647058824	1.9327285467128066E-4	2.535881115916955E-4
520.3159	882.3308	3252.0	0.89258605	0.15254982	-4.081852941176474E-4	0.00432729	3.3770069204152076E-5	-8.726039100346022E-5
534.31177	884.3302	3269.0	0.8609156	0.18619911	-0.0018629676470588246	0.00197937	-8.55754325259516E-5	-1.381129411764706E-4
549.74194	888.4354	3285.0	0.8712256	0.22870204	6.443750000000026E-4	0.0026564331249999996	1.567089154411767E-4	4.231644531249999E-5
564.24854	891.31213	3302.0	0.8854096	0.23176882	8.343529411764691E-4	1.8039882352941124E-4	1.1175173010380384E-5	-1.4564907655709343E-4
576.6037	894.1006	3318.0	0.8313177	0.22094151	-0.003380743749999998	-6.767068749999987E-4	-2.634435431985292E-4	-5.356910615808812E-5
588.90405	897.968	3334.0	0.7891486	0.23018496	-0.0026355687500000044	5.777156249999991E-4	4.657343749999961E-5	7.840140624999986E-5
599.9634	902.9817	3351.0	0.65318257	0.24842305	-0.00799800176470588	0.0010728288235294125	-3.154372361591691E-4	2.9124305795847843E-5
611.51465	907.792	3368.0	0.58351606	0.29696354	-0.004098030000000001	0.002855322941176472	2.2941010380622817E-4	1.0485259515570937E-4
623.3746	912.68726	3385.0	0.63235945	0.3415049	0.0028731405882352966	0.0026200799999999986	4.100688581314881E-4	-1.3837820069204307E-5
633.03595	916.6144	3401.0	0.64577746	0.32284588	8.386256249999988E-4	-0.0011661887500000016	-1.271571852022061E-4	-2.3664179687500001E-4
641.0661	921.5331	3417.0	0.56106955	0.28443223	-0.005294244375	-0.002400853124999998	-3.833043749999999E-4	-7.716652343749976E-5
648.7001	926.025	3434.0	0.4481107	0.2612347	-0.006644638235294121	-0.0013645605882352954	-7.94349329584777E-5	6.095838451557073E-5
655.98334	931.9834	3450.0	0.35870555	0.3020207	-0.005587821874999999	0.0025491249999999993	6.605102251838258E-5	2.446053492647059E-4
661.78186	937.18787	3467.0	0.3124173	0.34655496	-0.002722838235294116	0.0026196623529411794	1.685284493944637E-4	4.149256055363532E-6
667.66925	942.1128	3484.0	0.3045526	0.3499408	-4.6262941176470604E-4	1.9916705882352785E-4	1.3295346020761236E-4	-1.4238207612456773E-4
673.4811	946.9874	3500.0	0.2987755	0.31371537	-3.610687499999987E-4	-0.002264089375	6.3475413602942075E-6	-1.539535271139705E-4
679.178	950.7853	3517.0	0.30228218	0.2580103	2.0627529411764613E-4	-0.00327676882352941	3.3373179065743814E-5	-5.956937932525939E-5
684.08813	955.72546	3534.0	0.29735813	0.24146536	-2.896500000000008E-4	-9.732317647058844E-4	-2.9172076124567466E-5	1.3550217993079562E-4
687.5514	960.5514	3550.0	0.25499398	0.2688627	-0.0026477593749999993	0.0017123337500000013	-1.4738183593749992E-4	1.6784784466911785E-4
691.5418	966.81274	3567.0	0.2059541	0.31856406	-0.0028846988235294124	0.002923609411764704	-1.393761461937724E-5	7.125150951557075E-5
694.1668	971.3336	3583.0	0.15992315	0.3352527	-0.002876934375000001	0.001043040000000002	4.852780330882173E-7	-1.1753558823529388E-4
698.2568	977.38513	3600.0	0.16520713	0.34821907	3.1082235294117773E-4	7.627276470588238E-4	1.8751510164359875E-4	-1.6488961937716367E-5
702.0614	983.09204	3617.0	0.19805554	0.35024017	0.0019322594117647056	1.1888823529411753E-4	9.537865051903105E-5	-3.7872906574394486E-5
704.99005	988.9702	3633.0	0.21516266	0.3591114	0.0010691950000000002	5.544518750000005E-4	-5.394152573529409E-5	2.7222727481617686E-5
707.9394	994.81824	3650.0	0.19595356	0.3642375	-0.0011299470588235299	3.015352941176451E-4	-1.293612975778547E-4	-1.48774459342562E-5
711.83167	1001.74744	3667.0	0.18804227	0.3995718	-4.6536999999999924E-4	0.002078488235294117	3.909276816609004E-5	1.0452664359861599E-4
714.8221	1008.4663	3683.0	0.18319951	0.41478893	-3.026725000000001E-4	9.510706250000014E-4	1.0168593749999947E-5	-7.046360064338222E-5
718.49115	1015.2368	3699.0	0.20145056	0.43462214	0.0011406906249999994	0.0012395756249999994	9.021019531249997E-5	1.803156249999987E-5
720.75464	1021.5093	3716.0	0.19379424	0.4269484	-4.5037176470588203E-4	-4.5139647058823435E-4	-9.359190527681657E-5	-9.946894679930786E-5
722.6954	1027.0862	3732.0	0.13570304	0.3680787	-0.0036307000000000006	-0.0036793562500000015	-1.987705147058824E-4	-2.0174748621323545E-4
723.6381	1032.9144	3749.0	0.05997854	0.3223462	-0.004454382352941176	-0.0026901470588235267	-4.8451903114186795E-5	5.818877595155734E-5
725.5635	1039.6904	3765.0	0.04425083	0.34178272	-9.82981875E-4	0.0012147824999999973	2.169625298713235E-4	2.4405809742647025E-4
726.5221	1046.0884	3782.0	0.034648743	0.37095514	-5.648286470588233E-4	0.0017160247058823548	2.4597248702422157E-5	2.9484835640138674E-5
727.0	1052.4292	3799.0	0.0429235	0.40865755	4.867504117647059E-4	0.0022177888235294096	6.185759169550172E-5	2.95155363321797E-5
729.35974	1064.1586	3815.0	0.06934663	0.54043156	0.0016514456250000002	0.008235875625000003	7.27934508272059E-5	3.761304250919121E-4
730.3324	1074.9945	3833.0	0.07450513	0.67748773	2.8658333333333313E-4	0.007614231666666662	-7.58256828703704E-5	-3.453577546296341E-5
731.29297	1086.7579	3849.0	0.0661139	0.7918496	-5.24451875E-4	0.0071476168750000055	-5.068970052083332E-5	-2.916342447916603E-5
732.1911	1096.9554	3865.0	0.0653234	0.7914162	-4.940624999999997E-5	-2.7087500000001763E-5	2.96903515625E-5	-4.4841902343750045E-4
733.1416	1106.708	3882.0	0.052098677	0.676549	-7.779248823529412E-4	-0.0067568941176470625	-4.285403719723183E-5	-3.958709775086506E-4
733.0	1116.4474	3898.0	0.022851903	0.5662655	-0.0018279233750000002	-0.006892718749999999	-6.562490579044118E-5	-8.489039522058511E-6
734.0	1130.2212	3915.0	0.032210276	0.6500216	5.504925294117649E-4	0.004926829411764706	1.3990681790657442E-4	6.952675389273355E-4
732.05835	1149.4749	3931.0	-0.030947687	0.9323798	-0.003947372687500001	0.0176473875	-2.8111657605698535E-4	7.950348805147059E-4
730.09076	1165.3645	3949.0	-0.122462034	1.1953602	-0.005084130388888889	0.014610022222222229	-6.315320563271602E-5	-1.6874251543209842E-4
728.12085	1177.2748	3965.0	-0.18139294	1.108116	-0.0036831816250000003	-0.0054527625	8.755929774305555E-5	-0.0012539240451388892
726.39703	1187.8088	3981.0	-0.17300875	0.79318446	5.240118750000008E-4	-0.019683221250000008	2.629495937500001E-4	-8.894036718750005E-4
723.26514	1200.8789	3998.0	-0.18130481	0.55038625	-4.88003529411766E-4	-0.014282247647058825	-5.953031790657452E-5	3.1770432958477547E-4
720.5635	1215.028	4014.0	-0.17087764	0.6085101	6.516981250000008E-4	0.0036327406250000055	7.123135340073543E-5	0.0011196867670036769
717.67145	1226.3214	4031.0	-0.19451247	0.7598768	-0.0013902841176470586	0.008903923529411762	-1.2011660250865056E-4	3.100695826124563E-4
713.8192	1235.9519	4047.0	-0.22524312	0.72685164	-0.0019206656249999999	-0.0020640725	-3.314884420955883E-5	-6.854997518382351E-4
709.93805	1244.1239	4064.0	-0.24574716	0.5473485	-0.00120612	-0.010559008235294117	4.203209558823529E-5	-4.997021020761246E-4
706.5483	1250.9355	4080.0	-0.24204224	0.3466218	2.3155750000000003E-4	-0.012545418750000002	8.985484375E-5	-1.241506571691178E-4
702.2879	1257.0682	4097.0	-0.25883186	0.27241233	-9.876247058823548E-4	-0.004365262941176471	-7.171660034602088E-5	4.8118563581314884E-4
695.9441	1266.7598	4114.0	-0.31776232	0.36449787	-0.0034664976470588213	0.0054167964705882365	-1.4581605536332157E-4	5.75415259515571E-4
690.0849	1276.5251	4130.0	-0.37570867	0.50746304	-0.003621646875000002	0.008935323124999998	-9.696826746323809E-6	2.1990791590073512E-4
684.2432	1284.009	4148.0	-0.41259962	0.5711093	-0.002049497222222221	0.003535903333333337	8.73416473765434E-5	-2.9996776620370345E-4
677.2736	1291.7263	4164.0	-0.42939135	0.5432479	-0.0010494831250000003	-0.0017413375000000023	6.25008810763888E-5	-3.298275520833337E-4
670.5416	1298.4584	4180.0	-0.42644712	0.43510056	1.840143749999995E-4	-0.006759208749999999	7.709359374999999E-5	-3.136169531249998E-4
663.6336	1305.3665	4197.0	-0.43298265	0.3575819	-3.8444294117647126E-4	-0.00455992117647059	-3.3438665657439455E-5	1.2936985726643585E-4
657.92615	1310.0739	4213.0	-0.41452378	0.31244007	0.001153679375000001	-0.0028213643749999996	9.613264476102951E-5	1.0865980009191188E-4
651.188	1313.8746	4230.0	-0.39959636	0.25280938	8.780835294117662E-4	-0.003507687647058826	-1.6211520328719697E-5	-4.037195717993096E-5
644.63446	1317.6827	4247.0	-0.37575445	0.17950018	0.001402465294117645	-0.004312305882352939	3.084598615916935E-5	-4.7330484429065454E-5
637.56067	1321.7197	4263.0	-0.39410415	0.15625367	-0.001146856249999998	-0.0014529068749999999	-1.593325965073527E-4	1.7871243795955868E-4
630.9389	1324.7653	4280.0	-0.41385624	0.16793965	-0.0011618876470588235	6.874105882352932E-4	-8.841998269897338E-7	1.259010272491349E-4
623.1187	1328.4407	4296.0	-0.4526393	0.18661988	-0.0024239412500000022	0.0011675143749999995	-7.887835018382367E-5	3.0006486672794143E-5
615.21967	1330.6951	4313.0	-0.47939843	0.1705977	-0.0015740664705882331	-9.42481176470588E-4	4.9992634083045244E-5	-1.241173853806228E-4
607.4503	1332.6375	4330.0	-0.49880248	0.118590266	-0.0011414147058823533	-0.003059260823529411	2.5450103806228226E-5	-1.245164498269896E-4
598.16174	1334.5676	4346.0	-0.53048766	0.08328431	-0.001980323750000002	-0.00220662225	-5.2431815257353054E-5	5.32899108455882E-5
588.4634	1336.5073	4363.0	-0.5855865	0.07899651	-0.0032411082352941166	-2.5222352941176436E-4	-7.416379325259496E-5	1.149646306228374E-4
578.7017	1338.4597	4379.0	-0.6218202	0.084810525	-0.002264606250000002	3.633759374999995E-4	6.103137408088215E-5	3.8474966681985244E-5
568.99207	1339.4016	4396.0	-0.63725245	0.08273541	-9.077794117647015E-4	-1.2206558823529426E-4	7.981334342560594E-5	-2.8555383866781986E-5
557.85046	1340.0	4412.0	-0.65415335	0.054217882	-0.0010563062499999998	-0.0017823454999999996	-9.282927389706143E-6	-1.0376749448529409E-4
546.52075	1341.2466	4429.0	-0.6841938	0.03153252	-0.0017670852941176467	-0.0013344330588235295	-4.181053200692041E-5	2.634779065743942E-5
532.43945	1342.1951	4446.0	-0.7866686	0.032199193	-0.006027929411764711	3.9216058823529386E-5	-2.506378892733567E-4	8.08028892733564E-5
517.8324	1342.0	4462.0	-0.9124525	0.021867681	-0.007861493749999997	-6.457195000000001E-4	-1.1459777113970534E-4	-4.280847242647059E-5
506.43094	1342.0	4479.0	-0.88437545	-2.3768161E-4	0.001651591176470591	-0.0013003154476470588	5.595932309688581E-4	-3.850564397923875E-5
495.7417	1341.0	4495.0	-0.74664426	-0.04698522	0.008608199375	-0.002921721149375	4.347880124080881E-4	-1.0133785635799634E-4
485.15317	1339.051	4512.0	-0.61631364	-0.1024204	0.007666507058823526	-0.00326089294117647	-5.539366565743964E-5	-1.9951281870674705E-5
473.69455	1337.1157	4529.0	-0.55992216	-0.15302548	0.0033171458823529443	-0.002976769411764706	-2.558447750865048E-4	1.671314878892731E-5
462.61774	1334.1235	4545.0	-0.63105017	-0.19783352	-0.004445500625000001	-0.0028005025000000013	-4.851654067095591E-4	1.1016681985294034E-5
452.99063	1331.3962	4562.0	-0.6451891	-0.21346521	-8.31701764705882E-4	-9.195111764705869E-4	2.125764035467129E-4	1.1064654844290673E-4
444.96524	1328.4827	4578.0	-0.5500954	-0.20717873	0.005943356249999997	3.9290499999999895E-4	4.234411259191174E-4	8.202601102941161E-5
437.12592	1324.563	4595.0	-0.44546983	-0.21968774	0.0061544452941176475	-7.35824117647058E-4	1.2417002595155927E-5	-6.639583044982688E-5
429.35632	1319.6782	4612.0	-0.38234326	-0.27719095	0.003713327647058823	-0.003382541764705882	-1.435951557093426E-4	-1.556892733564014E-4
421.6034	1315.8016	4628.0	-0.39490095	-0.29929107	-7.848556249999972E-4	-0.0013812575	-2.8113645450367626E-4	1.2508026654411763E-4
414.44193	1310.9613	4645.0	-0.4254952	-0.31307742	-0.001799661764705885	-8.109617647058825E-4	-5.969447880622869E-5	3.35468079584775E-5
408.527	1306.0181	4661.0	-0.39813605	-0.3125329	0.001709946875	3.403249999999955E-5	2.193505399816178E-4	5.281214154411763E-5
402.84546	1300.8455	4678.0	-0.33441725	-0.3095728	0.0037481647058823543	1.7412352941176593E-4	1.1989516652249144E-4	8.240648788927434E-6
396.97797	1294.9779	4694.0	-0.29889113	-0.343523	0.0022203824999999996	-0.0021218875000000026	-9.548638786764717E-5	-1.4350068933823555E-4
392.21127	1286.9484	4711.0	-0.2713753	-0.43558642	0.0016185782352941187	-0.0054154952941176445	-3.540025086505182E-5	-1.9374163494809658E-4
385.1484	1279.1484	4728.0	-0.3275979	-0.5037311	-0.003307211764705883	-0.0040085105882352945	-2.8975235294117656E-4	8.276380622837353E-5
380.35745	1271.1433	4744.0	-0.3410316	-0.5429795	-8.396062499999996E-4	-0.0024530249999999976	1.542253446691177E-4	9.721784926470606E-5
375.77795	1262.5559	4761.0	-0.31957495	-0.5553181	0.0012621558823529392	-7.258000000000052E-4	1.236330666089964E-4	1.0160147058823485E-4
369.82346	1251.7058	4778.0	-0.3159602	-0.60854286	2.1263235294117645E-4	-0.0031308682352941164	-6.173667820069193E-5	-1.414746020761242E-4
365.0666	1240.1998	4794.0	-0.3016091	-0.6855814	8.969437500000003E-4	-0.004814908749999999	4.2769462316176495E-5	-1.0525253216911768E-4
360.04578	1227.1603	4811.0	-0.29244664	-0.79416114	5.389682352941199E-4	-0.006387043529411766	-2.1057383217992965E-5	-9.24785164359863E-5
358.1551	1214.9304	4828.0	-0.22633098	-0.8543255	0.003889156470588235	-0.0035390799999999952	1.9706989619377148E-4	1.6752726643598655E-4
356.18164	1202.2714	4844.0	-0.102418855	-0.83217216	0.007744507812499999	0.0013845837499999944	2.4095945886948525E-4	3.077289843749993E-4
352.46063	1189.3818	4860.0	-0.06651712	-0.80784523	0.0022438584375000003	0.001520433125000005	-3.437905859374999E-4	8.490585937500662E-6
349.54626	1179.3657	4877.0	-0.12064617	-0.71699125	-0.003184061764705882	0.005344351764705883	-3.1928942365916954E-4	2.2493639057093398E-4
347.33963	1170.6982	4893.0	-0.15794644	-0.5752937	-0.0023312668749999998	0.008856096874999997	5.329968060661765E-5	2.1948406939338214E-4
347.0	1162.5146	4910.0	-0.12785517	-0.46047887	0.0017700747058823532	0.006753813529411767	2.4125538711072665E-4	-1.2366372621107235E-4
347.5559	1152.6646	4926.0	0.0063143135	-0.4111389	0.00838559271875	0.0030837481250000007	4.134698758042279E-4	-2.293790877757354E-4
349.9447	1142.1659	4943.0	0.15239027	-0.51508075	0.008592703323529412	-0.006114226470588235	1.2182976751730132E-5	-5.410573291522491E-4
352.43787	1130.8107	4960.0	0.23813128	-0.67001766	0.005043588823529412	-0.00911393588235294	-2.0877144117647056E-4	-1.7645349480968856E-4
354.367	1121.165	4976.0	0.23446883	-0.7002077	-2.2890312500000072E-4	-0.0018868775000000018	-3.295307467830883E-4	4.516911488970587E-4
356.31638	1113.7345	4993.0	0.18122536	-0.5858307	-0.003131968823529411	0.006728058823529409	-1.7076857050173002E-4	5.067609602076124E-4
359.5089	1105.9822	5009.0	0.15892166	-0.44419864	-0.0013939812500000006	0.008852003750000004	1.0862422334558815E-4	1.3274655790441217E-4
363.42676	1098.1465	5026.0	0.1975734	-0.38789243	0.0022736317647058836	0.003312129999999998	2.157419420415226E-4	-3.2587492647058854E-4
369.452	1090.3973	5043.0	0.3208682	-0.400633	0.007252635294117646	-7.494452941176474E-4	2.928825605536331E-4	-2.389161937716262E-4
375.27377	1083.7262	5059.0	0.41085067	-0.42268294	0.005623904374999999	-0.0013781212499999994	-1.0179568244485297E-4	-3.9292247242647E-5
378.95837	1078.0625	5076.0	0.39371467	-0.38317028	-0.0010079999999999991	0.002324274117647061	-3.9011202205882343E-4	2.1778796280276825E-4
384.90903	1073.0607	5092.0	0.33931926	-0.30360055	-0.0033997131249999986	0.004973108124999997	-1.4948207031249995E-4	1.655521254595585E-4
391.57416	1066.3193	5109.0	0.3416065	-0.28725973	1.3454352941176284E-4	9.61224705882355E-4	2.0789745025951537E-4	-2.3599314230103775E-4
400.14542	1060.5127	5125.0	0.43655196	-0.31915712	0.005934091250000002	-0.0019935868750000016	3.62471732536765E-4	-1.8467572380514728E-4
409.07828	1054.4608	5142.0	0.5858904	-0.37150866	0.00878461411764706	-0.003079502352941175	1.676778157439446E-4	-6.387738105536314E-5
417.85376	1050.4585	5159.0	0.63208854	-0.32605788	0.0027175376470588235	0.0026735752941176453	-3.568868512110727E-4	3.384163321799306E-4
425.0644	1047.6238	5175.0	0.57711095	-0.21585907	-0.0034360993750000013	0.006887425625000002	-3.846023138786766E-4	2.633656456801473E-4
432.62097	1045.3447	5192.0	0.47832078	-0.09971202	-0.005811186470588236	0.0068321794117647055	-1.3971100562283734E-4	-3.2497772491351015E-6
438.6683	1044.0	5208.0	0.38102815	-0.035649616	-0.0060807893749999994	0.004003900249999999	-1.68501815257352E-5	-1.7676744761029414E-4
445.54608	1043.4846	5225.0	0.34971192	0.018640533	-0.0018421311764705882	0.0031935381764705882	2.493328352076124E-4	-4.766835726643595E-5
452.94022	1043.0	5241.0	0.36985272	0.024094284	0.0012588000000000009	3.408594375E-4	1.9380819852941183E-4	-1.7829242118566177E-4
459.76926	1043.0	5258.0	0.4092877	0.038120154	0.00231970470588235	8.250511764705884E-4	6.240615916954995E-5	2.8481866998269907E-5
467.47665	1043.0	5275.0	0.44691855	0.036186405	0.002213579411764709	-1.137499411764709E-4	-6.242664359861244E-6	-5.5223595155709366E-5
477.32974	1044.0	5292.0	0.5466154	0.054893583	0.005864520588235291	0.001100422235294118	2.1476124567474013E-4	7.142189273356405E-5
487.27332	1046.2546	5308.0	0.61913747	0.109210216	0.004532629375	0.0033947895624999998	-8.324320082720571E-5	1.433979579503676E-4
494.77362	1049.3868	5325.0	0.597235	0.17712998	-0.0012883805882352945	0.003995280235294117	-3.4241235077854667E-4	3.5322980752595136E-5
502.5951	1051.1488	5341.0	0.52057576	0.20077392	-0.004791202499999994	0.0014777462500000001	-2.1892636948529374E-4	-1.573458740808823E-4
511.0709	1055.0354	5357.0	0.46765184	0.22879839	-0.0033077450000000043	0.0017515293749999997	9.271609374999937E-5	1.7111445312499975E-5
519.9157	1059.9495	5374.0	0.45988104	0.2703378	-4.571058823529392E-4	0.0024434947058823544	1.6768465397923912E-4	4.0703842993079686E-5
528.84375	1066.8438	5391.0	0.53009003	0.36619478	0.004129940588235292	0.00563864588235294	2.6982626297577833E-4	1.879500692041521E-4
536.52356	1072.6427	5407.0	0.53765446	0.45598453	4.727768749999972E-4	0.005611859375	-2.2857273207720595E-4	-1.6741567095587525E-6
543.4704	1079.2938	5424.0	0.46970797	0.4776915	-0.003996852352941175	0.0012768805882352936	-2.629193663494807E-4	-2.549987521626298E-4
549.3014	1085.3014	5440.0	0.36870447	0.43490675	-0.006312718749999998	-0.002674046874999999	-1.4474164981617644E-4	-2.4693296645220575E-4
554.4852	1092.2278	5457.0	0.2850987	0.41107947	-0.004917986470588237	-0.0014016047058823533	8.204307525951536E-5	7.48495393598615E-5
559.0507	1099.7343	5474.0	0.22317077	0.4193327	-0.0036428194117647055	4.854841176470588E-4	7.500982698961948E-5	1.1100522491349482E-4
562.6031	1105.8093	5490.0	0.19615622	0.4377561	-0.001688409375	0.0011514624999999987	1.221506272977941E-4	4.1623648897058744E-5
564.57605	1111.7281	5507.0	0.12802836	0.39172387	-0.004007521176470587	-0.002707778235294118	-1.3641834126297572E-4	-2.2701416089965392E-4
566.0	1117.5204	5524.0	0.057964094	0.35072654	-0.004121427411764707	-0.0024116076470588233	-6.70036678200704E-6	1.7421799307958517E-5
567.4209	1123.2627	5540.0	0.0068540224	0.31190696	-0.003194379475	-0.002426223749999998	5.794049604779418E-5	-9.135064338234081E-7
567.0	1130.0585	5557.0	-0.04014612	0.34899563	-0.0027647142588235296	0.0021816864705882346	2.527442448096885E-5	2.710535423875431E-4
568.0	1138.3422	5573.0	-0.01665777	0.44295686	0.001468021875	0.005872576875	2.645460083639706E-4	2.3068065027573537E-4
568.0	1143.8096	5590.0	-0.013901281	0.4386975	1.6214641176470583E-4	-2.5055058823529353E-4	-7.68162037197232E-5	-3.601839684256055E-4
567.0	1149.611	5607.0	-0.04740145	0.3910715	-0.001970598176470588	-0.002801529411764706	-1.2545556401384082E-4	-1.5005757785467133E-4
566.0	1155.539	5623.0	-0.08163397	0.33700195	-0.0021395325	-0.0033793468750000014	-1.0558395220588247E-5	-3.611359145220595E-5
563.9122	1160.1757	5639.0	-0.11940402	0.2869789	-0.002360628125	-0.003126440625000001	-1.3818476562499989E-5	1.5806640625000033E-5
561.98517	1164.0297	5656.0	-0.14801542	0.23518093	-0.0016830235294117651	-0.003046939411764704	3.985909385813146E-5	4.6765419550174504E-6
560.0347	1167.9305	5673.0	-0.15005113	0.2073586	-1.197476470588233E-4	-0.0016366076470588238	9.19574048442907E-5	8.296069204152237E-5
558.1178	1170.7644	5690.0	-0.1442872	0.14840266	3.39054705882353E-4	-0.003467996470588236	2.6988373702422136E-5	-1.0772875432525955E-4
554.3104	1173.6896	5706.0	-0.1731424	0.12770538	-0.0018034499999999998	-0.001293579999999999	-1.3390654411764706E-4	1.359010294117648E-4
550.3683	1177.6317	5722.0	-0.23091562	0.16917212	-0.003610826249999999	0.00259167125	-1.1296101562499996E-4	2.4282820312499995E-4
546.47144	1181.5286	5739.0	-0.283198	0.21475416	-0.0030754341176470598	0.0026812964705882347	3.149365484429055E-5	5.272071799307918E-6
542.5738	1184.4263	5755.0	-0.2929649	0.2219021	-6.10431249999998E-4	4.4674624999999947E-4	1.5406267922794136E-4	-1.396593887867647E-4
537.74255	1186.6288	5772.0	-0.29335964	0.19214517	-2.3220000000000266E-5	-0.0017504076470588228	3.454183823529398E-5	-1.2924434688581308E-4
532.8526	1188.5737	5788.0	-0.2939456	0.11842177	-3.662249999999978E-5	-0.0046077125000000005	-8.376562499999697E-7	-1.785815533088236E-4
527.5	1190.5	5805.0	-0.32612398	0.073049836	-0.0018928458823529416	-0.0026689372941176466	-1.0918961072664363E-4	1.1404560034602082E-4
524.0956	1191.4521	5822.0	-0.29715887	0.044048164	0.0017038299999999978	-0.0017059807058823534	2.115691695501729E-4	5.6644505190311366E-5
520.09875	1192.4506	5839.0	-0.24663931	0.034801617	0.002971738823529413	-5.439145294117648E-4	7.458287197231854E-5	6.835683391003462E-5
516.20337	1192.0	5855.0	-0.20807432	0.0030444465	0.0024103118749999996	-0.00198482315625	-3.508918428308833E-5	-9.00567891773897E-5
512.4443	1191.0	5872.0	-0.20331562	-0.0593465	2.79923529411765E-4	-0.0036700556764705885	-1.2531696150519026E-4	-9.913132471885815E-5
507.39868	1191.0	5889.0	-0.24591266	-0.06641133	-0.0025057082352941177	-4.1557823529411774E-4	-1.638606920415225E-4	1.9143984948096887E-4
503.65613	1190.0	5905.0	-0.27262124	-0.07445908	-0.0016692862499999989	-5.029843749999995E-4	5.2276374080882426E-5	-5.462883731617612E-6
500.9058	1188.9058	5921.0	-0.2299373	-0.067221045	0.0026677462499999985	4.5237718750000024E-4	2.7106453124999983E-4	5.9710097656249985E-5
499.0	1187.9701	5938.0	-0.15251634	-0.058880392	0.00455417411764706	4.906266470588233E-4	1.109663451557095E-4	2.2499682093425315E-6
497.5	1188.0	5955.0	-0.09266129	-0.055897035	0.0035208852941176474	1.7549158823529406E-4	-6.078169550173014E-5	-1.853735640138407E-5
498.0	1188.0	5967.0	-0.09266129	-0.055897035	0.0	0.0	-2.934071078431373E-4	-1.4624299019607837E-5
