# Supplementary material for: Finger drawing on smartphone screens enables early Parkinson’s disease detection through hybrid 1D-CNN and BiGRU deep learning architecture
Source: PLoS One. 2025 Jul 14;20(7):e0327733. doi: 10.1371/journal.pone.0327733 (PMC12258557; doi:10.1371/journal.pone.0327733)
Supplement: S2 File — (ZIP) [file pone.0327733.s002.zip › Dataset/Spiral/healthy/039_HC_SPIR_R.txt]

488.0	680.0	0.0	0.0	0.0	0.0	0.0	0.0	0.0
510.13834	673.96045	132.0	0.90548563	-0.25877312	0.006859739621212122	-0.0019604024242424246	5.1967724403122136E-5	-1.4851533516988066E-5
525.46	670.12	149.0	0.98675597	-0.23533334	0.004780608235294117	0.0013788105882352954	-1.2230184623047088E-4	1.9642429485163058E-4
541.2948	668.18945	165.0	1.0234656	-0.118118614	0.002294351874999996	0.007325920375	-1.5539102251838256E-4	3.7169436167279403E-4
556.5401	668.0	182.0	1.0016855	0.002646913	-0.0012811823529411746	0.007103854529411764	-2.1032554282006887E-4	-1.306269679930801E-5
576.31274	670.14777	199.0	1.1054935	0.13181512	0.006106352941176465	0.0075981298235294125	4.3456089965397877E-4	2.907501730103814E-5
595.075	675.2225	215.0	1.2009043	0.322316	0.005963175000000001	0.011906304999999999	-8.948621323528973E-6	2.6926094852941165E-4
612.14386	682.3973	232.0	1.1895442	0.49010733	-6.682411764705807E-4	0.009870078235294118	-3.9008330449826953E-4	-1.1977804498269886E-4
627.99585	687.7485	249.0	1.0889627	0.5435281	-0.005916558823529418	0.0031423982352941147	-3.0872456747404927E-4	-3.957458823529414E-4
642.5	693.0	265.0	1.0551395	0.54249465	-0.0021139500000000033	-6.459062499999946E-5	2.3766305147058842E-4	-2.0043680376838214E-4
644.80225	693.9209	282.0	0.4402538	0.26102012	-0.036169747058823525	-0.016557325294117645	-0.0020032821799307954	-9.701608628892732E-4
660.0883	699.6581	299.0	0.3326619	0.14074686	-0.006328935294117645	-0.007074897647058825	0.0017553418685121106	5.577898615916953E-4
676.86346	706.28784	315.0	0.6001858	0.235407	0.01672024375	0.00591625875	0.0014405736902573527	8.119472748161766E-4
694.1254	713.56274	331.0	1.0380975	0.42590684	0.027369481249999994	0.01190624	6.655773437499997E-4	3.74373828125E-4
709.6684	721.59357	348.0	1.2686175	0.56413555	0.013560000000000003	0.008131100588235296	-8.123224264705878E-4	-2.2206702422145319E-4
724.5364	731.11365	365.0	0.9971083	0.58038807	-0.015971129411764706	9.560305882352937E-4	-0.001737125259515571	-4.220629411764707E-4
737.0806	740.48615	381.0	0.8296877	0.62002075	-0.010463787499999995	0.0024770424999999985	3.4420886948529445E-4	9.506324448529405E-5
748.8414	749.7012	398.0	0.679719	0.6284812	-0.008821688235294122	4.97673529411762E-4	9.659407439446311E-5	-1.1643346885813156E-4
761.3106	760.26624	414.0	0.6281706	0.63498837	-0.003221774999999996	4.066981250000004E-4	3.4999457720588287E-4	-5.685962775735096E-6
773.5602	769.6335	431.0	0.64834577	0.62178254	0.0011867747058823541	-7.768135294117631E-4	2.593264532871971E-4	-6.961833261245667E-5
786.59235	780.79346	448.0	0.7224886	0.6361048	0.00436134294117647	8.42485882352943E-4	1.867393079584774E-4	9.525290657439448E-5
800.0819	794.0819	465.0	0.7945605	0.73000675	0.004239523529411763	0.00552364411764706	-7.165847750865116E-6	2.7536224913494805E-4
814.1775	808.7743	481.0	0.853538	0.8640502	0.003686093750000001	0.008377715624999997	-3.458936121323512E-5	1.7837946920955857E-4
829.87195	826.35596	497.0	0.9121531	1.0391499	0.003663443750000002	0.010943731249999998	-1.4156249999999412E-6	1.6037597656250006E-4
843.5966	843.3385	514.0	0.9389567	1.1646606	0.0015766823529411722	0.007382982352941175	-1.227506704152253E-4	-2.094558174740484E-4
857.6863	861.40894	531.0	0.90174377	1.1866084	-0.0021889958823529433	0.0012910470588235272	-2.215104844290656E-4	-3.5834913494809696E-4
869.662	879.1033	547.0	0.80025876	1.1603559	-0.006342813124999999	-0.0016407812499999869	-2.59613577665441E-4	-1.8323926930146963E-4
880.0998	896.14966	564.0	0.6482365	1.1011069	-0.008942485882352939	-0.0034852352941176536	-1.529219269031141E-4	-1.0849729671280392E-4
889.3224	910.0514	580.0	0.52047145	0.98126894	-0.007985315625000003	-0.007489872500000001	5.9823141084558505E-5	-2.5028982536764673E-4
898.87085	925.19336	597.0	0.47340915	0.86607355	-0.002768370588235291	-0.006776199411764707	3.0687911980968894E-4	4.19807698961938E-5
908.95605	940.2748	613.0	0.4855812	0.8060278	7.607531249999994E-4	-0.0037528593750000006	2.2057023207720564E-4	1.8895875229779413E-4
918.8542	956.5668	630.0	0.5618008	0.8670584	0.004483505882352941	0.0035900352941176496	2.1898545631487894E-4	4.319349805363324E-4
928.1515	972.8727	647.0	0.5854726	0.96909	0.001392458823529413	0.006001858823529412	-1.818262975778546E-4	1.4187197231833895E-4
937.7814	989.2064	663.0	0.5857009	1.023691	1.4268749999997443E-5	0.0034125624999999937	-8.613687959558847E-5	-1.6183102022058863E-4
946.1517	1006.073	680.0	0.52950454	1.028783	-0.0033056682352941144	2.9952941176471156E-4	-1.9529041089965364E-4	-1.8311959342560483E-4
952.4126	1022.92834	697.0	0.43177918	1.0418329	-0.005748550588235296	7.676411764705851E-4	-1.436989619377166E-4	2.753598615916903E-5
957.8422	1039.5267	713.0	0.33820966	1.0300137	-0.005848094999999998	-7.386999999999949E-4	-6.221525735293834E-6	-9.414632352941124E-5
962.618	1056.854	730.0	0.24018674	1.0400635	-0.005766054117647059	5.911647058823528E-4	4.825934256055197E-6	7.822733564013811E-5
965.7585	1076.3434	746.0	0.16856503	1.0885175	-0.004476356875	0.003028375	8.060607766544118E-5	1.5232564338235293E-4
968.6546	1096.2006	763.0	0.11893929	1.1898198	-0.002919161176470588	0.005958958823529409	9.159974697231837E-5	1.7238728373702408E-4
970.5	1115.0	781.0	0.07578107	1.247782	-0.0023976788888888886	0.0032201222222222204	2.8971238198983308E-5	-1.521575889615105E-4
969.61017	1134.2882	796.0	-0.016092485	1.210257	-0.006124903666666667	-0.0025016666666666685	-2.484816518518519E-4	-3.8145259259259257E-4
967.4289	1155.141	813.0	-0.13635963	1.225589	-0.007074537941176471	9.018823529411838E-4	-5.586083967704726E-5	2.0020876585928542E-4
965.628	1178.2319	829.0	-0.21080068	1.306958	-0.004652565624999999	0.0050855625000000015	1.513732697610295E-4	2.614800091911761E-4
960.8778	1202.5702	846.0	-0.31498742	1.4591331	-0.006128631764705884	0.008951476470588235	-8.682741998269916E-5	2.2740670415224903E-4
955.15515	1228.9915	862.0	-0.40714002	1.6393385	-0.005759537499999998	0.011262837499999998	2.3068391544117878E-5	1.4446006433823516E-4
950.50446	1252.982	879.0	-0.4081924	1.6587284	-6.190470588235408E-5	0.0011405823529411741	3.351548702422144E-4	-5.954267733564014E-4
943.14636	1277.2743	895.0	-0.4411283	1.5737503	-0.0020584937499999977	-0.0053111312500000035	-1.2478681525735272E-4	-4.032321001838236E-4
934.9158	1300.4021	912.0	-0.49130687	1.4440459	-0.002951680588235296	-0.007629670588235284	-5.254040224913519E-5	-1.363846669550165E-4
925.60205	1321.2755	928.0	-0.5715682	1.2948294	-0.005016333124999998	-0.009326031250000005	-1.2904078354779387E-4	-1.0602254136029508E-4
915.1421	1343.459	945.0	-0.6821631	1.2355652	-0.006505582352941179	-0.003486129411764712	-8.760289576124596E-5	3.4352363754325255E-4
902.4916	1364.7654	963.0	-0.7804929	1.2331239	-0.005462766666666668	-1.3562777777777047E-4	5.793420479302839E-5	1.861389796659412E-4
892.31946	1384.3611	978.0	-0.7589484	1.1905524	0.0014363000000000052	-0.002838099999999999	4.599377777777782E-4	-1.8016481481481522E-4
881.97815	1401.0364	995.0	-0.6924442	1.0774189	0.003912011764705883	-0.006654911764705882	1.456301038062281E-4	-2.2451833910034608E-4
870.67114	1417.1051	1012.0	-0.6528633	0.9538019	0.0023282882352941127	-0.0072715882352941226	-9.316020761245706E-5	-3.6275086505190605E-5
857.78534	1432.2147	1028.0	-0.67672485	0.8186685	-0.0014913468750000006	-0.008445837499999997	-2.3872719439338208E-4	-7.339057904411718E-5
841.8367	1446.7937	1045.0	-0.8459741	0.7892151	-0.009955838235294112	-0.001732552941176475	-4.97911256487889E-4	3.948990916955013E-4
825.65485	1461.3452	1062.0	-1.0479226	0.7956441	-0.011879323529411763	3.781764705882364E-4	-1.1314619377162654E-4	1.2416055363321832E-4
809.2841	1477.716	1078.0	-1.1139138	0.86535406	-0.004124450000000002	0.004356872500000004	4.846795955882351E-4	2.4866850183823553E-4
787.19257	1497.4613	1094.0	-1.2531439	1.0407684	-0.008701881250000001	0.010963396249999993	-2.86089453125E-4	4.129077343749993E-4
766.91766	1510.4576	1111.0	-1.3410239	1.0463821	-0.00516941176470588	3.3021764705882677E-4	2.077923226643601E-4	-6.254810942906568E-4
750.1855	1521.543	1128.0	-1.2558076	0.8568592	0.005012723529411759	-0.011148405882352937	5.989491349480964E-4	-6.752131487889274E-4
731.00964	1531.5793	1144.0	-1.1754228	0.61688626	0.005024050000000002	-0.014998308750000001	7.079044117651702E-7	-2.406189292279415E-4
707.7548	1541.2688	1161.0	-1.1886506	0.41089213	-7.781058823529354E-4	-0.012117301764705882	-3.413032871972316E-4	1.6947099913494819E-4
686.4344	1550.7828	1177.0	-1.3045247	0.40274274	-0.007242131250000006	-5.093368750000021E-4	-4.040015854779419E-4	7.254978056066175E-4
664.723	1558.4257	1194.0	-1.4236791	0.46160963	-0.007009082352941176	0.0034627582352941178	1.3708758650519388E-5	2.3365265354671291E-4
640.5	1567.5	1211.0	-1.4731172	0.4655815	-0.0029081235294117604	2.336394117647052E-4	2.4123287197231857E-4	-1.8994816608996546E-4
623.2265	1573.2578	1227.0	-1.2861297	0.4107815	0.011686718749999991	-0.0034249999999999975	9.121776424632344E-4	-2.2866496323529391E-4
604.91956	1577.56	1244.0	-1.0938348	0.29369003	0.011311464705882356	-0.006887733529411766	-2.2073767301037358E-5	-2.0369020761245698E-4
577.50543	1580.3563	1261.0	-1.2615967	0.1510114	-0.009868347058823524	-0.008392860588235294	-0.0012458712802768165	-8.85368858131487E-5
554.49426	1577.954	1277.0	-1.4276386	-0.07084784	-0.010377618750000012	-0.013866202499999999	-3.18294806985305E-5	-3.4208386948529406E-4
525.3235	1573.2335	1293.0	-1.6725324	-0.31520066	-0.01530586249999999	-0.015272051250000002	-3.080152343749986E-4	-8.786554687500016E-5
496.86823	1568.6146	1310.0	-1.9035927	-0.46953648	-0.013591782352941176	-0.00907857764705882	1.0082824394463605E-4	3.6432197664359886E-4
472.87387	1563.8301	1327.0	-1.7443976	-0.49832198	0.009364417647058813	-0.0016932647058823542	0.0013503647058823523	4.3443017301038035E-4
448.34995	1558.8231	1343.0	-1.5483786	-0.43811196	0.01225118750000001	0.0037631262499999985	1.8042311580882485E-4	3.4102443474264704E-4
425.14392	1553.536	1360.0	-1.4067367	-0.34468612	0.008331876470588235	0.005495637647058826	-2.3054770761245734E-4	1.019124351211075E-4
407.34555	1548.9037	1376.0	-1.1259663	-0.30268642	0.01754815	0.0026249812499999983	5.760170955882352E-4	-1.7941602481617673E-4
378.9782	1543.1957	1393.0	-1.2672241	-0.32377335	-0.008309282352941176	-0.0012404076470588239	-0.0015210254325259515	-2.2737581747404837E-4
360.03323	1536.6484	1410.0	-1.3133099	-0.36629713	-0.002710929411764703	-0.0025013988235294124	3.293148788927337E-4	-7.417595155709344E-5
341.79187	1528.896	1426.0	-1.2172354	-0.4440868	0.00600465624999999	-0.004861854374999999	5.447241038602933E-4	-1.4752847196691164E-4
322.94284	1517.5657	1443.0	-1.1305417	-0.5959677	0.005099629411764711	-0.008934170588235294	-5.323687283736933E-5	-2.3954801254325267E-4
305.96423	1504.746	1460.0	-0.96372837	-0.77926826	0.00981254882352941	-0.010782385882352944	2.772305536332176E-4	-1.0871854671280298E-4
291.32687	1491.3269	1476.0	-0.83931476	-0.92865336	0.007775850624999997	-0.009336568749999996	-1.2729363740808834E-4	9.036357077205927E-5
278.14218	1477.5911	1493.0	-0.8038203	-0.970206	0.0020879094117647063	-0.002444272941176472	-3.3458477724913476E-4	4.0542916522491313E-4
263.8725	1462.8726	1510.0	-0.7145026	-0.95606035	0.00525398235294118	8.3209705882353E-4	1.8623958477508666E-4	1.9272764705882366E-4
250.14867	1444.9144	1526.0	-0.7292733	-1.0137144	-9.231687500000016E-4	-0.0036033781250000008	-3.8607194393382383E-4	-2.7721719898897066E-4
237.75813	1425.9302	1542.0	-0.745179	-1.1461414	-9.941062500000014E-4	-0.008276687500000005	-4.433593749999989E-6	-2.9208183593750024E-4
227.5269	1405.9592	1559.0	-0.67801046	-1.2762773	0.003951090588235297	-0.007655052941176469	2.908939316608999E-4	3.656673875432561E-5
216.99225	1381.9783	1575.0	-0.5811787	-1.4273413	0.006051984999999996	-0.009441499999999992	1.3130590073529366E-4	-1.1165294117647015E-4
209.54681	1354.0505	1592.0	-0.44536856	-1.6350943	0.007988831764705884	-0.012220764705882358	1.1393216262975811E-4	-1.6348615916955098E-4
203.73384	1325.9138	1609.0	-0.34184697	-1.8280607	0.00608950529411765	-0.011350964705882352	-1.1172508650519024E-4	5.1164705882353274E-5
200.0	1296.5	1625.0	-0.219181	-2.0140774	0.007666623124999999	-0.011626043750000009	9.856986443014683E-5	-1.7192440257353544E-5
198.5	1265.0	1642.0	-0.05126997	-2.0439186	0.009877119411764706	-0.001755364705882347	1.300291933391004E-4	5.806281790657448E-4
198.0	1232.252	1659.0	0.06819147	-2.0027437	0.007027143529411765	0.002422052941176478	-1.676456401384083E-4	2.457304498269897E-4
199.29933	1204.8094	1675.0	0.14698042	-1.8805133	0.004924309375	0.007639399999999991	-1.3142713465073532E-4	3.2608419117646954E-4
201.3901	1177.0742	1692.0	0.20508444	-1.7098352	0.003417883529411765	0.010039888235294114	-8.861328503460205E-5	1.4120519031141904E-4
207.21361	1150.2523	1709.0	0.32242706	-1.5748744	0.006902507058823528	0.007938870588235307	2.0497785467128019E-4	-1.2358927335640046E-4
213.68011	1124.1196	1725.0	0.4688569	-1.5016093	0.009151865000000002	0.004579068749999998	1.4058487132352963E-4	-2.0998761488970677E-4
222.09	1095.094	1742.0	0.5847752	-1.5697409	0.006818723529411767	-0.004007741176470592	-1.3724361591695503E-4	-5.051064662629759E-4
233.27681	1069.4464	1759.0	0.7139161	-1.6427989	0.007596523529411765	-0.00429752941176471	4.5752941176470505E-5	-1.7046366782006916E-5
243.58414	1046.8317	1775.0	0.7699847	-1.5090806	0.0035042874999999946	0.008357393749999997	-2.5576475183823567E-4	7.909326976102942E-4
255.79584	1024.8743	1791.0	0.79893416	-1.3373028	0.001809341249999999	0.010736112500000006	-1.0593414062499973E-4	1.4866992187500053E-4
266.73865	1004.8125	1809.0	0.7848716	-1.1471015	-7.812533333333303E-4	0.01056673888888889	-1.4392192129629607E-4	-9.409645061728626E-6
279.72458	985.12573	1825.0	0.7777878	-1.0362538	-4.4273749999999834E-4	0.0069279812500000065	2.115723958333325E-5	-2.2742235243055524E-4
290.75104	968.8734	1841.0	0.73679996	-0.9931411	-0.00256174	0.0026945437499999933	-1.324376562500001E-4	-2.645898437500008E-4
303.8683	953.1505	1858.0	0.7538067	-0.90454996	0.0010003964705882365	0.005211243529411765	2.0953743944636684E-4	1.4804116349481013E-4
315.30148	937.9314	1874.0	0.7367051	-0.82091975	-0.0010688500000000031	0.005226888125000002	-1.2932790441176498E-4	9.77787224264821E-7
326.61774	925.3822	1891.0	0.70962304	-0.7468901	-0.0015930623529411775	0.004354685294117644	-3.083602076124555E-5	-5.130604887543285E-5
338.6971	914.30286	1907.0	0.68639535	-0.6313037	-0.0014517306250000014	0.007224149999999999	8.833232996323503E-6	1.7934154411764717E-4
350.31158	902.76636	1924.0	0.68285763	-0.5857317	-2.0810117647058625E-4	0.0026807058823529444	7.315467344290677E-5	-2.6726141868512084E-4
365.3402	890.0773	1941.0	0.7851236	-0.61267424	0.0060156452941176495	-0.0015848552941176513	3.661027335640139E-4	-2.509153633217998E-4
380.4242	879.1819	1957.0	0.92337227	-0.6502755	0.008640541874999998	-0.002350078749999998	1.6405603630514676E-4	-4.782646599264668E-5
394.46844	869.95105	1974.0	0.9703282	-0.6374891	0.0027621135294117636	7.521411764705868E-4	-3.457899026816608E-4	1.82483525086505E-4
411.8185	860.6362	1991.0	1.0176884	-0.5632489	0.0027858941176470567	0.004367070588235293	1.3988581314878293E-6	2.1264290657439447E-4
431.55582	853.1615	2007.0	1.1104379	-0.4490475	0.0057968437500000025	0.007137587500000004	1.881843520220591E-4	1.7315730698529445E-4
453.02454	847.3292	2024.0	1.2730575	-0.3473485	0.00956585882352941	0.005982294117647058	2.217067690311416E-4	-6.795843425605565E-5
474.03632	843.5388	2040.0	1.4279569	-0.23138542	0.009681212500000008	0.0072476925	7.209604779412414E-6	7.908739889705887E-5
498.2037	842.0	2056.0	1.5022997	-0.08140049	0.004646424999999996	0.009374058125000001	-3.146742187500008E-4	1.3289785156250008E-4
522.20404	842.0	2073.0	1.5248654	0.0689862	0.0013273941176470535	0.008846275882352941	-1.9523711072664366E-4	-3.104601427335645E-5
551.1026	845.7628	2090.0	1.652654	0.23696452	0.007516976470588244	0.009881077647058825	3.640930795847759E-4	6.0870692041522576E-5
575.9795	851.6876	2107.0	1.7158822	0.40948346	0.0037193058823529386	0.01014817294117647	-2.2339238754325323E-4	1.5711487889273255E-5
602.01086	861.77344	2123.0	1.6942295	0.6277935	-0.001353293749999998	0.013644377499999999	-3.170374770220585E-4	2.1851278492647053E-4
625.5908	872.2462	2140.0	1.5329869	0.78284913	-0.009484858823529412	0.009120919411764706	-4.783273572664361E-4	-2.660857698961937E-4
649.7869	883.33826	2156.0	1.4410241	0.8605835	-0.005747675000000008	0.004858398124999996	2.3357398897058776E-4	-2.664075804227943E-4
669.4491	897.1448	2173.0	1.2524356	0.8809105	-0.011093441176470578	0.0011957058823529468	-3.144568339100336E-4	-2.1545248486159115E-4
693.18	912.6493	2190.0	1.2260151	0.9544058	-0.00155414705882354	0.004323252941176466	5.611349480968846E-4	1.8397335640138348E-4
714.9549	931.95483	2206.0	1.2571621	1.1155653	0.0019466875000000022	0.010072468750000008	2.188021599264714E-4	3.5932598805147133E-4
736.48645	954.9852	2223.0	1.2798636	1.3786871	0.0013353823529411854	0.015477752941176467	-3.5959126297577464E-5	3.179578935986153E-4
755.36975	980.3806	2240.0	1.2349929	1.6309985	-0.0026394529411764797	0.014841847058823528	-2.338138408304509E-4	-3.740622837370234E-5
772.78754	1010.37646	2256.0	1.1042817	1.8541353	-0.008169449999999995	0.013946050000000002	-3.456248161764697E-4	-5.5987316176470386E-5
787.0576	1041.14	2273.0	0.8766367	2.04183	-0.013390882352941176	0.011040864705882352	-3.0714307958477536E-4	-1.7089325259515587E-4
800.0361	1071.0902	2289.0	0.726699	2.0532827	-0.009371106250000004	7.157937499999989E-4	2.5123600643382326E-4	-6.45316934742647E-4
809.4394	1100.3181	2306.0	0.527101	1.9726776	-0.011741058823529408	-0.004741476470588241	-1.3940897491349438E-4	-3.2101589532872E-4
814.51044	1128.3282	2322.0	0.31627762	1.7990708	-0.013176461250000004	-0.010850424999999997	-8.971265165441222E-5	-3.8180928308823476E-4
817.0	1158.5208	2339.0	0.07594841	1.6897923	-0.014137012352941175	-0.006428147058823532	-5.6503006055363036E-5	2.6013399653979205E-4
815.89685	1189.3768	2355.0	-0.15059462	1.7713407	-0.014158939375	0.005096775000000012	-1.3704388786765602E-6	7.203076286764715E-4
812.1411	1219.8711	2372.0	-0.37121135	1.8600597	-0.012977454705882352	0.0052187647058823524	6.949909818339108E-5	7.175865051902396E-6
805.7468	1245.0728	2389.0	-0.51667947	1.7710595	-0.00855694823529412	-0.005235305882352946	2.600297923875431E-4	-6.149453287197234E-4
796.93427	1267.1315	2405.0	-0.6367016	1.4785712	-0.007501383124999997	-0.018280518750000002	6.597281939338265E-5	-8.15325804227941E-4
785.58527	1282.553	2422.0	-0.7876077	1.0296386	-0.008876829411764708	-0.026407800000000002	-8.090860510380656E-5	-4.780753676470588E-4
769.83594	1298.257	2439.0	-0.97019434	0.7147821	-0.010740390588235296	-0.01852097058823529	-1.0962124567474047E-4	4.639311418685124E-4
753.39355	1311.9161	2455.0	-1.1444684	0.5744424	-0.01089212875	-0.008771231249999997	-9.483635110294018E-6	6.093587086397059E-4
734.96765	1324.3812	2472.0	-1.2400653	0.57197464	-0.005623347058823522	-1.451623529411789E-4	3.0992833477508694E-4	5.074158174740482E-4
713.843	1337.3099	2488.0	-1.3507185	0.61600786	-0.0069158250000000004	0.002752076249999999	-8.077987132352988E-5	1.810774126838236E-4
694.0651	1349.9609	2505.0	-1.3802912	0.6933178	-0.0017395705882353011	0.004547643529411766	3.044855536332176E-4	1.056216046712804E-4
675.174	1361.2957	2521.0	-1.3003391	0.6840247	0.004997006250000005	-5.808187499999964E-4	4.210360523897066E-4	-3.2052889246323514E-4
649.45276	1372.7737	2538.0	-1.3795234	0.66435504	-0.004657900000000006	-0.0011570388235294137	-5.679356617647066E-4	-3.3895298442906896E-5
624.3753	1381.4999	2554.0	-1.5095305	0.59527594	-0.008125443750000003	-0.004317443750000004	-2.1672148437499981E-4	-1.9752530790441186E-4
597.6576	1389.0978	2571.0	-1.6715448	0.463856	-0.009530252941176461	-0.00773058470588235	-8.263583477508578E-5	-2.0077299740484393E-4
569.9379	1395.6124	2588.0	-1.8093988	0.36739123	-0.00810905882352942	-0.005674398235294116	8.359965397923766E-5	1.2095214532871964E-4
549.0453	1399.591	2604.0	-1.6453904	0.23233606	0.01025052500000001	-0.008440948125	0.0011474739889705894	-1.7290936810661773E-4
526.6195	1402.3401	2621.0	-1.3340583	0.09695025	0.01831365294117647	-0.007963871176470587	4.7430164359861526E-4	2.8063349913494876E-5
505.86023	1403.571	2637.0	-1.1984406	0.017950471	0.00847610624999999	-0.0049374861875	-6.1484666819853E-4	1.8914906181066168E-4
488.58932	1402.5099	2654.0	-1.024933	-0.09366481	0.010206329411764706	-0.006565604764705882	1.0177783304498328E-4	-9.577168101211068E-5
476.45605	1400.2732	2671.0	-0.8050033	-0.18937336	0.012937041176470595	-0.005629914705882352	1.6063010380622876E-4	5.5040591695501746E-5
457.58762	1396.5176	2688.0	-0.8064555	-0.29088676	-8.542352941176556E-5	-0.005971376470588237	-7.660273356401388E-4	-2.00859861591697E-5
441.87332	1390.5775	2704.0	-0.8180176	-0.4067049	-7.226312500000012E-4	-0.007238633749999997	-3.982548253676473E-5	-7.920357996323501E-5
429.13248	1384.0757	2720.0	-0.85939276	-0.47900707	-0.002585947499999998	-0.004518885625	-1.1645726562499979E-4	1.6998425781249984E-4
418.52316	1377.4186	2737.0	-0.76668566	-0.50292796	0.005453358823529408	-0.0014071111764705866	4.72900371972318E-4	1.8304555579584786E-4
408.35675	1369.9045	2754.0	-0.5547638	-0.51345485	0.012465991764705883	-6.192288235294157E-4	4.125078200692044E-4	4.634602076124535E-5
395.31357	1361.6526	2770.0	-0.49834275	-0.5210628	0.0035263156250000018	-4.754968750000019E-4	-5.587297587316176E-4	8.983246783088361E-6
381.66898	1351.669	2786.0	-0.7008698	-0.57362145	-0.012657940625	-0.0032849156249999956	-0.001011516015625	-1.755886718749996E-4
369.19843	1341.9989	2803.0	-0.82313436	-0.6434037	-0.0071920329411764685	-0.0041048382352941205	3.2152398140138414E-4	-4.823074178200735E-5
358.15042	1330.1504	2820.0	-0.8053109	-0.71870476	0.001048438823529406	-0.004429474117647061	4.847336332179926E-4	-1.9096228373702356E-5
347.01306	1314.6841	2837.0	-0.6988637	-0.86145425	0.006261600000000004	-0.008397028823529407	3.0665653979238813E-4	-2.3338557093425567E-4
334.71616	1298.635	2853.0	-0.6426542	-1.001074	0.0035130937500000015	-0.008726234375000003	-1.7178164062500018E-4	-2.057534696691223E-5
326.0	1287.0	2870.0	-0.66860384	-1.0771763	-0.0015264494117647057	-0.004476605882352945	-2.9644371539792397E-4	2.499781466262975E-4
314.75598	1269.323	2886.0	-0.63873655	-1.0537598	0.0018667056249999994	0.0014635312500000108	2.1207218979779407E-4	3.7125857077205973E-4
309.53857	1255.1543	2903.0	-0.4594456	-0.89420515	0.010546526470588232	0.009385567647058819	5.105776967993078E-4	4.660021410034593E-4
306.3888	1240.4991	2920.0	-0.1905135	-0.8057973	0.015819535294117646	0.005200461764705879	3.101769896193773E-4	-2.461826989619376E-4
304.5	1223.5	2936.0	0.02400433	-0.89165825	0.013407364375	-0.005366309374999996	-1.507606824448529E-4	-6.604231962316172E-4
306.35074	1210.5447	2953.0	0.17044581	-0.92181444	0.008614204705882353	-0.0017738935294117663	-2.8195056877162626E-4	2.1131857915224878E-4
308.23593	1198.3485	2969.0	0.24257298	-0.84154594	0.004507948124999999	0.005016781249999998	-2.566410363051471E-4	4.2441717371323527E-4
313.11862	1184.5255	2986.0	0.34411815	-0.7605583	0.005973245294117648	0.004763978823529413	8.619395112456757E-5	-1.4870730968857908E-5
321.09146	1166.7942	3002.0	0.4915598	-0.8580307	0.009215103124999999	-0.006092025000000001	2.0261611443014692E-4	-6.785002389705884E-4
327.64526	1151.9459	3019.0	0.57424223	-0.9615078	0.004863672352941175	-0.006086888235294117	-2.559665160034602E-4	3.0216262975787575E-7
336.0726	1138.6229	3036.0	0.59502774	-0.99181813	0.001222677058823533	-0.0017829605882352907	-2.14176193771626E-4	2.531722145328722E-4
343.0417	1126.9166	3052.0	0.5642245	-0.8206261	-0.0019252025000000006	0.010699501874999996	-1.9674247242647085E-4	7.801539039522054E-4
351.22726	1116.216	3069.0	0.49652115	-0.61667407	-0.00398255	0.011997178235294122	-1.2102044117647054E-4	7.633390354671327E-5
360.0918	1106.9082	3086.0	0.50143373	-0.49066666	2.8897529411764703E-4	0.007412200588235294	2.512661937716263E-4	-2.697045674740487E-4
373.18008	1095.1313	3102.0	0.6536924	-0.53156364	0.009516166874999996	-0.0025560612500000017	5.766994738051468E-4	-6.23016364889706E-4
387.74008	1082.695	3119.0	0.8488834	-0.64439917	0.011481823529411765	-0.00663738411764706	1.1562686202422172E-4	-2.4007781574394461E-4
400.71518	1070.2848	3135.0	0.96730125	-0.74432874	0.007401115625000003	-0.0062455981250000014	-2.550442440257351E-4	2.448662454044117E-5
414.65118	1061.2491	3152.0	0.98254716	-0.7300869	8.968182352941161E-4	8.377552941176506E-4	-3.8260572880622864E-4	4.1666784818339127E-4
430.46576	1053.5753	3168.0	0.95935595	-0.58040124	-0.001449450625000001	0.009355353749999996	-1.4664180376838232E-4	5.323499034926466E-4
447.75458	1045.9979	3185.0	0.98396975	-0.38877633	0.0014478705882352953	0.011272053529411767	1.7043065960207625E-4	1.127470458477512E-4
465.65338	1042.3718	3202.0	1.1025339	-0.24331504	0.006974361764705887	0.008556546470588235	3.25087716262976E-4	-1.597357093425607E-4
483.2638	1041.5264	3218.0	1.1613448	-0.062369816	0.003675681249999993	0.011309076500000001	-2.061675321691184E-4	1.7203312683823537E-4
501.94754	1043.3948	3235.0	1.1688718	0.14430323	4.4276470588235653E-4	0.012157238	-1.901715614186845E-4	4.9891852941176456E-5
518.27747	1047.5061	3251.0	1.0993413	0.34978086	-0.004345656249999996	0.012842351875000001	-2.9927630974264707E-4	4.281961718750004E-5
532.2209	1052.5232	3268.0	0.9505184	0.47032455	-0.008754288235294123	0.0070908052941176455	-2.593312932525957E-4	-3.3832626946366797E-4
544.89996	1059.9429	3284.0	0.79112285	0.5299223	-0.009962221874999996	0.003724859374999997	-7.549585248161706E-5	-2.1037161994485304E-4
553.71906	1067.719	3301.0	0.57366043	0.57936186	-0.012791907058823533	0.002908209411764709	-1.6645206963667862E-4	-4.803823313148753E-5
561.0892	1077.6338	3318.0	0.3654576	0.63260436	-0.012247225294117647	0.0031319117647058805	3.204010380622855E-5	1.3158961937715977E-5
567.8138	1089.6276	3334.0	0.25468177	0.72328794	-0.006923489375000001	0.005667723749999999	3.327334949448529E-4	1.5848824908088242E-4
573.19324	1103.1763	3351.0	0.21580428	0.85725075	-0.0022869111764705873	0.007880165294117647	2.72739894031142E-4	1.3014362024221457E-4
576.9233	1113.3081	3368.0	0.17366436	0.85899603	-0.0024788188235294116	1.0266352941176889E-4	-1.1288685121107314E-5	-4.575001038062281E-4
578.37415	1123.8706	3384.0	0.09503147	0.7653863	-0.004914555624999999	-0.005850608125000004	-1.522335500919117E-4	-3.720794784007358E-4
580.22253	1132.8903	3400.0	0.013001295	0.59595144	-0.005126885937500001	-0.010589678749999998	-1.3270644531250108E-5	-2.9619191406249964E-4
581.0	1141.549	3418.0	-0.027723894	0.46239272	-0.0022625105	-0.00741992888888889	1.5913196875000005E-4	1.7609721450617268E-4
581.0	1149.0802	3435.0	-0.041567363	0.40619957	-8.143217058823532E-4	-0.003305479411764704	8.518757612456746E-5	2.4202643983083446E-4
578.20544	1156.5891	3451.0	-0.10829839	0.39862967	-0.0041706891875	-4.7311875000000114E-4	-2.0977296760110292E-4	1.7702254136029393E-4
575.42633	1163.3605	3467.0	-0.2116541	0.37929767	-0.006459731875000001	-0.001208250000000001	-1.4306516796875007E-4	-4.594570312499999E-5
571.6635	1168.3364	3484.0	-0.3015542	0.3394355	-0.005288241176470587	-0.0023448335294117633	6.891121756055375E-5	-6.685785467128013E-5
567.97424	1171.513	3500.0	-0.31606194	0.22677721	-9.067337499999994E-4	-0.007041143125	2.7384421415441174E-4	-2.9351934972426475E-4
564.11566	1174.8844	3517.0	-0.2893157	0.12021922	0.0015733082352941163	-0.0062681170588235295	1.4588482266435977E-4	4.547212153979236E-5
561.69165	1176.3083	3534.0	-0.22496179	0.042145308	0.00378552411764706	-0.004592583058823529	1.3013034602076136E-4	9.856082352941178E-5
558.78864	1177.2114	3550.0	-0.17968579	-0.0024036139	0.002829749999999999	-0.0027843076187499998	-5.9735882352941305E-5	1.130172150045956E-4
557.5	1177.0	3566.0	-0.12428135	-0.021174397	0.003462777500000001	-0.00117317394375	3.956421875000012E-5	1.0069585468749998E-4
556.0593	1177.0	3583.0	-0.04981138	-0.058438987	0.004380586470588235	-0.002192034705882353	5.398876297577846E-5	-5.993298600778546E-5
555.0	1177.8624	3600.0	-0.024357997	-0.052258156	0.0014972578235294119	3.6357829411764694E-4	-1.6960756747404841E-4	1.5033017647058823E-4
552.2789	1178.0	3616.0	-0.06657746	0.0025904933	-0.0026387164375000004	0.0034280405812499998	-2.5849839131433826E-4	1.9152889294577207E-4
550.5	1178.0	3633.0	-0.117605805	0.016028235	-0.003001667352941176	7.90455394117647E-4	-2.135005384948091E-5	-1.5515206983131487E-4
551.0	1178.0	3649.0	-0.117605805	0.016028235	0.0	0.0	1.876042095588235E-4	-4.9403462132352935E-5
