# Supplementary material for: Finger drawing on smartphone screens enables early Parkinson’s disease detection through hybrid 1D-CNN and BiGRU deep learning architecture
Source: PLoS One. 2025 Jul 14;20(7):e0327733. doi: 10.1371/journal.pone.0327733 (PMC12258557; doi:10.1371/journal.pone.0327733)
Supplement: S2 File — (ZIP) [file pone.0327733.s002.zip › Dataset/Spiral/healthy/040_HC_SPIR_R.txt]

597.2718	661.0	0.0	0.0	0.0	0.0	0.0	0.0	0.0
606.17303	661.0	17.0	0.18259168	0.06227853	0.01074068705882353	0.0036634429411764704	6.318051211072665E-4	2.1549664359861591E-4
614.0	661.0	33.0	0.42157248	0.030610906	0.014936300000000001	-0.0019792265	2.6222580882352946E-4	-3.5266684007352936E-4
624.00275	662.0	50.0	0.6714552	0.03214924	0.014698983529411765	9.049023529411778E-5	-1.3959792387543314E-5	1.2174804325259516E-4
633.4507	665.29016	66.0	0.7520361	0.11022152	0.005036306249999997	0.0048795175	-6.039173299632355E-4	2.993142040441176E-4
642.695	669.278	83.0	0.65777975	0.21761593	-0.005544491176470588	0.006317318235294118	-6.223998486159167E-4	8.45765138408305E-5
651.0169	673.0068	100.0	0.5519117	0.29713914	-0.006227532352941176	0.0046778358823529416	-4.017889273356404E-5	-9.64401384083045E-5
658.57104	677.6783	116.0	0.50359565	0.32832983	-0.0030197531250000034	0.0019494181249999978	2.004862017463233E-4	-1.7052610983455898E-4
665.45984	681.6399	132.0	0.41680822	0.31247827	-0.0054242143749999965	-9.907224999999992E-4	-1.5027882812499956E-4	-1.837587890624998E-4
674.44867	686.37946	149.0	0.4175639	0.29437414	4.4451764705881224E-5	-0.0010649488235294116	3.2168624351211044E-4	-4.366254325259553E-6
686.26404	691.088	166.0	0.56117475	0.29605573	0.008447697058823533	9.891705882353003E-5	4.943085467128031E-4	6.846269896193774E-5
699.97375	694.74347	182.0	0.7769951	0.26818115	0.013488771875	-0.0017421612500000024	3.1506717601102914E-4	-1.1506739430147078E-4
712.2311	698.63745	199.0	0.8948115	0.2335632	0.006930376470588231	-0.002036349999999999	-3.857879649653982E-4	-1.7305220588235088E-5
721.7915	701.1583	216.0	0.8272253	0.18654037	-0.003975658823529408	-0.002766048823529411	-6.415314878892728E-4	-4.292346020761248E-5
731.61145	704.1223	233.0	0.6463703	0.14241117	-0.010638529411764712	-0.0025958352941176477	-3.919335640138414E-4	1.0012560553633139E-5
737.96405	707.98206	249.0	0.43418905	0.15140069	-0.013261328124999996	5.61845E-4	-1.6392491957720526E-4	1.9735501838235298E-4
745.3451	711.67255	266.0	0.31468368	0.1951318	-0.0070297276470588236	0.002572418235294117	3.6656473399653954E-4	1.1826901384083041E-4
752.9454	715.47266	282.0	0.3299881	0.2327376	9.565262499999991E-4	0.0023503624999999997	4.991408685661764E-4	-1.3878483455882334E-5
763.3718	720.34875	299.0	0.46329618	0.28385213	0.007841651764705882	0.0030067370588235287	4.050073832179931E-4	3.8610268166089945E-5
775.3626	725.4411	316.0	0.65223235	0.30961305	0.011113892352941177	0.001515348235294119	1.924847404844291E-4	-8.77287543252594E-5
787.6548	731.3274	332.0	0.8208817	0.35355586	0.010540584375000002	0.002746425625	-3.583174862132341E-5	7.694233685661756E-5
799.9576	736.97876	349.0	0.86265385	0.38271412	0.0024571852941176475	0.0017151917647058818	-4.75494063581315E-4	-6.066081531141872E-5
811.3856	742.6928	365.0	0.8030365	0.38028935	-0.003726084375000001	-1.515481249999978E-4	-3.86454354319853E-4	-1.1667124310661747E-4
823.5299	748.26495	382.0	0.72814983	0.35725668	-0.004405098235294121	-0.0013548629411764726	-3.994199178200705E-5	-7.078322448096911E-5
836.9037	753.95874	399.0	0.72821116	0.3427093	3.6076470588217984E-6	-8.557282352941176E-4	2.5933564013840834E-4	2.9360865051903234E-5
848.8178	760.40894	415.0	0.77536553	0.36521617	0.002947148125	0.0014066793750000008	1.8397127987132363E-4	1.414004756433824E-4
858.9016	766.1762	432.0	0.73548937	0.37809423	-0.002345656470588232	7.575329411764688E-4	-3.1134144679930776E-4	-3.81850843425607E-5
867.4101	772.41016	448.0	0.5830924	0.37540337	-0.009524810625000005	-1.681787499999976E-4	-4.4869713465073584E-4	-5.785698069852915E-5
873.39087	778.39087	465.0	0.37750605	0.3753495	-0.012093314705882352	-3.1688235294124358E-6	-1.510884753460204E-4	9.706466262975598E-6
881.43646	786.4364	481.0	0.2937895	0.41661635	-0.005232284375	0.0025791781250000013	4.28814395680147E-4	1.6139668428308837E-4
888.89154	795.1145	499.0	0.32742512	0.48969567	0.0018686455555555574	0.004059962222222223	3.9449610725308655E-4	8.22657831790123E-5
894.4283	805.85657	515.0	0.35034952	0.61600924	0.0014327750000000007	0.007894598125	-2.7241909722222296E-5	2.3966474392361103E-4
900.923	816.8844	531.0	0.3539094	0.71716166	2.2249249999999748E-4	0.006322026250000001	-7.56426562500002E-5	-9.828574218749987E-5
905.7908	827.3723	547.0	0.3296975	0.7565367	-0.0015132437500000005	0.002460939999999995	-1.0848351562499988E-4	-2.413178906250004E-4
910.5986	836.99634	564.0	0.26562655	0.69842225	-0.0037688794117647036	-0.0034184970588235254	-1.3268445069204135E-4	-3.458492387543247E-4
915.03375	848.0675	581.0	0.23524545	0.63684344	-0.001787123529411766	-0.0036222829411764698	1.1657387543252574E-4	-1.1987404844290843E-5
919.0937	859.8279	598.0	0.221902	0.6470953	-7.849088235294122E-4	6.030505882352942E-4	5.895380622837376E-5	2.4854903114186847E-4
924.24817	872.9125	614.0	0.23261096	0.74904287	6.693100000000011E-4	0.006371723124999999	9.088867647058833E-5	3.6054203354779404E-4
928.9486	887.2135	631.0	0.27444932	0.8690588	0.0024610799999999996	0.007059760588235294	1.0539823529411756E-4	4.047279195501733E-5
932.3476	899.21655	647.0	0.26179978	0.86932683	-7.905962500000009E-4	1.6751874999998417E-5	-2.0322976562500003E-4	-4.4018804457720596E-4
937.07355	911.25745	663.0	0.26334897	0.7885116	9.68243750000021E-5	-0.005050951875000001	5.546378906250019E-5	-3.1673148437499996E-4
940.9143	926.6572	680.0	0.24590223	0.79803044	-0.0010262788235294127	5.599317647058841E-4	-6.606489403114204E-5	3.3005197880622855E-4
943.83484	943.6787	697.0	0.20273273	0.93138117	-0.0025393823529411765	0.007844160588235293	-8.900608996539786E-5	4.284840484429064E-4
947.4618	959.578	713.0	0.18011893	1.0546315	-0.0014133624999999993	0.007703145624999998	7.037624080882357E-5	-8.813435202205963E-6
949.6262	975.01	730.0	0.15015791	1.0742118	-0.0017624129411764708	0.0011517823529411826	-2.0532378892733617E-5	-3.8537431012110676E-4
953.0	991.5	747.0	0.13874821	1.012629	-6.711588235294115E-4	-0.0036225176470588262	6.419141868512114E-5	-2.808411764705888E-4
955.4042	1013.44617	763.0	0.15021151	1.1097054	7.164562499999989E-4	0.006067274999999997	8.672594209558815E-5	6.056120404411764E-4
958.5562	1032.781	780.0	0.16040918	1.2480335	5.998629411764718E-4	0.008136947058823533	-6.8584299307957114E-6	1.217454152249139E-4
961.2951	1048.328	797.0	0.16204028	1.1997856	9.59470588235292E-5	-0.0028381117647058828	-2.9642110726643683E-5	-6.455916955017304E-4
964.051	1068.5612	813.0	0.18096744	1.153333	0.0011829475	-0.002903287500000004	6.793752757352942E-5	-4.073483455882586E-6
965.9012	1087.0121	830.0	0.1466514	1.0886508	-0.0020185905882352953	-0.0038048352941176485	-1.8832576989619385E-4	-5.3032223183390846E-5
968.7971	1103.3772	846.0	0.14716086	1.0547088	3.184125000000107E-5	-0.002121374999999995	1.2815198988970603E-4	1.0521626838235336E-4
969.69684	1116.8777	863.0	0.09161887	0.96230346	-0.0032671758823529413	-0.005435608235294118	-1.9405983131487898E-4	-1.9495489619377197E-4
970.0	1131.0	880.0	0.03537205	0.7913439	-0.0033086364705882353	-0.010056444705882354	-2.4388581314878773E-6	-2.7181391003460207E-4
970.0	1146.2493	896.0	-0.021299426	0.7357072	-0.00354196725	-0.003477293749999999	-1.458317371323529E-5	4.111969347426472E-4
969.0	1164.4033	913.0	-0.087949336	0.8992426	-0.003920582941176471	0.009619729411764706	-2.2271511245674753E-5	7.704131271626297E-4
965.5521	1181.0155	929.0	-0.17207317	1.0384575	-0.005257739625	0.008700931250000002	-8.357229273897056E-5	-5.7424885110294015E-5
962.85205	1202.8878	946.0	-0.2184461	1.2300261	-0.0027278194117647063	0.01126874117647058	1.488188360726643E-4	1.510476427335634E-4
956.1075	1227.5343	962.0	-0.3471176	1.4305058	-0.008041968750000001	0.012529981250000002	-3.321343336397059E-4	7.88275045955889E-5
949.4979	1249.6307	979.0	-0.46189016	1.566543	-0.006751327058823527	0.008002188235294123	7.592009948096907E-5	-2.6634076557093407E-4
942.99976	1273.251	996.0	-0.5113859	1.5425183	-0.002911514117647056	-0.001413217647058824	2.258713494809689E-4	-5.53847404844291E-4
934.74365	1297.8152	1012.0	-0.5266452	1.537546	-9.537062500000054E-4	-3.107687499999956E-4	1.2236299172794067E-4	6.890305606617678E-5
926.2484	1317.9529	1029.0	-0.549309	1.3912408	-0.0013331647058823536	-0.008606188235294118	-2.232108564013813E-5	-4.8796585207612486E-4
916.9577	1334.6761	1046.0	-0.5791376	1.1581861	-0.0017546235294117636	-0.013709100000000004	-2.479169550173E-5	-3.001712802768168E-4
906.16705	1351.7494	1062.0	-0.64710253	0.95920336	-0.004247808124999995	-0.012436421250000003	-1.5582403722426446E-4	7.954242187500004E-5
895.0759	1369.3861	1079.0	-0.7106872	0.8506579	-0.0037402747058823535	-0.006385027058823528	2.9854907006920104E-5	3.559643641868515E-4
885.7733	1383.3174	1095.0	-0.6806637	0.82349753	0.0018764687499999988	-0.0016975231249999959	3.51046465992647E-4	2.929689958639708E-4
877.14276	1393.7859	1112.0	-0.62213635	0.73525774	0.003442785294117646	-0.0051905758823529435	9.213626730103806E-5	-2.0547369160899692E-4
866.95435	1406.8866	1128.0	-0.5401255	0.6178809	0.005125678124999998	-0.007336052500000002	1.0518080193014701E-4	-1.3409228860294118E-4
856.6455	1420.806	1145.0	-0.5444589	0.61827886	-2.549058823529372E-4	2.3409411764707677E-5	-3.165049416089962E-4	4.3290952422145356E-4
843.049	1435.3322	1162.0	-0.6878116	0.78135955	-0.008432511764705882	0.009592981764705884	-4.810356401384085E-4	5.629160207612457E-4
828.52313	1448.4768	1179.0	-0.88528925	0.8888126	-0.01161633235294118	0.00632076764705882	-1.8728356401384103E-4	-1.9248318339100377E-4
814.10846	1460.1687	1195.0	-0.98202395	0.8400629	-0.006045918749999997	-0.0030468562500000004	3.4815085018382393E-4	-5.854764935661763E-4
801.2963	1470.4603	1212.0	-0.94194704	0.6602927	0.002357465294117648	-0.010574717647058822	4.943167084775085E-4	-4.428153762975778E-4
786.2505	1481.5621	1228.0	-0.90796554	0.5807871	0.00212384375	-0.004969099999999997	-1.4601346507353021E-5	3.5035110294117657E-4
769.05676	1493.966	1245.0	-0.91761166	0.61070925	-5.674188235294172E-4	0.001760126470588234	-1.5830956314878924E-4	3.9583685121107244E-4
751.7359	1505.54	1261.0	-1.0564797	0.6972688	-0.008679252499999991	0.0054099718750000025	-5.069896047794109E-4	2.2811533777573553E-4
738.7243	1514.7683	1278.0	-1.0377228	0.67799664	0.0011033470588235209	-0.0011336564705882342	5.754470328719713E-4	-3.849193144463669E-4
721.1259	1522.7496	1295.0	-0.97407705	0.5390579	0.0037438676470588268	-0.008172867058823533	1.5532474048442975E-4	-4.140712110726646E-4
703.0	1530.0	1311.0	-1.0122157	0.39854264	-0.0023836656250000032	-0.008782203749999998	-3.8297082950367685E-4	-3.808354319852908E-5
682.4092	1534.3772	1328.0	-1.1626083	0.2482122	-0.008846623529411764	-0.00884296705882353	-3.801739943771624E-4	-3.574312283737125E-6
664.6135	1536.6772	1344.0	-1.2342304	0.11987979	-0.004476381249999994	-0.008020775625	2.731401424632356E-4	5.138696461397057E-5
645.91986	1538.208	1361.0	-1.2209967	0.022440063	7.784529411764715E-4	-0.005731748647058824	3.0910789359861566E-4	1.3464864576124568E-4
624.7795	1539.0	1377.0	-1.1798116	-0.040054716	0.0025740687499999915	-0.0039059236875	1.1222598805146999E-4	1.141140599724265E-4
606.2886	1540.0	1394.0	-1.1928432	-0.047433898	-7.665647058823483E-4	-4.34069529411765E-4	-1.9650785034601998E-4	2.042267151816609E-4
588.38525	1539.1385	1411.0	-1.1705445	-0.05426702	0.0013116882352941113	-4.019483529411763E-4	1.2225017301038E-4	1.8894809688581594E-6
569.4909	1537.2491	1427.0	-1.1144631	-0.114575796	0.0035050875000000037	-0.0037692984999999997	1.3708745404411826E-4	-2.1045938419117646E-4
551.1963	1534.3551	1444.0	-1.0782919	-0.20137069	0.002127717647058828	-0.005105582	-8.102175605536329E-5	-7.86049117647059E-5
536.0	1531.0	1461.0	-1.0092883	-0.26085085	0.00405903529411765	-0.0034988329411764726	1.1360692041522485E-4	9.451465051903103E-5
520.8915	1527.2229	1477.0	-0.91726977	-0.28834698	0.005751158124999996	-0.001718508124999997	1.0575767693014659E-4	1.1127030101102972E-4
503.6694	1523.3008	1494.0	-0.87917584	-0.2748193	0.0022408194117647024	7.957458823529403E-4	-2.0649051254325256E-4	1.478972945501728E-4
484.1181	1518.4354	1511.0	-0.9934279	-0.29365247	-0.006720709411764705	-0.0011078335294117652	-5.271487543252592E-4	-1.1197525951557091E-4
469.8557	1512.9381	1527.0	-1.0446408	-0.33943033	-0.0032008062500000004	-0.0028611162500000002	2.1999394761029403E-4	-1.0958017003676469E-4
452.54892	1507.183	1544.0	-1.0612901	-0.38183796	-9.793705882352862E-4	-0.002494566470588234	1.3067268598615967E-4	2.15617517301039E-5
433.06412	1499.9382	1561.0	-1.0568377	-0.42578956	2.61905882352936E-4	-0.00258538823529412	7.301626297577777E-5	-5.342456747405053E-6
414.58456	1493.8616	1577.0	-1.10585	-0.44476676	-0.0030632687500000005	-0.0011860749999999982	-2.0782341452205854E-4	8.74570772058826E-5
398.7539	1486.0854	1594.0	-1.1090561	-0.45359734	-1.8859411764706474E-4	-5.194458823529431E-4	1.6909850778546682E-4	3.92134775086503E-5
380.0	1476.5	1610.0	-1.0994387	-0.5341559	6.010874999999999E-4	-0.00503491	4.935510110294154E-5	-2.822165073529411E-4
362.3639	1467.182	1627.0	-1.0356672	-0.6029838	0.0037512647058823585	-0.004048699999999996	1.8530454152249168E-4	5.80123529411767E-5
341.6375	1454.4966	1643.0	-1.120032	-0.71369004	-0.005272799999999994	-0.006919140000000004	-5.64004044117647E-4	-1.794025000000005E-4
325.18463	1439.3477	1660.0	-1.1578518	-0.9042538	-0.002224694117647063	-0.011209632941176469	1.7930034602076068E-4	-2.5238193771626264E-4
302.35858	1421.2689	1676.0	-1.2532543	-1.0886531	-0.0059626562500000035	-0.011524956249999996	-2.336226332720588E-4	-1.9707706801470426E-5
277.68918	1402.4077	1693.0	-1.4111426	-1.266928	-0.009287547058823528	-0.010486758823529419	-1.9558181228373673E-4	6.107043685121041E-5
258.3214	1382.3214	1709.0	-1.4488623	-1.3571125	-0.0023574812500000014	-0.005636531249999993	4.331291130514704E-4	3.031392233455891E-4
235.38292	1359.7482	1726.0	-1.4073123	-1.3853322	0.0024441176470588223	-0.001659982352941174	2.8244699394463666E-4	2.3391464100345997E-4
211.45306	1334.9075	1742.0	-1.3981646	-1.5017691	5.717312499999988E-4	-0.007277306250000004	-1.1702414981617647E-4	-3.510827435661769E-4
190.28726	1310.4304	1760.0	-1.3390946	-1.5967203	0.0032816666666666766	-0.005275066666666673	1.5055196759259322E-4	1.1123553240740727E-4
167.85905	1282.222	1776.0	-1.3379679	-1.7111237	7.041874999999531E-5	-0.007150212499999989	-2.0070299479166758E-4	-1.1719661458333222E-4
146.04916	1258.8866	1793.0	-1.3513228	-1.6606588	-7.855823529411734E-4	0.0029685235294117603	-5.0353006055362867E-5	5.952197664359852E-4
129.5974	1231.2954	1809.0	-1.1502204	-1.6262168	0.012568899999999994	0.0021526250000000052	8.346551470588229E-4	-5.0993658088234695E-5
115.29043	1206.4979	1826.0	-0.9464912	-1.590795	0.011984070588235297	0.0020836352941176438	-3.440173010380572E-5	-4.058217993080085E-6
103.93551	1183.027	1842.0	-0.6732701	-1.4810823	0.01707631875	0.00685704375	3.1826551011029393E-4	2.9833802849264725E-4
95.16215	1159.0675	1859.0	-0.40125948	-1.3887875	0.01600062470588235	0.0054291058823529355	-6.327612024221464E-5	-8.399634515570966E-5
89.817764	1137.0889	1876.0	-0.23878334	-1.3509548	0.009557419999999999	0.0022254529411764737	-3.790120415224913E-4	-1.884501730103801E-4
86.06032	1118.3016	1892.0	-0.10529982	-1.1850135	0.008342720000000001	0.010371331250000004	-7.591874999999984E-5	5.091173943014707E-4
84.667015	1099.6702	1909.0	0.03416015	-1.0762212	0.008203527647058824	0.006399547058823527	-8.187785467128107E-6	-2.336343641868516E-4
85.26797	1081.5884	1925.0	0.13214712	-0.9875023	0.006124185625	0.005544931249999996	-1.2995887637867645E-4	-5.3413488051470696E-5
88.02215	1068.8671	1942.0	0.23900236	-0.8324237	0.006285602352941176	0.009122270588235297	9.495101643598552E-6	2.1043172577854714E-4
93.01137	1054.9735	1958.0	0.3506868	-0.7373371	0.0069802775000000015	0.005942912500000001	4.3417196691176605E-5	-1.98709880514706E-4
97.64381	1042.7124	1975.0	0.43324113	-0.6412573	0.004856137058823527	0.005651752941176467	-1.2494943771626323E-4	-1.712703287197261E-5
104.09414	1031.3588	1992.0	0.46479955	-0.57325137	0.0018563776470588253	0.004000348823529411	-1.7645643598615892E-4	-9.714141868512093E-5
111.60663	1020.0901	2008.0	0.49679497	-0.59378487	0.00199971375	-0.001283343749999999	8.958506433823403E-6	-3.3023078584558813E-4
119.222	1009.22253	2025.0	0.53121644	-0.6257553	0.0020247923529411772	-0.0018806135294117644	1.4752119377163204E-6	-3.5133516435986203E-5
126.598656	1001.40137	2041.0	0.5259566	-0.5279569	-3.28740000000001E-4	0.006112400000000004	-1.4709577205882364E-4	4.995633455882355E-4
135.74516	991.2549	2059.0	0.5454482	-0.5066941	0.0010828666666666696	0.001181266666666662	7.842259259259281E-5	-2.7395185185185233E-4
149.62204	980.78345	2075.0	0.6773907	-0.5257197	0.008246406249999998	-0.0011890999999999985	4.47721223958333E-4	-1.481479166666663E-4
165.93776	968.3749	2091.0	0.9365555	-0.6478125	0.0161978	-0.0076308	4.96962109375E-4	-4.026062500000001E-4
182.6164	956.2877	2108.0	1.1699575	-0.77266496	0.013729529411764706	-0.0073442623529411735	-1.4519238754325247E-4	1.685515570934274E-5
196.81297	946.8479	2124.0	1.1858346	-0.7619118	9.923187499999986E-4	6.720724999999955E-4	-7.960756663602942E-4	5.010209283088231E-4
211.21162	936.89417	2141.0	0.99672776	-0.63701224	-0.011123931764705882	0.007347032941176472	-7.127206185121106E-4	3.9264473183391036E-4
225.9957	928.5022	2157.0	0.8442745	-0.5062603	-0.009528328749999995	0.00817199625	9.972518841911793E-5	5.156020680147056E-5
240.76115	922.38806	2175.0	0.82678705	-0.3804467	-9.715250000000039E-4	0.006989644444444443	4.753779861111106E-4	-6.568621141975321E-5
253.93835	916.7407	2191.0	0.838633	-0.29194328	7.403718749999996E-4	0.00553146375	1.0699355468750022E-4	-9.113629340277768E-5
265.83105	911.2152	2207.0	0.7727574	-0.2452265	-0.004117224999999995	0.0029197987500000026	-3.035998046874997E-4	-1.6322906249999984E-4
277.40985	905.39575	2224.0	0.66209143	-0.24336262	-0.006509762941176471	1.0963999999999908E-4	-1.407375259515574E-4	-1.6530345588235316E-4
290.32315	898.8153	2241.0	0.6637307	-0.3180453	9.64276470588218E-5	-0.00439309882352941	3.885994463667819E-4	-2.6486698961937705E-4
305.6064	891.1749	2257.0	0.76445556	-0.41669613	0.006295303750000002	-0.006165676875000001	3.8742975643382373E-4	-1.1078612821691195E-4
320.96762	881.7374	2275.0	0.94296837	-0.5250812	0.00991737833333333	-0.006021392777777779	2.012263657407405E-4	8.015783179012343E-6
334.37537	873.1604	2291.0	0.9628607	-0.59848046	0.0012432706250000009	-0.004587453749999998	-5.421317317708331E-4	8.962118923611133E-5
347.63217	864.68396	2307.0	0.8875836	-0.609286	-0.004704818749999999	-6.753462500000001E-4	-3.717555859375E-4	2.4450671874999986E-4
364.5	855.5	2323.0	0.88413143	-0.5763314	-2.1576062499999854E-4	0.0020596624999999966	2.8056613281250004E-4	1.709380468749998E-4
379.9115	848.5442	2340.0	0.93189913	-0.5049312	0.0028098647058823513	0.004200011764705884	1.7797796064013822E-4	1.2590289792387572E-4
395.93323	842.275	2357.0	1.009107	-0.41060302	0.004541639411764703	0.005548716470588237	1.018691003460207E-4	7.933557093425609E-5
410.0492	836.60657	2373.0	0.96752065	-0.3291993	-0.0025991468749999996	0.005087732500000001	-4.462991429227939E-4	-2.8811498161764775E-5
424.79544	834.0255	2390.0	0.88199985	-0.20563848	-0.005030635294117645	0.007268283529411762	-1.4302873053633207E-4	1.2826770761245656E-4
441.16138	831.10486	2407.0	0.8715507	-0.09911029	-6.146558823529422E-4	0.00626636411764706	2.597634948096884E-4	-5.893643598615898E-5
457.01718	829.0	2423.0	0.95290667	-0.05779696	0.0050847481249999965	0.002582083125	3.5621275045955866E-4	-2.3026756204044122E-4
471.6745	829.0	2440.0	0.9683611	0.012588165	9.0908411764706E-4	0.004140301470588236	-2.4562729455017277E-4	9.165990268166092E-5
485.11487	829.0	2456.0	0.88119227	0.061563153	-0.0054480518749999984	0.0030609367500000003	-3.9732099954044114E-4	-6.746029503676472E-5
501.81436	829.0	2473.0	0.8619375	0.07333988	-0.0011326335294117634	6.927486470588232E-4	2.538481379757785E-4	-1.393051825259516E-4
520.8999	829.0	2490.0	0.99410325	0.07298884	0.007774455882352939	-2.06494117647057E-5	5.239464359861589E-4	-4.19645916955017E-5
537.49066	830.0	2506.0	1.1175938	0.06026681	0.0077181593750000055	-7.951268750000001E-4	-3.51853170955837E-6	-4.84048414522059E-5
554.7455	831.0	2523.0	1.1404226	0.0631922	0.0013428705882352866	1.7208176470588274E-4	-3.750169874567482E-4	5.689462586505194E-5
573.3323	832.9332	2539.0	1.120976	0.10106252	-0.0012154124999999988	0.002366895	-1.5989269301470532E-4	1.371758272058823E-4
590.3679	834.8186	2556.0	1.0598605	0.13420148	-0.0035950294117646987	0.0019493505882352945	-1.3997746539792352E-4	-2.456143598615914E-5
604.3225	837.72046	2572.0	0.9826891	0.17153943	-0.004823212500000007	0.002333621874999999	-7.676144301470677E-5	2.4016955422794016E-5
618.3952	840.6279	2589.0	0.8553715	0.20382994	-0.007489270588235296	0.001899441764705882	-1.568269463667817E-4	-2.554000648788923E-5
629.6157	843.87195	2606.0	0.67005897	0.2181362	-0.010900737058823525	8.415447058823538E-4	-2.0067449826989583E-4	-6.222923875432518E-5
644.5668	847.7334	2623.0	0.6736902	0.23659015	2.136017647058815E-4	0.0010855264705882351	6.537846366782003E-4	1.4351868512110665E-5
657.69183	852.7251	2639.0	0.7329043	0.27956197	0.003700881249999996	0.0026857387499999996	2.1795496783088216E-4	1.0001326746323528E-4
669.07184	856.3573	2656.0	0.7398638	0.28664613	4.093823529411769E-4	4.167152941176474E-4	-1.9361758217993053E-4	-1.3347196799307954E-4
678.18427	860.0737	2672.0	0.6198756	0.26773104	-0.007499262499999999	-0.0011821931250000015	-4.942903033088235E-4	-9.993177619485305E-5
688.5048	864.75244	2689.0	0.53358763	0.25148842	-0.00507576294117647	-9.554482352941168E-4	1.4255879757785466E-4	1.3337934688581451E-5
698.7075	869.35376	2705.0	0.4989083	0.26083094	-0.002167458124999997	5.839075000000013E-4	1.8176905101102958E-4	9.620973345588239E-5
708.38586	875.0315	2722.0	0.5547186	0.3125469	0.0032829588235294073	0.0030421152941176475	3.2061276167820023E-4	1.446004584775086E-4
716.3182	880.15906	2738.0	0.5481067	0.36504495	-4.1324375000000024E-4	0.0032811281249999977	-2.3101266084558797E-4	1.4938301930146885E-5
723.8292	885.37195	2756.0	0.46504316	0.34740436	-0.004614641111111107	-9.800327777777754E-4	-2.334109645061726E-4	-2.3673116126543182E-4
729.0012	889.6675	2772.0	0.33200213	0.30854732	-0.008315064375	-0.0024285650000000006	-2.312764539930558E-4	-9.053326388888908E-5
732.3918	893.39185	2789.0	0.19883554	0.24562107	-0.007833328823529412	-0.00370154411764706	2.833738538062285E-5	-7.488112456747407E-5
734.0784	895.07837	2805.0	0.07380179	0.14132234	-0.007814609375	-0.006518670625	1.169965533088244E-6	-1.7607040670955879E-4
736.0066	897.0066	2821.0	0.008665158	0.07199842	-0.0040710395	-0.004332745	2.339731171875E-4	1.3662035156250003E-4
737.85315	899.0	2838.0	-0.008858488	0.044691328	-0.0010308027058823527	-0.0016062995294117643	1.7883745847750867E-4	1.6037914532871975E-4
739.0	900.75854	2855.0	0.031839073	0.056653596	0.0023939741764705882	7.036628235294116E-4	2.0145746366782003E-4	1.3588013840830446E-4
741.22656	903.6133	2871.0	0.068131484	0.11070608	0.0022682756875000002	0.00337828025	-7.856155560661751E-6	1.6716358915441176E-4
743.5	907.0	2888.0	0.12099452	0.17832226	0.0031095903529411756	0.003977422352941178	4.948909796712796E-5	3.524365311418693E-5
745.34485	910.6897	2905.0	0.13282679	0.23154485	6.960158823529415E-4	0.0031307405882352933	-1.4197496885813142E-4	-4.980480968858143E-5
747.32306	913.6461	2921.0	0.13497186	0.23918039	1.3406687499999993E-4	4.7722124999999976E-4	-3.512181295955885E-5	-1.6584495863970585E-4
748.0	916.1538	2938.0	0.09600454	0.20633158	-0.0022921952941176472	-0.001932282941176471	-1.4272130406574394E-4	-1.4173554065743946E-4
750.0431	919.0862	2954.0	0.06486121	0.16111538	-0.0019464581249999998	-0.002826012499999999	2.1608573069852965E-5	-5.58580974264705E-5
750.9494	920.94934	2971.0	0.054813966	0.124674365	-5.910143529411767E-4	-0.002143589117647059	7.973198659169548E-5	4.014255190311411E-5
751.8251	922.0	2987.0	0.04567999	0.08879568	-5.708735000000001E-4	-0.0022424178124999996	1.258803308823534E-6	-6.176793428308775E-6
752.6635	923.6636	3004.0	0.04132427	0.054147653	-2.562188235294114E-4	-0.002038119235294118	1.8509098615916985E-5	1.2017563365051853E-5
753.5894	926.5895	3021.0	0.044403277	0.09150342	1.811180588235291E-4	0.0021973980588235295	2.5725698961937674E-5	2.491480761245675E-4
755.4591	928.4591	3037.0	0.06883824	0.124567464	0.0015271851874999998	0.00206650275	8.412919554227942E-5	-8.180956801470592E-6
756.36163	932.72327	3054.0	0.08485686	0.20749146	9.42271764705883E-4	0.004877882117647058	-3.4406671929065694E-5	1.6537525692041517E-4
757.0	937.5585	3070.0	0.078405514	0.29387277	-4.0320912500000066E-4	0.005398831875000001	-8.409255560661773E-5	3.2559359834558944E-5
758.0	942.33704	3087.0	0.062406767	0.32378414	-9.41102764705882E-4	0.001759492352941176	-3.164080233564008E-5	-2.14078795415225E-4
758.0	946.0515	3104.0	0.017086202	0.3112005	-0.0026659155882352943	-7.402141176470592E-4	-1.014595778546713E-4	-1.4704155709342558E-4
758.0	951.76843	3120.0	-0.01713126	0.3178083	-0.0021385913750000003	4.129874999999998E-4	3.295776332720588E-5	7.207510110294118E-5
758.8	958.1998	3137.0	-0.016058013	0.33909678	6.31321764705882E-5	0.0012522635294117646	1.295131500865052E-4	4.936917820069205E-5
759.6736	965.3679	3154.0	0.02386005	0.4217038	0.0023481213529411766	0.004859236470588237	1.3441112802768166E-4	2.121748788927337E-4
761.55865	973.79333	3170.0	0.0896822	0.5201237	0.004113884375	0.006151243749999997	1.1036018887867645E-4	8.075045496323498E-5
763.4787	984.8723	3187.0	0.14305033	0.642239	0.0031393017647058825	0.007183252941176473	-5.732838884083042E-5	6.0706423010380946E-5
764.0	995.96106	3203.0	0.12500417	0.7298558	-0.0011278850000000003	0.005476050000000003	-2.666991727941177E-4	-1.0670018382352936E-4
765.0	1009.6239	3220.0	0.07828233	0.8371667	-0.0027483435294117647	0.006312405882352941	-9.53210899653979E-5	4.919740484429045E-5
764.0	1024.3749	3237.0	-0.016680779	0.94078636	-0.005586065235294117	0.006095274117647059	-1.6692480622837366E-4	-1.2772456747404806E-5
764.0	1039.7155	3253.0	-0.070433274	1.0214097	-0.0033595309375000003	0.005038958749999996	1.391583936121323E-4	-6.601971047794146E-5
764.0	1056.1473	3270.0	-0.05980155	1.0628953	6.253955294117648E-4	0.0024403294117647132	2.3440743923010382E-4	-1.528605493079578E-4
763.24554	1073.7898	3286.0	-0.033162143	1.1102649	0.0016649629375000002	0.002960599999999994	6.497296300551471E-5	3.2516911764705035E-5
762.36456	1091.0835	3302.0	-0.039622784	1.116674	-4.037900625000002E-4	4.005687499999966E-4	-1.2929706250000003E-4	-1.6000195312499983E-4
761.4804	1107.6764	3320.0	-0.061704304	1.0818048	-0.001226751111111111	-0.001937177777777774	-4.5720058256172824E-5	-1.2987480709876503E-4
759.60767	1123.1387	3336.0	-0.10507192	1.0164632	-0.002710476	-0.00408385	-9.273280555555555E-5	-1.3416701388888912E-4
756.50195	1142.7391	3353.0	-0.15822658	1.0198452	-0.0031267447058823533	1.98941176470588E-4	-2.448639446366785E-5	2.51928892733564E-4
753.69507	1163.677	3369.0	-0.19984844	1.1634991	-0.002601366249999999	0.008978368749999993	3.283615349264715E-5	5.487142233455879E-4
748.8465	1181.4606	3386.0	-0.27915305	1.2377772	-0.004664977058823531	0.004369300000000007	-1.2138887110726659E-4	-2.7112169117646977E-4
743.3176	1199.2059	3402.0	-0.3475454	1.2069436	-0.004274521874999999	-0.001927100000000001	2.440344898897072E-5	-3.935250000000005E-4
739.4244	1217.0903	3419.0	-0.366292	1.1053607	-0.0011027411764705883	-0.005975464705882348	1.8657533520761242E-4	-2.381391003460204E-4
734.1845	1236.0388	3436.0	-0.33554605	1.0274297	0.0018085852941176483	-0.004584176470588247	1.7125449826989626E-4	8.184048442906478E-5
726.6609	1251.6782	3452.0	-0.3833378	1.0244805	-0.0029869843750000014	-1.8432499999999907E-4	-2.997231043198531E-4	2.749907169117655E-4
716.1596	1266.7872	3469.0	-0.5262526	0.95543003	-0.008406752941176468	-0.004061792352941168	-3.188099156574392E-4	-2.280863148788923E-4
707.3734	1281.6025	3486.0	-0.65216976	0.85481143	-0.007406891764705888	-0.005918741176470588	5.881536332179886E-5	-1.092322837370247E-4
693.45685	1295.5431	3502.0	-0.82509565	0.7861973	-0.010807868124999995	-0.004288383125000003	-2.125610225183817E-4	1.0189737821691156E-4
682.2313	1305.6405	3518.0	-0.84149754	0.668582	-0.0010251181250000019	-0.007350956249999999	6.114218749999996E-4	-1.9141082031249972E-4
673.42554	1313.5745	3535.0	-0.75041103	0.5251476	0.005358030000000001	-0.008437317647058821	3.7547930147058836E-4	-6.390361159169545E-5
661.6975	1320.535	3552.0	-0.651311	0.3276351	0.005829413529411765	-0.011618382352941178	2.772844290657436E-5	-1.8712145328719746E-4
650.00037	1325.4285	3568.0	-0.63861483	0.20342065	7.935106250000004E-4	-0.007763403125	-3.1474393152573527E-4	2.409362017463236E-4
634.8378	1329.2905	3585.0	-0.75740683	0.13787194	-0.006987764705882353	-0.0038558064705882357	-4.577220782871973E-4	2.298586267301038E-4
621.7266	1333.0912	3601.0	-0.9189578	0.12508371	-0.010096935625000004	-7.992643750000007E-4	-1.9432318244485321E-4	1.910338809742647E-4
610.6865	1338.1567	3618.0	-0.85934985	0.16097821	0.0035063500000000044	0.00211144117647059	8.001932720588241E-4	1.712179736159171E-4
597.84314	1340.6162	3635.0	-0.7477916	0.16601591	0.006562249999999999	2.9633529411764577E-4	1.7975882352941144E-4	-1.0677093425605553E-4
582.3815	1343.1798	3652.0	-0.7724734	0.17257962	-0.0014518705882352928	3.8610058823529414E-4	-4.714188581314877E-4	5.280311418685199E-6
565.6125	1346.0387	3668.0	-0.9198001	0.14844845	-0.009207918750000002	-0.0015081981249999987	-4.847530101102943E-4	-1.183936695772058E-4
549.5174	1348.9353	3685.0	-1.1021355	0.13275443	-0.010725611764705878	-9.231776470588237E-4	-8.927605968858093E-5	3.4412969290657356E-5
537.1999	1351.0	3701.0	-1.0451404	0.1318911	0.003562193749999998	-5.395812499999972E-5	8.929878446691172E-4	5.43262201286765E-5
521.5855	1352.0	3718.0	-0.8729375	0.0978207	0.010129582352941173	-0.002004141176470589	3.863169766435985E-4	-1.1471665008650526E-4
503.09186	1353.5908	3734.0	-0.90410554	0.047819164	-0.001948002499999997	-0.003125096	-7.548490533088231E-4	-7.005967647058818E-5
484.0	1354.0	3751.0	-1.0957586	0.016159046	-0.011273709411764702	-0.0018623598823529412	-5.485709948096886E-4	7.427859515570934E-5
472.19812	1355.4003	3768.0	-1.0632175	0.014859884	0.0019141823529411758	-7.642129411764703E-5	7.757583391003458E-4	1.0505521107266437E-4
460.3513	1354.0	3784.0	-0.86354417	-0.02128738	0.012479583124999992	-0.002259204	6.60337548253676E-4	-1.3642391911764705E-4
445.84967	1353.0	3801.0	-0.6734347	-0.07530386	0.01118291	-0.00317744	-7.627488970588184E-5	-5.401388235294119E-5
427.6819	1348.9204	3817.0	-0.81944823	-0.18887065	-0.009125845624999997	-0.007097924375	-0.0012692972265624998	-2.450302734375E-4
412.76318	1346.1908	3834.0	-0.9829957	-0.24361248	-0.009620439411764707	-0.003220107647058823	-2.9093752162630026E-5	2.28106866349481E-4
400.41504	1341.6064	3850.0	-1.0022966	-0.30232632	-0.0012063062499999971	-0.0036696149999999993	5.258833226102944E-4	-2.809420955882352E-5
386.60095	1334.3004	3867.0	-0.8294586	-0.393252	0.010166941176470585	-0.005348569411764707	6.690145544982696E-4	-9.876202422145336E-5
369.92328	1324.0514	3884.0	-0.79408824	-0.5620219	0.0020806094117647085	-0.009927641176470587	-4.756665743944634E-4	-2.693571626297577E-4
351.6386	1310.947	3900.0	-0.98129606	-0.79796505	-0.011700488750000002	-0.014746446875	-8.613186351102943E-4	-3.0117535615808825E-4
334.61865	1292.0233	3917.0	-1.1508272	-1.1121244	-0.009972419999999996	-0.018479961764705878	1.0165110294117682E-4	-2.1961852292387522E-4
319.41714	1273.0215	3934.0	-1.120763	-1.3318377	0.0017684823529411757	-0.012924311764705883	6.906413148788925E-4	3.268029411764703E-4
305.1465	1254.9331	3950.0	-0.9305902	-1.3622602	0.011885799999999995	-0.0019014062500000012	6.323323529411762E-4	6.889315946691176E-4
292.35336	1237.4543	3967.0	-0.7594539	-1.2909139	0.01006684117647059	0.00419684117647058	-1.0699757785467088E-4	3.587204368512107E-4
282.7278	1218.8196	3983.0	-0.6140296	-1.1537403	0.009089018750000004	0.008573350000000007	-6.111390165441162E-5	2.735318014705892E-4
275.7321	1202.1963	4000.0	-0.450703	-1.0372541	0.009607447058823526	0.006852129411764705	3.049578287197188E-5	-1.0124826989619425E-4
272.381	1184.81	4017.0	-0.2055958	-1.0122395	0.014418070588235295	0.0014714470588235292	2.829778546712806E-4	-3.165107266435986E-4
272.0	1164.9254	4033.0	0.05778731	-1.0793233	0.016461444375	-0.004192737500000002	1.2771086167279394E-4	-3.540115349264707E-4
273.40854	1145.9146	4050.0	0.23310593	-1.1614527	0.010312859999999998	-0.004831141176470583	-3.6168143382352944E-4	-3.755315743944594E-5
277.84103	1129.7572	4066.0	0.36520135	-1.1270852	0.00825596375	0.0021479687499999928	-1.2855601562499993E-4	4.3619437040441096E-4
282.32132	1117.0361	4083.0	0.45009673	-0.9485536	0.004993845882352943	0.010501858823529412	-1.918892863321798E-4	4.91405298442907E-4
288.0762	1106.873	4099.0	0.46703443	-0.6450293	0.00105860625	0.018970268749999998	-2.459524770220589E-4	5.292756204044116E-4
294.60428	1100.2968	4116.0	0.47937322	-0.35438326	7.258111764705875E-4	0.017096825882352944	-1.9576180795847792E-5	-1.1020252162629732E-4
302.91403	1093.6516	4133.0	0.505158	-0.19303243	0.0015167517647058828	0.009491225294117646	4.652591695501737E-5	-4.47388269896194E-4
313.25528	1087.8723	4149.0	0.5925794	-0.16323993	0.005463837499999999	0.00186203125	2.4669285845588224E-4	-4.7682462775735287E-4
324.46643	1083.2667	4166.0	0.7327208	-0.17856754	0.00824361176470588	-9.016241176470583E-4	1.63516133217993E-4	-1.625679628027681E-4
337.22626	1077.5912	4183.0	0.8155834	-0.2343139	0.004874270588235295	-0.0032791976470588234	-1.9819653979238737E-4	-1.398572664359862E-4
352.81277	1071.9452	4199.0	0.9474018	-0.28973573	0.00823865	-0.003463864375000002	2.102737132352941E-4	-1.1541670496323668E-5
370.87854	1067.5825	4216.0	1.1044638	-0.29238948	0.00923894117647059	-1.5610294117646793E-4	5.884065743944648E-5	1.9457420198961965E-4
387.7773	1062.8057	4232.0	1.1841251	-0.28911197	0.004978831249999996	2.0484437499999897E-4	-2.6625687040441215E-4	2.255920726102918E-5
402.89767	1058.0256	4249.0	1.1426065	-0.27506992	-0.0024422705882352854	8.26002941176469E-4	-4.3653540224913417E-4	3.6538739186851175E-5
418.37302	1053.3616	4265.0	0.9820896	-0.25528592	-0.010032306250000005	0.0012365000000000015	-4.74377228860295E-4	2.5656066176470783E-5
433.29965	1050.2429	4282.0	0.8771033	-0.23328708	-0.006175664705882352	0.0012940494117647055	2.268612673010384E-4	3.3852595155708225E-6
446.9032	1047.3495	4299.0	0.82132524	-0.18220685	-0.003281062352941181	0.003004719411764706	1.7027072664359827E-4	1.0062764705882357E-4
458.71912	1046.4688	4315.0	0.7413677	-0.07560129	-0.00499734625	0.0066628475	-1.0726774356617616E-4	2.2863300551470588E-4
469.16864	1044.5663	4332.0	0.6312304	-0.024624862	-0.006478664705882353	0.0029986134117647063	-8.713637975778548E-5	-2.1554318166089963E-4
479.65515	1046.331	4349.0	0.5426468	0.055105247	-0.005210799999999999	0.004690006411764707	7.458027681660906E-5	9.949370588235295E-5
489.9708	1047.1942	4365.0	0.5286286	0.10894514	-8.761374999999988E-4	0.0033649933124999996	2.7091640625E-4	-8.281331870404419E-5
499.01373	1049.0034	4382.0	0.5275463	0.16156782	-6.366470588235179E-5	0.0030954517647058827	4.779251730103806E-5	-1.585538516435981E-5
507.69168	1051.8458	4398.0	0.50807315	0.1995737	-0.0012170718750000031	0.0023753674999999995	-7.20879480698532E-5	-4.5005266544117704E-5
516.37317	1054.8433	4415.0	0.48687443	0.23777172	-0.0012469835294117617	0.0022469423529411763	-1.7595090830446233E-6	-7.554420415224892E-6
525.6317	1059.179	4432.0	0.4771201	0.24869178	-5.737841176470607E-4	6.423564705882359E-4	3.959996539792359E-5	-9.438740484429061E-5
533.4836	1064.2418	4448.0	0.4897475	0.3264483	7.892125000000007E-4	0.0048597825000000015	8.518728860294135E-5	2.6358912683823534E-4
540.8083	1067.9042	4465.0	0.4691595	0.32219014	-0.0012110588235294114	-2.504800000000006E-4	-1.1766301903114188E-4	-3.0060367647058835E-4
547.66895	1072.8345	4481.0	0.40677357	0.31505755	-0.003899120625000002	-4.4578687499999964E-4	-1.6800386259191192E-4	-1.2206679687499938E-5
558.1919	1079.7151	4498.0	0.47340542	0.36012217	0.0039195205882352965	0.00265086	4.599200713667823E-4	1.8215569852941176E-4
566.3992	1085.2993	4515.0	0.5325424	0.37001508	0.0034786458823529384	5.819358823529398E-4	-2.593380622837401E-5	-1.2170141868512119E-4
574.0666	1091.0499	4531.0	0.5433812	0.3871076	6.774250000000023E-4	0.0010682825	-1.750763051470585E-4	3.039666360294126E-5
579.53955	1095.5396	4547.0	0.4484425	0.34641767	-0.005933668749999999	-0.002543120624999999	-4.131933593750001E-4	-2.2571269531249994E-4
583.5666	1100.3499	4564.0	0.26079887	0.27208218	-0.011037860588235294	-0.004372675882352941	-3.0024657871972324E-4	-1.0762089749134952E-4
585.6931	1104.3862	4581.0	0.09904584	0.23501994	-0.00951488411764706	-0.002180131764705882	8.958685121107258E-5	1.2897318339100347E-4
587.55444	1108.1089	4598.0	0.017720917	0.214525	-0.004783819	-0.0012055847058823539	2.782979480968859E-4	5.7326297577854596E-5
588.0	1110.4504	4614.0	-0.037355572	0.1671473	-0.0034422805624999995	-0.0029611062499999997	8.384615234375002E-5	-1.0972009650735286E-4
586.67334	1113.3267	4631.0	-0.09605608	0.13669541	-0.00345297105882353	-0.001791287647058824	-6.288527249135461E-7	6.881285899653974E-5
585.7646	1116.2355	4647.0	-0.13307805	0.12270268	-0.002313873125	-8.745456249999997E-4	7.119362086397061E-5	5.729637637867652E-5
583.88684	1119.1132	4665.0	-0.16653241	0.14190158	-0.001858575555555555	0.0010666055555555558	2.529430941358028E-5	1.0784173225308641E-4
581.0442	1121.9116	4680.0	-0.21177444	0.14886215	-0.0030161353333333345	4.6403799999999995E-4	-7.717065185185196E-5	-4.0171170370370385E-5
578.1473	1124.7054	4697.0	-0.21949211	0.16239445	-4.5398058823529304E-4	7.960176470588234E-4	1.5071498500576714E-4	1.9528214532871966E-5
574.4993	1127.5007	4714.0	-0.2325009	0.1623444	-7.652229411764718E-4	-2.9441176470585843E-6	-1.830837370242228E-5	-4.699775086505188E-5
569.5	1132.5	4730.0	-0.28752413	0.22991265	-0.0034389518749999987	0.004223015625	-1.6710805836397044E-4	2.6412248391544113E-4
571.0	1131.0	4758.0	-0.28752413	0.22991265	0.0	0.0	1.2281970982142853E-4	-1.5082198660714284E-4
