# Supplementary material for: Finger drawing on smartphone screens enables early Parkinson’s disease detection through hybrid 1D-CNN and BiGRU deep learning architecture
Source: PLoS One. 2025 Jul 14;20(7):e0327733. doi: 10.1371/journal.pone.0327733 (PMC12258557; doi:10.1371/journal.pone.0327733)
Supplement: S2 File — (ZIP) [file pone.0327733.s002.zip › Dataset/Spiral/healthy/041_HC_SPIR_R.txt]

550.0	602.5	0.0	0.0	0.0	0.0	0.0	0.0	0.0
553.5	604.5	17.0	-0.16643439	0.5225268	-0.009790258235294117	0.030736870588235293	-5.758975432525952E-4	0.0018080512110726643
565.58124	606.3688	34.0	0.15942198	0.6025173	0.019168021764705882	0.004705323529411769	0.0017034282352941176	-0.0015312674740484426
581.7165	613.7629	51.0	0.5956504	0.7158216	0.025660495294117652	0.0066649588235294065	3.819102076124571E-4	1.1527266435986105E-4
603.7897	624.89484	67.0	1.2531277	0.7571631	0.04109233125	0.002583843750000002	9.644897472426469E-4	-2.550696920955878E-4
625.0919	637.0502	84.0	1.6547397	0.872525	0.02362423529411764	0.00678599411764706	-0.0010275350562283742	2.471853157439446E-4
648.0414	651.36096	100.0	1.6584296	1.0287211	2.3061875000000842E-4	0.009762256250000004	-0.001462101034007352	1.86016383272059E-4
666.9526	665.36206	117.0	1.4971726	1.0595663	-0.00948570588235294	0.0018144235294117591	-5.715485077854675E-4	-4.6751957179930843E-4
684.27106	677.8775	133.0	1.2019379	0.9384495	-0.01845216875000001	-0.007569799999999995	-5.60403929227942E-4	-5.865139705882347E-4
700.09534	690.09534	150.0	0.94121695	0.80815613	-0.015336526470588226	-0.007664315882352946	1.832730752595168E-4	-5.5597577854677055E-6
715.8799	703.0177	166.0	0.82752216	0.75044215	-0.007105924375000003	-0.0036071237499999964	5.14412630974264E-4	2.535745082720593E-4
729.99835	716.99835	183.0	0.7721661	0.75946504	-0.003256238823529414	5.30758235294118E-4	2.264520912629758E-4	2.4340482266435964E-4
742.07715	731.07715	199.0	0.7369413	0.8436334	-0.0022015499999999966	0.005260522499999996	6.59180514705886E-5	2.956102665441174E-4
756.78564	746.78564	216.0	0.7383643	0.93235314	8.370588235293835E-5	0.00521880823529412	1.3442681660899618E-4	-2.453780276816243E-6
769.8327	759.83276	233.0	0.7484418	0.9153936	5.927941176470631E-4	-9.976199999999996E-4	2.994636678200734E-5	-3.6567224913494823E-4
784.65393	777.3174	249.0	0.8098135	0.9345156	0.003835731249999995	0.0011951249999999983	2.0268357077205825E-4	1.3704656249999986E-4
798.2005	795.6864	266.0	0.8750781	1.0578848	0.003839094117647059	0.007257011764705886	1.9781574394495575E-7	3.56581574394464E-4
809.1	811.95996	283.0	0.7951961	1.1285759	-0.004698941176470589	0.004158299999999994	-5.022373702422146E-4	-1.8227716262975835E-4
819.6036	827.6864	299.0	0.6371203	1.0656543	-0.0098797375	-0.003932599999999994	-3.2379977022058815E-4	-5.056812499999992E-4
828.75385	845.5077	316.0	0.5127304	1.0175939	-0.007317052941176468	-0.0028270823529411766	1.5074615051903126E-4	6.503044982698929E-5
840.85675	864.0946	333.0	0.5192272	1.0217602	3.8216470588235116E-4	2.450764705882262E-4	4.5289515570934226E-4	1.807152249134943E-4
850.9459	880.4188	349.0	0.58529514	1.0617375	0.004129246250000003	0.0024985812500000065	2.3419259650735323E-4	1.4084404871323627E-4
860.2553	894.3574	366.0	0.6082211	0.9886197	0.001348585882352936	-0.00430104705882353	-1.6356825692041572E-4	-3.999781358131492E-4
869.42816	910.9707	382.0	0.56937075	0.88943046	-0.002428146874999995	-0.006199327499999997	-2.3604579733455818E-4	-1.1864252757352921E-4
876.5496	928.6488	399.0	0.48150694	0.90834314	-0.0051684594117647085	0.001112510588235295	-1.6119485510380667E-4	4.3010812283737017E-4
882.9982	944.9946	415.0	0.37217298	0.9986935	-0.0068333725000000005	0.005646897499999998	-1.0405706801470575E-4	2.833991819852939E-4
888.76105	960.69617	432.0	0.3052036	1.0480504	-0.003939375294117645	0.002903347058823525	1.702351297577856E-4	-1.6138532006920427E-4
894.4567	977.37024	448.0	0.2689137	1.011086	-0.0022681187500000026	-0.0023102750000000005	1.0445353400735267E-4	-3.2585137867647033E-4
897.6444	995.22205	465.0	0.20881851	0.99928826	-0.003535011176470586	-6.939847058823464E-4	-7.452308391003433E-5	9.507589965397966E-5
901.23975	1013.1576	482.0	0.18194522	1.0609477	-0.0015807817647058835	0.003627025882352942	1.1495467128027663E-4	2.541770934256052E-4
905.07465	1029.5974	498.0	0.16162747	1.0870467	-0.0012698593749999997	0.001631187499999992	1.943264935661774E-5	-1.2473989889705937E-4
906.977	1045.793	516.0	0.118204206	1.0394592	-0.002412403555555555	-0.002643749999999994	-6.347467669753085E-5	-2.37496527777777E-4
908.8536	1065.3894	532.0	0.0798115	1.0226208	-0.002399544125000001	-0.001052399999999995	8.037144097221478E-7	9.945937499999995E-5
910.7616	1084.616	548.0	0.06258111	1.1116312	-0.0010768993749999999	0.005563149999999989	8.266529687500006E-5	4.13471874999999E-4
912.0	1101.9221	564.0	0.054481644	1.1727002	-5.062166249999995E-4	0.0038168125000000025	3.566767187500002E-5	-1.0914609374999915E-4
913.5	1118.5	581.0	0.059893135	1.127185	3.1832299999999986E-4	-0.002677364705882345	4.850233088235291E-5	-3.820104238754322E-4
914.3907	1137.9067	598.0	0.050899617	1.0661238	-5.290304705882353E-4	-0.003591835294117656	-4.984432179930795E-5	-5.379238754325358E-5
915.0	1157.2366	614.0	0.039015517	1.0792933	-7.427562500000001E-4	8.230937500000035E-4	-1.3357861213235303E-5	2.759330652573537E-4
916.0	1171.5977	631.0	0.039862838	1.0334964	4.984241176470577E-5	-0.002693935294117649	4.6623450692041525E-5	-2.0688406141868544E-4
918.012	1185.0961	648.0	0.07353667	0.88947755	0.0019808136470588237	-0.008471697058823531	1.1358654325259518E-4	-3.3986833910034606E-4
918.96497	1199.7548	664.0	0.07557643	0.77023494	1.274850000000001E-4	-0.007452663124999995	-1.1583304044117648E-4	6.368962086397104E-5
919.0	1213.7045	681.0	0.049337573	0.7401525	-0.0015434621764705881	-0.0017695552941176496	-9.829101038062283E-5	3.3430046064013795E-4
918.2766	1227.3405	697.0	-5.3905154E-4	0.7777132	-0.0031172890337500003	0.00234754375	-9.836417857996326E-5	2.573186902573531E-4
916.4003	1236.9982	714.0	-0.10362323	0.72134656	-0.006063775203529412	-0.0033156847058823545	-1.7332271586937713E-4	-3.331310856401385E-4
914.5419	1246.7489	731.0	-0.17159829	0.5527385	-0.00399853294117647	-0.009918121176470585	1.2148483896193774E-4	-3.8837861591695474E-4
914.0	1258.4078	747.0	-0.14944442	0.51190877	0.0013846168749999995	-0.0025518581250000005	3.3644686351102935E-4	4.603914407169115E-4
910.5385	1269.3845	764.0	-0.15020238	0.5687841	-4.458588235294129E-5	0.0033456076470588236	-8.407075043252593E-5	3.4690975129757787E-4
908.8713	1281.7722	781.0	-0.14236838	0.6969023	4.6082352941176515E-4	0.00753636470588235	2.9729965397923904E-5	2.4651512110726624E-4
904.954	1293.1381	797.0	-0.19072114	0.7597347	-0.0030220475000000014	0.003927025000000001	-2.1767943933823542E-4	-2.2558373161764685E-4
902.25116	1302.3722	814.0	-0.22195894	0.6789821	-0.0018375176470588224	-0.004750152941176468	6.967822664359877E-5	-5.104222318339099E-4
898.4547	1311.8633	830.0	-0.24004509	0.5627361	-0.0011303843749999997	-0.0072653750000000045	4.419582950367642E-5	-1.5720137867647103E-4
894.60486	1322.1853	847.0	-0.23925002	0.52067375	4.676882352941065E-5	-0.0024742558823529362	6.924430579584767E-5	2.818305363321805E-4
889.92334	1332.6917	863.0	-0.279556	0.56527644	-0.002519123750000001	0.0027876681249999966	-1.6036828584558823E-4	3.288702504595583E-4
884.6983	1343.6034	880.0	-0.31040484	0.64169276	-0.0018146376470588228	0.004495077647058822	4.144035899653991E-5	1.0043585423875446E-4
878.9127	1355.1746	897.0	-0.36462697	0.70609677	-0.003189537058823528	0.0037884711764705923	-8.087643598615914E-5	-4.156508650519001E-5
873.45917	1363.9014	913.0	-0.37692147	0.6496589	-7.684062499999991E-4	-0.003527366875	1.5132067555147057E-4	-4.57239878216912E-4
867.6736	1372.4352	930.0	-0.37724614	0.551674	-1.909823529411923E-5	-0.005763817647058826	4.407694204152235E-5	-1.3155592776816622E-4
862.1455	1380.7574	946.0	-0.35962364	0.46616495	0.001101406249999999	-0.0053443156249999985	7.003153033088239E-5	2.6218876378676713E-5
855.67737	1389.1533	963.0	-0.35622072	0.42234054	2.001717647058842E-4	-0.0025779064705882372	-5.3013793252594994E-5	1.6272995025951536E-4
848.00226	1398.7472	979.0	-0.41707718	0.48346484	-0.00380352875	0.0038202687500000013	-2.502312821691178E-4	3.998859512867649E-4
839.8191	1408.1809	996.0	-0.49248838	0.5695087	-0.004435952941176471	0.0050614035294117635	-3.7201423010380635E-5	7.30079282006919E-5
830.56836	1415.9453	1013.0	-0.57279384	0.56154186	-0.004723850588235294	-4.6863764705882535E-4	-1.6935155709342517E-5	-3.2529653979238753E-4
823.2223	1424.7777	1029.0	-0.5666566	0.5275908	3.8357750000000274E-4	-0.002121941249999995	3.1921425551470603E-4	-1.0333147518382311E-4
815.8761	1433.4049	1046.0	-0.5030985	0.49339983	0.0037387117647058794	-0.0020112335294117673	1.9736083910034568E-4	6.512218858131047E-6
805.0204	1440.6531	1062.0	-0.5294407	0.45253333	-0.001646387499999999	-0.0025541562499999983	-3.3656870404411736E-4	-3.3932670036764434E-5
796.8228	1447.1771	1079.0	-0.55253524	0.40898675	-0.0013585023529411762	-0.0025615635294117646	1.6934420415224864E-5	-4.3572231833919803E-7
786.27094	1454.7832	1096.0	-0.61428165	0.39912233	-0.003632141764705884	-5.802599999999991E-4	-1.3374349480968866E-4	1.1654726643598621E-4
776.25104	1462.166	1113.0	-0.649073	0.4050976	-0.00204655	3.5148647058823394E-4	9.327010380622847E-5	5.480861591695489E-5
765.594	1469.6716	1129.0	-0.64380217	0.42790216	3.2942687500000373E-4	0.0014252849999999984	1.4849855468750022E-4	6.711240808823527E-5
755.9677	1476.8193	1146.0	-0.62863517	0.46506268	8.921764705882312E-4	0.002185912941176472	3.310291738754279E-5	4.474282006920434E-5
746.30414	1483.7972	1162.0	-0.6123027	0.4359755	0.0010207793750000027	-0.0018179487499999994	8.03768152573572E-6	-2.5024135569852945E-4
734.8571	1491.4286	1179.0	-0.6171266	0.43131137	-2.837588235294113E-4	-2.7436058823529345E-4	-7.673754108996552E-5	9.0799303633218E-5
723.5141	1497.6368	1195.0	-0.66132015	0.4160086	-0.0027620968750000016	-9.564231250000013E-4	-1.548961282169119E-4	-4.262890854779424E-5
709.3459	1504.2804	1212.0	-0.7942124	0.39278862	-0.007817191176470591	-0.0013658811764705899	-2.973584883217994E-4	-2.4085767733564033E-5
696.82336	1510.0757	1228.0	-0.858381	0.35864523	-0.004010537499999994	-0.0021339618749999997	2.379158547794123E-4	-4.8005043658088116E-5
683.6326	1513.7891	1245.0	-0.87665534	0.2713731	-0.0010749611764705915	-0.005133654705882353	1.7268096020761192E-4	-1.7645251946366784E-4
669.6869	1518.5181	1262.0	-0.8559282	0.21700749	0.0012192435294117634	-0.0031979770588235284	1.349532179930797E-4	1.1386339100346027E-4
655.2236	1523.047	1278.0	-0.8549863	0.20591502	5.886875000000319E-5	-6.932793749999996E-4	-7.252342371323501E-5	1.5654360523897055E-4
641.9987	1528.1432	1295.0	-0.85168326	0.24888009	1.9429647058823082E-4	0.002527357058823529	7.96633650518986E-6	1.8944920198961932E-4
629.0708	1533.6738	1312.0	-0.8192814	0.30616194	0.0019059917647058827	0.0033695205882352955	1.0068795847750894E-4	4.953903114186862E-5
614.46716	1538.6332	1329.0	-0.8132343	0.34774497	3.5571176470588725E-4	0.002446060588235292	-9.119294117647033E-5	-5.4321176470588444E-5
596.8956	1545.8418	1345.0	-0.9133491	0.37879267	-0.006257175000000004	0.0019404812500000007	-4.1330542279411817E-4	-3.1598708639705704E-5
579.18256	1551.2452	1361.0	-1.0750238	0.38808057	-0.010104668750000004	5.80493750000001E-4	-2.40468359375E-4	-8.499921874999998E-5
560.4541	1555.899	1378.0	-1.2300124	0.36122048	-0.009116976470588223	-0.0015800052941176473	5.809954584775178E-5	-1.2708817906574403E-4
542.69836	1560.6603	1395.0	-1.2329216	0.29785746	-1.7112941176471573E-4	-0.0037272364705882347	5.262262975778534E-4	-1.2630771626297575E-4
523.93744	1565.466	1411.0	-1.1598134	0.2601716	0.004569262500000004	-0.002355366250000001	2.96274494485295E-4	8.574188878676461E-5
503.57788	1568.2844	1428.0	-1.1681988	0.18658683	-4.932588235294175E-4	-0.0043285158823529405	-2.977953719723189E-4	-1.1606762543252585E-4
486.2763	1569.5249	1444.0	-1.1617366	0.11562469	4.038875000000053E-4	-0.00443513375	5.6071645220588925E-5	-6.663616727941245E-6
469.40265	1570.0	1461.0	-1.0889201	0.010072535	0.004283323529411768	-0.006208950294117647	2.2820211937716253E-4	-1.0434214965397923E-4
451.3057	1568.7306	1478.0	-1.0304089	-0.10244903	0.00344183529411764	-0.006618915588235293	-4.9499307958478144E-5	-2.4115605536332118E-5
434.81964	1565.7377	1494.0	-0.9724517	-0.20882699	0.0036223250000000026	-0.0066486225	1.1280606617647675E-5	-1.856681985294142E-6
419.7271	1560.8977	1511.0	-0.9324729	-0.3142683	0.0023516941176470576	-0.006202430000000001	-7.4742993079585E-5	2.6246617647058745E-5
405.9221	1555.5269	1527.0	-0.8884611	-0.401718	0.002750737500000003	-0.005465606250000001	2.494021139705908E-5	4.6051484374999986E-5
390.48425	1547.7422	1544.0	-0.8137455	-0.5060553	0.004395035294117646	-0.006137488235294116	9.672339965397902E-5	-3.952246972318321E-5
377.14102	1539.2234	1561.0	-0.78362834	-0.5874404	0.001771597647058822	-0.004787358823529411	-1.5431986159169554E-4	7.941937716262971E-5
363.93115	1530.0936	1577.0	-0.7789802	-0.6296531	2.905087500000014E-4	-0.0026382937499999995	-9.256805606617629E-5	1.343165670955882E-4
351.0587	1520.899	1594.0	-0.75946116	-0.64053756	0.0011481788235294143	-6.402623529411756E-4	5.045118079584782E-5	1.1753125865051906E-4
335.49103	1509.1183	1611.0	-0.8130621	-0.6923794	-0.0031529964705882376	-0.0030495200000000017	-2.530103114186854E-4	-1.417210380622839E-4
319.71503	1496.2228	1627.0	-0.8877555	-0.76191443	-0.004668337500000001	-0.004345939375000003	-9.470881433823523E-5	-8.10262109375001E-5
302.14175	1480.2275	1643.0	-1.0396961	-0.92003155	-0.009496287499999999	-0.00988232	-3.0174687499999985E-4	-3.460237890624998E-4
285.9164	1465.9164	1660.0	-1.096779	-1.0039383	-0.0033578176470588196	-0.004935691176470584	3.610864619377164E-4	2.909781660899657E-4
270.3935	1453.0839	1677.0	-1.0577141	-0.9795136	0.002297935294117638	0.0014367470588235274	3.326913494809681E-4	3.748493079584771E-4
254.96236	1437.9624	1693.0	-0.9715031	-0.9058454	0.005388187500000009	0.004604262499999998	1.931407628676482E-4	1.979697150735294E-4
239.78267	1422.1305	1709.0	-0.8935342	-0.89057624	0.0048730562500000005	9.543225000000002E-4	-3.219570312500055E-5	-2.2812124999999983E-4
226.2832	1404.2213	1726.0	-0.8301169	-0.9988047	0.0037304294117647	-0.006366379999999998	-6.721334342560591E-5	-4.306295588235293E-4
215.91965	1390.0875	1743.0	-0.72152543	-1.0502855	0.006387733529411766	-0.003028282352941176	1.5631200692041563E-4	1.9635868512110716E-4
206.50266	1375.6042	1760.0	-0.5477051	-0.95897377	0.01022472529411765	0.005371278235294119	2.2570539792387558E-4	4.940917993079586E-4
199.3796	1361.7592	1776.0	-0.38116628	-0.8272388	0.010408676249999995	0.008233435624999993	1.1496934742646512E-5	1.7888483685661713E-4
190.78023	1344.5055	1793.0	-0.34001422	-0.8605865	0.0024207094117647088	-0.0019616294117647047	-4.6988040224913444E-4	-5.997097080449823E-4
182.40308	1328.6449	1809.0	-0.37755567	-0.95203227	-0.002346340625000002	-0.005715360624999999	-2.9794062729779445E-4	-2.3460820082720589E-4
175.76044	1315.3308	1826.0	-0.4232465	-0.9836901	-0.002687695882352942	-0.001862225294117647	-2.0079721020761175E-5	2.2665501946366774E-4
169.75659	1301.0176	1843.0	-0.3864811	-0.86360526	0.0021626705882352945	0.007063814117647057	2.8531567474048453E-4	5.25061141868512E-4
163.114	1282.7134	1859.0	-0.34973675	-0.8859784	0.0022965218750000023	-0.0013983212500000008	8.36570542279424E-6	-5.288834604779411E-4
157.5	1264.0	1876.0	-0.31510848	-1.0537628	0.002036957058823527	-0.009869670588235298	-1.5268518598616192E-5	-4.983146669550175E-4
154.18259	1248.7303	1893.0	-0.246541	-1.1350229	0.004033381176470589	-0.004780005882352938	1.1743671280276835E-4	2.9939204152249177E-4
150.38869	1232.5547	1909.0	-0.19042706	-1.0675918	0.00350712125	0.004214443750000005	-3.2891245404411806E-5	5.621531020220589E-4
147.6451	1212.2255	1926.0	-0.123946525	-1.0565488	0.003910619705882353	6.495882352941126E-4	2.3735203287197242E-5	-2.0969738321799364E-4
144.93365	1191.3365	1943.0	-0.10729596	-1.1679974	9.794450000000004E-4	-0.006555799999999994	-1.7242204152249132E-4	-4.2384636678200626E-4
143.08458	1174.7612	1959.0	-0.10567467	-1.2312769	1.0133062499999984E-4	-0.003954968749999996	-5.488214843750004E-5	1.6255195312499986E-4
141.0	1156.4677	1975.0	-0.10705128	-1.1781638	-8.603812500000002E-5	0.0033195687499999876	-1.1710546874999991E-5	4.5465859374999897E-4
139.3263	1135.9155	1991.0	-0.07725446	-1.1197416	0.00186230125	0.0036513875000000057	1.2177121093750001E-4	2.0738671875001127E-5
137.41313	1115.7181	2009.0	-0.07849569	-1.1842158	-6.895722222222277E-5	-0.003581900000000002	-1.0729213734567905E-4	-4.0184930555555603E-4
135.57658	1099.1893	2025.0	-0.09629747	-1.1807755	-0.0011126112499999993	2.1501875000000392E-4	-6.522837673611104E-5	2.3730742187500037E-4
135.0	1079.6418	2042.0	-0.07770235	-1.14787	0.0010938305882352937	0.0019356176470588255	1.2979069636678194E-4	1.0121169982698951E-4
135.0	1058.929	2058.0	-0.020741131	-1.1426625	0.0035600761875000005	3.2546875000000197E-4	1.541403499540442E-4	-1.0063430606617647E-4
136.08945	1041.2844	2075.0	0.0573279	-1.1388731	0.004592295941176471	2.2290588235293127E-4	6.0718809039792364E-5	-6.033109861592394E-6
136.99094	1025.0815	2092.0	0.10953652	-1.0934378	0.0030710952941176467	0.002672664705882357	-8.948239100346024E-5	1.4410346020761325E-4
139.74373	1008.1532	2108.0	0.15886319	-0.9848872	0.0030829168749999993	0.006784412500000003	7.388488051470376E-7	2.569842371323529E-4
142.49649	992.01404	2125.0	0.19969726	-0.8889397	0.002402004117647059	0.005643970588235292	-4.00536916089965E-5	-6.708481833910066E-5
145.64853	977.4602	2141.0	0.24437886	-0.873375	0.002792600000000001	9.727937499999992E-4	2.441224264705888E-5	-2.919485523897058E-4
149.00113	966.4972	2158.0	0.24545136	-0.7841756	6.308823529411788E-5	0.005247023529411767	-1.605595155709343E-4	2.514252811418687E-4
154.29622	955.4076	2175.0	0.28048217	-0.5963456	0.0020606358823529393	0.011048823529411762	1.1750280276816598E-4	3.4128235294117617E-4
161.19664	941.9059	2192.0	0.36917704	-0.5846066	0.0052173452941176495	6.905294117647091E-4	1.8568878892733588E-4	-6.093114186851207E-4
169.83737	928.82764	2208.0	0.51582265	-0.6833395	0.009165350625000002	-0.006170806250000001	2.4675033318014705E-4	-4.2883347886029435E-4
177.94098	919.0708	2224.0	0.61019295	-0.7165838	0.005898143749999994	-0.0020777687500000003	-2.042004296875005E-4	2.5581484375000003E-4
187.70296	910.2377	2241.0	0.6525382	-0.6435866	0.0024908970588235295	0.004293952941176469	-2.0042627595155674E-4	3.748071583044982E-4
195.19527	904.6035	2257.0	0.60048693	-0.40045	-0.003253204374999999	0.015196037500000002	-3.5900633961397056E-4	6.813802849264707E-4
203.48616	899.6056	2274.0	0.51773787	-0.21022055	-0.004867591764705879	0.011189967647058822	-9.496396410034587E-5	-2.3565116782006944E-4
211.33258	895.83374	2291.0	0.47255856	-0.118479714	-0.002657606470588237	0.005396519764705883	1.2999913494809656E-4	-3.407910519031141E-4
220.20898	892.11646	2307.0	0.47473815	-0.103393465	1.3622437500000056E-4	9.428905624999998E-4	1.7461442784926485E-4	-2.783518251378677E-4
231.82848	889.6953	2324.0	0.5849234	-0.09810158	0.006481485294117645	3.112873529411771E-4	3.7325064230103787E-4	-3.715312997404839E-5
245.6978	885.75745	2341.0	0.78307366	-0.149843	0.011655897647058825	-0.003043612941176471	3.0437719723183415E-4	-1.9734707612456754E-4
258.87233000000003	881.75073	2357.0	0.8919741	-0.18663731	0.006806277499999999	-0.002299644375	-3.031012591911766E-4	4.649803538602946E-5
273.84122	877.0596	2374.0	0.98162055	-0.23611246	0.005273320588235297	-0.00291030294117647	-9.017393598615895E-5	-3.592109212802766E-5
289.6806	873.4398	2390.0	1.0019515	-0.26069796	0.0012706843750000044	-0.0015365937500000006	-2.501647633272058E-4	8.585682444852934E-5
307.79102	869.4418	2407.0	1.0648552	-0.2700176	0.0037002176470588176	-5.482141176470598E-4	1.4291372188581254E-4	5.81399783737024E-5
325.5189	865.69617	2423.0	1.1435617	-0.24426468	0.004919156250000001	0.0016095575000000008	7.618366268382395E-5	1.3486072610294128E-4
342.88834	862.4569	2440.0	1.1667762	-0.21334241	0.0013655588235294068	0.0018189570588235296	-2.0903514273356435E-4	1.2317621107266399E-5
359.80594	859.1542	2457.0	1.0998718	-0.18212819	-0.0039355529411764624	0.001836130588235295	-3.118301038062276E-4	1.010207612456788E-6
380.06433	857.6936	2473.0	1.126431	-0.13307174	0.0016599499999999934	0.003066028125	3.497189338235285E-4	7.686859604779407E-5
400.0313	854.8153	2490.0	1.1755157	-0.11579157	0.0028873352941176525	0.001016480588235294	7.21991349480976E-5	-1.205616198096886E-4
417.6588	851.8683	2506.0	1.1885759	-0.12766516	8.162624999999979E-4	-7.420993750000002E-4	-1.2944204963235341E-4	-1.0991124770220589E-4
438.41794	850.0582	2524.0	1.234292	-0.13572463	0.002539783333333329	-4.4774833333333406E-4	9.57511574074073E-5	1.635283564814812E-5
458.2097	849.0	2540.0	1.2223216	-0.1094841	-7.48150000000003E-4	0.0016400331250000007	-2.0549583333333326E-4	1.3048634114583342E-4
479.19617	849.0	2556.0	1.2331728	-0.03245092	6.782000000000038E-4	0.00481457375	8.914687500000042E-5	1.9840878906249998E-4
501.4588	850.6216	2573.0	1.3078287	0.084289595	0.004391523529411765	0.006867089117647059	2.1843079584775066E-4	1.2073619809688577E-4
523.5644	851.0	2589.0	1.3723962	0.1373594	0.004035468750000007	0.0033168628125	-2.2253423713234873E-5	-2.2188914407169117E-4
544.12933	854.75073	2606.0	1.3484201	0.18826784	-0.001410358823529415	0.002994614117647059	-3.203427984429072E-4	-1.8955805579584767E-5
566.2597	857.54333	2623.0	1.3268859	0.22317377	-0.001266717647058827	0.00205329	8.449480968858121E-6	-5.5372006920415214E-5
585.33093	861.26624	2639.0	1.2331718	0.25847375	-0.0058571312499999945	0.0022062487500000005	-2.8690085018382295E-4	9.559921875000024E-6
601.1257	866.0314	2656.0	1.0571839	0.30674577	-0.010352229411764705	0.0028395305882352923	-2.644175389273359E-4	3.725187283737011E-5
615.13794	870.6305	2673.0	0.8772687	0.33307797	-0.010583247058823533	0.0015489529411764722	-1.3589273356401672E-5	-7.59163321799306E-5
627.65204	875.32605	2689.0	0.6748039	0.31420422	-0.01265405	-0.0011796093750000014	-1.2942518382352917E-4	-1.7053514476102959E-4
639.16833	880.3894	2706.0	0.5420779	0.32989615	-0.007807411764705883	9.230547058823542E-4	2.850963667820069E-4	1.2368612240484445E-4
648.8372	885.1349	2722.0	0.5074118	0.31265768	-0.002166631250000002	-0.0010774043750000004	3.5254878216911756E-4	-1.2502869255514716E-4
658.23645	890.3419	2739.0	0.4782181	0.30610174	-0.0017172764705882346	-3.856435294117637E-4	2.6432634083045144E-5	4.069181444636686E-5
665.3637	895.0228	2756.0	0.40945274	0.29458028	-0.004045021176470588	-6.777329411764696E-4	-1.3692615916955023E-4	-1.7181730103806226E-5
671.6718	900.89575	2772.0	0.3439705	0.3125576	-0.004092639999999998	0.0011235824999999977	-2.9761764705881085E-6	1.125822150735292E-4
678.09357	907.12476	2788.0	0.30707112	0.36762822	-0.0023062112500000023	0.003441913750000001	1.1165179687499974E-4	1.448957031250002E-4
684.9616	914.94885	2805.0	0.3164736	0.4497393	5.530870588235322E-4	0.004830063529411765	1.6819401816609028E-4	8.16558693771626E-5
692.5347	924.41846	2822.0	0.36716855	0.5553218	0.002982055882352939	0.006210735294117645	1.4288051903114157E-4	8.121598615916942E-5
700.0677	934.8346	2839.0	0.4417368	0.662528	0.004386367647058824	0.006306247058823531	8.26065743944638E-5	5.618339100346224E-6
707.01196	944.3533	2855.0	0.46906894	0.68676704	0.0017082587500000003	0.0015149399999999993	-1.6738180606617646E-4	-2.9945669117647074E-4
713.7239	953.29846	2872.0	0.4390244	0.6468102	-0.0017673258823529417	-0.002350402352941176	-2.044461548442907E-4	-2.2737307958477503E-4
719.3792	959.37915	2889.0	0.37156397	0.49145776	-0.003968260588235292	-0.00913837882352941	-1.294667474048441E-4	-3.9929273356401377E-4
724.9802	967.307	2905.0	0.31320375	0.38859797	-0.003647513750000001	-0.006428736875	2.0046677389705652E-5	1.6935262178308813E-4
731.91406	977.1426	2922.0	0.32525676	0.42610326	7.090005882352926E-4	0.002206193529411763	2.562655493079584E-4	5.079370826124567E-4
738.4302	989.64526	2938.0	0.37063906	0.61798596	0.0028363937500000026	0.011992668749999998	1.3296207261029438E-4	6.116547012867647E-4
744.70734	1002.31714	2955.0	0.41107908	0.80587244	0.0023788247058823507	0.011052145882352945	-2.691582612456776E-5	-5.5324874567473665E-5
750.31903	1015.4111	2971.0	0.40411782	0.9252506	-4.3507874999999807E-4	0.007461135000000001	-1.758689659926468E-4	-2.2443818014705904E-4
755.4316	1026.579	2987.0	0.34323013	0.8635825	-0.0038054806249999996	-0.00385425625	-2.106501171875001E-4	-7.072119531250001E-4
759.7751	1034.9585	3004.0	0.25340214	0.6537687	-0.0052839994117647076	-0.012341988235294121	-8.697169333910047E-5	-4.992783520761248E-4
763.00665	1044.5166	3021.0	0.19195366	0.4957818	-0.0036146164705882352	-0.009293347058823528	9.81989965397925E-5	1.7933183391003488E-4
766.77924	1053.948	3038.0	0.16515753	0.45191962	-0.0015762429411764706	-0.002580128235294116	1.1990432525951558E-4	3.948952249134948E-4
768.2195	1065.3168	3054.0	0.10780824	0.53732955	-0.003584330625	0.005338120625000001	-1.255054802389706E-4	4.948905537683823E-4
769.0	1075.9104	3071.0	0.04705172	0.6508338	-0.003573912941176471	0.006676720588235293	6.128049307958253E-7	7.874117430795831E-5
770.0	1084.9498	3087.0	0.0012150194	0.6645428	-0.0028647937874999997	8.568124999999982E-4	4.4319947104779444E-5	-3.637442555147059E-4
770.0	1093.6263	3104.0	-0.034878395	0.5816329	-0.002123142023529412	-0.00487705294117647	4.362657435121103E-5	-3.372862024221452E-4
770.78033	1101.1212	3121.0	-0.039849553	0.4678751	-2.924210588235296E-4	-0.006691635294117648	1.0768946851211073E-4	-1.067401384083046E-4
771.0	1110.4138	3137.0	1.4732113E-4	0.43140662	0.0024998046331250003	-0.002279279999999998	1.7451410574678312E-4	2.7577220588235313E-4
771.5609	1120.3655	3154.0	0.013966465	0.50534296	8.12890815882353E-4	0.004349196470588235	-9.923022454368513E-5	3.899103806228372E-4
772.0	1131.439	3170.0	0.032903425	0.6354314	0.00118356	0.008130527499999998	2.3166824007352933E-5	2.3633318933823522E-4
772.0	1143.0824	3187.0	0.02233476	0.7323158	-6.216861764705883E-4	0.005699082352941176	-1.0619095155709343E-4	-1.430261851211072E-4
770.8119	1154.1288	3203.0	-0.03021032	0.75785226	-0.0032840674999999996	0.0015960287500000059	-1.663988327205882E-4	-2.564408501838231E-4
769.8998	1163.5011	3220.0	-0.06849846	0.6713281	-0.0022522435294117646	-0.00508965647058824	6.0695527681660887E-5	-3.932756012110733E-4
769.0	1170.7786	3237.0	-0.10903106	0.5367562	-0.002384270588235294	-0.007915994117647056	-7.766297577854685E-6	-1.6625515570934212E-4
768.1621	1179.1895	3253.0	-0.086389646	0.4138061	0.001415088375	-0.00768438125	2.3745993520220588E-4	1.4475804227940983E-5
767.23474	1188.8264	3270.0	-0.061440382	0.43085402	0.0014676037647058822	0.0010028188235294115	3.0891405709342534E-6	5.11011769031142E-4
766.3545	1199.8729	3286.0	-0.04484711	0.5626416	0.0010370795	0.008236723749999997	-2.6907766544117642E-5	4.5211905790441164E-4
764.47833	1211.13	3303.0	-0.0783481	0.7073543	-0.0019706464705882354	0.008512511764705884	-1.769250570934256E-4	1.6222824394463917E-5
761.16644	1222.5007	3320.0	-0.15466027	0.76465136	-0.004488951176470587	0.0033704152941176476	-1.4813557093425599E-4	-3.024762629757786E-4
758.4789	1233.5634	3337.0	-0.20175901	0.7370826	-0.0027705141176470587	-0.0016216917647058806	1.0108453287197225E-4	-2.9365335640138405E-4
756.83575	1243.9856	3353.0	-0.19675371	0.67324144	3.128312499999994E-4	-0.003990072500000004	1.9270908547794113E-4	-1.480237959558827E-4
753.9284	1253.179	3369.0	-0.17581023	0.59483546	0.0013089674999999992	-0.004900373749999999	6.225851562499999E-5	-5.68938281249997E-5
751.10284	1264.3828	3386.0	-0.1653959	0.5862074	6.126076470588234E-4	-5.075329411764669E-4	-4.09623442906574E-5	2.5840240051903127E-4
746.37915	1274.8625	3402.0	-0.21579243	0.60933596	-0.0031497831249999997	0.0014455349999999978	-2.3514942325367645E-4	1.2206674632352904E-4
741.5742	1284.5643	3419.0	-0.30593008	0.6244147	-0.005302214705882352	8.869847058823518E-4	-1.2661362240484427E-4	-3.285589965397918E-5
736.19946	1292.4006	3436.0	-0.35819918	0.55851954	-0.003074652941176471	-0.0038761858823529384	1.3103304498269887E-4	-2.8018650519031116E-4
732.0467	1299.9066	3452.0	-0.34116545	0.4505554	0.0010646081250000015	-0.006747758750000003	2.587038166360295E-4	-1.794733042279415E-4
725.9594	1303.6937	3469.0	-0.3459186	0.28323108	-2.7959705882353174E-4	-0.009842607058823527	-7.907089316609019E-5	-1.8204990051903086E-4
718.06415	1309.7019	3486.0	-0.3993979	0.21697414	-0.0031458411764705855	-0.00389746705882353	-1.6860259515570904E-4	3.4971411764705865E-4
710.63727	1314.2721	3502.0	-0.47765502	0.20074509	-0.004891070000000001	-0.0010143156250000014	-1.0907680147058846E-4	1.8019696461397055E-4
702.96625	1319.0253	3519.0	-0.5212556	0.22807263	-0.0025647400000000033	0.0016075023529411772	1.3684294117647045E-4	1.542245869377164E-4
695.4082	1322.7959	3535.0	-0.52752995	0.23871447	-3.92146874999999E-4	6.651150000000008E-4	1.3578707031250027E-4	-5.889920955882352E-5
688.65186	1327.3481	3552.0	-0.46152413	0.244129	0.0038826952941176497	3.185017647058824E-4	2.5146130406574407E-4	-2.0389013840830497E-5
680.33405	1331.9995	3568.0	-0.4445153	0.24142645	0.0010630518749999984	-1.689093750000016E-4	-1.762277136948532E-4	-3.046319623161775E-5
671.22906	1336.1084	3585.0	-0.4972783	0.26505363	-0.0031037058823529416	0.0013898341176470587	-2.451033974913494E-4	9.169079368512119E-5
662.063	1339.7748	3602.0	-0.56437165	0.24870192	-0.003946667647058823	-9.618652941176466E-4	-4.958598615916951E-5	-1.383352595155709E-4
651.4548	1343.618	3618.0	-0.64262486	0.23008627	-0.004890825624999998	-0.001163478124999999	-5.90098736213234E-5	-1.2600801930147024E-5
640.88745	1346.1854	3636.0	-0.6809328	0.17685238	-0.002128218888888891	-0.0029574383333333338	1.534781520061726E-4	-9.96644560185186E-5
630.45807	1350.1807	3652.0	-0.6682672	0.17616145	7.916000000000034E-4	-4.318312500000039E-5	1.824886805555559E-4	1.8214095052083334E-4
620.1999	1352.9667	3668.0	-0.655656	0.18238567	7.881999999999958E-4	3.8901375000000016E-4	-2.1250000000047273E-7	2.7012304687500034E-5
610.38806	1355.7687	3685.0	-0.6193671	0.16888839	0.002134641176470592	-7.939576470588236E-4	7.92024221453292E-5	-6.958655276816611E-5
598.5599	1357.74	3701.0	-0.64650166	0.13647458	-0.0016959100000000019	-0.002025863124999999	-2.3940944852941212E-4	-7.699409237132347E-5
586.6947	1359.615	3718.0	-0.69826084	0.099870145	-0.0030446576470588246	-0.0021532020588235306	-7.93380968858131E-5	-7.490525519031257E-6
574.92096	1360.5132	3735.0	-0.75202006	0.046718277	-0.003162307058823529	-0.003126580470588235	-6.920553633217907E-6	-5.72575536332179E-5
563.6991	1361.0	3751.0	-0.74180996	0.021536482	6.3813125E-4	-0.0015738621875000002	2.3752739430147056E-4	9.704489269301467E-5
553.6406	1361.0	3768.0	-0.6775806	-0.020205341	0.003778197647058824	-0.002455401352941176	1.8470978806228377E-4	-5.1855245025951525E-5
542.2231	1359.8705	3784.0	-0.63082236	-0.06457552	0.002922389999999997	-0.0027731361874999997	-5.34879779411767E-5	-1.9858427159926475E-5
530.8128	1357.9688	3801.0	-0.64452875	-0.12683399	-8.062582352941152E-4	-0.0036622629411764713	-2.1933224913494776E-4	-5.2301573745674796E-5
519.49896	1356.0831	3817.0	-0.67518836	-0.16461365	-0.0019162256250000037	-0.0023612287499999995	-6.937296185661803E-5	8.131463694852948E-5
509.97443	1353.195	3834.0	-0.6539241	-0.19953018	0.0012508388235294137	-0.002053913529411765	1.8629790873702455E-4	1.8077365916954977E-5
499.4684	1348.8811	3851.0	-0.6166969	-0.23990077	0.002189835294117648	-0.002374740588235295	5.5235086505190254E-5	-1.8872179930795877E-5
490.99512	1344.7981	3867.0	-0.5341704	-0.28713486	0.005157906249999997	-0.0029521306249999987	1.855044347426468E-4	-3.608687729779399E-5
483.2163	1341.1082	3884.0	-0.46763775	-0.2986589	0.003913685294117649	-6.778847058823537E-4	-7.318946799307929E-5	1.3377917171280266E-4
474.24948	1335.9497	3901.0	-0.44678017	-0.3069686	0.0012269164705882379	-4.888058823529398E-4	-1.5804522491349475E-4	1.1122283737024347E-5
464.92215	1329.3533	3917.0	-0.49109277	-0.35974413	-0.002769537500000002	-0.003298470625000001	-2.4977837316176503E-4	-1.756040464154413E-4
454.499	1323.7495	3934.0	-0.56785846	-0.38750172	-0.0045156288235294086	-0.0016327994117647058	-1.027112543252592E-4	9.798065960207619E-5
445.9192	1318.9677	3950.0	-0.60704666	-0.3828133	-0.0024492625000000004	2.930262499999982E-4	1.29147895220588E-4	1.20364103860294E-4
438.63953	1315.3198	3967.0	-0.55184287	-0.29829592	0.003247281764705881	0.004971610588235296	3.35090839100346E-4	2.7521084342560574E-4
429.97025	1311.4851	3983.0	-0.47304368	-0.18978424	0.004924949374999998	0.00678198	1.048542256433823E-4	1.13148088235294E-4
422.3696	1307.6848	4000.0	-0.4333314	-0.16549174	0.002336016470588238	0.0014289705882352937	-1.5229017084775057E-4	-3.148829065743945E-4
413.9154	1302.9576	4017.0	-0.45175382	-0.2148266	-0.001083671764705882	-0.0029020505882352944	-2.011581314878894E-4	-2.5476595155709343E-4
406.07922	1299.0397	4034.0	-0.48200488	-0.25630438	-0.0017794741176470619	-0.0024398694117647056	-4.0929550173010584E-5	2.71871280276817E-5
397.73856	1294.3693	4050.0	-0.49887064	-0.28335148	-0.001054109999999997	-0.0016904437499999994	4.5335257352941555E-5	4.6839103860294134E-5
389.03714	1288.4222	4067.0	-0.4990099	-0.31906265	-8.191764705884112E-6	-0.0021006570588235304	6.152460207612428E-5	-2.4130194636678293E-5
381.60223	1283.7017	4083.0	-0.492517	-0.3239802	4.058062500000015E-4	-3.0734687499999955E-4	2.587487591911785E-5	1.1208188648897068E-4
375.16727	1278.1255	4100.0	-0.4347715	-0.33840406	0.003396794117647059	-8.484623529411771E-4	1.7594046280276809E-4	-3.1830322231833974E-5
367.65424	1271.4907	4117.0	-0.4054371	-0.38365367	0.0017255529411764696	-0.002661741764705882	-9.830830449826996E-5	-1.0666349480968852E-4
362.7812	1265.7811	4133.0	-0.34540936	-0.3923369	0.0037517337499999998	-5.427018749999991E-4	1.2663630055147063E-4	1.3243999310661768E-4
357.7892	1259.1838	4149.0	-0.28411117	-0.40221024	0.0038311368749999984	-6.170837500000005E-4	4.962695312499916E-6	-4.648867187500086E-6
352.98172	1253.4725	4166.0	-0.25110462	-0.38764578	0.0019415617647058838	8.567329411764707E-4	-1.111514770761244E-4	8.66950994809689E-5
349.21683	1247.8252	4183.0	-0.20455465	-0.34863698	0.0027382335294117645	0.0022946352941176475	4.686304498269887E-5	8.458249134948098E-5
346.49136	1242.237	4199.0	-0.15255426	-0.32820895	0.0032500243750000005	0.0012767518749999991	3.198692784926475E-5	-6.361771369485302E-5
342.71408	1234.4282	4216.0	-0.16527945	-0.38267723	-7.485405882352939E-4	-0.0032040164705882342	-2.3520970371972318E-4	-2.635746085640137E-4
340.97992	1224.8995	4232.0	-0.12519571	-0.50283974	0.0025052337500000004	-0.007510156875	2.033608961397059E-4	-2.691337752757354E-4
340.0	1214.4532	4249.0	-0.08021355	-0.63907903	0.0026460094117647056	-0.008014075882352941	8.280921280276776E-6	-2.9642294550173025E-5
338.21762	1204.3058	4266.0	-0.045776136	-0.720174	0.0020257302352941174	-0.004770292352941176	-3.648701038062283E-5	1.908107958477509E-4
337.0	1193.5046	4282.0	-0.031699635	-0.73526764	8.797813125000003E-4	-9.433525000000012E-4	-7.162180767463232E-5	2.3918374080882343E-4
336.0	1184.7844	4299.0	-0.038574405	-0.6517109	-4.043982352941178E-4	0.004915102352941177	-7.553997339965401E-5	3.446149913494811E-4
334.53003	1177.1201	4316.0	-0.0626944	-0.51684654	-0.0014188232352941176	0.007933197647058824	-5.96720588235294E-5	1.7753501730103806E-4
332.65048	1170.9514	4333.0	-0.08773516	-0.38868138	-0.0014729858823529418	0.007539127058823526	-3.1860380622837783E-6	-2.318062283737047E-5
333.0	1163.2029	4349.0	-0.04915056	-0.33898455	0.0024115375000000002	0.0031060518750000016	2.4278271139705886E-4	-2.770671989889703E-4
333.0	1153.5941	4365.0	-0.010525662	-0.42402858	0.0024140561250000003	-0.0053152518749999995	1.5741406250000434E-7	-5.263314843750001E-4
333.0	1143.3048	4382.0	0.031896155	-0.5744611	0.002495401	-0.008848971764705879	4.784992647058804E-6	-2.0786587586505174E-4
333.0	1131.6981	4398.0	0.049191505	-0.7124907	0.001080959375	-0.008626850000000005	-8.84026015625E-5	1.388261029411711E-5
333.74838	1120.5096	4415.0	0.03375213	-0.7735211	-9.08198529411765E-4	-0.0035900235294117604	-1.1700928849480971E-4	2.9628391003460263E-4
335.0	1109.7314	4431.0	0.059067477	-0.7425835	0.0015822091875000001	0.0019336000000000006	1.5565048230698533E-4	3.4522647058823506E-4
335.0	1100.5	4448.0	0.0655925	-0.65092885	3.8382488235294104E-4	0.005391449999999997	-7.049319442041524E-5	2.034029411764704E-4
337.42682	1090.8658	4465.0	0.0977933	-0.56554323	0.001894164705882353	0.005022683529411768	8.884351903114188E-5	-2.1692145328719377E-5
340.6029	1080.4927	4482.0	0.15343477	-0.5453316	0.0032730276470588236	0.0011889194117647014	8.110958477508651E-5	-2.2551553633218038E-4
343.44107	1069.8973	4498.0	0.19797848	-0.5843755	0.002783981875000001	-0.0024402437500000013	-3.056536075367642E-5	-2.2682269761029392E-4
347.15704	1060.6073	4515.0	0.25824988	-0.6005189	0.003545376470588234	-9.496117647058776E-4	4.4787917387543125E-5	8.76842344290661E-5
351.74896	1053.3347	4532.0	0.29684332	-0.5425613	0.0022702023529411787	0.0034092705882352906	-7.501024221453267E-5	2.564048442906569E-4
356.46786	1046.5321	4548.0	0.31083652	-0.42307812	8.74574999999999E-4	0.007467698750000001	-8.722670955882373E-5	2.536517601102944E-4
362.80576	1040.8956	4565.0	0.3623168	-0.3043097	0.0030282517647058815	0.0069863776470588225	1.2668686851211074E-4	-2.831300605536346E-5
369.47574	1036.7621	4581.0	0.4281761	-0.21763924	0.004116206250000001	0.00541690375	6.799715533088244E-5	-9.809211856617639E-5
377.41208	1032.0352	4598.0	0.49039558	-0.19222312	0.0036599694117647056	0.001495065882352942	-2.6837461072664414E-5	-2.306963451557093E-4
387.06116	1029.5878	4615.0	0.5780026	-0.15369539	0.005153354117647061	0.00226633705882353	8.784615916955033E-5	4.5368892733564E-5
396.55884	1026.7402	4631.0	0.6314955	-0.11830855	0.003343306249999997	0.0022116774999999993	-1.131279917279415E-4	-3.41622242647067E-6
404.4678	1024.9065	4647.0	0.60631144	-0.08217513	-0.001574003749999997	0.00225833875	-3.0733187499999964E-4	2.9163281250000413E-6
412.95572	1024.0	4664.0	0.57865506	-0.042528372	-0.0016268458823529433	0.0023321622352941176	-3.1083607266439003E-6	4.342557958477505E-6
421.33493	1024.0	4681.0	0.516737	0.020593261	-0.0036422388235294117	0.003713037235294118	-1.1855252595155696E-4	8.122794117647062E-5
431.93457	1024.7869	4697.0	0.5358792	0.061581526	0.0011963874999999999	0.0025617665624999997	3.0241414522058825E-4	-7.19544170496324E-5
443.03958	1026.3466	4714.0	0.6254595	0.11917831	0.005269429411764703	0.003388046117647059	2.3959070069204136E-4	4.8604679714532886E-5
455.40823	1028.568	4731.0	0.7488613	0.17416734	0.0072589294117647064	0.0032346488235294123	1.1702941176470608E-4	-9.023370242214498E-6
466.53897	1031.8463	4747.0	0.7853682	0.21444185	0.0022816812500000005	0.002517156874999999	-3.110780101102941E-4	-4.4843246783088326E-5
479.33636	1034.6675	4764.0	0.78933656	0.23319806	2.3343294117647082E-4	0.0011033064705882366	-1.2048519463667822E-4	-8.316767084775073E-5
490.22647	1037.4088	4781.0	0.7321053	0.21941327	-0.0033665447058823534	-8.108700000000011E-4	-2.1176339100346025E-4	-1.1259861591695516E-4
501.70474	1042.3524	4797.0	0.6954805	0.25377926	-0.002289050000000001	0.002147874375000001	6.734341911764704E-5	1.849215234375001E-4
511.92947	1045.9718	4814.0	0.65416425	0.27974635	-0.0024303676470588203	0.0015274758823529393	-8.31280276816585E-6	-3.649402897923891E-5
520.26385	1050.7056	4830.0	0.55784994	0.3041202	-0.006019644375000001	0.0015233656250000019	-2.243297954963238E-4	-2.568910845585906E-7
528.04	1055.52	4846.0	0.44701013	0.32215884	-0.006927488124999999	0.0011274149999999997	-5.674023437499988E-5	-2.474691406250014E-5
534.4856	1061.8641	4863.0	0.35733962	0.34492156	-0.00527473588235294	0.0013389835294117655	9.722072015570935E-5	1.2445207612456813E-5
540.5584	1067.5585	4880.0	0.2997081	0.37508303	-0.0033900894117647085	0.001774204117647057	1.1086155709342538E-4	2.5601211072664204E-5
546.2255	1074.634	4896.0	0.28619993	0.42423773	-8.442606249999991E-4	0.0030721687499999997	1.5911429917279433E-4	8.112278952205892E-5
551.8265	1081.1019	4913.0	0.28375512	0.4318207	-1.4381235294117436E-4	4.460570588235307E-4	4.1202839532872044E-5	-1.5447715830449818E-4
557.4754	1087.6339	4931.0	0.3000119	0.42631295	9.031544444444428E-4	-3.059861111111099E-4	5.8164822076978736E-5	-4.178017610748003E-5
561.0909	1094.1364	4946.0	0.2672369	0.41625816	-0.002185	-6.703193333333357E-4	-2.0587696296296283E-4	-2.4288881481481722E-5
563.95337	1098.8601	4963.0	0.20506245	0.36482015	-0.0036573205882352937	-0.0030257652941176457	-8.660709342560551E-5	-1.3855564475201825E-4
565.79663	1104.3899	4979.0	0.10157121	0.30111042	-0.006468202500000001	-0.003981858125000001	-1.756801194852942E-4	-5.975580193014722E-5
567.0	1110.1748	4996.0	0.024732733	0.2937737	-0.004519910411764705	-4.3157176470588017E-4	1.1460541695501739E-4	2.088403741349483E-4
567.0	1117.0	5013.0	-0.031761598	0.3470354	-0.0033231959411764707	0.0031330411764705864	7.039496885813144E-5	2.0968311418685098E-4
567.0	1123.4155	5029.0	-0.058916196	0.41583636	-0.0016971623749999997	0.004300060000000001	1.0162709788602944E-4	7.293867647058843E-5
566.0	1130.0936	5046.0	-0.09458625	0.4391289	-0.002098238470588235	0.0013701494117647043	-2.359271150519032E-5	-1.7234768166089984E-4
563.7472	1136.7584	5063.0	-0.13601948	0.4218497	-0.0024372488235294117	-0.0010164235294117644	-1.9941785467128033E-5	-1.403866435986158E-4
561.8634	1143.5463	5079.0	-0.15803868	0.39728093	-0.0013761999999999993	-0.001535548125000001	6.631555147058827E-5	-3.244528722426479E-5
558.0445	1149.9332	5096.0	-0.20895734	0.39043823	-0.002995215294117647	-4.025117647058811E-4	-9.523619377162634E-5	6.664919766436001E-5
555.2553	1156.6171	5112.0	-0.23396875	0.40505114	-0.0015632131250000007	9.133068749999987E-4	8.95001355698529E-5	8.223866498161748E-5
551.4903	1162.2646	5129.0	-0.24968652	0.3739858	-9.245747058823525E-4	-0.0018273729411764704	3.75669658304499E-5	-1.612164597750864E-4
547.66205	1166.3379	5145.0	-0.25535893	0.301881	-3.545256249999993E-4	-0.004506549999999998	3.5628067555147076E-5	-1.6744856617647048E-4
544.901	1170.099	5163.0	-0.22599642	0.20657079	0.0016312505555555546	-0.005295011666666667	1.1032089891975299E-4	-4.380342592592604E-5
541.1359	1172.432	5178.0	-0.20676515	0.12997165	0.0012820846666666663	-0.005106609333333334	-2.3277725925925888E-5	1.2560155555555533E-5
536.37976	1174.3102	5195.0	-0.24798469	0.06295603	-0.0024246788235294118	-0.0039420952941176465	-2.180449111880046E-4	6.85008258362169E-5
532.57263	1176.2137	5212.0	-0.2561124	0.046795283	-4.781005882352947E-4	-9.50632176470588E-4	1.1450460207612454E-4	1.7596841868512108E-4
529.8655	1177.0673	5228.0	-0.22530161	0.029830879	0.0019256743750000003	-0.00106027525	1.5023593520220593E-4	-6.852692095588245E-6
526.0847	1177.0	5245.0	-0.20603281	-0.0033114087	0.001133458823529412	-0.0019495463352941177	-4.660091479238755E-5	-5.2310063840830455E-5
