# Supplementary material for: Finger drawing on smartphone screens enables early Parkinson’s disease detection through hybrid 1D-CNN and BiGRU deep learning architecture
Source: PLoS One. 2025 Jul 14;20(7):e0327733. doi: 10.1371/journal.pone.0327733 (PMC12258557; doi:10.1371/journal.pone.0327733)
Supplement: S2 File — (ZIP) [file pone.0327733.s002.zip › Dataset/Spiral/healthy/042_HC_SPIR_R.txt]

516.0	614.0	0.0	0.0	0.0	0.0	0.0	0.0	0.0
543.64526	615.0	116.0	1.5190469	0.0	0.013095231896551724	0.0	1.1288993014268727E-4	0.0
562.24054	616.0	132.0	0.8185295	0.08129412	-0.0437823375	0.0050808825	-0.003554848087284483	3.1755515625E-4
575.5816	616.7636	149.0	0.57496977	0.04061007	-0.014327042941176468	-0.0023931794117647057	0.0017326643858131489	-4.3965070069204153E-4
587.85925	620.38837	165.0	0.4927236	0.20169762	-0.005140385625000004	0.010067971875	5.74166082261029E-4	7.788219554227941E-4
599.0	622.5	181.0	0.51241606	0.23056257	0.001230778749999998	0.001804059375	3.981977734375001E-4	-5.1649453125E-4
603.5907	624.0	198.0	0.31384552	0.20052786	-0.011680619999999997	-0.0017667476470588231	-7.594940441176468E-4	-2.1004747188581313E-4
609.6263	625.52527	215.0	0.15897512	0.12692872	-0.009110023529411765	-0.0043293611764705885	1.5121155709342548E-4	-1.5074197231833915E-4
622.21295	628.91797	231.0	0.2922256	0.107970975	0.008328154999999999	-0.0011848590624999999	0.0010898861580882352	1.965313821231618E-4
635.5812	632.8604	248.0	0.6151035	0.1702299	0.018992817647058825	0.0036622897058823526	6.273330968858134E-4	2.851263981401384E-4
647.21045	635.3684	265.0	0.8764472	0.24544364	0.01537315882352941	0.004424337647058824	-2.1292110726643624E-4	4.4826349480968884E-5
657.9467	639.6489	281.0	0.8845491	0.27463102	5.063687499999997E-4	0.0018242112500000008	-9.291743795955881E-4	-1.6250789981617642E-4
664.73395	642.1835	298.0	0.6035364	0.21996915	-0.01653015882352941	-0.003215404117647059	-0.0010021486807958477	-2.964479628027682E-4
671.46967	645.3131	315.0	0.35731453	0.16834842	-0.014483639411764703	-0.003036513529411765	1.2038349480968868E-4	1.0522975778546702E-5
675.24133	647.12067	331.0	0.20458043	0.1344324	-0.00954588125	-0.0021197512499999994	3.086098851102939E-4	5.729764246323535E-5
680.0025	649.0012	348.0	0.14269608	0.10248496	-0.0036402558823529414	-0.0018792611764705887	3.473897275086506E-4	1.414647491349475E-5
684.0672	652.0336	364.0	0.14128506	0.114300564	-8.81887500000008E-5	7.384752499999996E-4	2.2200419577205879E-4	1.6360852665441177E-4
688.7793	655.7793	381.0	0.19600005	0.17550159	0.003218528823529413	0.0036000603529411776	1.945127984429067E-4	1.683285354671281E-4
694.61774	658.87256	397.0	0.27852616	0.22289316	0.005157881875000001	0.0029619731249999996	1.2120956571691174E-4	-3.988045174632362E-5
699.45844	663.639	414.0	0.3292444	0.27614754	0.0029834258823529395	0.003132610588235295	-1.2790917603806243E-4	1.0037497837370328E-5
705.361	668.574	431.0	0.3539407	0.31014222	0.001452723529411765	0.0019996870588235294	-9.004131487889261E-5	-6.664256055363329E-5
711.8781	675.15857	447.0	0.38151434	0.36460525	0.0017233525000000006	0.003403939374999998	1.6914310661764726E-5	8.776576976102929E-5
718.0174	681.0174	464.0	0.4012377	0.41199517	0.0011601976470588216	0.0027876423529411784	-3.312675605536347E-5	-3.625276600345998E-5
723.2687	686.903	480.0	0.38625523	0.42205444	-9.364043749999981E-4	6.287043749999971E-4	-1.3103762637867622E-4	-1.3493362362132383E-4
728.0792	692.0792	497.0	0.33598188	0.37313828	-0.002957255882352941	-0.0028774211764705875	-1.1887361807958487E-4	-2.0624267949826967E-4
731.9872	697.4808	514.0	0.24662717	0.3223778	-0.005256159411764706	-0.002985910588235294	-1.3522961937716268E-4	-6.381730103806255E-6
735.80585	702.2088	530.0	0.18906842	0.27393126	-0.0035974218750000012	-0.003027908749999999	1.0367109604779407E-4	-2.6248851102940657E-6
739.731	708.09656	547.0	0.1859583	0.3021238	-1.829482352941173E-4	0.0016583847058823523	2.0085139057093436E-4	2.7566432093425596E-4
744.6608	713.9913	564.0	0.2338611	0.3391695	0.002817811764705882	0.0021791588235294127	1.76515294117647E-4	3.063377162629767E-5
750.585	721.78	581.0	0.30990198	0.4265182	0.004472992941176472	0.005138158823529412	9.736359861591707E-5	1.740588235294117E-4
755.3356	728.67114	597.0	0.35139185	0.46597725	0.002593116874999999	0.0024661906249999997	-1.1749225413602957E-4	-1.6699801240808824E-4
759.16766	735.3353	613.0	0.30373502	0.4592006	-0.002978551874999999	-4.235406249999997E-4	-3.482292968749999E-4	-1.8060820312499996E-4
763.09894	741.14844	630.0	0.2372489	0.40982538	-0.003910948235294118	-0.0029044247058823526	-5.4846844723183495E-5	-1.4593435769896194E-4
768.9012	748.8682	647.0	0.23655474	0.39837274	-4.0832941176470545E-5	-6.736847058823538E-4	2.2765384083044986E-4	1.3121999999999993E-4
775.74817	755.74817	663.0	0.33736017	0.41922867	0.006300339375	0.0013034956250000014	3.963232697610294E-4	1.235737706801472E-4
779.7406	761.7406	680.0	0.38568515	0.42326903	0.002842645882352939	2.376682352941156E-4	-2.0339373486159183E-4	-6.269572880622856E-5
783.633	767.44946	696.0	0.31409556	0.3662689	-0.004474349374999999	-0.003562508124999999	-4.573122035845586E-4	-2.3751102251838216E-4
787.53033	773.29553	713.0	0.21293567	0.31664622	-0.005950581764705883	-0.00291898117647059	-8.683719939446376E-5	3.7854526384082874E-5
793.23303	779.9774	729.0	0.20551303	0.3154244	-4.6391499999999877E-4	-7.636374999999904E-5	3.4291667279411775E-4	1.7766358915441194E-4
798.02014	787.6935	746.0	0.26844084	0.40401393	0.003701635882352941	0.005211148823529414	2.4503240484429053E-4	3.110301513840831E-4
803.2618	796.52356	763.0	0.34820992	0.51636076	0.0046922988235294115	0.0066086370588235265	5.827429065743943E-5	8.22051903114184E-5
808.5	804.0	779.0	0.34968016	0.55865526	9.189000000000072E-5	0.002643406250000001	-2.8752555147058817E-4	-2.4782692555147035E-4
811.9992	813.4979	796.0	0.28259525	0.5679977	-0.003946171176470588	5.495552941176508E-4	-2.3753301038062288E-4	-1.2316770328719707E-4
816.9025	820.80505	812.0	0.24952894	0.5219596	-0.002066644375000001	-0.002877381250000005	1.174704250919117E-4	-2.1418353400735348E-4
823.11285	830.85474	829.0	0.29570472	0.5369232	0.002716222352941175	8.802117647058868E-4	2.813451016435986E-4	2.2103488321799364E-4
827.59973	838.19946	846.0	0.31642717	0.5192997	0.0012189676470588237	-0.0010366764705882362	-8.80738062283736E-5	-1.127581314878896E-4
831.2864	843.85913	862.0	0.29252094	0.43275678	-0.0014941393749999983	-0.0054089325000000014	-1.6956918887867637E-4	-2.7326600183823533E-4
835.44214	850.8843	879.0	0.21945235	0.34448758	-0.0042981523529411775	-0.005192305882352941	-1.6494193987889289E-4	1.2742742214532963E-5
840.5028	857.5028	896.0	0.2151111	0.34298563	-2.55367647058823E-4	-8.835000000000174E-5	2.3781086505190324E-4	3.002326989619376E-4
845.25165	866.41943	912.0	0.25260302	0.41830197	0.0023432450000000007	0.004707271250000002	1.6241329044117649E-4	2.9972632812500026E-4
850.0802	874.10693	929.0	0.3106167	0.51368666	0.0034125694117647064	0.005610864117647055	6.290143598615915E-5	5.315252162629724E-5
853.8603	880.7904	945.0	0.30711925	0.5124237	-2.1859062500000082E-4	-7.893499999999526E-5	-2.269475022977942E-4	-3.5561244485294067E-4
856.68506	886.5276	962.0	0.22037512	0.41165432	-0.005102595882352941	-0.005927610588235295	-2.8729442690311415E-4	-3.440397404844294E-4
859.6935	893.38696	978.0	0.1459916	0.34029284	-0.0046489700000000005	-0.004460092500000002	2.8351617647058797E-5	9.171988051470583E-5
862.5474	898.54736	995.0	0.122359194	0.3045681	-0.0013901415294117643	-0.0021014552941176455	1.916957923875433E-4	1.3874336505190332E-4
864.75085	904.25256	1011.0	0.123400316	0.30882666	6.507012499999947E-5	2.661599999999979E-4	9.095072840073524E-5	1.4797595588235271E-4
867.3947	910.09204	1028.0	0.12903665	0.32159188	3.315490588235298E-4	7.508952941176483E-4	1.5675231401384136E-5	2.8513840830450025E-5
869.6469	914.9408	1045.0	0.1363873	0.30646166	4.3239117647058745E-4	-8.900129411764689E-4	5.931889273356332E-6	-9.652401384083043E-5
872.1897	922.3794	1061.0	0.1290638	0.34114352	-4.577187499999989E-4	0.002167616249999997	-5.563187040441165E-5	1.9110182444852914E-4
875.03076	930.54614	1078.0	0.15173225	0.46291015	0.0013334382352941181	0.007162742941176473	1.053621756055363E-4	2.9383098183391037E-4
877.44574	937.78296	1095.0	0.16954109	0.5029668	0.0010475788235294113	0.0023562735294117665	-1.681525951557099E-5	-2.8273349480968863E-4
880.37445	945.4978	1111.0	0.17442442	0.5237348	3.0520812499999946E-4	0.0012979999999999936	-4.639816865808824E-5	-6.61420955882358E-5
883.3595	952.438	1128.0	0.18600209	0.47402397	6.810394117647066E-4	-0.002924166470588231	2.2107722750865125E-5	-2.4836273356401315E-4
886.55084	960.1017	1144.0	0.17501794	0.4315283	-6.865093749999999E-4	-0.0026559793750000026	-8.547179917279415E-5	1.676169347426427E-5
889.4023	967.80457	1161.0	0.17629008	0.45121965	7.4831764705881E-5	0.001158314705882356	4.4784772923875345E-5	2.2437024005190343E-4
891.1754	974.52625	1178.0	0.153977	0.4489246	-0.0013125341176470579	-1.350029411764718E-4	-8.160975778546698E-5	-7.607750865051928E-5
893.0805	979.161	1194.0	0.11792553	0.362986	-0.002253216875	-0.005371162500000002	-5.879267233455889E-5	-3.272599724264706E-4
895.01575	986.063	1211.0	0.09618544	0.31663507	-0.001278828823529412	-0.0027265252941176443	5.731694420415224E-5	1.5556689446366808E-4
896.0	993.84863	1227.0	0.06827644	0.34880665	-0.0017443125000000002	0.0020107237499999986	-2.909272977941176E-5	2.9607806525735266E-4
896.9599	1003.7993	1244.0	0.039168186	0.4968897	-0.0017122502352941173	0.008710767647058823	1.8860155709342873E-6	3.9412022923875436E-4
897.8636	1013.318	1260.0	0.026579827	0.6457064	-7.867724375E-4	0.009301043750000001	5.784236236213233E-5	3.689225643382368E-5
899.7723	1022.8612	1277.0	0.050968718	0.6899481	0.0014346406470588237	0.002602452941176467	1.3067135791522492E-4	-3.9403475346020794E-4
902.495	1033.7375	1294.0	0.11927822	0.6733471	0.004018206	-9.765294117647045E-4	1.5197443252595153E-4	-2.1052837370242185E-4
904.72833	1043.6417	1310.0	0.18149404	0.6550932	0.0038884887499999994	-0.0011408687499999959	-8.107328125000026E-6	-1.0271208639705709E-5
906.66565	1053.3281	1327.0	0.17832756	0.6150667	-1.8626352941176466E-4	-0.0023545000000000046	-2.3969131055363315E-4	-7.139007352941227E-5
908.6265	1063.7593	1343.0	0.14565782	0.6065119	-0.00204185875	-5.346749999999983E-4	-1.1597470128676471E-4	1.1373906250000039E-4
910.56683	1073.8342	1360.0	0.1095995	0.6076065	-0.002121077647058823	6.438823529412097E-5	-4.659935121107228E-6	3.5239013840830547E-5
911.0	1083.5	1377.0	0.06585142	0.5963701	-0.0025734164705882357	-6.609647058823551E-4	-2.660816608996545E-5	-4.266782006920447E-5
911.0	1093.165	1393.0	0.012964784	0.5913148	-0.0033054147499999996	-3.1595624999999905E-4	-4.574989246323524E-5	2.156302849264725E-5
911.0	1101.4089	1411.0	-0.0376027	0.5414519	-0.0028093046666666666	-0.0027701611111111135	2.7561671296296277E-5	-1.3634471450617303E-4
911.0	1110.4003	1427.0	-0.053932514	0.5010876	-0.0010206133749999999	-0.0025227687500000012	1.1179320572916667E-4	1.5462022569444518E-5
911.0	1118.0598	1443.0	-0.033884276	0.46542624	0.0012530148750000002	-0.0022288349999999985	1.42101765625E-4	1.8370859375000173E-5
910.0	1124.5339	1460.0	-0.034848683	0.40540412	-5.672982352941179E-5	-0.0035307129411764715	-7.704380579584776E-5	-7.658105536332194E-5
908.8337	1131.4989	1476.0	-0.059870183	0.369509	-0.0015638437500000001	-0.002243445	-9.419462040441178E-5	8.045424632352946E-5
909.0	1138.2942	1493.0	-0.053007174	0.3573248	4.037064117647061E-4	-7.167176470588223E-4	1.1573824480968859E-4	8.980749134948106E-5
907.0159	1144.9364	1510.0	-0.071901955	0.35950524	-0.0011114577058823534	1.2826117647058856E-4	-8.912730103806232E-5	4.9704636678200636E-5
906.0	1154.7604	1526.0	-0.08979737	0.46689293	-0.0011184634374999999	0.006711730624999999	-4.3785822610290556E-7	4.1146684053308815E-4
906.0	1163.4402	1543.0	-0.062108368	0.5680546	0.001628764823529412	0.005950686470588234	1.616016624134948E-4	-4.4767303200692025E-5
905.0	1171.2671	1559.0	-0.040198334	0.5858433	0.0013693771249999997	0.0011117937499999994	-1.621173115808827E-5	-3.024307950367647E-4
904.0	1177.3572	1576.0	-0.03669339	0.49011704	2.061731764705884E-4	-0.005630956470588233	-6.842376167820066E-5	-3.9663236591695484E-4
903.0	1183.2128	1593.0	-0.043508712	0.34778863	-4.0090129411764696E-4	-0.008372259411764707	-3.571026297577855E-5	-1.6125311418685144E-4
901.3307	1190.0079	1609.0	-0.08339953	0.29273918	-0.002493176125	-0.003440590625	-1.3076717693014708E-4	3.082292991727942E-4
901.0	1195.5	1626.0	-0.08297674	0.31553498	2.4870000000000367E-5	0.0013409294117647079	1.4812036029411766E-4	2.8126588451557103E-4
898.5	1202.5	1642.0	-0.094052896	0.37436122	-6.922597500000002E-4	0.0036766399999999984	-4.482060937500004E-5	1.4598191176470567E-4
895.48663	1209.5402	1659.0	-0.15348877	0.4169109	-0.0034962278823529413	0.0025029223529411753	-1.6493930190311418E-4	-6.904221453287194E-5
895.0	1215.1764	1676.0	-0.13595429	0.38227463	0.0010314399999999996	-0.0020374276470588215	2.6633340484429063E-4	-2.670794117647057E-4
892.642	1222.0739	1692.0	-0.115149796	0.3773744	0.0013002808750000004	-3.0626437500000034E-4	1.6802554687500053E-5	1.0819770450367632E-4
892.0	1229.201	1709.0	-0.0755021	0.3909718	0.002332217411764706	7.998470588235283E-4	6.070214922145326E-5	6.506537846020756E-5
891.0	1235.911	1725.0	-0.03518265	0.41666117	0.002519965625	0.0016055856250000028	1.1734263327205886E-5	5.0358660386029655E-5
888.77606	1241.6718	1742.0	-0.07761409	0.406001	-0.002495967058823529	-6.270688235294132E-4	-2.950548637543252E-4	-1.313326146193774E-4
887.8584	1247.4248	1758.0	-0.07616517	0.3625368	9.055749999999953E-5	-0.0027165125000000005	1.6165778492647053E-4	-1.305902297794117E-4
886.9033	1253.2899	1775.0	-0.06178901	0.33300516	8.456564705882357E-4	-0.0017371552941176454	4.441758650519036E-5	5.760924740484442E-5
886.0	1259.1477	1792.0	-0.06984244	0.3249583	-4.7373117647058865E-4	-4.7334470588235555E-4	-7.761103806228378E-5	7.434179930795823E-5
885.0137	1265.9453	1808.0	-0.0451144	0.35649556	0.0015455025000000004	0.0019710787500000007	1.2620210477941183E-4	1.5277646599264728E-4
883.0994	1272.6022	1825.0	-0.06709163	0.4037706	-0.0012927782352941176	0.0027808847058823525	-1.669576903114187E-4	4.7635644463667755E-5
881.1501	1279.5498	1842.0	-0.115507804	0.44178778	-0.002848010235294118	0.0022363047058823553	-9.148423529411768E-5	-3.203411764705866E-5
880.19165	1285.425	1858.0	-0.113230824	0.42297006	1.4231125000000074E-4	-0.0011761075000000024	1.8689509283088243E-4	-2.1327576286764736E-4
879.0	1292.2904	1875.0	-0.10055658	0.39867985	7.455437647058816E-4	-0.0014288358823529399	3.548426557093417E-5	-1.4866375432525737E-5
877.2733	1298.9067	1891.0	-0.0708103	0.37640998	0.0018591425	-0.0013918668750000016	6.95999209558824E-5	2.3105629595586457E-6
876.0	1304.9546	1908.0	-0.075079486	0.3784899	-2.511285882352938E-4	1.223482352941184E-4	-1.2413359342560552E-4	8.90714770761247E-5
875.0	1311.7766	1924.0	-0.076719135	0.3923767	-1.0247806249999956E-4	8.67925000000002E-4	9.29065785845589E-6	4.659854779411773E-5
873.4593	1317.6222	1941.0	-0.07575084	0.38221145	5.695852941176435E-5	-5.979558823529421E-4	9.37862305363317E-6	-8.622828719723201E-5
871.5345	1323.3965	1957.0	-0.08988947	0.35010666	-8.83664375E-4	-0.0020065493749999996	-5.878893152573527E-5	-8.80370932904411E-5
869.566	1329.3021	1974.0	-0.11277943	0.33699268	-0.0013464682352941177	-7.714105882352956E-4	-2.7223756487889278E-5	7.265522275086494E-5
867.64435	1335.067	1991.0	-0.14028396	0.33625057	-0.0016179135294117654	-4.36535294117625E-5	-1.596737024221457E-5	4.2809238754325476E-5
867.0	1339.5765	2008.0	-0.10644251	0.30617484	0.0019906735294117654	-0.0017691605882352954	2.1226982698961948E-4	-1.015004152249137E-4
864.7502	1346.9993	2024.0	-0.0842074	0.3432099	0.0013896943750000001	0.0023146912500000005	-3.756119715073533E-5	2.55240739889706E-4
863.8471	1352.4587	2041.0	-0.062660635	0.36272207	0.001267456764705882	0.0011477747058823526	-7.1904476643598856E-6	-6.864214965397928E-5
861.89014	1360.4396	2057.0	-0.08153034	0.42733243	-0.0011793565625	0.004038147499999999	-1.5292583295036763E-4	1.806482996323529E-4
859.93134	1367.2747	2074.0	-0.11408772	0.46402344	-0.0019151399999999999	0.002158294705882354	-4.328137867647058E-5	-1.1057957612456732E-4
857.0425	1373.8727	2091.0	-0.16262409	0.46590373	-0.0028550805882352937	1.1060529411764745E-4	-5.529062283737022E-5	-1.2045231833910039E-4
855.07697	1379.769	2107.0	-0.16645151	0.39833662	-2.3921374999999988E-4	-0.004222944375000003	1.6349167738970586E-4	-2.7084685431985313E-4
852.13257	1385.6023	2124.0	-0.17736329	0.35150313	-6.418694117647064E-4	-0.002754911176470587	-2.3685627162629797E-5	8.63548940311421E-5
850.1649	1389.6702	2140.0	-0.15262991	0.26778975	0.00154583625	-0.00523208625	1.3673160386029414E-4	-1.5482344209558833E-4
847.49475	1393.5052	2157.0	-0.13628651	0.20893335	9.613764705882358E-4	-0.0034621411764705883	-3.437998702422142E-5	1.041144160899654E-4
845.2757	1397.4486	2173.0	-0.14254786	0.17978838	-3.9133437499999993E-4	-0.0018215606249999995	-8.454442784926473E-5	1.025362844669118E-4
842.3391	1401.3218	2190.0	-0.15876125	0.17760594	-9.537288235294114E-4	-1.283788235294122E-4	-3.308202638408303E-5	9.959892949826985E-5
839.7716	1405.2284	2207.0	-0.15905422	0.2018723	-1.723352941176491E-5	0.0014274329411764714	5.5087958477508614E-5	9.151833910034608E-5
836.92596	1409.074	2224.0	-0.1736482	0.23201233	-8.584694117647063E-4	0.0017729429411764697	-4.948446366782008E-5	2.0324117647058725E-5
833.06415	1414.4038	2240.0	-0.19849344	0.26481974	-0.0015528274999999994	0.0020504631250000023	-4.339738051470582E-5	1.734501148897079E-5
829.2539	1417.7461	2257.0	-0.24225397	0.26732448	-0.002574148823529413	1.4733764705882058E-4	-6.007772491349492E-5	-1.1194855752595187E-4
826.6218	1421.7563	2273.0	-0.23212695	0.25606862	6.329387500000009E-4	-7.034912499999969E-4	2.0044297334558838E-4	-5.3176806066176094E-5
822.4141	1425.5858	2290.0	-0.22891785	0.23438132	1.8877058823529367E-4	-0.0012757235294117658	-2.6127538927335717E-5	-3.3660722318339344E-5
819.4475	1430.8287	2307.0	-0.19746917	0.24940626	0.0018499223529411769	8.838199999999992E-4	9.771480968858137E-5	1.2703197231833912E-4
815.58673	1434.4132	2323.0	-0.20120874	0.2566538	-2.3372312499999985E-4	4.529712499999998E-4	-1.3022784237132353E-4	-2.6928046874999966E-5
812.80237	1437.0988	2340.0	-0.19814359	0.23247164	1.8030294117646993E-4	-0.0014224799999999988	2.435447448096881E-5	-1.1032066176470579E-4
808.8713	1442.1288	2357.0	-0.21503381	0.22915113	-9.935423529411755E-4	-1.9532411764705874E-4	-6.904972318339091E-5	7.218564013840824E-5
804.0193	1445.9872	2373.0	-0.24263486	0.22613862	-0.001725065625000001	-1.8828187499999975E-4	-4.5720204503676596E-5	4.4014016544118657E-7
797.32043	1451.7596	2389.0	-0.34253716	0.2775065	-0.00624389375	0.0032104924999999986	-2.8242675781249994E-4	2.124233984374999E-4
790.39233	1456.7058	2406.0	-0.44944128	0.34017444	-0.006288477647058823	0.0036863494117647076	-2.622582179930765E-6	2.7991583044982886E-5
783.46674	1460.6888	2423.0	-0.5126035	0.3229026	-0.0037154247058823523	-0.0010159905882352964	1.5135605536332182E-4	-2.766082352941179E-4
775.86475	1465.5676	2439.0	-0.5067545	0.28582704	3.6556249999999957E-4	-0.0023172225000000005	2.55061700367647E-4	-8.1326994485294E-5
767.03595	1470.223	2456.0	-0.5204505	0.26376554	-8.056470588235318E-4	-0.0012977352941176445	-6.889467993079596E-5	5.996983564013859E-5
757.57904	1476.0526	2473.0	-0.55880374	0.28642386	-0.002256072941176468	0.0013328423529411738	-8.531916955017272E-5	1.547398615916952E-4
747.2358	1482.8821	2489.0	-0.6304108	0.38021466	-0.0044754412500000035	0.0058619250000000005	-1.3871051930147097E-4	2.830676654411767E-4
734.9794	1489.2975	2506.0	-0.72291344	0.4330866	-0.005441331764705881	0.0031101141176470594	-5.681708910034573E-5	-1.6187122837370242E-4
720.0	1497.0	2522.0	-0.86231726	0.47512946	-0.008712738749999997	0.002627678750000001	-2.0446293658088228E-4	-3.0152210477941152E-5
700.7476	1504.4175	2539.0	-1.0983132	0.49123776	-0.01388211411764706	9.475470588235305E-4	-3.04080903979239E-4	-9.883127595155707E-5
686.45764	1510.0896	2555.0	-1.1744188	0.4412776	-0.0047566	-0.003122510000000002	5.703446323529412E-4	-2.5437856617647076E-4
670.58075	1515.9072	2572.0	-1.106358	0.374772	0.004003576470588237	-0.003912094117647058	5.153044982698962E-4	-4.644612456747391E-5
652.12537	1521.6249	2589.0	-1.0590194	0.32011244	0.0027846235294117653	-0.0032152682352941174	-7.170311418685127E-5	4.098975778546712E-5
636.54987	1525.1813	2605.0	-0.9893489	0.24988408	0.004354406249999998	-0.004389272499999999	9.811142003676455E-5	-7.337526654411762E-5
623.0597	1528.1343	2622.0	-0.9030722	0.17267087	0.005075099999999999	-0.004541953529411765	4.239375000000006E-5	-8.981237024221503E-6
612.6375	1530.0604	2639.0	-0.7346822	0.08913703	0.00990529411764706	-0.004913755294117647	2.841290657439448E-4	-2.187069204152245E-5
601.7846	1532.0359	2655.0	-0.5426929	0.034386296	0.011999331249999995	-0.0034219208750000006	1.3087732077205838E-4	9.323965119485288E-5
592.1758	1533.9648	2671.0	-0.4590573	0.03565056	0.005227225000000002	7.901650000000007E-5	-4.2325664062499956E-4	2.1880858593750004E-4
583.3087	1535.9229	2688.0	-0.47138572	0.08398596	-7.252011764705887E-4	0.0028432588235294117	-3.501427162629759E-4	1.6260248961937716E-4
575.8138	1537.7965	2705.0	-0.4459039	0.10521584	0.0014989305882352935	0.0012488164705882357	1.308312802768166E-4	-9.379072664359859E-5
566.79865	1538.8003	2721.0	-0.43948033	0.0885132	4.014731250000028E-4	-0.0010439150000000003	-6.859109145220567E-5	-1.4329571691176475E-4
559.0369	1540.0	2738.0	-0.43388495	0.06833534	3.2913999999999903E-4	-0.0011869329411764709	-4.254889705882575E-6	-8.412820069204152E-6
552.8738	1540.7087	2755.0	-0.41381377	0.03416598	0.0011806576470588216	-0.0020099623529411764	5.0089273356401325E-5	-4.841349480968856E-5
547.03467	1541.0	2771.0	-0.35600188	0.013727916	0.003613243125000002	-0.001277379	1.520365923713238E-4	4.578645955882353E-5
542.198	1541.6007	2788.0	-0.27280992	9.831495E-4	0.004893644705882353	-7.496921470588235E-4	7.531774005190302E-5	3.104040311418685E-5
536.4117	1542.0	2805.0	-0.24077305	0.0123989405	0.001884521764705882	6.715171176470588E-4	-1.7700723183391008E-4	8.360054498269896E-5
530.5	1542.0	2821.0	-0.29430592	0.0064234454	-0.0033458043750000006	-3.7346844375E-4	-3.2689538373161767E-4	-6.531159758731618E-5
526.0876	1542.0	2838.0	-0.3148306	-0.0035418589	-0.0012073341176470599	-5.861943705882353E-4	1.2579236807958477E-4	-1.2513289814013839E-5
519.8146	1542.0	2854.0	-0.32930124	-0.008924485	-9.044149999999987E-4	-3.3641413124999996E-4	1.8932444852941323E-5	1.5611264958639708E-5
515.1371	1542.0	2871.0	-0.30960062	-0.016066581	0.00115886	-4.2012329411764707E-4	1.2136911764705876E-4	-4.924068403979242E-6
510.53244	1542.0	2887.0	-0.28564173	-0.0033706788	0.0014974306250000007	7.934938875E-4	2.1160664062500037E-5	7.585107385110294E-5
505.6021	1543.0	2904.0	-0.28454444	0.031257164	6.45464705882337E-5	0.0020369319294117646	-8.428730320069217E-5	7.31434142301038E-5
499.5773	1543.0	2921.0	-0.31199196	0.03331604	-0.0016145600000000001	1.2111035294117654E-4	-9.87709688581314E-5	-1.1269538685121106E-4
494.98224	1543.0	2937.0	-0.30864605	0.01741716	2.0911937500000047E-4	-9.936799999999998E-4	1.1397996093750004E-4	-6.967439705882352E-5
488.9203	1543.0	2954.0	-0.33620265	-0.0020722526	-0.0016209764705882345	-0.0011464360352941177	-1.0765269679930794E-4	-8.98564913494811E-6
483.25482	1543.0	2970.0	-0.35113034	-0.016622974	-9.329806249999996E-4	-9.094200875E-4	4.299974034926468E-5	1.4813496737132359E-5
479.2713	1543.0	2987.0	-0.3145315	-0.010435554	0.0021528729411764685	3.639658823529411E-4	1.8152079801038047E-4	7.4905057050173E-5
473.53217	1543.0	3004.0	-0.2894835	1.3040614E-4	0.0014734117647058832	6.215270670588235E-4	-3.996830449826972E-5	1.5150657923875437E-5
467.6728	1542.2242	3020.0	-0.3167497	-0.013153068	-0.0017041375000000011	-8.302171337500001E-4	-1.9859682904411777E-4	-9.073401255055148E-5
460.82382	1542.0	3037.0	-0.36560497	-0.034679912	-0.002873839411764703	-0.0012662849411764706	-6.880599480968835E-5	-2.565104749567474E-5
455.017	1541.0	3053.0	-0.41372174	-0.056101236	-0.003007298125000002	-0.00133883275	-8.34116957720618E-6	-4.534238051470579E-6
449.18857	1540.0	3070.0	-0.40721396	-0.073368356	3.828105882352952E-4	-0.0010157129411764703	1.994181596020763E-4	1.9007047577854684E-5
444.35168	1538.4506	3087.0	-0.32731673	-0.08513346	0.004699837058823529	-6.920649411764705E-4	2.5394273356401373E-4	1.9038117647058815E-5
438.5	1536.5	3103.0	-0.30225882	-0.11248421	0.001566119375000001	-0.0017094218750000004	-1.9585735523897047E-4	-6.358480836397062E-5
432.6687	1535.5563	3120.0	-0.3123368	-0.11102849	-5.928223529411789E-4	8.563058823529456E-5	-1.269965722318341E-4	1.0559132136678206E-4
427.91742	1533.6392	3137.0	-0.31448528	-0.1086971	-1.2638117647058544E-4	1.3714058823529346E-4	2.7437716262976087E-5	3.0299999999999354E-6
423.26617	1531.633	3153.0	-0.30033523	-0.1180678	8.843781249999981E-4	-5.856687499999997E-4	6.317245634191147E-5	-4.5175583639705826E-5
417.28485	1529.7616	3170.0	-0.312043	-0.12330455	-6.886923529411768E-4	-3.080441176470587E-4	-9.253355752595146E-5	1.633086072664359E-5
411.3338	1527.778	3187.0	-0.33503306	-0.13409816	-0.001352356470588234	-6.349182352941174E-4	-3.9039065743944546E-5	-1.9227889273356393E-5
405.66382	1525.888	3203.0	-0.36329684	-0.1252416	-0.001766486250000001	5.535349999999991E-4	-2.5883111213235435E-5	7.427832720588229E-5
398.74927	1522.9164	3219.0	-0.40471053	-0.1478613	-0.002588355625	-0.0014137312499999995	-5.136683593749995E-5	-1.2295414062499991E-4
390.92773	1520.9819	3236.0	-0.4525552	-0.14956012	-0.002814392352941175	-9.993058823529351E-5	-1.3296278114186765E-5	7.728239186851211E-5
382.29556	1518.1478	3252.0	-0.51750714	-0.15611453	-0.004059496249999999	-4.0965062500000066E-4	-7.78189935661765E-5	-1.9357502297794197E-5
375.45636	1514.2281	3269.0	-0.52458346	-0.1959944	-4.162541176470603E-4	-0.002345874705882354	2.1430836072664348E-4	-1.1389553416955019E-4
368.47018	1511.3135	3286.0	-0.47662267	-0.21632884	0.002821222941176469	-0.0011961435294117635	1.9043982698961937E-4	6.76312456747406E-5
362.62274	1508.2075	3302.0	-0.38475522	-0.22947347	0.005741715625000001	-8.215393750000011E-4	1.8253079273897074E-4	2.341275965073515E-5
356.75247	1504.5016	3319.0	-0.3134508	-0.21969	0.004194377647058826	5.754982352941186E-4	-9.101988105536325E-5	8.217868295847764E-5
351.63626	1500.6362	3336.0	-0.28893963	-0.21785183	0.001441833529411763	1.0812764705882353E-4	-1.6191435986159195E-4	-2.7492387543252654E-5
346.70728	1497.7073	3352.0	-0.2747026	-0.21124133	8.89814374999999E-4	4.1315624999999946E-4	-3.4501197150735245E-5	1.9064287683823496E-5
341.88565	1494.4429	3369.0	-0.26173976	-0.21296671	7.625200000000018E-4	-1.0149294117647051E-4	-7.487904411764542E-6	-3.027348183391E-5
336.5237	1491.0157	3385.0	-0.2713094	-0.19127385	-5.981024999999994E-4	0.0013558037500000005	-8.503890625000007E-5	9.108104319852943E-5
331.5563	1487.0375	3402.0	-0.28294748	-0.20121323	-6.845929411764703E-4	-5.846694117647058E-4	-5.087673010380644E-6	-1.1414548010380625E-4
325.86908	1483.2461	3419.0	-0.32757834	-0.2340809	-0.002625344705882356	-0.0019333923529411773	-1.1416186851211091E-4	-7.933664359861597E-5
320.12006	1480.7067	3435.0	-0.35676146	-0.22423838	-0.001823944999999997	6.151575000000013E-4	5.008748161764744E-5	1.5928436580882365E-4
315.20663	1476.4711	3452.0	-0.34170043	-0.21401936	8.859429411764691E-4	6.011188235294115E-4	1.5940517301038035E-4	-8.258044982699878E-7
310.59058	1473.7953	3468.0	-0.3082037	-0.18624109	0.0020935456249999984	0.0017361418749999996	7.547516773897059E-5	7.093894071691175E-5
305.73474	1470.8673	3485.0	-0.27885866	-0.16951965	0.0017261788235294145	9.83614117647059E-4	-2.160981185121082E-5	-4.426633866782003E-5
300.88092	1466.8809	3501.0	-0.26898852	-0.18966278	6.168837499999982E-4	-0.0012589456250000006	-6.933094209558851E-5	-1.4015998391544123E-4
294.92255	1462.9484	3518.0	-0.30490333	-0.2220122	-0.002112635882352939	-0.0019029070588235289	-1.6055997837370218E-4	-3.7880084342560486E-5
288.15805	1458.1185	3535.0	-0.3586309	-0.25655705	-0.0031604452941176473	-0.002032050000000001	-6.163584775086521E-5	-7.596643598616006E-6
283.33673	1453.3367	3551.0	-0.3840419	-0.3167386	-0.001588187500000001	-0.0037613468749999983	9.826611213235289E-5	-1.0808105468749983E-4
278.47058	1448.4706	3568.0	-0.34339035	-0.32807508	0.002391267647058822	-6.668517647058845E-4	2.3408559688581313E-4	1.8202912413494787E-4
274.37552	1443.5632	3585.0	-0.27510878	-0.32054228	0.004016562941176471	4.4310588235294153E-4	9.56056055363323E-5	6.529162629757802E-5
269.4864	1438.4863	3601.0	-0.23362288	-0.32464758	0.0025928687499999995	-2.5658124999999865E-4	-8.898088694852949E-5	-4.373044577205876E-5
263.9063	1432.6042	3618.0	-0.25856316	-0.3361064	-0.0014670752941176475	-6.740482352941198E-4	-2.3882023788927338E-4	-2.455688148788948E-5
257.99423	1425.9943	3634.0	-0.3381075	-0.37763813	-0.0049715212499999994	-0.0025957331249999993	-2.1902787224264698E-4	-1.2010530560661748E-4
252.16504	1420.7767	3651.0	-0.37876347	-0.39017323	-0.002391527647058823	-7.373588235294097E-4	1.5176432958477509E-4	1.0931613538062293E-4
246.525	1415.525	3667.0	-0.387706	-0.35156152	-5.589081250000003E-4	0.002413231874999998	1.1453872012867641E-4	1.9691191865808797E-4
240.51056	1409.5106	3684.0	-0.3672124	-0.33167064	0.0012055058823529413	0.0011700517647058822	1.0378905925605539E-4	-7.31282417820068E-5
236.14288	1404.7144	3701.0	-0.3196549	-0.2945619	0.0027974999999999983	0.002182867058823531	9.364671280276805E-5	5.957737024221463E-5
231.2642	1399.8964	3718.0	-0.2845549	-0.28173113	0.0020647058823529425	7.547511764705877E-4	-4.310553633217976E-5	-8.400681660899665E-5
225.10222	1396.4015	3734.0	-0.29404503	-0.25746936	-5.931331249999991E-4	0.001516360625000001	-1.6611493795955885E-4	4.760059053308833E-5
220.26346	1391.509	3751.0	-0.29813233	-0.24332699	-2.4042941176470682E-4	8.319041176470581E-4	2.074727724913484E-5	-4.0262147491349586E-5
215.53976	1386.5398	3767.0	-0.2975084	-0.25824997	3.899562499999967E-5	-9.326862500000001E-4	1.7464064797794156E-5	-1.1028689797794113E-4
210.72319	1380.7231	3784.0	-0.29653805	-0.3173442	5.70794117647064E-5	-0.00347613117647059	1.0637521626298073E-6	-1.4961440743944645E-4
206.85962	1373.7894	3801.0	-0.25778073	-0.40124813	0.0022798423529411757	-0.004935525294117645	1.3075076124567466E-4	-8.584671280276795E-5
202.05858	1367.1172	3817.0	-0.2517814	-0.44607565	3.7495812500000156E-4	-0.0028017200000000006	-1.1905526424632338E-4	1.3336283088235276E-4
196.24327	1360.3243	3833.0	-0.29274496	-0.45592946	-0.0025602225000000006	-6.158631250000011E-4	-1.8344878906250014E-4	1.3661605468749997E-4
190.43112	1352.5748	3850.0	-0.3434212	-0.46534494	-0.002980955294117646	-5.538517647058809E-4	-2.4748987889273258E-5	3.647727076124719E-6
183.54362	1343.7249	3867.0	-0.41232353	-0.5133543	-0.004053078235294118	-0.002824080000000003	-6.30660553633219E-5	-1.3354283737024248E-4
176.72694	1335.2115	3883.0	-0.4566819	-0.5519204	-0.0027723981249999988	-0.002410381249999996	8.004250689338247E-5	2.5856171875000443E-5
170.1623	1326.4529	3900.0	-0.43798193	-0.5656697	0.001099998235294115	-8.087823529411809E-4	2.2778802119377138E-4	9.421169982698912E-5
163.06868	1315.1373	3917.0	-0.43674594	-0.6202096	7.270529411764825E-5	-0.0032082294117647043	-6.0428996539792165E-5	-1.4114394463667784E-4
156.22725	1301.8635	3933.0	-0.42962977	-0.7367561	4.447606249999986E-4	-0.00728415625	2.3253458180146895E-5	-2.54745427389706E-4
149.0	1288.5	3950.0	-0.42734638	-0.87432843	1.343170588235292E-4	-0.00809249	-1.8261386245674672E-5	-4.754904411764712E-5
144.5	1276.0	3967.0	-0.36578438	-0.91962194	0.0036212941176470594	-0.0026643241176470545	2.0511629757785472E-4	3.193038754325263E-4
139.75278	1264.9213	3983.0	-0.28121576	-0.8216854	0.005285538750000002	0.0061210337499999976	1.0401528952205894E-4	5.490848667279408E-4
137.22527	1254.0631	4000.0	-0.17562671	-0.666263	0.0062111205882352935	0.009142494117647056	5.444599048442888E-5	1.7773296280276817E-4
134.38347	1242.1504	4016.0	-0.10870369	-0.60681367	0.004182688749999999	0.003715583125000005	-1.267769898897059E-4	-3.391819370404407E-4
132.74072	1230.4443	4033.0	-0.07323329	-0.6370195	0.0020864941176470587	-0.0017768135294117641	-1.233055666089965E-4	-3.2308215614186873E-4
130.81683	1218.901	4049.0	-0.06307213	-0.7064121	6.350725000000002E-4	-0.004337037500000002	-9.071385110294116E-5	-1.6001399816176486E-4
129.83897	1207.0339	4066.0	-0.04480112	-0.7316214	0.0010747652941176472	-0.0014828999999999995	2.5864282006920415E-5	1.678904411764707E-4
129.0	1197.633	4082.0	-0.036901407	-0.6568854	4.937320625000002E-4	0.0046710000000000015	-3.631457697610294E-5	3.846187500000001E-4
129.0	1186.7567	4099.0	0.0023020597	-0.60278887	0.002306086276470588	0.003182148823529407	1.0660907141003458E-4	-8.75794809688585E-5
129.0	1177.3064	4116.0	0.025888737	-0.56279206	0.0013874516058823528	0.0023527535294117644	-5.403733356401383E-5	-4.878795847750839E-5
129.0	1165.6221	4132.0	0.039606605	-0.597553	8.573667500000003E-4	-0.0021725587499999977	-3.313030349264703E-5	-2.8283201746323513E-4
129.0	1154.7684	4149.0	0.030893704	-0.6671078	-5.125235882352942E-4	-0.004091458823529413	-8.058178460207615E-5	-1.1287647491349503E-4
130.0	1145.8595	4165.0	0.036805935	-0.65107304	3.695144374999998E-4	0.0010021725000000023	5.5127376608455876E-5	3.1835195772058846E-4
130.7692	1137.9232	4182.0	0.049242824	-0.5281749	7.315817058823529E-4	0.007229302352941176	2.1298074610726653E-5	3.6630175605536315E-4
131.71075	1130.8677	4199.0	0.068853505	-0.42156646	0.0011535694705882352	0.006271084705882355	2.482280968858131E-5	-5.636574394463655E-5
132.0	1124.0176	4216.0	0.06681601	-0.3255804	-1.1985264705882354E-4	0.005646238823529411	-7.490718339100345E-5	-3.6755640138408464E-5
133.0	1117.675	4232.0	0.05349286	-0.31429598	-8.326968749999995E-4	7.052762500000011E-4	-4.4552764246323496E-5	-3.088101608455881E-4
134.0	1111.1024	4249.0	0.05025879	-0.33932123	-1.9023941176470621E-4	-0.0014720735294117646	3.779161548442901E-5	-1.2807939878892738E-4
135.46779	1104.5967	4265.0	0.06714347	-0.3643121	0.0010552925	-0.0015619293750000034	7.784574448529413E-5	-5.615990349264923E-6
136.3636	1095.182	4282.0	0.076329194	-0.45458695	5.403367058823533E-4	-0.005310285294117645	-3.0291517301038036E-5	-2.204915246539789E-4
138.34564	1086.6174	4298.0	0.10788705	-0.54609656	0.0019723659999999997	-0.005719350624999998	8.95018308823529E-5	-2.5566583180147056E-5
140.25438	1077.9825	4315.0	0.12454229	-0.5892516	9.797200000000001E-4	-0.0025385317647058842	-5.839094117647056E-5	1.8710699178200668E-4
142.20323	1070.3903	4332.0	0.13883322	-0.55369467	8.40642941176471E-4	0.002091584117647055	-8.181003460207593E-6	2.7235975778546704E-4
144.14012	1063.5796	4348.0	0.13605733	-0.44974524	-1.734931250000002E-4	0.006496839375000004	-6.338350413602944E-5	2.753284535845593E-4
146.06024	1057.8193	4365.0	0.12485078	-0.3314435	-6.592088235294123E-4	0.00695892588235294	-2.8571511678200713E-5	2.7181559256055067E-5
147.07092	1052.7872	4381.0	0.086735725	-0.2659365	-0.0023821909374999997	0.004094187499999999	-1.0768638212316171E-4	-1.7904614889705883E-4
148.0	1048.0643	4398.0	0.064730495	-0.23305728	-0.001294425294117647	0.0019340717647058831	6.398621431660898E-5	-1.2706563148788915E-4
149.9187	1043.1626	4415.0	0.058838792	-0.24269906	-3.4657076470588226E-4	-5.671635294117641E-4	5.575614878892734E-5	-1.4713148788927336E-4
151.83476	1037.4957	4431.0	0.08870693	-0.27483153	0.0018667586250000002	-0.0020082793749999998	1.3833308685661766E-4	-9.006974034926473E-5
153.78528	1031.6442	4448.0	0.12525369	-0.328615	0.0021498094117647056	-0.0031637335294117646	1.665004628027679E-5	-6.796789143598617E-5
155.75558	1024.9777	4465.0	0.14003663	-0.37837374	8.695847058823526E-4	-0.0029269847058823544	-7.53073356401384E-5	1.3926401384082953E-5
158.70354	1017.1858	4481.0	0.16191584	-0.45743355	0.0013674506250000006	-0.0049412381250000005	3.1116619944853E-5	-1.2589083869485288E-4
162.92868	1009.42847	4497.0	0.19961031	-0.506918	0.0023559043750000005	-0.0030927781249999974	6.177835937499999E-5	1.155287500000002E-4
167.20677	1002.1898	4514.0	0.27987954	-0.51505864	0.004721719411764704	-4.788611764705901E-4	1.3916559039792373E-4	1.5375982050172985E-4
170.97176	995.0565	4531.0	0.30525643	-0.4765408	0.00149275823529412	0.0022657552941176486	-1.8993889273356376E-4	1.614480276816611E-4
174.872	989.692	4547.0	0.2833187	-0.38231602	-0.0013711081250000028	0.0058890487500000005	-1.7899164751838267E-4	2.26455840992647E-4
178.85002	982.2999	4564.0	0.2437691	-0.35063246	-0.0023264470588235287	0.0018637388235294117	-5.619640787197211E-5	-2.367829368512111E-4
182.65692	977.01465	4580.0	0.22023228	-0.34063923	-0.0014710512499999991	6.245768749999978E-4	5.3462238051470596E-5	-7.744762178308837E-5
186.65526	971.0171	4597.0	0.2352786	-0.34587234	8.850776470588237E-4	-3.078299999999991E-4	1.385958174740484E-4	-5.484746323529394E-5
190.4199	965.3701	4614.0	0.2363485	-0.3406804	6.293529411764617E-5	3.05408235294118E-4	-4.836131487889279E-5	3.6072837370242186E-5
194.34023	959.4896	4630.0	0.23419328	-0.34016383	-1.347012499999991E-4	3.2285624999999624E-5	-1.2352284007352829E-5	-1.70701631433824E-5
197.20422	955.7958	4647.0	0.20102644	-0.27650464	-0.0019509905882352943	0.0037446582352941163	-1.0684054930795855E-4	2.183748594290657E-4
200.03806	951.9238	4664.0	0.1750694	-0.22919825	-0.0015268847058823537	0.0027827288235294134	2.4947404844290626E-5	-5.6584083044982524E-5
202.99841	948.0032	4680.0	0.15771028	-0.18260276	-0.0010849449999999986	0.0029122181249999993	2.7621231617647193E-5	8.093081341911619E-6
204.90733	944.1853	4697.0	0.12617873	-0.17963617	-0.0018547970588235305	1.7450529411764654E-4	-4.528541522491364E-5	-1.610419312283737E-4
208.83333	941.0834	4713.0	0.14412571	-0.1948708	0.00112168625	-9.521643749999999E-4	1.8603020680147065E-4	-7.041685431985291E-5
211.56978	937.4302	4730.0	0.17133453	-0.19871466	0.001600518823529413	-2.2610941176470453E-4	2.816662197231841E-5	4.270911548442914E-5
214.4986	934.50146	4746.0	0.18991354	-0.17649658	0.0011611881249999987	0.00138863	-2.7458168658088398E-5	1.0092121323529404E-4
218.39801	930.60205	4763.0	0.21599409	-0.18772331	0.0015341500000000004	-6.603958823529423E-4	2.1938933823529512E-5	-1.2053093425605543E-4
222.90417	927.7306	4779.0	0.25010973	-0.19390316	0.0021322274999999984	-3.8624062499999917E-4	3.737984374999988E-5	1.7134703584558943E-5
227.0	924.0	4796.0	0.27955794	-0.2119161	0.0017322476470588253	-0.0010595847058823531	-2.3528226643598423E-5	-3.960847534602082E-5
234.27771	920.8611	4813.0	0.37182224	-0.20215866	0.0054273117647058835	5.739670588235298E-4	2.1735671280276813E-4	9.609128027681663E-5
240.44566	917.03625	4830.0	0.4310733	-0.2109268	0.0034853564705882335	-5.15772941176471E-4	-1.1423266435986176E-4	-6.410235294117652E-5
247.17957	913.2136	4846.0	0.45865947	-0.22277176	0.0017241356250000013	-7.40310000000001E-4	-1.1007630284926451E-4	-1.4033566176470622E-5
255.65334	908.17334	4863.0	0.49430925	-0.277349	0.002097045882352939	-0.003210425882352941	2.1935897491349277E-5	-1.4530093425605528E-4
263.19968	904.40015	4880.0	0.5050496	-0.27913722	6.317852941176476E-4	-1.051894117647063E-4	-8.619179930795832E-5	1.8266096885813143E-4
271.05048	900.47473	4897.0	0.50067884	-0.25985676	-2.5710352941176644E-4	0.001134144705882353	-5.228757785467142E-5	7.290200692041524E-5
277.7611	897.8097	4912.0	0.46875942	-0.20470802	-0.0021279613333333317	0.0036765826666666688	-1.2472385359477102E-4	1.694958640522877E-4
284.601	893.69946	4929.0	0.41525388	-0.18351626	-0.003147384705882351	0.001246574117647059	-5.99660807381776E-5	-1.4294167935409468E-4
293.38498	890.84595	4946.0	0.4385218	-0.17033732	0.001368701176470588	7.752317647058823E-4	2.6565211072664347E-4	-2.772602076124569E-5
302.989	887.0044	4962.0	0.53155243	-0.19316646	0.005814414374999997	-0.0014268212500000016	2.7785707490808804E-4	-1.3762831341911774E-4
312.84235	884.0631	4979.0	0.6312437	-0.19853026	0.005864192352941176	-3.15517647058822E-4	2.9281163494811417E-6	6.537080017301057E-5
321.28372	882.1433	4996.0	0.6375239	-0.17088906	3.694235294117688E-4	0.0016259529411764692	-3.2322169550172983E-4	1.1420415224913477E-4
328.5469	879.3021	5012.0	0.5416059	-0.125337	-0.005994875000000004	0.0028470037500000003	-3.9776865808823576E-4	7.63156755514707E-5
336.1431	877.21423	5028.0	0.42546427	-0.11739973	-0.007258851875	4.960793750000006E-4	-7.899855468749975E-5	-1.4693277343749998E-4
344.0451	874.4774	5045.0	0.39747798	-0.121673346	-0.0016462523529411747	-2.513891764705887E-4	3.301529130622838E-4	-4.396873832179937E-5
353.4451	871.62195	5062.0	0.4552253	-0.15588394	0.0033969011764705876	-0.002012387882352941	2.966560899653978E-4	-1.0358815916955015E-4
363.0467	867.7814	5078.0	0.56473744	-0.20725827	0.006844508750000002	-0.0032108956249999997	2.154754733455884E-4	-7.490673391544116E-5
373.82172	865.43567	5095.0	0.66154027	-0.20941523	0.00569428411764706	-1.268800000000008E-4	-6.766027249134957E-5	1.8141268382352937E-4
383.87408	863.521	5112.0	0.6788166	-0.17317866	0.00101625470588235	0.00213156294117647	-2.751782006920417E-4	1.3284958477508652E-4
394.18637	861.56274	5128.0	0.6714614	-0.10801635	-4.597000000000004E-4	0.004072644375000001	-9.22471691176469E-5	1.2131758961397068E-4
405.05627	859.58875	5145.0	0.6579688	-0.079119705	-7.936823529411744E-4	0.0016998026470588234	-1.964602076124553E-5	-1.3957892517301045E-4
413.83972	858.6321	5162.0	0.59746116	-0.05385727	-0.003559272941176469	0.001486025588235294	-1.626817993079585E-4	-1.2575121107266438E-5
422.21567	858.0	5178.0	0.5255869	-0.052047033	-0.004492141250000005	1.1313981249999995E-4	-5.8304269301471005E-5	-8.580536098345588E-5
432.1115	857.0	5195.0	0.5121327	-0.035314802	-7.91423529411763E-4	9.842488823529412E-4	2.176892776816613E-4	5.1241709991349485E-5
440.63666	856.0	5212.0	0.5112919	-0.03284258	-4.945882352941029E-5	1.4542482352941153E-4	4.364498269896192E-5	-4.934259169550175E-5
449.46127	855.0	5228.0	0.5244392	-0.044794276	8.217062499999983E-4	-7.469809999999999E-4	5.444781709558804E-5	-5.5775363970588214E-5
457.2321	854.0	5244.0	0.49350047	-0.0536461	-0.0019336706249999981	-5.532390000000001E-4	-1.7221105468749978E-4	1.2108874999999987E-5
463.88113	854.0	5261.0	0.42230278	-0.033359885	-0.004188099411764708	0.0011933067647058825	-1.3261345804498295E-4	1.0273798615916956E-4
470.6848	853.1051	5278.0	0.3693339	-0.009223631	-0.003115816470588235	0.0014197796470588235	6.307546712802783E-5	1.3321934256055356E-5
477.58783	853.0	5294.0	0.36935538	-0.008737071	1.3425000000011345E-6	3.040999999999992E-5	1.9482243566176476E-4	-8.683560294117648E-5
484.22714	853.0	5311.0	0.36596057	-0.0018257332	-1.9969470588235446E-4	4.065492823529412E-4	-1.1825717993079741E-5	2.212584013840831E-5
491.09402	853.0	5327.0	0.38631573	0.0029736347	0.0012721975000000024	2.9996049375000003E-4	9.199326286764731E-5	-6.661799287683822E-6
498.89835	853.0	5344.0	0.42855743	0.011681813	0.002484805882352941	5.122457823529412E-4	7.13299048442905E-5	1.2487369917820067E-5
505.677	853.0	5361.0	0.44427764	0.01738232	9.247182352941151E-4	3.3532394117647064E-4	-9.176986159169563E-5	-1.0407167128027677E-5
512.38837	854.0	5377.0	0.43363026	0.026976962	-6.65461249999999E-4	5.99665125E-4	-9.938621783088213E-5	1.6521323988970587E-5
518.5	854.0	5394.0	0.3995252	0.035555463	-0.002006179999999998	5.046177058823531E-4	-7.886580882352935E-5	-5.591024653979233E-6
525.308	854.0	5410.0	0.3776016	0.023704432	-0.0013702250000000027	-7.406894375000001E-4	3.974718749999971E-5	-7.783169646139707E-5
532.65894	855.0	5427.0	0.38706404	0.034610305	5.566141176470598E-4	6.415219411764706E-4	1.1334347750865073E-4	8.130655168685122E-5
538.0296	855.0	5444.0	0.38112155	0.019313063	-3.4955823529411896E-4	-8.998377647058825E-4	-5.330425605536346E-5	-9.066821799307958E-5
543.79614	856.0	5460.0	0.3535816	0.034073792	-0.0017212468749999987	9.225455625E-4	-8.573053998161748E-5	1.1389895795036766E-4
548.53516	857.2676	5477.0	0.30811414	0.059135534	-0.002674556470588236	0.0014742201176470588	-5.60770350346022E-5	3.245144442041522E-5
555.51697	858.17236	5493.0	0.32231903	0.065315425	8.878056250000016E-4	3.862431875E-4	2.2264763097426486E-4	-6.799855813419118E-5
561.25037	859.0835	5510.0	0.34465694	0.073046446	0.0013139947058823538	4.5476594117647084E-4	2.5069945934256014E-5	4.030750216262991E-6
568.09595	861.032	5527.0	0.39835417	0.10121404	0.003158660588235293	0.0016569172941176473	1.0850975778546701E-4	7.071478546712803E-5
574.9268	862.9817	5543.0	0.41781166	0.12630168	0.0012160931249999979	0.0015679774999999996	-1.2141046645220595E-4	-5.558737132352977E-6
580.6032	864.8677	5560.0	0.40641493	0.14147475	-6.703958823529391E-4	8.925335294117653E-4	-1.109699416089963E-4	-3.973199826989614E-5
587.4565	867.6377	5576.0	0.3927157	0.15813684	-8.562018750000004E-4	0.0010413806249999994	-1.161287454044133E-5	9.30294347426463E-6
594.46155	869.82056	5593.0	0.40781155	0.16437389	8.879911764705895E-4	3.668852941176467E-4	1.0259959126297587E-4	-3.967619593425605E-5
599.2665	872.511	5610.0	0.36119044	0.15977772	-0.0027424182352941188	-2.7036294117646956E-4	-2.1355349480968873E-4	-3.74851903114186E-5
604.1229	874.70764	5626.0	0.30158284	0.16376771	-0.003725474999999999	2.493743749999999E-4	-6.144104779411751E-5	3.248358226102934E-5
609.00134	877.6671	5643.0	0.2574899	0.16582745	-0.002593702352941178	1.2116117647058686E-4	6.657486159169536E-5	-7.541952854671358E-6
613.77606	880.59204	5659.0	0.2320962	0.17284887	-0.0015871062499999995	4.3883875000000003E-4	6.291225643382365E-5	1.9854848345588324E-5
619.5	884.0	5676.0	0.2847171	0.199087	0.0030953470588235294	0.0015434194117647057	2.754384299307958E-4	6.497533304498269E-5
625.40204	886.9347	5692.0	0.35099155	0.1960076	0.004142153124999999	-1.9246249999999888E-4	6.542537913602935E-5	-1.0849261948529404E-4
631.203	890.802	5709.0	0.37381247	0.22479294	0.0013424070588235308	0.0016932552941176465	-1.6469094506920402E-4	1.1092457612456738E-4
637.1077	894.7385	5726.0	0.38114956	0.24283236	4.3159352941176413E-4	0.0010611423529411764	-5.3577266435986276E-5	-3.7183114186851184E-5
642.9079	898.6052	5743.0	0.36799595	0.25716132	-7.737417647058813E-4	8.428800000000017E-4	-7.090207612456738E-5	-1.2838961937716163E-5
649.92944	901.4647	5759.0	0.37891293	0.2215057	6.823112499999978E-4	-0.0022284762500000017	9.100331341911744E-5	-1.919597656250002E-4
654.4753	904.15845	5776.0	0.35251698	0.18083903	-0.0015527029411764707	-0.0023921570588235287	-1.314714230103805E-4	-9.62828287197218E-6
659.39655	908.2644	5792.0	0.30923262	0.18033223	-0.002705272499999998	-3.1675000000000106E-5	-7.203559742647045E-5	1.4753012867647054E-4
663.1324	911.1323	5809.0	0.24817422	0.18295	-0.003591670588235295	1.539864705882348E-4	-5.214106401384101E-5	1.0921262975778524E-5
666.94434	912.97217	5825.0	0.19728412	0.16438359	-0.0031806312499999996	-0.0011604006250000003	2.5689958639705965E-5	-8.21491934742647E-5
670.877	915.9385	5842.0	0.18466468	0.14733696	-7.423200000000005E-4	-0.001002742941176471	1.4343007352941173E-4	9.273981401384078E-6
674.7293	918.7294	5858.0	0.20779297	0.1355597	0.0014455181249999997	-7.36078749999999E-4	1.367398828125E-4	1.66665119485295E-5
677.81555	921.81555	5875.0	0.20401184	0.16193625	-2.2241941176470552E-4	0.0015515617647058823	-9.811397275086501E-5	1.3456708910034596E-4
680.76514	925.5303	5892.0	0.18767284	0.2088164	-9.611176470588231E-4	0.002757655882352942	-4.3452837370242214E-5	7.094671280276821E-5
683.7226	928.4452	5908.0	0.15841065	0.21735135	-0.0018288868750000013	5.334343749999991E-4	-5.423557674632364E-5	-1.3901384420955893E-4
686.65686	932.3137	5925.0	0.1493414	0.2202246	-5.334852941176455E-4	1.690147058823526E-4	7.620009299307976E-5	-2.1436451124567443E-5
689.61017	936.22034	5941.0	0.158853	0.2354761	5.944749999999988E-4	9.532187500000001E-4	7.049751838235276E-5	4.901275275735297E-5
691.5	940.0	5958.0	0.14973482	0.2481108	-5.36363529411765E-4	7.432176470588234E-4	-6.651991349480964E-5	-1.2353006055363332E-5
694.5	945.0	5975.0	0.14621376	0.2806876	-2.071211764705878E-4	0.001916282352941176	1.936719723183395E-5	6.900380622837367E-5
698.9264	949.9264	5991.0	0.18815053	0.3136727	0.0026210481250000008	0.002061568750000003	1.767605813419118E-4	9.080399816176681E-6
700.4092	956.22754	6008.0	0.17658718	0.34899384	-6.801970588235294E-4	0.002077714117647057	-1.9419089316609E-4	9.497275086502503E-7
703.29193	961.87573	6025.0	0.16894595	0.37663516	-4.4948411764705876E-4	0.0016259600000000014	1.357134948096886E-5	-2.6573771626297395E-5
706.26306	966.5261	6041.0	0.16270964	0.3547569	-3.897693750000014E-4	-0.0013673912500000024	3.7321714154410837E-6	-1.8708445312500024E-4
708.17737	971.35474	6058.0	0.1296965	0.3090372	-0.0019419494117647058	-0.0026893941176470574	-9.130470804498261E-5	-7.776487456747382E-5
710.1172	976.35156	6075.0	0.10867037	0.27072328	-0.0012368311764705876	-0.00225376	4.147754325259519E-5	2.5625536332179843E-5
712.0724	981.21716	6091.0	0.10417277	0.2590637	-2.811000000000003E-4	-7.287237500000002E-4	5.9733198529411706E-5	9.531476562499999E-5
715.0303	986.0454	6108.0	0.11834199	0.28142694	8.334835294117645E-4	0.0013154847058823532	6.556373702422146E-5	1.2024755622837372E-4
716.9256	990.77673	6124.0	0.14317004	0.29564035	0.0015517531250000003	8.883381249999989E-4	4.4891849724264734E-5	-2.6696661305147148E-5
718.8155	996.4464	6141.0	0.14351948	0.31906888	2.0555294117647435E-5	0.001378148823529412	-9.00704606401384E-5	2.881239403114195E-5
721.8535	1003.4142	6157.0	0.15056847	0.36761272	4.405618750000003E-4	0.0030339900000000003	2.6250411305147053E-5	1.0349007352941177E-4
723.80975	1010.239	6174.0	0.14199573	0.43287206	-5.042788235294131E-4	0.003838784705882353	-5.557886461937726E-5	4.73408650519031E-5
725.73456	1017.20374	6190.0	0.12558343	0.4775222	-0.0010257687499999994	0.0027906337500000003	-3.2593120404411645E-5	-6.550943474264705E-5
727.6908	1024.0723	6207.0	0.12136673	0.47279423	-2.4804117647058766E-4	-2.7811588235294267E-4	4.574868079584775E-5	-1.8051468425605546E-4
729.0	1031.5924	6224.0	0.09266856	0.44846076	-0.001688127647058824	-0.0014313805882352922	-8.471096885813156E-5	-6.783910034602055E-5
729.0	1038.362	6240.0	0.03196966	0.42717278	-0.00379368125	-0.0013304987500000025	-1.3159710018382348E-4	6.3051148897056065E-6
730.0	1045.5847	6257.0	0.009614676	0.4355721	-0.001314999058823529	4.940776470588261E-4	1.4580483477508651E-4	1.0732802335640168E-4
730.4577	1053.2885	6274.0	-0.009407068	0.44033828	-0.0011189261176470589	2.8036352941176524E-4	1.1533702422145302E-5	-1.2571418685121228E-5
732.41943	1060.2583	6290.0	0.04077422	0.45147562	0.0031363305	6.960837499999997E-4	2.659535386029412E-4	2.5982513786764655E-5
733.3473	1068.3892	6307.0	0.08444857	0.46435115	0.002569079411764706	7.57384117647057E-4	-3.3367711072664354E-5	3.6059039792386615E-6
733.0	1077.1113	6324.0	0.059491653	0.51148695	-0.0014680539411764707	0.0027726941176470592	-2.3747843252595156E-4	1.1854764705882367E-4
733.0	1085.9645	6340.0	0.0033353358	0.5331991	-0.003509769825	0.0013570093750000026	-1.276072427389706E-4	-8.848029641544104E-5
734.0	1093.6466	6357.0	0.0015576822	0.52224076	-1.045678588235294E-4	-6.446082352941215E-4	2.0030599801038062E-4	-1.1774221237024259E-4
734.0	1102.3895	6373.0	-0.0012244616	0.52902335	-1.738839875E-4	4.2391187500000205E-4	-4.332258042279413E-6	6.678250689338272E-5
733.0	1110.1364	6390.0	-0.023819817	0.4864715	-0.0013291385529411765	-0.00250305	-6.79561509083045E-5	-1.721742279411766E-4
731.9994	1118.0023	6407.0	-0.05621713	0.46751222	-0.0019057242941176468	-0.0011152517647058837	-3.391680830449826E-5	8.163519031141862E-5
731.05347	1123.8396	6423.0	-0.092048116	0.40884593	-0.002239436625	-0.003666643124999997	-2.0857020680147082E-5	-1.5946196001838207E-4
730.1432	1131.4274	6440.0	-0.089528814	0.3781877	1.481942352941177E-4	-0.0018034252941176475	1.4044887413494812E-4	1.0960104887543233E-4
730.0	1139.3116	6456.0	-0.055231057	0.40532264	0.0021436098125	0.0016959337499999998	1.2471347357536762E-4	2.1870994025735297E-4
729.21436	1148.1426	6473.0	-0.02624701	0.4888859	0.0017049439411764705	0.00491548588235294	-2.5803874783737022E-5	1.8938541955017293E-4
727.3047	1156.7811	6489.0	-0.054793406	0.5542952	-0.00178414975	0.00408808125	-2.1806835569852941E-4	-5.1712789522058715E-5
725.3377	1164.6492	6506.0	-0.1092967	0.56087947	-0.0032060761176470583	3.8731000000000345E-4	-8.364272750865049E-5	-2.1769242647058803E-4
723.432	1172.272	6522.0	-0.15130718	0.4918854	-0.002625655000000001	-0.004312129375000005	3.627631985294108E-5	-2.937149609375005E-4
721.46716	1178.5986	6539.0	-0.16246717	0.4194154	-6.564699999999988E-4	-0.004262941176470587	1.1583441176470601E-4	2.8934234429068955E-6
719.57477	1184.2756	6556.0	-0.13201386	0.33415872	0.0017913711764705872	-0.00501509882352941	1.4399065743944624E-4	-4.4244567474048416E-5
716.57874	1189.2637	6574.0	-0.14866711	0.2682106	-9.251805555555545E-4	-0.0036637844444444446	-1.5091954066811898E-4	7.507302106027588E-5
714.63776	1192.7245	6589.0	-0.15063886	0.2036891	-1.3145000000000146E-4	-0.004301433333333334	5.29153703703702E-5	-4.250992592592599E-5
711.40955	1197.8857	6606.0	-0.16537796	0.20232433	-8.670058823529399E-4	-8.028058823529501E-5	-4.326799307958461E-5	2.4830310265282587E-4
709.79736	1201.4053	6622.0	-0.15026043	0.2171322	9.448456249999994E-4	9.25491875E-4	1.1324071920955871E-4	6.286077895220594E-5
706.8557	1206.4329	6639.0	-0.15469348	0.24778308	-2.6076764705882315E-4	0.00180299294117647	-7.091842776816602E-5	5.1617709775086474E-5
702.7031	1211.2969	6655.0	-0.20134743	0.29190183	-0.002915871875	0.002757421874999999	-1.6594401424632356E-4	5.965180836397056E-5
699.9298	1217.1053	6672.0	-0.2132161	0.3351461	-6.981570588235293E-4	0.002543780588235296	1.30453812716263E-4	-1.2567134515570778E-5
696.045	1221.955	6689.0	-0.23084249	0.3455141	-0.0010368464705882365	6.098823529411758E-4	-1.9922906574394538E-5	-1.1375871972318353E-4
692.0704	1226.9297	6705.0	-0.2541967	0.33638966	-0.0014596381249999991	-5.702775000000007E-4	-2.6424478400735167E-5	-7.375999080882353E-5
689.13635	1232.591	6722.0	-0.23324126	0.30739063	0.00123267294117647	-0.001705825294117646	1.5837123918685113E-4	-6.679692906574384E-5
685.4313	1237.5687	6738.0	-0.21090445	0.31546843	0.0013960506250000008	5.048625000000015E-4	1.021110523897067E-5	1.3816798713235298E-4
681.46216	1243.3068	6755.0	-0.21585386	0.31896618	-2.911417647058832E-4	2.05749999999998E-4	-9.924661115916965E-5	-1.7594852941176673E-5
676.8083	1248.4612	6771.0	-0.23551756	0.3384096	-0.0012289812499999987	0.0012152137499999993	-5.8614967830882214E-5	6.309148437500008E-5
671.953	1254.047	6789.0	-0.29006174	0.32629523	-0.0030302322222222236	-6.730205555555548E-4	-1.0006949845679027E-4	-1.0490190586419745E-4
665.67114	1258.7466	6805.0	-0.35950717	0.30521947	-0.004340339374999998	-0.001317235	-8.188169704861093E-5	-4.026340277777782E-5
658.3515	1265.6484	6822.0	-0.43820584	0.3442123	-0.004629333529411766	0.002293695882352943	-1.6999656141868704E-5	2.1240769896193782E-4
651.01324	1272.9868	6838.0	-0.49302053	0.40303466	-0.003425918125	0.0036763974999999977	7.52134627757354E-5	8.641885110294092E-5
643.2777	1279.7223	6855.0	-0.51870865	0.4625983	-0.00151106588235294	0.0035037435294117663	1.1263836721453294E-4	-1.0156115916954785E-5
636.9655	1286.0345	6871.0	-0.48486578	0.4571967	0.002115179374999998	-3.376000000000004E-4	2.2664032858455864E-4	-2.4008397058823542E-4
631.0589	1291.941	6888.0	-0.39446536	0.40138048	0.005317671764705885	-0.003283307058823531	1.8838190527681689E-4	-1.7327688581314886E-4
626.54083	1296.4591	6905.0	-0.30180365	0.30166733	0.005450688823529413	-0.005865479411764705	7.824532871972217E-6	-1.5189249134948078E-4
621.4282	1301.3812	6922.0	-0.23596081	0.25293738	0.0038731082352941168	-0.0028664676470588246	-9.279885813148799E-5	1.764124567474047E-4
618.72784	1305.2721	6938.0	-0.17255709	0.21549848	0.0039627325	-0.00233993125	5.60151654411769E-6	3.290852481617655E-5
615.92004	1308.08	6954.0	-0.14312807	0.17063117	0.00183931375	-0.0028042068749999996	-1.32713671875E-4	-2.9017226562499986E-5
612.9657	1312.0686	6971.0	-0.12505558	0.16296189	0.0010630876470588233	-4.511341176470589E-4	-4.5660358996539805E-5	1.3841604455017297E-4
610.1245	1313.9377	6987.0	-0.12050748	0.13792229	2.8425624999999996E-4	-0.0015649749999999997	-4.867696231617646E-5	-6.96150551470588E-5
608.069	1316.931	7004.0	-0.11944574	0.12812151	6.245529411764738E-5	-5.765164705882358E-4	-1.3047115051903093E-5	5.814461937716257E-5
605.1577	1318.8423	7021.0	-0.1440962	0.11759021	-0.0014500270588235302	-6.194882352941173E-4	-8.896955017301046E-5	-2.5277508650518504E-6
603.19806	1320.8019	7037.0	-0.13531372	0.100604445	5.489050000000006E-4	-0.0010616103125	1.2493325367647068E-4	-2.763262982536767E-5
600.5111	1322.7445	7054.0	-0.12891056	0.09034459	3.766564705882348E-4	-6.035208823529411E-4	-1.0132266435986223E-5	2.6946437067474053E-5
598.321	1324.6791	7070.0	-0.13626887	0.103004254	-4.598943749999987E-4	7.912290000000001E-4	-5.228442784926459E-5	8.717186764705882E-5
595.3942	1325.6057	7087.0	-0.15752622	0.07535805	-0.001250432352941177	-0.0016262472941176475	-4.65022339965399E-5	-1.422044878892734E-4
592.0	1327.5	7104.0	-0.18328479	0.081684224	-0.0015152100000000006	3.721278823529414E-4	-1.557515570934256E-5	1.1755148096885817E-4
588.943	1329.0	7120.0	-0.2098457	0.085485265	-0.0016600568749999996	2.375650625000003E-4	-9.052929687499938E-6	-8.410176240808818E-6
586.5968	1330.4032	7136.0	-0.1902448	0.08029698	0.0012250562500000003	-3.2426781250000005E-4	1.803195703125E-4	-3.511455468750002E-5
583.3028	1332.3486	7154.0	-0.17778505	0.09860845	6.922083333333329E-4	0.0010173038888888887	-2.9602662037037078E-5	7.45317611882716E-5
580.69574	1333.3042	7170.0	-0.16280161	0.08572598	9.364649999999992E-4	-8.051543750000004E-4	1.5266041666666644E-5	-1.1390364149305557E-4
577.7186	1335.2814	7187.0	-0.16779642	0.09020875	-2.938123529411758E-4	2.636923529411771E-4	-7.236925605536324E-5	6.287333693771631E-5
574.80634	1336.1937	7203.0	-0.18194708	0.08441617	-8.844162500000006E-4	-3.6203625000000034E-4	-3.691274356617655E-5	-3.910803768382359E-5
569.6441	1337.0	7220.0	-0.23709334	0.06443889	-0.0032438976470588235	-0.0011751341176470587	-1.3879302335640135E-4	-4.782928633217991E-5
565.71985	1338.0	7236.0	-0.26373196	0.053230368	-0.0016649137499999984	-7.005326249999999E-4	9.868649356617657E-5	2.9662593290441178E-5
562.0102	1339.9949	7253.0	-0.28244698	0.06324999	-0.0011008835294117664	5.89389529411765E-4	3.3178248269896E-5	7.587777378892735E-5
559.0303	1340.9697	7269.0	-0.2421516	0.072385035	0.0025184612500000012	5.709403124999997E-4	2.262090487132355E-4	-1.153076056985336E-6
556.10504	1341.895	7286.0	-0.17637992	0.071434215	0.0038689223529411766	-5.593058823529441E-5	7.943888840830444E-5	-3.6874758866782E-5
552.21216	1342.8939	7303.0	-0.15581942	0.060933646	0.0012094411764705887	-6.176805294117643E-4	-1.5644006920415224E-4	-3.3044114186851175E-5
549.3836	1344.0	7319.0	-0.1722795	0.06056246	-0.001028755000000001	-2.3199125000000157E-5	-1.3988726102941184E-4	3.715508777573526E-5
546.4798	1345.0	7336.0	-0.1762656	0.062008504	-2.3447647058823484E-4	8.506141176470591E-5	4.672226643598625E-5	6.368266868512122E-6
542.5493	1346.7253	7352.0	-0.20196101	0.07995542	-0.0016059631250000001	0.00112168225	-8.571791590073533E-5	6.478880238970588E-5
537.999	1347.667	7369.0	-0.23613869	0.07941205	-0.002010451764705883	-3.1962941176470665E-5	-2.3793449394463707E-5	-6.786148183391004E-5
533.196	1348.6013	7386.0	-0.28873184	0.066905186	-0.0030937147058823534	-7.356978823529407E-4	-6.372134948096884E-5	-4.1396173010380587E-5
528.39355	1349.0	7402.0	-0.33477032	0.048819948	-0.0028774049999999995	-0.0011303273750000002	1.3519356617647119E-5	-2.466434329044122E-5
524.0248	1350.4877	7419.0	-0.3237684	0.038969763	6.471717647058823E-4	-5.794226470588237E-4	2.073280449826989E-4	3.240616046712803E-5
519.1484	1350.0	7436.0	-0.3016598	0.011431768	0.001300505882352943	-0.0016198820588235292	3.8431418685121226E-5	-6.120349480968855E-5
511.92624	1351.0	7452.0	-0.35067376	0.028121661	-0.0030633725000000014	0.0010431183124999998	-2.72742398897059E-4	1.6643752320772055E-4
505.18533	1352.2716	7469.0	-0.41931498	0.043380845	-0.004037718823529412	8.975990588235295E-4	-5.7314489619377106E-5	-8.559956098615901E-6
498.30444	1352.0	7485.0	-0.46009222	0.033865016	-0.0025485774999999995	-5.947393125000002E-4	9.30713327205883E-5	-9.327114820772061E-5
491.464	1352.0	7502.0	-0.45824987	0.00532882	1.0837352941176427E-4	-0.0016785997647058824	1.562912370242214E-4	-6.375649718858131E-5
484.63126	1353.0	7519.0	-0.42748275	0.022177918	0.001809830588235293	9.911234117647059E-4	1.0008570934256051E-4	1.5704253979238755E-4
476.6692	1353.0	7535.0	-0.43267417	0.010109032	-3.2446375000000013E-4	-7.543053750000001E-4	-1.3339339613970582E-4	-1.0908929917279412E-4
468.16736	1353.0	7552.0	-0.48168752	0.0050606895	-0.002883138235294115	-2.969613235294118E-4	-1.5051026384083028E-4	2.690259126297578E-5
459.21634	1352.0	7568.0	-0.54348266	-0.02599404	-0.0038621962500000016	-0.00194092059375	-6.119112591911792E-5	-1.0274745438878675E-4
448.59726	1351.0	7585.0	-0.62224203	-0.08109068	-0.004632904117647059	-0.003240978823529412	-4.533575692041514E-5	-7.6474013516436E-5
439.00925	1349.2019	7601.0	-0.6692385	-0.110858284	-0.0029372793749999973	-0.0018604752500000002	1.0597654641544135E-4	8.628147334558824E-5
429.96542	1348.2413	7618.0	-0.6394167	-0.106735	0.0017542235294117654	2.4254611764705912E-4	2.7597075908304485E-4	1.237071392733564E-4
422.0759	1346.2689	7635.0	-0.54329115	-0.110547155	0.005654444117647059	-2.2424441176470574E-4	2.2942474048442905E-4	-2.745826643598617E-5
415.96994	1344.3234	7651.0	-0.41833338	-0.1207432	0.007809860624999998	-6.372528125E-4	1.3471353170955866E-4	-2.5813025045955895E-5
410.19424	1341.3981	7668.0	-0.2971042	-0.15852025	0.007131128235294117	-0.0022221794117647064	-3.992543468858123E-5	-9.323097642733567E-5
404.9007	1338.9006	7684.0	-0.25622597	-0.17583944	0.0025548893749999975	-0.0010824493750000008	-2.860149287683825E-4	7.12331272977941E-5
399.51715	1336.5057	7701.0	-0.24332857	-0.18853647	7.586705882352959E-4	-7.468841176470587E-4	-1.0565992863321774E-4	1.9739132785467177E-5
395.11774	1334.5588	7718.0	-0.25333208	-0.15029016	-5.884417647058836E-4	0.002249782941176471	-7.924190311418703E-5	1.7627453287197235E-4
391.28006	1331.28	7734.0	-0.23606731	-0.14722274	0.0010790481250000008	1.9171375000000095E-4	1.0421811810661777E-4	-1.2862932444852938E-4
387.40137	1329.7007	7751.0	-0.2028887	-0.13179894	0.0019516829411764705	9.072823529411758E-4	5.133145977508645E-5	4.209227076124558E-5
383.48965	1325.4896	7768.0	-0.19630739	-0.18330081	3.8713588235294157E-4	-0.0030295217647058827	-9.203217993079581E-5	-2.3157671280276814E-4
379.64966	1321.4745	7784.0	-0.20369196	-0.23803204	-4.6153562500000044E-4	-0.0034207018749999995	-5.304196920955888E-5	-2.44487568933823E-5
375.7736	1317.7736	7801.0	-0.22935852	-0.2708106	-0.0015097976470588238	-0.001928150588235295	-6.166247188581315E-5	8.779713451557086E-5
371.90256	1312.9026	7817.0	-0.23334228	-0.30397704	-2.489850000000002E-4	-0.0020729024999999977	7.880079044117648E-5	-9.046994485293927E-6
368.9807	1306.9421	7834.0	-0.20970991	-0.35150224	0.0013901394117647066	-0.0027956000000000027	9.641908304498276E-5	-4.2511617647059115E-5
365.12625	1300.2524	7850.0	-0.19777459	-0.39011377	7.459575E-4	-0.0024132206250000003	-4.026136948529417E-5	2.3898710937500148E-5
363.15115	1294.4535	7867.0	-0.16223623	-0.42868853	0.002090491764705882	-0.0022691035294117637	7.909025086505188E-5	8.477476211072739E-6
360.14743	1288.4423	7884.0	-0.13970594	-0.419009	0.0013253111764705888	5.693841176470584E-4	-4.501062283737018E-5	1.6696986159169542E-4
358.2323	1281.6969	7900.0	-0.11872702	-0.4017462	0.0013111824999999999	0.0010789250000000014	-8.830422794118084E-7	3.184630514705894E-5
356.2613	1274.7839	7917.0	-0.10210504	-0.4058052	9.777635294117653E-4	-2.3876470588235174E-4	-1.961288062283733E-5	-7.751115916955019E-5
355.30212	1268.9064	7933.0	-0.06263039	-0.39750263	0.002467165625	5.189106249999971E-4	9.308763097426467E-5	4.73547081801468E-5
352.36682	1263.1005	7950.0	-0.093119346	-0.37839106	-0.0017934680000000008	0.0011242100000000014	-2.5062550735294127E-4	3.560584558823554E-5
350.4377	1257.3131	7967.0	-0.113337815	-0.3369427	-0.0011893217058823523	0.002438138823529413	3.553801730103815E-5	7.728993079584774E-5
348.5	1250.0	7983.0	-0.13772392	-0.35467377	-0.0015241315625000003	-0.001108191875000001	-2.0925616038603004E-5	-2.2164566865808837E-4
346.5148	1242.0592	8000.0	-0.13360052	-0.43591452	2.4255294117647054E-4	-0.004778867647058825	1.0392261786332181E-4	-2.1592210423875436E-4
344.6609	1233.6436	8016.0	-0.11617629	-0.5300595	0.001089014375	-0.005884061249999999	5.2903839613970585E-5	-6.90746001838234E-5
342.7094	1225.8376	8033.0	-0.10106522	-0.54939663	8.888864705882356E-4	-0.0011374782352941198	-1.1772229671280256E-5	2.7921076557093407E-4
342.0	1219.2759	8050.0	-0.08840312	-0.49076256	7.448294117647056E-4	0.003449062941176473	-8.473944636678235E-6	2.697965397923878E-4
339.76315	1212.2894	8066.0	-0.082692474	-0.4117377	3.56915375E-4	0.004939053750000002	-2.42446272977941E-5	9.312442555147057E-5
338.85855	1206.5757	8083.0	-0.0635713	-0.33966035	0.0011247749411764708	0.004239844117647058	4.5168209775086514E-5	-4.112997837370256E-5
338.0	1201.7646	8099.0	-0.056379188	-0.2866059	4.4950700000000003E-4	0.0033159031249999985	-4.220424632352942E-5	-5.774631204044124E-5
337.0	1196.9308	8116.0	-0.05264139	-0.2530394	2.198704705882349E-4	0.0019745	-1.3508031141868537E-5	-7.890606617647049E-5
336.0	1193.1731	8132.0	-0.052365478	-0.21424447	1.7244500000000197E-5	0.002424683125000002	-1.266412316176467E-5	2.813644531250012E-5
335.14194	1188.2838	8149.0	-0.03107701	-0.21302867	0.0012522628235294118	7.151764705882289E-5	7.264813667820069E-5	-1.384214987024223E-4
335.0	1183.4674	8166.0	-0.027056433	-0.2416603	2.3650452941176455E-4	-0.0016842135294117642	-5.975048788927336E-5	-1.0327830449826983E-4
335.0	1178.598	8182.0	-0.0032933936	-0.2829132	0.0014851899625	-0.002578306249999999	7.804283956801473E-5	-5.588079503676467E-5
334.2619	1172.7858	8199.0	0.006074627	-0.3320137	5.510600352941177E-4	-0.002888264705882356	-5.494881924740485E-5	-1.8232850346021E-5
334.0	1166.8883	8216.0	-0.010142992	-0.37017334	-9.539775882352941E-4	-0.002244684705882353	-8.853162491349481E-5	3.7857647058823704E-5
334.0	1161.1434	8232.0	-0.01265893	-0.3788462	-1.5724612500000003E-4	-5.420537500000003E-4	4.979571645220588E-5	1.0641443474264703E-4
334.0	1154.3634	8249.0	-0.010529045	-0.40314364	1.2528735294117647E-4	-0.0014292611764705884	1.6619616349480972E-5	-5.218867214532871E-5
335.0	1148.4728	8266.0	0.033802096	-0.3995778	0.0026077141764705883	2.0975529411764956E-4	1.4602510726643598E-4	9.6412733564014E-5
335.0	1142.5698	8282.0	0.052470077	-0.3768496	0.0011667488125	0.0014205124999999985	-9.006033524816177E-5	7.567232536764681E-5
335.0	1136.8982	8299.0	0.025919829	-0.35312042	-0.001561779294117647	0.0013958341176470597	-1.605016533304498E-4	-1.45166955017287E-6
336.0	1132.367	8315.0	0.034816854	-0.30726808	5.560640625000002E-4	0.0028657712499999995	1.3236520978860295E-4	9.187107077205873E-5
336.0	1127.4663	8332.0	0.019718142	-0.2708159	-8.881595294117648E-4	0.002144245882352941	-8.495432893598617E-5	-4.244266868512108E-5
337.0	1123.5659	8348.0	0.03444754	-0.23405115	9.205873749999999E-4	0.002297796874999999	1.1304668152573529E-4	9.596937040441125E-6
339.1805	1119.6389	8365.0	0.08920729	-0.2029366	0.003221161764705882	0.0018302676470588247	1.353279052768166E-4	-2.7501719290657316E-5
340.0936	1114.7192	8383.0	0.09695169	-0.22439598	4.3024444444444434E-4	-0.0011921877777777779	-1.5505096223674653E-4	-1.6791419026870015E-4
341.00726	1110.9855	8398.0	0.08955474	-0.24614787	-4.931299999999999E-4	-0.0014501259999999997	-6.155829629629629E-5	-1.7195881481481456E-5
341.0	1106.9878	8414.0	0.04489993	-0.24924324	-0.0027909256249999998	-1.9346062500000087E-4	-1.4361222656249998E-4	7.854158593749993E-5
342.0	1103.2174	8431.0	0.020622717	-0.23911366	-0.0014280713529411764	5.958576470588235E-4	8.016789835640137E-5	4.6430486591695554E-5
343.0	1098.4423	8450.0	0.030416353	-0.23451567	5.154545263157895E-4	2.4199947368421033E-4	1.0229083575036663E-4	-1.8624114388137532E-5
344.7856	1094.4288	8468.0	0.07237558	-0.25350702	0.0023310681666666665	-0.001055075000000001	1.0086742446393761E-4	-7.205969298245618E-5
345.74847	1090.503	8481.0	0.09137224	-0.26358378	0.0014612815384615384	-7.751353846153817E-4	-6.690666370808678E-5	2.153381656804764E-5
346.71045	1086.5791	8497.0	0.087038755	-0.24623486	-2.708428124999999E-4	0.0010843074999999994	-1.0825777193509614E-4	1.1621518028846132E-4
348.62836	1083.7433	8514.0	0.08495472	-0.20164397	-1.2259029411764693E-4	0.0026229935294117645	8.720736375432525E-6	9.051094290657442E-5
350.0	1080.8235	8531.0	0.09980601	-0.15519236	8.736052941176473E-4	0.002732447647058824	5.8599740484429076E-5	6.43847750865055E-6
351.5158	1077.9684	8547.0	0.09544735	-0.1464564	-2.7241625E-4	5.459975000000009E-4	-7.162634650735296E-5	-1.3665313419117643E-4
354.8985	1075.5508	8564.0	0.14682934	-0.13738474	0.00302247	5.336270588235284E-4	1.9381683823529414E-4	-7.276730103807395E-7
356.3888	1072.6112	8580.0	0.15504341	-0.15168123	5.133793749999994E-4	-8.935306249999997E-4	-1.5681816406250005E-4	-8.91973552389705E-5
359.35522	1070.6448	8597.0	0.17738084	-0.13904981	0.0013139664705882365	7.430247058823532E-4	4.709335856401395E-5	9.62679606401384E-5
362.5492	1068.7253	8615.0	0.19596602	-0.10966212	0.0010325099999999989	0.001632649444444444	-1.5636470588235427E-5	4.942359658678282E-5
365.29788	1067.0	8630.0	0.18304858	-0.097924	-8.611626666666668E-4	7.825413333333337E-4	-1.2624484444444438E-4	-5.667387407407402E-5
367.15045	1064.8495	8647.0	0.15746829	-0.094537675	-0.0015047229411764692	1.9919558823529385E-4	-3.785648673587073E-5	-3.431445559400234E-5
371.21445	1062.8928	8664.0	0.18813401	-0.1022886	0.00180386588235294	-4.559367647058819E-4	1.9462287197231817E-4	-3.8537197231833866E-5
375.12558	1060.9373	8682.0	0.22263394	-0.11237144	0.0019166627777777783	-5.601577777777783E-4	6.266494190268794E-6	-5.790056281772023E-6
381.01138	1056.9924	8697.0	0.3104922	-0.17148373	0.005857217333333333	-0.003940819333333333	2.62703637037037E-4	-2.2537743703703698E-4
386.7713	1054.1525	8713.0	0.3931213	-0.21238713	0.005164318750000001	-0.0025564625000000004	-4.330616145833326E-5	8.652230208333329E-5
392.61227	1050.2585	8730.0	0.42502943	-0.24404186	0.0018769488235294105	-0.00186204294117647	-1.9337470155709354E-4	4.0848209342560606E-5
398.5554	1046.2964	8747.0	0.40531737	-0.26758534	-0.0011595329411764692	-0.0013849105882352945	-1.7861657439446354E-4	2.8066608996539736E-5
403.48203	1043.518	8764.0	0.36286563	-0.2310613	-0.0024971611764705894	0.002148472941176471	-7.868401384083059E-5	2.0784608996539798E-4
407.45847	1041.2708	8780.0	0.27565917	-0.17348742	-0.005450403749999999	0.0035983674999999996	-1.845776608455881E-4	9.061840992647053E-5
410.6595	1038.681	8796.0	0.20665579	-0.13059434	-0.00431271125	0.0026808175	7.110578124999993E-5	-5.7346874999999976E-5
413.226	1037.0	8813.0	0.12106744	-0.09754891	-0.0050346088235294125	0.0019438488235294117	-4.246456314878896E-5	-4.335109861591696E-5
415.55145	1035.4486	8830.0	0.086447105	-0.07264105	-0.002036490294117647	0.001465168235294118	1.7635991349480973E-4	-2.8157681660899637E-5
417.95972	1034.0	8847.0	0.08636315	-0.07392093	-4.93852941176451E-6	-7.528705882352924E-5	1.1950304498269899E-4	-9.061501730103807E-5
420.4454	1034.0	8863.0	0.11456167	-0.028950278	0.0017624075000000003	0.00281066575	1.104591268382353E-4	1.8037205055147058E-4
423.74448	1033.0	8880.0	0.15522036	-0.008554907	0.002391687647058823	0.0011997277058823528	3.7016479238754284E-5	-9.476106141868513E-5
426.30496	1031.6951	8897.0	0.18239403	-0.025745459	0.0015984511764705889	-0.0010112089411764705	-4.666096885813143E-5	-1.3005509688581313E-4
430.5246	1032.0	8913.0	0.22397667	-0.009600719	0.0025989149999999985	0.0010090462499999999	6.25289889705881E-5	1.262659494485294E-4
434.3813	1031.0	8930.0	0.24721263	-0.0327848	0.0013668211764705882	-0.0013637694705882354	-7.24761072664359E-5	-1.3957739532871973E-4
439.36816	1031.0	8947.0	0.28737512	-0.019588055	0.0023624994117647058	7.76279117647059E-4	5.856930795847751E-5	1.258852110726644E-4
445.20825	1031.0	8963.0	0.3443184	0.00530988	0.0035589550000000025	0.0015561209375	7.477847426470605E-5	4.874011374080881E-5
450.0962	1031.0	8979.0	0.36574095	0.016421251	0.001338909374999999	6.944606875000001E-4	-1.3875285156250022E-4	-5.385376562499999E-5
453.9346	1031.0	8996.0	0.32524323	0.013644501	-0.002382218823529413	-1.6333823529411773E-4	-2.1888989403114187E-4	-5.045876016435987E-5
458.78128	1031.8906	9013.0	0.28194666	0.026238218	-0.002546857058823528	7.408068823529412E-4	-9.684602076124429E-6	5.318500692041523E-5
464.47534	1032.8251	9029.0	0.27091873	0.05032645	-6.892456250000012E-4	0.0015055145	1.1610071461397043E-4	4.7794226102941176E-5
469.56705	1033.7836	9045.0	0.31469235	0.07766447	0.002735851250000001	0.0017086262499999999	2.1406855468750013E-4	1.2694484374999986E-5
475.2459	1034.7487	9062.0	0.34783465	0.08556449	0.0019495470588235303	4.6470705882352984E-4	-4.625318771626297E-5	-7.317171712802765E-5
480.07068	1035.6902	9079.0	0.34048572	0.07656104	-4.3229000000000184E-4	-5.296147058823535E-4	-1.401080622837372E-4	-5.848951557093431E-5
485.9627	1037.6543	9095.0	0.32606614	0.08570025	-9.012237499999992E-4	5.712006250000005E-4	-2.9308359374999836E-5	6.880095818014713E-5
491.7561	1039.5853	9112.0	0.33739096	0.12012463	6.661658823529419E-4	0.0020249635294117643	9.219939013840829E-5	8.551546496539787E-5
497.5	1041.5	9129.0	0.3624603	0.1424228	0.0014746670588235292	0.0013116570588235289	4.7558892733563954E-5	-4.195920415224914E-5
501.9777	1042.4889	9145.0	0.33282292	0.11406319	-0.0018523362499999994	-0.0017724756249999996	-2.0793770680147054E-4	-1.9275829273897053E-4
508.22888	1044.4097	9162.0	0.32871714	0.09894825	-2.4151647058823548E-4	-8.891141176470584E-4	9.475410467128024E-5	5.196244160899654E-5
513.12744	1046.3759	9179.0	0.29976708	0.1002901	-0.0017029447058823529	7.893235294117598E-5	-8.59663667820069E-5	5.6943910034602024E-5
516.45685	1048.2284	9195.0	0.25606963	0.11907005	-0.0027310906250000017	0.0011737468750000002	-6.425911994485305E-5	6.842590762867652E-5
521.6945	1049.2314	9211.0	0.2500276	0.10181954	-3.776268749999985E-4	-0.0010781568749999998	1.470914843750002E-4	-1.40743984375E-4
525.29236	1051.1461	9228.0	0.23629075	0.092788205	-8.080500000000013E-4	-5.312550000000001E-4	-2.5319007352941345E-5	3.217069852941175E-5
528.1121	1053.112	9245.0	0.19446512	0.09992595	-0.002460331176470588	4.1986735294117654E-4	-9.719301038062276E-5	5.594837370242216E-5
532.0956	1055.0479	9262.0	0.19209047	0.11989236	-1.3968529411764578E-4	0.001174494705882353	1.3650858131487897E-4	4.4389844290657445E-5
534.94006	1056.9701	9278.0	0.16736937	0.13408989	-0.0015450687500000015	8.873456249999991E-4	-8.783646599264724E-5	-1.7946817555147124E-5
537.9183	1059.8365	9294.0	0.15831111	0.14309983	-5.66141249999999E-4	5.631212500000014E-4	6.118296875000015E-5	-2.026402343749986E-5
539.84094	1061.841	9311.0	0.1486477	0.15297927	-5.684358823529419E-4	5.811435294117641E-4	-1.3497837370251828E-7	1.060134083044867E-6
541.7998	1063.7998	9328.0	0.10691895	0.14527257	-0.0024546323529411763	-4.533352941176477E-4	-1.1095273356401378E-4	-6.085169550173011E-5
543.7324	1065.7324	9344.0	0.07759955	0.12483246	-0.0018324624999999997	-0.001277506874999999	3.8885615808823535E-5	-5.1510723805146955E-5
545.68146	1067.6814	9361.0	0.08568348	0.10784399	4.7552529411764725E-4	-9.993217647058827E-4	1.3576398788927335E-4	1.636383001730096E-5
546.615	1070.615	9377.0	0.075546056	0.12575597	-6.335890000000004E-4	0.0011194987499999996	-6.931964338235297E-5	1.3242628216911766E-4
548.57263	1073.1453	9394.0	0.081404395	0.16071737	3.4460817647058846E-4	0.0020565529411764706	5.754101038062288E-5	5.512083477508653E-5
550.5	1075.5	9411.0	0.09340373	0.17479302	7.058432352941177E-4	8.279794117647056E-4	2.1249121107266427E-5	-7.226903114186853E-5
551.44775	1079.8955	9427.0	0.08262504	0.21508028	-6.736681250000005E-4	0.002517953750000001	-8.621946001838239E-5	1.0562339613970597E-4
552.0	1082.7936	9445.0	0.06635829	0.21712288	-9.037083333333332E-4	1.1347777777777655E-4	-1.278001157407404E-5	-1.3358199845679025E-4
554.3101	1086.6202	9461.0	0.076792344	0.23103997	6.521283749999999E-4	8.698181250000013E-4	9.723979427083332E-5	4.727127170138905E-5
555.2762	1090.8285	9477.0	0.065728284	0.24756221	-6.9150375E-4	0.0010326399999999996	-8.39770078125E-5	1.0176367187499894E-5
556.0	1094.4575	9493.0	0.07102195	0.2565286	3.3085412500000015E-4	5.603993749999994E-4	6.389736718750001E-5	-2.951503906250001E-5
558.14026	1099.2805	9511.0	0.08773366	0.28233585	9.284283333333336E-4	0.0014337361111111113	3.319856712962964E-5	4.851870756172844E-5
560.08777	1103.1755	9527.0	0.11075212	0.28051785	0.0014386537499999994	-1.1362499999999914E-4	3.188908854166661E-5	-9.67100694444444E-5
561.0178	1106.0178	9543.0	0.0945646	0.22734222	-0.0010117199999999998	-0.003323476875	-1.5314835937499995E-4	-2.0061574218750006E-4
561.9653	1108.9653	9560.0	0.07769877	0.17194687	-9.921076470588235E-4	-0.0032585500000000007	1.1536678200691941E-6	3.819227941176436E-6
562.0	1111.9064	9576.0	0.03163704	0.13994108	-0.002878858125	-0.0020003618750000004	-1.1792190487132354E-4	7.863675781250002E-5
563.0	1114.7527	9593.0	0.0059178737	0.12483372	-0.0015128921352941175	-8.886682352941176E-4	8.035094057093426E-5	6.539374351211075E-5
563.0	1116.7797	9610.0	0.0053792126	0.13319133	-3.168594705882357E-5	4.916241176470589E-4	8.712977577854671E-5	8.119366782006922E-5
563.0	1119.7373	9626.0	-0.005189701	0.14744763	-6.605571E-4	8.9101875E-4	-3.930444705882353E-5	2.4962164522058814E-5
563.0	1121.6886	9643.0	-0.014810541	0.13333152	-5.659317647058824E-4	-8.303594117647051E-4	5.566196193771626E-6	-1.0125753892733559E-4
563.0	1124.6764	9659.0	-0.014816476	0.14289212	-3.709375000000197E-7	5.975375000000002E-4	3.534755170036765E-5	8.924355698529408E-5
563.0	1128.1682	9676.0	-0.014956397	0.17286852	-8.230647058823496E-6	0.0017633176470588227	-4.6233585640138096E-7	6.857530276816603E-5
562.0	1131.0906	9693.0	-0.025782691	0.2030511	-6.368408235294118E-4	0.001775445882352942	-3.697706920415225E-5	7.134256055364351E-7
562.0	1134.9667	9710.0	-0.03563047	0.22494444	-5.792811176470587E-4	0.0012878435294117637	3.385865051903124E-6	-2.8682491349481082E-5
559.5905	1138.819	9726.0	-0.08665996	0.2490288	-0.003189343125	0.0015052725	-1.631288754595588E-4	1.3589310661764768E-5
558.6237	1142.7526	9743.0	-0.10388349	0.24979793	-0.0010131488235294117	4.5242941176470985E-5	1.280114294982699E-4	-8.58840916955017E-5
556.7141	1146.5718	9759.0	-0.123484604	0.25033665	-0.0012250696250000002	3.3669999999999534E-5	-1.3245050091911778E-5	-7.233088235294657E-7
555.8004	1150.3992	9776.0	-0.1024645	0.24636514	0.0012364767058823528	-2.3361823529411668E-4	1.447968429930796E-4	-1.572283737024213E-5
554.78894	1153.211	9792.0	-0.07448044	0.20727868	0.0017490037500000003	-0.002442903750000001	3.203294025735297E-5	-1.3808034466911777E-4
553.8911	1155.1089	9809.0	-0.046250354	0.14135654	0.0016605932941176468	-0.00387777294117647	-5.200615051903147E-6	-8.440407006920405E-5
552.5	1156.5	9826.0	-0.06748226	0.100498945	-0.0012489356470588237	-0.0024033879411764704	-1.7114876124567474E-4	8.672852941176467E-5
552.0345	1157.9656	9842.0	-0.04972896	0.031079061	0.00110958125	-0.00433874275	1.4740730606617648E-4	-1.209596755514706E-4
552.0	1158.9807	9859.0	-0.03227009	0.01677507	0.0010269923529411765	-8.414112352941178E-4	-4.8581704152249096E-6	2.0572538321799306E-4
551.0	1159.8846	9876.0	-0.021242492	0.024860775	6.486822352941177E-4	4.7562970588235304E-4	-2.2253536332179933E-5	7.74729965397924E-5
550.0	1160.7833	9892.0	-0.037104562	0.03177164	-9.91379375E-4	4.319290624999997E-4	-1.0250385064338236E-4	-2.7312902113970837E-6
549.0	1161.7626	9909.0	-0.06584824	0.04478208	-0.0016908045882352942	7.653200000000003E-4	-4.114265960207613E-5	1.9611231617647095E-5
547.5	1162.0	9925.0	-0.08196085	0.042903002	-0.001007038125	-1.1744237499999996E-4	4.273540395220589E-5	-5.517264843750002E-5
546.6557	1163.3444	9944.0	-0.08330218	0.050605826	-7.059631578947377E-5	4.0541178947368407E-4	4.928641101108032E-5	2.7518640235457054E-5
545.69763	1164.3024	9958.0	-0.06385905	0.054515906	0.0013887950000000002	2.792914285714288E-4	1.0424223684210529E-4	-9.008597207303947E-6
544.7148	1165.2853	9976.0	-0.057097662	0.059994206	3.756326666666667E-4	3.043499999999999E-4	-5.6286796296296306E-5	1.3921428571428376E-6
544.0	1166.4862	9992.0	-0.046733912	0.068419345	6.477343749999999E-4	5.265711875000003E-4	1.7006356770833325E-5	1.3888824218750027E-5
542.55225	1167.0	10008.0	-0.051664088	0.06470113	-3.0813599999999965E-4	-2.3238843750000068E-4	-5.974189843749997E-5	-4.743497656250006E-5
541.5	1168.5	10025.0	-0.07966432	0.070365414	-0.0016470724705882353	3.3319317647058854E-4	-7.876096885813151E-5	3.3269506704152306E-5
539.69183	1169.3081	10042.0	-0.09560007	0.051099915	-9.373970588235294E-4	-0.0011332646470588233	4.1745612456747414E-5	-8.62622249134948E-5
538.8734	1169.0	10058.0	-0.085826226	0.01833291	6.108652499999994E-4	-0.0020479378125	9.676639430147054E-5	-5.716707284007355E-5
537.5	1170.5	10075.0	-0.090303205	0.029843932	-2.6335170588235245E-4	6.771189411764705E-4	-5.142452681660893E-5	1.602974560986159E-4
535.87646	1171.1235	10091.0	-0.074076384	0.037616745	0.0010141763125000001	4.858008125E-4	7.984550114889703E-5	-1.1957383042279408E-5
534.9879	1171.0	10108.0	-0.07208551	0.025297219	1.1711023529411704E-4	-7.246780000000001E-4	-5.276859277681665E-5	-7.120463602941177E-5
533.9821	1172.0178	10124.0	-0.05870772	0.030829597	8.361118750000005E-4	3.4577362500000006E-4	4.4937602481617716E-5	6.690322656250001E-5
532.0655	1172.0	10158.0	-0.04691078	0.001366673	3.469688235294117E-4	-8.665565882352941E-4	-1.4386560337370256E-5	-3.5656770977508654E-5
531.08844	1172.0	10174.0	-0.051734593	-0.014054619	-3.014883125000002E-4	-9.638307500000001E-4	-4.052857100183825E-5	-6.079635110294123E-6
530.1151	1172.0	10191.0	-0.059424773	-0.0114671495	-4.523635294117646E-4	1.5220408823529423E-4	-8.875012759515553E-6	6.56491081314879E-5
528.5	1172.0	10208.0	-0.07728107	-0.016039815	-0.0010503704117647056	-2.6898032352941175E-4	-3.517687543252594E-5	-2.4775553633218E-5
527.6568	1173.3431	10225.0	-0.076986626	0.037330694	1.7320235294117113E-5	0.0031394417058823528	6.280533217993074E-5	2.0049541349480968E-4
526.71716	1173.0	10245.0	-0.0662545	0.035451397	5.366063000000004E-4	-9.396484999999976E-5	2.5964303235294165E-5	-1.6167032779411763E-4
525.4466	1173.5533	10259.0	-0.062260058	0.028565748	2.853172857142853E-4	-4.918320714285717E-4	-1.794921530612251E-5	-2.8419087244898E-5
524.26605	1174.0	10277.0	-0.06510876	0.0304222	-1.5826122222222232E-4	1.0313622222222231E-4	-2.464325044091709E-5	3.305379409171077E-5
523.53894	1174.0	10290.0	-0.06552595	0.014651832	-3.20915384615383E-5	-0.0012131052307692307	9.705360289283386E-6	-1.0124934253780408E-4
522.5323	1174.0	10307.0	-0.06968099	0.0022973118	-2.4441411764705874E-4	-7.267364823529412E-4	-1.2489563481501202E-5	2.8609926377428794E-5
520.6933	1174.0	10324.0	-0.071872	-0.002083871	-1.2888294117647102E-4	-2.5771663529411767E-4	6.795951557093396E-6	2.7589402768166088E-5
519.8787	1174.0	10340.0	-0.06850886	-0.014492536	2.1019625000000004E-4	-7.755415625E-4	2.1192449448529443E-5	-3.236405795036764E-5
518.89844	1174.0	10357.0	-0.06691673	-0.004057034	9.36547058823536E-5	6.138530588235294E-4	-6.855384948096849E-6	8.172909537197233E-5
517.9352	1174.0	10374.0	-0.058909368	-5.4582782E-5	4.7102129411764687E-4	2.3543830694117645E-4	2.2198034602076077E-5	-2.2259691287197232E-5
516.94745	1174.0	10390.0	-0.050346103	-1.06133164E-4	5.352040624999996E-4	-3.2218988750000003E-6	4.011423023897046E-6	-1.4916262863511027E-5
515.99146	1174.0	10407.0	-0.053283688	0.0	-1.727991176470588E-4	6.2431272941176475E-6	-4.164724589100344E-5	5.567662452422145E-7
514.00433	1174.0	10423.0	-0.08534147	0.0	-0.002003611375	0.0	-1.1442576608455883E-4	-3.9019545588235297E-7
512.5	1174.0	10440.0	-0.11247976	3.515364E-5	-0.0015963699999999997	2.067861176470588E-6	2.3955375000000016E-5	1.2163889273356402E-7
511.148	1174.0	10457.0	-0.107666716	1.0993468E-5	2.831202352941178E-4	-1.421186588235294E-6	1.1055824913494809E-4	-2.0523810380622836E-7
509.19455	1173.1946	10473.0	-0.10845702	-0.013752634	-4.939400000000035E-5	-8.6022671675E-4	-2.0782139705882383E-5	-5.36753456351103E-5
508.1151	1173.0	10490.0	-0.09180238	-0.03429341	9.796847058823528E-4	-0.001208280941176471	6.053404152249136E-5	-2.0473777907439465E-5
507.2878	1172.0	10510.0	-0.055985253	-0.056519635	0.0017908563500000003	-0.0011113112499999997	4.0558582205882375E-5	4.848484558823561E-6
506.17612	1172.0	10527.0	-0.053284366	-0.04980961	1.588757058823529E-4	3.9470735294117656E-4	-9.599886141868513E-5	8.858932958477507E-5
504.42062	1171.4207	10541.0	-0.062216643	-0.0127347065	-6.380197857142859E-4	0.0026482073928571427	-5.6921106542617054E-5	1.6096428856542615E-4
502.49554	1171.0	10556.0	-0.09813028	-0.019185372	-0.0023942424666666667	-4.300443666666666E-4	-1.1708151206349206E-4	-2.0521678396825396E-4
500.51813	1171.0	10573.0	-0.13799307	-0.014693874	-0.0023448699999999998	2.6420576470588227E-4	2.9042627450980527E-6	4.083824302191464E-5
497.59213	1170.0	10589.0	-0.17490126	-0.030070487	-0.0023067618750000005	-9.610383124999999E-4	2.3817578124999566E-6	-7.657775482536764E-5
496.81537	1168.8154	10606.0	-0.13476618	-0.05761737	0.002360887058823529	-0.0016204048823529413	2.7456758434256053E-4	-3.87862688148789E-5
495.5	1169.0	10623.0	-0.10269837	-0.045858	0.0018863417647058834	6.917276470588235E-4	-2.791442906574385E-5	1.3600779584775087E-4
496.0	1169.0	10655.0	-0.10269837	-0.045858	0.0	0.0	-5.8948180147058856E-5	-2.1616488970588233E-5
