# Supplementary material for: Finger drawing on smartphone screens enables early Parkinson’s disease detection through hybrid 1D-CNN and BiGRU deep learning architecture
Source: PLoS One. 2025 Jul 14;20(7):e0327733. doi: 10.1371/journal.pone.0327733 (PMC12258557; doi:10.1371/journal.pone.0327733)
Supplement: S2 File — (ZIP) [file pone.0327733.s002.zip › Dataset/Spiral/healthy/043_HC_SPIR_R.txt]

529.0	657.0	0.0	0.0	0.0	0.0	0.0	0.0	0.0
568.0354	663.60706	115.0	0.92881703	0.22702827	0.008076669826086957	0.0019741588695652173	7.023191153119094E-5	1.71665988657845E-5
583.4915	665.68646	132.0	0.6507132	0.07320158	-0.016359048823529416	-0.00904862882352941	-0.001437395214683316	-6.483992760643899E-4
596.5	667.5	148.0	0.5679388	0.059264306	-0.005173400000000002	-8.71079625E-4	6.991030514705884E-4	5.110968249080882E-4
610.15466	670.9013	165.0	0.59050375	0.13360442	0.0013273500000000017	0.004372947882352941	3.823970588235296E-4	3.084722063148789E-4
621.98303	673.661	182.0	0.58054155	0.16275264	-5.860117647058842E-4	0.0017146011764705884	-1.125506920415227E-4	-1.5637333564013837E-4
637.83606	677.45905	199.0	0.68072057	0.20733713	0.005892883529411765	0.0026226170588235296	3.8111148788927353E-4	5.341269896193772E-5
654.3427	681.0762	215.0	0.9098838	0.25608185	0.014322701875000003	0.0030465449999999995	5.268636465992648E-4	2.6495496323529364E-5
657.88934	682.97235	232.0	0.73271567	0.21944083	-0.010421654705882352	-0.0021553541176470587	-0.0014555503871107268	-3.059940657439446E-4
670.9055	688.45276	248.0	0.5395824	0.20597278	-0.012070829375000001	-8.417531250000006E-4	-1.0307341681985312E-4	8.210006204044113E-5
684.2675	696.7625	265.0	0.5611095	0.35383606	0.0012663000000000012	0.00869784	7.845370220588237E-4	5.611525367647059E-4
697.9656	705.10345	281.0	0.7102032	0.5421112	0.00931835625	0.01176719625	5.032535156249999E-4	1.9183476562500002E-4
714.66797	716.11194	298.0	1.0035284	0.7184612	0.017254423529411762	0.010373529411764707	4.668274870242213E-4	-8.198040224913492E-5
731.4299	727.2866	315.0	1.169378	0.80841404	0.009755858823529414	0.0052913435294117605	-4.410920415224911E-4	-2.989521107266439E-4
745.791	737.2793	332.0	1.0406581	0.7541706	-0.007571758823529418	-0.0031907905882352892	-0.0010192716262975784	-4.989490657439442E-4
759.2628	748.0824	349.0	0.9294163	0.6939988	-0.006543635294117644	-0.0035395176470588235	6.047785467128081E-5	-2.0513356401384365E-5
771.7761	759.8081	365.0	0.7795263	0.6945414	-0.009368124999999998	3.391249999999679E-5	-1.765306066176471E-4	2.2333938419117627E-4
785.0141	773.87317	384.0	0.6795418	0.7458071	-0.00526234210526316	0.0026981947368421035	2.1609383656509673E-4	1.4022538088642668E-4
797.5182	788.0243	398.0	0.70310706	0.8756262	0.0016832328571428595	0.009272792857142862	4.961124973147156E-4	4.6961415145005414E-4
808.27124	801.27124	414.0	0.6898593	0.9347074	-8.279850000000033E-4	0.0036925749999999966	-1.5695111607142893E-4	-3.487636160714291E-4
816.9189	814.0864	431.0	0.5741634	0.8583024	-0.006805641176470586	-0.004494411764705879	-3.5162683391003424E-4	-4.8158745674740445E-4
824.7465	828.49304	448.0	0.44375727	0.8204064	-0.0076709488235294125	-0.002229176470588238	-5.090044982698981E-5	1.3324913494809653E-4
835.8325	843.9321	464.0	0.4514372	0.8542168	4.799956250000001E-4	0.002113150000000001	5.094340280330882E-4	2.7139540441176494E-4
847.2095	859.6127	481.0	0.570216	0.95086145	0.006986988235294115	0.005684979411764705	3.827642711937715E-4	2.101076124567473E-4
856.5027	871.754	497.0	0.64835584	0.9164863	0.0048837400000000045	-0.0021484468750000013	-1.3145301470588193E-4	-4.895891429227942E-4
864.7292	880.6615	514.0	0.6254784	0.72343624	-0.0013457317647058839	-0.011355885882352942	-3.664395155709346E-4	-5.416140592560553E-4
872.33185	892.9978	530.0	0.48361656	0.55694675	-0.008866365000000001	-0.010405593124999994	-4.700395772058823E-4	5.939329733455924E-5
879.24335	906.9823	547.0	0.36432663	0.5978171	-0.007017054705882353	0.002404138235294114	1.0878295847750874E-4	7.535136094290652E-4
885.31146	919.5902	563.0	0.3228115	0.752592	-0.0025946956250000007	0.009673431250000003	2.76397442555147E-4	4.5433081341911805E-4
890.5	931.0	580.0	0.29382247	0.8275622	-0.0017052370588235277	0.004410011764705881	5.2321092128027825E-5	-3.096129108996542E-4
896.2789	941.1315	597.0	0.2746599	0.7118896	-0.0011272099999999994	-0.006804270588235295	3.4001591695501665E-5	-6.596636678200691E-4
901.9324	949.55396	613.0	0.28394276	0.518293	5.801787500000002E-4	-0.0120997875	1.0671179687499998E-4	-3.309698069852941E-4
905.3509	958.8772	630.0	0.25783393	0.44227207	-0.0015358135294117664	-0.004471819411764705	-1.244701340830451E-4	4.487040051903115E-4
910.2713	971.63306	647.0	0.2436524	0.5620498	-8.342076470588234E-4	0.007045748823529413	4.127093425605547E-5	6.775040138408305E-4
915.59467	986.78406	663.0	0.25541398	0.7756179	7.350987499999996E-4	0.013348006249999995	9.808164981617644E-5	3.938910891544114E-4
921.66187	1002.6473000000001	680.0	0.32595623	1.0255722	0.00414954411764706	0.014703194117647063	2.0084972750865064E-4	7.9716933391004E-5
925.6763	1015.7338	696.0	0.35040426	1.0620795	0.0015280018750000006	0.0022817062500000013	-1.6384639016544123E-4	-7.763429917279414E-4
930.2202	1031.4908	713.0	0.30051333	0.98075277	-0.002934760588235294	-0.004783925294117648	-2.6251543901384085E-4	-4.1562538494809703E-4
932.5	1050.0	729.0	0.1826154	0.99498755	-0.007368620625000001	8.896737500000002E-4	-2.771162522977942E-4	3.54599940257353E-4
934.38696	1065.4827	746.0	0.08481736	1.0268964	-0.005752825882352942	0.0018769911764705877	9.504674956747405E-5	5.807749567474044E-5
934.0	1080.9443	763.0	-0.017015353	1.0367279	-0.005990159588235294	5.783235294117643E-4	-1.3960806228373638E-5	-7.639221453287197E-5
932.8507	1098.4929	779.0	-0.1002968	1.038185	-0.0052050904375000005	9.106874999999237E-5	4.906682192095584E-5	-3.0453423713235743E-5
933.0	1118.992	796.0	-0.14114925	1.0880107	-0.002403085294117647	0.0029309235294117763	1.6482383196366786E-4	1.6705028114186965E-4
932.0	1139.1093	813.0	-0.11161256	1.2454239	0.0017374523529411767	0.009259599999999995	2.4356103806228376E-4	3.722750865051893E-4
929.5027	1153.9893	829.0	-0.11580372	1.2283015	-2.6194749999999996E-4	-0.0010701500000000058	-1.2496249080882354E-4	-6.45609375E-4
925.6652	1172.674	846.0	-0.18750535	1.0901682	-0.00421774294117647	-0.008125488235294118	-2.3269384948096882E-4	-4.150198961937713E-4
922.0	1189.5	862.0	-0.2761099	0.9788489	-0.005537784375000002	-0.006957456249999994	-8.250258961397074E-5	7.300199908088275E-5
915.681	1207.9569	879.0	-0.38223088	1.0089612	-0.006242410588235292	0.0017713117647058746	-4.144860077854649E-5	5.134569420415216E-4
907.77686	1224.4463	896.0	-0.476527	1.0455931	-0.005546830588235293	0.002154817647058833	4.091647058823526E-5	2.2559169550174023E-5
901.4636	1244.9668	912.0	-0.50619745	1.1313134	-0.0018544031250000044	0.005357518749999998	2.3077671645220553E-4	2.0016881893382283E-4
895.8311	1267.6755	929.0	-0.45724058	1.249141	0.0028798158823529437	0.006931035294117649	2.784834710207616E-4	9.255979671280298E-5
891.09216	1285.5852	945.0	-0.36622426	1.3177321	0.005688519999999999	0.004286943749999994	1.7554400735294095E-4	-1.6525572150735343E-4
886.2958	1298.9647	962.0	-0.25282982	1.12047	0.006670261176470591	-0.011603652941176464	5.7749480968858354E-5	-9.347409818339092E-4
881.48956	1312.2865	979.0	-0.22435492	0.8045374	0.001674994117647057	-0.0185842705882353	-2.938392387543255E-4	-4.106245674740492E-4
875.73193	1323.8042	995.0	-0.28218123	0.5399506	-0.0036141443749999995	-0.016536675	-3.3057115579044103E-4	1.2797472426470625E-4
870.5	1333.5	1012.0	-0.31748426	0.4647203	-0.0020766488235294126	-0.0044253117647058806	9.044091479238747E-5	7.124331314878894E-4
867.304	1341.392	1028.0	-0.28065762	0.43811196	0.0023016650000000013	-0.001663021249999997	2.7364461397058837E-4	1.7264315716911772E-4
862.41064	1349.1787	1045.0	-0.255773	0.37761772	0.0014638011764705897	-0.003558484705882355	-4.928610726643598E-5	-1.1149785034602105E-4
859.8676	1355.5294	1061.0	-0.18999778	0.3025976	0.004110951249999998	-0.004688757499999998	1.6544687959558802E-4	-7.064204963235269E-5
855.9621	1361.0569	1078.0	-0.16534998	0.28270078	0.001449870588235294	-0.0011704011764705905	-1.5653415657439435E-4	2.0696213667820043E-4
851.24786	1366.7522	1095.0	-0.19803843	0.2776062	-0.0019228499999999987	-2.9968117647058586E-4	-1.9839532871972313E-4	5.121882352941204E-5
846.6016	1374.1979	1111.0	-0.26030686	0.33053088	-0.003891776874999999	0.0033077925	-1.2305792968750004E-4	2.2546710477941163E-4
841.5525	1382.895	1128.0	-0.32433018	0.44554275	-0.0037660776470588263	0.006765404117647056	7.394072231833696E-6	2.0338891868512094E-4
836.7917	1392.0208	1144.0	-0.3465444	0.5656203	-0.001388388749999997	0.007504846874999999	1.4860555606617683E-4	4.62151723345589E-5
832.53955	1400.9473	1161.0	-0.2894525	0.6276924	0.003358347058823528	0.0036513000000000045	2.7921975346020735E-4	-2.2667922794117614E-4
828.3408	1408.3184	1178.0	-0.2588228	0.57216513	0.0018017470588235283	-0.003266310000000001	-9.156470588235291E-5	-4.06918235294118E-4
825.752	1414.744	1194.0	-0.20069043	0.44981483	0.003633273125000001	-0.007646893750000001	1.1447037913602954E-4	-2.73786484375E-4
821.6975	1420.4537	1211.0	-0.17606446	0.33013502	0.001448586470588235	-0.007039988823529412	-1.2851097967128035E-4	3.5700289792387624E-5
817.9322	1425.0679	1228.0	-0.18669327	0.24485059	-6.252241176470582E-4	-0.005016731176470588	-1.2198885813148782E-4	1.1901515570934257E-4
813.4213	1429.5786	1244.0	-0.21967149	0.19975232	-0.00206113875	-0.0028186418749999997	-8.974466452205888E-5	1.3738058134191177E-4
808.6811	1434.319	1260.0	-0.28402492	0.20936929	-0.004022089375000001	6.010606250000002E-4	-1.2255941406250006E-4	2.1373140625E-4
803.06976	1439.9302	1277.0	-0.34292707	0.2671978	-0.0034648323529411756	0.0034016770588235277	3.2779824826989735E-5	1.6474214316608985E-4
797.4439	1445.5562	1294.0	-0.36680984	0.3302154	-0.0014048688235294116	0.0037069176470588237	1.2117432525951554E-4	1.7955328719723293E-5
791.6983	1449.8678	1310.0	-0.38226205	0.34027267	-9.657631250000014E-4	6.285793750000004E-4	2.7444106158088142E-5	-1.9239614200367646E-4
787.1948	1454.5367	1327.0	-0.33794534	0.30426702	0.0026068652941176494	-0.002117979411764706	2.1015461288927356E-4	-1.615622815743945E-4
782.4725	1458.3517	1345.0	-0.2902909	0.23834866	0.002647468888888887	-0.0036621311111111115	2.2557552650687574E-6	-8.578620551924475E-5
777.69727	1463.2018	1360.0	-0.26076728	0.22535375	0.0019682413333333352	-8.663273333333332E-4	-4.5281837037036785E-5	1.8638691851851854E-4
772.0672	1467.9552	1377.0	-0.28758112	0.254231	-0.001577284705882355	0.001698661764705882	-2.0856035524798177E-4	1.5088171164936558E-4
766.5117	1472.4883	1394.0	-0.33952016	0.2793957	-0.003055237647058823	0.0014802764705882376	-8.693840830449812E-5	-1.2846193771626134E-5
761.5084	1477.4916	1410.0	-0.3580467	0.30302224	-0.0011579087499999988	0.0014766587499999984	1.1858305606617651E-4	-2.261075367649551E-7
756.77374	1482.2262	1427.0	-0.32173082	0.3028594	0.002136228235294119	-9.578823529411613E-6	1.9377276384083044E-4	-8.742573961937705E-5
751.5	1487.5	1443.0	-0.28661767	0.30184844	0.002194571874999999	-6.318500000000032E-5	3.6464774816175028E-6	-3.3503860294117946E-6
743.3735	1491.8132	1460.0	-0.3687855	0.3001726	-0.004833401764705882	-9.857882352941082E-5	-4.134102141003459E-4	-2.081989619377088E-6
736.2642	1497.5518	1476.0	-0.455615	0.30848742	-0.00542684375	5.1967625E-4	-3.709012408088238E-5	3.8640942095588176E-5
727.33496	1501.3325	1493.0	-0.55475366	0.2808532	-0.005831685882352944	-0.0016255423529411756	-2.3814243079584916E-5	-1.2618932958477505E-4
719.0316	1506.9763	1510.0	-0.58960336	0.28385177	-0.0020499823529411755	1.7638647058823402E-4	2.2245314878892756E-4	1.059958131487888E-4
710.25964	1510.8701	1526.0	-0.5655386	0.27090505	0.0015040475000000011	-8.091700000000014E-4	2.2212686580882354E-4	-6.159727941176471E-5
701.7842	1515.6079	1543.0	-0.5406546	0.27231395	0.0014637647058823539	8.287647058823801E-5	-2.369576124567487E-6	5.2473321799308206E-5
694.20996	1519.395	1559.0	-0.49885532	0.24510878	0.0026124549999999996	-0.0017003231250000018	7.179314338235286E-5	-1.1144997472426499E-4
688.5	1523.0	1576.0	-0.41462347	0.22264026	0.004954814705882353	-0.001321677647058823	1.3778586505190313E-4	2.2273263408304634E-5
681.69244	1527.3076	1593.0	-0.3541452	0.20063116	0.003557545294117647	-0.0012946529411764708	-8.219231833910033E-5	1.589688581314835E-6
671.2304	1532.0618	1609.0	-0.4254541	0.24499601	-0.0044568062500000005	0.002772803124999999	-5.00896971507353E-4	2.5421600413602934E-4
659.62885	1536.5876	1626.0	-0.5973334	0.2796662	-0.01011054705882353	0.00203942294117647	-3.3257298875432527E-4	-4.314001081314876E-5
645.3013	1541.1747	1642.0	-0.8389113	0.3172594	-0.01509861875	0.002349575000000003	-3.117544806985294E-4	1.9384503676470814E-5
631.03644	1545.9908	1659.0	-1.0032098	0.32207057	-0.009664617647058824	2.830099999999986E-4	3.1964712370242216E-4	-1.215626470588238E-4
618.42664	1550.6433	1675.0	-0.97066957	0.28247353	0.0020337643750000037	-0.0024748150000000017	7.311488763786767E-4	-1.723640625E-4
602.2903	1555.4911	1692.0	-0.94425404	0.28355187	0.001553854705882351	6.3431764705883E-5	-2.8229980536332512E-5	1.4930863321799322E-4
585.9335	1560.2666	1709.0	-0.98350686	0.28427175	-0.002308989411764704	4.2345882352941534E-5	-2.2722612456747382E-4	-1.240346020761263E-6
569.5	1564.0	1725.0	-1.0390967	0.26308507	-0.003474365	-0.0013241675000000008	-7.283597426470601E-5	-8.54070863970589E-5
556.4481	1566.3645	1742.0	-0.9821065	0.19114174	0.0033523647058823526	-0.004231960588235293	4.015723356401384E-4	-1.7104665224913483E-4
539.22723	1569.6162	1759.0	-0.95038956	0.13633268	0.0018657023529411781	-0.003224062352941176	-8.74507266435985E-5	5.928813148788922E-5
521.67032	1571.1329	1775.0	-0.9640101	0.08488407	-8.512837500000009E-4	-0.0032155381250000004	-1.698116314338237E-4	5.327642463234805E-7
505.47607	1571.0	1793.0	-1.035053	0.016260646	-0.003946827777777779	-0.0038124124444444446	-1.7197466820987654E-4	-3.315968441358024E-5
492.74817	1571.0	1809.0	-0.98109895	-0.036066957	0.0033721281249999985	-0.0032704751875	4.574347439236111E-4	3.387107855902779E-5
481.12842	1570.1881	1825.0	-0.79132855	-0.08228599	0.01186065	-0.0028886895625000004	5.305326171875001E-4	2.3861601562499975E-5
470.07776	1569.2969	1842.0	-0.5563209	-0.11597664	0.013823979411764706	-0.001981802941176471	1.1548996539792385E-4	5.334627184256056E-5
458.4662	1568.0	1858.0	-0.5335832	-0.1113305	0.0014211062499999982	2.9038375000000043E-4	-7.751795726102942E-4	1.4201166819852946E-4
447.08304	1566.5138	1875.0	-0.6078308	-0.10704454	-0.00436750588235294	2.5211529411764736E-4	-3.4050659602076103E-4	-2.251085640138416E-6
433.42276	1563.2637	1891.0	-0.73261917	-0.15540706	-0.007799273124999999	-0.0030226575000000012	-2.144854526654412E-4	-2.0467329963235305E-4
423.7693	1560.7539	1909.0	-0.7231202	-0.19568995	5.277205555555553E-4	-0.002237938333333333	4.626107600308641E-4	4.359550925925936E-5
414.28238	1557.7129	1924.0	-0.62650204	-0.21482958	0.006441210666666667	-0.0012759753333333327	3.942326740740741E-4	6.413086666666668E-5
404.14682	1555.0294	1941.0	-0.5587836	-0.21918009	0.00398343764705882	-2.5591235294117657E-4	-1.4457488350634397E-4	6.000370472895036E-5
392.981	1551.327	1958.0	-0.5512288	-0.20365381	4.4440000000000495E-4	9.133105882352943E-4	-2.0817868512110676E-4	6.877782006920418E-5
381.51343	1545.7567	1974.0	-0.633505	-0.25857088	-0.005142262500000001	-0.0034323168750000008	-3.4916640625000037E-4	-2.7160171645220594E-4
369.13324	1540.0667	1991.0	-0.75388217	-0.36231986	-0.007081010000000002	-0.006102881176470587	-1.1404397058823534E-4	-1.5709201773356392E-4
359.5	1534.5	2008.0	-0.73110116	-0.40894696	0.0013400594117647052	-0.002742770588235296	4.953570242214534E-4	1.9765356401384068E-4
349.7927	1528.6757	2024.0	-0.6247946	-0.41190538	0.006644160000000003	-1.849012499999976E-4	3.3150628676470613E-4	1.5986683363970614E-4
341.574	1521.8593	2041.0	-0.5005732	-0.39918706	0.007307141176470584	7.481364705882356E-4	3.89988927335636E-5	5.488457179930784E-5
331.0619	1516.4371	2057.0	-0.49482253	-0.37389153	3.594168750000043E-4	0.0015809706249999972	-4.3423276884191125E-4	5.20521346507351E-5
322.76895	1509.8613	2074.0	-0.49956304	-0.38937324	-2.788535294117665E-4	-9.106888235294107E-4	-3.7545317906574757E-5	-1.4656820285467105E-4
315.16357	1505.1227	2090.0	-0.5056606	-0.3513725	-3.810975000000001E-4	0.002375046250000002	-6.3902481617646005E-6	2.053584420955883E-4
305.95673	1499.574	2107.0	-0.4863799	-0.30416867	0.001134158823529414	0.002776695882352941	8.913272491349495E-5	2.3626448961937594E-5
297.14786	1493.1478	2124.0	-0.5011567	-0.31420717	-8.692235294117667E-4	-5.905000000000003E-4	-1.1784602076124592E-4	-1.9807034602076126E-4
290.1528	1486.1528	2140.0	-0.48533645	-0.3902543	9.887656250000022E-4	-0.004752945625000001	1.1612432215073556E-4	-2.601528515625E-4
284.574	1479.0986	2157.0	-0.40191555	-0.44543698	0.004907111764705881	-0.003246039999999999	2.3049094939446343E-4	8.86415073529413E-5
277.9499	1472.5999	2173.0	-0.32859275	-0.4506309	0.004582675000000001	-3.2462000000000116E-4	-2.027729779411746E-5	1.8258874999999987E-4
272.285	1466.0466	2190.0	-0.27963778	-0.42065603	0.002879704117647058	0.0017632276470588228	-1.0017475778546725E-4	1.2281456747404847E-4
264.46657	1458.4666	2207.0	-0.35322797	-0.42524466	-0.004328834705882353	-2.6991941176470483E-4	-4.2403169550173005E-4	-1.1959688581314867E-4
257.029	1451.029	2223.0	-0.43668643	-0.4506747	-0.005216153750000001	-0.0015893774999999992	-5.5457440257353E-5	-8.24661305147059E-5
250.395	1443.5266	2240.0	-0.47345647	-0.4767656	-0.002162943529411765	-0.0015347588235294135	1.796006012110727E-4	3.2128633217991587E-6
244.62863	1436.6287	2256.0	-0.4224025	-0.4689499	0.0031908731250000003	4.884812500000023E-4	3.346135409007353E-4	1.264525045955885E-4
237.23665	1428.5458	2273.0	-0.38060355	-0.4444242	0.0024587617647058822	0.0014426882352941168	-4.306537413494812E-5	5.612982266435968E-5
230.23744	1419.0624	2290.0	-0.38899174	-0.50250924	-4.934229411764683E-4	-0.003416767058823528	-1.7365792387543237E-4	-2.85850311418685E-4
223.10045	1408.1506	2307.0	-0.42568654	-0.6177504	-0.0021585176470588253	-0.006778891764705886	-9.794674740484453E-5	-1.9777204152249164E-4
217.82793	1397.6559	2323.0	-0.40272573	-0.6951287	0.0014350506249999999	-0.004836143750000001	2.2459801700367658E-4	1.2142175091911782E-4
213.4258	1387.8516	2339.0	-0.30833572	-0.7049431	0.0058993756250000015	-6.134000000000001E-4	2.790203125000001E-4	2.6392148437500004E-4
207.80145	1378.6691	2356.0	-0.2597202	-0.6318108	0.002859736470588233	0.004301900000000003	-1.7880230320069224E-4	2.891352941176472E-4
202.116	1368.1934	2373.0	-0.27962032	-0.6014203	-0.0011705952941176451	0.0017876764705882346	-2.3707833910034578E-4	-1.4789550173010402E-4
196.48167	1358.8027	2389.0	-0.3249572	-0.5747491	-0.0028335550000000015	0.0016669500000000004	-1.0393498161764727E-4	-7.5454044117646385E-6
190.6479	1349.8639	2406.0	-0.3652232	-0.55590034	-0.002368588235294119	0.0011087505882352953	2.7350986159169567E-5	-3.283525951557089E-5
183.33128	1339.6641	2422.0	-0.39635625	-0.55942965	-0.0019458156249999997	-2.2058187500000048E-4	2.6423288143382446E-5	-8.308327895220598E-5
176.0	1329.0	2439.0	-0.44705635	-0.59687465	-0.00298235882352941	-0.0022026470588235266	-6.097312932525943E-5	-1.1659206963667801E-4
169.72874	1318.8812	2455.0	-0.4610081	-0.638039	-8.719843749999991E-4	-0.0025727718750000045	1.318984030330882E-4	-2.3132801011029866E-5
162.97617	1308.7202	2472.0	-0.43239316	-0.6538604	0.001683231764705881	-9.306705882352932E-4	1.503068317474047E-4	9.659419333910067E-5
158.62424	1299.0605	2489.0	-0.34194854	-0.6144399	0.005320271764705881	0.002318852941176469	2.139435294117647E-4	1.9114844290657424E-4
153.92686	1288.8171	2505.0	-0.2554298	-0.58453035	0.005407421250000002	0.001869346875000004	5.446842830882602E-6	-2.8094129136029065E-5
149.23074	1278.6923	2522.0	-0.22724573	-0.58145505	0.001657886470588234	1.8090000000000017E-4	-2.2056086937716283E-4	-9.932040441176493E-5
146.34761	1267.869	2538.0	-0.18232048	-0.63000584	0.002807828125	-0.003034424375000004	7.187135340073537E-5	-2.0095777343750028E-4
143.5685	1256.7056	2555.0	-0.13168769	-0.6658716	0.0029783994117647066	-0.002109750588235292	1.0033605103806272E-5	5.439257569204188E-5
139.78053	1246.3416	2572.0	-0.14999841	-0.668306	-0.0010771011764705884	-1.4319999999999692E-4	-2.3855885813148792E-4	1.1567944636678207E-4
137.57048	1233.9933	2588.0	-0.14496203	-0.6978193	3.1477375000000044E-4	-0.0018445812500000047	8.69921829044118E-5	-1.0633632812500048E-4
136.66056	1220.6239	2605.0	-0.093202524	-0.7700584	0.0030446768235294114	-0.004249358823529412	1.6058253373702418E-4	-1.4145750432525926E-4
136.0	1207.4409	2621.0	-0.042654585	-0.83458877	0.0031592461874999996	-0.004033148124999997	7.160585248161761E-6	1.3513168658088463E-5
134.84287	1193.9001	2638.0	0.005784572	-0.8642779	0.0028493621764705884	-0.0017464194117647097	-1.8228471237024187E-5	1.3451345371972277E-4
135.0	1181.1223	2655.0	0.028413743	-0.85051966	0.001331127705882353	8.093082352941196E-4	-8.930791003460208E-5	1.5033692041522523E-4
134.0	1167.6389	2671.0	-0.013487664	-0.79153234	-0.0026188379375	0.003686707500000004	-2.468728527113971E-4	1.7983745404411778E-4
134.77866	1153.7708	2688.0	5.9560145E-4	-0.8064622	8.284273794117647E-4	-8.782270588235337E-4	2.0278031275951559E-4	-2.685255622837375E-4
136.0	1138.4534	2704.0	0.06149908	-0.87874377	0.003806467409375	-0.004517598125000001	1.861275018727022E-4	-2.274606916360292E-4
137.5	1125.5	2721.0	0.11621355	-0.90622485	0.0032184982352941177	-0.001616534117647055	-3.458642200475778E-5	1.7065082396193801E-4
139.0	1110.9591	2738.0	0.1472944	-0.88770276	0.0018282852941176467	0.0010895347058823492	-8.177723183391006E-5	1.5918051903114142E-4
142.62038	1096.8287	2754.0	0.18500955	-0.85308164	0.002357196875	0.002163820000000004	3.305697380514709E-5	6.714283088235341E-5
145.20528	1083.5631	2771.0	0.19725372	-0.8074185	7.20245294117647E-4	0.002686067058823526	-9.629126946366784E-5	3.072041522491306E-5
148.04628	1071.676	2787.0	0.2093582	-0.7385878	7.5653E-4	0.004301918750000001	2.267794117647065E-6	1.0099073069852973E-4
150.92192	1060.4685	2804.0	0.20262423	-0.6857174	-3.961158823529415E-4	0.003110023529411764	-6.780269896193774E-5	-7.011148356401397E-5
153.64886	1049.0535	2820.0	0.17033774	-0.6297995	-0.002017905625	0.0034948687500000047	-1.0136185891544117E-4	2.405282628676505E-5
157.53813	1038.1547	2837.0	0.1753976	-0.6223029	2.9763882352941174E-4	4.409764705882332E-4	1.3620849697231833E-4	-1.7964072231833948E-4
162.86559	1028.2688	2854.0	0.26829922	-0.59686536	0.005464801176470589	0.00149632588235294	3.039507266435987E-4	6.207937716262982E-5
170.0	1018.5	2871.0	0.39469612	-0.57672375	0.007435111764705881	0.001184800588235296	1.1590062283737014E-4	-1.8325017301037886E-5
176.76024	1010.2397000000001	2887.0	0.48441625	-0.5150222	0.0056075081250000006	0.0038563468749999996	-1.1422522748161755E-4	1.6697164292279397E-4
182.80432	1000.6594	2904.0	0.49278188	-0.4924338	4.920958823529419E-4	0.0013287294117647064	-3.009066025086505E-4	-1.4868338019031137E-4
190.72173	991.0978	2920.0	0.48005146	-0.517646	-7.956512500000013E-4	-0.0015757625000000046	-8.048419577205895E-5	-1.8153074448529444E-4
197.22878	982.77124	2937.0	0.43707433	-0.5264847	-0.002528066470588234	-5.199235294117634E-4	-1.0190677768166075E-4	6.210817474048477E-5
202.80492	975.26013	2953.0	0.38960475	-0.49859214	-0.0029668487500000007	0.0017432850000000007	-2.742389246323542E-5	1.4145053308823525E-4
209.40262	967.7965	2970.0	0.36227697	-0.43006784	-0.0016075164705882366	0.00403084117647059	7.996072231833907E-5	1.3456212802768173E-4
218.1927	959.5061	2987.0	0.40928686	-0.40898675	0.0027652876470588236	0.001240064117647057	2.5722377162629763E-4	-1.641633564013843E-4
228.6345	951.577	3003.0	0.54872656	-0.4502911	0.00871498125	-0.0025815218749999994	3.7185585018382355E-4	-2.3884912454044102E-4
239.92865	944.0476	3020.0	0.7200352	-0.4793817	0.010076978823529412	-0.0017112117647058837	8.011750432525951E-5	5.11947123702421E-5
251.02187000000004	937.6521	3037.0	0.7923658	-0.430633	0.004254741176470589	0.0028675705882352963	-3.424845674740484E-4	2.693401384083047E-4
261.49295	932.25354	3053.0	0.7518135	-0.35448024	-0.002534518749999999	0.004759547499999999	-4.2432874540441177E-4	1.1824855698529393E-4
269.54596	926.6725	3070.0	0.60139245	-0.2931229	-0.008848297058823533	0.003609255294117646	-3.7139872404844316E-4	-6.76642474048443E-5
277.13104	920.90173	3086.0	0.47008786	-0.2935123	-0.008206536874999996	-2.4337499999999013E-5	4.011001148897101E-5	-2.2709954963235282E-4
285.26715	915.4397	3103.0	0.39735535	-0.30442637	-0.0042783829411764725	-6.420041176470587E-4	2.310678784602073E-4	-3.633333044982704E-5
296.56754	907.95496	3119.0	0.48335245	-0.36651418	0.0053748187499999996	-0.0038804881250000013	6.033251056985295E-4	-2.0240525045955892E-4
311.1235	901.43823	3136.0	0.72548807	-0.42426088	0.014243271764705885	-0.003396864705882352	5.21673706747405E-4	2.8448436418685254E-5
326.42795	894.786	3152.0	0.98590016	-0.4382493	0.016275755625	-8.742762500000001E-4	1.270302412683821E-4	1.57661778492647E-4
338.57275	890.14246	3169.0	1.025589	-0.38518006	0.002334637647058827	0.003121720000000001	-8.200657634083043E-4	2.3505860294117657E-4
347.25134	886.68713	3186.0	0.8132782	-0.27096158	-0.012488870588235302	0.006718734117647059	-8.719710726643606E-4	2.1158906574394461E-4
358.9356	883.8441	3202.0	0.593097	-0.13440727	-0.013761324999999998	0.008534644374999999	-7.952840073529352E-5	1.1349439108455873E-4
369.00558	880.9989	3219.0	0.50094414	-0.0846649	-0.005420756470588236	0.002926021764705882	4.906216782006919E-4	-3.2991897707612455E-4
383.67432	879.0408	3236.0	0.6216723	-0.054956563	0.007101656470588234	0.0017475492352941177	7.36612525951557E-4	-6.932191349480966E-5
398.5558	877.18054	3252.0	0.872419	-0.0720925	0.01567166875	-0.0010709960625000002	5.356257674632354E-4	-1.7615908111213237E-4
412.60858	875.23193	3269.0	0.99966836	-0.08350307	0.00748525647058824	-6.712099999999997E-4	-4.815536634948093E-4	2.351682720588239E-5
423.89957	873.3501	3286.0	0.89136827	-0.089680485	-0.006370593529411769	-3.633773529411768E-4	-8.150500000000005E-4	1.810780276816605E-5
436.5	871.5	3302.0	0.76072115	-0.10409034	-0.008165445	-9.006159375E-4	-1.1217821691176448E-4	-3.357741153492645E-5
449.91528	869.5835	3319.0	0.68664813	-0.11240558	-0.004357236470588231	-4.891317647058825E-4	2.2401226643598641E-4	2.420495134083044E-5
464.2997	867.7125	3336.0	0.7623086	-0.11221505	0.00445061588235294	1.1207647058824012E-5	5.181089619377159E-4	2.9431730103806263E-5
477.03293	864.65564	3352.0	0.84441024	-0.13883561	0.0051313524999999985	-0.001663785	4.254603860294118E-5	-1.0468704044117651E-4
489.116	863.9807	3369.0	0.81822294	-0.11717309	-0.0015404294117647072	0.0012742658823529415	-3.924577595155709E-4	1.728265224913495E-4
506.27646	861.08044	3385.0	0.84569067	-0.13235658	0.0017167331250000015	-9.489681250000005E-4	2.035726585477943E-4	-1.389521254595589E-4
521.6809000000001	859.1885	3402.0	0.9493529	-0.1337372	0.006097778235294123	-8.121294117647053E-5	2.577085358996542E-4	5.10444225778547E-5
535.293	857.28455	3418.0	0.9656884	-0.122916535	0.0010209687499999967	6.762915625000004E-4	-3.1730059283088287E-4	4.7344031479779435E-5
545.8683	856.0	3435.0	0.8319167	-0.10466106	-0.007868923529411768	0.0010738514705882348	-5.229348399653979E-4	2.338587694636673E-5
553.92554	856.0	3451.0	0.5427995	-0.04197799	-0.018069824999999998	0.0039176918750000005	-6.375563419117644E-4	1.7774002527573535E-4
563.53656	857.30725	3468.0	0.37222174	0.058668274	-0.01003398588235294	0.0059203684705882356	4.7269641868512107E-4	1.1780450562283735E-4
575.24475	858.0	3485.0	0.46298718	0.11503479	0.005339143529411763	0.0033156774117647056	9.04301730103806E-4	-1.5321712110726647E-4
588.6164	860.088	3501.0	0.6684157	0.1549	0.012839282499999997	0.0024915756250000008	4.687586856617646E-4	-5.1506361672794054E-5
600.80615	861.9723	3518.0	0.8222264	0.16088092	0.009047688235294123	3.518188235294118E-4	-2.2303495674740436E-4	-1.2586804714532877E-4
609.29553	864.82385	3534.0	0.77773494	0.1737453	-0.0027807162500000024	8.040237499999988E-4	-7.392752803308828E-4	2.8262807904411687E-5
616.31506	867.54333	3551.0	0.53325284	0.18254635	-0.014381300000000001	5.177088235294121E-4	-6.823872794117647E-4	-1.6842054498269808E-5
624.3175	870.327	3568.0	0.33979502	0.19887689	-0.01137987176470588	9.606200000000002E-4	1.7655460207612479E-4	2.6053598615916953E-5
632.6357	874.0543	3584.0	0.33008498	0.2118185	-6.068775000000019E-4	8.088506249999995E-4	6.733121415441174E-4	-9.485585937500045E-6
642.1362	877.8545	3601.0	0.46346638	0.24057171	0.007845964705882355	0.0016913652941176471	4.972260121107268E-4	5.191262759515574E-5
650.3235	882.5294	3617.0	0.54956496	0.28272223	0.005381161249999999	0.0026344075000000015	-1.5405021599264725E-4	5.894013786764715E-5
659.8691	889.6952	3634.0	0.5848501	0.37021008	0.002075596470588238	0.005146344117647058	-1.9444498702422122E-4	1.4776097750865037E-4
669.2692	897.26917	3651.0	0.5877693	0.47274566	1.7171764705882416E-4	0.0060315047058823535	-1.1199287197231845E-4	5.206826989619387E-5
677.6781	905.6781	3667.0	0.56895554	0.5617446	-0.0011758600000000008	0.005562433750000002	-8.422360294117656E-5	-2.931693474264699E-5
685.34564	915.182	3684.0	0.5023516	0.62496746	-0.003917878823529414	0.003718991764705882	-1.6129522491349486E-4	-1.0843776384083057E-4
692.1698	923.61633	3700.0	0.424695	0.6147845	-0.004853537500000001	-6.364350000000046E-4	-5.847866727941173E-5	-2.722141727941179E-4
699.35736	931.3573	3717.0	0.363472	0.54487544	-0.0036013529411764687	-0.0041122976470588215	7.365791522491368E-5	-2.0446250865051863E-4
705.9543	937.4657	3734.0	0.36267427	0.44147182	-4.692529411764685E-5	-0.00608256588235294	2.0908397923875423E-4	-1.1589813148788931E-4
712.1766	943.1765	3750.0	0.36567673	0.32546458	1.8765374999999904E-4	-0.007250452500000001	1.4661190257352869E-5	-7.299291360294131E-5
717.7345	948.7345	3767.0	0.34071356	0.26469743	-0.0014684217647058812	-0.003574538235294117	-9.741620674740472E-5	2.16230250865052E-4
724.6281	954.62805	3783.0	0.3474715	0.26980206	4.2237124999999764E-4	3.1903937499999993E-4	1.1817456341911743E-4	2.433486006433823E-4
730.9169	962.8961	3800.0	0.35475978	0.36449525	4.287223529411786E-4	0.005570187647058822	3.73594290657703E-7	3.0889107482698954E-4
737.5698	973.13965	3816.0	0.40616342	0.54704654	0.0032127274999999983	0.011409455624999999	1.7400032169117622E-4	3.649542486213235E-4
742.5511	983.6533	3833.0	0.39071095	0.6971293	-9.089688235294116E-4	0.008828397647058823	-2.424527249134947E-4	-1.5182693987889268E-4
746.333	994.3325	3850.0	0.2836272	0.7706771	-0.006299044117647057	0.004326341176470592	-3.170632525951556E-4	-2.6482685121107245E-4
750.13635	1003.8408	3866.0	0.18029551	0.7057384	-0.006458230625000002	-0.004058668750000001	-9.949156709559048E-6	-5.240631204044121E-4
752.4063	1013.0316	3883.0	0.11514051	0.59798276	-0.0038326470588235287	-0.006338567058823532	1.5444609212802784E-4	-1.3411166522491358E-4
756.6886	1023.0658000000001	3900.0	0.13094816	0.5442647	9.298617647058827E-4	-0.0031598858823529354	2.801475778546713E-4	1.8698124567474096E-4
759.3709	1035.2981	3916.0	0.15682782	0.6202773	0.00161747875	0.004750787499999999	4.2976061580882324E-5	4.944170863970584E-4
761.0745	1047.4473	3933.0	0.13656804	0.7429472	-0.0011917517647058826	0.0072158764705882355	-1.6524885380622838E-4	1.450052335640139E-4
762.0	1058.935	3949.0	0.08800972	0.81253594	-0.003034895	0.004349296249999995	-1.1519645220588234E-4	-1.79161263786765E-4
763.0	1069.2616	3966.0	0.031093618	0.7490109	-0.0033480059999999997	-0.003736767058823525	-1.8418294117647035E-5	-4.7565078287197177E-4
763.0	1077.9681	3982.0	-0.030654354	0.5865715	-0.00385924825	-0.0101524625	-3.195264062500001E-5	-4.0098096507352977E-4
763.0	1084.8868	3999.0	-0.043009583	0.42239925	-7.26778176470588E-4	-0.009657191176470589	1.842629455017301E-4	2.913360726643599E-5
763.0	1092.0	4015.0	-0.03793594	0.33413404	3.1710268749999973E-4	-0.005516575624999999	6.524255399816174E-5	2.5878847196691187E-4
764.0	1099.6173	4032.0	0.007507989	0.3371964	0.002673172294117647	1.8013882352941094E-4	1.3859232980103809E-4	3.351008499134947E-4
764.0	1109.5593	4049.0	0.018240213	0.4456454	6.313072941176471E-4	0.006379352941176471	-1.2010970588235293E-4	3.6465965397923885E-4
764.0	1118.7312	4065.0	0.01713911	0.5687927	-6.881893750000016E-5	0.007696706250000001	-4.3757889476102955E-5	8.23345818014706E-5
763.0	1130.084	4082.0	-0.033150677	0.6828508	-0.0029582227647058823	0.006709299999999996	-1.6996493101211074E-4	-5.8082720588235576E-5
762.10144	1141.3915	4099.0	-0.06831764	0.7378346	-0.002068644882352941	0.00323434117647059	5.232811072664362E-5	-2.0440934256055332E-4
760.1746	1150.3015	4115.0	-0.108884595	0.69680977	-0.0025354346875	-0.0025640518750000008	-2.9174362821691205E-5	-3.623995657169119E-4
758.2885	1159.5574	4132.0	-0.13900417	0.5896724	-0.0017717397058823535	-0.0063021982352941186	4.492323421280274E-5	-2.1989096237024224E-4
755.79596	1169.6122	4148.0	-0.1607398	0.5356128	-0.0013584768749999986	-0.003378724999999999	2.5828926930147178E-5	1.8271707720588247E-4
753.5266	1180.8405	4165.0	-0.17809185	0.5772165	-0.0010207088235294121	0.0024472764705882367	1.98687089100345E-5	3.4270596885813153E-4
750.69025	1189.5488	4181.0	-0.18687373	0.60283273	-5.488674999999995E-4	0.001601014375000001	2.949008272058829E-5	-5.289138097426473E-5
747.7496	1199.2521	4198.0	-0.18842714	0.61110055	-9.137705882352971E-5	4.863423529411721E-4	2.691120242214528E-5	-6.556894247404876E-5
743.8024	1208.4939	4215.0	-0.21224362	0.5583601	-0.0014009694117647058	-0.0031023794117647024	-7.703484429065741E-5	-2.1110128027681616E-4
740.1467	1214.8043	4232.0	-0.22112302	0.45752764	-5.223176470588241E-4	-0.005931321176470589	5.16853979238754E-5	-1.6640833910034627E-4
735.32684	1220.6732	4248.0	-0.2729264	0.35787192	-0.0032377112500000006	-0.0062284825	-1.6971210018382354E-4	-1.857258272058821E-5
730.6348	1226.3652	4265.0	-0.31228855	0.2822848	-0.0023154205882352933	-0.004446301176470589	5.4252391868512196E-5	1.0483419550173009E-4
724.3777	1231.9668	4281.0	-0.36142993	0.2445164	-0.0030713362500000008	-0.0023605250000000005	-4.724472886029422E-5	1.3036101102941177E-4
718.3707	1239.1724	4298.0	-0.40742707	0.3184094	-0.0027057141176470585	0.004346647058823531	2.150718425605543E-5	3.945395328719724E-4
711.30414	1245.2719	4314.0	-0.4362544	0.39500794	-0.001801708124999999	0.0047874087499999995	5.6500374540441214E-5	2.754760569852931E-5
705.98846	1252.3486	4331.0	-0.41650125	0.42292932	0.00116195	0.0016424341176470587	1.7433283088235288E-4	-1.8499850778546712E-4
699.4126	1258.7832	4348.0	-0.40135333	0.42078853	8.910541176470577E-4	-1.2592882352941196E-4	-1.5935051903114245E-5	-1.0402134948096886E-4
692.58923	1265.4108	4364.0	-0.38542813	0.4063516	9.953250000000018E-4	-9.023081250000009E-4	6.516930147059001E-6	-4.852370634191181E-5
686.31024	1272.6122	4381.0	-0.39279953	0.4045885	-4.33611764705884E-4	-1.0371176470588012E-4	-8.405510380622858E-5	4.697625648788946E-5
677.8124	1279.3501	4397.0	-0.439725	0.4362755	-0.002932841874999998	0.001980437499999998	-1.5620188189338212E-4	1.3025932904411737E-4
667.21216	1287.0303	4414.0	-0.57896435	0.4494193	-0.008190550000000003	7.731647058823552E-4	-3.0927694852941206E-4	-7.10160467128025E-5
656.2202	1293.8899	4430.0	-0.6993387	0.46087906	-0.007523396874999998	7.162349999999991E-4	4.169707031250033E-5	-3.5581066176472556E-6
646.5	1301.0	4447.0	-0.7411332	0.43795404	-0.002458500000000004	-0.0013485305882352952	2.9793511029411725E-4	-1.214567993079585E-4
637.02435	1307.1854	4464.0	-0.6707558	0.40223634	0.0041398470588235314	-0.002101041176470586	3.8813806228373736E-4	-4.426532871972299E-5
627.6791	1313.7925	4481.0	-0.57625926	0.38420475	0.005558619999999998	-0.0010606817647058847	8.345723183390977E-5	6.119761245674713E-5
620.31116	1319.5166	4497.0	-0.47234967	0.3432829	0.006494349375000003	-0.002557615624999999	5.848308593750035E-5	-9.355836626838213E-5
612.13275	1324.9469	4514.0	-0.42607954	0.32983148	0.0027217723529411775	-7.912599999999995E-4	-2.2191629541522503E-4	1.039032720588235E-4
603.475	1330.715	4531.0	-0.4483456	0.30245203	-0.0013097682352941195	-0.0016105558823529427	-2.371494463667822E-4	-4.8193875432526076E-5
593.1913	1335.5234	4547.0	-0.5335243	0.29981998	-0.005323668749999996	-1.645031249999998E-4	-2.508687821691173E-4	9.037829733455893E-5
581.7411	1340.4197	4563.0	-0.6575363	0.2793517	-0.007750750000000001	-0.0012792675000000003	-1.5169257812500028E-4	-6.967277343750003E-5
571.06354	1344.1746	4580.0	-0.73874205	0.24120763	-0.004776808823529416	-0.00224376882352941	1.7493771626297556E-4	-5.673537197231823E-5
563.1853	1347.9073	4596.0	-0.6492644	0.20502046	0.005592353125000005	-0.002261698125000001	6.480726217830887E-4	-1.1205813419119359E-6
556.09155	1349.3029	4613.0	-0.5021963	0.12133644	0.008651064705882349	-0.004922589411764705	1.799242106401379E-4	-1.5652301686851198E-4
547.118	1352.2205	4630.0	-0.41110554	0.10093696	0.005358280000000003	-0.0011999694117647058	-1.936932179930792E-4	2.1897764705882343E-4
537.5609	1354.0878	4647.0	-0.43893692	0.07960803	-0.001637140000000001	-0.0012546429411764712	-4.114952941176473E-4	-3.216089965397964E-6
528.129	1355.0	4663.0	-0.53486794	0.06449782	-0.005995688750000002	-9.443881249999999E-4	-2.724092968750001E-4	1.9390926011029455E-5
519.57358	1355.8566	4679.0	-0.59971464	0.028234703	-0.004052918749999995	-0.0022664448125	1.2142312500000043E-4	-8.262854296875E-5
510.99316	1356.0	4696.0	-0.5624558	-0.0026374818	0.0021916964705882363	-0.0018160108705882352	3.673303070934254E-4	2.64961142301038E-5
503.37204	1355.0	4713.0	-0.47821093	-0.06176543	0.004955580588235292	-0.0034781146000000002	1.6258141868512094E-4	-9.777080761245676E-5
497.45508	1353.485	4729.0	-0.38807115	-0.10277983	0.00563373625	-0.0025634	4.238472886029424E-5	5.716966250000002E-5
491.7587	1351.5862	4746.0	-0.3101469	-0.14547244	0.004583779411764704	-0.0025113300000000004	-6.176216695501739E-5	3.0629411764705617E-6
487.4525	1348.4525	4763.0	-0.24475622	-0.19767106	0.0038465105882352947	-0.0030705070588235295	-4.3368754325259396E-5	-3.2892768166089944E-5
480.5579	1345.7053	4779.0	-0.26643923	-0.21303156	-0.001355188125000002	-9.6003125E-4	-3.2510616957720604E-4	1.319047380514706E-4
473.7854	1341.7854	4796.0	-0.35061678	-0.23936373	-0.004951620588235293	-0.0015489511764705875	-2.1155485077854654E-4	-3.4642348615916914E-5
465.41367	1338.1655	4812.0	-0.45175976	-0.2658879	-0.00632143625	-0.0016577606250000008	-8.561347886029415E-5	-6.800590533088334E-6
457.83112	1332.6233	4829.0	-0.5243545	-0.31244615	-0.004270278823529408	-0.002738720588235292	1.2065631920415247E-4	-6.358588019031126E-5
449.35754	1325.8146	4845.0	-0.5437341	-0.3960533	-0.0012112250000000033	-0.005225446875000001	1.9119086397058777E-4	-1.5542039292279432E-4
441.5691	1320.1768	4862.0	-0.52264446	-0.43668216	0.0012405670588235306	-0.00238993294117647	1.442230622837373E-4	1.6679493728373712E-4
434.31616	1314.7372	4879.0	-0.48263222	-0.406266	0.002353661176470587	0.0017891858823529394	6.54761245674739E-5	2.4583051903114174E-4
428.88235	1308.8823	4896.0	-0.38350517	-0.36677793	0.00583100294117647	0.002322827647058826	2.045495155709343E-4	3.139069204152275E-5
422.2867	1303.2867	4912.0	-0.34652928	-0.32504842	0.0023109931250000007	0.002608094374999998	-2.2000061351102934E-4	1.7829170496323245E-5
416.5272	1298.6848	4929.0	-0.30771908	-0.30108014	0.0022829529411764714	0.0014098988235294123	-1.649422577854666E-6	-7.048209126297563E-5
410.01694	1293.0127	4945.0	-0.32614532	-0.30556136	-0.0011516400000000024	-2.800762500000005E-4	-2.146620588235296E-4	-1.056234420955883E-4
404.39685	1287.3969	4962.0	-0.35497496	-0.31332892	-0.0016958611764705876	-4.5691529411764746E-4	-3.201301038062266E-5	-1.0402296712802763E-5
397.6611	1281.6611	4978.0	-0.38143757	-0.33318484	-0.0016539131249999998	-0.0012409949999999982	2.621753216911735E-6	-4.900498161764692E-5
391.26782	1275.9509	4995.0	-0.38471135	-0.35492298	-1.925752941176473E-4	-0.0012787141176470599	8.596104887543251E-5	-2.2187716262977444E-6
383.6899	1269.2675	5012.0	-0.42542672	-0.38742608	-0.002395021764705881	-0.0019119470588235298	-1.2955567474048433E-4	-3.724899653979235E-5
376.25092	1262.2509	5029.0	-0.46111327	-0.41081545	-0.002099208823529414	-0.0013758452941176483	1.7400761245674528E-5	3.1535397923875385E-5
369.97772	1255.637	5045.0	-0.45846897	-0.4287416	1.6526875000000274E-4	-0.0011203843749999984	1.4152984834558854E-4	1.596630744485312E-5
364.56564	1250.3485	5061.0	-0.38995028	-0.39826363	0.004282418125	0.0019048731250000013	2.573218359374998E-4	1.8907859374999998E-4
358.66003	1243.66	5078.0	-0.32112235	-0.38121787	0.004048701764705881	0.0010026917647058802	-1.3748021193771674E-5	-5.306949178200712E-5
354.07492	1237.0999	5095.0	-0.2535292	-0.36555964	0.003976067647058823	9.210723529411762E-4	-4.272595155709302E-6	-4.801141868512003E-6
350.28503	1229.5701	5111.0	-0.21995857	-0.40910193	0.002098164375000001	-0.002721393124999999	-1.1736895450367637E-4	-2.2765409237132344E-4
345.4715	1222.943	5127.0	-0.22612414	-0.43922812	-3.8534812500000057E-4	-0.0018828868749999998	-1.552195312500001E-4	5.240664062499995E-5
341.6901	1214.3801	5144.0	-0.2244095	-0.48774695	1.0086117647058762E-4	-0.0028540488235294127	2.860054714532872E-5	-5.712717344290664E-5
336.98727	1206.4683	5161.0	-0.23877433	-0.50617886	-8.449899999999997E-4	-0.0010842299999999998	-5.5638304498269845E-5	1.0410698961937723E-4
334.6061	1197.0305	5178.0	-0.21558356	-0.5498265	0.0013641629411764705	-0.002567508235294117	1.2995017301038059E-4	-8.725166089965396E-5
329.13458	1188.5576	5194.0	-0.22808376	-0.5631629	-7.812624999999993E-4	-8.335250000000016E-4	-1.3408909007352936E-4	1.0837395220588222E-4
326.81674	1179.0837	5211.0	-0.20238659	-0.5833756	0.0015115982352941172	-0.0011889823529411749	1.348741608996539E-4	-2.0909256055363133E-5
324.95023	1169.7511	5227.0	-0.146475	-0.58455926	0.0034944743750000007	-7.397875000000192E-5	1.2392975873161773E-4	6.968772518382331E-5
323.10672	1160.5336	5244.0	-0.088277906	-0.59015375	0.0034233584705882347	-3.29087647058824E-4	-4.183288494809766E-6	-1.5006405709342474E-5
323.0	1152.7701	5260.0	-0.01881033	-0.54021895	0.0043417235	0.0031209250000000036	5.7397814338235346E-5	2.1562579044117673E-4
323.0	1144.2618	5277.0	0.056211844	-0.4931655	0.004413069058823529	0.0027678499999999997	4.1967975778546285E-6	-2.0769117647059054E-5
324.0	1136.6952	5293.0	0.0763926	-0.44554287	0.0012612972500000005	0.002976414375	-1.9698573805147052E-4	1.3035273437500018E-5
325.49188	1129.0325	5310.0	0.12139172	-0.43076283	0.0026470070588235288	8.694141176470585E-4	8.151234169550166E-5	-1.2394119160899654E-4
326.2971	1121.8116	5327.0	0.114981726	-0.42593187	-3.770584705882346E-4	2.8417411764705854E-4	-1.7788620761245667E-4	-3.4425882352941176E-5
327.0	1113.032	5343.0	0.09202495	-0.4675896	-0.0014347985000000008	-0.0026036081250000002	-6.610875183823538E-5	-1.8048639016544118E-4
330.19916	1105.6017	5360.0	0.124429554	-0.47254798	0.0019061531764705884	-2.9166941176470495E-4	1.965265692041523E-4	1.3599639489619386E-4
332.9904	1098.0192	5377.0	0.16424996	-0.47697753	0.002342376823529412	-2.6056176470588263E-4	2.566021453287197E-5	1.8298615916954305E-6
338.62805	1088.6199	5393.0	0.28035364	-0.49854466	0.007256480000000001	-0.0013479456249999994	3.0713144852941184E-4	-6.796149126838229E-5
343.31976	1080.1337	5410.0	0.37032595	-0.52529466	0.005292488823529412	-0.0015735294117647089	-1.1552889273356406E-4	-1.3269634515571146E-5
347.97543	1072.3661	5426.0	0.37953934	-0.5292498	5.758368749999992E-4	-2.47196249999998E-4	-2.947907467830883E-4	8.289582261029443E-5
352.0689	1064.8622	5443.0	0.31982785	-0.491121	-0.003512440588235293	0.002242870588235295	-2.40486909602076E-4	1.4647451989619373E-4
357.25217	1057.3304	5460.0	0.28200403	-0.43515894	-0.0022249305882352946	0.00329188588235294	7.573588235294107E-5	6.170678200692027E-5
362.05585	1049.5922	5476.0	0.26845616	-0.41839707	-8.467418750000011E-4	0.0010476168750000008	8.613679457720585E-5	-1.402668129595587E-4
369.81607	1041.184	5493.0	0.37854984	-0.46934763	0.0064760988235294135	-0.0029970917647058845	4.3075533520761265E-4	-2.3792403762975793E-4
376.32562	1034.6744	5509.0	0.4496539	-0.45464855	0.004444003749999998	9.186925000000019E-4	-1.2700594209558847E-4	2.4473651654411787E-4
383.74213	1028.1934	5526.0	0.5026427	-0.41955644	0.0031169882352941177	0.002064241764705883	-7.805973615916944E-5	6.738525086505181E-5
391.32376	1022.5072	5542.0	0.5025816	-0.34826055	-3.818750000002258E-6	0.004455993124999998	-1.950504365808825E-4	1.494844600183822E-4
399.98676	1016.7599	5559.0	0.51527417	-0.2992034	7.466217647058832E-4	0.0028857147058823527	4.41435596885815E-5	-9.236931877162621E-5
407.49826	1012.7509	5576.0	0.5075061	-0.2601655	-4.56945294117648E-4	0.00229634705882353	-7.079806228373712E-5	-3.4668685121107214E-5
415.0	1009.0	5593.0	0.49314106	-0.21079685	-8.450023529411729E-4	0.002904038235294117	-2.2826885813148525E-5	3.5746539792387464E-5
420.2405	1007.5864999999999	5609.0	0.39171997	-0.11240729	-0.006338818125000003	0.0061493475	-3.433634857536769E-4	2.028318290441177E-4
428.27002	1005.6824999999999	5627.0	0.36821195	-0.04430284	-0.001306001111111109	0.0037835805555555563	2.7960094521604966E-4	-1.314314969135802E-4
436.71356	1006.0	5642.0	0.4222243	0.028360903	0.0036008233333333322	0.004844249533333333	3.271216296296294E-4	7.071126518518514E-5
446.12512	1005.0	5659.0	0.54360133	0.028025374	0.007139825294117647	-1.9737000000000062E-5	2.081765859284891E-4	-2.8611685490196074E-4
456.4887	1006.0	5675.0	0.65825695	0.06317747	0.007165976249999997	0.002197006	1.6344347426469163E-6	1.385464375E-4
465.93152	1007.0	5692.0	0.6667838	0.095832616	5.015794117647109E-4	0.0019208909411764703	-3.920233434256051E-4	-1.6242062283737044E-5
475.5063	1009.4024999999999	5708.0	0.62541085	0.13130265	-0.0025858093750000047	0.002216877125	-1.9296179917279474E-4	1.8499136488970598E-5
483.8648	1012.1459	5725.0	0.55398595	0.18612202	-0.004201464705882354	0.003224668823529412	-9.50385488754323E-5	5.92818646193772E-5
494.66336	1015.8878	5741.0	0.55120504	0.24791619	-1.7380687499999464E-4	0.0038621356250000006	2.5172861443014744E-4	3.9841675091911776E-5
503.7514	1021.0509	5758.0	0.5674854	0.3079587	9.576682352941173E-4	0.0035319123529411744	6.65573594290654E-5	-1.942489835640154E-5
514.01227	1026.6074	5775.0	0.6103368	0.37677038	0.002520670588235293	0.0040477458823529435	9.19413148788927E-5	3.034314878892759E-5
524.47565	1033.3805	5791.0	0.63993967	0.42728442	0.0018501793749999967	0.003157127499999999	-4.1905700827206014E-5	-5.5663648897059036E-5
531.89935	1040.8994	5808.0	0.580056	0.49489102	-0.0035225688235294085	0.003976858823529413	-3.1604401167820026E-4	4.821948961937729E-5
537.5707	1046.5707	5825.0	0.41425666	0.47807348	-0.009752902352941177	-9.892670588235305E-4	-3.66490207612457E-4	-2.921250519031143E-4
541.53174	1051.2976	5841.0	0.24432525	0.37632316	-0.010620713125	-0.006359395	-5.423817325367645E-5	-3.3563299632352936E-4
543.63824	1055.2765	5858.0	0.07089012	0.26176238	-0.010202066470588234	-0.0067388694117647046	2.4626273788927413E-5	-2.232202422145319E-5
545.5215	1058.5215	5874.0	-0.008813244	0.1609957	-0.00498146025	-0.006297917500000002	3.2628788878676465E-4	2.7559494485293937E-5
547.4168	1061.8336	5891.0	-0.0025278	0.12646583	3.6973199999999995E-4	-0.002031168823529411	3.1477601470588235E-4	2.509852162629759E-4
548.26685	1064.5337	5908.0	-0.001695305	0.12522483	4.897029411764707E-5	-7.299999999999954E-5	-1.8868335640138403E-5	1.1518640138408303E-4
549.0	1068.3894	5924.0	0.021240909	0.16294394	0.001433513375	0.002357444375	8.653394255514706E-5	1.5190277343749998E-4
550.0	1072.1832	5941.0	0.035054807	0.21607463	8.125822352941177E-4	0.0031253347058823517	-3.652536115916955E-5	4.517001946366775E-5
550.90436	1076.8087	5957.0	0.02328591	0.27448496	-7.355560625E-4	0.0036506456250000006	-9.675864361213235E-5	3.283193244485306E-5
551.0	1080.6825	5974.0	0.01992616	0.28441775	-1.9763235294117658E-4	5.842817647058838E-4	3.1642571150519023E-5	-1.8037434472318337E-4
551.0	1084.4307	5990.0	-7.4705214E-4	0.2598574	-0.0012920757587499998	-0.0015350218750000005	-6.840271286305145E-5	-1.3245647748161776E-4
551.0	1088.2076	6007.0	-0.01620105	0.22462893	-9.09058697647059E-4	-0.0020722629411764715	2.2530415358996522E-5	-3.1602415657439464E-5
551.0	1091.9774	6024.0	-0.02181181	0.21293128	-3.300447058823529E-4	-6.880970588235296E-4	3.4059646574394476E-5	8.142152249134951E-5
551.0	1097.1937	6041.0	-0.015354432	0.25086442	3.7984576470588246E-4	0.0022313611764705867	4.175826297577855E-5	1.7173283737024214E-4
551.0	1101.7845	6059.0	-6.4488116E-4	0.2908794	8.171972688888889E-4	0.0022230544444444464	2.4297305787944802E-5	-4.6148511256334726E-7
550.0	1106.5087	6074.0	-0.030850735	0.3106216	-0.0020137235893333333	0.001316146666666666	-1.8872805721481482E-4	-6.0460518518518704E-5
549.0	1110.0333	6090.0	-0.06306069	0.28403193	-0.0020131221875	-0.0016618543750000006	3.758761458333426E-8	-1.8612506510416667E-4
547.10803	1112.7839	6107.0	-0.100542836	0.21393165	-0.0022048321176470586	-0.00412354588235294	-1.1277054714532867E-5	-1.4480538278546703E-4
546.21295	1116.5741	6123.0	-0.10582067	0.16472802	-3.2986462500000056E-4	-0.003075226875	1.1718546829044113E-4	6.551993795955876E-5
544.31464	1120.3707	6140.0	-0.107286505	0.18046302	-8.622558823529403E-5	9.255882352941176E-4	1.4331708044982737E-5	2.3534206531141866E-4
544.0	1124.0	6156.0	-0.081534855	0.21391132	0.001609478125	0.002090518749999999	1.0598148207720589E-4	7.280815716911759E-5
540.5787	1127.8427	6173.0	-0.12202194	0.24397855	-0.002381593235294117	0.001768660588235294	-2.3476890354671276E-4	-1.8932833044982653E-5
537.3054	1131.6946	6189.0	-0.16839021	0.24232572	-0.002898016875000001	-1.0330187499999963E-4	-3.227647748161775E-5	-1.1699765395220585E-4
534.6589	1134.1705	6206.0	-0.20676194	0.19828522	-0.0022571605882352936	-0.0025906176470588227	3.7697428633218087E-5	-1.463126924740484E-4
532.8905	1137.1095	6223.0	-0.18432933	0.16684896	0.0013195652941176467	-0.0018491917647058837	2.1039564013840823E-4	4.3613287197231706E-5
529.0492	1139.9753	6239.0	-0.18954325	0.14725834	-3.2586999999999894E-4	-0.0012244137500000002	-1.0283970588235285E-4	3.904862591911772E-5
527.16254	1142.6749	6256.0	-0.16026732	0.13008416	0.001722113529411765	-0.0010102458823529402	1.204696193771626E-4	1.2598109861591765E-5
523.53235	1144.7339	6272.0	-0.17203897	0.13107017	-7.357281250000014E-4	6.162562500000059E-5	-1.5361510340073541E-4	6.69919692095588E-5
520.3984399999999	1147.6016	6290.0	-0.20539801	0.14573699	-0.0018532799999999988	8.148233333333332E-4	-6.208621527777763E-5	4.1844317129629585E-5
517.0	1149.5	6306.0	-0.20930976	0.1317963	-2.444843750000012E-4	-8.712931250000003E-4	1.0054972656249985E-4	-1.0538227864583335E-4
513.2144499999999	1151.3928	6323.0	-0.22308888	0.11534485	-8.10536470588234E-4	-9.677323529411768E-4	-3.329718209342546E-5	-5.672895761245676E-6
510.71497	1152.0	6339.0	-0.21762162	0.072172396	3.417037500000001E-4	-0.002698278375	7.201501378676462E-5	-1.0815912637867644E-4
507.90588	1153.0	6356.0	-0.17067003	0.03665745	0.002761858235294117	-0.002089114470588235	1.4236202854671275E-4	3.583317084775088E-5
505.969	1155.031	6372.0	-0.12905426	0.041801937	0.0026009856249999998	3.2153043749999976E-4	-1.0054538143382323E-5	1.5066530675551467E-4
503.08136	1155.0	6390.0	-0.110771045	0.03829588	0.001015734166666667	-1.9478094444444445E-4	-8.806952546296294E-5	-2.868396566358023E-5
501.21906	1156.0	6406.0	-0.11099369	0.038282823	-1.3915312500000464E-5	-8.160624999998048E-7	-6.435309244791671E-5	1.212280512152779E-5
500.1609	1156.0	6422.0	-0.096480876	0.021697115	9.070508750000008E-4	-0.00103660675	5.756038671875008E-5	-6.473691796875002E-5
498.41855	1157.0	6439.0	-0.06817417	0.010511219	0.0016651003529411757	-6.579938823529411E-4	4.459114576124558E-5	2.2271345155709353E-5
497.26865	1157.0	6456.0	-0.052419674	0.008268993	9.267350588235299E-4	-1.3189564705882352E-4	-4.343325259515564E-5	3.094695501730103E-5
495.65704	1157.0	6472.0	-0.05778453	0.008596495	-3.353035000000001E-4	2.0468874999999913E-5	-7.887740992647063E-5	9.522782628676465E-6
494.7544	1158.0	6489.0	-0.066064596	0.01909623	-4.870627058823531E-4	6.176314705882353E-4	-8.927012110726648E-6	3.512721150519031E-5
493.5	1158.0	6505.0	-0.0800252	0.02432629	-8.725377500000001E-4	3.268787500000001E-4	-2.409219025735294E-5	-1.8172045036764697E-5
493.0	1159.0187	6521.0	-0.048379567	0.029356772	0.0019778520625000004	3.1440512499999996E-4	1.7814936328125003E-4	-7.796015625000091E-7
491.5	1159.0	6538.0	-0.059151877	0.03582949	-6.336652941176471E-4	3.8074811764705874E-4	-1.536186680363322E-4	3.902528979238752E-6
491.0	1159.7661	6555.0	-0.04501574	0.022204246	8.315374705882353E-4	-8.014849411764705E-4	8.618839792387545E-5	-6.954312110726644E-5
489.5	1160.0	6571.0	-0.053930115	0.028776327	-5.571484375000001E-4	4.1075506250000003E-4	-8.679286925551471E-5	7.57650002297794E-5
489.0	1160.0	6605.0	-0.026696952	-0.006368171	8.009753823529412E-4	-0.001033661705882353	3.994481823096886E-5	-4.248284612889274E-5
489.0	1160.0	6620.0	-0.026696952	-0.006368171	0.0	0.0	-5.3398358823529415E-5	6.891078039215686E-5
