# Supplementary material for: Finger drawing on smartphone screens enables early Parkinson’s disease detection through hybrid 1D-CNN and BiGRU deep learning architecture
Source: PLoS One. 2025 Jul 14;20(7):e0327733. doi: 10.1371/journal.pone.0327733 (PMC12258557; doi:10.1371/journal.pone.0327733)
Supplement: S2 File — (ZIP) [file pone.0327733.s002.zip › Dataset/Spiral/healthy/044_HC_SPIR_R.txt]

525.0	613.0	0.0	0.0	0.0	0.0	0.0	0.0	0.0
532.3142	616.6571	130.0	0.2568566	0.14502142	0.00197582	0.0011155493846153846	1.5198615384615386E-5	8.581149112426037E-6
537.77625	619.5921	147.0	0.34796992	0.21977398	0.005359607058823529	0.004397209411764706	1.9904629757785464E-4	1.9303882512643065E-4
541.7558	621.3779	164.0	0.25589594	0.12761247	-0.005416116470588235	-0.0054212652941176475	-6.338660899653979E-4	-5.775573356401384E-4
549.1764	624.5882	181.0	0.3736017	0.16072103	0.006923868235294117	0.0019475623529411753	7.258814532871972E-4	4.3346044982698955E-4
559.1177	627.4471	197.0	0.55186707	0.17931986	0.011141585625000002	0.0011624268750000007	2.636073368566178E-4	-4.9070967371323416E-5
575.7874	633.26245	213.0	0.8444187	0.27585715	0.018284476874999997	0.006033580625	4.464307031249997E-4	3.0444710937499995E-4
590.96436	641.9777	230.0	1.0910623	0.42836756	0.014508447058823527	0.008971200588235292	-2.221194009515571E-4	1.7280117430795838E-4
605.97046	650.3565	246.0	1.1972454	0.5975333	0.006636443749999998	0.010572858750000004	-4.920002068014705E-4	1.0010363511029447E-4
619.0	660.0	264.0	1.0970057	0.70962745	-0.005568872222222219	0.006227452777777778	-6.780731095679009E-4	-2.414114429012348E-4
640.89166	675.9278	280.0	1.0981779	0.88661826	7.326250000000423E-5	0.011061925624999996	3.5263342013888894E-4	3.021545529513887E-4
657.7938	689.26117	296.0	1.0896032	0.93098444	-5.359187500000029E-4	0.002772886250000002	-3.8073828125000445E-5	-5.180649609374996E-4
671.7721	702.7721	313.0	1.0366594	0.9408188	-0.0031143411764705873	5.784917647058783E-4	-1.5167190743944615E-4	-1.2908202854671318E-4
672.93933	703.6262	329.0	0.53538644	0.57030267	-0.03132956	-0.023157258124999996	-0.0017634511764705882	-0.0014834843681066172
692.4408	719.8306	346.0	0.4488031	0.4695346	-0.005093137647058824	-0.005927533529411764	0.0015433189619377162	0.0010135132115051903
710.25684	735.25684	362.0	0.8387036	0.73107547	0.02436878125	0.016346304374999995	0.0018413699310661764	0.001392114869025735
725.41187	750.3278	379.0	1.0960628	0.95090663	0.01513877647058823	0.012931244705882354	-5.429414576124571E-4	-2.00885862889273E-4
738.583	762.76013	396.0	1.1781538	1.089949	0.004828882352941185	0.008178962941176475	-6.064643598615909E-4	-2.795459861591694E-4
752.06085	776.0609	412.0	0.92173827	0.94503266	-0.016025970625000004	-0.009057271250000005	-0.0013034283111213242	-0.00107726463694853
767.2849	790.8971	429.0	0.6938047	0.7478568	-0.013407857058823525	-0.011598579999999999	1.5400668036332228E-4	-1.494887499999996E-4
778.8975	804.3804	446.0	0.75926965	0.8121844	0.0038508794117647037	0.0037839764705882377	0.0010152197923875429	9.048562629757786E-4
786.4875	817.60315	462.0	0.62368697	0.8263748	-0.008473917500000004	8.86899999999996E-4	-7.702998069852942E-4	-1.810672794117651E-4
792.6121	829.22424	479.0	0.38775355	0.7818738	-0.013878436470588233	-0.002617705882352942	-3.1791288062283697E-4	-2.0615328719723164E-4
798.4751	839.9502	495.0	0.19328138	0.6453827	-0.012154510625	-0.008530693749999999	1.0774536534926453E-4	-3.69561741727941E-4
803.99866	851.9968	512.0	0.13123628	0.5983867	-0.003649711764705882	-0.0027644705882352897	5.00282285899654E-4	3.391895977508652E-4
809.65247	867.07324	528.0	0.22703552	0.7285712	0.005987452499999999	0.008136531249999995	6.023227665441175E-4	6.813126148897053E-4
818.0305	882.06104	545.0	0.37054962	0.89679563	0.008442005882352943	0.009895554705882352	1.4438549307958497E-4	1.0347196799307979E-4
824.77673	896.85925	562.0	0.4545861	1.0103272	0.0049433223529411745	0.006678327647058831	-2.0580491349480993E-4	-1.892486505190306E-4
832.2328	911.5819	579.0	0.48540115	0.96733856	0.0018126500000000007	-0.0025287435294117726	-1.8415719723183376E-4	-5.415924221453297E-4
839.89606	930.7401	595.0	0.48597535	1.0180966	3.5887499999998074E-5	0.0031723775000000037	-1.1104765625000017E-4	3.5632006433823605E-4
843.6865	949.08936	612.0	0.37782758	1.1290188	-0.006361633529411763	0.006524835294117652	-3.7632476643598595E-4	1.972033996539793E-4
850.79095	966.9774	628.0	0.31491542	1.1899157	-0.00393201	0.003806056249999995	1.518514705882352E-4	-1.6992369025735355E-4
856.43787	986.6056	645.0	0.3166288	1.2110537	1.0078705882352862E-4	0.0012434117647058753	2.37223356401384E-4	-1.507437932525953E-4
859.99475	1007.9686	662.0	0.26494718	1.2307442	-0.003040095294117646	0.0011582647058823563	-1.8475778546712794E-4	-5.00865051903053E-6
863.7817	1027.7993	678.0	0.22427139	1.265814	-0.002542236875000001	0.0021918625000000025	3.111615119485281E-5	6.459986213235289E-5
867.601	1047.005	695.0	0.18742388	1.2881272	-0.002167500588235294	0.0013125411764705836	2.204331098615924E-5	-5.172478373702464E-5
869.0	1067.7092	711.0	0.106246896	1.233593	-0.0050735615	-0.0034083874999999986	-1.816288069852941E-4	-2.9505804227941137E-4
870.5	1087.5	728.0	0.06500659	1.206944	-0.0024259003529411758	-0.0015675882352941132	1.557447733564014E-4	1.0828230968858149E-4
871.0	1105.5	745.0	0.009316087	1.1414706	-0.003275911941176471	-0.0038513764705882425	-5.0000681660899705E-5	-1.3434048442906643E-4
872.0	1120.3307	761.0	-0.01707111	1.024433	-0.0016491998125	-0.007314849999999998	1.0166950804227942E-4	-2.164670955882347E-4
873.13855	1133.9697	777.0	5.1207416E-4	0.8357488	0.00109894901	-0.011792762499999998	1.7175930140625E-4	-2.7986953125E-4
874.0462	1148.3694	794.0	0.04146348	0.7111695	0.002408906225882353	-0.007328194117647056	7.705630681660899E-5	2.6262166955017305E-4
875.87085	1160.0958	811.0	0.07208248	0.6562269	0.001801117647058824	-0.0032319176470588275	-3.575226934256053E-5	2.4095743944636637E-4
876.0	1171.9673	827.0	0.08389093	0.649049	7.380281249999999E-4	-4.4861874999999746E-4	-6.64430951286765E-5	1.7395618106617688E-4
876.0	1183.303	844.0	0.032169793	0.63270843	-0.003042419823529412	-9.612099999999999E-4	-2.223792910899654E-4	-3.015242647058838E-5
875.0	1195.2844	860.0	-0.04834345	0.6390151	-0.005032077687500001	3.941668749999974E-4	-1.243536164981618E-4	8.471105468749983E-5
873.52997	1205.3501	877.0	-0.11110473	0.6357487	-0.00369184	-1.9214117647058186E-4	7.883751102941181E-5	-3.448870891003408E-5
871.64716	1217.1172	894.0	-0.1511897	0.65669405	-0.0023579394117647064	0.0012320794117647044	7.846474048442904E-5	8.37776816608992E-5
872.0	1226.2015	910.0	-0.09399323	0.60365784	0.003574779375000001	-0.0033147631250000018	3.707949241727942E-4	-2.8417765854779414E-4
872.0	1236.6818	927.0	-0.025983274	0.5709298	0.004000585647058823	-0.0019251788235294092	2.5047427768166025E-5	8.174025302768191E-5
869.9926	1246.037	943.0	-0.024656538	0.5563	8.292100000000012E-5	-9.143625000000016E-4	-2.448540404411764E-4	6.317602022058797E-5
868.1157	1256.3057	960.0	-0.06616627	0.57211757	-0.0024417489411764706	9.30445294117644E-4	-1.485099965397924E-4	1.0851810553633211E-4
864.49493	1266.5151	977.0	-0.18064281	0.59381694	-0.0067339141176470585	0.0012764335294117644	-2.524803044982699E-4	2.035224913494826E-5
860.635	1278.0948	993.0	-0.27968332	0.6623784	-0.006190031875000002	0.004285091250000005	3.399264016544105E-5	1.88041107536765E-4
858.5	1287.5	1010.0	-0.260668	0.6644368	0.0011185482352941178	1.210823529411774E-4	4.2991647707612467E-4	-2.449416998269898E-4
853.1158	1298.6527	1027.0	-0.27323192	0.6549548	-7.390541176470591E-4	-5.57764705882359E-4	-1.0927072664359865E-4	-3.993217993079625E-5
849.3134	1306.3732	1043.0	-0.26954752	0.5669064	2.30275000000002E-4	-0.005503024999999995	6.058306985294132E-5	-3.090787683823522E-4
845.8177	1315.3646	1060.0	-0.23907591	0.50699127	0.0017924476470588225	-0.0035244194117647083	9.189250865051885E-5	1.1638856401384038E-4
840.8582	1325.3545	1076.0	-0.26634842	0.50146484	-0.0017045318749999983	-3.454018749999982E-4	-2.1856122012867628E-4	1.9868859604779438E-4
835.1829	1334.6952	1093.0	-0.30813724	0.5400928	-0.0024581658823529416	0.0022722329411764717	-4.433141219723196E-5	1.5397851859861588E-4
830.38916	1344.0271	1110.0	-0.35447156	0.5746675	-0.00272554823529412	0.0020338058823529386	-1.5728373702422264E-5	-1.4025121107266653E-5
824.1336	1353.583	1126.0	-0.3666435	0.59304744	-7.607462499999995E-4	0.001148746249999999	1.2280012408088253E-4	-5.531622702205873E-5
818.15656	1363.6869	1143.0	-0.38605613	0.58640355	-0.0011419194117647052	-3.908170588235286E-4	-2.242195069204151E-5	-9.056254757785456E-5
809.5	1375.0	1159.0	-0.44559717	0.63623405	-0.0037213149999999993	0.00311440625	-1.612122242647059E-4	2.1907645680147053E-4
803.6419	1386.0371	1176.0	-0.46607298	0.69881475	-0.0012044594117647082	0.0036812176470588263	1.48050328719723E-4	3.334184688581331E-5
796.99426	1397.5085	1192.0	-0.45417628	0.72515523	7.435437500000024E-4	0.00164628	1.2175019761029441E-4	-1.2718360294117665E-4
788.37573	1408.7491	1209.0	-0.46345693	0.7190387	-5.459205882352942E-4	-3.597958823529417E-4	-7.585084342560568E-5	-1.1800446366782008E-4
779.12665	1418.8734	1226.0	-0.5299033	0.6757066	-0.003908609999999999	-0.0025489470588235287	-1.9780525951557085E-4	-1.287735986159169E-4
772.3022	1426.5972	1242.0	-0.54268456	0.55702585	-7.98828750000001E-4	-0.007417546875	1.9436132812499987E-4	-3.0428748851102946E-4
763.8443	1434.1556	1259.0	-0.5319323	0.42962798	6.324858823529387E-4	-0.007493992352941178	8.419497837370234E-5	-4.49679282006927E-6
756.2856	1441.7145	1276.0	-0.46709645	0.35700428	0.0038138735294117663	-0.004271982352941177	1.8714044982698984E-4	1.8953000000000004E-4
746.1999	1450.2401	1292.0	-0.49123928	0.39440763	-0.0015089268750000003	0.002337709375	-3.3267502527573544E-4	4.1310573299632356E-4
736.7856	1457.7715	1309.0	-0.5819007	0.45758733	-0.005333024705882356	0.003716452941176471	-2.2494693122837386E-4	8.110256271626299E-5
725.27454	1462.8628	1326.0	-0.6849744	0.41186982	-0.006063158823529408	-0.002689265294117648	-4.294906574394424E-5	-3.768069550173011E-4
710.56445	1469.8203	1342.0	-0.8189318	0.35461676	-0.0083723375	-0.0035783162500000014	-1.4432366727941203E-4	-5.556568474264709E-5
696.6417	1477.2047	1358.0	-0.9303377	0.36646327	-0.006962868750000004	7.40406875000002E-4	8.809179687499979E-5	2.699201953125002E-4
684.26794	1484.8214	1375.0	-0.92698634	0.41503426	1.9713882352941325E-4	0.0028571170588235282	4.211769160899657E-4	1.2451236375432507E-4
671.00323	1491.5701	1391.0	-0.85761744	0.47621918	0.004335556250000004	0.003824057500000002	2.586510891544119E-4	6.043377757352961E-5
656.31335	1497.9718	1408.0	-0.7961064	0.43564054	0.003618296470588233	-0.002386978823529412	-4.219175173010419E-5	-3.6535507785467143E-4
642.36176	1502.9878	1425.0	-0.83291656	0.33323845	-0.002165303529411767	-0.006023652352941176	-3.4021176470588237E-4	-2.1392197231833907E-4
625.70264	1506.5892	1442.0	-0.94046503	0.23037961	-0.006326380588235294	-0.00605052	-2.447692387543251E-4	-1.5804498269896422E-6
605.7957	1510.7644	1459.0	-1.1235547	0.1802319	-0.010769980588235287	-0.0029498652941176476	-2.6138823529411724E-4	1.823914532871972E-4
584.4213	1516.7032	1475.0	-1.3112327	0.22628836	-0.011729875	0.0028785287499999996	-5.9993400735294604E-5	3.64274627757353E-4
563.30853	1521.4613	1491.0	-1.4204158	0.27475816	-0.0068239437500000055	0.0030293624999999987	3.066207031249997E-4	9.427109374999946E-6
540.64215	1526.0597	1508.0	-1.4712209	0.31937483	-0.00298853529411765	0.0026245100000000013	2.256122621107268E-4	-2.3814852941176316E-5
520.7748	1528.0	1524.0	-1.3690677	0.25883096	0.0063845750000000034	-0.003783991875	5.858193933823534E-4	-4.005313671875001E-4
502.98056	1529.7799	1541.0	-1.2006427	0.10468074	0.009907352941176473	-0.00906766	2.0722223183390997E-4	-3.108040073529412E-4
487.9534	1530.0	1558.0	-0.9874282	-0.01977447	0.012542029411764704	-0.007320894705882353	1.549809688581312E-4	1.0275089965397922E-4
473.12332	1529.0	1574.0	-0.78743327	-0.111821614	0.012499683125000001	-0.0057529465	-2.646642922793916E-6	9.799676286764708E-5
458.0701	1528.5088	1591.0	-0.73086095	-0.12336159	0.0033277835294117653	-6.788221176470585E-4	-5.395235056228374E-4	2.9847790484429065E-4
441.60202	1528.0	1608.0	-0.81467265	-0.10600017	-0.004930100000000002	0.0010212599999999993	-4.857578546712805E-4	1.0000483044982693E-4
429.37888	1528.0	1624.0	-0.83889925	-0.064300895	-0.0015141624999999992	0.0026062046875000005	2.134960937500002E-4	9.905904296875007E-5
418.98474	1528.0	1641.0	-0.72523504	-0.001914415	0.006686129999999996	0.0036697929411764704	4.823701470588232E-4	6.256401492214529E-5
408.82495	1525.9708	1657.0	-0.5672357	-0.036067236	0.009874958750000003	-0.0021345513125	1.9930179687500043E-4	-3.6277151585477937E-4
397.7827	1521.2609	1674.0	-0.50093776	-0.16922499	0.0038998788235294116	-0.007832809058823529	-3.514752897923877E-4	-3.3519163213667816E-4
385.35056	1516.6753	1691.0	-0.59184	-0.31855118	-0.0053471905882352955	-0.008783893529411765	-5.43945259515571E-4	-5.5946145328719785E-5
374.5215	1510.913	1707.0	-0.7082647	-0.42292875	-0.007276543749999996	-0.006523598125000002	-1.2058457261029379E-4	1.4126846277573522E-4
364.71292	1504.8086	1724.0	-0.6712378	-0.44791505	0.002178052941176469	-0.001469782352941174	5.561527465397921E-4	2.9728328070934283E-4
353.4056	1497.2704	1741.0	-0.6270799	-0.46524912	0.002597523529411763	-0.0010196511764705902	2.4674740484429068E-5	2.6478304498269643E-5
337.16486	1488.228	1757.0	-0.7555535	-0.5284815	-0.008029599999999998	-0.003952023750000002	-6.641952205882351E-4	-1.8327328584558824E-4
324.59567	1480.1975	1774.0	-0.8622125	-0.5823778	-0.0062740588235294156	-0.003170370588235288	1.0326712802768131E-4	4.597959775086552E-5
312.41614	1471.6351	1790.0	-0.8730587	-0.576425	-6.778874999999948E-4	3.7204999999999877E-4	3.497607077205888E-4	2.2140128676470544E-4
302.364	1462.364	1807.0	-0.76983863	-0.57631856	0.006071768823529411	6.261176470584113E-6	3.9703860726643565E-4	-2.1516989619377333E-5
292.79474	1452.7948	1824.0	-0.5662599	-0.5731842	0.011975219411764701	1.8437411764705899E-4	3.472617993079582E-4	1.0477231833910288E-5
279.73483	1440.7349	1840.0	-0.551607	-0.6426516	9.15806250000005E-4	-0.004341712499999997	-6.912133226102935E-4	-2.82880413602941E-4
266.42075	1428.4208	1857.0	-0.71373576	-0.7637652	-0.009536985882352947	-0.007124329411764709	-6.148701254325266E-4	-1.6368334775086537E-4
258.0	1417.0	1873.0	-0.7247316	-0.80300206	-6.872399999999987E-4	-0.0024523037499999956	5.531091176470593E-4	2.9200160386029457E-4
249.34697	1406.5205	1890.0	-0.6135222	-0.7394718	0.006541729411764707	0.0037370741176470557	4.2523349480968857E-4	3.6408105103806184E-4
237.39693	1393.7557	1907.0	-0.5571646	-0.7112335	0.003315152941176471	0.0016610764705882381	-1.8979861591695505E-4	-1.221175086505187E-4
229.08397	1379.7175	1923.0	-0.47839093	-0.76653975	0.004923354375000001	-0.003456640625	1.0051258961397063E-4	-3.1985731847426486E-4
219.67853	1364.4214	1940.0	-0.52298343	-0.8968262	-0.0026230882352941197	-0.007663908823529415	-4.4390838884083065E-4	-2.474863646193774E-4
210.4702	1348.7523	1956.0	-0.5691244	-1.0278661	-0.0028838106249999967	-0.00818999375	-1.6295149356617317E-5	-3.288030790441149E-5
200.87968	1332.4075	1973.0	-0.54404247	-1.0689379	0.0014754076470588253	-0.0024159882352941236	2.5642460423875424E-4	3.396473832179927E-4
191.59721	1313.5139	1989.0	-0.5570429	-1.0991597	-8.125268750000039E-4	-0.001888862499999991	-1.4299590762867684E-4	3.294535845588329E-5
183.67204	1294.18	2006.0	-0.5414024	-1.1955979	9.200294117647093E-4	-0.005672835294117655	1.0191507569204195E-4	-2.2258663494809788E-4
177.12106	1278.7119	2023.0	-0.4386186	-1.1559718	0.006046105882352937	0.0023309470588235293	3.015339100346016E-4	4.708107266435991E-4
169.5305	1262.6936	2039.0	-0.3809266	-1.0229865	0.0036057500000000013	0.008311581250000005	-1.5252224264705847E-4	3.7378963694852975E-4
164.43433	1248.4916	2056.0	-0.31610498	-0.8736307	0.003813036470588237	0.008785635294117649	1.2193321799307975E-5	2.78855320069202E-5
159.71266	1233.2338	2072.0	-0.26196855	-0.7962853	0.0033835268749999974	0.0048340875000000005	-2.684434972426497E-5	-2.46971737132353E-4
155.18571	1216.5571	2089.0	-0.23035245	-0.8720412	0.0018597705882352961	-0.004456229411764705	-8.963272275086477E-5	-5.464892301038062E-4
151.25255	1201.1365	2106.0	-0.20361474	-0.96160907	0.0015728064705882352	-0.005268698235294117	-1.6880242214532998E-5	-4.779228373702426E-5
149.24292	1185.9434	2122.0	-0.1496667	-0.95841134	0.0033717524999999984	1.998581250000006E-4	1.124341268382352E-4	3.4178477251838236E-4
147.3545	1170.836	2139.0	-0.09539305	-0.9341569	0.003192567647058825	0.0014267317647058816	-1.054028546712786E-5	7.21690376297577E-5
145.5	1157.5	2156.0	-0.04591159	-0.86286986	0.002910674117647058	0.004193355294117645	-1.6581972318339215E-5	1.6274256055363317E-4
142.5965	1143.1755	2173.0	-0.08027174	-0.81326187	-0.0020211852941176465	0.0029181170588235255	-2.9010937716262967E-4	-7.501401384083058E-5
143.0	1131.0667	2189.0	-0.05275838	-0.74755114	0.0017195849999999996	0.004106920625000003	2.3379814338235288E-4	7.430022288602985E-5
144.2	1118.8	2206.0	0.023575753	-0.6992314	0.004490243117647058	0.002842337647058827	1.629798892733564E-4	-7.438723399653977E-5
147.08432	1106.7471	2222.0	0.16744463	-0.6743418	0.0089918048125	0.0015555999999999973	2.8134760592830887E-4	-8.042110294117686E-5
148.0	1094.3683	2238.0	0.2343523	-0.69193727	0.004181729375	-0.0010997168750000036	-3.0062971484375E-4	-1.6595730468750005E-4
149.0	1080.3489	2255.0	0.15099128	-0.7641651	-0.004903589411764706	-0.004248695882352941	-5.344305168685122E-4	-1.8523405925605514E-4
151.50548	1066.7308	2271.0	0.10314491	-0.83155334	-0.002990398125	-0.004211764999999999	1.1957445542279415E-4	2.3081801470588564E-6
154.60516	1053.7638	2288.0	0.13497901	-0.84981364	0.001872594117647059	-0.0010741352941176475	2.860583672145329E-4	1.845664532871972E-4
157.88718	1043.7821	2305.0	0.19848187	-0.7498752	0.003735462352941176	0.005878731764705887	1.0958048442906571E-4	4.089921799307961E-4
160.33095	1034.3453	2321.0	0.23873457	-0.5939484	0.00251579375	0.009745424999999995	-7.622928768382349E-5	2.4166832720588175E-4
164.83441	1025.6094	2338.0	0.23742557	-0.4471235	-7.700000000000027E-5	0.008636758823529414	-1.5251727941176474E-4	-6.521565743944592E-5
168.27507	1018.4498	2355.0	0.23235655	-0.37881342	-2.9817764705882395E-4	0.004018239999999999	-1.3010449826989628E-5	-2.7167757785467146E-4
172.12259	1011.81616	2371.0	0.24986851	-0.34955263	0.0010944974999999996	0.0018287993750000023	8.704219669117647E-5	-1.3684003906249981E-4
175.76723	1004.4656	2388.0	0.2525001	-0.36131367	1.547994117647069E-4	-6.918258823529412E-4	-5.52763581314878E-5	-1.4827207396193786E-4
180.4637	996.8938	2404.0	0.25716725	-0.37291336	2.9169687500000055E-4	-7.249806250000032E-4	8.556091452205854E-6	-2.072171415441374E-6
184.40979	989.1804	2421.0	0.25327846	-0.43459037	-2.2875235294117827E-4	-0.0036280594117647047	-3.061466046712817E-5	-1.707693403979236E-4
188.15213	981.6958	2438.0	0.25921565	-0.4778204	3.4924647058823743E-4	-0.002542942941176469	3.399993079584798E-5	6.383038062283738E-5
192.9206	973.6985	2455.0	0.26269978	-0.48495093	2.0494882352941024E-4	-4.19442941176472E-4	-8.488096885813365E-6	1.2491176470588218E-4
196.66	965.68005	2471.0	0.25111663	-0.48919648	-7.239468749999992E-4	-2.653468749999992E-4	-5.8055981158088084E-5	9.631004136029552E-6
201.39154	957.2169	2487.0	0.26179767	-0.50691456	6.675649999999984E-4	-0.0011073800000000016	8.696949218749985E-5	-5.262707031250015E-5
207.23123	949.69165	2504.0	0.31618103	-0.49612936	0.003199021176470588	6.344235294117644E-4	1.4890918685121115E-4	1.0245903114186857E-4
212.9382	942.0824	2521.0	0.35108396	-0.4692141	0.0020531135294117645	0.0015832505882352938	-6.740633217993079E-5	5.581335640138409E-5
220.51373	935.4862	2537.0	0.4186959	-0.41181237	0.004225746250000002	0.0035876081250000025	1.3578954503676486E-4	1.252723460477943E-4
227.07877	929.6909	2554.0	0.46500352	-0.36011368	0.002723977647058823	0.0030410994117647055	-8.833932958477525E-5	-3.214757136678218E-5
233.96742	923.0326	2570.0	0.46821287	-0.34314835	2.0058437499999998E-4	0.001060333125	-1.5771207950367644E-4	-1.237978929227941E-4
240.64685	917.41187	2587.0	0.42652047	-0.3313287	-0.00245249411764706	6.952735294117656E-4	-1.5606344074394472E-4	-2.147409385813144E-5
248.6206	911.78455	2604.0	0.44397205	-0.32417873	0.001026563529411766	4.2058647058823236E-4	2.0465044982698977E-4	-1.6158062283737246E-5
255.07281	908.4636	2621.0	0.4275886	-0.2645276	-9.637323529411777E-4	0.0035088900000000032	-1.1707622837370257E-4	1.8166491349481007E-4
261.81802	902.3865	2637.0	0.42290896	-0.25895932	-2.9247749999999906E-4	3.480174999999988E-4	4.1953428308823666E-5	-1.9755453125000028E-4
269.33118	896.7516	2653.0	0.43039018	-0.28887975	4.6757625000000066E-4	-0.0018700268749999999	4.750335937499998E-5	-1.3862777343749992E-4
278.70135	891.1792	2670.0	0.48346332	-0.33992273	0.0031219494117647037	-0.0030025282352941184	1.5613959775086488E-4	-6.661772707612461E-5
288.79163	885.6041	2686.0	0.59250945	-0.37086284	0.006815383125000001	-0.0019337568750000013	2.308396070772061E-4	6.679821001838232E-5
301.3605	878.093	2703.0	0.74025613	-0.40365845	0.008690981176470589	-0.0019291535294117632	1.1032929714532867E-4	2.707850346022406E-7
312.75742	872.12134	2720.0	0.806239	-0.41008312	0.0038813452941176487	-3.779217647058836E-4	-2.829197577854671E-4	9.124892733563996E-5
323.79272	866.60364	2736.0	0.78052926	-0.39314595	-0.0016068587500000023	0.001058573125	-3.4301275275735316E-4	8.978093060661772E-5
332.73077	863.30774	2753.0	0.6542985	-0.285578	-0.007425338823529411	0.006327526470588237	-3.4226353373702407E-4	3.099384320934257E-4
343.2938	859.48254	2770.0	0.58327836	-0.19097646	-0.0041776552941176475	0.005564796470588236	1.910402076124567E-4	-4.4866470588235325E-5
354.70093	855.7997	2786.0	0.57862556	-0.14269312	-2.908000000000008E-4	0.0030177087499999988	2.4292845588235292E-4	-1.5919298253676484E-4
367.21774	851.92737	2803.0	0.6958576	-0.17895696	0.0068960023529411755	-0.002133167058823529	4.2275307958477507E-4	-3.029926946366781E-4
379.25888	848.2471	2819.0	0.782874	-0.20789	0.005438525	-0.0018083149999999996	-9.109233455882349E-5	2.030325367647059E-5
389.88388	844.4464	2836.0	0.77110046	-0.23094803	-6.925611764705866E-4	-0.0013563547058823534	-3.6065212802768154E-4	2.658589965397919E-5
400.25357	842.291	2852.0	0.6591552	-0.18959941	-0.006996578749999996	0.00258428875	-3.9400109834558807E-4	2.462902159926471E-4
410.94116	840.41174	2869.0	0.58952314	-0.12168297	-0.004096003529411771	0.003995084705882353	1.7062207179930732E-4	8.298799740484427E-5
422.1897	838.0	2886.0	0.59788406	-0.09167156	4.918188235294179E-4	0.0017653770588235296	2.6987190311418763E-4	-1.3115927335640137E-4
435.53198	836.6383	2903.0	0.7068904	-0.06448165	0.006412137647058822	0.001599406470588235	3.4825404844290614E-4	-9.762975778546738E-6
450.5234	837.0	2919.0	0.8788829	-0.015019903	0.01074953125	0.0030913591875	2.710871001838236E-4	9.324704480698531E-5
463.836	836.0	2936.0	0.926104	-0.006796864	0.0027777117647058832	4.837081764705882E-4	-4.689305579584774E-4	-1.5339123594290658E-4
478.3655	836.0	2952.0	0.94014114	0.025765222	8.773212500000002E-4	0.0020351303750000002	-1.1877440716911769E-4	9.696388740808826E-5
493.88586	836.8408	2969.0	0.9327693	0.045828145	-4.336376470588246E-4	0.0011801719411764706	-7.71152292387544E-5	-5.029167257785469E-5
510.02838	838.75354	2985.0	0.9518857	0.09319677	0.0011947749999999951	0.0029605390625	1.0177579044117624E-4	1.1127294508272058E-4
523.5162	843.2903	3002.0	0.9414844	0.21599256	-6.118411764705851E-4	0.007223281764705883	-1.0627153979238708E-4	2.507495707179931E-4
539.20514	847.5615	3019.0	0.9012393	0.32596853	-0.002367358823529414	0.006469174705882352	-1.0326574394463698E-4	-4.435923875432533E-5
556.778	853.2594	3035.0	0.9572651	0.39825302	0.003501612500000001	0.004517780625000002	3.668107077205884E-4	-1.2196213005514686E-4
579.82306	860.7699	3052.0	1.2038438	0.4816769	0.014504629411764709	0.00490728705882353	6.472362889273358E-4	2.2912143166089874E-5
595.61176	867.53723	3068.0	1.2559878	0.5011929	0.003258999999999998	0.001219750000000002	-7.028518382352944E-4	-2.304710661764705E-4
614.7515	877.37573	3085.0	1.233086	0.5536853	-0.0013471647058823579	0.0030877882352941173	-2.7095086505190326E-4	1.0988460207612442E-4
632.49023	886.7168	3102.0	1.1125907	0.61337036	-0.00708795882352941	0.0035108858823529386	-3.3769377162629717E-4	2.488809688581302E-5
647.56854	895.9264	3118.0	0.96659476	0.6190377	-0.009124746249999996	3.542087500000013E-4	-1.2729921415441164E-4	-1.9729232077205858E-4
660.88617	905.4901	3135.0	0.83983713	0.63477206	-0.007456331176470586	9.25550588235291E-4	9.814206314878885E-5	3.3608343425605276E-5
675.90393	915.678	3152.0	0.7766323	0.62068564	-0.0037179311764705875	-8.286129411764667E-4	2.1990588235294107E-4	-1.0318608996539752E-4
689.5	927.0	3168.0	0.7358468	0.64642256	-0.002549093750000002	0.0016085574999999963	7.30523391544116E-5	1.5232315257352895E-4
705.89685	941.5348	3185.0	0.85603964	0.79869825	0.007070167058823527	0.008957393529411769	5.658388711072664E-4	4.3228447231833956E-4
716.6837	952.6837	3201.0	0.82261205	0.830338	-0.002089224374999997	0.001977484374999998	-5.724619646139703E-4	-4.362443221507357E-4
725.578	966.8092	3218.0	0.64348143	0.86362904	-0.010537095294117648	0.0019582964705882316	-4.969335834775089E-4	-1.1287002595156668E-6
734.1564	979.2345	3234.0	0.45357773	0.8264593	-0.01186898125	-0.002323108749999997	-8.3242872242647E-5	-2.675878262867643E-4
742.64526	991.4679	3251.0	0.36344036	0.771217	-0.005302198235294118	-0.0032495470588235274	3.862813538062284E-4	-5.44963711072665E-5
750.0947	1006.18945	3267.0	0.35196033	0.7866287	-7.175018750000019E-4	9.632312499999948E-4	2.8654352251838224E-4	2.6329864430147017E-4
756.0504	1020.1008	3285.0	0.36667457	0.8535113	8.174577777777772E-4	0.0037157000000000006	8.527553626543218E-5	1.5291493055555588E-4
760.1236	1032.9326	3300.0	0.2741476	0.8393076	-0.006168464666666666	-9.469133333333287E-4	-4.657281629629629E-4	-3.108408888888886E-4
762.0	1045.1125	3317.0	0.12961009	0.7963159	-0.008502206470588233	-0.0025289235294117694	-1.3727892964244515E-4	-9.305942329873182E-5
762.0	1059.2856	3334.0	-0.03409568	0.76937103	-0.00962975117647059	-0.001584992352941177	-6.632615916955043E-5	5.552536332179955E-5
763.0	1073.3091	3351.0	-0.09747158	0.79509383	-0.003727994117647059	0.0015131058823529438	3.47162179930796E-4	1.8224107266436005E-4
763.0	1086.6837	3367.0	-0.09902946	0.85146594	-9.736749999999985E-5	0.0035232568749999985	2.269141636029412E-4	1.256344370404409E-4
761.0064	1097.9679	3384.0	-0.11428666	0.8102953	-8.974823529411764E-4	-0.002421802352941172	-4.706557958477509E-5	-3.497093663494806E-4
758.1359	1109.3204	3400.0	-0.16888002	0.69276035	-0.0034120849999999996	-0.007345934375000002	-1.5716266544117644E-4	-3.0775825137867687E-4
755.257	1120.4578	3417.0	-0.2409329	0.58662945	-0.004238404705882354	-0.0062429941176470605	-4.860704152249142E-5	6.487883866782007E-5
752.3691	1133.4163	3433.0	-0.2615568	0.6379617	-0.0012889937499999983	0.003208265624999998	1.8433818474264721E-4	5.907037339154412E-4
749.95776	1147.1688	3450.0	-0.20363158	0.76416826	0.0034073658823529397	0.007423915294117652	2.762564489619375E-4	2.4797939230103845E-4
747.6047	1159.3718	3467.0	-0.15381351	0.8396449	0.002930474705882354	0.004439802352941176	-2.805242214532857E-5	-1.7553605536332212E-4
742.11426	1173.0668	3483.0	-0.20784393	0.8434464	-0.0033769012500000015	2.3759375000000083E-4	-3.942109972426472E-4	-2.6263803768382344E-4
737.4115	1184.177	3499.0	-0.2888257	0.7630059	-0.0050613606250000005	-0.005027531250000002	-1.0527871093749994E-4	-3.2907031250000015E-4
734.0431	1196.8492	3516.0	-0.32061583	0.7085871	-0.0018700076470588218	-0.0032011058823529404	1.877266457612458E-4	1.0743678633218007E-4
728.19464	1210.481	3533.0	-0.3365717	0.73117286	-9.385805882352931E-4	0.0013285741176470595	5.4789826989619336E-5	2.6645176470588234E-4
720.7875	1223.622	3550.0	-0.38789406	0.8032368	-0.003018962352941177	0.004239055294117644	-1.2237539792387555E-4	1.7120477508650496E-4
712.5842	1236.7821	3566.0	-0.47560883	0.8292737	-0.005482173125	0.0016273062500000018	-1.5395067325367642E-4	-1.6323431525735262E-4
703.4428	1250.7429	3583.0	-0.5947314	0.8450275	-0.007007210000000002	9.266941176470612E-4	-8.970805147058839E-5	-4.121247837370239E-5
693.8459	1266.8773	3599.0	-0.66136515	0.8958809	-0.004164609374999996	0.003178337499999996	1.776625390625004E-4	1.4072771139705845E-4
684.28937	1281.737	3616.0	-0.6495915	0.9463639	6.925676470588217E-4	0.002969588235294121	2.8571629541522455E-4	-1.22793685121103E-5
672.2158	1299.0391	3632.0	-0.6805735	1.0428421	-0.001936375000000004	0.006029887500000004	-1.643089154411766E-4	1.912687040441177E-4
662.5718	1312.5996	3649.0	-0.6892871	0.9892273	-5.125647058823522E-4	-0.0031538117647058866	8.375354671280305E-5	-5.402176038062289E-4
650.021	1325.979	3666.0	-0.7200585	0.87134117	-0.0018100823529411767	-0.006934478235294119	-7.63245674740485E-5	-2.2239214532871957E-4
634.9507	1340.1681	3682.0	-0.8343634	0.7786152	-0.007144056249999996	-0.005795373125000003	-3.333733685661762E-4	7.119406939338227E-5
622.56824	1349.6931	3699.0	-0.8955152	0.6639933	-0.0035971647058823516	-0.006742464705882349	2.0864067906574378E-4	-5.5711269463667426E-5
605.97705	1360.3461	3716.0	-0.94419634	0.56670356	-0.002863596470588236	-0.005722925882352942	4.315107266435975E-5	5.997287197231808E-5
586.7196	1369.1122	3732.0	-1.1122243	0.5037429	-0.010501747500000005	-0.00393504125	-4.773844393382356E-4	1.1174278952205886E-4
568.2296	1377.7346	3749.0	-1.1970245	0.4319371	-0.004988247058823523	-0.004223870588235292	3.243235553633225E-4	-1.6989961072664248E-5
549.24835	1385.1007	3766.0	-1.269276	0.40152514	-0.004250088235294125	-0.0017889388235294127	4.3421107266435144E-5	1.4323128027681647E-4
532.5605	1389.32	3782.0	-1.2040218	0.3254639	0.0040783875000000025	-0.004753827500000002	5.20529733455883E-4	-1.8530554227941183E-4
517.15204	1391.0	3799.0	-0.9851637	0.13190986	0.012874005882352945	-0.011385531764705881	5.173893166089967E-4	-3.901002508650517E-4
499.52753	1391.0	3815.0	-0.9228683	-0.047877584	0.0038934625	-0.01123671525	-5.612839613970591E-4	9.301032169117601E-6
479.8578	1389.3096	3832.0	-1.0114094	-0.20884602	-0.0052083000000000025	-0.009468731529411764	-5.353977941176472E-4	1.0399904238754327E-4
456.63824	1383.1195	3848.0	-1.2648863	-0.3673263	-0.015842306249999993	-0.0099050175	-6.646253906249994E-4	-2.726787316176477E-5
438.02136	1377.7554	3865.0	-1.4096931	-0.49149913	-0.00851804705882353	-0.00730428411764706	4.3083877595155665E-4	1.5298431660899648E-4
427.5685	1374.0275	3882.0	-1.0989678	-0.46414357	0.018277958823529405	0.0016091505882352942	0.001576235640138408	5.243196885813149E-4
418.9665	1368.7799	3898.0	-0.57305163	-0.38441643	0.032869760625	0.004982946250000002	9.119876125919123E-4	2.1086222886029424E-4
410.82968	1359.8297	3915.0	-0.2276347	-0.41160628	0.020318642941176475	-0.0015994029411764716	-7.383010402249133E-4	-3.871970112456749E-4
402.31354	1349.1763	3931.0	-0.16334487	-0.55481255	0.0040181143749999995	-0.008950391874999998	-0.0010187830353860297	-4.594368083639704E-4
394.12177	1335.1948	3947.0	-0.32344288	-0.82564175	-0.010006125624999999	-0.016926825	-8.765149999999999E-4	-4.985270703125001E-4
381.65433	1313.0282	3964.0	-0.57953966	-1.2130636	-0.015064516470588237	-0.02278952058823529	-2.9755240268166105E-4	-3.4486444636678187E-4
371.9781	1292.1517	3982.0	-0.68937105	-1.4900043	-0.006101743888888888	-0.015385594444444452	4.979318100944083E-4	4.1132923021060215E-4
361.83835	1271.064	3998.0	-0.693196	-1.5869935	-2.3905937500000307E-4	-0.006061824999999993	3.664177821180553E-4	5.827355902777787E-4
354.8602	1251.7311	4014.0	-0.5919045	-1.4545996	0.006330718750000006	0.00827461874999999	4.1061113281250054E-4	8.960277343749989E-4
351.09805	1232.4902	4031.0	-0.32672408	-1.2319877	0.015598848235294116	0.013094817647058835	5.451840873702418E-4	2.8354111159169677E-4
345.30093	1213.5046	4048.0	-0.18316986	-1.0952492	0.00844436588235294	0.008043441176470581	-4.2085190311418687E-4	-2.9713979238754433E-4
340.5311	1194.421	4064.0	-0.16558677	-1.0879495	0.0010989431249999997	4.562312500000082E-4	-4.5908892233455874E-4	-4.742006204044108E-4
337.832	1176.244	4081.0	-0.1262994	-1.1022371	0.002311021764705882	-8.404470588235333E-4	7.129874351211072E-5	-7.627519463667891E-5
334.06323	1158.5692	4097.0	-0.1744984	-1.0968891	-0.0030124374999999995	3.342499999999943E-4	-3.327162040441176E-4	7.341856617647047E-5
333.0	1144.7825	4114.0	-0.11196835	-0.9627734	0.003678238235294118	0.007889158823529415	3.93569160899654E-4	4.444064013840836E-4
333.0	1133.6584	4130.0	0.0024876434	-0.72756034	0.0071534995875	0.014700816249999998	2.1720383451286762E-4	4.2572858915441146E-4
333.65463	1122.0721	4147.0	0.080531515	-0.5386905	0.004590815976470588	0.011109990588235297	-1.50746094766436E-4	-2.1122503892733534E-4
335.52338	1111.3832	4164.0	0.16649769	-0.5008511	0.005056833823529412	0.0022258470588235276	2.7412814532872006E-5	-5.225966782006924E-4
336.0	1100.5281	4180.0	0.15966536	-0.53458	-4.2702062499999985E-4	-0.002108056250000004	-3.4274090303308826E-4	-2.708689568014707E-4
337.0	1092.3485	4198.0	0.11219102	-0.5265739	-0.0026374633333333336	4.447833333333342E-4	-1.228023726851852E-4	1.4182442129629657E-4
339.11423	1084.4288	4214.0	0.0995231	-0.47329462	-7.91745E-4	0.0033299550000000025	1.1535739583333336E-4	1.8032322916666676E-4
342.1584	1076.6832	4230.0	0.13185956	-0.41519684	0.002021028749999999	0.0036311112499999992	1.7579835937499993E-4	1.8822265624999796E-5
345.8458	1070.2313	4247.0	0.2080516	-0.38135123	0.004481884705882354	0.001990918235294119	1.4475623269896205E-4	-9.648194204152236E-5
350.42795	1064.572	4264.0	0.30021882	-0.32706735	0.005421601176470588	0.003193169411764706	5.5277439446366726E-5	7.07206574394463E-5
355.42065	1057.869	4280.0	0.3557435	-0.32096618	0.0034702924999999996	3.813231249999993E-4	-1.2195679227941178E-4	-1.7574039292279418E-4
360.72946	1051.2705	4296.0	0.36481142	-0.34011483	5.667450000000004E-4	-0.0011967906249999993	-1.8147171874999994E-4	-9.863210937499992E-5
366.5	1044.0	4313.0	0.37372723	-0.3961356	5.244594117647073E-4	-0.0032953394117647057	-2.4873875432525373E-6	-1.2344404628027684E-4
373.42447	1038.9316	4330.0	0.40415603	-0.39250138	0.0017899294117647046	2.1377764705882152E-4	7.443941176470572E-5	2.0641865051903102E-4
381.12088	1032.1593	4346.0	0.45987582	-0.3841478	0.0034824868749999995	5.220987500000017E-4	1.0578484145220593E-4	1.927006893382376E-5
387.32138	1026.7589	4364.0	0.46640387	-0.34092873	3.626694444444449E-4	0.0024010594444444427	-1.7332319058641971E-4	1.0438670524691339E-4
392.94315	1022.03796	4380.0	0.4252557	-0.30549756	-0.002571760624999999	0.0022144481250000007	-1.8340187934027773E-4	-1.1663207465277623E-5
398.58865	1017.2743	4396.0	0.3498154	-0.26704374	-0.004715018750000001	0.0024033637500000017	-1.3395363281250012E-4	1.1807226562500061E-5
406.23715	1011.57214	4413.0	0.3439576	-0.26924556	-3.445764705882367E-4	-1.29518823529413E-4	2.570848399653979E-4	-1.489930925605538E-4
413.6747	1005.994	4429.0	0.41918805	-0.29918817	0.004701903125	-0.0018714131249999988	3.154049747242648E-4	-1.0886839384191161E-4
423.29456	1000.85266	4446.0	0.5457188	-0.34060067	0.007442985294117645	-0.002436029411764707	1.6124012759515557E-4	-3.32127227508652E-5
431.96753	997.213	4462.0	0.6058484	-0.29628676	0.0037581000000000003	0.0027696193750000007	-2.303053308823528E-4	3.253530491727942E-4
439.11572	994.72107	4479.0	0.55990964	-0.19628812	-0.002702279999999998	0.005882272941176469	-3.800223529411764E-4	1.830972685986158E-4
448.13992	994.0	4496.0	0.50654674	-0.05510699	-0.0031389941176470583	0.008304772352941178	-2.568906574394473E-5	1.4249996539792407E-4
455.21613	991.9459	4512.0	0.463635	-0.0025091693	-0.0026819837499999985	0.00328736379375	2.8563147977941238E-5	-3.1358803494944867E-4
463.5672	992.91345	4529.0	0.4480565	0.0473344	-9.163823529411762E-4	0.0029319746647058823	1.0385890570934249E-4	-2.0905242884948096E-5
471.31	993.8275	4546.0	0.48037747	0.09197395	0.0019012335294117616	0.002625855882352941	1.657421107266434E-4	-1.8006987197231842E-5
479.04813	995.7621	4562.0	0.47518218	0.14351526	-3.247056249999977E-4	0.0032213318750000004	-1.3912119715073494E-4	3.7217249540441214E-5
486.2103	998.28406	4579.0	0.4331706	0.19307403	-0.0024712694117647056	0.0029152217647058823	-1.2626845804498282E-4	-1.8006477076124594E-5
495.5	1002.0	4595.0	0.48593208	0.25009468	0.0032975924999999982	0.0035637906250000004	3.60553869485294E-4	4.053555376838238E-5
502.59677	1005.79834	4612.0	0.48063427	0.26924205	-3.11635882352942E-4	0.001126315882352941	-2.1230755190311412E-4	-1.433808672145329E-4
507.79614	1009.53076	4629.0	0.41746902	0.28780848	-0.0037156029411764676	0.0010921429411764687	-2.0023335640138387E-4	-2.010173010380725E-6
513.56573	1013.3772	4645.0	0.3325078	0.27122137	-0.00531007625	-0.0010366943749999975	-9.965458180147079E-5	-1.3305233226102914E-4
518.1213	1019.1819	4662.0	0.25099817	0.29949054	-0.004794684117647059	0.0016628923529411772	3.0317184256055354E-5	1.5879921929065732E-4
522.87604	1024.814	4678.0	0.21662107	0.34589165	-0.0021485687500000013	0.002900069374999998	1.6538221047794112E-4	7.73235638786763E-5
527.6149	1030.4224	4695.0	0.2471197	0.3902707	0.0017940370588235294	0.0026105323529411785	2.3191798875432535E-4	-1.7031589532871735E-5
531.44934	1036.8987	4711.0	0.23576595	0.40592304	-7.096093749999997E-4	9.782712499999992E-4	-1.5647790211397057E-4	-1.0201631893382371E-4
534.5695	1042.7085	4729.0	0.19887766	0.39698696	-0.0020493494444444437	-4.964488888888896E-4	-7.443000385802466E-5	-8.192889660493826E-5
537.4849	1048.4547	4745.0	0.16093263	0.3679556	-0.002371564375000001	-0.0018144600000000004	-2.013843315972234E-5	-8.237569444444442E-5
540.79175	1054.1876	4761.0	0.1393117	0.35349536	-0.001351308124999999	-9.037650000000008E-4	6.376601562500014E-5	5.691843749999997E-5
542.229	1060.687	4778.0	0.109321795	0.36180368	-0.00176411205882353	4.88724705882355E-4	-2.4282584342560652E-5	8.191115916955034E-5
544.1447	1067.5789	4794.0	0.09413457	0.38365677	-9.492015624999999E-4	0.0013658181249999977	5.093190602022063E-5	5.481833869485267E-5
544.90656	1075.5327	4811.0	0.054060154	0.45197698	-0.0023573185882352944	0.004018835882352941	-8.283041327854674E-5	1.560598680795849E-4
546.0	1082.6285	4827.0	0.02888043	0.49932432	-0.00157373275	0.002959208750000001	4.89741148897059E-5	-6.622669577205874E-5
547.0	1088.9084	4844.0	0.027767615	0.457308	-6.545970588235292E-5	-0.0024715482352941176	8.87219437716263E-5	-3.1945629325259525E-4
547.0	1095.0508	4861.0	0.017200751	0.39273706	-6.215802352941176E-4	-0.0037982905882352922	-3.27129723183391E-5	-7.80436678200691E-5
547.0	1100.1418	4877.0	-0.01308092	0.30169016	-0.0018926044375	-0.005690431250000003	-7.943901263786765E-5	-1.182587913602944E-4
545.5969	1106.2094	4894.0	-0.061684806	0.2931766	-0.0028590521176470587	-5.007976470588221E-4	-5.6849863538062275E-5	3.0527256487889294E-4
546.0	1111.9731	4911.0	-0.0653049	0.321429	-2.1294670588235278E-4	0.0016619058823529418	1.5565325951557093E-4	1.2721785467128023E-4
546.0	1117.5273	4928.0	-0.03616143	0.33319008	0.0017143217647058822	6.918282352941165E-4	1.1336873356401382E-4	-5.7063391003460314E-5
544.9035	1122.2894	4944.0	-0.026574252	0.31434396	5.991986250000001E-4	-0.0011778825000000014	-6.969519623161763E-5	-1.1685692095588236E-4
545.0	1126.9075	4960.0	-0.02047795	0.28804243	3.8101887499999987E-4	-0.0016438456249999976	-1.3636234375000015E-5	-2.9122695312499766E-5
544.1476	1131.5573	4977.0	-0.025415445	0.24930978	-2.90440882352941E-4	-0.002278391176470589	-3.949763278546711E-5	-3.732620891003478E-5
543.0	1134.488	4993.0	-0.07316147	0.21069077	-0.0029841265625000007	-0.0024136881250000006	-1.6835535500919123E-4	-8.456059283088233E-6
541.3746	1138.2509	5010.0	-0.0887212	0.18339321	-9.152782352941173E-4	-0.0016057388235294118	1.2169696042387549E-4	4.752642949826993E-5
539.5141	1140.9718	5027.0	-0.11987939	0.15576112	-0.001832834705882353	-0.0016254170588235293	-5.3973910034602105E-5	-1.1575432525951466E-6
537.5855	1143.4144	5043.0	-0.14521603	0.13786183	-0.0015835399999999996	-0.0011187056250000008	1.5580919117647087E-5	3.166946461397053E-5
535.7334	1145.2666	5060.0	-0.13531059	0.10426354	5.826729411764699E-4	-0.0019763699999999994	1.274242906574394E-4	-5.0450845588235215E-5
532.85175	1146.0	5076.0	-0.1594804	0.062571004	-0.0015106131249999991	-0.0026057835	-1.308303791360293E-4	-3.9338343750000044E-5
530.94666	1148.0533	5093.0	-0.14906266	0.0426312	6.128082352941165E-4	-0.0011729296470588235	1.2490713884083033E-4	8.428552076124569E-5
529.1205	1149.0	5110.0	-0.13546933	0.050701648	7.996076470588244E-4	4.747322352941177E-4	1.0988200692041641E-5	9.692128719723183E-5
528.1812	1150.8187	5126.0	-0.08520373	0.06738919	0.0031415999999999996	0.001042971375	1.4637452205882345E-4	3.551494623161764E-5
526.33185	1151.6682	5143.0	-0.061458632	0.07156239	0.0013967704705882356	2.454823529411766E-4	-1.0263703114186848E-4	-4.691111894463667E-5
525.20905	1152.0	5160.0	-0.060608976	0.050115194	4.997976470588219E-5	-0.0012615997647058824	-7.922298269896195E-5	-8.865188927335641E-5
523.55206	1152.0	5176.0	-0.07863092	-0.0026959318	-0.0011263715000000003	-0.0033006953625000003	-7.352195404411766E-5	-1.2744347486213237E-4
522.8142	1152.0	5193.0	-0.07131597	-0.023710018	4.3029117647058827E-4	-0.0012361227176470588	9.156839273356404E-5	1.2144544969723186E-4
523.0	1152.0	5223.0	-0.07131597	-0.023710018	0.0	0.0	-1.4343039215686276E-5	4.120409058823529E-5
