# Supplementary material for: Finger drawing on smartphone screens enables early Parkinson’s disease detection through hybrid 1D-CNN and BiGRU deep learning architecture
Source: PLoS One. 2025 Jul 14;20(7):e0327733. doi: 10.1371/journal.pone.0327733 (PMC12258557; doi:10.1371/journal.pone.0327733)
Supplement: S2 File — (ZIP) [file pone.0327733.s002.zip › Dataset/Spiral/healthy/045_HC_SPIR_R.txt]

498.0	629.0	0.0	0.0	0.0	0.0	0.0	0.0	0.0
529.81085	633.8575	126.0	1.3529596	0.42207247	0.010737774603174603	0.0033497815079365076	8.522043335852859E-5	2.6585567523305616E-5
552.1275	639.83826	142.0	1.3433372	0.41365504	-6.014000000000019E-4	-5.260893750000002E-4	-7.086984126984128E-4	-2.4224193018353174E-4
569.5	645.5	158.0	1.053452	0.39170447	-0.01811782499999999	-0.0013719106249999967	-0.0010947765624999993	-5.286382812499978E-5
582.51	649.00287	175.0	0.6846781	0.25024444	-0.02169258235294118	-0.008321178235294118	-2.102798442906583E-4	-4.087804476643601E-4
593.2749	654.3649	192.0	0.490726	0.24675533	-0.011408947058823527	-2.0524176470588338E-4	6.049197231833914E-4	4.774080276816608E-4
608.8018	660.20074	208.0	0.5311221	0.2909092	0.002524756250000003	0.002759616874999999	8.708564568014706E-4	1.8530366498161765E-4
625.4183	668.5114	225.0	0.7227387	0.39309198	0.011271564705882349	0.006010751764705884	5.145181444636674E-4	1.912432288062285E-4
636.5	671.5	241.0	0.9249184	0.44801188	0.012636231250000005	0.003432493749999998	8.52916590073535E-5	-1.6114112591911786E-4
642.111	675.5555	258.0	0.53914225	0.27489743	-0.022692714705882352	-0.010183202941176469	-0.002078173291522492	-8.009233347750863E-4
655.7781	682.44464	275.0	0.47916934	0.25821283	-0.0035278182352941204	-9.81447058823529E-4	0.0011273468512110725	5.412797577854671E-4
670.3332	691.19037	291.0	0.6015932	0.38846782	0.007651491250000003	0.008140936875000001	6.987068428308827E-4	5.701489958639706E-4
684.97046	700.97473	308.0	0.87896	0.56667894	0.016315694117647054	0.010483007058823527	5.096589922145324E-4	1.3776883434256035E-4
701.6691	710.75183	324.0	1.1502134	0.73390913	0.0169533375	0.010451886875000004	3.985271139705904E-5	-1.9450114889701985E-6
716.88416	720.3026	340.0	1.010956	0.67585075	-0.008703587499999998	-0.0036286487500000048	-0.0016035578124999998	-8.800334765625005E-4
729.1364	729.42426	357.0	0.90264356	0.631535	-0.006371319999999997	-0.002606808823529411	1.37192205882353E-4	6.010823096885847E-5
739.81665	739.01385	374.0	0.7133003	0.57905436	-0.011137838823529412	-0.0030870964705882334	-2.803834602076126E-4	-2.8252214532871915E-5
750.39404	748.6617	391.0	0.55840623	0.5601356	-0.00911141588235294	-0.0011128682352941196	1.1920134948096893E-4	1.1613107266435964E-4
763.7924	761.1078	407.0	0.5546028	0.6371058	-2.3771437500000325E-4	0.004810637500000006	5.546063442095586E-4	3.7021910845588287E-4
777.5009	772.21497	424.0	0.7194599	0.7284844	0.00969747647058824	0.005375211764705881	5.844229909169555E-4	3.321025086505143E-5
789.4414	782.4414	441.0	0.83333963	0.7227605	0.006698807647058821	-3.367000000000002E-4	-1.7639228373702467E-4	-3.3599480968858126E-4
800.3025	793.3025	457.0	0.77608025	0.67100024	-0.003578711249999998	-0.00323501625	-6.423449310661762E-4	-1.81144765625E-4
810.28296	806.19617	473.0	0.6412683	0.6801433	-0.008425746875	5.714412499999988E-4	-3.0293972656250017E-4	2.3790359374999993E-4
820.192	820.5072	490.0	0.52371526	0.76952285	-0.006914884705882353	0.005257620588235292	8.887424524221457E-5	2.7565760813148783E-4
829.8233	834.5526	507.0	0.5053541	0.910116	-0.0010800682352941169	0.00827018529411765	3.4322449826989626E-4	1.7720968858131515E-4
839.5284	846.8341	524.0	0.5414264	0.9115895	0.002121899999999997	8.667647058823626E-5	1.8835107266435962E-4	-4.8138287197231844E-4
846.9809	858.4713	540.0	0.5083296	0.7967025	-0.0020685499999999954	-0.0071804375000000045	-2.619031249999995E-4	-4.54194623161765E-4
854.6652	871.1642	556.0	0.4585933	0.7036774	-0.003108518750000004	-0.005814068749999998	-6.499804687500055E-5	8.53980468750004E-5
862.52936	884.9264	573.0	0.42114606	0.72586906	-0.002202778823529411	0.0013053917647058793	5.3278819204152526E-5	4.187917949826987E-4
869.0601	896.12024	590.0	0.39057335	0.7482119	-0.001798394705882353	0.001314284705882358	2.3787301038062243E-5	5.231141868516879E-7
874.9962	907.99243	606.0	0.36176434	0.74977416	-0.001800563124999998	9.76412499999954E-5	-1.3552619485281115E-7	-7.604021599264766E-5
880.7011	919.4022	623.0	0.3247325	0.69055307	-0.002178343529411767	-0.0034835935294117632	-2.2222376730104067E-5	-2.1066086937716227E-4
884.80493	931.4148	639.0	0.25357312	0.65879565	-0.00444746125	-0.0019848387500000023	-1.4181985753676453E-4	9.367217371323506E-5
890.5942	944.0531	656.0	0.24120004	0.70150757	-7.278282352941165E-4	0.002512465882352942	2.1880194204152253E-4	2.6454733131487914E-4
896.38947	957.5753	672.0	0.29524022	0.790505	0.0033775112499999996	0.005562339375000003	2.5658371783088225E-4	1.9061709329044128E-4
902.2866	970.57324	689.0	0.3397044	0.8311106	0.0026155400000000013	0.002388564705882354	-4.482183823529402E-5	-1.866926275951558E-4
905.38293	979.4574	705.0	0.31191352	0.739106	-0.0017369300000000011	-0.0057502874999999995	-2.7202937500000015E-4	-5.086782628676471E-4
907.62494	988.1245	722.0	0.20230787	0.5547912	-0.006447391176470588	-0.01084204705882353	-2.7708595155709337E-4	-2.9951526816609E-4
909.5	996.0	739.0	0.06542386	0.4094777	-0.008052000588235294	-0.008547852941176473	-9.438878892733561E-5	1.349525951557092E-4
911.5	1007.5	755.0	0.019706469	0.45234516	-0.0028573369374999998	0.0026792162500000015	3.246664781709559E-4	7.016918244485297E-4
915.9212	1019.7637	772.0	0.107444145	0.62231255	0.005161039764705882	0.00999808176470588	4.716692177768165E-4	4.3052150086505164E-4
918.79395	1031.3818	788.0	0.19799486	0.76280135	0.005659419687499999	0.008780550000000005	3.1148745174632334E-5	-7.609573529411713E-5
919.0	1039.5195	806.0	0.16051486	0.6948816	-0.0020822222222222214	-0.0037733194444444476	-4.3009121720679006E-4	-6.974371913580251E-4
920.0	1047.9038	822.0	0.0708357	0.55144167	-0.0056049475000000005	-0.008964995625	-2.201703298611112E-4	-3.24479761284722E-4
921.24884	1057.2441	838.0	-0.002368293	0.45160156	-0.0045752495625	-0.006240006874999999	6.435612109375005E-5	1.7031179687500004E-4
923.3513	1066.8782	855.0	0.017237559	0.4769504	0.0011532854117647059	0.0014911082352941168	3.369726455449827E-4	4.5477147707612446E-4
925.11414	1078.6849	872.0	0.10424446	0.6219182	0.005118053	0.008527517647058822	2.3322162283737023E-4	4.139064359861591E-4
926.0	1090.3768	888.0	0.13148716	0.74648505	0.0017026687499999997	0.007785428125	-2.1346151562500002E-4	-4.638059512867632E-5
926.0	1098.8864	905.0	0.07030131	0.72192127	-0.0035991676470588227	-0.0014449282352941197	-3.118727292387543E-4	-5.429621388408306E-4
926.0	1107.774	921.0	-0.019175814	0.5907194	-0.00559232025	-0.008200116874999996	-1.245720376838236E-4	-4.221992899816173E-4
926.0	1116.4625	938.0	-0.061336827	0.48037967	-0.002480059588235294	-0.006490572352941178	1.8307415657439448E-4	1.0056144247404814E-4
926.82715	1127.9628	954.0	-0.025592616	0.50072545	0.0022340131875	0.0012716112500000022	2.9462954848345584E-4	4.8513647518382377E-4
927.75287	1139.5173	971.0	0.03908447	0.6499675	0.003804534470588235	0.008778944117647059	9.238360488754325E-5	4.416078157439445E-4
928.0	1151.2255	987.0	0.0642227	0.7663094	0.0015711393749999994	0.00727136875	-1.3958719347426473E-4	-9.42234604779412E-5
927.0	1162.961	1004.0	0.014674017	0.7851171	-0.0029146284117647055	0.001106335294117646	-2.6386869333910033E-4	-3.6264902681660904E-4
926.4006	1172.9972	1021.0	-0.04198182	0.72278553	-0.003332696294117647	-0.003666562941176471	-2.4592228373702437E-5	-2.807587197231833E-4
926.0	1184.0	1037.0	-0.082919076	0.6393927	-0.0025585784999999995	-0.005212051874999998	4.8382362132352966E-5	-9.659305836397046E-5
925.0	1193.3693	1054.0	-0.08365911	0.5823632	-4.353141176470591E-5	-0.0033546764705882394	1.4794394636678197E-4	1.0925737673010347E-4
924.0	1202.9283	1070.0	-0.0653245	0.544173	0.001145913125	-0.002386887499999997	7.434028354779413E-5	6.048681066176515E-5
923.0	1213.7474	1087.0	-0.059764944	0.5765045	3.2703270588235257E-4	0.001901852941176468	-4.8169436418685145E-5	2.522788494809685E-4
921.0	1224.8003	1103.0	-0.09422376	0.63108313	-0.002153676	0.0034111643750000045	-1.5504429411764705E-4	9.433196461397103E-5
917.5703	1236.5039	1120.0	-0.14918496	0.6798325	-0.0032330117647058824	0.0028676099999999944	-6.349033910034602E-5	-3.197378676470648E-5
913.6509	1248.0474	1137.0	-0.2410169	0.7360505	-0.005401878823529412	0.003306941176470594	-1.275804152249135E-4	2.584301038062351E-5
909.5934	1257.6777	1153.0	-0.2841951	0.6903804	-0.0026986374999999983	-0.002854381250000003	1.6895258272058835E-4	-3.850826516544123E-4
904.9121	1267.1465	1170.0	-0.3223371	0.607033	-0.00224364705882353	-0.004902788235294116	2.6764143598615786E-5	-1.2049452854671252E-4
900.0958	1276.8403	1186.0	-0.3376851	0.5433534	-9.592500000000018E-4	-0.003979975000000004	8.027481617647051E-5	5.7675827205882005E-5
895.4213	1288.017	1203.0	-0.3221506	0.5472319	9.137941176470592E-4	2.281470588235298E-4	1.1017906574394476E-4	2.4753659169550197E-4
890.21075	1301.2623	1219.0	-0.3350466	0.6928149	-8.060000000000012E-4	0.009098937500000001	-1.0748713235294127E-4	5.544244025735295E-4
885.3508	1312.1229	1236.0	-0.3195178	0.79058623	9.134588235294123E-4	0.005751254705882349	1.011446366782008E-4	-1.9692251730103836E-4
879.72723	1322.788	1253.0	-0.31848133	0.7557191	6.0968823529412446E-5	-0.0020510076470588215	-5.014647058823529E-5	-4.589566089965394E-4
872.23975	1332.4503	1269.0	-0.3775817	0.6495538	-0.003693773125000001	-0.006635331250000001	-2.3467137178308833E-4	-2.865202251838237E-4
864.9772	1343.0457	1286.0	-0.46062905	0.5535434	-0.004885138235294116	-0.005647670588235291	-7.008030060553616E-5	5.8097685986159434E-5
855.8863	1355.3593	1302.0	-0.5392489	0.60031414	-0.004913740625000003	0.002923171250000002	-1.7876493566179575E-6	5.356776148897058E-4
845.21344	1368.9011	1319.0	-0.6449164	0.7620045	-0.006215735294117642	0.009511197647058819	-7.658792171280228E-5	3.8753096453287157E-4
834.5516	1380.4484	1336.0	-0.71092904	0.83464146	-0.0038830964705882393	0.004272762352941175	1.3721404844290602E-4	-3.0814325259515555E-4
826.32684	1390.0914	1352.0	-0.6700444	0.743822	0.0025552900000000017	-0.005676216249999998	4.0239915441176507E-4	-6.218111626838233E-4
818.8417	1397.5444	1369.0	-0.5608464	0.5323912	0.006423411764705883	-0.012437105882352943	2.275365743944636E-4	-3.9769939013840856E-4
810.7813	1407.5233	1386.0	-0.42417988	0.43002343	0.008039207058823527	-0.006021633529411763	9.504678200692024E-5	3.7738072664359883E-4
803.21454	1416.3091	1402.0	-0.38604406	0.43431586	0.002383488749999999	2.6827687500000086E-4	-3.534823943014705E-4	3.9311940027573523E-4
794.0548	1423.7561	1418.0	-0.4402398	0.4726347	-0.0033872337499999995	0.0023949275000000013	-3.606701562499999E-4	1.3291566406250003E-4
784.20593	1432.6353	1435.0	-0.5499725	0.50037605	-0.00645486470588235	0.0016318441176470554	-1.8044887975778533E-4	-4.48872577854674E-5
771.5339	1442.3884	1453.0	-0.7074542	0.5360948	-0.008748983333333337	0.0019843750000000013	-1.2745103485838815E-4	1.9585049019608105E-5
761.8545	1449.0873	1468.0	-0.73483336	0.49418473	-0.0018252773333333305	-0.0027940046666666643	4.615804000000004E-4	-3.1855864444444435E-4
754.1861	1454.8605	1485.0	-0.6584206	0.4214361	0.004494868235294116	-0.004279331176470591	3.71773268742791E-4	-8.737214763552508E-5
747.23157	1459.8842	1501.0	-0.45217097	0.29948026	0.012890601875000001	-0.007622239999999999	5.247333524816178E-4	-2.08931801470588E-4
739.6082	1464.5438	1518.0	-0.3336703	0.1880823	0.006970627647058825	-0.006552821176470588	-3.4823377811418684E-4	6.290698961937714E-5
729.96625	1468.6135	1534.0	-0.39662462	0.17676516	-0.0039346450000000005	-7.073212500000002E-4	-6.815795404411766E-4	3.653437454044117E-4
720.2091	1473.5164	1551.0	-0.55713564	0.22790642	-0.009441824705882356	0.0030083094117647055	-3.2395174740484445E-4	2.185665095155709E-4
710.3723	1477.451	1568.0	-0.647271	0.23530598	-0.00530208	4.352682352941176E-4	2.43514394463668E-4	-1.5135536332179929E-4
701.35657	1481.3218	1584.0	-0.6504281	0.23470742	-1.9731874999999455E-4	-3.7409999999999874E-5	3.1904757812500033E-4	-2.9542389705882344E-5
693.6084	1485.1958	1601.0	-0.55107707	0.22058524	0.005844178235294118	-8.30716470588236E-4	3.5538217560553603E-4	-4.666508650519036E-5
686.8565	1489.0718	1617.0	-0.4226679	0.21659434	0.008025573124999998	-2.494312499999995E-4	1.363371806066175E-4	3.6330326286764784E-5
677.6513	1494.4092	1634.0	-0.4096205	0.25028583	7.674941176470581E-4	0.001981852352941176	-4.269458239619376E-4	1.3125197664359855E-4
665.4494	1499.2753	1651.0	-0.55929	0.30258712	-0.008804088235294116	0.0030765464705882354	-5.630342560553631E-4	6.439377162629761E-5
649.14716	1502.7133	1667.0	-0.85849273	0.29344648	-0.018700170625000005	-5.712899999999986E-4	-6.185051493566181E-4	-2.2798977941176462E-4
632.26984	1509.0238	1684.0	-1.1217818	0.32004735	-0.01548759235294117	0.0015647570588235293	1.889751924740491E-4	1.2564982698961928E-4
621.37604	1511.5414	1700.0	-1.0582476	0.25841162	0.003970887499999992	-0.003852233125	0.0012161549908088227	-3.385618864889706E-4
610.9806	1514.2039	1717.0	-0.7959363	0.18391553	0.015430076470588236	-0.004382122941176471	6.740699394463673E-4	-3.116998918685126E-5
599.47736	1518.1742	1734.0	-0.5899329	0.16674937	0.012117847058823532	-0.001009774117647058	-1.9483702422145316E-4	1.9837346020761256E-4
585.77655	1522.0638	1750.0	-0.60586315	0.18434137	-9.956406250000022E-4	0.0010994999999999998	-8.195929802389709E-4	1.3182963235294112E-4
574.01544	1524.9974	1767.0	-0.71105766	0.20068182	-0.006187912352941177	9.612029411764709E-4	-3.054277487024221E-4	-8.135121107266403E-6
562.3604	1527.94	1784.0	-0.779307	0.21073326	-0.0040146670588235255	5.91261176470588E-4	1.2783795847750895E-4	-2.1761280276816645E-5
551.5239	1528.9127	1800.0	-0.7047158	0.1164264	0.004661949999999998	-0.00589417875	5.422885661764702E-4	-4.053399954044118E-4
538.2248	1530.8469	1816.0	-0.6694034	0.0462158	0.0022070250000000013	-0.0043881625	-1.534328124999998E-4	9.412601562500003E-5
523.63806	1531.766	1833.0	-0.7927202	0.02413474	-0.007253929411764706	-0.0012988858823529414	-5.565267301038063E-4	1.8172215397923875E-4
510.8385	1533.0	1850.0	-0.87237793	0.037420135	-0.0046857488235294105	7.814938235294118E-4	1.5106944636678206E-4	1.22375276816609E-4
499.91956	1534.0	1866.0	-0.8247892	0.04831506	0.002974295624999998	6.809328125E-4	4.7875277803308803E-4	-6.285063189338241E-6
489.78564	1534.0	1883.0	-0.6785236	0.029659329	0.008603858823529412	-0.0010973959411764705	3.3115077638408316E-4	-1.0460757374567473E-4
479.54675	1533.0	1900.0	-0.5288155	-0.040293142	0.008806358823529412	-0.004114851235294118	1.1911764705882326E-5	-1.7749737024221456E-4
466.5	1531.5	1916.0	-0.5891832	-0.098137766	-0.0037729812500000015	-0.0036152890000000003	-7.862087545955883E-4	3.1222639705882335E-5
454.15158	1530.5253	1933.0	-0.7236773	-0.12468462	-0.00791141764705882	-0.0015615796470588232	-2.4343743512110697E-4	1.2080643252595159E-4
444.03317	1531.0	1949.0	-0.7512233	-0.076583154	-0.0017216250000000044	0.0030063416249999997	3.86862040441176E-4	2.854950795036764E-4
434.23004	1529.646	1966.0	-0.66522056	-0.03819312	0.005058984705882358	0.002258237294117647	3.988593944636684E-4	-4.400613711072663E-5
424.65213	1527.7305	1982.0	-0.5518282	-0.06598725	0.007087022499999998	-0.001737133125	1.2675236213235253E-4	-2.497106511948529E-4
415.92404	1524.5696	1999.0	-0.47460014	-0.14854729	0.004542827058823529	-0.004856472941176471	-1.4965855536332173E-4	-1.8349057742214533E-4
407.42395	1521.7695	2016.0	-0.4789125	-0.21947075	-2.536682352941185E-4	-0.004171968235294117	-2.821467820069204E-4	4.026498269896196E-5
395.24973	1518.7499	2032.0	-0.587767	-0.24091232	-0.006803406250000001	-0.0013400981250000013	-4.0935862591911766E-4	1.7699188189338225E-4
384.9739	1516.9956	2049.0	-0.6597554	-0.18303132	-0.0042346117647058795	0.0034047647058823537	1.5110555795847774E-4	2.7910957828719736E-4
374.15277	1514.0509	2065.0	-0.7085323	-0.15277895	-0.0030485562500000007	0.001890773125	7.412846966911742E-5	-9.46244738051471E-5
363.27563	1510.1102	2082.0	-0.7163499	-0.17471643	-4.598588235294106E-4	-0.0012904400000000006	1.5227631920415236E-4	-1.8713018382352943E-4
355.62247	1506.3113	2098.0	-0.5961653	-0.23380403	0.007511537499999998	-0.0036929749999999994	4.98212270220588E-4	-1.5015843749999994E-4
348.63867	1502.4258	2115.0	-0.4447343	-0.2734875	0.00890770588235294	-0.0023343217647058823	8.212755190311426E-5	7.992077854671277E-5
342.02466	1499.5123	2132.0	-0.3299565	-0.24893032	0.006751635294117649	0.0014445399999999991	-1.268276816608995E-4	2.222859861591695E-4
332.40692	1493.8441	2148.0	-0.3506723	-0.25084922	-0.0012947375000000004	-1.1993124999999834E-4	-5.028982996323531E-4	-9.777945312499984E-5
321.12643	1487.4176	2164.0	-0.53196067	-0.32879442	-0.011330523125000002	-0.0048715749999999995	-6.272366015625001E-4	-2.969777343750001E-4
309.52457	1480.2623	2181.0	-0.7383369	-0.4505632	-0.012139778235294114	-0.007162869411764707	-4.760324178200661E-5	-1.347820242214534E-4
299.321	1473.3926	2198.0	-0.7954709	-0.5131045	-0.003360823529411766	-0.003678899999999998	5.164091003460205E-4	2.0493937716262994E-4
291.0507	1466.0507	2214.0	-0.6709166	-0.5037663	0.00778464375	5.836374999999977E-4	6.965917049632355E-4	2.6640859374999973E-4
282.3451	1459.3451	2231.0	-0.5127477	-0.44132987	0.009304052941176467	0.0036727311764705875	8.93770112456745E-5	1.817113927335641E-4
275.9895	1452.6527	2248.0	-0.38212332	-0.41248402	0.007683787058823532	0.0016968147058823533	-9.530975778546675E-5	-1.1623038062283733E-4
266.49243	1444.794	2264.0	-0.3909468	-0.4394114	-5.514674999999997E-4	-0.00168296125	-5.147034099264707E-4	-2.1123599724264707E-4
259.11276	1437.1128	2281.0	-0.44042385	-0.47206926	-0.0029104147058823544	-0.001921050588235293	-1.3876160034602086E-4	-1.4005255190311352E-5
252.49203	1431.4921	2297.0	-0.44261098	-0.4315822	-1.3669562499999885E-4	0.0025304412499999977	1.7335744255514722E-4	2.7821823988970565E-4
246.71855	1424.7185	2314.0	-0.38286155	-0.39696583	0.0035146723529411762	0.00203625705882353	2.1478635164359853E-4	-2.9069658304498108E-5
241.93277	1419.8992	2330.0	-0.29463533	-0.31266585	0.005514138750000001	0.00526874875	1.2496664981617657E-4	2.0203073069852937E-4
236.0873	1414.0873	2347.0	-0.23755388	-0.28145126	0.003357732352941175	0.0018361523529411789	-1.2684743512110744E-4	-2.0191743512110714E-4
229.30457	1407.4061	2364.0	-0.3138768	-0.32075763	-0.004489583529411765	-0.0023121394117647078	-4.6160681660899655E-4	-2.44017162629758E-4
223.37843	1401.3784	2380.0	-0.3729344	-0.37441528	-0.0036910999999999992	-0.003353603125	4.9905220588235385E-5	-6.509148207720577E-5
218.60422	1395.6042	2396.0	-0.35964096	-0.3868232	8.308399999999994E-4	-7.754949999999976E-4	2.826212499999999E-4	1.6113175781250016E-4
214.54831	1389.0966	2414.0	-0.28986037	-0.3809976	0.003876699444444446	3.236444444444437E-4	1.6921441358024703E-4	6.106330246913562E-5
210.60072	1382.2014	2430.0	-0.20561045	-0.38621715	0.005265619999999999	-3.262218750000011E-4	8.680753472222204E-5	-4.06166449652778E-5
205.05583	1372.7598	2446.0	-0.21137798	-0.47249535	-3.6047062499999956E-4	-0.005392387499999998	-3.516306640624999E-4	-3.166353515624998E-4
199.75536	1363.8884	2463.0	-0.29062757	-0.5804243	-0.004661740588235295	-0.006348761764705883	-2.5301588019031147E-4	-5.6257309688581474E-5
194.90732	1354.8146	2479.0	-0.33526734	-0.6324319	-0.0027899856250000014	-0.0032504750000000027	1.1698468520220584E-4	1.9364292279411754E-4
191.0	1347.0	2496.0	-0.30905756	-0.5831231	0.0015417517647058833	0.002900517647058826	2.5480808174740494E-4	3.6182309688581344E-4
187.56775	1338.271	2513.0	-0.2319734	-0.5216817	0.004534362352941177	0.003614199999999999	1.760359169550173E-4	4.198131487889253E-5
184.30527	1330.6106	2529.0	-0.15663427	-0.46281803	0.004708695625	0.003678979375000002	1.0895829503676437E-5	4.048710937500208E-6
182.71368	1321.5684	2546.0	-0.10737887	-0.48128098	0.0028973764705882347	-0.0010860558823529431	-1.0654818555363326E-4	-2.8029619160899676E-4
179.70195	1311.5098	2563.0	-0.10770725	-0.55415004	-1.9316470588235476E-5	-0.004286415294117646	-1.715701730103806E-4	-1.88256435986159E-4
175.62129	1302.0532	2579.0	-0.16384557	-0.6087631	-0.0035086449999999995	-0.0034133162499999994	-2.1808303308823524E-4	5.456869025735291E-5
173.86597	1291.1958	2596.0	-0.17100637	-0.65356135	-4.212235294117644E-4	-0.0026351911764705906	1.8161302768166088E-4	4.577206314878876E-5
171.89688	1280.4844	2612.0	-0.14194141	-0.689058	0.00181656	-0.002218540624999994	1.3986147058823529E-4	2.6040659466912273E-5
169.99059	1271.9529	2629.0	-0.10510628	-0.6122114	0.0021667723529411763	0.004520388235294117	2.06007266435986E-5	3.9640758001730067E-4
168.0739	1262.3695	2645.0	-0.07400421	-0.5709988	0.0019438793749999997	0.002575787499999996	-1.3930811121323533E-5	-1.2153754595588257E-4
166.10338	1252.5168	2662.0	-0.09006069	-0.5483236	-9.444988235294117E-4	0.0013338352941176473	-1.6990459991349477E-4	-7.305601211072638E-5
164.18439	1242.922	2679.0	-0.118505165	-0.5502351	-0.0016732044117647056	-1.1244117647058558E-4	-4.286503460207612E-5	-8.507508650519017E-5
163.24036	1232.4421	2696.0	-0.08896566	-0.6034186	0.0017376179411764702	-0.003128441176470591	2.0063660899653974E-4	-1.774117647058827E-4
163.0	1219.5427	2712.0	-0.04160688	-0.704392	0.00295992375	-0.0063108374999999994	7.639411305147062E-5	-1.9889977022058801E-4
162.0	1209.4293	2728.0	-0.013830576	-0.7306022	0.0017360189999999999	-0.0016381374999999976	-7.649404687500002E-5	2.920437500000001E-4
161.35286	1200.4115	2745.0	-0.0011344624	-0.67044175	7.46830211764706E-4	0.003538850000000002	-5.81875757785467E-5	3.045286764705882E-4
161.0	1192.663	2761.0	-0.016391786	-0.53041834	-9.535827249999999E-4	0.008751463124999997	-1.0627580854779412E-4	3.2578832031249976E-4
161.0	1185.038	2778.0	-0.014680455	-0.3903666	1.006665294117646E-4	0.008238337647058822	6.201466202422145E-5	-3.0183851643598585E-5
161.0	1176.0153	2795.0	0.003679103	-0.39420277	0.001079974	-2.2565705882352777E-4	5.760632179930797E-5	-4.978820415224911E-4
162.41179	1165.941	2811.0	0.053405527	-0.5143183	0.0031079015	-0.007507220625000002	1.2674546875E-4	-4.5509772288602964E-4
162.0	1155.1787	2828.0	0.05296348	-0.6342153	-2.600276470588241E-5	-0.007052764705882355	-1.8434730968858133E-4	2.6732701124567462E-5
163.0	1146.3419	2845.0	0.0568521	-0.6438381	2.287423529411766E-4	-5.660470588235253E-4	1.4985006920415234E-5	3.8157162629757823E-4
165.20468	1139.1813	2861.0	0.09300366	-0.54192066	0.0022594725	0.006369839999999995	1.2692063419117645E-4	4.3349294117647E-4
166.16862	1129.1569	2878.0	0.09858265	-0.5053134	3.281758823529407E-4	0.0021533682352941194	-1.1360568339100349E-4	-2.480277508650515E-4
168.09749	1119.4152	2894.0	0.11706967	-0.52364093	0.0011554387500000004	-0.0011454706249999988	5.170392922794123E-5	-2.0617742876838239E-4
170.06805	1108.5917	2911.0	0.1375573	-0.622399	0.0012051547058823525	-0.005809298235294119	2.924467993079535E-6	-2.743428006055365E-4
171.00522	1095.9686	2927.0	0.09979744	-0.7534973	-0.0023599912499999995	-0.00819364375	-2.22821622242647E-4	-1.4902159466911755E-4
173.86415	1083.9509	2944.0	0.12104139	-0.8106055	0.0012496441176470586	-0.0033593058823529376	2.1233149221453284E-4	2.8437281574394485E-4
175.88728	1073.5636	2960.0	0.14134288	-0.7681937	0.0012688431250000003	0.0026507375	1.1999379595588582E-6	3.7562771139705857E-4
179.58115	1062.2566	2977.0	0.18073201	-0.69203156	0.002317007647058823	0.0044801258823529404	6.165673659169546E-5	1.0761108131487885E-4
182.74855	1048.7601	2994.0	0.23328844	-0.69502735	0.0030915547058823537	-1.7622294117647375E-4	4.5561591695501805E-5	-2.739028719723185E-4
186.4285	1034.286	3010.0	0.24098063	-0.80183566	4.8076187499999923E-4	-0.006675519374999994	-1.6317455193014715E-4	-4.0620602711397E-4
188.66632	1020.3357	3027.0	0.21147346	-0.912054	-0.0017357158823529412	-0.006483431764705887	-1.3038104455017296E-4	1.1299271193771026E-5
191.21318	1006.7539	3043.0	0.16042244	-0.9412282	-0.00319068875	-0.0018233874999999955	-9.093580422794118E-5	2.912527665441182E-4
195.63531	993.63916	3060.0	0.16279522	-0.85401237	1.3957529411764654E-4	0.0051303429411764705	1.9589788494809684E-4	4.0904296712802743E-4
202.96497	977.57886	3076.0	0.30995965	-0.8459032	0.009197776874999999	5.068231249999999E-4	5.66137598805147E-4	-2.889699885110294E-4
210.62282	961.7544	3093.0	0.48367152	-0.93566626	0.01021834529411765	-0.005280180000000001	6.003343641868538E-5	-3.404119485294118E-4
220.90094	944.9585	3110.0	0.6618655	-1.0405676	0.01048199882352941	-0.006170667058823527	1.550903114186824E-5	-5.238159169550156E-5
229.5582	933.1301	3127.0	0.68668115	-0.9556358	0.0014597441176470568	0.004995988235294111	-5.307208650519031E-4	6.56862076124567E-4
236.95578	921.5663	3143.0	0.59684557	-0.7569068	-0.005614723749999995	0.012420562500000003	-4.421542417279407E-4	4.640358915441182E-4
248.018	909.98193	3160.0	0.576259	-0.5964059	-0.0012109747058823579	0.009441229411764703	2.5904406141868453E-4	-1.7525488754325294E-4
259.6797	896.20703	3176.0	0.6583852	-0.6388667	0.005132887500000002	-0.002653799999999998	3.964913878676475E-4	-7.559393382352938E-4
271.308	883.6304	3193.0	0.7513276	-0.7394007	0.0054671999999999984	-0.005913764705882354	1.966544117647036E-5	-1.9176262975778563E-4
283.84116	872.1361	3209.0	0.8212249	-0.7894411	0.004368581250000003	-0.003127524999999999	-6.86636718749997E-5	1.7413998161764716E-4
298.53644	861.33105	3226.0	0.8748637	-0.71442026	0.003155223529411764	0.004412990588235292	-7.137398356401407E-5	4.4355974048442893E-4
311.91055	853.62256	3243.0	0.87398785	-0.5413183	-5.1520588235294785E-5	0.010182468235294118	-1.8863200692041522E-4	3.3938103806228383E-4
325.13367	847.4332	3259.0	0.8813952	-0.3593081	4.6295937500000217E-4	0.0113756375	3.215499770220606E-5	7.457307904411769E-5
335.727	842.4243	3275.0	0.77254933	-0.23585698	-0.006802866875000001	0.007715695000000002	-4.541141406250002E-4	-2.2874640624999994E-4
346.38043	837.5398	3292.0	0.61682093	-0.16559386	-0.009160494117647059	0.004133124705882352	-1.3868395544982694E-4	-2.107394290657441E-4
358.8717	832.9121	3309.0	0.58917314	-0.15858915	-0.0016263405882352977	4.120417647058822E-4	4.431855017301036E-4	-2.1888723183391E-4
373.78925	829.80273	3325.0	0.72804403	-0.17665483	0.008679430624999998	-0.001129105	6.44110700827206E-4	-9.632167279411763E-5
388.38257	826.4363	3342.0	0.911908	-0.17118336	0.010815527647058829	3.218511764705886E-4	1.256527660034606E-4	8.535036332179932E-5
398.5	824.5	3358.0	0.8918252	-0.12579986	-0.0012551750000000042	0.0028364687499999996	-7.54418915441177E-4	1.5716359834558818E-4
406.95355	825.0	3375.0	0.66112345	-0.013227296	-0.013570691176470591	0.006621915529411765	-7.244421280276816E-4	2.2267333996539798E-4
415.56235	825.0	3391.0	0.42915422	0.06859942	-0.014498076874999998	0.00511416975	-5.796160615808795E-5	-9.423411121323535E-5
428.00882	826.33484	3408.0	0.4438989	0.1182696	8.673341176470594E-4	0.0029217752941176475	9.03847705449827E-4	-1.289643797577854E-4
441.9565	828.27954	3425.0	0.68278825	0.16574661	0.014052314705882352	0.002792765294117646	7.755870934256055E-4	-7.58882352941185E-6
455.19907	830.17126	3441.0	0.88785696	0.16855113	0.012816794375000003	1.752825000000003E-4	-7.722002068014685E-5	-1.6359267463235286E-4
467.6781	832.0969	3458.0	0.9076987	0.16310892	0.0011671611764705848	-3.201300000000002E-4	-6.852725410899658E-4	-2.914191176470591E-5
481.31238	835.08923	3475.0	0.8568405	0.17536367	-0.0029916588235294095	7.208676470588241E-4	-2.4463647058823495E-4	6.12351557093426E-5
494.00317	838.0005	3491.0	0.78954947	0.18812644	-0.004205689375000002	7.976731250000004E-4	-7.587690946691202E-5	4.80034237132352E-6
506.64127	840.8804	3508.0	0.76820016	0.19878638	-0.0012558417647058797	6.270552941176474E-4	1.7352044766436012E-4	-1.0036342993079588E-5
517.3474	842.89124	3524.0	0.70662016	0.18301292	-0.003848749999999998	-9.85841250000001E-4	-1.6205676470588238E-4	-1.0080603400735303E-4
528.2836	845.8806	3541.0	0.62311614	0.16120785	-0.004912001176470589	-0.0012826511764705872	-6.254418685121124E-5	-1.7459407439446243E-5
540.52045	848.5773	3557.0	0.6189736	0.14282247	-2.5890875000000174E-4	-0.0011490862500000004	2.908182766544117E-4	8.347807904411671E-6
554.2324	853.24243	3574.0	0.72094065	0.20066117	0.005998061764705879	0.0034022764705882347	3.6805708910034595E-4	2.677272188581314E-4
567.32227	857.4408	3590.0	0.8274156	0.27424565	0.006654684375000004	0.0045990300000000005	4.103891314338282E-5	7.479709558823536E-5
580.64966	863.657	3607.0	0.87216413	0.35120562	0.0026322664705882358	0.004527057058823529	-2.3661281790657458E-4	-4.233702422145402E-6
593.3921	871.26135	3624.0	0.84099627	0.45092678	-0.0018334035294117674	0.0058659505882352955	-2.6268647058823547E-4	7.875844290657453E-5
605.6601	879.09143	3640.0	0.759613	0.53016436	-0.0050864543750000005	0.004952348749999998	-2.0331567784926457E-4	-5.710011488970607E-5
617.8911	887.4093	3657.0	0.7220533	0.56317765	-0.0022093941176470574	0.0019419582352941161	1.692388386678202E-4	-1.7708179498269894E-4
630.8522	897.03723	3673.0	0.73005986	0.61207026	5.004099999999997E-4	0.003055788125	1.6936275735294107E-4	6.961436810661775E-5
643.25256	905.8772	3690.0	0.7450291	0.5896791	8.805435294117644E-4	-0.0013171270588235274	2.2360795847750866E-5	-2.5723030493079573E-4
653.6561	913.1041	3706.0	0.70359975	0.54162747	-0.002589334375000002	-0.0030032268750000007	-2.168673690257354E-4	-1.0538123851102958E-4
665.631	923.35913	3724.0	0.6729774	0.5472757	-0.0017012416666666679	3.1379055555555733E-4	4.933848379629634E-5	1.8427874614197545E-4
677.099	932.9159	3740.0	0.66034937	0.56422883	-7.892518749999938E-4	0.001059570624999999	5.699936197916713E-5	4.6611254340277604E-5
686.70215	942.70215	3756.0	0.6207238	0.6040104	-0.002476598125	0.002486348124999996	-1.0545914062500038E-4	8.91735937499998E-5
698.2472	955.28845	3773.0	0.6414359	0.7026225	0.0012183588235294058	0.005800711764705888	2.1735040873702388E-4	1.9496256704152308E-4
709.08185	969.1146	3789.0	0.6481889	0.82517964	4.2206250000000056E-4	0.007659821249999997	-4.976852022058783E-5	1.1619434283088181E-4
718.8035	982.65625	3806.0	0.63043094	0.9001911	-0.001044585882352939	0.004412438823529413	-8.627343425605526E-5	-1.9102249567474021E-4
728.39624	996.9435	3823.0	0.5976342	0.9534126	-0.0019292199999999995	0.0031306764705882374	-5.203730103806238E-5	-7.5397785467128E-5
737.3602	1011.72046	3839.0	0.5355872	0.9358089	-0.0038779374999999977	-0.00110023125	-1.2179484374999989E-4	-2.6443173253676484E-4
745.06964	1026.1393	3855.0	0.4501199	0.89736205	-0.0053417062500000015	-0.002402928125000002	-9.148554687500024E-5	-8.141855468750013E-5
753.74005	1044.4801	3872.0	0.4345027	0.9781186	-9.186588235294116E-4	0.004750385294117643	2.6017926038062296E-4	4.207831423010379E-4
761.77515	1065.6317	3889.0	0.45452377	1.182717	0.0011777099999999985	0.012035200000000005	1.2331581314878882E-4	4.2851851211072716E-4
770.13	1089.1381	3906.0	0.46622553	1.4164371	6.883388235294121E-4	0.013748241176470588	-2.8786539792387433E-5	1.0076712802768136E-4
776.7203	1111.7341	3922.0	0.46317643	1.5883058	-1.9056875000000167E-4	0.010741793750000006	-5.493172334558836E-5	-1.8790296415441136E-4
781.0	1131.0	3938.0	0.35499305	1.4921385	-0.00676146125	-0.006010456250000004	-4.106807812499999E-4	-0.0010470156250000006
784.9505	1153.2278	3955.0	0.20501736	1.320557	-0.008822099411764704	-0.010093029411764709	-1.2121400951557084E-4	-2.4015136245674734E-4
786.0	1176.5496	3972.0	0.07097584	1.2857579	-0.007884795294117649	-0.002047005882352946	5.513553633217972E-5	4.7329550173010374E-4
783.622	1195.7799	3988.0	-0.12806185	1.243244	-0.012439855625	-0.0026571187499999926	-2.846912706801469E-4	-3.813205422794041E-5
781.4508	1214.7461	4005.0	-0.23827748	1.2169683	-0.006483272352941177	-0.0015456294117647067	3.5038725129757776E-4	6.538172577854623E-5
782.0	1232.4326	4022.0	-0.21969225	1.1032398	0.0010932488235294122	-0.0066899117647058765	4.456777162629758E-4	-3.02604844290657E-4
778.7595	1245.8417	4038.0	-0.1967337	0.87019086	0.0014349093749999996	-0.014565558750000006	2.1353784466911715E-5	-4.922279365808831E-4
775.89594	1256.5204	4055.0	-0.17556408	0.6468144	0.0012452717647058824	-0.013139791764705882	-1.1155153546712777E-5	8.386864619377201E-5
768.8038	1266.2452	4071.0	-0.30995998	0.4697289	-0.00839974375	-0.01106784375	-6.028134696691177E-4	1.2949675091911757E-4
763.10626	1274.8584	4088.0	-0.44599092	0.35190552	-0.00800182	-0.006930787058823528	2.3407279411764767E-5	2.4335627595155717E-4
757.35596	1282.5254	4104.0	-0.4925328	0.33794177	-0.0029088674999999987	-8.727343750000033E-4	3.1830953125000006E-4	3.786282927389703E-4
751.4065	1289.458	4121.0	-0.43139943	0.34417105	0.0035960805882352953	3.6642823529411787E-4	3.826440051903114E-4	7.289191825259536E-5
746.66626	1295.3337	4137.0	-0.349908	0.32425374	0.0050932143749999985	-0.0012448318749999979	9.357086167279395E-5	-1.0070375689338223E-4
740.7182	1301.2817	4154.0	-0.29976353	0.29600465	0.002949674705882353	-0.00166171117647059	-1.260905687716262E-4	-2.4522311851211304E-5
734.1732	1307.1201	4171.0	-0.3422666	0.2948759	-0.002500180588235293	-6.639705882352683E-5	-3.2057972318339087E-4	9.384200692041548E-5
726.7499	1313.9501	4187.0	-0.40520683	0.33851147	-0.003933764375000003	0.0027272231249999973	-8.959898667279436E-5	1.7460126148897027E-4
718.66907	1319.7482	4204.0	-0.49867848	0.3689399	-0.005498332352941174	0.001789907647058824	-9.203341046712775E-5	-5.5136204584774904E-5
710.9026	1325.0487	4220.0	-0.5409586	0.3653039	-0.0026425074999999985	-2.272499999999983E-4	1.784890533088235E-4	-1.260723529411764E-4
704.5	1329.0	4237.0	-0.49291468	0.28810328	0.0028261129411764683	-0.00454121294117647	3.216835553633216E-4	-2.537625259515572E-4
696.30615	1332.8469	4254.0	-0.45541996	0.20620026	0.0022055717647058814	-0.004817824705882354	-3.650242214532864E-5	-1.627128027681671E-5
688.62823	1338.0288	4270.0	-0.44313425	0.19851609	7.678568750000003E-4	-4.802606249999994E-4	-8.985718060661757E-5	2.710977550551472E-4
679.4678	1341.6129	4287.0	-0.49466547	0.222956	-0.003031248235294117	0.0014376417647058812	-2.2347677119377162E-4	1.1281778762975768E-4
667.18567	1346.5184	4304.0	-0.6415626	0.2715243	-0.008641007647058822	0.0028569588235294124	-3.2998584775086504E-4	8.348923875432536E-5
654.47833	1351.6521	4321.0	-0.7974604	0.29892293	-0.00917045882352941	0.0016116841176470576	-3.1144186851211084E-5	-7.325145328719734E-5
644.4684	1354.2126	4336.0	-0.8144516	0.24194647	-0.001132746666666673	-0.0037984306666666652	5.358474771241825E-4	-3.606743189542482E-4
633.98157	1358.0061	4353.0	-0.734397	0.20376138	0.004709094117647064	-0.0022461817647058827	3.4363769319492566E-4	9.130875893886955E-5
626.14703	1359.9633	4370.0	-0.5740114	0.15515749	0.00943444705882353	-0.0028590523529411754	2.7796193771626273E-4	-3.6051211072664275E-5
617.17065	1362.9658	4386.0	-0.4367601	0.12149121	0.008578206249999998	-0.0021041425000000004	-5.351505055147074E-5	4.7181865808823434E-5
608.5611	1364.0	4403.0	-0.43190348	0.09148127	2.856835294117634E-4	-0.0017652905882352941	-4.8779545415224913E-4	1.9932465397923902E-5
598.8062	1365.8387	4419.0	-0.50964576	0.063542835	-0.004858892499999996	-0.0017461521874999998	-3.21536001838235E-4	1.1961500459558915E-6
588.361	1366.7732	4437.0	-0.5875902	0.03391201	-0.004330246666666667	-0.0016461569444444447	2.9369212962962765E-5	5.555291280864175E-6
577.71893	1367.0	4453.0	-0.67130804	0.017613484	-0.005232365000000003	-0.001018657875	-5.638239583333351E-5	3.921869184027779E-5
568.298	1367.0	4469.0	-0.6678413	-0.019202936	2.1667125000000148E-4	-0.00230102625	3.4056476562500026E-4	-8.014802343750001E-5
559.4913	1367.0	4486.0	-0.60456955	-0.026795419	0.0037218676470588213	-4.4661664705882356E-4	2.0618802335640118E-4	1.0908291782006921E-4
550.75287	1366.0	4502.0	-0.519385	-0.06650454	0.005324034375000002	-0.0024818200625	1.0013542049632377E-4	-1.2720021346507353E-4
541.5317	1365.0	4519.0	-0.48393968	-0.07976313	0.002085018823529412	-7.799170588235295E-4	-1.9053032655709352E-4	1.0011194139273356E-4
530.3159	1363.5526	4536.0	-0.5612692	-0.09359923	-0.004548795294117649	-8.138882352941179E-4	-3.902243598615918E-4	-1.998304498269906E-6
518.9031	1360.301	4552.0	-0.6852525	-0.15630724	-0.007748956250000001	-0.003919250624999999	-2.00010059742647E-4	-1.9408514935661755E-4
505.83667	1358.6394	4568.0	-0.7975888	-0.18013091	-0.0070210187499999965	-0.0014889793750000012	4.549609375000029E-5	1.5189195312499985E-4
493.54526	1354.5151	4585.0	-0.839755	-0.22463876	-0.0024803647058823553	-0.002618108823529411	2.6709729671280243E-4	-6.64193793252594E-5
482.8331	1352.7666	4602.0	-0.7641272	-0.20698163	0.00444869411764706	0.0010386547058823525	4.0759169550173027E-4	2.1510373702422137E-4
472.21393	1349.869	4618.0	-0.65676177	-0.17889836	0.006710339374999999	0.0017552043749999996	1.4135282858455868E-4	4.478435431985294E-5
461.4133	1346.8044	4635.0	-0.60284996	-0.16281843	0.003171282941176471	9.458782352941189E-4	-2.081797902249134E-4	-4.7607419982698867E-5
448.66028	1341.8302	4651.0	-0.6620855	-0.22737771	-0.0037022212499999985	-0.0040349550000000015	-4.2959401194852934E-4	-3.1130207720588254E-4
435.3454	1337.0986	4668.0	-0.7702279	-0.30106634	-0.0063613176470588215	-0.004334625294117646	-1.5641743512110723E-4	-1.7627664359861438E-5
422.55875	1331.2794	4685.0	-0.85330516	-0.38315958	-0.004886897647058826	-0.004829014117647059	8.673058823529384E-5	-2.9081695501730188E-5
411.74326	1325.4459	4702.0	-0.7971007	-0.40765518	0.0033061447058823534	-0.001440917647058824	4.8194366782006935E-4	1.9929979238754325E-4
401.33527	1321.4451	4718.0	-0.6601705	-0.35334846	0.0085581375	0.003394170000000002	3.2824954963235294E-4	3.021929779411766E-4
391.383	1315.8298	4735.0	-0.55862015	-0.3015826	0.005973550000000001	0.003045050588235294	-1.5203455882352936E-4	-2.0536435986159292E-5
379.26382	1309.2936	4751.0	-0.5648107	-0.32713977	-3.8690937500000105E-4	-0.0015973231250000011	-3.9752871093750013E-4	-2.9014835707720597E-4
365.49136	1301.4236	4768.0	-0.71039337	-0.40764615	-0.008563686470588236	-0.004735669411764705	-4.809868879757785E-4	-1.8460860510380612E-4
355.24188	1292.7935	4784.0	-0.785299	-0.5347297	-0.004681601874999997	-0.007942721875	2.4263028722426496E-4	-2.0044077895220588E-4
347.42813	1285.9042	4801.0	-0.6669812	-0.5648361	0.006959870588235289	-0.0017709647058823516	6.847924978373698E-4	3.6304453935986165E-4
340.54715	1278.5471	4817.0	-0.44677198	-0.5014301	0.013763076250000002	0.003962874999999998	4.2520035386029456E-4	3.583649816176468E-4
333.39084	1269.9885	4834.0	-0.2770224	-0.46393546	0.009985269411764707	0.0022055670588235275	-2.2222393166089973E-4	-1.0337105536332178E-4
327.0375	1261.3959	4851.0	-0.2686479	-0.48308456	4.926176470588239E-4	-0.001126417647058822	-5.583912802768166E-4	-1.9599910034602056E-4
321.23553	1252.726	4867.0	-0.31961283	-0.53525066	-0.003185308125000001	-0.0032603812499999996	-2.2987036075367657E-4	-1.333727251838236E-4
317.49426	1243.9885	4884.0	-0.273473	-0.57878375	0.002714107647058823	-0.002560770000000003	3.470244571799309E-4	4.1153602941176266E-5
313.7588	1234.397	4900.0	-0.19131604	-0.5825216	0.005134810000000002	-2.3361562499999572E-4	1.5129389705882367E-4	1.4544714843750046E-4
311.87094	1223.2257	4917.0	-0.10081079	-0.6221119	0.0053238382352941175	-0.002328841176470593	1.1119307958477395E-5	-1.232485618512116E-4
312.0	1212.7905	4933.0	-5.222603E-4	-0.6747117	0.00626803310625	-0.0032874874999999984	5.901217943474267E-5	-5.991539522058785E-5
312.0	1203.0659	4950.0	0.07795601	-0.6740524	0.0046163688411764705	3.878235294117819E-5	-9.71567214749135E-5	1.9566293252595157E-4
313.0	1193.381	4966.0	0.13153666	-0.6273956	0.0033487906249999996	0.0029160499999999964	-7.922363851102943E-5	1.7982922794117614E-4
315.8185	1183.9075	4983.0	0.18529305	-0.5606173	0.0031621405882352933	0.003928135294117651	-1.0979413927335664E-5	5.953442906574441E-5
318.6557	1172.8607	5000.0	0.21154249	-0.5774023	0.0015440847058823537	-9.873529411764735E-4	-9.517975778546703E-5	-2.891463667820074E-4
322.52808	1162.1798	5016.0	0.2622765	-0.64621234	0.0031708756250000015	-0.004300627500000001	1.0167443244485299E-4	-2.0707965992647047E-4
326.44135	1152.3966	5033.0	0.30072555	-0.65273106	0.0022617088235294108	-3.8345411764705755E-4	-5.348040008650534E-5	2.3042196366782023E-4
331.0143	1143.6428	5049.0	0.30330953	-0.59327596	1.614987499999991E-4	0.003715943749999999	-1.3126312959558823E-4	2.56212366727941E-4
335.81717	1134.9714	5066.0	0.31131548	-0.5147498	4.709382352941167E-4	0.004619185882352942	1.820232266435986E-5	5.313189013840842E-5
341.5	1127.0	5082.0	0.34660947	-0.45933333	0.002205874375	0.003463529375000003	1.0843350873161769E-4	-7.222853170955868E-5
347.4842	1116.5264	5099.0	0.37822577	-0.50427157	0.0018597823529411788	-0.002643425882352942	-2.035835423875418E-5	-3.5923266219723207E-4
358.35132	1105.1785	5116.0	0.5243528	-0.6083216	0.008595707647058819	-0.006120590000000001	3.9623089965397883E-4	-2.0453906574394466E-4
370.5953	1091.0339	5132.0	0.70990944	-0.7771733	0.011597290000000003	-0.010553231249999996	1.87598897058824E-4	-2.770400781249997E-4
385.1358	1077.8641	5149.0	0.93329924	-0.90382564	0.013140576470588234	-0.007450137647058826	9.078155709342537E-5	1.8253491782006885E-4
396.593	1067.6725	5166.0	0.9628342	-0.85550094	0.0017373505882352942	0.002842629411764706	-6.707779930795847E-4	6.054568858131488E-4
409.51752	1058.1328	5182.0	0.88363	-0.686329	-0.004950262499999997	0.010573246250000001	-4.179758180147057E-4	4.8316355238970597E-4
424.91565	1051.6566	5199.0	0.85747916	-0.43697348	-0.0015382847058823534	0.014667971764705879	2.0070457612456725E-4	2.4086620674740455E-4
441.61023	1047.9237	5215.0	0.95303637	-0.20331883	0.005972325624999997	0.014603415625000001	4.694131456801469E-4	-4.034758731617338E-6
458.10013	1047.0	5232.0	1.0693061	-0.010171544	0.006839395882352939	0.01136160505882353	5.100413278546718E-5	-1.9069473918685126E-4
471.647	1048.8992	5249.0	1.0490007	0.17548102	-0.0011944352941176488	0.010920739058823528	-4.725783044982699E-4	-2.5933294117647152E-5
484.3042	1052.7681	5265.0	0.8564569	0.35742578	-0.012033987499999996	0.011371547500000002	-6.774720128676467E-4	2.8175527573529643E-5
493.1862	1058.3896	5281.0	0.6149869	0.47439122	-0.015091874999999998	0.0073103399999999985	-1.9111796875000012E-4	-2.5382546875000024E-4
501.0838	1065.0837	5298.0	0.4026452	0.53112835	-0.012490688235294119	0.003337478235294119	1.5301098615916933E-4	-2.3369775086505174E-4
506.20953	1071.2096	5315.0	0.24214664	0.5283154	-0.00944109176470588	-1.6546764705882566E-4	1.7938802768166108E-4	-2.060556401384085E-4
513.03534	1079.3923	5331.0	0.20125443	0.51932025	-0.002555763124999999	-5.62196874999997E-4	4.303330399816176E-4	-2.4795576746323208E-5
519.85565	1090.0928	5348.0	0.25544524	0.5979385	0.0031876947058823535	0.00462460294117647	3.378504606401384E-4	3.0510587153979217E-4
525.68536	1100.809	5364.0	0.33716565	0.70005465	0.005107525624999998	0.006382259374999998	1.1998943244485277E-4	1.0985352711397045E-4
530.0	1109.0	5381.0	0.32365546	0.7004886	-7.947170588235281E-4	2.5526470588236252E-5	-3.4719074610726624E-4	-3.739254649653977E-4
533.9407	1115.411	5397.0	0.25219718	0.5582154	-0.004466142499999999	-0.008892075	-2.2946409007352944E-4	-5.573500919117647E-4
537.77966	1121.1696	5414.0	0.16947798	0.34242794	-0.004865835294117648	-0.012693380000000002	-2.3511340830449962E-5	-2.236061764705884E-4
540.6731	1129.3462	5430.0	0.13368477	0.29359657	-0.0022370756249999995	-0.003051960624999999	1.6429747931985306E-4	6.025887109375002E-4
543.4797	1136.9594	5447.0	0.13421865	0.37596685	3.140470588235215E-5	0.004845310588235295	1.3344001946366773E-4	4.645453654844291E-4
545.2386	1142.7157	5464.0	0.119858034	0.42232487	-8.447421176470584E-4	0.0027269423529411763	-5.1538048442906506E-5	-1.2460989619377167E-4
545.0	1147.267	5481.0	0.033891235	0.3585262	-0.005056870529411765	-0.0037528629411764706	-2.47772259515571E-4	-3.8116501730103803E-4
541.861	1151.1389	5497.0	-0.12110485	0.22933799	-0.0096872553125	-0.008074263125000002	-2.893990489430147E-4	-2.7008751148897066E-4
542.0	1151.0	5529.0	-0.12110485	0.22933799	0.0	0.0	3.02726728515625E-4	2.5232072265625005E-4
