# Supplementary material for: Finger drawing on smartphone screens enables early Parkinson’s disease detection through hybrid 1D-CNN and BiGRU deep learning architecture
Source: PLoS One. 2025 Jul 14;20(7):e0327733. doi: 10.1371/journal.pone.0327733 (PMC12258557; doi:10.1371/journal.pone.0327733)
Supplement: S2 File — (ZIP) [file pone.0327733.s002.zip › Dataset/Spiral/healthy/046_HC_SPIR_R.txt]

524.6984	630.34924	0.0	0.0	0.0	0.0	0.0	0.0	0.0
532.44855	634.4691	18.0	0.5624653	0.21184	0.031248072222222218	0.01176888888888889	0.0017360040123456787	6.538271604938272E-4
544.0	639.0	33.0	0.8039646	0.27324438	0.01609995333333334	0.004093625333333334	-0.0010098745925925918	-5.11684237037037E-4
563.99927	648.8178	49.0	1.2315902	0.5171451	0.026726600000000003	0.015243795000000001	6.641654166666664E-4	6.968856041666667E-4
585.8966	660.4483	66.0	1.5193341	0.72251016	0.01692611176470588	0.012080297647058823	-5.764993079584779E-4	-1.8608807958477516E-4
605.37994	673.96594	82.0	1.5822057	0.8802055	0.003929475000000002	0.009855958749999998	-8.122897977941173E-4	-1.3902118106617662E-4
624.883	686.92554	99.0	1.5349798	0.99512404	-0.002777994117647068	0.006759914117647059	-3.9455700692041587E-4	-1.821202724913493E-4
649.4566	699.16895	116.0	1.4152062	0.93546504	-0.00704550588235293	-0.0035093529411764717	-2.510301038062272E-4	-6.040745328719725E-4
672.55646	712.22284	132.0	1.4204856	0.79958344	3.2996249999998895E-4	-0.008492599999999996	4.6096677389705743E-4	-3.1145294117647024E-4
702.723	733.3721	149.0	1.641012	0.9731166	0.01297214117647059	0.010207832941176468	7.43657569204153E-4	0.0011000254671280274
715.1473	743.0035	166.0	1.4805633	0.9899095	-0.009438158823529405	9.878176470588234E-4	-0.0013182529411764703	-5.423538408304497E-4
740.4327	763.1461	182.0	1.232668	1.0385355	-0.015493456249999996	0.0030391250000000036	-3.7845608915441193E-4	1.2820670955882376E-4
776.0315	794.67676	199.0	1.5421441	1.4625343	0.018204476470588232	0.024941105882352935	0.0019822313365051897	0.001288351816608996
796.6105	819.0851	215.0	1.6718329	1.7579606	0.008105550000000003	0.01846414375000001	-6.311829044117643E-4	-4.048101332720579E-4
809.53845	840.8462	232.0	1.3456988	1.777284	-0.01918435882352941	0.0011366705882352936	-0.0016052887543252597	-0.0010192631271626303
820.8146	867.5674	248.0	0.9078616	1.773169	-0.027364825000000002	-2.571875000000057E-4	-5.11279136029412E-4	-8.71161305147062E-5
830.8606	891.53125	265.0	0.17794472	1.4420553	-0.042936287058823526	-0.019477276470588233	-9.159683564013837E-4	-0.001130593468858131
841.8504	915.24097	281.0	0.17929274	1.382981	8.425125000000033E-5	-0.0036921437500000015	0.0026887836443014704	9.865707950367645E-4
853.515	942.03	299.0	0.4864658	1.5234383	0.01706517	0.007803183333333334	9.43384375E-4	6.386292824074076E-4
863.49365	967.98486	315.0	0.63186526	1.590837	0.009087466249999999	0.004212418750000002	-4.986064843750001E-4	-2.2442278645833325E-4
873.1453	992.5779	331.0	0.61571944	1.5526443	-0.0010091137499999986	-0.002387043749999998	-6.310362499999998E-4	-4.1246640625E-4
879.7965	1018.71704	348.0	0.5047642	1.582001	-0.006526778823529413	0.0017268647058823472	-3.2456853373702437E-4	2.4199461505190265E-4
887.4901	1041.9604	364.0	0.39525855	1.4950418	-0.006844103125000001	-0.005434949999999994	-1.983276884191175E-5	-4.476134191176463E-4
890.0469	1067.7035	381.0	0.21958672	1.4456487	-0.010333637058823527	-0.00290547647058824	-2.0526670198961922E-4	1.4879256055363259E-4
891.8922	1094.3833	398.0	0.069786325	1.5272897	-0.008811787941176472	0.004802411764705887	8.952053633217976E-5	4.534051903114192E-4
893.78326	1119.1827	414.0	-0.04425304	1.5735492	-0.0071274603125	0.0028912187499999936	1.0527047679227946E-4	-1.1944956341911831E-4
891.5738	1149.4095	431.0	-0.12530568	1.6808667	-0.004767802352941177	0.006312794117647056	1.3880340938581312E-4	2.0126913927335661E-4
889.40356	1175.7539	448.0	-0.21921496	1.7519082	-0.005524075294117646	0.0041789117647058815	-4.4486643598615815E-5	-1.2552249134948086E-4
886.01843	1200.38	464.0	-0.26986027	1.6245874	-0.0031653318750000017	-0.007957549999999994	1.4742146369485276E-4	-7.585288602941173E-4
879.986	1228.0697	481.0	-0.38820642	1.5796965	-0.006961538235294116	-0.0026406411764705855	-2.233062564878891E-4	3.127593425605534E-4
875.52924	1250.8245	497.0	-0.41398	1.4692522	-0.0016108487500000011	-0.00690276875000001	3.344180928308822E-4	-2.6638297334558904E-4
870.5644	1276.0327	514.0	-0.36294952	1.3864585	0.0030017929411764697	-0.004870217647058815	2.7133186418685124E-4	1.1956182958477619E-4
865.0356	1299.846	531.0	-0.3663228	1.4364332	-1.984282352941164E-4	0.0029396882352941134	-1.8824830449826977E-4	4.5940622837370166E-4
856.48413	1322.6687	547.0	-0.4131539	1.4136634	-0.002926943750000001	-0.0014231125000000039	-1.705322196691178E-4	-2.7267504595588233E-4
850.0554	1344.8337	564.0	-0.4721937	1.3440478	-0.0034729294117647044	-0.00409503529411764	-3.2116803633217856E-5	-1.5717192906574331E-4
839.94586	1369.1083	580.0	-0.5674781	1.360156	-0.0059552749999999995	0.0010067624999999941	-1.5514659926470594E-4	3.1886236213235215E-4
831.7817	1387.4366	597.0	-0.5995546	1.2483306	-0.0018868529411764743	-0.006577964705882344	2.3931894463667796E-4	-4.461604238754317E-4
822.942	1403.7043	614.0	-0.5792841	1.0553719	0.0011923823529411811	-0.011350511764705891	1.8113148788927383E-4	-2.8073806228373806E-4
812.4596	1421.7727	631.0	-0.60700107	0.9376024	-0.0016304100000000038	-0.006927617647058822	-1.660466089965403E-4	2.601702422145335E-4
803.1072	1436.4285	647.0	-0.61772025	0.8118727	-6.699487499999962E-4	-0.007858106249999997	6.0028828125000474E-5	-5.815553768382341E-5
790.62415	1450.3759	663.0	-0.66488576	0.7626994	-0.0029478443750000013	-0.0030733312499999985	-1.4236847656250032E-4	2.990484374999999E-4
777.50006	1462.5714	680.0	-0.79244655	0.74775326	-0.00750357588235294	-8.79184705882356E-4	-2.6798420631487873E-4	1.2906744377162604E-4
765.3002	1475.5142	697.0	-0.8326767	0.6525895	-0.0023664794117647103	-0.005597868235294114	3.021821453287194E-4	-2.775696193771622E-4
750.85333	1489.882	713.0	-0.8868796	0.6969826	-0.0033876812499999964	0.0027745687499999977	-6.382511488970538E-5	5.232773115808819E-4
736.94763	1503.4209	729.0	-0.89154655	0.80406106	-2.9168437500000366E-4	0.006692403749999999	1.9349980468749955E-4	2.448646875000001E-4
720.11176	1514.933	747.0	-0.93643403	0.80306196	-0.002493748888888888	-5.550555555555725E-5	-1.2233691743827134E-4	-3.7488385030864203E-4
701.3944	1524.8027	763.0	-1.1031009	0.6850453	-0.010416679375000001	-0.00737604125	-4.951831553819446E-4	-4.5753348090277765E-4
684.79144	1529.4908	780.0	-1.1593305	0.41551262	-0.003307623529411764	-0.01585486352941176	4.1817975562283754E-4	-4.987542517301036E-4
668.73456	1534.3164	796.0	-1.1097087	0.18188982	0.003101362499999996	-0.014601425	4.00561626838235E-4	7.833990808823511E-5
650.04346	1537.9913	813.0	-1.0867236	0.054132603	0.0013520647058823583	-0.007515130411764707	-1.0289987024221399E-4	4.168408581314878E-4
629.67896	1539.8474	829.0	-1.1163361	0.0040913643	-0.0018507812500000026	-0.0031275774187500003	-2.0017787224264755E-4	2.7422206206341915E-4
610.6399	1540.76	846.0	-1.2085695	-0.016867671	-0.00542549411764706	-0.0012328844294117649	-2.1027722750865043E-4	1.1145252878460209E-4
587.13245	1541.0	862.0	-1.3422794	-0.03338946	-0.008356868749999996	-0.0010326118125000001	-1.832109145220585E-4	1.2517038556985298E-5
562.6837	1542.0	879.0	-1.4943793	-0.048708312	-0.008947052941176474	-9.011089411764703E-4	-3.4716717128028114E-5	7.735463019031168E-6
540.273	1540.6061	896.0	-1.528348	-0.061709892	-0.0019981588235294095	-7.647988235294121E-4	4.0875847750865084E-4	8.018242214532833E-6
513.5436	1541.0	913.0	-1.5928236	-0.05155864	-0.0037926823529411745	5.971324705882353E-4	-1.0556020761245677E-4	8.01136055363322E-5
488.8194	1541.0	929.0	-1.6068012	-0.035951097	-8.736000000000022E-4	9.754714375000001E-4	1.8244264705882327E-4	2.3646185431985302E-5
464.987	1538.9221	946.0	-1.506283	-0.07209333	0.005912835294117647	-0.0021260137058823525	3.9920207612456756E-4	-1.824403025519031E-4
443.0648	1537.0887	962.0	-1.437032	-0.11625331	0.004328187499999997	-0.00275999875	-9.904048713235312E-5	-3.962406525735297E-5
420.97784	1531.5394	978.0	-1.3200758	-0.2292608	0.007309762500000011	-0.007062968124999999	1.8634843750000088E-4	-2.6893558593749995E-4
402.05585	1525.028	995.0	-1.1722052	-0.4067309	0.008698270588235286	-0.010439417647058824	8.167694636678089E-5	-1.986146777681662E-4
382.8724	1516.7601	1012.0	-1.0732341	-0.5426171	0.0058218294117647045	-0.007993305882352938	-1.6920242214532832E-4	1.4388892733564035E-4
362.5	1506.0	1028.0	-1.0752045	-0.6860077	-1.2314999999998855E-4	-0.008961912500000002	-3.715612132352933E-4	-6.05379136029415E-5
343.11862	1492.2831	1045.0	-1.1270108	-0.854011	-0.0030474294117647173	-0.009882547058823528	-1.7201643598616052E-4	-5.415497404844269E-5
325.12836	1478.7026	1061.0	-1.107623	-0.9303992	0.0012117375000000041	-0.004774262500000001	2.6619793198529506E-4	3.192677849264704E-4
304.481	1466.0333	1078.0	-1.1708351	-0.9511457	-0.003718358823529405	-0.0012203823529411766	-2.900056660899652E-4	2.0905177335640143E-4
279.40695	1448.5438	1095.0	-1.3195912	-0.9982135	-0.008750358823529421	-0.0027686941176470583	-2.9600000000000096E-4	-9.107716262975775E-5
260.4654	1431.3322	1111.0	-1.3779894	-1.0676839	-0.0036498874999999903	-0.004341900000000003	3.1877945772058945E-4	-9.832536764705903E-5
235.44388	1412.0366	1128.0	-1.4671476	-1.1948209	-0.005244600000000011	-0.007478647058823533	-9.380661764706002E-5	-1.8451453287197234E-4
212.36845	1394.0623	1145.0	-1.4748993	-1.2446458	-4.559823529411651E-4	-0.0029308764705882322	2.816833910034615E-4	2.675159169550177E-4
195.17154	1375.3608	1161.0	-1.2954386	-1.2062236	0.011216293749999995	0.0024013875000000046	7.295172564338225E-4	3.332664981617648E-4
178.59738	1356.1082	1178.0	-1.0411162	-1.1604104	0.014960141176470584	0.0026948941176470585	2.2022631920415233E-4	1.7265095155709055E-5
162.48317	1334.5393	1194.0	-0.88591504	-1.2372146	0.009700072500000004	-0.004800262499999999	-3.287542922794113E-4	-4.684472886029411E-4
146.28839	1311.4326	1211.0	-0.7670524	-1.3545499	0.006991920000000001	-0.006902076470588244	-1.5930308823529425E-4	-1.2363611591695555E-4
136.6702	1282.7633	1227.0	-0.6931666	-1.6145695	0.0046178625	-0.016251224999999994	-1.4837859375000008E-4	-5.843217830882344E-4
130.13226	1256.5731	1244.0	-0.49986607	-1.7804204	0.011370619411764704	-0.009755935294117642	3.9722099480968845E-4	3.8207586505190305E-4
127.1641	1230.1333	1261.0	-0.13708696	-1.808181	0.02133994764705882	-0.0016329764705882432	5.864310726643599E-4	4.7782110726643523E-4
125.26299	1205.419	1277.0	0.116722815	-1.6646211	0.0158631109375	0.008972493750000005	-3.4230229434742626E-4	6.628418887867655E-4
126.6631	1183.0427	1294.0	0.23436037	-1.4249189	0.006919856176470589	0.014100129411764705	-5.260738094723183E-4	3.016256271626294E-4
130.09128	1160.998	1311.0	0.2995096	-1.25821	0.003832307647058822	0.009806405882352938	-1.8162050173010396E-4	-2.525719723183392E-4
133.78622	1140.6758	1327.0	0.3722875	-1.1845224	0.00454861875	0.004605474999999998	4.476944393382365E-5	-3.2505818014705876E-4
138.55783	1121.2108	1344.0	0.41234627	-1.1102165	0.002356398235294119	0.004370935294117656	-1.2895414792387538E-4	-1.3796453287196584E-5
146.87749	1104.4205	1361.0	0.48369524	-1.0160469	0.004196998235294118	0.005539388235294109	1.0827058823529407E-4	6.873252595155606E-5
158.31657	1085.5477	1377.0	0.63230956	-0.99344623	0.009288395000000001	0.0014125418750000063	3.182122977941177E-4	-2.579278975183814E-4
170.80728	1066.3212	1394.0	0.8309605	-1.021911	0.011685349411764703	-0.0016743982352941194	1.409973183391001E-4	-1.815847123702427E-4
183.65633	1048.7275	1410.0	0.9607803	-1.0850708	0.008113737500000003	-0.003947487499999999	-2.232257444852938E-4	-1.420680790441175E-4
196.3993	1030.6678	1427.0	0.9501095	-1.095652	-6.276941176470577E-4	-6.224235294117688E-4	-5.142018598615917E-4	1.9559199826989592E-4
209.98462	1012.76917	1443.0	0.85717034	-1.0749557	-0.005808697500000001	0.00129351875	-3.23812711397059E-4	1.1974639246323555E-4
225.92278	994.09656	1460.0	0.89410067	-1.0715336	0.0021723723529411773	2.0130000000000557E-4	4.69474697231834E-4	-6.424816176470555E-5
242.24051	976.7595	1477.0	0.99053866	-1.0836945	0.005672822941176469	-7.153470588235312E-4	2.0590885813148778E-4	-5.3920415224913926E-5
259.31653	956.42615	1493.0	1.0715904	-1.1439495	0.005065733750000002	-0.0037659374999999967	-3.794307444852918E-5	-1.906619025735291E-4
271.99588	938.7196	1510.0	0.9950307	-1.1360625	-0.004503511764705883	4.639411764705869E-4	-5.628967949826991E-4	2.488163927335638E-4
290.1141	922.89856	1526.0	0.97102344	-1.048221	-0.0015004537500000054	0.005490093749999994	1.8769112591911734E-4	3.1413453584558794E-4
305.5973	909.3524	1543.0	0.9496393	-0.89451396	-0.0012578905882352938	0.009041590588235296	1.4268421280277149E-5	2.0891157871972364E-4
322.38367	897.0775	1560.0	0.9790817	-0.6827577	0.0017319058823529465	0.012456250588235296	1.7587038062283767E-4	2.0086235294117648E-4
337.22552	887.26746	1577.0	0.98405635	-0.5299281	2.926264705882335E-4	0.008989976470588235	-8.4663494809689E-5	-2.038984775086506E-4
351.0	878.5	1592.0	0.9187848	-0.46247438	-0.004351436666666671	0.004496914666666667	-3.0960420915032694E-4	-2.9953745359477123E-4
376.5342	870.1553	1609.0	1.1199502	-0.408305	0.011833258823529409	0.0031864341176470615	9.520409111880047E-4	-7.70870911188003E-5
396.3456	863.99634	1626.0	1.3283863	-0.33983925	0.012260947058823538	0.004027397058823529	2.515813148788992E-5	4.9468408304498076E-5
416.21082	859.598	1642.0	1.3800496	-0.24966495	0.003228956249999998	0.005635893749999999	-5.644994255514712E-4	1.0053104319852939E-4
439.06244	856.9115	1659.0	1.4154955	-0.13637246	0.0020850529411764723	0.006664264117647058	-6.728842993079563E-5	6.049237456747408E-5
459.6671	856.0	1676.0	1.3223178	-0.0053638034	-0.00548104117647059	0.007706391564705882	-4.4506435986159187E-4	6.130161453287197E-5
480.46265	855.87195	1692.0	1.2773371	0.07554205	-0.002811293749999999	0.0050566158375	1.6685921415441192E-4	-1.656109829503676E-4
503.35934	857.72	1709.0	1.3296227	0.16240689	0.0030756235294117674	0.005109696470588235	3.462892517301039E-4	3.1223901816608884E-6
526.3752	861.22925	1726.0	1.3673654	0.2500615	0.0022201588235294064	0.0051561535294117646	-5.032145328719771E-5	2.732768166089949E-6
549.49713	864.99963	1742.0	1.4086554	0.31806773	0.002580625000000003	0.004250389375	2.252913602941229E-5	-5.661025965073528E-5
577.9194	870.18384	1759.0	1.5953966	0.36569032	0.010984776470588231	0.002801328823529413	4.943618512110722E-4	-8.523885596885805E-5
604.26715	878.00525	1775.0	1.7135794	0.462484	0.007386425000000002	0.0060496049999999996	-2.2489696691176434E-4	2.0301726102941165E-4
633.06006	887.68665	1792.0	1.786491	0.5870238	0.004288917647058828	0.007325870588235293	-1.8220631487889257E-4	7.507444636678196E-5
662.5707	898.2446	1809.0	1.8514011	0.70169216	0.00381824117647058	0.006745197647058825	-2.7686851211073424E-5	-3.4157231833909903E-5
684.39435	908.19714	1825.0	1.6639035	0.75744325	-0.011718599999999996	0.003484443125	-9.71052573529411E-4	-2.0379715762867652E-4
705.9879	919.59155	1841.0	1.356211	0.7336582	-0.019230781249999995	-0.0014865656249999984	-4.69511328125E-4	-3.106880468749999E-4
721.7257	931.2943	1858.0	1.0236219	0.7370145	-0.01956406470588236	1.9742941176470463E-4	-1.9604909169550782E-5	9.90585315743943E-5
734.5439	943.1345	1875.0	0.6633067	0.74401057	-0.021195011764705878	4.1153352941176595E-4	-9.593806228373645E-5	1.2594359861591841E-5
744.30786	954.7694	1892.0	0.44201732	0.75202435	-0.01301702235294118	4.7139882352941E-4	4.810582006920411E-4	3.5214878892731805E-6
752.2659	964.5824	1908.0	0.30606169	0.69575095	-0.008497226875	-0.003517087500000002	2.8248721737132373E-4	-2.4928039522058824E-4
760.70074	974.876	1925.0	0.25727367	0.61058164	-0.002869883529411764	-0.005009959411764703	3.3102019679930793E-4	-8.781599480968828E-5
769.4217	984.5271	1941.0	0.35122812	0.5557725	0.005872153124999998	-0.003425571250000002	5.463772909007352E-4	9.902426011029378E-5
775.87115	996.77454	1958.0	0.3741331	0.5832109	0.0013473517647058836	0.0016140235294117631	-2.661647858996538E-4	2.9644675173010385E-4
780.66846	1009.8397	1974.0	0.34305575	0.7213986	-0.0019423343750000002	0.008636731250000002	-2.0560538373161775E-4	4.3891923253676487E-4
782.7593	1025.0743	1991.0	0.18311574	0.8889278	-0.009408235882352942	0.009854658823529414	-4.391706769031142E-4	7.164279844290659E-5
783.6654	1039.658	2007.0	-0.0049739764	0.9924094	-0.011755607275	0.006467599999999997	-1.4671071204044113E-4	-2.1169117647058854E-4
785.5	1052.5	2024.0	-0.063229226	0.9548967	-0.003426779388235294	-0.0022066294117647034	4.899310521626298E-4	-5.102487889273354E-4
786.43555	1069.9198	2041.0	-0.045420103	0.9409147	0.0010475954705882352	-8.22470588235297E-4	2.631985211072664E-4	8.142110726643568E-5
786.0	1085.44	2057.0	-0.028473852	0.9701905	0.0010591406875000002	0.0018297374999999977	7.215760569853115E-7	1.657630055147059E-4
786.1821	1102.6393	2074.0	-0.02249107	1.0128398	3.519283529411766E-4	0.002508782352941183	-4.160072556228374E-5	3.994381487889325E-5
786.0	1116.4775	2091.0	-0.030494457	0.99494195	-4.7078747058823534E-4	-0.001052814705882359	-4.839504844290658E-5	-2.095057093425613E-4
786.0	1132.716	2107.0	-0.030666191	0.9540581	-1.0733374999999986E-5	-0.0025552406249999965	2.875338097426471E-5	-9.390161994485234E-5
784.22424	1149.982	2124.0	-0.049510613	0.9568554	-0.001108495411764706	1.6454705882352957E-4	-6.457423745674742E-5	1.599875108131486E-4
781.2564	1169.436	2140.0	-0.13194296	1.0768658	-0.005152021687499999	0.007500649999999998	-2.5272039223345584E-4	4.5850643382352926E-4
777.7646	1185.3239	2157.0	-0.23877819	1.1306254	-0.0062844252941176475	0.003162329411764707	-6.661197685986165E-5	-2.5519532871972294E-4
772.5	1201.5	2174.0	-0.32665092	1.0657206	-0.005168984117647059	-0.0038179294117647116	6.561418685121107E-5	-4.1060346020761285E-4
764.43	1222.3175	2190.0	-0.46046212	1.0723922	-0.008363199999999998	4.16975E-4	-1.9963849264705865E-4	2.646815257352945E-4
755.93085	1239.4055	2207.0	-0.573639	1.0967485	-0.006657463529411767	0.0014327235294117645	1.0033743944636653E-4	5.974991349480968E-5
749.58466	1252.9692	2223.0	-0.5759781	1.0012246	-1.461937500000024E-4	-0.005970243749999993	4.069543612132353E-4	-4.6268545496323484E-4
741.9837	1267.0326	2240.0	-0.5151768	0.87696725	0.0035765470588235326	-0.007309255882352944	2.1898475346020794E-4	-7.87654195501736E-5
731.7659	1281.9788	2257.0	-0.50465244	0.7449636	6.190800000000006E-4	-0.007764920588235295	-1.739686505190313E-4	-2.6803806228373614E-5
718.77106	1296.976	2273.0	-0.65015477	0.75876	-0.009093895625	8.622750000000026E-4	-6.070609765625001E-4	5.391997242647061E-4
701.71606	1311.8875	2290.0	-0.94778574	0.8926679	-0.01750770411764706	0.007876935294117645	-4.9492991133218E-4	4.126270761245672E-4
688.0185	1321.844	2306.0	-1.1091098	0.8100729	-0.010082753749999993	-0.005162187499999998	4.640593979779418E-4	-8.149451746323527E-4
675.11743	1331.059	2323.0	-1.0144216	0.5814962	0.0055698941176470585	-0.013445688235294115	9.207439922145323E-4	-4.8726474913494803E-4
657.07477	1339.6251	2340.0	-0.98929226	0.41264805	0.0014781964705882287	-0.00993224411764706	-2.4068809688581355E-4	2.0667318339100322E-4
635.5072	1346.9065	2356.0	-1.1222184	0.32443628	-0.008307883749999995	-0.005513235624999998	-6.11630013786764E-4	2.761880307904414E-4
615.70294	1352.0891	2373.0	-1.2949643	0.28335452	-0.010161523529411765	-0.00241657411764706	-1.090376340830453E-4	1.8215655925605517E-4
594.4254	1355.9226	2389.0	-1.4497558	0.23675033	-0.009674468749999998	-0.0029127618749999994	3.0440923713235418E-5	-3.101173483455871E-5
568.565	1359.658	2406.0	-1.5071312	0.14153169	-0.0033750235294117627	-0.005601096470588237	3.705556012110727E-4	-1.5813732915224925E-4
542.9433	1361.7548	2422.0	-1.5965213	0.0753252	-0.005586881250000009	-0.0041379056249999996	-1.3824110753676537E-4	9.144942784926482E-5
517.0749	1362.0	2439.0	-1.6734464	0.012112961	-0.004525005882352939	-0.0037183669999999993	6.246325692041584E-5	2.4678742647058836E-5
492.75574	1360.5197	2456.0	-1.661237	-0.090372406	7.181999999999957E-4	-0.006028551	3.0842387543252557E-4	-1.3589317647058827E-4
471.74747	1357.1495	2473.0	-1.4600304	-0.22358425	0.011835682352941183	-0.007835990823529412	6.539695501730111E-4	-1.0631998961937719E-4
452.2069	1349.8828	2489.0	-1.1943648	-0.4173785	0.016604099999999997	-0.012112140624999998	2.9802610294117583E-4	-2.672593625919116E-4
432.43466	1340.2173	2506.0	-1.0673119	-0.6209242	0.0074737000000000015	-0.011973276470588238	-5.370823529411762E-4	8.168479671280007E-6
414.73346	1328.8223	2522.0	-0.97678584	-0.79123557	0.005657878749999998	-0.010644460624999998	-1.1348882812500024E-4	8.305099034926504E-5
401.43466	1317.3726	2539.0	-0.8690359	-0.8837518	0.006338231764705885	-0.005442131176470587	4.0020765570934554E-5	3.0601937932525945E-4
389.97607	1301.4641	2556.0	-0.6904914	-0.9484308	0.010502617647058824	-0.003804647058823532	2.449638754325258E-4	9.63225951557091E-5
379.66928	1284.5039	2572.0	-0.4887024	-1.0603476	0.0126118125	-0.006994800000000002	1.318246783088235E-4	-1.993845588235294E-4
371.5166	1267.4124	2589.0	-0.37615576	-1.1597408	0.006620390588235292	-0.005846658823529409	-3.5243658304498276E-4	6.753771626297608E-5
364.96326	1252.853	2606.0	-0.3225928	-1.1138532	0.003150762352941176	0.002699270588235289	-2.0409577854671272E-4	5.027017301038058E-4
361.17462	1236.2858	2622.0	-0.2137201	-1.0090865	0.006804543750000001	0.006547918750000006	2.2836133731617657E-4	2.4054051011029482E-4
362.0	1219.4497	2639.0	0.010229656	-0.95711416	0.01317351505882353	0.0030571964705882323	3.746453711072664E-4	-2.0533660467128082E-4
364.3778	1201.2999	2655.0	0.22347303	-1.0314543	0.013327710874999999	-0.00464625875	9.637238511029343E-6	-4.814659512867645E-4
367.8612	1184.4164	2672.0	0.36687484	-1.1081611	0.008435400588235293	-0.004512164705882351	-2.877829580449827E-4	7.88788494809701E-6
375.438	1164.405	2688.0	0.51546544	-1.1854779	0.009286912500000005	-0.004832299999999998	5.3219494485294474E-5	-2.0008455882352934E-5
383.98022	1146.2944	2704.0	0.63668436	-1.1833632	0.0075761824999999935	1.3216874999999462E-4	-1.0692062500000069E-4	3.102792968749995E-4
391.59448	1130.811	2722.0	0.6619194	-1.0832862	0.001401946666666672	0.0055598333333333316	-3.430131018518512E-4	3.015369212962965E-4
398.1764	1118.1913	2738.0	0.5755028	-0.8683333	-0.005401037500000004	0.013434556250000007	-4.2518651041666724E-4	4.921701822916672E-4
404.17612	1106.6478	2755.0	0.42841363	-0.6443881	-0.008652304117647058	0.013173247058823527	-1.9125097750865024E-4	-1.537112889273414E-5
409.80603	1094.1193	2772.0	0.31487715	-0.5435575	-0.006678616470588235	0.0059312117647058816	1.1609927335640136E-4	-4.2600207612456735E-4
416.70157	1085.123	2788.0	0.3142751	-0.52023196	-3.762812500000129E-5	0.0014578462499999986	4.150617715992646E-4	-2.795853446691177E-4
424.39822	1076.6018	2804.0	0.397474	-0.4878454	0.005199931250000001	0.002024160000000004	3.2734746093750016E-4	3.539460937500034E-5
431.908	1070.069	2821.0	0.4686912	-0.40396044	0.004189247058823529	0.004934409411764706	-5.945201124567486E-5	1.711911418685119E-4
440.12213	1065.3512	2838.0	0.5202958	-0.263948	0.003035564705882353	0.008236025882352938	-6.786366782006914E-5	1.9421273356401363E-4
448.66324	1061.5347	2855.0	0.53853273	-0.14372256	0.0010727605882352965	0.007072084705882354	-1.154590657439445E-4	-6.846712802768145E-5
457.1247	1060.0	2870.0	0.5344853	-0.0679542	-2.698286666666642E-4	0.005051223999999999	-8.950595032679738E-5	-1.3472404705882363E-4
465.3771	1059.0	2888.0	0.5309214	0.02090201	-1.9799444444444802E-4	0.004936456111111111	3.990790123456455E-6	-6.375993827160435E-6
473.45297	1057.6367	2904.0	0.5138023	0.040519465	-0.0010699437499999964	0.0012260909375	-5.449683159722178E-5	-2.3189782335069446E-4
483.33224	1059.2665	2920.0	0.5349062	0.08389349	0.001318993749999997	0.0027108765625000002	1.493085937499996E-4	9.279910156250002E-5
490.49338	1061.1233	2937.0	0.508174	0.1429729	-0.0015724823529411755	0.0034752594117647066	-1.7008682958477486E-4	4.496369701557096E-5
498.16385	1064.041	2954.0	0.4731773	0.20527156	-0.0020586294117647054	0.0036646270588235282	-2.859688581314882E-5	1.1139273356401272E-5
505.56796	1068.7839	2970.0	0.43702748	0.30786222	-0.00225936375	0.006411916250000002	-1.2545896139705908E-5	1.717055744485296E-4
510.26346	1073.2634	2987.0	0.34556234	0.35006458	-0.005380302352941176	0.002482491764705882	-1.8358462370242213E-4	-2.3114261678200705E-4
515.37476	1079.0621	3003.0	0.2710516	0.37096766	-0.004656921250000001	0.0013064424999999977	4.521131893382344E-5	-7.350307904411776E-5
519.74835	1085.3312	3020.0	0.21737783	0.41050127	-0.003157280588235295	0.0023255064705882352	8.821415657439449E-5	5.994493944636692E-5
523.90924	1092.8185	3037.0	0.191522	0.46100882	-0.001520931176470588	0.0029710323529411773	9.62558477508651E-5	3.7972110726643656E-5
527.67236	1101.6809	3053.0	0.19227141	0.52793634	4.683812500000037E-5	0.004182970000000001	9.798558134191178E-5	7.574610294117649E-5
532.65686	1109.8759	3070.0	0.2355792	0.5821433	0.0025475170588235285	0.0031886447058823543	1.4709876081314872E-4	-5.848972318339099E-5
535.1203	1117.2406	3087.0	0.20463254	0.5440027	-0.0018203917647058815	-0.0022435647058823577	-2.5693581314878883E-4	-3.195417301038066E-4
536.9834	1125.9169	3103.0	0.15458527	0.51246434	-0.0031279543750000003	-0.0019711474999999992	-8.172266314338243E-5	1.7026075367647408E-5
538.85016	1133.4006	3120.0	0.09224986	0.47530496	-0.0036667888235294116	-0.002185845882352939	-3.169614403114184E-5	-1.262931660899646E-5
540.7489	1141.2466	3136.0	0.05266037	0.46675003	-0.0024743431250000003	-5.34683125000001E-4	7.45278561580882E-5	1.0319767233455863E-4
541.0	1148.0	3153.0	0.029149007	0.46216705	-0.0013830213529411762	-2.69587058823527E-4	6.419539835640142E-5	1.5593886245674942E-5
543.0	1153.0854	3170.0	0.057201125	0.35956565	0.001650124588235294	-0.006035376470588236	1.7842034948096884E-4	-3.391640830449829E-4
543.0	1156.7555	3186.0	0.027372016	0.22461812	-0.0018643193125	-0.008434220625	-2.1965274379595587E-4	-1.4992775965073528E-4
544.0	1159.3286	3203.0	0.018511496	0.12559551	-5.212070588235295E-4	-0.0058248594117647065	7.900660315743944E-5	1.5349183607266437E-4
544.0	1161.1863	3219.0	6.0671096E-4	0.038520925	-0.001119049065	-0.0054421615625	-3.7365125386029405E-5	2.391861557904417E-5
544.0	1162.03	3236.0	-0.012753685	-0.004217152	-7.859056447058824E-4	-0.0025140045294117647	1.9596671782006918E-5	1.7224453135813149E-4
544.9342	1163.0	3252.0	3.7637475E-4	-0.008310943	8.20628734375E-4	-2.5586193749999996E-4	1.0040839869255514E-4	1.411339119944853E-4
