# Supplementary material for: Finger drawing on smartphone screens enables early Parkinson’s disease detection through hybrid 1D-CNN and BiGRU deep learning architecture
Source: PLoS One. 2025 Jul 14;20(7):e0327733. doi: 10.1371/journal.pone.0327733 (PMC12258557; doi:10.1371/journal.pone.0327733)
Supplement: S2 File — (ZIP) [file pone.0327733.s002.zip › Dataset/Spiral/healthy/047_HC_SPIR_R.txt]

535.0	624.0	0.0	0.0	0.0	0.0	0.0	0.0	0.0
541.5554	626.8518	121.0	0.33493316	0.11164627	0.0027680426446280992	9.226964462809917E-4	2.287638549279421E-5	7.625590465132163E-6
548.9423	628.0	137.0	0.52238005	0.028361998	0.011715430624999999	-0.005205267	5.592117487732437E-4	-3.82997715392562E-4
556.54193	629.6355	154.0	0.5010752	0.08035535	-0.0012532264705882312	0.0030584324705882357	-7.628621820934253E-4	4.8609996885813156E-4
565.3773	631.47546	171.0	0.5473708	0.11411285	0.0027232705882352937	0.0019857352941176467	2.3391159169550146E-4	-6.309983391003465E-5
577.73126	633.3902	187.0	0.7048119	0.1262297	0.00984006875	7.573031249999999E-4	4.4479988511029415E-4	-7.677701056985292E-5
590.6847	636.24066	204.0	0.8372574	0.16384813	0.007790911764705882	0.002212848823529412	-1.2053864619377165E-4	8.562033520761248E-5
606.14606	637.0	221.0	0.96989024	0.13498327	0.007801931764705881	-0.0016979329411764717	6.482352941175728E-7	-2.3004598615916963E-4
619.8926	638.9866	237.0	1.0306216	0.0993023	0.003795709999999994	-0.0022300606249999995	-2.5038886029411794E-4	-3.325798023897049E-5
634.5383	640.8681	253.0	0.98950243	0.07411708	-0.002569948124999992	-0.0015740762499999996	-3.978536328124991E-4	4.099902343749999E-5
647.50604	642.78656	271.0	0.87372506	0.09215234	-0.006432076111111111	0.0010019588888888888	-2.1456266589506216E-4	1.431130632716049E-4
659.5	646.0	287.0	0.7945778	0.15853785	-0.004946703750000003	0.0041490943750000005	9.283577256944422E-5	1.966959678819445E-4
658.5895	646.29474	303.0	0.33760116	0.13865452	-0.02856104	-0.0012427081250000003	-0.0014758960156249998	-3.3698765625000005E-4
670.8053	649.9351	320.0	0.2134216	0.13534963	-0.007304680000000001	-1.9440529411764734E-4	0.0012503741176470588	6.16648724048443E-5
680.7533	653.7013	337.0	0.3279653	0.19062658	0.006737864705882355	0.0032515852941176464	8.260320415224916E-4	2.0270532871972317E-4
690.9577	658.38306	353.0	0.5623091	0.279816	0.0146464875	0.005574338750000001	4.942889246323527E-4	1.4517209099264717E-4
700.3806	661.1522	370.0	0.70978636	0.27854407	0.008675132941176467	-7.481941176470778E-5	-3.512561505190313E-4	-3.32303421280277E-4
708.83234	665.9162	386.0	0.52428705	0.24814081	-0.011593706874999998	-0.0019002037499999992	-0.001266802488511029	-1.1408652113970572E-4
717.468	669.734	403.0	0.47119415	0.24236433	-0.0031231117647058824	-3.3979294117647064E-4	4.982703006055362E-4	9.178887110726638E-5
724.9715	673.4858	419.0	0.44695547	0.23514126	-0.0015149174999999973	-4.514418749999999E-4	1.0051214154411782E-4	-6.978058363970578E-6
731.61316	677.3066	436.0	0.3895947	0.23430845	-0.003374162941176471	-4.898882352941114E-5	-1.0936737889273374E-4	2.3673708910034633E-5
737.5	681.0	453.0	0.3455585	0.2226365	-0.0025903647058823543	-6.865852941176479E-4	4.610577854671275E-5	-3.7505674740484515E-5
744.66516	684.8326	469.0	0.33644974	0.21626487	-5.692974999999996E-4	-3.9822687499999933E-4	1.2631670036764717E-4	1.8022401194853033E-5
753.4756	688.5902	486.0	0.4105228	0.22635868	0.004357238823529413	5.937535294117652E-4	2.8979625432525957E-4	5.835178849480967E-5
762.7108	693.2843	503.0	0.5389771	0.25561526	0.0075561352941176455	0.0017209752941176474	1.8817038062283719E-4	6.630716262975778E-5
772.2905	698.1162	519.0	0.6291682	0.2886049	0.005636943749999998	0.002061852499999999	-1.1994947150735296E-4	2.1304825367646988E-5
780.64594	702.8584	536.0	0.62843454	0.31181353	-4.315647058823349E-5	0.0013652135294117652	-3.34123542387543E-4	-4.097876297577847E-5
789.3116	707.48364	552.0	0.5612415	0.29759386	-0.004199565000000002	-8.887293750000011E-4	-2.5977553308823557E-4	-1.4087143152573538E-4
798.3478	712.1739	569.0	0.5056124	0.28140286	-0.0032722999999999993	-9.52411764705883E-4	5.454500000000018E-5	-3.7460229238754086E-6
806.44366	717.22186	585.0	0.50472915	0.29338837	-5.520312500000013E-5	7.49094375000002E-4	2.0106855468749995E-4	1.0634413373161782E-4
812.4095	722.4095	602.0	0.44082648	0.30859122	-0.0037589805882352906	8.942852941176465E-4	-2.178692625432524E-4	8.540642301037907E-6
818.11865	728.11865	619.0	0.34071437	0.33896723	-0.005888947647058825	0.0017868241176470594	-1.2529217993079614E-4	5.250228373702429E-5
823.6338	732.6338	636.0	0.27026966	0.32084352	-0.004143806470588233	-0.001066100588235295	1.0265536332179952E-4	-1.6781910034602084E-4
830.4699	738.3524	652.0	0.28196284	0.3263846	7.308237499999981E-4	3.4631750000000197E-4	3.0466438878676446E-4	8.827613051470606E-5
835.93994	743.93994	669.0	0.33638054	0.33716914	0.003201041176470589	6.343847058823502E-4	1.4530690743944652E-4	1.694512975778519E-5
842.60486	748.60486	685.0	0.39187074	0.3177341	0.0034681374999999993	-0.0012146899999999974	1.669352022058815E-5	-1.1556716911764673E-4
849.2807	753.5205	702.0	0.41011128	0.30866736	0.0010729729411764722	-5.333376470588245E-4	-1.408920328719722E-4	4.007955017301017E-5
854.94073	758.2938	719.0	0.38634378	0.2844656	-0.0013980882352941175	-0.0014236329411764716	-1.4535653979238765E-4	-5.237031141868512E-5
860.1184	763.1184	736.0	0.33958092	0.2695911	-0.0027507564705882364	-8.749705882352949E-4	-7.956871972318346E-5	3.227425605536334E-5
865.3046	766.86975	752.0	0.29560283	0.25211725	-0.0027486306250000016	-0.0010921156249999973	1.3286534926467536E-7	-1.3571564797793904E-5
868.61426	771.61426	768.0	0.22134942	0.25379097	-0.0046408381249999995	1.0460749999999935E-4	-1.1826296874999987E-4	7.47951953124998E-5
873.4932	776.49316	785.0	0.21102375	0.25865647	-6.073923529411754E-4	2.862058823529425E-4	2.3726151600346023E-4	1.0682257785467244E-5
877.1937	780.1937	801.0	0.21666135	0.2507506	3.5234999999999954E-4	-4.941168750000023E-4	5.9983897058823435E-5	-4.8770172334559054E-5
880.79803	784.798	818.0	0.21510391	0.2616761	-9.161411764705843E-5	6.426764705882372E-4	-2.611553633217988E-5	6.68701967993082E-5
883.6558	789.65576	835.0	0.18672404	0.27756903	-0.001669404117647059	9.34878235294116E-4	-9.281117647058827E-5	1.718833910034581E-5
886.73486	794.2046	851.0	0.1704502	0.27450812	-0.0010171150000000007	-1.9130687499999827E-4	4.076806985294114E-5	-7.038656939338213E-5
889.62274	798.86816	868.0	0.14643289	0.2802298	-0.0014127829411764697	3.36569411764703E-4	-2.3274584775086408E-5	3.105154628027654E-5
893.0	804.5	884.0	0.1668931	0.31430757	0.0012787631249999987	0.0021298606250000005	1.6822162913602927E-4	1.120807008272061E-4
896.79456	810.1919	901.0	0.20420091	0.34490553	0.0021945770588235308	0.001799880000000002	5.387140787197248E-5	-1.941062499999991E-5
900.4882	815.7323	918.0	0.2324105	0.36219355	0.0016593876470588223	0.0010169423529411742	-3.148173010380638E-5	-4.605515570934281E-5
904.3443	820.5165	934.0	0.2480161	0.336388	9.753499999999998E-4	-0.0016128468749999972	-4.275235294117641E-5	-1.6436182674632322E-4
908.0184	826.0276	951.0	0.2433913	0.32067773	-2.720470588235285E-4	-9.241335294117662E-4	-7.337629757785461E-5	4.0512549740484174E-5
910.78516	830.67773	967.0	0.2025153	0.2914302	-0.0025547499999999997	-0.0018279706250000013	-1.4266893382352945E-4	-5.6489818474264696E-5
913.8006	836.40186	984.0	0.17858659	0.30699766	-0.0014075711764705895	9.157329411764725E-4	6.74811072664359E-5	1.6139432742214553E-4
917.41797	842.12695	1001.0	0.17159733	0.33771968	-4.111329411764704E-4	0.0018071776470588246	5.861401384083054E-5	5.2437923875432476E-5
920.1813	848.36255	1017.0	0.17277059	0.3633533	7.332875000000058E-5	0.001602101249999998	3.0278855698529436E-5	-1.281727481617666E-5
923.95764	854.4364	1034.0	0.19982141	0.39379907	0.001591224705882353	0.0017909276470588226	8.928799740484426E-5	1.1107435121107331E-5
926.7077	861.0615	1050.0	0.19451287	0.4150167	-3.3178375000000003E-4	0.0013261018750000027	-1.2018802849264707E-4	-2.9051610753676248E-5
929.3912	867.78235	1067.0	0.1730236	0.40742972	-0.0012640747058823532	-4.462929411764718E-4	-5.484064446366783E-5	-1.0425851859861615E-4
931.09204	874.36816	1084.0	0.13294701	0.40702268	-0.002357446470588235	-2.394352941176292E-5	-6.431598615916953E-5	2.4844083044982876E-5
933.0102	881.0408	1101.0	0.10508036	0.40515935	-0.0016392147058823534	-1.0960764705882659E-4	4.22489273356401E-5	-5.039065743944922E-6
934.0	887.3667	1117.0	0.06774883	0.40462282	-0.002333220625	-3.353312499999872E-5	-4.337536994485292E-5	4.754657628676742E-6
935.73425	893.20276	1133.0	0.05214922	0.38711166	-9.749756249999996E-4	-0.0010944474999999981	8.489031250000003E-5	-6.630714843749996E-5
936.0	899.6559	1151.0	0.03496498	0.36034572	-9.546800000000002E-4	-0.0014869966666666691	1.127534722222188E-6	-2.1808287037037278E-5
936.5245	905.04895	1167.0	0.009283736	0.35106093	-0.00160507775	-5.802993749999992E-4	-4.0649859374999985E-5	5.666858072916687E-5
937.0	910.213	1183.0	0.0039211987	0.31130517	-3.3515858125000007E-4	-0.0024847349999999983	7.936994804687499E-5	-1.1902722656249995E-4
938.0	916.8015	1200.0	0.025858318	0.32847697	0.0012904187823529413	0.0010101058823529388	9.562219785899655E-5	2.0557887543252572E-4
939.0	923.69714	1217.0	0.04636479	0.3780014	0.0012062630588235296	0.0029132017647058826	-4.950336678200692E-6	1.1194681660899669E-4
940.0	932.22766	1233.0	0.072810374	0.46981522	0.0016528489999999996	0.005738363749999999	2.791162132352938E-5	1.765726240808823E-4
941.0	939.68665	1249.0	0.066270664	0.5437092	-4.087318749999994E-4	0.004618373750000002	-1.2884880468749994E-4	-6.999937499999986E-5
942.81805	948.2722	1266.0	0.07679014	0.5572722	6.18792705882353E-4	7.978235294117642E-4	6.044262240484426E-5	-2.2473824826989633E-4
943.7147	955.8589	1283.0	0.077944666	0.520284	6.791329411764641E-5	-0.0021757764705882367	-3.240467128027685E-5	-1.7491764705882356E-4
944.0	963.41077	1299.0	0.059281517	0.47227165	-0.0011664468124999998	-0.003000771874999999	-7.714750666360289E-5	-5.156221277573513E-5
945.4231	970.6924	1316.0	0.045586176	0.43479148	-8.056082941176471E-4	-0.00220471588235294	2.1225795198961923E-5	4.6826823096885804E-5
945.0	977.5106	1333.0	0.011840149	0.4085581	-0.001985060411764706	-0.0015431400000000017	-6.937953633217994E-5	3.8916228373702265E-5
945.0	983.6959	1349.0	-0.015945975	0.3694926	-0.0017366327500000001	-0.0024415937499999985	1.5526728860294114E-5	-5.61533593749998E-5
945.0	992.5421	1366.0	-0.016484624	0.4283322	-3.168523529411757E-5	0.00346115294117647	1.0029103027681662E-4	3.472203935986158E-4
945.0	1000.0492	1382.0	-0.017430402	0.47835895	-5.911112500000008E-5	0.0031266718750000005	-1.714118106617657E-6	-2.090506663602934E-5
945.8921	1007.5685	1399.0	-0.0011767496	0.50543356	9.560972000000001E-4	0.0015926241176470555	5.971813676470589E-5	-9.023810337370265E-5
946.0	1015.8436	1416.0	0.040143907	0.5009824	0.002430626858823529	-2.618329411764646E-4	8.673703875432525E-5	-1.0908570934256001E-4
946.6368	1022.5471	1432.0	0.03829832	0.4550248	-1.1534918750000017E-4	-0.0028723500000000027	-1.5912350289522058E-4	-1.6315731617647114E-4
947.0	1030.1692	1449.0	0.042395446	0.42764157	2.4100741176470627E-4	-0.0016107782352941164	2.096215289792391E-5	7.42101038062286E-5
947.0	1037.6517	1466.0	0.01863418	0.44194502	-0.0013977215294117649	8.413794117647056E-4	-9.639582006920418E-5	1.4424456747404838E-4
947.0	1045.2358	1482.0	-0.0037789238	0.44508275	-0.0014008189875	1.9610812500000033E-4	-1.9359113051469867E-7	-4.032945542279408E-5
948.20056	1054.0028	1499.0	0.0200027	0.48109964	0.0013989190470588236	0.0021186405882352923	1.6469047262110729E-4	1.1309014489619364E-4
948.0	1062.2087	1515.0	0.019465245	0.523372	-3.3590937500000166E-5	0.002642022499999997	-8.953187403492649E-5	3.271136948529405E-5
948.0	1071.5571	1531.0	0.023652714	0.55795693	2.6171681249999995E-4	0.0021615581250000043	1.8456734375000007E-5	-3.0029023437499547E-5
948.0	1080.4094	1548.0	0.0046289056	0.58510983	-0.0011190475529411763	0.001597229411764708	-8.122143326124566E-5	-3.319580666089978E-5
948.71497	1087.8599	1565.0	-0.002679067	0.534687	-4.298807411764706E-4	-0.0029660488235294137	4.053922422145328E-5	-2.684281314878895E-4
949.0	1095.4705	1582.0	0.019132951	0.45846102	0.0012830598823529412	-0.00448388117647059	1.0076121314878892E-4	-8.928425605536332E-5
950.0	1104.0181	1599.0	0.0586904	0.44477203	0.002326908764705882	-8.052347058823536E-4	6.140287543252593E-5	2.1639096885813156E-4
951.366	1110.0981	1615.0	0.07738314	0.41240713	0.0011682962500000004	-0.0020228062499999984	-7.241328216911759E-5	-7.60982215073528E-5
951.0	1117.8118	1631.0	0.051532127	0.4171755	-0.0016156883125000004	2.980231249999979E-4	-1.7399903515625005E-4	1.4505183593749977E-4
951.0	1125.3531	1648.0	0.009492019	0.42838916	-0.002472947529411764	6.596270588235302E-4	-5.0427012759515514E-5	2.127081963667837E-5
948.9997	1135.0017	1664.0	-0.06856738	0.49153596	-0.0048787124375	0.003946675	-1.5036030675551475E-4	2.0544049632352938E-4
948.09296	1144.4424	1681.0	-0.12057185	0.5630621	-0.003059086470588235	0.004207420000000001	1.07036821583045E-4	1.5337941176470624E-5
948.0	1153.9078	1697.0	-0.10211031	0.640706	0.00115384625	0.004852743749999999	2.633082950367647E-4	4.0332734374999904E-5
946.3296	1164.0226	1714.0	-0.069686964	0.6385416	0.001907255647058823	-1.2731764705882089E-4	4.4318199826989596E-5	-2.929447880622835E-4
946.0	1173.5	1731.0	-0.05128137	0.6341535	0.0010826820000000002	-2.5812352941176505E-4	-4.8504332179930754E-5	-7.694463667820245E-6
943.56573	1182.1713	1748.0	-0.08081192	0.5636028	-0.001737091176470588	-0.004150041176470593	-1.6586901038062284E-4	-2.2893633217993103E-4
943.0	1189.2921	1764.0	-0.098299064	0.48218688	-0.0010929465000000006	-0.0050884949999999984	4.025904227941171E-5	-5.865336397058786E-5
940.58167	1198.0458	1781.0	-0.10523741	0.44345415	-4.081379999999999E-4	-0.0022783958823529406	4.028285294117651E-5	1.6529994809688577E-4
941.0	1206.59	1797.0	-0.055061694	0.45300987	0.00313598225	5.972324999999994E-4	2.21507515625E-4	1.7972677389705875E-4
939.03033	1214.8483	1814.0	-0.059772316	0.49528378	-2.7709541176470576E-4	0.0024867005882352957	-2.007692742214533E-4	1.1114518166089978E-4
937.1958	1224.0209	1830.0	-0.09152144	0.5431505	-0.00198432025	0.0029916699999999984	-1.0670155238970587E-4	3.156058823529392E-5
934.448	1233.8801	1847.0	-0.13979316	0.58871233	-0.0028395129411764707	0.002680107647058825	-5.030545242214535E-5	-1.8327197231833722E-5
930.6995	1243.9014	1863.0	-0.20878668	0.60844845	-0.004312095	0.0012335075000000015	-9.203637867647059E-5	-9.041250919117647E-5
926.949	1253.6277	1881.0	-0.27816594	0.63467836	-0.0038544033333333333	0.0014572172222222205	2.5427314814814824E-5	1.2428317901234388E-5
923.15283	1263.1179	1897.0	-0.27735192	0.612096	5.087625000000165E-5	-0.0014113975000000015	2.4407997395833344E-4	-1.7928842013888887E-4
920.38074	1273.8578	1913.0	-0.23948054	0.6060532	0.002366961249999999	-3.776750000000009E-4	1.4475531249999983E-4	6.460765625000003E-5
917.5689	1283.0778	1930.0	-0.17728887	0.5912441	0.003658333529411765	-8.711235294117593E-4	7.596307525951565E-5	-2.9026384083044614E-5
913.89575	1291.2606	1947.0	-0.17711748	0.54282784	1.008176470588197E-5	-0.0028480152941176527	-2.1460304498269902E-4	-1.1628775086505255E-4
910.0643	1300.8394	1963.0	-0.20884621	0.5352402	-0.0019830456250000007	-4.742274999999935E-4	-1.2457046185661766E-4	1.483617371323537E-4
906.3752	1309.062	1980.0	-0.2430064	0.49919704	-0.002009422941176471	-0.0021201858823529456	-1.5516068339100094E-6	-9.682108131487954E-5
903.5235	1316.953	1997.0	-0.22708629	0.47891054	9.364770588235303E-4	-0.0011933235294117638	1.7328823529411772E-4	5.452131487889305E-5
899.77386	1324.4523	2013.0	-0.2030378	0.46006158	0.0015030306250000004	-0.0011780599999999981	3.540959788602938E-5	9.53970588235355E-7
894.5	1330.5	2030.0	-0.24194795	0.39238912	-0.002288832352941177	-0.003980732941176473	-2.2305076340830454E-4	-1.648631141868515E-4
891.2749	1339.4502	2047.0	-0.263418	0.4134746	-0.0012629441176470583	0.0012403223529411792	6.0346366782006976E-5	3.0712089965397954E-4
885.255	1349.2416	2063.0	-0.31896323	0.5038682	-0.003471576875	0.005649599999999998	-1.3803954733455887E-4	2.7557985294117616E-4
880.49475	1357.842	2080.0	-0.3350641	0.56274325	-9.471099999999994E-4	0.00346323823529412	1.484980514705883E-4	-1.2860951557093397E-4
876.90906	1366.1819	2096.0	-0.2870539	0.5745173	0.0030006375	7.358781249999988E-4	2.4673421874999997E-4	-1.7046000689338258E-4
870.43384	1375.4576	2113.0	-0.29905787	0.56300074	-7.06115882352943E-4	-6.774447058823535E-4	-2.1804431660899667E-4	-8.313663711072661E-5
863.99603	1384.755	2129.0	-0.36625388	0.54665303	-0.004199750624999998	-0.001021731875000001	-2.1835217141544095E-4	-2.1517948069852968E-5
856.4278	1392.5723	2146.0	-0.44614285	0.53115183	-0.004699351176470588	-9.118352941176466E-4	-2.9388267733564113E-5	6.464504757785548E-6
849.0	1401.5	2162.0	-0.52437145	0.5217525	-0.004889287499999999	-5.874581250000024E-4	-1.1871020220588166E-5	2.0273573069852762E-5
841.2365	1410.2043	2179.0	-0.52416617	0.50478	1.2075294117645551E-5	-9.983823529411734E-4	2.883154584775085E-4	-2.4172013408304172E-5
831.4674	1420.8391	2196.0	-0.54393345	0.5513585	-0.0011627811764705915	0.0027399117647058805	-6.910920415224923E-5	2.1989965397923848E-4
823.3204	1429.8495	2213.0	-0.5626325	0.60119355	-0.0010999441176470553	0.0029314735294117644	3.6962975778550676E-6	1.1268339100346113E-5
813.58954	1440.4105	2228.0	-0.5817202	0.6525174	-0.001272513333333336	0.003421590000000004	-1.150461437908538E-5	3.26744313725493E-5
804.1467	1449.8777	2245.0	-0.58746827	0.631452	-3.38121764705882E-4	-0.001239141176470589	5.4964209919262004E-5	-2.7416065743944665E-4
793.07074	1460.1077	2262.0	-0.62582386	0.59908247	-0.002256211176470588	-0.001904089999999999	-1.1282878892733563E-4	-3.9114636678200583E-5
779.96844	1469.594	2279.0	-0.73430604	0.58651394	-0.006381304705882352	-7.393252941176484E-4	-2.4265256055363318E-4	6.85155709342559E-5
768.2999	1478.4667	2295.0	-0.8179735	0.56360614	-0.005229216250000002	-0.001431737500000002	7.200552849264687E-5	-4.3275762867647106E-5
755.64795	1487.3943	2312.0	-0.8188656	0.5209526	-5.247647058823243E-5	-0.0025090317647058816	3.045141046712805E-4	-6.337025086505174E-5
744.9833	1497.0167	2328.0	-0.7533219	0.52621007	0.004096481249999999	3.2859187499999915E-4	2.5930985753676446E-4	1.7735147748161755E-4
736.76056	1503.9916	2345.0	-0.59010077	0.48227003	0.009601242941176466	-0.002584708235294115	3.2380951124567453E-4	-1.713705947231832E-4
725.149	1512.7092	2361.0	-0.54301137	0.47282454	0.0029430875000000037	-5.90343125E-4	-4.161347150735289E-4	1.246478193933822E-4
712.83844	1520.1077	2378.0	-0.63208884	0.45439664	-0.0052398511764705875	-0.0010839941176470586	-4.813493339100348E-4	-2.903829368512109E-5
701.4593	1526.7704	2395.0	-0.7004854	0.41637796	-0.004023327058823532	-0.002236392941176472	7.156024221453266E-5	-6.778816608996551E-5
691.3047	1531.3477	2411.0	-0.73282105	0.33204058	-0.002020978124999996	-0.005271086250000001	1.25146808363971E-4	-1.8966833180147056E-4
681.64825	1534.6704	2428.0	-0.63803023	0.22082643	0.005575930588235291	-0.006542008823529411	4.468769831314875E-4	-7.476015138408292E-5
673.0929	1537.5814	2444.0	-0.50733787	0.09935751	0.008168272500000004	-0.0075918075	1.6202136948529456E-4	-6.561241727941181E-5
663.9238	1539.4153	2461.0	-0.47798055	0.04890378	0.001726901176470586	-0.002967866470588235	-3.789041955017305E-4	2.719965311418685E-4
651.84827	1541.3586	2478.0	-0.5686624	0.035331447	-0.005334226470588236	-7.983725294117646E-4	-4.153604498269895E-4	1.2761729065743942E-4
639.5698	1543.2043	2495.0	-0.70206416	0.05612746	-0.00784716235294118	0.001223294882352941	-1.4781975778546726E-4	1.189216124567474E-4
628.63275	1545.0612	2511.0	-0.76832926	0.081715204	-0.004141568749999998	0.0015992340000000002	2.3159960018382384E-4	2.3496194852941203E-5
617.284	1545.9526	2527.0	-0.7724805	0.068685465	-2.5945250000000003E-4	-8.143586874999999E-4	2.4263226562499986E-4	-1.5084954296875E-4
605.9846	1545.1641	2544.0	-0.7054996	0.021078711	0.003940052941176471	-0.002800397294117647	2.4702973183391005E-4	-1.1682580038927335E-4
592.9094	1545.0	2561.0	-0.6920596	-0.055201136	7.905882352941181E-4	-0.004487049823529411	-1.8526262975778547E-4	-9.921485467128026E-5
579.47156	1543.353	2577.0	-0.78574765	-0.111161314	-0.005855503125000001	-0.003497511125	-4.153807100183825E-4	6.18461686580882E-5
566.5	1541.5	2594.0	-0.8526388	-0.15000412	-0.003934773529411765	-0.00228487094117647	1.1298409385813154E-4	7.133177551903117E-5
553.6029	1541.0	2611.0	-0.8431953	-0.12509136	5.555000000000029E-4	0.001465456470588234	2.6413373702422166E-4	2.206074948096885E-4
539.83453	1538.6907	2627.0	-0.82668936	-0.11341086	0.0010316212499999963	7.300312500000006E-4	2.9757578124999587E-5	-4.596407628676458E-5
527.67914	1537.8113	2643.0	-0.7610122	-0.09034926	0.004104822500000001	0.00144135	1.9207507812500028E-4	4.4457421874999966E-5
513.9892	1536.9987	2660.0	-0.7782699	-0.050310027	-0.0010151588235294078	0.0023552490000000002	-3.0117537197231817E-4	5.375876470588236E-5
500.5081	1536.0726	2677.0	-0.80996037	-0.045001544	-0.0018641452941176486	3.1226370588235313E-4	-4.99403806228377E-5	-1.2017560553633218E-4
487.31857	1535.1884	2693.0	-0.8247264	-0.046061736	-9.228768749999991E-4	-6.626200000000009E-5	5.8829276194853096E-5	-2.3657856617647076E-5
475.7978	1533.2997	2710.0	-0.7796388	-0.06965214	0.0026522117647058826	-0.001387670823529412	2.102993317474048E-4	-7.772993079584775E-5
464.7634	1531.3948	2727.0	-0.6767585	-0.11940658	0.006051782352941172	-0.002926731764705882	1.999747404844288E-4	-9.053299653979236E-5
453.0795	1529.5133	2743.0	-0.62679774	-0.14027393	0.003122547500000003	-0.0013042093749999996	-1.8307717830882308E-4	1.0140764935661766E-4
441.0794	1526.4513	2760.0	-0.6486399	-0.16806361	-0.0012848329411764739	-0.0016346870588235302	-2.5925767301038103E-4	-1.943986375432533E-5
427.39343	1523.7705	2776.0	-0.74752474	-0.19322014	-0.006180302499999998	-0.0015722831250000006	-3.0596684742647027E-4	3.900245863970594E-6
417.54272	1519.8171	2793.0	-0.7448717	-0.22364974	1.5606117647058796E-4	-0.0017899764705882355	3.7272727508650506E-4	-1.2805490916954989E-5
408.06387	1517.016	2810.0	-0.660242	-0.23891522	0.004978217647058825	-8.979694117647058E-4	2.8365626297577865E-4	5.247100346020763E-5
399.7214	1512.4329	2826.0	-0.50060034	-0.23994602	0.009977603750000001	-6.44249999999999E-5	3.124616314338235E-4	5.2096525735294116E-5
389.30295	1508.4343	2843.0	-0.44180572	-0.25659522	0.003458507058823527	-9.793647058823531E-4	-3.834762759515573E-4	-5.381998269896195E-5
378.0368	1504.0184	2860.0	-0.5498088	-0.27577022	-0.006353122352941175	-0.001127941176470588	-5.771546712802766E-4	-8.73979238754323E-6
368.5	1500.0	2876.0	-0.66186	-0.28135866	-0.007003200000000001	-3.4927749999999827E-4	-4.062985294117665E-5	4.866647977941186E-5
357.19016	1493.5951	2893.0	-0.68651676	-0.32904163	-0.0014503976470588203	-0.0028048805882352934	3.266354325259518E-4	-1.4444724048442913E-4
348.7158	1489.2295	2909.0	-0.6184288	-0.3172163	0.004255497499999997	7.39083124999998E-4	3.566184466911761E-4	2.214977320772057E-4
341.23962	1483.4297	2926.0	-0.4886679	-0.34879538	0.007632994117647059	-0.0018575929411764696	1.986762716262978E-4	-1.527456509515569E-4
331.6343	1477.7806	2943.0	-0.4685468	-0.35456032	0.001183594117647059	-3.391141176470586E-4	-3.793764705882353E-4	8.932228373702419E-5
321.42145	1471.2107	2959.0	-0.51584566	-0.38679904	-0.00295617875	-0.00201492	-2.587358042279412E-4	-1.0473786764705884E-4
308.20303	1464.6875	2975.0	-0.69179857	-0.41153404	-0.010997056875000001	-0.0015459375000000004	-5.025548828125001E-4	2.9311406249999967E-5
294.93423	1457.1052	2992.0	-0.85592437	-0.4486201	-0.00965445882352941	-0.0021815329411764726	7.897635596885826E-5	-3.7387967128027775E-5
283.857	1450.4856	3009.0	-0.8749856	-0.45172274	-0.0011212488235294142	-1.8250823529411704E-4	5.019535294117645E-4	1.1758968858131503E-4
274.5	1441.5	3026.0	-0.7157701	-0.49245617	0.009365617647058828	-0.0023960841176470598	6.168744982698966E-4	-1.3021034602076132E-4
265.96747	1434.374	3042.0	-0.5156431	-0.5022912	0.012507937499999996	-6.146893750000014E-4	1.9639499080882303E-4	1.1133717141544115E-4
257.71942	1425.7195	3059.0	-0.3993518	-0.5125177	0.006840664705882356	-6.015588235294069E-4	-3.33368987889273E-4	7.72385380623208E-7
247.27545	1418.517	3076.0	-0.45938	-0.4948861	-0.003531070588235296	0.0010371529411764687	-6.101020761245678E-4	9.639480968858091E-5
236.095	1410.0634	3092.0	-0.6004271	-0.49910507	-0.008815443749999999	-2.636856249999993E-4	-3.302733226102939E-4	-8.130241038602925E-5
225.3489	1401.3489	3108.0	-0.7133851	-0.4934375	-0.007059875	3.5422312500000067E-4	1.0972304687499991E-4	3.8619296875E-5
215.07417	1393.8594	3125.0	-0.71977824	-0.5070841	-3.760670588235306E-4	-8.02741176470592E-4	3.931651730103806E-4	-6.805672361591723E-5
206.29329	1383.6166	3142.0	-0.622643	-0.536399	0.005713837647058828	-0.0017244058823529366	3.582296885813152E-4	-5.421557093425557E-5
198.73412	1371.6012	3158.0	-0.47233605	-0.65272284	0.009394184374999996	-0.007270240000000004	2.3002167049632303E-4	-3.4661463235294174E-4
190.6551	1358.7172	3175.0	-0.40055466	-0.78515166	0.004222434705882353	-0.007789930588235294	-3.0422056877162605E-4	-3.0570034602075884E-5
181.28513	1346.9421	3191.0	-0.4387061	-0.8503425	-0.002384464999999999	-0.004074427499999998	-4.12931231617647E-4	2.32218943014706E-4
173.18132	1335.0176	3209.0	-0.48521784	-0.83107984	-0.002583985555555557	0.001070147777777777	-1.1084475308642115E-5	2.858097376543208E-4
165.50488	1322.1335	3225.0	-0.51062447	-0.76496637	-0.001587914374999999	0.0041320918750000005	6.225444878472236E-5	1.9137150607638896E-4
157.14798	1309.2589	3241.0	-0.5078406	-0.753047	1.7399187500000135E-4	7.44960624999999E-4	1.1011914062500003E-4	-2.116957031250001E-4
148.57668	1294.1533	3258.0	-0.49173564	-0.8343128	9.473505882352943E-4	-0.004780341176470585	4.549168901384076E-5	-3.250177530276814E-4
143.50262	1280.0105	3274.0	-0.42516413	-0.9126875	0.004160719375	-0.004898418750000001	2.008355491727941E-4	-7.379848345588505E-6
138.70944	1266.483	3291.0	-0.30847257	-0.91056126	0.006864209411764704	1.250729411764674E-4	1.5902882569204143E-4	2.954995112456746E-4
135.48537	1254.3976	3308.0	-0.17591172	-0.8150568	0.0077976970588235295	0.0056179094117647065	5.491103806228383E-5	3.231080276816611E-4
133.6384	1241.4688	3324.0	-0.056196652	-0.73832124	0.00748219175	0.004795972500000002	-1.971908180147062E-5	-5.137105698529401E-5
131.75977	1228.3184	3341.0	-0.012089263	-0.722855	0.002594552294117647	9.097788235294097E-4	-2.875082032871972E-4	-2.2859962802768193E-4
129.82185	1213.5748	3357.0	-0.035181426	-0.7960873	-0.0014432601875000001	-0.004577018750000002	-2.523632801011029E-4	-3.429248483455882E-4
129.0	1199.5988	3374.0	-0.030940708	-0.87308747	2.494540000000001E-4	-0.004529421764705878	9.957142279411765E-5	2.7998226643602142E-6
128.0	1187.1525	3390.0	-0.042691536	-0.86613256	-7.344267500000001E-4	4.3468187499999533E-4	-6.149254687500001E-5	3.102564774816171E-4
128.0	1171.4307	3407.0	-0.008800905	-0.8716969	0.001993566529411765	-3.273141176470556E-4	1.604701929065744E-4	-4.4823293685120644E-5
127.31396	1155.8256	3424.0	0.020446423	-0.91847336	0.001720431058823529	-0.0027515564705882364	-1.606679238754328E-5	-1.426024913494812E-4
127.0	1139.7279	3440.0	0.0050776717	-0.97835153	-9.605469562499998E-4	-0.003742385624999997	-1.6756112594209556E-4	-6.192682215073504E-5
127.0	1125.7688	3457.0	-0.0055885636	-0.988456	-6.27425605882353E-4	-5.94380588235296E-4	1.9595373551038048E-5	1.8517676686851184E-4
127.0	1112.6436	3474.0	0.0022576633	-0.8822362	4.6154275882352936E-4	0.006248223529411763	6.405696262975778E-5	4.025061245674741E-4
128.0	1098.5096	3490.0	0.03827639	-0.7824078	0.00225117041875	0.0062392750000000025	1.1185172874540443E-4	-5.592830882350562E-7
129.0	1085.5242	3506.0	0.07845893	-0.7461749	0.0025114087499999997	0.0022645562500000008	1.626489570312497E-5	-2.484199218750001E-4
130.98726	1073.0764	3523.0	0.104618825	-0.7374248	0.0015388173529411766	5.147117647058814E-4	-5.721125865051901E-5	-1.0293202854671291E-4
132.64163	1061.0751	3540.0	0.1210037	-0.73862165	9.638161764705886E-4	-7.040294117647217E-5	-3.382359861591694E-5	-3.4418512110726676E-5
134.71138	1049.7317	3556.0	0.14338166	-0.677789	0.0013986224999999993	0.0038020406250000027	2.7175395220588166E-5	2.4202772288602967E-4
138.24411	1038.2677	3573.0	0.1837133	-0.64301705	0.002372449411764706	0.0020454088235294116	5.7283935986159225E-5	-1.0333128243944654E-4
141.98395	1025.5562	3589.0	0.24109228	-0.67687654	0.0035861862499999998	-0.0021162181249999995	7.585855238970585E-5	-2.601016842830882E-4
145.83554	1013.4934	3606.0	0.27443144	-0.7337223	0.0019611270588235316	-0.003343868235294122	-9.559171712802755E-5	-7.22147123702425E-5
151.77902	1001.442	3623.0	0.33756772	-0.75681067	0.003713898823529411	-0.0013581394117647041	1.0310422145328703E-4	1.1680757785467166E-4
158.85931	990.71106	3640.0	0.41066948	-0.6969921	0.004300103529411762	0.003518739411764707	3.448262975778536E-5	2.8687522491349475E-4
164.21303	982.6449	3656.0	0.4249093	-0.55481315	8.899887500000009E-4	0.008886184375000002	-2.1313217371323509E-4	3.354653102022059E-4
171.72029	973.41956	3673.0	0.4626939	-0.45566034	0.002222623529411765	0.005832518235294117	7.839028114186847E-5	-1.796274199826991E-4
181.10527	962.0737	3689.0	0.52023554	-0.5157603	0.0035963525000000038	-0.003756247499999997	8.585806066176494E-5	-5.992978584558821E-4
188.96715	951.291	3706.0	0.55726045	-0.63165593	0.002177935882352939	-0.006817390000000001	-8.343627162629792E-5	-1.800672058823532E-4
196.44568	941.3314	3722.0	0.5436399	-0.67771935	-8.51284375000004E-4	-0.002878963750000005	-1.8932626608455895E-4	2.461516406249998E-4
203.98538	932.5183	3739.0	0.4897605	-0.6235987	-0.003169376470588233	0.0031835676470588297	-1.3635835856401347E-4	3.5661949394463733E-4
211.42761	924.5724	3756.0	0.4249133	-0.496313	-0.003814541176470588	0.007487394117647056	-3.795086505190323E-5	2.53166262975778E-4
221.30782	915.69214	3773.0	0.47885382	-0.4404401	0.003172971764705882	0.0032866411764705884	4.1103017301038054E-4	-2.47103114186851E-4
233.11319	908.3639	3789.0	0.62958366	-0.42800188	0.009420615	7.7738875E-4	3.904777022058824E-4	-1.5682827665441178E-4
245.36116	899.7936	3806.0	0.76697963	-0.45593062	0.008082115882352943	-0.00164286705882353	-7.873524221453276E-5	-1.4236798875432528E-4
256.69537	891.24365	3823.0	0.84233356	-0.4990658	0.0044325841176470595	-0.0025373635294117644	-2.146783391003461E-4	-5.2617439446366734E-5
265.28537	884.7146	3839.0	0.7336571	-0.46385476	-0.006792278750000005	0.0022006900000000017	-7.015539292279415E-4	2.961283455882354E-4
273.955	878.7838	3856.0	0.51837957	-0.37729532	-0.012663384117647055	0.0050917317647058815	-3.4535913927335587E-4	1.7006128027681646E-4
284.66797	873.77734	3872.0	0.46601918	-0.30039972	-0.003272524375000002	0.0048059750000000005	5.869287339154408E-4	-1.785979779411756E-5
297.45343	868.5199	3889.0	0.5972649	-0.23554996	0.007720336470588236	0.003814691764705881	6.466388732698963E-4	-5.831077854671292E-5
308.14804	864.28394	3905.0	0.72670174	-0.22873677	0.0080898025	4.258243749999998E-4	2.309162683823522E-5	-2.1180421185661757E-4
318.09488	860.562	3922.0	0.7527915	-0.21718518	0.0015346917647058801	6.795052941176471E-4	-3.8559474913494826E-4	1.4922407006920427E-5
326.29202	857.854	3938.0	0.60814816	-0.16668569	-0.009040208749999994	0.0031562181250000005	-6.609312821691171E-4	1.5479455193014708E-4
335.58163	855.16736	3955.0	0.479093	-0.12263278	-0.007591480000000004	0.0025913476470588235	8.521933823529352E-5	-3.322767517301041E-5
345.18503	851.3259	3972.0	0.46250847	-0.1339562	-9.755605882352933E-4	-6.660835294117648E-4	3.891717301038065E-4	-1.9161359861591696E-4
355.70093	848.51965	3988.0	0.5578314	-0.17455932	0.005957683124999998	-0.0025376949999999995	4.333277320772057E-4	-1.1697571691176466E-4
367.82568	846.3624	4005.0	0.68573403	-0.17380726	0.00752368411764706	4.4238823529411696E-5	9.211770544982715E-5	1.5187846020761243E-4
379.08875	844.4852	4022.0	0.7523204	-0.12737544	0.003916845294117647	0.0027312835294117637	-2.121669896193772E-4	1.580614532871972E-4
390.3221	842.61304	4038.0	0.7428674	-0.08254836	-5.908125000000028E-4	0.0028016925000000003	-2.8172861213235313E-4	4.400560661764789E-6
399.341	842.0	4055.0	0.655317	-0.044646922	-0.00515002352941176	0.002229496352941177	-2.6818888408304455E-4	-3.365859688581315E-5
407.7714	839.8457	4071.0	0.52329856	-0.06015465	-0.008251152500000004	-9.692329999999999E-4	-1.9382056066176526E-4	-1.9992058455882354E-4
415.93887	839.0	4088.0	0.43248084	-0.06610179	-0.0053422188235294115	-3.4983176470588216E-4	1.7111374567474076E-4	3.6435366782006926E-5
425.53738	839.0	4104.0	0.44595498	-0.029171595	8.421337500000015E-4	0.0023081371874999995	3.865220358455883E-4	1.661230595128676E-4
434.82306	839.0	4121.0	0.5268099	0.012106764	0.004756171764705885	0.002428138764705882	2.302375302768167E-4	7.058916306228395E-6
445.4103	839.0	4138.0	0.62189984	0.037055872	0.005593525882352937	0.001467594588235294	4.9256124567473596E-5	-5.650259861591695E-5
454.9538	839.0	4154.0	0.6435714	0.04203103	0.0013544725000000021	3.10947375E-4	-2.649408363970584E-4	-7.229045082720588E-5
462.75772	839.0	4171.0	0.57418483	0.008750062	-0.004081562941176473	-0.0019577039999999998	-3.197667906574397E-4	-1.3345008088235292E-4
469.0427	840.0	4187.0	0.44038084	0.031049	-0.008362749374999999	0.001393683625	-2.6757415211397037E-4	2.0946172656249998E-4
474.6637	841.0	4204.0	0.31105137	0.06316131	-0.0076076158823529414	0.0018889594117647058	4.4419617214532795E-5	2.9133869809688577E-5
482.4949	843.1238	4220.0	0.29601428	0.10668042	-9.398181249999984E-4	0.002719944375	4.1673735983455894E-4	5.1936560202205884E-5
488.81613	844.954	4237.0	0.3357717	0.13664809	0.0023386717647058816	0.001762804117647059	1.9285234645328707E-4	-5.630236807958477E-5
495.50464	845.8762	4254.0	0.3982621	0.11754115	0.0036759058823529413	-0.0011239376470588236	7.866083044982704E-5	-1.6980833910034605E-4
503.04715	847.76184	4270.0	0.44481117	0.10443624	0.002909316874999998	-8.190568749999998E-4	-4.791181295955895E-5	1.9055048253676486E-5
511.19156	849.6383	4287.0	0.46875417	0.10486085	0.0014084117647058852	2.4977058823529755E-5	-8.82885358996537E-5	4.964905493079586E-5
519.0	851.5	4303.0	0.50634795	0.11216576	0.002349611249999998	4.5655687499999986E-4	5.882496783088204E-5	2.6973738511029383E-5
526.70825	854.4271	4320.0	0.5120156	0.16214226	3.3339117647058965E-4	0.002939794117647059	-1.1860118079584754E-4	1.4607277897923877E-4
531.88464	856.2949	4337.0	0.41684258	0.15935147	-0.005598412941176471	-1.6416411764705972E-4	-3.489296539792388E-4	-1.8258577854671286E-4
535.3339	858.167	4353.0	0.26125142	0.12972118	-0.0097244475	-0.0018518931250000002	-2.578771599264706E-4	-1.0548306295955878E-4
540.1473	860.0736	4370.0	0.18126209	0.110176444	-0.004705254705882354	-0.0011496903529411762	2.9524663494809685E-4	4.1306045415224946E-5
544.6851	862.895	4386.0	0.1672394	0.1234614	-8.764181249999985E-4	8.3030975E-4	2.3930228630514723E-4	1.2375000643382353E-4
549.5224	865.8408	4403.0	0.24165802	0.18100883	0.004377565882352941	0.0033851429411764712	3.09057882785467E-4	1.5028430536332183E-4
556.0972	869.3982	4420.0	0.34084934	0.21112314	0.005834783529411765	0.0017714299999999988	8.571868512110732E-5	-9.492429065743955E-5
561.8113	873.2075	4436.0	0.39643195	0.24388112	0.0034739131249999985	0.0020473737500000012	-1.475544002757354E-4	1.7246484375000156E-5
569.0	877.0	4453.0	0.42975459	0.2560753	0.001960155294117648	7.173047058823529E-4	-8.904457828719708E-5	-7.823935553633226E-5
574.0144	880.6763	4470.0	0.40129977	0.25102478	-0.00167381294117647	-2.9708941176470605E-4	-2.1376283737024223E-4	-5.967024221453287E-5
582.0996	884.5498	4486.0	0.42118505	0.24344231	0.0012428300000000003	-4.739043750000005E-4	1.8229018382352941E-4	-1.1050935202205903E-5
588.4661	888.23303	4503.0	0.41928884	0.22767575	-1.115417647058829E-4	-9.274447058823521E-4	-7.96689273356402E-5	-2.6678842993079504E-5
595.09644	892.06433	4519.0	0.42998126	0.22704676	6.682762499999988E-4	-3.931187500000148E-5	4.87386259191176E-5	5.550830193014691E-5
600.6396	895.75977	4536.0	0.3889938	0.2266477	-0.002411027058823528	-2.3474117647057582E-5	-1.8113548875432512E-4	9.316327854672882E-7
605.3055	899.537	4552.0	0.3120412	0.22631748	-0.004809537499999999	-2.0638750000001246E-5	-1.4990690257352942E-4	1.7721047794102096E-7
610.3808	903.38074	4569.0	0.25348428	0.22748628	-0.0034445247058823535	6.875294117647208E-5	8.029487024221443E-5	5.2583347750866665E-6
615.715	907.1433	4586.0	0.25812045	0.22943601	2.727158823529409E-4	1.14689999999999E-4	2.1866121107266438E-4	2.702179930795701E-6
621.3695	910.91296	4603.0	0.30363554	0.2284269	0.0026773582352941166	-5.935941176470632E-5	1.4144955017301032E-4	-1.023820069204149E-5
626.9897	914.6598	4619.0	0.3415143	0.22673608	0.0023674225000000007	-1.0567624999999886E-4	-1.937098345588224E-5	-2.8948023897057837E-6
632.6815	919.6815	4635.0	0.3600677	0.25363025	0.0011595874999999999	0.0016808856249999997	-7.548968750000005E-5	1.1166011718749991E-4
639.25464	923.1698	4652.0	0.38409606	0.26005325	0.001413432941176472	3.778235294117654E-4	1.4932084775086602E-5	-7.665071150519025E-5
645.9356	927.95703	4668.0	0.40753338	0.28203136	0.001464832499999999	0.0013736318749999997	3.21247242647043E-6	6.223802159926464E-5
651.4764	932.4763	4685.0	0.39774013	0.28155154	-5.760735294117633E-4	-2.8224705882354097E-5	-1.2005329584775073E-4	-8.246215181660905E-5
656.4201	936.42004	4703.0	0.3473953	0.2684138	-0.0027969350000000004	-7.298744444444449E-4	-1.233811928104576E-4	-3.898054103122727E-5
660.89	940.89	4718.0	0.2619473	0.24979474	-0.005696533333333335	-0.0012412706666666661	-1.9330655555555566E-4	-3.4093081481481414E-5
665.0283	945.0283	4735.0	0.21691711	0.25906536	-0.0026488347058823527	5.453305882352962E-4	1.7927638985005778E-4	1.0509419146482133E-4
668.7719	948.772	4752.0	0.1979024	0.2375923	-0.001118512352941176	-0.001263121176470589	9.001896193771628E-5	-1.0637951557093443E-4
671.5065	953.75977	4768.0	0.16426076	0.25122875	-0.0021026025	8.522781249999997E-4	-6.15056341911765E-5	1.3221245634191178E-4
675.30457	958.4568	4784.0	0.17059278	0.27916318	3.957512499999996E-4	0.0017459018750000006	1.5614710937499998E-4	5.585148437500006E-5
679.10223	963.1533	4801.0	0.19367589	0.29327688	0.0013578299999999993	8.302176470588239E-4	5.6592867647058803E-5	-5.386377811418687E-5
682.85895	967.78845	4818.0	0.22736444	0.31015173	0.0019816794117647066	9.926382352941174E-4	3.669702422145337E-5	9.554152249134914E-6
687.58746	972.5874	4835.0	0.27196503	0.30943093	0.0026235641176470584	-4.240000000000126E-5	3.775792387543246E-5	-6.088460207612463E-5
692.0401	977.3601	4851.0	0.28366774	0.2944368	7.314193750000003E-4	-9.371331249999997E-4	-1.1825904641544113E-4	-5.59208203124999E-5
696.7147	982.7147	4868.0	0.2913404	0.3013085	4.5133294117647045E-4	4.042176470588224E-4	-1.6475672577854698E-5	7.890298659169542E-5
700.92615	988.3893	4884.0	0.29197103	0.3291359	3.9414375000001306E-5	0.0017392125000000001	-2.5744910386029322E-5	8.34371783088236E-5
707.0231	994.0231	4901.0	0.31805855	0.35248393	0.0015345599999999986	0.001373413529411766	8.794974264705867E-5	-2.1517586505190247E-5
711.4051	1000.8102	4917.0	0.3161095	0.38875097	-1.2181562500000048E-4	0.0022666899999999983	-1.0352347656249994E-4	5.582977941176452E-5
716.15063	1007.22595	4934.0	0.30522236	0.42000222	-6.404199999999978E-4	0.0018383088235294123	-3.0506139705882194E-5	-2.5198892733563883E-5
719.9254	1013.8882	4951.0	0.2632785	0.43192023	-0.002467285882352941	7.010594117647079E-4	-1.0746269896193784E-4	-6.689702422145319E-5
722.85834	1020.43335	4967.0	0.19710511	0.41883856	-0.004135836875000002	-8.176043749999994E-4	-1.0428443704044128E-4	-9.49164866727942E-5
725.5074	1026.2611	4984.0	0.12230829	0.3853402	-0.00439981294117647	-0.001970491764705883	-1.5528003892733457E-5	-6.781690527681667E-5
727.652	1032.9559	5000.0	0.103219315	0.3673477	-0.0011930609374999996	-0.0011245312500000014	2.0042200022977942E-4	5.287253216911759E-5
729.5247	1038.5742	5017.0	0.08121706	0.36275437	-0.0012942502941176478	-2.7019588235294156E-4	-5.952315095155775E-6	5.0255021626297635E-5
731.3976	1044.1927	5034.0	0.082334496	0.34048197	6.573152941176467E-5	-0.0013101411764705865	7.99989307958478E-5	-6.117325259515559E-5
733.3034	1049.9103	5050.0	0.09074754	0.32592294	5.258152500000005E-4	-9.099393750000018E-4	2.875523253676474E-5	2.5012612591911548E-5
735.1732	1056.6929	5067.0	0.097009085	0.35160714	3.6832617647058785E-4	0.0015108352941176466	-9.264063148788981E-6	1.4239850994809695E-4
737.0694	1064.2776	5083.0	0.1117686	0.41768056	9.224696875E-4	0.00412958875	3.463396943933826E-5	1.6367209099264708E-4
737.88	1072.52	5100.0	0.085135065	0.50970334	-0.0015666785294117646	0.005413104705882351	-1.4642048334775087E-4	7.550093858131479E-5
738.81836	1081.0917	5117.0	0.0493775	0.556102	-0.002103386176470588	0.002729332941176473	-3.157103806228374E-5	-1.578689273356399E-4
739.0	1088.7993	5133.0	0.016933592	0.54950523	-0.0020277442499999996	-4.1229812500000185E-4	4.727620404411788E-6	-1.9635194163602967E-4
740.0	1096.8657	5150.0	0.012468891	0.50036037	-2.626294705882354E-4	-0.0028908741176470565	1.0383028114186848E-4	-1.4579858780276793E-4
741.0	1104.869	5167.0	0.036385443	0.4812556	0.0014068560000000002	-0.0011238099999999996	9.820502768166092E-5	1.039449480968857E-4
741.0	1113.6974	5183.0	0.03338547	0.49532908	-1.874983125000002E-4	8.795924999999982E-4	-9.964714453125002E-5	1.2521265624999985E-4
742.2255	1119.6766	5200.0	0.037619866	0.45645487	2.490821176470589E-4	-0.0022867182352941154	2.5681201773356416E-5	-1.8625357266435964E-4
741.0	1127.4321	5216.0	-0.006512586	0.43434525	-0.00275827825	-0.0013818512499999998	-1.879600229779412E-4	5.655418658088223E-5
741.0	1134.934	5233.0	-0.039240632	0.41247824	-0.001925179176470588	-0.0012862947058823542	4.90058278546713E-5	5.620973183390917E-6
740.0	1142.4839	5249.0	-0.061088268	0.42821681	-0.0013654772500000002	9.836606250000005E-4	3.498137040441174E-5	1.4187220818014717E-4
740.0	1151.0814	5266.0	-0.049868293	0.48083442	6.599985294117647E-4	0.003095153529411764	1.19145634083045E-4	1.2420546496539784E-4
739.0	1160.2655	5282.0	-0.04922373	0.5491895	4.028518750000005E-5	0.004272192500000001	-3.873208386948529E-5	7.356493566176481E-5
737.5	1168.0	5299.0	-0.058463074	0.548724	-5.434908235294115E-4	-2.7382352941176915E-5	-3.433976535467127E-5	-2.5291616782006926E-4
735.60406	1178.9797	5316.0	-0.109496	0.6023413	-0.0030019368235294115	0.0031539588235294106	-1.4461447058823529E-4	1.8713771626297575E-4
733.69415	1187.2234	5333.0	-0.13863432	0.5865053	-0.0017140188235294123	-9.315294117647036E-4	7.575988235294114E-5	-2.40322837370242E-4
731.84576	1197.9253	5349.0	-0.15018962	0.5862405	-7.222062499999994E-4	-1.6549999999997123E-5	6.19882858455883E-5	5.718621323529415E-5
727.7589	1210.8438	5366.0	-0.18841064	0.6816727	-0.002248295294117647	0.00561365882352941	-8.976994377162632E-5	3.3118875432525927E-4
723.99664	1223.0078	5382.0	-0.23313704	0.7757692	-0.0027954	0.005881031250000002	-3.419404411764707E-5	1.6710776654411973E-5
720.36633	1234.7179	5399.0	-0.28017694	0.82946783	-0.0027670529411764704	0.0031587429411764688	1.6674740484429154E-6	-1.601346064013843E-4
715.46405	1246.8398	5416.0	-0.3124738	0.8168438	-0.0018998152941176493	-7.425900000000004E-4	5.1013979238754186E-5	-2.2949017301038054E-4
711.1586	1257.069	5433.0	-0.3018213	0.6932614	6.26617647058824E-4	-0.0072695529411764695	1.486137024221455E-4	-3.839389965397923E-4
706.93475	1268.1957	5456.0	-0.28434762	0.61658555	7.59725217391304E-4	-0.003333732608695652	5.787285666629563E-6	1.711226231513399E-4
701.2889	1280.9945	5467.0	-0.2947202	0.6583068	-9.429618181818149E-4	0.003792840909090903	-1.5478973050664718E-4	6.478703197987777E-4
693.7482	1294.1906	5482.0	-0.38604185	0.74794674	-0.0060881100000000025	0.005975996000000006	-3.430098787878792E-4	1.4554367272727353E-4
687.4832	1307.2059	5499.0	-0.44808492	0.82844216	-0.003649592352941175	0.004735024705882352	1.434422145328722E-4	-7.299831141868555E-5
680.9507	1320.1151	5515.0	-0.47445852	0.86128217	-0.0016483499999999998	0.002052500624999995	1.2507764705882346E-4	-1.676577550551473E-4
674.5705	1330.1443	5531.0	-0.44221848	0.7561736	0.002015002499999998	-0.006569285624999997	2.2895953124999987E-4	-5.388616406249995E-4
667.71765	1340.1029	5548.0	-0.3837256	0.6099271	0.003440757647058825	-0.008602735294117644	8.386794982698981E-5	-1.1961468641868509E-4
660.3662	1349.2922	5565.0	-0.40691453	0.50759465	-0.0013640547058823527	-0.006019555882352943	-2.8263602076124576E-4	1.5195173010380594E-4
651.3108	1357.6892	5581.0	-0.496852	0.44479534	-0.005621091875000001	-0.003924956875000003	-2.6606482306985304E-4	1.309124379595587E-4
641.7581	1365.7935	5598.0	-0.58803254	0.4392831	-0.00536356117647059	-3.2424941176470597E-4	1.5148864619377125E-5	2.1180632136678218E-4
631.0959	1373.2694	5615.0	-0.6620928	0.4316996	-0.004356485882352941	-4.460882352941156E-4	5.923972318339113E-5	-7.166989619377037E-6
620.95593	1379.6265	5631.0	-0.6987687	0.38511878	-0.002292243749999999	-0.0029113012500000014	1.2901513327205887E-4	-1.5407581341911786E-4
610.7043	1385.1478	5648.0	-0.6752792	0.32447016	0.0013817352941176502	-0.0035675658823529403	2.1611641435986172E-4	-3.860380190311405E-5
599.2447	1389.8951	5664.0	-0.66302	0.25904018	7.661999999999947E-4	-0.00408937375	-3.847095588235347E-5	-3.261299172794123E-5
584.7161	1392.5709	5681.0	-0.7691901	0.17307508	-0.006245299999999996	-0.005056770588235295	-4.124411764705877E-4	-5.6905696366782067E-5
569.1472	1394.0	5697.0	-0.93047285	0.08198214	-0.010080171875000002	-0.00569330875	-2.3967949218750036E-4	-3.978363511029405E-5
555.2664	1394.0	5714.0	-1.0273508	-0.025483444	-0.00569870294117647	-0.0063215049411764705	2.5773346669550186E-4	-3.6952717128027684E-5
544.6031	1392.5206	5731.0	-0.88086325	-0.13251342	0.008616914705882354	-0.00629588094117647	8.420951557093426E-4	1.5072941176470666E-6
533.57916	1390.5966	5747.0	-0.65892214	-0.20281939	0.013871319374999996	-0.004394123125	3.2840029181985264E-4	1.1885986351102941E-4
521.12274	1388.7318	5764.0	-0.5823947	-0.21049923	0.004501614117647059	-4.517552941176483E-4	-5.511591327854668E-4	2.31903990051903E-4
506.86093	1385.8577	5781.0	-0.69153506	-0.21293962	-0.006420021176470584	-1.4355235294117569E-4	-6.424491349480967E-4	1.8129584775086626E-5
496.09106	1382.0304	5797.0	-0.78024817	-0.22979413	-0.0055445693750000025	-0.001053406875000001	5.471573759191137E-5	-5.686590762867659E-5
484.47455	1378.1898	5813.0	-0.7881156	-0.25376755	-4.917143750000005E-4	-0.0014983387499999997	3.158034375000001E-4	-2.7808242187499915E-5
475.0853	1373.4341	5831.0	-0.6397333	-0.30296212	0.008243461111111116	-0.0027330316666666662	4.852875270061731E-4	-6.859405092592591E-5
465.50934	1367.9056	5847.0	-0.51067084	-0.3406043	0.00806640375	-0.0023526362500000016	-1.1066085069444767E-5	2.377471354166654E-5
454.65216	1361.326	5864.0	-0.5179889	-0.39873064	-4.304741176470597E-4	-0.0034191964705882353	-4.998163451557093E-4	-6.273883650519021E-5
443.21658	1354.1444	5880.0	-0.61827266	-0.45075792	-0.0062677350000000034	-0.003251704999999997	-3.64828805147059E-4	1.0468216911764885E-5
432.19785	1346.7986	5897.0	-0.6821268	-0.4956186	-0.0037561258823529415	-0.002638863529411767	1.4774171280276834E-4	3.604949826989589E-5
421.77515	1340.3876	5914.0	-0.6977067	-0.47893795	-9.164647058823518E-4	9.81214705882354E-4	1.670388927335641E-4	2.12945778546713E-4
412.34033	1332.4723	5930.0	-0.6253769	-0.4595644	0.0045206125	0.001210846875000001	3.3981732536764696E-4	1.4352010569852936E-5
405.35504	1325.3551	5946.0	-0.496626	-0.4434041	0.00804693125	0.0010100187499999976	2.20394921875E-4	-1.255175781250022E-5
396.95676	1317.7654	5963.0	-0.41129035	-0.44768044	0.005019744117647058	-2.515494117647053E-4	-1.7806983131487893E-4	-7.420989186851193E-5
386.243	1307.243	5979.0	-0.47615376	-0.5390589	-0.004053963124999997	-0.00571115375	-5.67106702665441E-4	-3.412252711397059E-4
376.0	1297.0	5996.0	-0.60586756	-0.65700793	-0.007630223529411764	-0.006938178235294118	-2.1036825908304509E-4	-7.217791089965403E-5
365.98657	1287.4888	6013.0	-0.6767138	-0.67416996	-0.004167425882352945	-0.0010095311764705846	2.0369397923875407E-4	3.4874394463667844E-4
357.55157	1278.1895	6029.0	-0.6224238	-0.6330482	0.0033931250000000038	0.0025701100000000004	4.725344301470593E-4	2.2372757352941158E-4
349.70737	1268.3842	6046.0	-0.49304372	-0.5821431	0.007610592941176468	0.002994417647058819	2.480863494809685E-4	2.495927335640109E-5
343.48843	1260.3179	6062.0	-0.36686578	-0.5094241	0.007886121250000003	0.004544937499999999	1.722051930147094E-5	9.690749080882373E-5
337.8644	1249.7288	6079.0	-0.2930124	-0.5446585	0.004344316470588233	-0.002072611764705882	-2.0834145761245703E-4	-3.8926760380622827E-4
332.23685	1238.4738	6096.0	-0.27002043	-0.6263333	0.0013524688235294134	-0.004804399999999996	-1.759910380622835E-4	-1.606934256055361E-4
326.57852	1227.9642	6112.0	-0.27335453	-0.686227	-2.083812500000004E-4	-0.003743356250000003	-9.755312959558836E-5	6.631523437499956E-5
320.93298	1217.555	6129.0	-0.30018252	-0.69892627	-0.0015781170588235309	-7.47015882352937E-4	-8.057269463667826E-5	1.7625531574394507E-4
315.1867	1207.9778	6145.0	-0.33656436	-0.6408476	-0.002273865	0.003629916875	-4.3484246323529315E-5	2.735582973345586E-4
311.0714	1198.6786	6163.0	-0.30746025	-0.5471512	0.001616895000000001	0.0052053555555555565	2.161533333333334E-4	8.752437114197536E-5
305.00107	1190.3351	6179.0	-0.3019089	-0.4915273	3.4695937500000065E-4	0.0034764937499999968	-7.937097656250002E-5	-1.0805386284722248E-4
299.28824	1178.5765	6195.0	-0.31766	-0.5634729	-9.844437500000011E-4	-0.004496600000000003	-8.321269531250011E-5	-4.98318359375E-4
294.75064	1165.1273	6212.0	-0.31446436	-0.71901935	1.8797882352941173E-4	-0.009149791176470582	6.896603373702429E-5	-2.737171280276811E-4
291.999	1148.9908	6228.0	-0.24297635	-0.9348011	0.004468000624999999	-0.013486359375000007	2.6750136259191175E-4	-2.7103551240808903E-4
291.0	1134.8605	6245.0	-0.12162674	-1.0542499	0.007138212352941177	-0.007026400000000001	1.570712781141869E-4	3.7999761029411795E-4
291.0	1121.6785	6261.0	0.050184343	-0.98757434	0.0107381926875	0.004167222500000005	2.2499877090992646E-4	6.996014062500004E-4
293.6737	1106.6104	6278.0	0.18284275	-0.88464856	0.0078034357058823535	0.0060544576470588215	-1.7263276362456745E-4	1.110138321799304E-4
298.66153	1090.5692	6295.0	0.3143011	-0.891295	0.007732844117647059	-3.909670588235247E-4	-4.152446366782043E-6	-3.791426297577851E-4
304.22095	1074.3372	6312.0	0.43172613	-0.96193403	0.006907354705882352	-0.004155237058823532	-4.855820069204158E-5	-2.2142764705882395E-4
310.87878	1060.9495	6328.0	0.5122273	-0.9705593	0.005031323125000004	-5.390793750000011E-4	-1.1725197380514673E-4	2.2600985523897068E-4
317.79385	1051.0077	6345.0	0.5200191	-0.7814561	4.5834117647058263E-4	0.011123717647058825	-2.689989381487895E-4	6.860468836505191E-4
326.24728	1039.629	6361.0	0.5290567	-0.59043944	5.648500000000056E-4	0.011938541249999997	6.656801470588937E-6	5.0926475183823245E-5
333.77768	1030.278	6378.0	0.5267116	-0.47512907	-1.379470588235353E-4	0.006782962941176474	-4.1341003460208285E-5	-3.032693122837367E-4
341.35635	1021.6437	6394.0	0.51355404	-0.44288704	-8.223474999999938E-4	0.0020151268749999986	-4.277502757352866E-5	-2.979897541360297E-4
350.6571	1015.8058	6411.0	0.521461	-0.39540884	4.651152941176416E-4	0.0027928352941176487	7.573310553633149E-5	4.5747554065744125E-5
361.59546	1010.2023	6428.0	0.59170985	-0.28978455	0.004132285294117649	0.006213193529411765	2.157158823529416E-4	2.0119754325259508E-4
371.5	1006.0	6444.0	0.67569	-0.18989865	0.005248759375000002	0.006242868749999998	6.977963005514706E-5	1.8547012867645802E-6
383.10385	1003.2987	6461.0	0.73180026	-0.114425376	0.0033006035294117627	0.004439604352941177	-1.1459740268166113E-4	-1.0607437629757772E-4
394.3669	1003.0	6477.0	0.73555034	-0.023626257	2.343799999999993E-4	0.0056749449375	-1.9163897058823521E-4	7.720878653492643E-5
401.5248	1002.0	6494.0	0.59551096	0.02941687	-0.00823761058823529	0.003120183941176471	-4.983523875432523E-4	-1.5028005860726642E-4
410.11008	1003.02747	6511.0	0.4867269	0.10060529	-0.006399062352941178	0.004187554117647059	1.081498961937713E-4	6.278648096885814E-5
422.0937	1004.8705	6527.0	0.5064216	0.15404385	0.0012309187500000006	0.0033399100000000006	4.7687381893382364E-4	-5.297775735294116E-5
434.7848	1007.7975	6544.0	0.65778095	0.21773645	0.008903491176470588	0.003746623529411764	4.513277897923875E-4	2.3924325259515502E-5
445.46524	1011.3861	6561.0	0.78704906	0.2618009	0.0076040064705882315	0.002592026470588236	-7.644027681660918E-5	-6.791747404844284E-5
454.5	1015.0	6577.0	0.7390496	0.29257807	-0.0029999662499999996	0.0019235731250000013	-6.627482950367644E-4	-4.177833409926466E-5
462.74728	1019.87366	6593.0	0.541594	0.31060752	-0.012340974999999997	0.0011268406250000002	-5.838130468749998E-4	-4.979578125000007E-5
470.14905	1024.5746	6610.0	0.3865262	0.32647353	-0.00912163529411765	9.332947058823521E-4	1.893729238754322E-4	-1.1385054065744002E-5
477.772	1030.579	6627.0	0.35155088	0.34849295	-0.0020573717647058808	0.0012952600000000008	4.1554491349480996E-4	2.129207612456757E-5
485.35278	1036.2645	6643.0	0.3881079	0.36660498	0.0022848137499999997	0.001132001875	2.7138659466911753E-4	-1.0203632812500043E-5
495.92728	1043.9418	6660.0	0.4953493	0.42191276	0.006308317647058823	0.0032533988235294103	2.366766998269896E-4	1.2478805579584765E-4
507.22357	1050.4824	6677.0	0.66206443	0.46381003	0.00980677235294118	0.0024645452941176463	2.0579145328719745E-4	-4.640314878892729E-5
518.4565	1059.7137	6693.0	0.7474237	0.5170838	0.005334954374999999	0.003329610625	-2.794886236213238E-4	5.40665831801471E-5
526.5112	1069.139	6710.0	0.7002494	0.5877743	-0.002774958823529412	0.004158264705882353	-4.7705371756055363E-4	4.874435769896193E-5
533.5295	1079.5492	6726.0	0.5178182	0.65884835	-0.011401950000000001	0.004442128125	-5.391869485294118E-4	1.774146369485296E-5
539.2199	1089.0331	6743.0	0.31869066	0.66849566	-0.011713384705882353	5.674888235294162E-4	-1.8319688581314816E-5	-2.2791995891003434E-4
542.5768	1098.1536	6760.0	0.16637324	0.6410642	-0.008959848235294119	-0.0016136152941176513	1.619727335640138E-4	-1.283002422145334E-4
545.3631	1107.9077	6776.0	0.07667521	0.5728518	-0.005606126875000001	-0.004263274999999997	2.0960758501838237E-4	-1.656037316176466E-4
545.0	1115.107	6793.0	-0.014154553	0.4909704	-0.0053429272352941174	-0.0048165529411764735	1.54823317474049E-5	-3.254576124567509E-5
545.0605	1124.6975	6809.0	-0.090826996	0.47126472	-0.0047920276874999996	-0.0012316049999999967	3.443122173713237E-5	2.240592463235298E-4
541.3878	1134.0305	6826.0	-0.20312917	0.5156692	-0.006606010235294118	0.002612028235294119	-1.0670485575259521E-4	2.2609607266435976E-4
535.1843	1144.2235	6843.0	-0.36348712	0.58117324	-0.009432820588235294	0.003853178823529411	-1.6628296193771619E-4	7.300885813148776E-5
524.3465	1156.0718	6859.0	-0.6049174	0.67639095	-0.015089392500000003	0.005951106875000001	-3.5353574448529436E-4	1.3112050321691186E-4
517.0	1162.5	6876.0	-0.7806464	0.7474971	-0.010336999999999995	0.004182714705882351	2.7955250000000046E-4	-1.0402306877162643E-4
521.0	1159.0	6876.0	-0.7806464	0.7474971	-1.1353205351948807E-4	1.0871103839441536E-4	-1.6511351588058183E-8	1.581021500791381E-8
