# Supplementary material for: Finger drawing on smartphone screens enables early Parkinson’s disease detection through hybrid 1D-CNN and BiGRU deep learning architecture
Source: PLoS One. 2025 Jul 14;20(7):e0327733. doi: 10.1371/journal.pone.0327733 (PMC12258557; doi:10.1371/journal.pone.0327733)
Supplement: S2 File — (ZIP) [file pone.0327733.s002.zip › Dataset/Spiral/healthy/048_HC_SPIR_R.txt]

573.0	648.0	0.0	0.0	0.0	0.0	0.0	0.0	0.0
610.3865	643.6409	16.0	1.6869231	0.006487709	0.10543269375	4.054818125E-4	0.006589543359375	2.534261328125E-5
637.2327	647.6047	33.0	1.5040219	0.4261465	-0.010758894117647064	0.024685811235294116	-0.00683479928633218	0.0014282546719290657
664.0422	657.0865	49.0	1.5040556	0.76081616	2.106250000008525E-6	0.02091685375	6.72562522977942E-4	-2.3555984283088233E-4
691.8155	669.3139	66.0	1.553901	0.9635402	0.0029320823529411723	0.011924943529411765	1.723515354671273E-4	-5.289358953287196E-4
727.8302	686.34064	82.0	1.8737192	1.2003126	0.019988637500000003	0.014798275	0.001066034696691177	1.7958321691176468E-4
755.9429	703.5304	98.0	1.9721209	1.3026679	0.006150106249999995	0.006397206250000009	-8.649082031250005E-4	-5.250667968749994E-4
774.11835	716.0789	115.0	1.6837877	1.1988482	-0.016960776470588225	-0.006107041176470592	-0.0013594636894463659	-7.355439662629766E-4
800.5131	738.54175	132.0	1.3305818	1.1289119	-0.020776817647058826	-0.004113899999999997	-2.244730103806236E-4	1.1724359861591738E-4
839.1236	772.405	149.0	1.4840467	1.5440885	0.009027347058823524	0.024422152941176466	0.00175318615916955	0.0016785913494809684
870.64386	805.9707	165.0	1.9713138	2.1400385	0.030454193749999997	0.03724687500000001	0.0013391779181985296	8.015451286764717E-4
897.3685	840.8047	181.0	2.1735117	2.5703986	0.012637368750000016	0.02689750624999998	-0.0011135515624999988	-6.46835546875002E-4
922.279	877.05273	198.0	1.8912632	2.6047046	-0.01660285294117648	0.002017999999999997	-0.0017200130406574408	-0.001463500367647058
938.8353	913.1245	215.0	1.1890908	2.3738122	-0.041304258823529415	-0.013581905882352922	-0.0014530238754325256	-9.176415224913482E-4
950.09735	952.0088	231.0	0.5789364	2.2949681	-0.03813465	-0.004927756249999998	1.9810055147058848E-4	5.408843520220577E-4
958.7832	992.4824	248.0	0.30130532	2.434924	-0.01633124	0.008232699999999996	0.0012825535294117647	7.741444852941173E-4
963.0726	1034.2617	264.0	0.011389387	2.5569222	-0.018119745812499997	0.007624887499999983	-1.1178161328124982E-4	-3.7988281250000804E-5
964.0	1072.992	281.0	-0.15921648	2.5626223	-0.010035639235294117	3.353000000000188E-4	4.7553568101211066E-4	-4.2879926470588026E-4
960.8061	1112.1636	313.0	-0.29695043	2.4787674	-0.0043041859375	-0.0026204656249999986	1.7910791555606615E-4	-9.236767578125054E-5
947.66656	1184.8004	331.0	-0.6235882	2.1296628	-0.01814654277777778	-0.0193947	-7.690198244598768E-4	-9.319019097222223E-4
939.3324	1220.1713	347.0	-0.702722	2.0461156	-0.004945862499999995	-0.0052217000000000235	8.250425173611116E-4	8.858124999999986E-4
923.87305	1255.2539	364.0	-0.8685372	2.0489962	-0.00975383529411765	1.694470588235366E-4	-2.8282192906574436E-4	3.171262975778565E-4
906.08075	1289.6547	381.0	-1.1105546	2.0226793	-0.01423631764705882	-0.0015480529411764626	-2.636754325259512E-4	-1.0102941176470584E-4
887.6435	1321.6685	397.0	-1.3150848	1.9721172	-0.0127831375	-0.0031601312500000034	9.082375919117625E-5	-1.007548943014713E-4
869.9468	1349.0768	414.0	-1.3032986	1.7396766	6.933058823529394E-4	-0.013672976470588242	7.927319636678199E-4	-6.184026600346023E-4
850.40924	1372.5089	430.0	-1.2923455	1.4606471	6.845687500000031E-4	-0.01743934374999999	-5.460707720585198E-7	-2.3539795496323418E-4
831.2635	1389.877	447.0	-1.1977215	1.0796318	0.0055661176470588125	-0.022412664705882355	2.871499351211064E-4	-2.9254829152249213E-4
814.4634	1403.7195	464.0	-1.12581	0.6881078	0.004230088235294125	-0.023030823529411763	-7.858996539792278E-5	-3.6362283737024024E-5
796.21484	1414.8926	480.0	-1.0710303	0.44916034	0.0034237312499999922	-0.014934216250000003	-5.039731158088331E-5	5.06037954963235E-4
776.0089	1424.9059	497.0	-1.0896682	0.3282508	-0.001096347058823522	-0.00711232588235294	-2.6588695934255967E-4	4.601111980968861E-4
755.27014	1433.6919	514.0	-1.1874372	0.30795124	-0.005751117647058823	-0.001194091764705882	-2.7381003460207656E-4	3.481314186851211E-4
736.93414	1442.033	530.0	-1.2465894	0.35078022	-0.0036970124999999993	0.0026768112499999976	1.283815716911765E-4	2.4193143841911747E-4
711.5888	1451.1174	546.0	-1.3568262	0.41456005	-0.0068898000000000015	0.003986239375000002	-1.9954921875000014E-4	8.18392578125003E-5
685.5494	1458.9849	563.0	-1.527765	0.4554393	-0.010055223529411768	0.002404661764705881	-1.862013840830451E-4	-9.303397707612479E-5
664.5932	1464.2019	580.0	-1.5526809	0.39357165	-0.0014656411764705812	-0.0036392735294117646	5.05269550173011E-4	-3.555256055363321E-4
638.54504	1467.6854	596.0	-1.5832099	0.25505877	-0.0019080625000000018	-0.008657055	-2.765133272058879E-5	-3.1361134191176473E-4
615.26886	1469.3109	613.0	-1.4988879	0.078306854	0.004960117647058824	-0.010397171529411765	4.040105968858133E-4	-1.0235979584775085E-4
588.3366	1471.1902	629.0	-1.4809502	-0.014459943	0.0011211062499999896	-0.0057979248125	-2.3993821231617715E-4	2.874529198069853E-4
558.2254	1474.3468	646.0	-1.6995717	0.02486638	-0.012860088235294106	0.0023133131176470588	-8.224232050172998E-4	4.77131642949827E-4
533.2931	1476.1422	663.0	-1.7612215	0.08949832	-0.003626458823529417	0.0038018788235294116	5.431546712802758E-4	8.756268858131488E-5
506.8716	1477.0092	679.0	-1.6776102	0.09258268	0.0052257062500000034	1.9277249999999965E-4	5.532603170955888E-4	-2.2556914522058825E-4
480.05792	1478.9955	696.0	-1.625839	0.08916045	0.0030453647058823474	-2.0130764705882342E-4	-1.282553849480974E-4	-2.318118512110724E-5
457.95438	1480.9204	712.0	-1.4361305	0.08041058	0.011856781250000004	-5.468668750000004E-4	5.507135340073535E-4	-2.1597451746323563E-5
431.47223	1481.0	729.0	-1.4015404	0.057395715	0.00203471176470588	-0.0013538155882352938	-5.777687932525955E-4	-4.746757136678196E-5
411.54288	1479.1714	746.0	-1.3643166	-0.02061017	0.0021896352941176487	-0.0045885814705882355	9.113148788927572E-6	-1.9028034602076128E-4
394.7709	1477.4427	762.0	-1.1080956	-0.13470069	0.016013812500000002	-0.007130657500000001	8.64011075367647E-4	-1.5887975183823534E-4
376.58847	1473.5752	779.0	-0.936486	-0.2537944	0.010094682352941172	-0.007005512352941175	-3.4818412629757827E-4	7.361479238754481E-6
359.8604	1469.7151	796.0	-0.8570841	-0.31664476	0.004670700000000002	-0.0036970800000000028	-3.190577854671277E-4	1.9461366782006894E-4
345.4748	1465.825	812.0	-0.7946473	-0.3156222	0.0039023000000000044	6.391000000000036E-5	-4.8024999999999826E-5	2.350618750000002E-4
334.0	1462.0	829.0	-0.76595914	-0.29641703	0.0016875388235294095	0.0011297158823529408	-1.3028006920415264E-4	6.269446366782003E-5
324.12982	1456.565	846.0	-0.56852335	-0.29924282	0.01161387	-1.6622294117647028E-4	5.839018339100347E-4	-7.623169550173006E-5
312.486	1449.324	862.0	-0.47332376	-0.3661624	0.005949974375	-0.004182473749999999	-3.539934765625E-4	-2.510156755514705E-4
300.843	1441.2025	878.0	-0.5478926	-0.4851981	-0.004660552499999998	-0.007439731250000001	-6.631579296874999E-4	-2.0357859375000017E-4
291.42905	1432.4291	895.0	-0.6042341	-0.5906709	-0.003314205882352944	-0.006204282352941175	7.919685986159143E-5	7.267346453287216E-5
282.00513	1422.8062	912.0	-0.59659106	-0.64696765	4.4959058823529677E-4	-0.0033115735294117652	2.2139979238754357E-4	1.701593425605535E-4
275.51675	1412.0336	930.0	-0.46985504	-0.6870573	0.007040889999999998	-0.0022272027777777764	3.661833006535945E-4	6.0242819535221604E-5
266.57657	1397.3225	945.0	-0.3968172	-0.81777674	0.004869189333333334	-0.008714629333333335	-1.4478004444444423E-4	-4.324951037037039E-4
258.75928	1380.4584	961.0	-0.41140172	-1.005621	-9.115325000000028E-4	-0.011740266250000006	-3.612951145833336E-4	-1.8910230729166696E-4
252.90727	1360.6909	979.0	-0.39402354	-1.2318816	9.654544444444456E-4	-0.012570033333333322	1.0427705246913603E-4	-4.609817129629535E-5
247.1388	1342.4626	995.0	-0.35349426	-1.3329928	0.00253308	-0.006319450000000004	9.797659722222215E-5	3.906614583333324E-4
242.16682	1322.8341	1011.0	-0.2945267	-1.327556	0.003685472500000002	3.398000000000012E-4	7.202453125000011E-5	4.1620312500000034E-4
236.58649	1301.346	1028.0	-0.24043195	-1.3026059	0.0031820441176470572	0.0014676529411764626	-2.961343425605557E-5	6.63442906574389E-5
229.74344	1276.2216	1046.0	-0.3187911	-1.4158145	-0.00435328611111111	-0.0062893666666666605	-4.186294571532315E-4	-4.3094553376906244E-4
223.23543	1252.0151	1061.0	-0.38824227	-1.5609365	-0.004630078	-0.009674799999999999	-1.845279259259265E-5	-2.256955555555559E-4
217.01596	1226.4025	1078.0	-0.41863868	-1.6542532	-0.001788024117647058	-0.005489217647058832	1.6717964013840837E-4	2.4621072664359806E-4
212.79843	1203.3914	1095.0	-0.36936745	-1.60102	0.0028983076470588233	0.003131364705882352	2.756665743944636E-4	5.070930795847755E-4
209.94914	1183.2202	1111.0	-0.22355965	-1.3811799	0.0091129875	0.013740006250000006	3.884174908088235E-4	6.630400965073534E-4
208.49696	1158.9635	1128.0	-0.07758041	-1.2725075	0.00858701411764706	0.006392494117647065	-3.093961072664353E-5	-4.322065960207612E-4
206.62465	1136.4957	1145.0	-0.0016670114	-1.2949433	0.004465494035294118	-0.001319752941176471	-2.4244235778546713E-4	-4.5366159169550217E-4
208.0	1114.0935	1161.0	0.07816698	-1.3366745	0.0049896244625	-0.002608200000000005	3.275815170036763E-5	-8.052794117647088E-5
209.30128	1092.6859	1178.0	0.12182982	-1.355608	0.002568402352941177	-0.0011137352941176432	-1.424248299740484E-4	8.79096885813154E-5
212.55363	1073.2318	1194.0	0.20128874	-1.2376842	0.004966182499999999	0.0073702375000000014	1.4986125919117638E-4	5.302482996323528E-4
215.19724	1055.2249	1211.0	0.2547153	-1.0763255	0.003142738823529411	0.009491688235294109	-1.0726139273356403E-4	1.2479121972318278E-4
221.38329	1038.8501	1227.0	0.34369865	-0.96744233	0.005561459375000001	0.006805198125000002	1.511700344669119E-4	-1.6790563189338168E-4
230.51308	1016.8712	1244.0	0.49397537	-1.045869	0.008839807058823531	-0.00461333352941176	1.9284398140138412E-4	-6.716783326124566E-4
241.09259	996.8148	1260.0	0.67994976	-1.1814853	0.011623399374999996	-0.008476018750000008	1.7397451976102906E-4	-2.4141782628676553E-4
253.52452	979.71326	1277.0	0.8469318	-1.216487	0.009822472941176474	-0.002058923529411766	-1.0593684904844246E-4	3.774761894463672E-4
263.4733	964.05347	1294.0	0.8752042	-1.092595	0.001663082352941175	0.00728776470588236	-4.7996415224913527E-4	5.498051903114192E-4
275.07977	948.2269	1310.0	0.7598077	-0.89231807	-0.007212281250000001	0.012517308125000001	-5.547102251838234E-4	3.268464636948526E-4
288.15582	933.61365	1327.0	0.7181436	-0.7806697	-0.0024508294117647047	0.006567551176470585	2.8008540224913506E-4	-3.499857028546715E-4
303.72	919.995	1343.0	0.8413915	-0.7803786	0.007702993749999998	1.8193749999999287E-5	6.346139476102939E-4	-4.093348391544116E-4
319.6722	906.99524	1360.0	0.99819654	-0.7638701	0.009223825882352946	9.710882352941199E-4	8.946071366782045E-5	5.605261678200709E-5
333.7231	896.27686	1376.0	1.0613004	-0.6696091	0.003943991249999994	0.0058913125000000025	-3.299896645220595E-4	3.075140165441177E-4
348.02435	885.1255	1393.0	0.95094055	-0.5933348	-0.0064917558823529365	0.004486723529411759	-6.138674783737017E-4	-8.262288062283786E-5
362.81754	876.0912	1410.0	0.8648773	-0.5371498	-0.005062544117647061	0.0033050000000000024	8.40712802768162E-5	-6.951314878892685E-5
379.7514	869.7495	1426.0	0.89277476	-0.41614795	0.0017435912500000025	0.007562615625000001	4.2538346047794147E-4	2.6610097656249994E-4
396.93976	864.3467	1443.0	1.0211599	-0.2949947	0.00755206705882353	0.007126661764705881	3.416750475778546E-4	-2.5644344723183528E-5
410.2137	860.6837	1460.0	1.0055387	-0.16780691	-9.188941176470589E-4	0.007481634705882353	-4.982918339100347E-4	2.088076124567478E-5
428.47595	857.50476	1476.0	0.9947221	-0.06687746	-6.760374999999971E-4	0.006308090625	1.5178538602941363E-5	-7.334650505514702E-5
447.64304	856.8174	1493.0	1.0832708	-0.0019219094	0.005208747058823525	0.0038209147411764704	3.461637975778542E-4	-1.463044637543253E-4
463.26086	857.0	1510.0	1.0840348	0.060097363	4.494117647058747E-5	0.003648192494117647	-3.037532871972316E-4	-1.0160132179930776E-5
475.536	857.0	1526.0	0.93640465	0.08694487	-0.009226884375000001	0.0016779691874999995	-5.794890969669118E-4	-1.2313895666360298E-4
490.42065	860.1051	1543.0	0.7913853	0.15634732	-0.00853055	0.00408249705882353	4.096084558823538E-5	1.414428159602077E-4
506.4754	862.8689	1559.0	0.7452596	0.22698122	-0.002882856249999996	0.00441461875	3.529808593750002E-4	2.0757605698529355E-5
522.5088	867.8158	1576.0	0.8997541	0.30380622	0.00908791176470588	0.004519117647058824	7.041628243944633E-4	6.1469939446366865E-6
535.93335	872.54285	1592.0	0.97126806	0.37228766	0.004469622499999999	0.00428009	-2.886430790441176E-4	-1.493922794117646E-5
548.62067	878.4088	1609.0	0.849491	0.40804738	-0.007163356470588235	0.00210351294117647	-6.842928806228372E-4	-1.2803394463667823E-4
563.0548	885.2705	1625.0	0.7437427	0.43738824	-0.006609268750000001	0.001833803749999998	3.463048253676463E-5	-1.685682444852951E-5
577.7085	891.1406	1642.0	0.78489137	0.4434412	0.00242051	3.5605647058823504E-4	5.31163455882353E-4	-8.692631055363312E-5
590.93567	897.9678	1659.0	0.83776313	0.43093774	0.0031101035294117674	-7.354976470588216E-4	4.056432525951574E-5	-6.42090657439445E-5
601.47186	903.73596	1675.0	0.78124774	0.4051226	-0.0035322118750000034	-0.0016134462500000009	-4.1514471277573567E-4	-5.487178768382371E-5
611.5	909.5	1692.0	0.6323525	0.35904384	-0.008758543529411763	-0.002710515294117647	-3.0743127378892707E-4	-6.453347318339095E-5
624.2404	915.3888	1708.0	0.5612261	0.3369436	-0.004445400000000002	-0.0013812649999999996	2.6957147058823507E-4	8.307814338235297E-5
637.9822	923.7041	1725.0	0.6786828	0.40045714	0.006909217647058828	0.003736090588235293	6.679186851211077E-4	3.010209169550172E-4
651.28796	931.3074	1742.0	0.83047354	0.4664889	0.008928867058823524	0.003884221176470588	1.1880290657439389E-4	8.713564013840876E-6
663.62115	940.0808	1758.0	0.8733705	0.54988635	0.002681060000000006	0.005212340624999999	-3.904879411764699E-4	8.30074655330882E-5
672.9163	947.73303	1775.0	0.72088856	0.5456644	-0.008969525882352943	-2.483499999999952E-4	-6.853285813148794E-4	-3.2121709558823497E-4
680.53973	957.6747	1792.0	0.489813	0.55931926	-0.013592680000000001	8.032270588235256E-4	-2.719502422145328E-4	6.18574740484424E-5
690.458	967.458	1808.0	0.41600725	0.586542	-0.004612859375	0.0017014212500000014	5.612387890625001E-4	5.613713694852974E-5
698.8624	976.828	1825.0	0.42296863	0.6185451	4.0949294117647157E-4	0.0018825352941176442	2.954324891868513E-4	1.0653767301037806E-5
706.5	986.0	1841.0	0.49616194	0.6619893	0.004574581875000001	0.0027152625000000027	2.6031805836397055E-4	5.204545036764741E-5
715.68774	1001.27136	1858.0	0.52917534	0.7420968	0.0019419647058823513	0.004712205882352941	-1.548598334775088E-4	1.1746725778546697E-4
720.67816	1015.71265	1875.0	0.39730075	0.8412359	-0.007757328823529412	0.005831711764705884	-5.70546678200692E-4	6.585328719723195E-5
723.8259	1030.6073	1891.0	0.20356862	0.9540088	-0.012108258124999998	0.007048306249999997	-2.7193308134191164E-4	7.603715533088204E-5
725.0	1044.2062	1908.0	0.033354703	0.97275484	-0.010012583352941177	0.0011027082352941188	1.232749865916954E-4	-3.497410596885811E-4
723.28925	1060.3967	1924.0	-0.14628185	0.95610535	-0.011227284562499999	-0.0010405931250000028	-7.591882559742638E-5	-1.339563350183826E-4
718.0139	1079.9443	1941.0	-0.31907222	1.045936	-0.010164139411764708	0.005284155882352942	6.253795004325238E-5	3.7204405925605555E-4
708.9832	1104.8436	1957.0	-0.55656475	1.331333	-0.014843283125000002	0.017837312500000008	-2.9244648207720587E-4	7.845722886029415E-4
699.4537	1127.6019	1974.0	-0.75566083	1.5972588	-0.011711534117647053	0.015642694117647057	1.8422052984429116E-4	-1.2909519896193826E-4
689.5	1152.5	1991.0	-0.8221435	1.6922337	-0.0039107452941176514	0.00558675882352941	4.588699307958471E-4	-5.915256055363322E-4
678.8215	1176.2285	2008.0	-0.7949	1.6172113	0.0016025588235294103	-0.004413082352941185	3.243120069204154E-4	-5.882259515570939E-4
671.8422	1194.8944	2024.0	-0.6207646	1.3676244	0.010883462500000003	-0.015599181249999997	5.800564797794121E-4	-6.991311810661757E-4
661.77075	1214.4585	2041.0	-0.5332345	1.1580658	0.005148829411764709	-0.012326976470588238	-3.373313581314879E-4	1.924826340830446E-4
647.53296	1235.3054	2057.0	-0.6581058	1.1013694	-0.007804456250000001	-0.003543524999999992	-8.095803538602944E-4	5.489657169117654E-4
633.6523	1253.7328	2074.0	-0.82964486	1.0564257	-0.010090532941176475	-0.0026437470588235377	-1.3447509948096904E-4	5.292811418685024E-5
620.4184	1267.5817	2090.0	-0.93273354	0.959501	-0.006443042499999996	-0.0060577937499999915	2.2796815257352992E-4	-2.1337791819852836E-4
608.89557	1282.1218	2107.0	-0.8820004	0.8399845	0.002984302352941174	-0.007030382352941178	5.545496972318336E-4	-5.721109429065803E-5
597.21814	1294.7819	2123.0	-0.74645436	0.6852464	0.008471627500000002	-0.00967113125	3.4295782169117676E-4	-1.6504680606617634E-4
582.714	1305.4645	2140.0	-0.7130662	0.5688822	0.0019640094117647057	-0.006844952941176472	-3.82801064013841E-4	1.6624578287197217E-4
566.3708	1313.486	2157.0	-0.872825	0.49926913	-0.009397576470588235	-0.004094886470588235	-6.683285813148789E-4	1.6176861591695515E-4
553.0688	1319.4656	2174.0	-0.9631673	0.3292086	-0.0053142529411764694	-0.010003560588235294	2.4019550173010382E-4	-3.475690657439446E-4
541.3481	1323.5507	2190.0	-0.8833723	0.16239147	0.004987187499999997	-0.010426070625	6.438400275735291E-4	-2.6406877297794175E-5
529.6279	1325.7286	2206.0	-0.7263158	0.04296232	0.009816031250000003	-0.007464321875000001	3.0180273437500037E-4	1.8510929687499999E-4
516.29095	1327.0	2223.0	-0.63547087	-0.035692796	0.005343819411764702	-0.0046267715294117644	-2.6307128460207653E-4	1.6691472621107272E-4
503.25766	1326.0	2239.0	-0.70519435	-0.10803196	-0.004357717499999997	-0.00452119775	-6.063460569852937E-4	6.598361213235287E-6
491.31485	1323.463	2256.0	-0.7843765	-0.2031284	-0.004657773529411768	-0.005593908235294117	-1.765035467128068E-5	-6.310061678200691E-5
481.5	1320.0	2273.0	-0.7086604	-0.28178048	0.0044538882352941215	-0.0046265929411764715	5.359801038062287E-4	5.690089965397917E-5
474.29245	1317.5731	2289.0	-0.50835425	-0.29950845	0.012519134374999998	-0.0011079981249999989	5.040778837316173E-4	2.1991217601102954E-4
466.4855	1312.2428	2306.0	-0.35905308	-0.3257193	0.00878242176470588	-0.0015418147058823533	-2.1980662413494806E-4	-2.5518622404844378E-5
456.55154	1303.8412	2323.0	-0.39655426	-0.42451772	-0.0022059517647058805	-0.005811671764705882	-6.463749134948094E-4	-2.51168062283737E-4
445.36877	1293.6406	2339.0	-0.5459325	-0.59338963	-0.009336140000000003	-0.010554494375000001	-4.4563676470588267E-4	-2.9642641314338243E-4
433.80878	1279.6102	2356.0	-0.71372116	-0.83389914	-0.009869921176470583	-0.014147618235294116	-3.139889273356353E-5	-2.1136022707612446E-4
423.0945	1262.6417	2373.0	-0.7603421	-1.0739268	-0.002742408235294121	-0.014119274117647058	4.1926546712802717E-4	1.6673010380622561E-6
413.7184	1241.1552	2389.0	-0.68782127	-1.3164041	0.004532551874999999	-0.01515483125	4.546850068933825E-4	-6.47223207720589E-5
406.0974	1217.3165	2406.0	-0.54632	-1.5556787	0.008323604117647059	-0.014074976470588241	2.2300307309688588E-4	6.352086937716229E-5
402.14276	1196.7137	2422.0	-0.3235362	-1.6334003	0.013923987500000002	-0.00485759999999999	3.5002396139705895E-4	5.760860294117657E-4
398.26288	1179.183	2439.0	-0.1390422	-1.4120473	0.010852588235294117	0.013020764705882348	-1.806705449826991E-4	0.0010516685121107257
396.1827	1162.4618	2455.0	-0.02473613	-1.0909464	0.007144129375000001	0.02006880625	-2.317786787683823E-4	4.4050259650735334E-4
396.76517	1146.8785	2472.0	0.05687914	-0.8342675	0.004800898235294118	0.015098758823529408	-1.3783712586505192E-4	-2.923557309688584E-4
399.46805	1133.8618	2488.0	0.17942686	-0.7150844	0.0076592325	0.007448943750000006	1.7864589154411762E-4	-4.7811344209558763E-4
403.03702	1122.605	2505.0	0.2912068	-0.65057594	0.006575290588235294	0.0037946152941176464	-6.376128892733564E-5	-2.1496049740484468E-4
409.50525	1113.4948	2522.0	0.43871784	-0.52539706	0.008677120000000002	0.007363463529411764	1.236370242214534E-4	2.099322491349481E-4
420.5233	1103.173	2538.0	0.6066884	-0.44484127	0.01049816	0.0050347368749999975	1.1381499999999986E-4	-1.4554541590073542E-4
435.6851	1092.2362	2555.0	0.89321995	-0.4893116	0.016854797058823527	-0.0026159017647058823	3.7391982698961926E-4	-4.500375670415223E-4
453.91245	1082.7518	2572.0	1.2171316	-0.5774414	0.019053626470588243	-0.00518410588235294	1.2934290657439502E-4	-1.5107083044982694E-4
466.1525	1075.565	2588.0	1.2230936	-0.5302443	3.7262499999998755E-4	0.0029498187499999995	-0.001167562591911766	5.083702895220587E-4
477.0369	1072.321	2605.0	0.9367229	-0.3232157	-0.01684533529411764	0.012178152941176471	-0.0010128211937716252	5.42843187716263E-4
488.74805	1069.7086	2621.0	0.65740246	-0.09129072	-0.0174575275	0.01449531125	-3.826201286764755E-5	1.4482239430147056E-4
501.31305	1069.0	2638.0	0.57779115	0.05905753	-0.004683018235294117	0.008844014705882353	7.514417214532871E-4	-3.3242920847750866E-4
511.5875	1069.0	2655.0	0.6208886	0.11494359	0.002535144117647058	0.003287415294117647	4.2459778546712794E-4	-3.2685878892733564E-4
519.2017	1073.1008	2671.0	0.58027893	0.22931732	-0.0025381043750000026	0.0071483581249999996	-3.170780307904413E-4	2.4130892693014703E-4
525.08405	1077.0841	2688.0	0.38433284	0.3215727	-0.011526240588235292	0.005426787058823529	-5.287138948961935E-4	-1.0126888624567473E-4
529.85815	1080.8582	2704.0	0.21346147	0.38334447	-0.010679460625000001	0.0038607356250000002	5.292374770220567E-5	-9.787821461397056E-5
532.9191	1086.7573	2721.0	0.09714919	0.40186366	-0.006841898823529411	0.0010893641176470598	2.2573892949827E-4	-1.630218533737024E-4
534.8411	1093.3645	2737.0	0.043518227	0.4217336	-0.0033519351875	0.0012418712499999984	2.1812272725183821E-4	9.531695772058661E-6
536.0	1100.0972	2754.0	-0.0013353229	0.44750875	-0.0026384441117647058	0.0015161852941176484	4.197006327854671E-5	1.6136120242214703E-5
535.2992	1107.8031	2771.0	-0.06636751	0.5019331	-0.0038254227705882353	0.003201432352941177	-6.982227404844291E-5	9.91321799307958E-5
531.64685	1116.3829	2787.0	-0.18737221	0.54058903	-0.00756279375	0.0024159956250000003	-2.3358568621323532E-4	-4.9089795496323535E-5
526.47577	1125.1553	2804.0	-0.3299829	0.5585133	-0.00838886411764706	0.0010543688235294096	-4.859237456747408E-5	-8.00956942041524E-5
518.05225	1134.9478	2820.0	-0.52270436	0.6045173	-0.012045091249999997	0.002875250000000003	-2.2851419577205859E-4	1.1380507352941208E-4
508.67206	1144.3279	2837.0	-0.68212676	0.6266508	-0.009377788235294122	0.0013019705882352892	1.5690017733563968E-4	-9.254584775086551E-5
498.82855	1152.7372	2855.0	-0.75274336	0.5909738	-0.0039231444444444395	-0.0019820555555555533	3.030357661583157E-4	-1.8244589687726903E-4
490.35583	1159.2332	2870.0	-0.6979718	0.48164323	0.0036514373333333293	-0.007288704666666668	5.049721185185179E-4	-3.5377660740740766E-4
484.09616	1163.9038	2887.0	-0.529923	0.31452966	0.009885223529411765	-0.009830209999999999	3.6669330565167267E-4	-1.4950031372549006E-4
476.82825	1167.5858	2904.0	-0.3795534	0.17149723	0.008845270588235296	-0.008413672352941175	-6.117370242214521E-5	8.33257439446367E-5
469.08948	1169.2277	2920.0	-0.36051244	0.061431907	0.0011900599999999997	-0.0068790826874999995	-4.78450661764706E-4	9.591185409007347E-5
459.042	1168.8403	2937.0	-0.4735243	-0.034671515	-0.006647756470588236	-0.005653142470588235	-4.610480276816609E-4	7.21141304065744E-5
460.0	1169.0	2969.0	-0.4735243	-0.034671515	0.0	0.0	2.0774238970588238E-4	1.7666070220588234E-4
