# Supplementary material for: Finger drawing on smartphone screens enables early Parkinson’s disease detection through hybrid 1D-CNN and BiGRU deep learning architecture
Source: PLoS One. 2025 Jul 14;20(7):e0327733. doi: 10.1371/journal.pone.0327733 (PMC12258557; doi:10.1371/journal.pone.0327733)
Supplement: S2 File — (ZIP) [file pone.0327733.s002.zip › Dataset/Spiral/healthy/049_HC_SPIR_R.txt]

636.51025	628.585	0.0	0.0	0.0	0.0	0.0	0.0	0.0
646.25226	631.9009	17.0	0.60538536	0.23673831	0.035610903529411764	0.013925782941176471	0.0020947590311418685	8.191637024221453E-4
655.6671	634.6669	34.0	0.63192654	0.23044124	0.0015612458823529443	-3.704158823529421E-4	-0.0020029210380622837	-8.409528719723184E-4
666.0526	639.421	50.0	0.63903713	0.27735317	4.444118749999948E-4	0.0029319956249999994	-6.980212545955935E-5	2.0640071920955885E-4
675.5375	644.32245	67.0	0.5911736	0.30433697	-0.0028155017647058817	0.0015872823529411767	-1.9175962586505155E-4	-7.910078070934251E-5
682.98285	648.9871	83.0	0.5244676	0.32393897	-0.004169124999999996	0.0012251250000000005	-8.460145220588213E-5	-2.263483455882351E-5
690.4853	654.61395	100.0	0.44617394	0.3526085	-0.004605509411764708	0.0016864429411764705	-2.5669671280277195E-5	2.7136349480968825E-5
697.2686	660.2686	117.0	0.36436567	0.354572	-0.004812251176470589	1.1550000000000041E-4	-1.2161280276816527E-5	-9.240840830449824E-5
704.62366	666.62366	133.0	0.35748807	0.38105217	-4.29849999999999E-4	0.0016550106250000016	2.739000735294119E-4	9.621941406250007E-5
712.2446	673.6835	150.0	0.40873462	0.4338758	0.0030145029411764706	0.003107272352941174	2.0260899653979232E-4	8.542716046712779E-5
719.86224	680.86224	167.0	0.45670426	0.46068335	0.0028217435294117634	0.0015769147058823537	-1.1338788927335719E-5	-9.002103806228355E-5
724.94415	685.94415	183.0	0.40568766	0.41704574	-0.003188537499999998	-0.0027273506249999996	-3.756425643382351E-4	-2.690165831801471E-4
731.4665	692.4665	200.0	0.36594054	0.38142896	-0.0023380658823529427	-0.002095104705882354	5.002774221453266E-5	3.719093641868504E-5
740.5434	698.32605	216.0	0.40371087	0.34169286	0.002360645625000001	-0.0024835062499999998	2.93669469209559E-4	-2.427509650735287E-5
748.9617	704.96936	233.0	0.48094374	0.34295276	0.00454311	7.411176470588447E-5	1.2838025735294114E-4	1.5044811851211084E-4
756.31964	711.31964	250.0	0.5466582	0.3743696	0.0038655564705882338	0.001848049411764706	-3.985608996539804E-5	1.0434927335640126E-4
762.29065	717.29065	266.0	0.49038154	0.39438272	-0.0035172912499999986	0.0012508199999999997	-4.6142798253676455E-4	-3.732683823529414E-5
768.0109	724.6812	283.0	0.35281795	0.40574798	-0.008091975882352942	6.685447058823522E-4	-2.6909909602076135E-4	-3.425148788927338E-5
773.5	732.0	300.0	0.2696007	0.44500494	-0.0048951323529411745	0.002309232941176471	1.880496193771628E-4	9.651107266435993E-5
781.73505	741.1688	316.0	0.34387758	0.5051818	0.004642304999999999	0.00376105375	5.960898345588234E-4	9.073880055147056E-5
789.2511	749.2511	333.0	0.43652564	0.5543774	0.00544988588235294	0.0028938588235294122	4.750475778546708E-5	-5.101146626297575E-5
796.7363	757.7363	350.0	0.4978231	0.5614383	0.003605732941176472	4.1534705882352504E-4	-1.0847958477508632E-4	-1.457948096885816E-4
804.31036	766.38794	366.0	0.49766636	0.5272374	-9.796250000002754E-6	-0.0021375562499999987	-2.2597057444852969E-4	-1.5955645680147023E-4
812.8635	774.82935	383.0	0.50131494	0.5101761	2.1462235294117719E-4	-0.001003605882352938	1.3201094290657643E-5	6.670296280276827E-5
821.22375	784.02966	399.0	0.51483566	0.5277615	8.450450000000026E-4	0.0010990874999999983	3.940141544117659E-5	1.3141833639705852E-4
828.0682	791.75757	415.0	0.50273496	0.5406972	-7.562937500000047E-4	8.084812499999997E-4	-1.0008367187500046E-4	-1.8162890624999917E-5
834.383	800.38306	432.0	0.41536605	0.51872593	-0.005139347647058821	-0.0012924276470588228	-2.578266998269892E-4	-1.235828762975778E-4
841.9716	810.9574	449.0	0.37635174	0.54457897	-0.0022949594117647057	0.001520767058823529	1.6731695501730093E-4	1.6548204152249128E-4
849.4114	821.11707	465.0	0.38978162	0.6028851	8.393675000000003E-4	0.0036441331249999973	1.9589543198529413E-4	1.3271037913602926E-4
856.7045	828.8806	482.0	0.43552542	0.59103686	0.0026908117647058824	-6.969552941176444E-4	1.0890848615916953E-4	-2.553581423010377E-4
864.2459	836.246	498.0	0.47381663	0.5262018	0.0023932006250000012	-0.0040521912499999965	-1.860069623161757E-5	-2.0970224724264702E-4
870.0817	844.109	515.0	0.41793168	0.43430024	-0.003287349999999999	-0.005405974117647061	-3.3415003676470593E-4	-7.963428633218029E-5
874.6745	851.349	532.0	0.32944652	0.38222528	-0.0052050094117647066	-0.003063232941176471	-1.1280349480968866E-4	1.3780830449827003E-4
878.532	859.06396	548.0	0.22056726	0.41096735	-0.006804953750000002	0.0017963793750000005	-9.999652113970597E-5	3.0372576976102946E-4
881.3163	865.63257	565.0	0.1246031	0.42024356	-0.005644950588235294	5.456594117647063E-4	6.823548010380636E-5	-7.35717625432526E-5
884.1264	873.2528	582.0	0.08673306	0.42063928	-0.0022276494117647056	2.327764705882284E-5	2.0101771626297577E-4	-3.072833910034609E-5
886.446	882.23	598.0	0.09697544	0.4690836	6.401487499999997E-4	0.003027769999999999	1.7923738511029408E-4	1.8778077205882352E-4
889.6353	889.2706	615.0	0.11975914	0.4880047	0.0013402176470588237	0.0011130058823529427	4.118052335640141E-5	-1.1263318339100332E-4
892.2032	896.81287	632.0	0.15338658	0.48486313	0.0019780847058823527	-1.8479823529411987E-4	3.7521591695501706E-5	-7.634141868512133E-5
894.0727	904.2908	648.0	0.14284396	0.462471	-6.589137500000002E-4	-0.0013995081249999972	-1.6481240349264706E-4	-7.591936810661733E-5
895.93945	911.75793	665.0	0.116581686	0.43440905	-0.0015448396470588229	-0.0016507029411764707	-5.211328806228369E-5	-1.4776165657439621E-5
899.56464	919.1293	681.0	0.13352475	0.43632185	0.0010589414999999996	1.1954999999999952E-4	1.627363216911764E-4	1.1064080882352939E-4
903.52057	928.04114	698.0	0.19358954	0.48868588	0.003533222941176471	0.00308023705882353	1.4554596712802772E-4	1.7415806228373708E-4
906.62524	935.50085	714.0	0.2586351	0.49779174	0.0040653475	5.691162499999979E-4	3.325778492647058E-5	-1.5694505055147075E-4
911.49646	944.494	731.0	0.28017634	0.5138737	0.0012671317647058834	9.459976470588239E-4	-1.646009256055363E-4	2.2169493944636827E-5
913.7794	953.9486	747.0	0.22775833	0.5580327	-0.003276125625000001	0.0027599375000000037	-2.8395358685661776E-4	1.1337124080882374E-4
916.24646	960.98584	764.0	0.17340994	0.5254777	-0.003196964117647059	-0.001915	4.656559256055418E-6	-2.74996323529412E-4
917.1738	968.6953	781.0	0.090284	0.4750263	-0.004889761176470588	-0.002967729411764708	-9.957629757785469E-5	-6.192525951557105E-5
918.0	975.0569	797.0	0.027867122	0.40524697	-0.003901054875	-0.004361208125000002	6.179414384191177E-5	-8.709241957720586E-5
918.0	980.8108	814.0	-0.039323196	0.3250016	-0.003952371647058824	-0.00472031588235294	-3.0186336505190348E-6	-2.112398572664342E-5
918.0	987.3756	830.0	-0.049817637	0.32679302	-6.559025625E-4	1.1196374999999925E-4	2.0602931778492648E-4	3.020174770220587E-4
918.7094	994.1283	847.0	-0.031562604	0.3632256	0.001073825470588235	0.00214309294117647	1.0174870782871971E-4	1.19478187716263E-4
920.57367	1001.8684	864.0	0.04196003	0.40861452	0.004324860823529412	0.0026699364705882354	1.9123737370242217E-4	3.0990795847750894E-5
922.4969	1009.98755	880.0	0.12568477	0.48981822	0.0052327962499999995	0.005075231250000003	5.674596415441172E-5	1.5033092371323546E-4
925.7367	1018.8417999999999	897.0	0.19400446	0.54218614	0.004018805294117646	0.0030804658823529387	-7.141123269896194E-5	-1.1733913927335672E-4
928.4537	1025.9073	913.0	0.22151445	0.52645946	0.0017193743750000007	-9.829174999999996E-4	-1.4371443244485285E-4	-2.539614613970586E-4
930.1191	1034.4762	930.0	0.18509042	0.5136061	-0.0021425899999999998	-7.560800000000021E-4	-2.2717437500000004E-4	1.3343382352941029E-5
931.9678	1040.8711	947.0	0.14194444	0.44587603	-0.002537998823529412	-0.003984121764705881	-2.3259342560553653E-5	-1.8988480968858113E-4
933.87537	1047.5016	963.0	0.10109618	0.38929972	-0.0025530162500000007	-0.0035360193749999977	-9.385891544118037E-7	2.8006399356617724E-5
934.7297	1053.189	980.0	0.05499956	0.3404732	-0.0027115658823529407	-0.00287214823529412	-9.326448961937646E-6	3.905124351211046E-5
935.6526	1058.9578	997.0	0.038475856	0.31375256	-9.719825882352942E-4	-0.0015718023529411743	1.0232842906574391E-4	7.649093425605562E-5
936.53076	1065.1232	1013.0	0.030902917	0.31206274	-4.7330868750000026E-4	-1.0561375000000053E-4	3.116711879595587E-5	9.163678768382336E-5
937.0	1072.687	1030.0	0.022456458	0.38426137	-4.968505294117647E-4	0.004246978235294117	-1.3848142301037912E-6	2.5603482266435985E-4
938.35846	1080.4337	1047.0	0.03393176	0.45238987	6.750177647058824E-4	0.0040075588235294135	6.893342906574395E-5	-1.408349480968843E-5
939.18585	1087.7435	1063.0	0.05258338	0.50237995	0.00116572625	0.0031243799999999995	3.0669280330882355E-5	-5.5198676470588376E-5
939.0	1095.2501	1079.0	0.033709224	0.49720976	-0.0011796347499999998	-3.231368750000012E-4	-1.465850625E-4	-2.1546980468750004E-4
939.0	1101.7833	1096.0	0.009787667	0.44554257	-0.0014071504117647061	-0.003039246470588234	-1.3383274221453315E-5	-1.5977115268166076E-4
939.0	1108.4103	1112.0	-0.015378577	0.40110523	-0.0015728902499999998	-0.002777333750000003	-1.0358739889705857E-5	1.6369545036764438E-5
939.7339	1114.2015	1129.0	-0.01849811	0.35614103	-1.8350194117647072E-4	-0.002644952941176468	8.172872404844289E-5	7.78710640138442E-6
940.0	1120.7938	1146.0	0.022881411	0.34964436	0.0024340894705882354	-3.8215705882353165E-4	1.5397596539792392E-4	1.33105640138408E-4
940.0	1126.4344	1162.0	0.031229142	0.34129953	5.217331875E-4	-5.215518749999981E-4	-1.1952226769301471E-4	-8.712176011029154E-6
941.3945	1133.5779	1180.0	0.042229395	0.3667682	6.111251666666667E-4	0.0014149261111111094	4.9662210648148145E-6	1.0758211033950598E-4
941.0	1139.8965	1196.0	0.028391156	0.38989645	-8.648899375000001E-4	0.001445515625000001	-9.225094401041668E-5	1.911844618055728E-6
940.0	1146.5083	1213.0	-0.024783947	0.40745878	-0.003127947235294118	0.0010330782352941186	-1.3312101751730105E-4	-2.4261022923875438E-5
939.0051	1153.9794	1229.0	-0.05305415	0.43470564	-0.0017668876875	0.001702928749999999	8.506622173713236E-5	4.1865657169117525E-5
939.0	1163.4775	1245.0	-0.07394887	0.51291233	-0.00130592	0.0048879181250000014	2.8810480468750008E-5	1.9906183593750015E-4
939.7918	1173.9592	1262.0	-0.029761279	0.6184946	0.0025992700588235293	0.006210721764705881	2.29717062283737E-4	7.78119788062282E-5
940.0	1185.2509	1279.0	0.04866764	0.7223672	0.004613465823529412	0.00611015294117647	1.1848210380622839E-4	-5.9158131487888825E-6
940.0	1193.3843	1296.0	0.05160417	0.69088787	1.727370588235294E-4	-0.0018517252941176487	-2.6121933910034604E-4	-4.6834577854671283E-4
940.0	1200.7135	1312.0	0.024531888	0.53731185	-0.0016920176249999998	-0.009598501249999995	-1.1654716773897058E-4	-4.8417349724264665E-4
937.69073	1205.9277	1329.0	-0.067983836	0.34973037	-0.005442101411764706	-0.011034204705882355	-2.2059316392733567E-4	-8.445314446366821E-5
936.7446	1211.766	1345.0	-0.11285157	0.23681659	-0.0028042333749999995	-0.007057111250000001	1.6486675229779416E-4	2.485683409926471E-4
934.9002	1217.2994	1362.0	-0.13253166	0.22785199	-0.0011576523529411764	-5.273294117647052E-4	9.685770717993077E-5	3.841048140138409E-4
932.9871	1224.0515	1379.0	-0.14363858	0.31640977	-6.533482352941172E-4	0.005209281176470587	2.9664948096885837E-5	3.374476816608995E-4
931.0999	1233.5004	1396.0	-0.13608956	0.44536757	4.440599999999994E-4	0.007585752941176471	6.455342560553626E-5	1.3979245674740497E-4
929.228	1243.8599	1412.0	-0.12531322	0.6250495	6.735212499999997E-4	0.011230120625000003	1.434132812500002E-5	2.2777298023897072E-4
926.7782	1253.6654	1428.0	-0.13273741	0.70972776	-4.640118749999998E-4	0.00529239125	-7.109582031249997E-5	-3.7110808593750016E-4
923.4883	1263.5587	1445.0	-0.1755955	0.71603614	-0.0025210641176470583	3.7108117647058835E-4	-1.210030730968858E-4	-2.894888278546713E-4
920.31506	1272.7124	1462.0	-0.21004438	0.62643033	-0.0020264047058823537	-0.00527093	2.9097612456747325E-5	-3.3188301038062284E-4
916.1899	1282.3502	1478.0	-0.24219975	0.56521475	-0.0020097106249999993	-0.003825973750000003	1.0433800551471536E-6	9.030976562499982E-5
912.7808	1291.548	1495.0	-0.25875178	0.5424684	-9.736488235294115E-4	-0.0013380205882352956	6.0944811851211045E-5	1.4635018598615926E-4
908.90356	1302.2411	1511.0	-0.2546695	0.58478266	2.551424999999996E-4	0.002644641250000003	7.679945772058819E-5	2.489163648897062E-4
905.18134	1311.5466	1528.0	-0.2519478	0.60627353	1.600999999999996E-4	0.0012641688235294083	-5.590735294117647E-6	-8.120426038062322E-5
901.32715	1320.1823	1544.0	-0.23701888	0.57087094	9.330575000000008E-4	-0.0022126618749999938	4.830984375000007E-5	-2.1730191865808763E-4
897.583	1328.5425	1561.0	-0.22214329	0.5064459	8.750347058823526E-4	-0.0037897082352941203	-3.413105536332246E-6	-9.276743295847803E-5
895.4235	1336.306	1577.0	-0.19276392	0.4559192	0.0018362106249999992	-0.0031579187499999987	6.007349494485292E-5	3.9486842830882595E-5
892.0	1344.0	1594.0	-0.15650497	0.42938587	0.0021328794117647064	-0.00156078411764706	1.7451105103806303E-5	9.39490960207611E-5
889.3461	1351.3077	1611.0	-0.14113405	0.42424113	9.041717647058814E-4	-3.0263176470588123E-4	-7.2276920415225E-5	7.40089619377164E-5
885.5859	1360.0353	1628.0	-0.1754993	0.45131308	-0.0020214852941176464	0.001592467647058821	-1.720974740484428E-4	1.1147643598615895E-4
881.82654	1368.3469	1644.0	-0.22730304	0.4994625	-0.003237733750000001	0.00300933875	-7.601552849264716E-5	8.855444393382368E-5
877.0208	1375.9584	1660.0	-0.29017904	0.5135676	-0.003929749999999999	8.815687500000023E-4	-4.325101562499989E-5	-1.3298562499999985E-4
871.50244	1382.4976	1677.0	-0.32508618	0.46364522	-0.0020533611764705882	-0.0029366105882352935	1.1037581314878888E-4	-2.2459878460207621E-4
865.6663	1390.1116	1694.0	-0.37254342	0.4068608	-0.002791602352941177	-0.0033402600000000003	-4.3425951557093454E-5	-2.3744083044982754E-5
859.977	1396.6974	1710.0	-0.389792	0.370312	-0.0010780362500000008	-0.002284300000000003	1.0709788143382351E-4	6.599749999999983E-5
852.7638	1403.2362	1727.0	-0.4163522	0.3789578	-0.0015623647058823516	5.085764705882375E-4	-2.8489909169550044E-5	1.6428685121107296E-4
846.6332	1409.3668	1744.0	-0.42784202	0.37626636	-6.758717647058814E-4	-1.5831999999999937E-4	5.2146643598615894E-5	-3.9229204152249224E-5
839.7293	1415.953	1760.0	-0.4221142	0.3765447	3.5798874999999966E-4	1.7396249999999253E-5	6.461628216911756E-5	1.0982265624999914E-5
833.064	1423.936	1777.0	-0.41756213	0.40461993	2.677688235294129E-4	0.0016514841176470591	-5.30705449826981E-6	9.61228157439447E-5
826.6949	1431.3052	1793.0	-0.40163237	0.4551243	9.956099999999975E-4	0.003156523124999998	4.5490073529411536E-5	9.406493795955867E-5
820.2662	1440.6672	1810.0	-0.3860528	0.5230471	9.164452941176496E-4	0.003995458823529412	-4.6567474048439915E-6	4.9349158737024344E-5
812.6167	1449.3833	1827.0	-0.4280595	0.58262116	-0.0024709823529411768	0.0035043564705882343	-1.992604498269898E-4	-2.8888373702422196E-5
803.93475	1459.5979	1843.0	-0.48437387	0.6060043	-0.003519648125	0.001461446250000005	-6.554161075367646E-5	-1.2768188878676433E-4
794.8633	1468.1367	1860.0	-0.5581683	0.60044116	-0.00434084882352941	-3.27243529411766E-4	-4.8305923442906465E-5	-1.0521704584775123E-4
785.80054	1476.1995	1876.0	-0.6049931	0.5466083	-0.00292655	-0.003364553749999999	8.839367647058813E-5	-1.8983188878676457E-4
776.75	1482.35	1893.0	-0.5902428	0.4323496	8.676647058823525E-4	-0.006721100000000002	2.231891003460207E-4	-1.9744389705882373E-4
769.3331	1488.0001	1910.0	-0.512702	0.3240559	0.004561223529411762	-0.006370217647058823	2.172681660899653E-4	2.0640138408304656E-5
764.42017	1491.3866	1926.0	-0.38719773	0.19257012	0.007844016874999998	-0.00821786125	2.0517458409926475E-4	-1.1547772518382353E-4
758.80676	1495.1288	1943.0	-0.29082897	0.1461049	0.005668750588235294	-0.0027332482352941177	-1.2795684039792378E-4	3.2262429498269895E-4
753.21423	1498.8572	1959.0	-0.25508806	0.13317715	0.002233806875000001	-8.07984375000001E-4	-2.1468398207720582E-4	1.203289912683823E-4
745.8111	1502.5945	1976.0	-0.31491545	0.17057432	-0.0035192582352941166	0.0021998335294117653	-3.3841559472318336E-4	1.7693046496539803E-4
736.6094	1507.0343	1993.0	-0.4674887	0.21709512	-0.008974897058823528	0.0027365176470588236	-3.2091993079584775E-4	3.156965397923872E-5
727.0527	1512.7684	2009.0	-0.6162649	0.30360726	-0.009298512500000002	0.005407008749999999	-2.022596507352957E-5	1.6690569393382348E-4
716.4493	1516.8502	2026.0	-0.69231504	0.3256736	-0.004473537647058823	0.001298020000000001	2.8382205017301053E-4	-2.4170522058823517E-4
706.1977	1521.6007	2042.0	-0.7083072	0.32000464	-9.99510000000002E-4	-3.5431000000000004E-4	2.171267279411763E-4	-1.0327062500000007E-4
696.8796	1525.2241	2059.0	-0.6560422	0.27172735	0.003074411764705883	-0.0028398405882352957	2.39642456747405E-4	-1.4620768166089974E-4
684.2945	1529.2015	2075.0	-0.6747094	0.20659	-0.0011666999999999997	-0.004071084374999999	-2.6506948529411766E-4	-7.695273667279395E-5
671.9537	1533.0132	2092.0	-0.73986524	0.1892706	-0.0038326964705882333	-0.0010187882352941167	-1.5682332179930785E-4	1.7954683174740483E-4
659.73645	1535.7545	2109.0	-0.7946505	0.17480336	-0.00322266235294118	-8.5101411764706E-4	3.588435986159137E-5	9.86906574394451E-6
649.2396	1537.7521	2125.0	-0.777423	0.1382231	0.0010767187500000039	-0.00228626625	2.68711318933824E-4	-8.970325827205876E-5
639.31006	1539.6725	2142.0	-0.6623811	0.10085426	0.006767170588235296	-0.0021981670588235285	3.347324610726642E-4	5.1823053633218645E-6
630.8839	1542.0581	2158.0	-0.5076923	0.07548748	0.009668049999999997	-0.0015854237500000003	1.8130496323529385E-4	3.829645680147051E-5
621.8557	1544.4288	2175.0	-0.44714427	0.111912616	0.00356164882352941	0.00214265505882353	-3.592000692041522E-4	2.1929875346020768E-4
611.1654	1547.6116	2192.0	-0.50090766	0.15750971	-0.0031625523529411744	0.0026821819999999995	-3.955412456747403E-4	3.1736878892733496E-5
598.97876	1550.2917	2208.0	-0.64672476	0.18666297	-0.009113568750000002	0.0018220787500000009	-3.719385248161767E-4	-5.3756453124999916E-5
588.7751	1551.0375	2225.0	-0.7164653	0.13284436	-0.0041023847058823506	-0.003165800588235295	2.9477553200692066E-4	-2.934046669550174E-4
579.5503	1552.8899	2241.0	-0.6973433	0.08992578	0.0011951249999999983	-0.00268241125	3.310943566176468E-4	3.0211833639705944E-5
568.8035	1553.8392	2258.0	-0.623583	0.050091553	0.0043388411764705885	-0.0023431898235294116	1.8492448096885824E-4	1.9954201557093426E-5
559.37744	1555.0	2275.0	-0.5572644	0.037752744	0.003901094117647059	-7.258122941176471E-4	-2.5749826989619377E-5	9.513985467128027E-5
548.4036	1556.5994	2292.0	-0.5813682	0.061132737	-0.0014178705882352946	0.001375293705882353	-3.12880276816609E-4	1.235944705882353E-4
535.7537	1558.4637	2308.0	-0.6916054	0.095633015	-0.006889825000000002	0.002156267375	-3.419971507352942E-4	4.881085431985294E-5
524.91095	1558.0	2324.0	-0.7364201	0.053441685	-0.002800918749999999	-0.002636958125	2.555566406250002E-4	-2.9957659375E-4
514.77112	1558.0	2341.0	-0.7070426	0.0067174295	0.001728088235294121	-0.002748485617647059	2.6641217560553646E-4	-6.560440743944656E-6
506.46783	1556.867	2358.0	-0.59466565	-0.060758892	0.006610408823529407	-0.003969195382352942	2.871953287197227E-4	-7.180645674740487E-5
496.85318	1557.0	2374.0	-0.49403292	-0.07972323	0.006289545625000004	-0.0011852711250000003	-2.00539499080877E-5	1.7399526608455885E-4
488.7711	1557.0	2391.0	-0.4390296	-0.047822975	0.0032354894117647037	0.0018764855882352947	-1.796503654844294E-4	1.8010333607266441E-4
475.68384	1556.2104	2408.0	-0.5573647	-0.014211848	-0.006960888235294119	0.0019771251176470585	-5.997869204152249E-4	5.919972318339047E-6
461.63745	1553.6593	2424.0	-0.7840313	-0.07107051	-0.014166662499999996	-0.0035536663750000003	-4.503608915441173E-4	-3.4567446829044117E-4
448.6545	1549.8849	2441.0	-0.9362179	-0.19161865	-0.008952152941176475	-0.007091067058823529	3.067358564013836E-4	-2.080823931660899E-4
437.13712	1546.0457	2457.0	-0.8902467	-0.300857	0.0028732000000000063	-0.006827396874999999	7.390845588235301E-4	1.6479386488970618E-5
425.91934	1542.3064	2474.0	-0.7675924	-0.3222386	0.007214958823529412	-0.0012577411764705883	2.553975778546709E-4	3.276268057958477E-4
414.644	1539.6125	2490.0	-0.6137587	-0.25377014	0.009614606249999998	0.0042792787500000005	1.4997796415441161E-4	3.460637454044118E-4
401.34604	1535.8131	2507.0	-0.67482686	-0.20937431	-0.0035922447058823553	0.002611519411764704	-7.768735856401385E-4	-9.810349048442921E-5
389.2257	1531.1129	2524.0	-0.7607342	-0.22173014	-0.0050533729411764705	-7.268135294117638E-4	-8.594871972318326E-5	-1.9637252595155693E-4
379.97842	1528.3914	2540.0	-0.72213334	-0.23449332	0.0024125537500000044	-7.976987500000008E-4	4.666204181985297E-4	-4.430326286764815E-6
368.60626	1523.5354	2557.0	-0.63632506	-0.262451	0.005047545882352939	-0.001644569411764705	1.5499953719723143E-4	-4.981592128027672E-5
358.27475	1518.1373	2573.0	-0.56912726	-0.2963238	0.004199862499999998	-0.0021170500000000023	-5.2980211397058764E-5	-2.9530036764706077E-5
346.428	1511.4691	2590.0	-0.6092899	-0.37138453	-0.0023625082352941194	-0.004415337058823528	-3.8602180795847753E-4	-1.3519335640138386E-4
333.51996	1504.3467	2607.0	-0.74176794	-0.45294935	-0.007792825882352939	-0.004797930588235293	-3.1943044982698935E-4	-2.250550173010382E-5
323.77127	1497.017	2623.0	-0.7437819	-0.5107662	-1.2587249999999883E-4	-0.0036135531249999985	4.7918458639705874E-4	7.402359145220589E-5
315.41373	1490.4137	2640.0	-0.6057911	-0.47363085	0.00811710588235294	0.0021844323529411737	4.8488108131487876E-4	3.410579692906572E-4
307.8877	1484.9158	2656.0	-0.45344952	-0.402259	0.009521348750000002	0.004460740625000001	8.776517922794136E-5	1.422692670036767E-4
301.2671	1479.2003	2673.0	-0.3092217	-0.33686548	0.008483989411764706	0.0038466776470588225	-6.102113754325268E-5	-3.612135164359873E-5
292.70673	1473.53	2690.0	-0.33649787	-0.29996666	-0.0016044805882352935	0.0021705188235294115	-5.93439411764706E-4	-9.859757785467124E-5
283.75415	1467.8771	2706.0	-0.45210317	-0.30798054	-0.007225331250000001	-5.008675000000018E-4	-3.513031663602942E-4	-1.6696164522058833E-4
271.83813	1459.6218	2722.0	-0.62237835	-0.3919199	-0.010642198749999998	-0.005246209999999998	-2.135542187499998E-4	-2.9658390624999974E-4
261.6664	1450.6664	2739.0	-0.7364814	-0.5156934	-0.006711944117647058	-0.007280794117647058	2.3119144896193767E-4	-1.196814186851212E-4
254.64139	1443.6414	2756.0	-0.6459532	-0.5467328	0.005325188235294115	-0.0018258470588235324	7.080666089965395E-4	3.2087923875432506E-4
246.108	1433.885	2772.0	-0.5181942	-0.5858488	0.007984937499999997	-0.0024447499999999955	1.6623432904411766E-4	-3.8681433823528944E-5
239.62529	1425.6252	2789.0	-0.3768075	-0.56721884	0.008316864705882355	0.0010958799999999968	1.952512975778572E-5	2.0827235294117603E-4
234.03636	1417.0485	2806.0	-0.28606674	-0.5338976	0.005337691764705884	0.0019600729411764725	-1.7524546712802767E-4	5.083487889273386E-5
227.48495	1408.6466	2822.0	-0.31629854	-0.5252783	-0.001889487500000002	5.387062499999998E-4	-4.5169870404411787E-4	-8.883541819852954E-5
221.70064	1399.4012	2839.0	-0.31747434	-0.5090061	-6.916470588235321E-5	9.571882352941152E-4	1.0707781141868522E-4	2.4616587370242084E-5
215.988	1388.3053	2856.0	-0.3191888	-0.5673738	-1.0085058823529255E-4	-0.0034333941176470603	-1.8638754325258432E-6	-2.582695501730103E-4
209.38628	1375.2346	2872.0	-0.35659245	-0.7389814	-0.0023377281250000007	-0.010725474999999998	-1.3980484604779426E-4	-4.5575505514705865E-4
203.61656	1363.2332	2889.0	-0.3658068	-0.84155303	-5.420205882352931E-4	-0.0060336252941176486	1.0562985510380633E-4	2.7599115916955E-4
196.77747	1349.8606	2906.0	-0.37949887	-0.87999856	-8.054158823529412E-4	-0.0022615017647058793	-1.549384083044989E-5	2.218896193771629E-4
190.33896	1336.4576	2922.0	-0.4061623	-0.8529736	-0.0016664643749999992	0.0016890599999999992	-5.3815530790441126E-5	2.469101102941174E-4
183.80981	1325.6196	2938.0	-0.41071978	-0.76334745	-2.8484250000000017E-4	0.0056016343749999975	8.635136718749994E-5	2.445358984374999E-4
176.21774	1312.3811	2955.0	-0.42895406	-0.7383295	-0.0010726047058823556	0.0014716441176470627	-4.633895328719738E-5	-2.4294060337370205E-4
169.73164	1297.4633	2972.0	-0.4309751	-0.8027405	-1.1888470588235141E-4	-0.003788882352941176	5.6101176470588485E-5	-3.0944273356401405E-4
164.53073	1283.1229	2988.0	-0.38260776	-0.87333924	0.003022958749999999	-0.00441242125	1.9636521599264689E-4	-3.897118106617646E-5
160.74469	1271.234	3005.0	-0.28089112	-0.8750867	0.005983331764705883	-1.0279176470588435E-4	1.7413958910034616E-4	2.535076167820068E-4
157.97444	1259.9233	3022.0	-0.15294631	-0.76161736	0.0075261652941176465	0.006674667058823528	9.07549134948096E-5	3.986740484429066E-4
154.21948	1248.6584	3038.0	-0.10494442	-0.624926	0.0030001181250000003	0.008543210000000002	-2.828779480698529E-4	1.1678393382352965E-4
150.46683	1235.1339	3055.0	-0.1408596	-0.6461446	-0.0021126576470588236	-0.0012481529411764692	-3.007515160034602E-4	-5.759625259515571E-4
145.44809	1221.7122	3072.0	-0.23271453	-0.7548543	-0.005403231176470589	-0.006394688235294119	-1.9356314878892736E-4	-3.0273737024221473E-4
141.9956	1208.9824	3088.0	-0.27255744	-0.8262741	-0.002490181874999999	-0.004463737500000002	1.8206558134191186E-4	1.2068442095588232E-4
137.250275	1196.876	3104.0	-0.29639333	-0.8152922	-0.0014897431250000016	6.863687499999993E-4	6.252742187499982E-5	3.218816406250001E-4
134.47958	1184.6786	3121.0	-0.23874137	-0.75306493	0.0033912917647058827	0.003660427647058827	2.871196993944638E-4	1.7494464100346045E-4
132.324974	1172.9498	3138.0	-0.16035405	-0.70208895	0.004611018823529413	0.0029985870588235247	7.174865051903118E-5	-3.893179930795896E-5
132.0	1162.2211	3155.0	-0.047744762	-0.6669198	0.006624075764705882	0.0020687735294117704	1.1841511418685113E-4	-5.4694913494809074E-5
132.0	1151.2521	3171.0	0.04369291	-0.62492573	0.0057148545	0.0026246293749999997	-5.682632904411764E-5	3.474099034926433E-5
132.0	1141.2787	3188.0	0.08969057	-0.59276146	0.0027057447058823525	0.0018920158823529409	-1.7700645847750868E-4	-4.309491133217993E-5
132.0	1130.8156	3204.0	0.06899241	-0.582382	-0.0012936349999999996	6.487162500000004E-4	-2.49961231617647E-4	-7.770622702205878E-5
133.0	1121.3855	3221.0	0.0644593	-0.5784525	-2.6665352941176513E-4	2.3114705882352465E-4	6.041067474048437E-5	-2.4562893598616225E-5
134.98448000000002	1112.0776	3238.0	0.08409454	-0.5644484	0.0011550141176470588	8.237705882352985E-4	8.362750865051905E-5	3.4860207612457284E-5
138.69624	1102.7594	3254.0	0.17886227	-0.54144186	0.005922983125	0.0014379087499999943	2.979980629595588E-4	3.838363511029349E-5
141.49077	1092.2731	3270.0	0.24517497	-0.5704641	0.00414454375	-0.0018138899999999986	-1.1115246093749997E-4	-2.0323742187499955E-4
144.66212	1083.3514	3287.0	0.2636877	-0.5807998	0.0010889841176470608	-6.079823529411734E-4	-1.7973880190311407E-4	7.093574394463677E-5
148.0	1074.5	3304.0	0.23641914	-0.5589497	-0.001604032941176472	0.001285299999999999	-1.5841276816609015E-4	1.1136955017301015E-4
151.83412	1067.3318	3321.0	0.22087121	-0.47404528	-9.145841176470581E-4	0.004994377647058823	4.055581314878906E-5	2.1818103806228376E-4
154.27748	1060.89	3337.0	0.19787973	-0.37835395	-0.0014369675000000005	0.005980708125000001	-3.2648961397058903E-5	6.164565487132366E-5
159.53293	1054.467	3353.0	0.23817584	-0.3322135	0.0025185068749999998	0.002883778125	2.472171484375E-4	-1.9355812500000008E-4
163.11446	1047.8284	3370.0	0.25493616	-0.34466732	9.859011764705896E-4	-7.325776470588238E-4	-9.015327638408295E-5	-2.127268101211073E-4
165.87727	1040.2455	3387.0	0.22760707	-0.37920505	-0.0016075935294117664	-0.0020316311764705876	-1.5255851211072683E-4	-7.641491349480963E-5
169.59143	1032.8171	3403.0	0.21118091	-0.44259915	-0.0010266349999999997	-0.0039621312500000005	3.630990808823542E-5	-1.2065625459558831E-4
174.39804	1025.204	3420.0	0.23420909	-0.4710222	0.0013545988235294122	-0.001671944117647059	1.400725778546713E-4	1.3471689013840832E-4
179.20493	1016.5900999999999	3436.0	0.2720738	-0.5101463	0.002366544374999998	-0.002445256250000003	6.324659696691161E-5	-4.8332008272059006E-5
184.43571	1007.6072	3453.0	0.3385382	-0.5409285	0.003909670588235296	-0.0018107176470588224	9.077213019031165E-5	3.7325800173010634E-5
190.13306	999.48926	3470.0	0.36287054	-0.5473939	0.0014313141176470593	-3.8031764705882083E-4	-1.4578567474048451E-4	8.414117647058832E-5
193.46735	989.83167	3486.0	0.30689132	-0.57035935	-0.0034987012499999998	-0.0014353406250000034	-3.081259604779412E-4	-6.593893612132391E-5
198.26707	982.4658	3503.0	0.26866406	-0.5236775	-0.0022486623529411787	0.0027459911764705896	7.353169982698947E-5	2.4596069420415253E-4
205.05095	974.932	3519.0	0.31444877	-0.4621246	0.0028615443750000004	0.0038470562500000013	3.1938792049632366E-4	6.881656709558823E-5
211.56241	967.5835	3536.0	0.3767995	-0.42217067	0.0036676900000000012	0.0023502311764705863	4.742033088235299E-5	-8.804853373702441E-5
217.32053	959.906	3553.0	0.42166966	-0.41418397	0.0026394211764705876	4.6980588235294196E-4	-6.048640138408315E-5	-1.1061325259515555E-4
222.05357	953.9464	3569.0	0.3776028	-0.39371186	-0.002754178749999999	0.0012795068749999992	-3.3709999540441167E-4	5.0606312040441076E-5
227.11873	947.3219	3586.0	0.2957524	-0.38037282	-0.004814729411764705	7.846494117647073E-4	-1.2120886245674741E-4	-2.9109262543252467E-5
232.21361	940.38184	3602.0	0.25747067	-0.36862025	-0.002392608125000001	7.345356250000011E-4	1.51382580422794E-4	-3.1321116727941366E-6
237.93265	931.7565	3619.0	0.29013655	-0.43586466	0.0019215223529411754	-0.003955553529411767	2.537723810553633E-4	-2.7588759731833926E-4
243.57202	925.428	3635.0	0.33599222	-0.4599353	0.002865979375000001	-0.0015044149999999985	5.90285638786766E-5	1.531961580882355E-4
249.20482	919.79517	3652.0	0.35990942	-0.41510168	0.0014068941176470571	0.0026372717647058833	-8.582854455017316E-5	2.436286332179931E-4
255.7929	915.13806	3669.0	0.38723624	-0.31424153	0.0016074600000000017	0.005932949999999999	1.1797993079584977E-5	1.9386342560553623E-4
263.36670000000004	910.31665	3686.0	0.4232705	-0.22455335	0.0021196623529411754	0.005275775294117646	3.0129550173010217E-5	-3.865733564013844E-5
270.21167	904.7883	3702.0	0.46160358	-0.22785248	0.002395817500000001	-2.0619562499999897E-4	1.725969669117661E-5	-3.426231824448528E-4
277.56766	900.0742	3719.0	0.46802124	-0.27302623	3.775094117647054E-4	-0.002657279411764705	-1.1872400519031152E-4	-1.441813992214533E-4
283.5	894.5	3735.0	0.43107846	-0.3116618	-0.0023089237500000005	-0.0024147231250000005	-1.6790207261029413E-4	1.5159767922794034E-5
290.12933	889.8706	3752.0	0.38838917	-0.31114674	-0.0025111347058823525	3.0297647058824214E-5	-1.1894762110726587E-5	1.4382475129757794E-4
296.863	886.4247	3768.0	0.37126243	-0.2586737	-0.0010704212500000018	0.003279564999999998	9.004459099264692E-5	2.0307920955882336E-4
305.44022	882.7799	3785.0	0.43598944	-0.20808023	0.00380747117647059	0.0029760864705882352	2.8693484861591715E-4	-1.7851678200691938E-5
313.0834	878.95825	3802.0	0.47738862	-0.19306616	0.00243524588235294	8.831805882352952E-4	-8.071913494809707E-5	-1.2311211072664352E-4
321.6265	875.1494	3818.0	0.52359706	-0.19215506	0.0028880274999999976	5.6943749999999876E-5	2.8298851102941114E-5	-5.163980238970596E-5
329.2073	870.39636	3835.0	0.51856077	-0.24450079	-2.9625235294117314E-4	-0.0030791605882352947	-1.8731057958477475E-4	-1.8447672577854673E-4
336.74246	864.9431	3851.0	0.4804015	-0.30681944	-0.0023849543750000014	-0.003894915625	-1.3054387637867677E-4	-5.098468979779409E-5
343.33005	860.83496	3868.0	0.4221555	-0.32013845	-0.003426235294117645	-7.834711764705894E-4	-6.125181877162609E-5	1.830261440311418E-4
347.9629	855.55566	3885.0	0.3391468	-0.31420717	-0.004882864705882352	3.4889882352941403E-4	-8.56840830449828E-5	6.66100000000002E-5
355.0045	852.3303	3902.0	0.31077474	-0.2647715	-0.0016689447058823549	0.0029079805882352935	1.8905411764705868E-4	1.5053422145328702E-4
362.77377	848.61316	3918.0	0.36741903	-0.21153238	0.003540268124999999	0.003327445	3.255758019301471E-4	2.621652573529416E-5
371.4958	844.80164	3935.0	0.46583217	-0.19520941	0.005789008235294118	9.601747058823525E-4	1.3227883001730114E-4	-1.3925119377162633E-4
380.85965	843.0281	3951.0	0.5801442	-0.1595979	0.0071445018750000006	0.002225719375000001	8.471835248161764E-5	7.909654181985302E-5
388.53046	840.11743	3968.0	0.6071453	-0.12469262	0.0015883	0.0020532517647058814	-3.2683540441176475E-4	-1.0145153546712907E-5
396.0235	838.24414	3984.0	0.522325	-0.10843558	-0.0053012687499999975	0.001016065	-4.3059804687499984E-4	-6.482417279411758E-5
402.65836	837.0	4001.0	0.42042586	-0.07354555	-0.0059940670588235325	0.002052354705882353	-4.075284169550206E-5	6.0958217993079596E-5
410.13257	836.0	4017.0	0.37465453	-0.04614828	-0.002860708125	0.001712329375	1.9583493336397078E-4	-2.1251583180147067E-5
417.60745	834.59814	4034.0	0.40348887	-0.034689534	0.0016961376470588244	6.740438823529411E-4	2.680497512975779E-4	-6.107561721453288E-5
426.36072	833.7279	4051.0	0.4734829	-0.024301836	0.004117295882352941	6.110410588235295E-4	1.4242107266435977E-4	-3.7060484429065645E-6
435.9295	834.0	4067.0	0.5603323	-0.016159382	0.005428087500000001	5.08903375E-4	8.192447610294129E-5	-6.383605238970591E-6
444.11978	834.0	4084.0	0.5863083	0.0056081223	0.0015279999999999998	0.0012804414294117648	-2.2941691176470597E-4	4.538459143598616E-5
452.72815	834.0	4101.0	0.5712249	0.028794495	-8.8725882352941E-4	0.0013639042764705882	-1.4207404844290643E-4	4.909579238754314E-6
462.14423	835.0	4117.0	0.5422042	0.059611257	-0.0018137937500000006	0.001926047625	-5.790843290441192E-5	3.5133959283088244E-5
470.55225	835.0	4134.0	0.51191235	0.048370425	-0.0017818735294117653	-6.612254117647059E-4	1.8776600346020792E-6	-1.5219253157439447E-4
479.46896	836.0	4150.0	0.53101796	0.046560183	0.0011941006249999997	-1.1314012500000022E-4	1.859983846507353E-4	3.42553304227941E-5
488.31558	837.46313	4167.0	0.5384722	0.070079334	4.3848470588234975E-4	0.001383479470588235	-4.44479952422147E-5	8.803644679930796E-5
497.81317	838.3627	4183.0	0.5471882	0.076178476	5.447500000000036E-4	3.811963750000001E-4	6.6415808823533635E-6	-6.264269347426468E-5
506.31284	839.2626	4200.0	0.5355795	0.074608915	-6.828647058823546E-4	-9.232711764705865E-5	-7.221262975778577E-5	-2.7854323096885812E-5
513.53903	840.0	4217.0	0.4971823	0.07512461	-0.00225865882352941	3.0334999999999797E-5	-9.269377162629736E-5	7.2154186851210845E-6
521.808	842.9232	4233.0	0.45894158	0.09367839	-0.0023900450000000004	0.0011596112500000004	-8.211636029411911E-6	7.057976562500003E-5
529.67413	845.83704	4250.0	0.44832557	0.16096121	-6.244711764705887E-4	0.00395781294117647	1.0385728373702421E-4	1.646000994809688E-4
537.1533	848.7883	4266.0	0.44987968	0.22756442	9.713187499999984E-5	0.004162700625	4.5100190716911785E-5	1.2805480238970617E-5
545.7833	851.6958	4283.0	0.481609	0.23788305	0.0018664305882352943	6.06978235294119E-4	1.040763948961938E-4	-2.0916014057093416E-4
553.7405	854.0962	4300.0	0.49110642	0.19196816	5.586717647058811E-4	-0.002700875882352942	-7.692698961937724E-5	-1.9457965397923888E-4
563.2883	856.45764	4316.0	0.5261868	0.14092936	0.002192523749999998	-0.0031899249999999997	1.0211574908088229E-4	-3.0565569852941096E-5
572.7829	859.35657	4333.0	0.5802087	0.1459286	0.003177758823529416	2.940729411764699E-4	5.795500432525987E-5	2.0494105536332174E-4
582.17	863.39	4350.0	0.59822416	0.18916996	0.0010597329411764695	0.002543609411764706	-1.2458975778546744E-4	1.323256747404845E-4
591.2191	868.08765	4366.0	0.59480625	0.2630646	-2.136193750000015E-4	0.004618414999999999	-7.958451976102944E-5	1.296753492647058E-4
600.81274	871.92505	4383.0	0.59209794	0.29540205	-1.593123529411727E-4	0.0019022029411764733	3.1945307093428704E-6	-1.5977717993079563E-4
609.5059	875.7529	4399.0	0.5604122	0.28169888	-0.001980358750000001	-8.564481250000026E-4	-1.1381539981617677E-4	-1.7241569163602973E-4
616.98474	880.2385	4416.0	0.49706954	0.25141641	-0.003726038823529415	-0.0017813217647058826	-1.0268706314878904E-4	-5.44043317474047E-5
624.4838	884.8629	4432.0	0.4273874	0.25345916	-0.00435513375	1.2767187500000235E-4	-3.931843290441158E-5	1.1931210248161781E-4
632.0016	890.00085	4449.0	0.4015793	0.3061537	-0.0015181235294117648	0.0030996788235294094	1.6688295415224913E-4	1.7482393814878864E-4
641.17194	895.3032	4466.0	0.43992195	0.33512345	0.002255450000000002	0.0017041029411764715	2.219749134948098E-4	-8.209269896193752E-5
648.2085	899.9064	4482.0	0.47844133	0.32267204	0.0024074612499999995	-7.782131249999998E-4	9.500703124999834E-6	-1.5514475413602947E-4
656.65924	904.4945	4499.0	0.5052409	0.29120335	0.0015764452941176468	-0.0018510994117647039	-4.8883291522491334E-5	-6.311095804498259E-5
666.07117	910.0427	4516.0	0.53833497	0.3075626	0.0019467099999999986	9.623088235294113E-4	2.1780276816608933E-5	1.6549460207612441E-4
673.5866	915.68994	4532.0	0.5280584	0.3357419	-6.422856249999956E-4	0.0017612062499999977	-1.6181222656249964E-4	4.993108915441165E-5
682.14215	922.48535	4549.0	0.50115997	0.39179528	-0.0015822605882352958	0.003297257647058826	-5.529264489619413E-5	9.035596453287224E-5
688.0137	928.0137	4565.0	0.4485574	0.40546066	-0.003287660625000001	8.540862499999968E-4	-1.0658750229779407E-4	-1.526982123161768E-4
693.802	933.802	4582.0	0.3376923	0.3742541	-0.006521476470588235	-0.0018356799999999997	-1.9022446150519025E-4	-1.5822154411764686E-4
697.9747	939.46204	4598.0	0.25003046	0.34418586	-0.005478864999999999	-0.001879264999999998	6.516321691176473E-5	-2.7240624999998956E-6
703.18805	945.188	4615.0	0.21314497	0.32804137	-0.0021697347058823543	-9.496758823529419E-4	1.9465472318339088E-4	5.468171280276801E-5
707.5166	950.7749	4632.0	0.21029459	0.32628584	-1.6766941176470505E-4	-1.032664705882356E-4	1.177685467128029E-4	4.978878892733567E-5
714.3715	959.49536	4648.0	0.31533775	0.42742434	0.0065651975000000015	0.006321156250000001	4.208041819852942E-4	4.015264200367648E-4
720.96674	967.9585	4665.0	0.3831752	0.50876707	0.003990438235294116	0.004784866470588234	-1.5145642733564035E-4	-9.036998702422162E-5
727.3663	975.36633	4681.0	0.43845066	0.55776227	0.00345471625	0.003062200000000001	-3.348262408088223E-5	-1.0766665441176455E-4
733.33704	984.895	4698.0	0.42186543	0.5723083	-9.756017647058827E-4	8.55648823529411E-4	-2.606069420415225E-4	-1.2979712802768176E-4
738.9732	994.2887	4715.0	0.37997904	0.5815929	-0.0024639052941176466	5.461529411764692E-4	-8.754726643598611E-5	-1.820564013840834E-5
743.1042	1003.7604	4732.0	0.29197383	0.59250575	-0.00517677705882353	6.419323529411815E-4	-1.5958069204152254E-4	5.634083044983078E-6
745.43823	1011.7529	4748.0	0.18003903	0.5737235	-0.006995925	-0.001173890625	-1.1369674632352939E-4	-1.1348893612132384E-4
748.312	1019.2482	4764.0	0.10752979	0.50101507	-0.004531827499999999	-0.004544276875000003	1.5400609375000005E-4	-2.1064914062500018E-4
750.218	1026.872	4781.0	0.056041088	0.4159972	-0.003028747176470588	-0.0050010511764705876	8.841648961937712E-5	-2.6869076557093215E-5
752.1069	1034.4276	4798.0	0.049311254	0.40587753	-3.9587258823529437E-4	-5.952747058823544E-4	1.548749757785467E-4	2.591633217993079E-4
753.9329	1041.7318	4814.0	0.071769476	0.41682246	0.001403638875	6.840581250000012E-4	1.124694664522059E-4	7.995830193014723E-5
756.7046	1050.2615	4831.0	0.10676875	0.4630271	0.0020587808235294114	0.0027179200000000013	3.853776167820067E-5	1.1963893382352942E-4
758.7486	1059.743	4847.0	0.13979726	0.53117096	0.0020642818750000007	0.0042589912499999966	3.4381571691182995E-7	9.63169531249997E-5
759.6139	1069.0695	4864.0	0.114433214	0.5907152	-0.001492002705882353	0.003502602352941178	-2.0919321064013846E-4	-4.449346453287168E-5
761.5	1078.5	4881.0	0.086712465	0.622961	-0.0016306322941176473	0.001896811764705882	-8.154681660899657E-6	-9.445826989619389E-5
762.0	1086.4662	4897.0	0.048190713	0.57416123	-0.0024076095	-0.0030499856250000013	-4.8561075367647044E-5	-3.091748368566177E-4
763.24097	1093.9639	4914.0	0.02569198	0.47829434	-0.0013234548823529413	-0.005639228823529411	6.377380103806227E-5	-1.5230842344290645E-4
763.0	1101.6504	4930.0	0.01360316	0.42004326	-7.5555125E-4	-0.0036406925000000007	3.549397702205883E-5	1.2490852022058814E-4
763.0	1107.9966	4947.0	-0.012518929	0.378513	-0.0015365934705882354	-0.0024429564705882346	-4.5943660034602084E-5	7.045506055363329E-5
763.0	1114.6741	4964.0	-0.03283436	0.35300675	-0.0011950253529411767	-0.001500367647058824	2.0092242214532868E-5	5.5446401384082985E-5
763.0	1121.0349	4980.0	-0.019775268	0.35975188	8.161932500000001E-4	4.215706250000027E-4	1.2570116268382353E-4	1.2012114200367666E-4
762.3144	1128.7424	4997.0	-0.027117288	0.38910094	-4.318835294117648E-4	0.001726415294117646	-7.341628114186852E-5	7.675556877162608E-5
761.4368	1136.2527	5013.0	-0.041064844	0.4457933	-8.717222500000002E-4	0.0035432725	-2.7489920036764713E-5	1.1355357536764711E-4
760.54834	1143.8065	5030.0	-0.070689656	0.48761246	-0.001742636	0.0024599505882352954	-5.123022058823529E-5	-6.372481833910026E-5
758.67914	1149.9626	5047.0	-0.10425492	0.45136783	-0.001974427294117647	-0.002132037058823529	-1.3634782006920397E-5	-2.70116920415225E-4
757.8061	1155.5818	5064.0	-0.09982134	0.37308133	2.6079882352941216E-4	-0.0046050882352941195	1.3148388927335642E-4	-1.4547359861591708E-4
757.0	1162.3756	5080.0	-0.08057629	0.33702046	0.001202815625	-0.002253804374999998	5.8876050091911735E-5	1.469552412683826E-4
755.0323	1167.9032	5096.0	-0.08611433	0.32189277	-3.461275000000005E-4	-9.454806250000017E-4	-9.680894531250003E-5	8.177023437499977E-5
753.1708	1173.4878	5113.0	-0.10364738	0.32418922	-0.0010313558823529408	1.3508529411764738E-4	-4.030755190311414E-5	6.35627011245676E-5
751.2602	1177.7399	5129.0	-0.12427194	0.30906466	-0.001289035	-9.452850000000006E-4	-1.61049448529412E-5	-6.7523143382353E-5
748.68585	1182.3142	5146.0	-0.14831144	0.24465854	-0.001414088235294117	-0.003788595294117646	-7.356072664359827E-6	-1.6725354671280268E-4
745.95807	1186.5629	5163.0	-0.17290726	0.21196355	-0.0014468129411764716	-0.0019232347058823534	-1.924982698962033E-6	1.0972709342560546E-4
743.54987	1192.3505	5180.0	-0.17736307	0.2596731	-2.6210647058823555E-4	0.0028064441176470583	6.968861591695507E-5	2.7821640138408306E-4
739.42883	1198.8568	5196.0	-0.2148692	0.34860575	-0.002344133125	0.005558290625	-1.3012666590073526E-4	1.7199040670955887E-4
736.8427	1204.4719	5213.0	-0.21718681	0.4038964	-1.3632999999999986E-4	0.003252391176470588	1.2987077205882353E-4	-1.356411440311419E-4
732.9133	1210.13	5229.0	-0.21935569	0.38829133	-1.35554999999999E-4	-9.753168749999999E-4	4.8437500000052846E-8	-2.642317532169118E-4
730.0778	1216.8833	5246.0	-0.20745082	0.38988554	7.002864705882343E-4	9.377705882352852E-5	4.916714532871961E-5	6.288787846020755E-5
726.3412	1222.4883	5262.0	-0.2044331	0.36294505	1.886075000000001E-4	-0.001683780624999999	-3.197993566176464E-5	-1.1109735523897047E-4
721.8768	1228.1233	5279.0	-0.22755307	0.35303748	-0.001359998235294117	-5.827982352941163E-4	-9.1094455017301E-5	6.476366998269899E-5
716.15344	1234.8466	5295.0	-0.31559128	0.36719823	-0.005502388124999999	8.85046875E-4	-2.588993681066176E-4	9.174031939338227E-5
711.175	1240.3688	5312.0	-0.35209358	0.35744116	-0.002147194117647061	-5.73945294117649E-4	1.973643533737022E-4	-8.582306877162641E-5
706.3015	1244.6985	5329.0	-0.36885306	0.31618267	-9.85851764705882E-4	-0.0024269699999999988	6.831425605536349E-5	-1.0900145328719704E-4
700.18536	1249.5431	5346.0	-0.35787407	0.28114438	6.458229411764718E-4	-0.0020610758823529397	9.598086505190317E-5	2.1523183391003474E-5
695.5438	1254.3041	5362.0	-0.31578147	0.24549413	0.0026307874999999988	-0.0022281406250000014	1.2406028492647044E-4	-1.0441546415441354E-5
692.94653	1257.0535	5379.0	-0.23110321	0.1844899	0.004981074117647059	-0.003588484117647058	1.3825215397923884E-4	-8.002020544982687E-5
689.245	1258.8774	5395.0	-0.18347195	0.13101031	0.0029769537500000005	-0.0033424743750000013	-1.2525752297794116E-4	1.5375608915441054E-5
685.71875	1261.5209	5412.0	-0.15073158	0.08026567	0.0019259041176470583	-0.0029849788235294114	-6.182644896193778E-5	2.1029150086505288E-5
681.6792	1265.3208	5428.0	-0.1852279	0.11328615	-0.00215602	0.0020637800000000003	-2.551202573529411E-4	3.1554742647058823E-4
676.3173	1269.6827	5445.0	-0.2747329	0.21330422	-0.005265	0.00588341588235294	-1.8288117647058822E-4	2.2468446366782E-4
670.7152	1275.2848	5462.0	-0.3532859	0.33266643	-0.004620764705882352	0.0070213064705882365	3.789619377162634E-5	6.693474048442919E-5
665.01843	1280.9816	5478.0	-0.3853277	0.40037838	-0.0020026125000000006	0.004231996874999998	1.6363451286764696E-4	-1.7433184972426492E-4
659.4487	1287.5513	5495.0	-0.38750666	0.43185174	-1.2817411764705927E-4	0.0018513741176470592	1.1026108131487891E-4	-1.40036632785467E-4
653.6644	1293.3356	5511.0	-0.3693712	0.4166294	0.0011334662499999995	-9.513962500000001E-4	7.885252297794117E-5	-1.751731479779412E-4
647.2394	1298.7606	5528.0	-0.36962804	0.37897488	-1.5108235294116495E-5	-0.0022149717647058807	-6.756320501730094E-5	-7.43279714532871E-5
641.5132	1304.4868	5544.0	-0.37418023	0.3370078	-2.845118750000007E-4	-0.0026229424999999994	-1.6837727481617764E-5	-2.5498170955882418E-5
636.53143	1308.4686	5561.0	-0.35161537	0.28620356	0.0013273447058823541	-0.002988484705882353	9.48150929930797E-5	-2.150248269896198E-5
632.1326	1311.6224	5578.0	-0.2800481	0.2142462	0.004209839411764704	-0.004232785882352943	1.6955851211072646E-4	-7.319418685121116E-5
627.44196	1314.5194	5594.0	-0.23505759	0.1431828	0.0028119068750000007	-0.0044414625	-8.737078354779395E-5	-1.304228860294108E-5
623.28204	1317.7179	5611.0	-0.23061885	0.11323464	2.611023529411779E-4	-0.0017616564705882354	-1.5004732482698957E-4	1.5763564878892733E-4
617.11053	1321.593	5628.0	-0.2842762	0.15153447	-0.0031563147058823525	0.0022529311764705887	-2.0102453287197238E-4	2.3615221453287202E-4
610.64667	1325.3533	5644.0	-0.37152728	0.21184139	-0.005453192500000002	0.003769182499999999	-1.435548621323531E-4	9.476570772058815E-5
602.00616	1328.997	5661.0	-0.47543955	0.24857825	-0.006112486470588234	0.002160991764705883	-3.878199826989596E-5	-9.459945501730096E-5
595.3269	1331.891	5677.0	-0.5272753	0.23667653	-0.003239734375000001	-7.438575000000003E-4	1.7954700597426455E-4	-1.815530790441177E-4
587.89166	1334.7771	5694.0	-0.5037857	0.18905494	0.0013817411764705883	-0.0028012699999999994	2.718515030276817E-4	-1.210242647058823E-4
580.14496	1337.7137	5710.0	-0.4629617	0.1564278	0.0025515000000000017	-0.00203919625	7.310992647058834E-5	4.7629609374999965E-5
572.7796	1340.1102	5727.0	-0.44943514	0.12489043	7.956799999999979E-4	-0.0018551394117647063	-1.0328352941176494E-4	1.0826872837370212E-5
565.0	1342.5	5744.0	-0.45754182	0.13246742	-4.7686352941176335E-4	4.457052941176474E-4	-7.48555017301036E-5	1.3534380622837376E-4
557.6222	1345.3445	5760.0	-0.46885437	0.149119	-7.07034375000002E-4	0.00104072375	-1.4385677849264917E-5	3.718865349264704E-5
550.1019	1347.2245	5777.0	-0.44996455	0.1301571	0.0011111658823529413	-0.0011154058823529414	1.0695295631487901E-4	-1.2683115484429068E-4
541.5723	1349.1069	5794.0	-0.48202965	0.10991976	-0.001886182352941174	-0.001190431764705882	-1.7631460207612442E-4	-4.413287197231796E-6
532.9142	1350.0	5810.0	-0.5156563	0.07254909	-0.0021016656249999988	-0.0023356668750000005	-1.3467704503676545E-5	-7.157719439338241E-5
524.6638	1350.0	5827.0	-0.5384631	0.012799416	-0.0013415764705882363	-0.0035146867058823525	4.471112673010368E-5	-6.935410769896188E-5
518.0871	1350.0	5843.0	-0.48878753	-0.036036722	0.0031047231249999967	-0.003052258625	2.7789372472426457E-4	2.8901755055147027E-5
512.6774	1349.6613	5860.0	-0.38042918	-0.070100024	0.006374020588235297	-0.0020037236470588234	1.923116154844294E-4	6.167852811418686E-5
507.3914	1350.0	5876.0	-0.27125862	-0.04082985	0.006823159999999998	0.0018293858749999998	2.8071213235293852E-5	2.3956934512867645E-4
501.67532	1350.0	5893.0	-0.2431527	-0.0017228944	0.0016532894117647062	0.0023004091529411764	-3.04110034602076E-4	2.770725164359863E-5
496.0532	1350.0	5910.0	-0.27858022	0.009258314	-0.002083971764705882	6.459534352941176E-4	-2.19838892733564E-4	-9.732092456747405E-5
490.4457	1351.0	5927.0	-0.3271318	0.037334107	-0.002855975294117646	0.0016515172352941174	-4.541197231833907E-5	5.915081176470588E-5
483.86285	1351.0	5943.0	-0.37940222	0.030749789	-0.0032669012500000025	-4.115198749999999E-4	-2.5682872242647266E-5	-1.2893981939338233E-4
476.1302	1351.0	5959.0	-0.4243876	0.0178284	-0.0028115862499999977	-8.075868124999999E-4	2.8457187500000296E-5	-2.475418359375E-5
469.51514	1349.1718	5976.0	-0.4626064	-0.043407824	-0.002248164705882353	-0.0036021308235294116	3.3142443771626165E-5	-1.6438494182525952E-4
462.93472	1345.6232	5993.0	-0.45285088	-0.16597332	5.738541176470565E-4	-0.00720973505882353	1.6600110726643584E-4	-2.122120138408305E-4
456.64258	1341.8213	6009.0	-0.39778313	-0.27590585	0.0034417343750000017	-0.006870783125	1.7924251608455907E-4	2.1184495863970645E-5
450.5185	1336.5184	6026.0	-0.35826367	-0.3560194	0.0023246741176470593	-0.004712561764705881	-6.570942690311426E-5	1.2695419766435996E-4
443.44806	1333.224	6043.0	-0.36200318	-0.3492633	-2.1997117647058832E-4	3.9741764705882276E-4	-1.4968501730103809E-4	3.0058702422145313E-4
438.34683	1328.5646	6059.0	-0.35930946	-0.30849272	1.683574999999972E-4	0.00254816125	2.4270542279411594E-5	1.3442147518382357E-4
431.5919	1323.5919	6076.0	-0.37142944	-0.28620452	-7.129399999999985E-4	0.001311070588235293	-5.1841029411764454E-5	-7.27700389273357E-5
425.93954	1318.9597	6092.0	-0.3585872	-0.29415455	8.026400000000003E-4	-4.968768749999998E-4	9.472374999999992E-5	-1.129967164522058E-4
421.1634	1313.2451	6109.0	-0.33004627	-0.31946734	0.0016788782352941188	-0.001488987647058822	5.154342560553638E-5	-5.835945717993072E-5
415.0275	1307.0275	6126.0	-0.30277994	-0.36920133	0.0016039017647058794	-0.002925528823529412	-4.410380622837613E-6	-8.450242214532881E-5
407.23297	1300.9247	6142.0	-0.37366748	-0.3976146	-0.004430471249999998	-0.0017758293749999994	-3.771483134191174E-4	7.185621553308828E-5
401.3269	1295.3269	6159.0	-0.42158088	-0.3896022	-0.0028184352941176467	4.7131764705882206E-4	9.482564446366774E-5	1.3218511894463655E-4
394.21213	1289.659	6175.0	-0.44720224	-0.3659217	-0.0016013349999999989	0.0014800312499999996	7.606876838235299E-5	6.30446001838236E-5
389.05765	1284.0576	6195.0	-0.39933494	-0.3313913	0.002393364999999997	0.001726520000000001	1.997349999999998E-4	1.2324437500000067E-5
383.427	1277.236	6209.0	-0.3247732	-0.34980443	0.005325838571428575	-0.0013152235714285715	2.0946239795918413E-4	-2.1726739795918375E-4
378.89804	1271.847	6225.0	-0.28002372	-0.3693535	0.0027968425000000005	-0.001221816875	-1.580622544642859E-4	5.83791852678571E-6
374.0811	1265.1216	6242.0	-0.26923707	-0.39748526	6.34508823529409E-4	-0.0016548094117647062	-1.2719609861591716E-4	-2.54701492214533E-5
369.33322	1257.4443	6259.0	-0.23734336	-0.42988282	0.0018761005882352952	-0.0019057388235294113	7.303480968858153E-5	-1.4760553633217942E-5
365.55414	1250.1083	6275.0	-0.23570439	-0.4598254	1.0243562499999935E-4	-0.0018714112499999998	-1.1085406020220599E-4	2.145473345588217E-6
361.69427	1241.3885	6291.0	-0.21660587	-0.5118774	0.0011936575000000005	-0.0032532500000000027	6.820136718750007E-5	-8.636492187500018E-5
359.47104	1232.3552	6308.0	-0.17588592	-0.56414557	0.0023952911764705885	-0.0030745982352941145	7.06843339100346E-5	1.050892733564048E-5
357.59595	1224.3838	6324.0	-0.10237711	-0.5598982	0.0045943006250000005	2.654606249999983E-4	1.3743809053308825E-4	2.0875367876838205E-4
357.0	1215.7472	6342.0	-0.031459376	-0.5436636	0.003939874111111111	9.019222222222215E-4	-3.6357028549382745E-5	3.535897762345685E-5
354.84756	1206.2378	6358.0	-0.025945012	-0.54458016	3.4464774999999983E-4	-5.72849999999972E-5	-2.2470164756944447E-4	-5.995045138888867E-5
352.91718	1196.5859	6375.0	-0.058976956	-0.5601815	-0.0019430555294117644	-9.177258823529423E-4	-1.3457078114186848E-4	-5.0614169550173245E-5
351.0489	1186.2933	6391.0	-0.10743019	-0.60347015	-0.003028327125	-0.0027055406250000025	-6.782947472426472E-5	-1.1173842141544126E-4
347.31766	1174.1118	6408.0	-0.17179818	-0.69544417	-0.0037863523529411765	-0.005410236470588235	-4.458971929065745E-5	-1.590997556228372E-4
345.28427	1160.9899	6425.0	-0.2013145	-0.7938096	-0.0017362541176470596	-0.005786201764705881	1.2059401384083041E-4	-2.211560553633211E-5
343.43127	1149.5878	6441.0	-0.15978242	-0.8241884	0.002595755	-0.0018986750000000024	2.7075056985294125E-4	2.4297042279411738E-4
343.0	1139.548	6457.0	-0.08638784	-0.7394672	0.004587161250000001	0.005295075000000003	1.2446289062500006E-4	4.4960937500000036E-4
341.65274	1130.611	6474.0	-0.018014157	-0.5879574	0.004021981352941176	0.00891234117647059	-3.324587629757792E-5	2.1278036332179925E-4
341.0	1121.8253	6491.0	-0.0010099375	-0.46324497	0.001000248205882353	0.007336025294117646	-1.77749008650519E-4	-9.272446366782025E-5
341.0	1114.4567	6507.0	-0.003190075	-0.39633456	-1.3625859375E-4	0.0041819006249999985	-7.103167497702207E-5	-1.97132791819853E-4
342.0051	1105.9796	6524.0	0.03705494	-0.42291707	0.0023673538235294118	-0.0015636770588235297	1.472713186634948E-4	-3.3797515787197224E-4
343.86127	1096.6936	6541.0	0.10125038	-0.4738773	0.003776202352941176	-0.002997660588235294	8.287344290657438E-5	-8.435197231833908E-5
346.78687	1088.8525	6558.0	0.20074508	-0.51529914	0.0058526294117647055	-0.002436578823529411	1.2214276816608998E-4	3.300480968858135E-5
350.34946	1081.9758	6574.0	0.24714965	-0.47648475	0.0029002856250000004	0.0024258993749999985	-1.8452148667279407E-4	3.039048874080881E-4
355.08884	1076.3667	6591.0	0.31047133	-0.3817277	0.0037248047058823525	0.00557394411764706	4.8501122404844245E-5	1.8517910250865065E-4
360.32123	1072.1191	6607.0	0.34700885	-0.25261047	0.0022835949999999994	0.008069826875000002	-9.007560661764707E-5	1.5599267233455888E-4
364.90817	1066.0918	6624.0	0.35376337	-0.22299659	3.973247058823554E-4	0.0017419929411764696	-1.109570761245673E-4	-3.722255255190313E-4
371.774	1060.4196	6641.0	0.38914484	-0.27036592	0.0020812629411764687	-0.0027864311764705875	9.905519031141845E-5	-2.663778892733563E-4
378.40137	1055.699	6657.0	0.42451647	-0.29460248	0.002210726874999999	-0.0015147850000000011	8.091495863970653E-6	7.947788602941165E-5
385.84116	1050.1191	6673.0	0.4741321	-0.32452977	0.0031009768750000014	-0.0018704556249999997	5.5640625000000134E-5	-2.222941406249991E-5
394.08212	1045.5508	6690.0	0.5204789	-0.30637378	0.0027262823529411746	0.0010679994117647066	-2.2040854238754517E-5	1.7285029628027684E-4
404.7588	1039.7448	6706.0	0.6069036	-0.3016511	0.005401543750000001	2.951674999999987E-4	1.6720383731617667E-4	-4.830199448529424E-5
414.46075	1035.7697	6724.0	0.66932714	-0.298119	0.0034679744444444474	1.962277777777768E-4	-1.0742051697530855E-4	-5.496651234567883E-6
423.5	1032.0	6740.0	0.6566789	-0.24754916	-7.905150000000055E-4	0.003160615000000002	-2.661555902777783E-4	1.8527420138888907E-4
430.58676	1030.6033	6756.0	0.53489107	-0.13650462	-0.007611739374999996	0.00694028375	-4.263265234374994E-4	2.3622929687499986E-4
439.4187	1031.0	6773.0	0.4586372	-0.0014036476	-0.004485521764705882	0.007947116023529412	1.8389515354671256E-4	5.9225427854671285E-5
446.56	1030.0	6789.0	0.41391525	0.06474905	-0.0027951218750000006	0.0041345436	1.0564999310661759E-4	-2.382857764705882E-4
452.99878	1030.0	6806.0	0.40927237	0.07261313	-2.731105882352951E-4	4.625929411764703E-4	1.483536051038062E-4	-2.159970975778547E-4
459.6254	1030.0	6823.0	0.38576415	0.05246095	-0.0013828364705882367	-0.0011854223529411765	-6.52779930795848E-5	-9.694207612456746E-5
466.2477	1031.0	6839.0	0.3532196	0.045042824	-0.002034034374999997	-4.636328749999998E-4	-4.069986902573501E-5	4.511184237132354E-5
473.79147	1033.3958	6856.0	0.3712965	0.09893477	0.0010633470588235266	0.0031701144705882354	1.82198907871972E-4	2.137498438581315E-4
481.29794	1035.5745	6873.0	0.44459903	0.17446485	0.004311913529411767	0.004442945882352941	1.9109214532872E-4	7.487243598615915E-5
488.72858	1038.8643	6889.0	0.478513	0.21786496	0.002119623125000001	0.0027125068749999995	-1.3701815027573536E-4	-1.0815243795955884E-4
496.34995	1040.3375	6906.0	0.48049405	0.20002417	1.1653235294117554E-4	-0.0010494582352941174	-1.178288689446368E-4	-2.2129206531141862E-4
502.92426	1043.4622	6923.0	0.43643922	0.17287254	-0.0025914605882352937	-0.0015971547058823536	-1.5929370242214524E-4	-3.2217439446366835E-5
507.2842	1044.0	6939.0	0.33455843	0.10929951	-0.006367549375	-0.003973314374999999	-2.3600554917279414E-4	-1.4850997931985287E-4
511.95114	1046.9838	6956.0	0.2528817	0.11181303	-0.004804513529411767	1.4785411764705833E-4	9.194328503460194E-5	2.424216760380622E-4
515.65512	1049.6552	6972.0	0.190382	0.123317145	-0.0039062312499999995	7.190071875000006E-4	5.614264246323546E-5	3.569706686580889E-5
519.50888	1053.2633	6989.0	0.16982408	0.17909089	-0.0012092894117647062	0.0032808085294117645	1.5864363754325254E-4	1.5069419658304494E-4
523.31067	1057.966	7006.0	0.18729286	0.2592281	0.001027575294117648	0.004713953529411765	1.3158027681660906E-4	8.430264705882358E-5
527.05145	1063.5773	7022.0	0.20572123	0.36028454	0.001151773125	0.006316027499999998	7.762364430147E-6	1.0012962316176456E-4
530.81366	1070.6273	7039.0	0.21322972	0.430604	4.4167588235294157E-4	0.004136438823529411	-4.177042603806226E-5	-1.2821109861591687E-4
533.2478	1076.7434	7055.0	0.1957598	0.4718985	-0.00109187	0.0025809062500000007	-9.584661764705884E-5	-9.722078584558817E-5
536.3447	1083.5171	7072.0	0.15840948	0.46539548	-0.002197077647058825	-3.8253058823529566E-4	-6.501221453287205E-5	-1.7431981401384096E-4
537.9909	1088.9727	7088.0	0.11748055	0.4133807	-0.0025580581249999993	-0.003250923749999999	-2.25612798713234E-5	-1.7927457261029394E-4
538.9396	1095.7583	7105.0	0.058917057	0.36192337	-0.0034449113529411764	-0.0030269017647058805	-5.2167836937716305E-5	1.3177763840830498E-5
540.80286	1101.4084	7121.0	0.045800142	0.34523368	-8.198071875E-4	-0.0010431056250000022	1.6406901034007353E-4	1.239872587316174E-4
541.72363	1106.4473	7139.0	0.045123495	0.33709988	-3.7591500000000136E-5	-4.5187777777777605E-4	4.3456427083333324E-5	3.2845991512345895E-5
542.0	1110.1824	7155.0	0.025586858	0.2675131	-0.0012210398125	-0.004349173750000001	-7.396551953124998E-5	-2.4358099826388905E-4
