# Supplementary material for: Finger drawing on smartphone screens enables early Parkinson’s disease detection through hybrid 1D-CNN and BiGRU deep learning architecture
Source: PLoS One. 2025 Jul 14;20(7):e0327733. doi: 10.1371/journal.pone.0327733 (PMC12258557; doi:10.1371/journal.pone.0327733)
Supplement: S2 File — (ZIP) [file pone.0327733.s002.zip › Dataset/Spiral/healthy/050_HC_SPIR_R.txt]

548.0	664.0	0.0	0.0	0.0	0.0	0.0	0.0	0.0
589.0401	666.46936	106.0	1.7304859	0.115089685	0.016325338679245283	0.001085751745283019	1.540126290494838E-4	1.0242940993236027E-5
608.6926	668.46924	122.0	0.9566227	0.12347111	-0.04836644999999999	5.238390624999999E-4	-0.0040432367924528295	-3.511954267393869E-5
621.474	671.70685	139.0	0.5374934	0.20540363	-0.024654664705882356	0.0048195600000000005	0.0013948108996539785	2.5268946691176474E-4
632.9334	675.6445	156.0	0.40037155	0.26913798	-0.008065991176470588	0.0037490794117647054	9.758043252595159E-4	-6.296944636678206E-5
643.5835	681.79175	172.0	0.35404375	0.3703239	-0.002895487500000002	0.006324119999999999	3.2315647977941163E-4	1.6094003676470585E-4
659.53534	688.8773	189.0	0.5253402	0.45133442	0.010076261764705885	0.004765324705882355	7.630440743944639E-4	-9.169384083044966E-5
674.9978	693.3742	205.0	0.8090355	0.4376832	0.01773095625	-8.532012500000012E-4	4.784184053308821E-4	-3.5115787224264725E-4
677.4155	694.0	222.0	0.64141536	0.25588918	-0.00986000823529412	-0.010693765882352942	-0.001622997910899654	-5.788567430795847E-4
688.30524	699.1308	238.0	0.46070462	0.15419638	-0.011294421249999999	-0.0063558	-8.965081341911747E-5	2.7112286764705885E-4
702.77783	705.8889	255.0	0.4726579	0.18983811	7.031341176470594E-4	0.0020965723529411773	7.057385510380623E-4	4.971983737024222E-4
716.3525	711.7225	272.0	0.7163608	0.34985942	0.014335464705882353	0.009413018235294116	8.019017993079584E-4	4.3037916955017283E-4
728.8794	719.3597	288.0	0.9609939	0.5086027	0.015289568749999996	0.009921455	5.963150275735266E-5	3.1777297794117684E-5
740.9619	727.308	305.0	0.9365942	0.55815405	-0.0014352764705882301	0.0029147852941176465	-9.838144247404838E-4	-4.1215704152249136E-4
752.027	735.22156	321.0	0.6954666	0.51512945	-0.015070475	-0.002689037499999998	-8.521999080882356E-4	-3.502389246323528E-4
761.6696	742.2018	338.0	0.5734347	0.49962625	-0.0071783470588235344	-9.119529411764703E-4	4.6424282006920386E-4	1.045343858131487E-4
771.50433	749.80347	355.0	0.5292469	0.47038972	-0.0025992823529411764	-0.0017197958823529402	2.693567474048446E-4	-4.7520173010380584E-5
782.1511	757.52094	371.0	0.53996134	0.43891513	6.696524999999995E-4	-0.0019671618750000015	2.043084283088235E-4	-1.5460374540441336E-5
792.7842	765.2273	388.0	0.5906298	0.45062044	0.0029804976470588253	6.88547647058825E-4	1.3593206747404858E-4	1.56218207179931E-4
803.61975	772.61975	405.0	0.64792544	0.45326132	0.0033703317647058814	1.553458823529419E-4	2.2931418685120947E-5	-3.136480968858136E-5
814.84644	782.3721	422.0	0.68109626	0.5155071	0.0019512247058823557	0.003661516470588234	-8.347688581314857E-5	2.0624532871972305E-4
824.07306	794.90234	438.0	0.6377917	0.6425613	-0.002706535000000003	0.0079408875	-2.911099816176474E-4	2.6746068933823544E-4
832.4174	806.48047	456.0	0.5469115	0.7720082	-0.0050488999999999985	0.007191494444444446	-1.3013138888888864E-4	-4.1632947530864125E-5
841.5964	818.91565	472.0	0.49196824	0.8540068	-0.0034339537499999996	0.005124912499999995	1.0093414062499993E-4	-1.291613715277782E-4
851.1879	830.42554	489.0	0.50045943	0.8149637	4.994817647058845E-4	-0.0022966529411764702	2.3137855968858144E-4	-4.3656267301038027E-4
861.87524	841.0503	504.0	0.59154886	0.7090097	0.006072628666666661	-0.0070636	3.715431267973851E-4	-3.1779647058823534E-4
873.5537	853.646	521.0	0.70198333	0.68475974	0.00649614529411765	-0.0014264682352941186	2.4912742791234663E-5	3.315959861591695E-4
884.2335	868.37354	537.0	0.7271616	0.790698	0.0015736418749999967	0.006621141250000004	-3.0765646369485336E-4	5.029755928308826E-4
892.6071	882.3124	554.0	0.6536432	0.89970124	-0.004324611764705881	0.006411955294117644	-3.469560964532869E-4	-1.2305056228374118E-5
899.69934	896.2986	570.0	0.49461904	0.9508278	-0.009939009999999998	0.0031954100000000027	-3.508998897058823E-4	-2.0103408088235257E-4
907.3564	906.19556	587.0	0.36324987	0.8161624	-0.00772759823529412	-0.007921494117647062	1.3008304498269874E-4	-6.539355363321803E-4
914.02496	918.5375	604.0	0.31709653	0.66282433	-0.002714902352941176	-0.009019886470588235	2.948644636678202E-4	-6.461131487889253E-5
921.80023	931.9004	620.0	0.37264794	0.6498373	0.0034719631250000015	-8.116893750000007E-4	3.866790923713236E-4	5.130123184742646E-4
927.9868	946.2981	636.0	0.4049	0.7611132	0.002015753749999998	0.006954743750000006	-9.10130859375002E-5	4.854020703125004E-4
933.84125	959.6825	653.0	0.3780888	0.88100845	-0.0015771294117647046	0.007052661764705883	-2.1134606833910017E-4	5.759883217992761E-6
938.0811	970.16223	670.0	0.29506123	0.84480006	-0.004883974705882353	-0.002129905294117652	-1.9452031141868517E-4	-5.401510034602079E-4
941.9763	979.4408	686.0	0.21120663	0.6232288	-0.0052409125	-0.013848203749999996	-2.2308612132352962E-5	-7.323936534926465E-4
945.89453	990.6837	703.0	0.16104537	0.512929	-0.0029506623529411773	-0.006488223529411768	1.347205968858131E-4	4.329400129757781E-4
949.8116	1002.4348	720.0	0.17662947	0.5553579	9.167117647058834E-4	0.002495817647058823	2.2749259515570945E-4	5.28473010380623E-4
953.66187	1014.9855	737.0	0.19888906	0.70397604	0.0013093876470588234	0.008742243529411768	2.309858131487882E-5	3.6743681660899674E-4
956.51544	1027.5463	753.0	0.19711944	0.8101805	-1.1060124999999997E-4	0.0066377787499999966	-8.874930606617646E-5	-1.3152904871323572E-4
958.246	1039.2299	770.0	0.13599512	0.77891827	-0.003595548235294118	-0.0018389547058823498	-2.049968814878893E-4	-4.98631379757785E-4
960.1456	1048.7281	786.0	0.089461505	0.66042423	-0.0029083509375	-0.007405877500000005	4.2949831112132375E-5	-3.4793267463235347E-4
961.0938	1061.6567	803.0	0.040882807	0.64289695	-0.0028575704705882353	-0.0010310164705882308	2.987086288927337E-6	3.7499182525951613E-4
962.0	1076.4921	820.0	0.0256957	0.75177044	-8.933592352941178E-4	0.0064043229411764714	1.1554183737024221E-4	4.373729065743942E-4
963.0	1092.0039	836.0	0.029237889	0.93301064	2.2138681250000007E-4	0.011327512499999998	6.967162798713237E-5	3.076993474264704E-4
964.0	1104.4951	852.0	0.039706815	0.9975833	6.54307875E-4	0.004035791249999997	2.7057566406249995E-5	-4.5573257812500005E-4
965.0	1116.094	869.0	0.047363766	0.859094	4.504088823529413E-4	-0.008146429411764702	-1.1994058391003452E-5	-7.166012153979234E-4
965.0	1128.8646	886.0	0.02693271	0.6894756	-0.001201826823529412	-0.009977552941176474	-9.719033564013844E-5	-1.0771314878892776E-4
965.0	1144.194	903.0	-0.004132394	0.7230573	-0.0018273590588235294	0.0019753941176470615	-3.679601384083043E-5	7.031145328719726E-4
964.2837	1159.014	919.0	-0.038679473	0.88195497	-0.0021591924375	0.009931104375	-2.073958616727942E-5	4.972318910845587E-4
962.33264	1172.6715	936.0	-0.09991812	0.95128804	-0.0036022733529411763	0.004078415882352941	-8.488711267301037E-5	-3.442757936851211E-4
960.4	1183.5997	952.0	-0.1502594	0.8417274	-0.0031463299999999993	-0.006847539999999999	2.8496459558823565E-5	-6.828722426470588E-4
958.4873	1195.0762	969.0	-0.1684373	0.66564643	-0.001069288235294119	-0.01035770411764706	1.2217892733564002E-4	-2.0648024221453295E-4
955.07355	1208.2427	985.0	-0.19545542	0.61999685	-0.0016886324999999987	-0.002853098749999998	-3.8709016544117474E-5	4.6903783547794134E-4
953.59174	1222.858	1002.0	-0.17001978	0.7556802	0.0014962141176470577	0.007981373529411764	1.8734391868512098E-4	6.373218987889272E-4
949.2828	1236.5103	1019.0	-0.20182851	0.87365603	-0.001871101764705881	0.006939754705882353	-1.9807740484429053E-4	-6.127169550173009E-5
945.39606	1247.8118	1035.0	-0.24901117	0.84804595	-0.002948916250000001	-0.0016006299999999987	-6.736340533088249E-5	-5.337740441176469E-4
941.5716	1256.0709	1052.0	-0.26870736	0.62858427	-0.001158599411764706	-0.0129095105882353	1.0531275519031146E-4	-6.652282698961942E-4
937.75635	1266.731	1069.0	-0.2658515	0.49822748	1.6799176470588164E-4	-0.007668046470588232	7.803477508650516E-5	3.0832141868512164E-4
932.7868	1278.6395	1085.0	-0.2871899	0.54928505	-0.0013336499999999987	0.0031910981250000033	-9.385261029411752E-5	6.786965372242648E-4
926.8658	1291.2684	1101.0	-0.32086453	0.7006547	-0.002104664374999999	0.009460603124999994	-4.8188398437500014E-5	3.9184406249999945E-4
920.92944	1304.1411	1118.0	-0.3790231	0.82464063	-0.0034210923529411777	0.007293290000000001	-7.743693987889288E-5	-1.274890073529408E-4
916.2815	1314.5309	1135.0	-0.37273678	0.80013174	3.697835294117654E-4	-0.0014416994117647062	2.2299269896193784E-4	-5.138229065743946E-4
911.3635	1324.3942	1151.0	-0.32416746	0.6499392	0.003035582499999998	-0.009387033749999996	1.6661243566176454E-4	-4.965833961397056E-4
906.54224	1333.9155	1168.0	-0.27777785	0.52428144	0.0027288005882352955	-0.007391632941176474	-1.8045994809688393E-5	1.1737651816608951E-4
902.48334	1345.55	1184.0	-0.25102928	0.5430122	0.0016717856249999982	0.0011706724999999973	-6.606343520220608E-5	5.351440900735295E-4
897.5679	1358.0125	1201.0	-0.25907007	0.648782	-4.729876470588214E-4	0.006221752941176472	-1.2616313365051878E-4	2.9712237889273384E-4
892.9856	1370.0288	1217.0	-0.26731828	0.7785586	-5.155131250000021E-4	0.008111037500000001	-2.6578423713237926E-6	1.1808028492647055E-4
887.1302	1381.1163	1234.0	-0.30189613	0.78866017	-0.002033991176470586	5.942100000000003E-4	-8.932223832179906E-5	-4.4216632352941183E-4
881.34985	1389.2002	1251.0	-0.35457373	0.64748394	-0.003098682352941176	-0.00830448411764706	-6.262889273356411E-5	-5.234525951557093E-4
876.4839	1397.0215	1267.0	-0.36123374	0.45759934	-4.162506250000031E-4	-0.011867787499999997	1.676519829963233E-4	-2.227064613970586E-4
870.6383	1404.8157	1284.0	-0.34653005	0.35829666	8.649229411764733E-4	-0.005841334117647061	7.536315095155744E-5	3.5449725778546686E-4
863.5477	1414.8153	1300.0	-0.37241647	0.4227542	-0.0016179012500000013	0.004028596250000002	-1.5517651194852966E-4	6.168706479779414E-4
856.81036	1424.487	1317.0	-0.41145268	0.54469454	-0.0022962476470588244	0.007172961176470584	-3.99027292387543E-5	1.8496264273356363E-4
848.9292	1432.0708	1334.0	-0.48456267	0.575782	-0.004300587647058821	0.0018286741176470628	-1.1790235294117628E-4	-3.143698269896189E-4
842.19977	1438.6002	1350.0	-0.4864389	0.47952765	-1.1726437500000214E-4	-0.006015896874999999	2.614577045036762E-4	-4.902856870404414E-4
836.484	1445.516	1367.0	-0.41623825	0.37654278	0.0041294500000000015	-0.006057933529411765	2.4980672794117667E-4	-2.47274437716269E-6
829.7016	1451.2238	1384.0	-0.36985084	0.298854	0.002728671176470586	-0.004569928235294118	-8.239875432525972E-5	8.752972318339097E-5
820.887	1457.0677	1400.0	-0.42739537	0.29606336	-0.003596533124999999	-1.7441500000000068E-4	-3.953252688419116E-4	2.7471957720588236E-4
811.9798	1462.0121	1417.0	-0.52383375	0.2867594	-0.005672845882352941	-5.472917647058824E-4	-1.2213604455017305E-4	-2.19339273356401E-5
802.40015	1467.7599	1433.0	-0.6198001	0.29018277	-0.005997896874999999	2.1396062499999882E-4	-2.031568704044111E-5	4.7578274356617575E-5
790.7867	1472.7378	1450.0	-0.70553	0.3039458	-0.005042935294117649	8.095900000000005E-4	5.617421064013823E-5	3.503702205882363E-5
780.91315	1480.2695	1466.0	-0.70961714	0.35767338	-2.554462499999993E-4	0.00335797375	2.992180652573531E-4	1.5927398437499995E-4
771.9091	1486.3181	1483.0	-0.64842695	0.40974945	0.0035994229411764724	0.0030632982352941196	2.267570112456748E-4	-1.7333853806228248E-5
762.28015	1493.2319	1500.0	-0.5813468	0.4363316	0.003945891176470582	0.0015636558823529396	2.0380484429065273E-5	-8.821425605536352E-5
751.8652	1499.7566	1516.0	-0.5491437	0.4246219	0.0020126937500000025	-7.318562499999993E-4	-1.2082483915441122E-4	-1.4346950827205868E-4
740.1799	1505.91	1533.0	-0.61436373	0.40477273	-0.0038364723529411755	-0.001167598235294116	-3.440685942906575E-4	-2.563188148788921E-5
729.0	1511.5	1550.0	-0.72498655	0.35324043	-0.006507224705882353	-0.003031311764705884	-1.5710307958477517E-4	-1.0963020761245695E-4
717.1517	1517.4242	1566.0	-0.76778	0.34625095	-0.0026745906250000007	-4.368424999999995E-4	2.3953963005514704E-4	1.621543290441178E-4
706.64014	1522.1799	1583.0	-0.7153171	0.2948607	0.0030860529411764694	-0.003022955882352943	3.388613862456747E-4	-1.5212431660899665E-4
698.09076	1525.7637	1599.0	-0.59386355	0.24012803	0.007590846875000001	-0.003420791874999999	2.815496208639708E-4	-2.486474954044101E-5
687.21906	1529.5936	1616.0	-0.5502499	0.20029233	0.0025655088235294154	-0.0023432764705882355	-2.956081206747403E-4	6.338325908304491E-5
675.34393	1533.4731	1632.0	-0.61356276	0.18595277	-0.003957053750000002	-8.962225000000001E-4	-4.076601608455886E-4	9.044087316176472E-5
662.8836	1536.3721	1649.0	-0.73874336	0.16899689	-0.007363564705882351	-9.974047058823516E-4	-2.0038299740484408E-4	-5.951894463667738E-6
648.4141	1538.0837	1665.0	-0.88453317	0.1337964	-0.009111863125000001	-0.002200030625	-1.0926865119485313E-4	-7.516411994485303E-5
636.97253	1541.0055	1682.0	-0.872946	0.12534635	6.815982352941165E-4	-4.970617647058832E-4	5.760859623702421E-4	1.001746388408304E-4
626.3694	1542.9261	1698.0	-0.7577649	0.102835946	0.007198818750000002	-0.0014069002499999999	4.073262821691179E-4	-5.686490533088229E-5
613.47406	1545.8645	1715.0	-0.6568135	0.11673949	0.005938317647058818	8.178555294117649E-4	-7.41471237024226E-5	1.3086798702422148E-4
598.1937	1548.8508	1732.0	-0.7366973	0.16801162	-0.004699047058823526	0.0030160076470588234	-6.257273356401379E-4	1.2930306574394462E-4
584.4005	1550.7999	1748.0	-0.8768001	0.1693551	-0.008756424999999998	8.39675000000005E-5	-2.535861213235295E-4	-1.8325250919117643E-4
572.5882	1553.7354	1765.0	-0.9041914	0.16409343	-0.001611252941176471	-3.0950999999999977E-4	4.2030423875432515E-4	-2.3145735294117663E-5
561.45953	1555.7081	1781.0	-0.7774402	0.14519821	0.007921949999999997	-0.0011809512500000011	5.958251838235292E-4	-5.446507812500008E-5
548.3939	1558.316	1798.0	-0.65514916	0.118926875	0.007193590588235295	-0.0015453726470588231	-4.2844671280276576E-5	-2.1436552768166E-5
533.78424	1560.6023	1814.0	-0.72242683	0.13941763	-0.004204854374999997	0.001280672187499999	-7.124028102022058E-4	1.7662780215992638E-4
519.6520399999999	1563.0	1831.0	-0.8602144	0.15179667	-0.008105151176470593	7.281788235294122E-4	-2.294292236159174E-4	-3.249960964532864E-5
507.2308	1564.4615	1848.0	-0.8999232	0.11626818	-0.0023358117647058817	-0.002089911176470588	3.3937290657439477E-4	-1.6577E-4
498.00626	1566.3988	1864.0	-0.7275885	0.100948445	0.010770918750000004	-9.574834375000001E-4	8.191706571691179E-4	7.077673368566175E-5
489.24417	1567.0	1882.0	-0.5032498	0.059475075	0.012463261111111111	-0.0023040761111111107	9.40190200617282E-5	-7.481070408950615E-5
478.48492	1569.2526	1898.0	-0.45062113	0.06965117	0.0032892918749999993	6.360059374999998E-4	-5.733730772569445E-4	1.837551280381944E-4
467.77524	1569.0	1914.0	-0.5382934	0.03658904	-0.005479516875000003	-0.0020663831249999997	-5.480505468750002E-4	-1.6889931640624997E-4
454.9332	1569.0	1931.0	-0.7020517	-0.0075276205	-0.009632841176470583	-0.0025950976764705885	-2.4431319420415175E-4	-3.110085596885817E-5
444.40933	1568.0	1948.0	-0.75814235	-0.06599855	-0.003299450000000001	-0.0034394664411764708	3.7255242214532836E-4	-4.96687508650519E-5
435.85608	1567.0	1964.0	-0.64847314	-0.09808081	0.006854325624999998	-0.00200514125	6.346109765624999E-4	8.964532444852942E-5
429.03	1565.0074	1981.0	-0.47194624	-0.1307985	0.010383935294117646	-0.0019245700000000004	2.0762409818339105E-4	4.739485294117625E-6
420.44315	1563.0886	1997.0	-0.36423755	-0.13558121	0.006731793125	-2.989193749999997E-4	-2.2825888556985286E-4	1.0160316406250005E-4
410.7495	1561.1499	2014.0	-0.40820324	-0.14821379	-0.0025862170588235294	-7.430929411764708E-4	-5.481182461072664E-4	-2.6127856833910066E-5
400.71835	1558.1437	2030.0	-0.56514215	-0.1729306	-0.009808681875	-0.0015448006249999986	-4.5140405101102936E-4	-5.0106730238970486E-5
390.18454	1554.3949	2048.0	-0.66914594	-0.21161823	-0.005777988333333335	-0.002149312777777778	2.2392741898148133E-4	-3.358400848765441E-5
381.3966	1551.5586	2064.0	-0.65990424	-0.22301257	5.776062500000012E-4	-7.121462500000002E-4	3.9722466145833353E-4	8.982290798611111E-5
372.53845	1547.6154	2081.0	-0.57052594	-0.24479033	0.005257547058823531	-0.0012810447058823533	2.752906358131488E-4	-3.346461505190312E-5
365.50598	1543.753	2097.0	-0.47254315	-0.2516581	0.006123924374999999	-4.292356249999997E-4	5.414858226102928E-5	5.32380675551471E-5
358.73993	1539.87	2113.0	-0.37998724	-0.24840322	0.005784744375000001	2.0342999999999924E-4	-2.1198749999999872E-5	3.9541601562499934E-5
349.5	1536.0	2130.0	-0.39638805	-0.24946916	-9.64753529411764E-4	-6.270235294117573E-5	-3.970292884948097E-4	-1.5654844290657352E-5
342.0758	1532.0378	2146.0	-0.45281738	-0.24982761	-0.003526833125	-2.2403125000000634E-5	-1.6012997472426475E-4	2.5187017463234432E-6
331.92682	1528.1708	2163.0	-0.54527885	-0.23415558	-0.005438909999999999	9.218841176470591E-4	-1.124751102941176E-4	5.554630839100351E-5
320.894	1521.947	2180.0	-0.65901	-0.29726928	-0.006690067647058824	-0.0037125705882352956	-7.359750865051912E-5	-2.7261498269896204E-4
310.47955	1514.9863	2197.0	-0.6976988	-0.39086074	-0.0022758117647058806	-0.005505379999999997	2.596621107266437E-4	-1.054593771626295E-4
300.8741	1507.0992	2213.0	-0.67828876	-0.49807402	0.0012131274999999941	-0.006700830000000001	2.1805870404411717E-4	-7.471562500000026E-5
291.62857	1497.6285	2229.0	-0.6214666	-0.5982334	0.003551385000000004	-0.006259961250000001	1.4614109375000062E-4	2.7554296875000007E-5
281.58725	1486.5048	2246.0	-0.5648363	-0.6864699	0.00333119411764706	-0.005190382352941173	-1.2952404844290828E-5	6.291640570934284E-5
267.95433	1475.9674	2262.0	-0.670201	-0.7318191	-0.0065852937500000056	-0.0028343249999999987	-6.197804917279416E-4	1.472535845588234E-4
255.36775	1465.2627	2279.0	-0.7856481	-0.7438534	-0.0067910058823529365	-7.079000000000032E-4	-1.2100713667819468E-5	1.250838235294115E-4
241.36804	1452.368	2296.0	-0.89351666	-0.74139553	-0.006345209411764706	1.4458058823529254E-4	2.622332179930769E-5	5.01459169550174E-5
230.81451	1438.3032	2313.0	-0.85246384	-0.8011325	0.002414871764705882	-0.003513939411764706	5.15298892733564E-4	-2.1520705882352933E-4
220.86928	1421.3909	2329.0	-0.6787385	-0.9658287	0.010857833749999997	-0.010293512499999997	5.276851240808822E-4	-4.237233180147057E-4
210.47275	1406.7181	2346.0	-0.5418117	-1.0703021	0.008054517647058824	-0.006145494117647055	-1.649009472318337E-4	2.4400108131487897E-4
199.32478	1392.8547	2362.0	-0.5506	-1.0091567	-5.492687499999982E-4	0.003821587500000001	-5.377366498161764E-4	6.22942601102941E-4
187.5443	1376.7798	2379.0	-0.6260049	-0.9177713	-0.004435582352941177	0.005375611764705879	-2.2860668252595168E-4	9.141319204152224E-5
176.82657	1357.0184	2395.0	-0.70665544	-0.99453604	-0.005040658750000003	-0.00479779625	-3.7817274816176645E-5	-6.358380009191174E-4
169.26517	1338.7955	2412.0	-0.61817425	-1.150074	0.005204775882352941	-0.009149291764705888	6.026726254325261E-4	-2.55970324394464E-4
163.6007	1324.735	2429.0	-0.407774	-1.1477723	0.012376485294117648	1.3539411764706312E-4	4.2186525951557103E-4	5.461579930795853E-4
159.05399	1306.2699	2446.0	-0.21704607	-1.0537444	0.011219290000000002	0.005531052941176467	-6.80703114186851E-5	3.173916955017297E-4
153.85242	1287.1748	2462.0	-0.13245618	-1.0270473	0.005286868125	0.0016685687500000018	-3.707763671875001E-4	-2.414052619485291E-4
151.69258	1266.9258	2478.0	-0.11290013	-1.157604	0.0012222531250000003	-0.008159793750000005	-2.540384375E-4	-6.142726562500004E-4
148.77141	1253.1713	2495.0	-0.12050426	-1.1359875	-4.473017647058824E-4	0.0012715588235294205	-9.820911115916958E-5	5.547854455017309E-4
145.831276	1236.4816	2512.0	-0.11567219	-1.0205766	2.8423941176470636E-4	0.006788876470588227	4.303183391003463E-5	3.2454809688581217E-4
143.88087000000002	1216.6896	2528.0	-0.095040046	-0.97659415	0.0012895089999999994	0.0027489031250000004	6.282934926470581E-5	-2.524983340992642E-4
144.0	1200.6888	2545.0	-0.026439624	-1.011955	0.004035318941176471	-0.0020800499999999934	1.6151823183391012E-4	-2.840560661764702E-4
144.0	1188.2036	2561.0	0.023909887	-0.9741705	0.0031468444375	0.002361531249999993	-5.552965647977946E-5	2.775988281249991E-4
144.89112	1174.871	2578.0	0.09310028	-0.8063345	0.004070023117647058	0.009872705882352947	5.430462824394458E-5	4.418338019031149E-4
145.87895	1159.9684	2594.0	0.116805494	-0.6847378	0.0014815758750000001	0.00759979375	-1.617779526654411E-4	-1.4205700827205916E-4
146.0	1144.3223	2611.0	0.09043839	-0.77837706	-0.001551006117647059	-0.005508191764705883	-1.7838717603806229E-4	-7.710579714532872E-4
147.0	1131.044	2628.0	0.06367438	-0.9096913	-0.0015743535294117641	-0.007724367058823531	-1.3733771626297167E-6	-1.303632525951558E-4
147.71483	1118.711	2644.0	0.04767006	-0.8665275	-0.0010002700000000002	0.0026977374999999984	3.588022058823525E-5	6.513815349264707E-4
149.63223	1106.5745	2661.0	0.067001194	-0.72437006	0.0011371255294117648	0.008362202352941175	1.2572914878892735E-4	3.332038148788928E-4
151.59866	1091.2107	2678.0	0.1195209	-0.72177714	0.003089394470588235	1.5252470588235286E-4	1.1483934948096884E-4	-4.829222145328719E-4
154.09598	1075.6161	2694.0	0.16335079	-0.8610564	0.0027393681249999998	-0.008704953750000001	-2.187664659926471E-5	-5.535924034926472E-4
156.95024	1061.6742	2711.0	0.19027469	-0.9664069	0.0015837588235294118	-0.006197088235294112	-6.7977017733564E-5	1.4752150086505227E-4
160.41277	1050.5234	2727.0	0.22214827	-0.8658701	0.0019920987500000008	0.006283549999999999	2.5521245404411814E-5	7.800398897058819E-4
163.75633	1038.731	2744.0	0.22848833	-0.699923	3.729447058823518E-4	0.009761594117647059	-9.524435553633229E-5	2.0459083044982706E-4
167.62766	1023.4893999999999	2761.0	0.24627015	-0.6792134	0.001045989411764706	0.001218211764705882	3.9590865051903196E-5	-5.025519031141869E-4
173.8364	1008.32715	2777.0	0.30411863	-0.8282064	0.0036155300000000005	-0.009312062500000003	1.6059628676470589E-4	-6.581421415441178E-4
180.62988	992.74023	2794.0	0.4075349	-0.9873403	0.006083309999999999	-0.00936081764705882	1.451635294117646E-4	-2.8679498269892665E-6
188.38242	981.522	2810.0	0.5121847	-0.9319955	0.006540612500000004	0.0034590499999999982	2.8581406250000345E-5	8.012417279411761E-4
197.39099	969.53076	2827.0	0.588023	-0.7478563	0.00446107647058823	0.01083171764705882	-1.223256487889279E-4	4.336863321799307E-4
206.02238	955.9552	2843.0	0.6083698	-0.66003895	0.0012716749999999999	0.005488584375000001	-1.993375919117644E-4	-3.3394582950367624E-4
214.84302	942.2512	2860.0	0.5852105	-0.69977075	-0.001362311764705882	-0.002337164705882352	-1.549403979238754E-4	-4.603381812283737E-4
222.52727	929.7091	2876.0	0.54343915	-0.80807585	-0.002610709374999999	-0.006769068750000003	-7.802485064338232E-5	-2.769940027573532E-4
232.0373	917.96265	2893.0	0.52198315	-0.82872206	-0.0012621176470588252	-0.0012144829411764705	7.932892517301022E-5	3.267403416955019E-4
242.67265	908.1061	2910.0	0.5672042	-0.66979927	0.002660061764705888	0.009348399411764711	2.307164359861596E-4	6.213460207612461E-4
254.35684	897.6432	2926.0	0.6841946	-0.5371756	0.007311899999999996	0.008288979374999998	2.9073988970588176E-4	-6.621375229779456E-5
268.91496	885.78723	2943.0	0.82997805	-0.5614609	0.00857549705882353	-0.0014285470588235333	7.432923875432557E-5	-5.716192019896195E-4
280.7173	874.2827	2959.0	0.8990394	-0.64952296	0.004316334375000001	-0.005503878749999996	-2.661976677389706E-4	-2.5470823069852894E-4
292.46948	864.10876	2976.0	0.8300411	-0.69126743	-0.004058723529411769	-0.0024555570588235313	-4.926504649653982E-4	1.7931304065743912E-4
305.20062	854.37463	2993.0	0.7481203	-0.6431695	-0.004818870588235295	0.002829290000000004	-4.471453287197212E-5	3.108733564013844E-4
321.1725	846.1455	3009.0	0.80404735	-0.52933145	0.0034954406250000056	0.0071148781249999946	5.196444508272063E-4	2.6784925781249945E-4
337.16458	839.81323	3026.0	0.94781715	-0.39741486	0.008457047058823526	0.0077597994117647095	2.918592019896189E-4	3.793654628027735E-5
353.05414	833.85474	3043.0	1.0698808	-0.3012752	0.007180214705882351	0.005655274117647056	-7.510778546712798E-5	-1.2379560553633256E-4
368.09262	828.2152	3059.0	1.0394505	-0.2565357	-0.0019018937499999944	0.0027962187500000027	-5.676317784926465E-4	-1.7869096047794085E-4
383.75485	823.3419	3076.0	0.96351016	-0.23156168	-0.004467078823529415	0.0014690599999999992	-1.5089323961937768E-4	-7.806816176470608E-5
403.52997	820.84705	3092.0	1.0353081	-0.19431496	0.004487371249999997	0.002327919999999999	5.596531295955882E-4	5.367874999999998E-5
418.80975	817.8988	3109.0	1.066287	-0.14113657	0.0018222882352941195	0.0031281405882352953	-1.5676958910034572E-4	4.707179930795861E-5
432.28574	816.0	3126.0	0.96239734	-0.07903248	-0.006111156470588235	0.0036531817647058817	-4.6667321799307966E-4	3.088477508650508E-5
449.771	814.0254	3142.0	0.919022	-0.04395876	-0.002710958749999999	0.0021921075	2.1251235753676472E-4	-9.131714154411759E-5
468.1447	812.0951	3159.0	0.9655934	-0.054674715	0.0027394941176470612	-6.30350294117647E-4	3.206148745674741E-4	-1.6602692906574393E-4
485.25888	812.0	3176.0	1.0692829	-0.04451566	0.00609938235294117	5.975914705882353E-4	1.976404844290652E-4	7.223186851211072E-5
499.4986	813.8124	3192.0	1.060018	0.0529712	-5.790562500000013E-4	0.0060929287500000005	-4.174024126838232E-4	3.434585799632353E-4
516.0032699999999	815.7782	3209.0	0.9453075	0.15464312	-0.006747676470588232	0.005980701176470588	-3.628600129757783E-4	-6.601621972318392E-6
534.54034	819.45337	3226.0	0.9453847	0.25553605	4.541176470588205E-6	0.005934878235294119	3.971892733564012E-4	-2.6954671280276044E-6
550.39026	823.2544	3241.0	1.021306	0.31132358	0.005061420000000006	0.003719168666666665	3.3712525490196116E-4	-1.4771397124183023E-4
565.1422	828.1835	3258.0	1.0172676	0.33557084	-2.3755294117647045E-4	0.0014263094117647054	-3.117042906574398E-4	-1.3487407381776234E-4
580.09705	832.5364	3275.0	0.9210083	0.33265778	-0.005662311764705885	-1.7135647058823337E-4	-3.1910346020761263E-4	-9.398034602076111E-5
595.7512	837.40674	3292.0	0.84047186	0.33047387	-0.004737437647058826	-1.2846529411764771E-4	5.4404359861591694E-5	2.5230103806226855E-6
611.1924	841.7981	3308.0	0.86616325	0.30248582	0.0016057118750000057	-0.0017492531249999992	3.96446845128677E-4	-1.0129923943014697E-4
623.1899	849.45996	3324.0	0.84705395	0.35681808	-0.0011943312499999997	0.003395766249999998	-1.7500269531250034E-4	3.215637109374998E-4
633.37476	855.8248	3341.0	0.69846624	0.42511892	-0.008740453529411767	0.004017696470588237	-4.43889545847751E-4	3.65841306228376E-5
645.4782	864.9855	3358.0	0.5884724	0.5306884	-0.006470225882352942	0.006209969411764702	1.3354280276816615E-4	1.2895723183390973E-4
658.2305	876.0254	3374.0	0.61387134	0.65399104	0.0015874337499999988	0.007706415000000001	5.036037270220588E-4	9.352784926470618E-5
668.49915	885.49915	3391.0	0.652903	0.69114447	0.0022959800000000013	0.0021854958823529437	4.167919117647074E-5	-3.2475994809688576E-4
678.396	894.3168	3407.0	0.6398211	0.6397003	-8.176187499999987E-4	-0.0032152606250000007	-1.94599921875E-4	-3.37547281709559E-4
685.9396	901.9396	3424.0	0.52278566	0.5539638	-0.006884437647058823	-0.005043323529411764	-3.568716998269897E-4	-1.0753311202422138E-4
691.75214	908.66956	3441.0	0.34408966	0.40239763	-0.010511529411764708	-0.00891565705882353	-2.1335833910034614E-4	-2.2778432525951564E-4
697.505	915.505	3457.0	0.24796379	0.3447745	-0.006007866875000002	-0.0036014456250000014	2.814789085477941E-4	3.321382146139705E-4
703.4479	925.07983	3474.0	0.24011298	0.410339	-4.6181235294117566E-4	0.0038567352941176487	3.2623850129757806E-4	4.387165246539794E-4
708.2287	935.7145	3490.0	0.24324526	0.569737	1.957674999999992E-4	0.009962375000000002	4.109874080882343E-5	3.816024816176471E-4
714.40216	947.5054	3507.0	0.30822393	0.7337727	0.003822274705882352	0.009649158823529413	2.1332395328719724E-4	-1.8424480968858218E-5
719.89703	958.79407	3523.0	0.33022106	0.79744375	0.001374820625000002	0.003979440624999997	-1.529658800551469E-4	-3.543573874080885E-4
724.75726	968.343	3540.0	0.3149704	0.74417883	-8.970976470588252E-4	-0.003133230588235297	-1.3364225129757808E-4	-4.1839242430795847E-4
729.1094	976.77344	3557.0	0.28778952	0.5775765	-0.0015988752941176448	-0.009800137058823525	-4.128103806228351E-5	-3.9217096885813105E-4
732.94305	984.8861	3573.0	0.23579924	0.46216357	-0.0032493925000000017	-0.0072133081250000015	-1.0315732536764731E-4	1.616768083639702E-4
738.2729	998.9701	3590.0	0.22609945	0.5551842	-5.705758823529403E-4	0.005471801764705882	1.5757744809688598E-4	7.461829346885814E-4
741.7456	1013.9824	3607.0	0.23285244	0.7963022	3.9723470588235213E-4	0.014183411764705878	5.6930034602076025E-5	5.124476470588233E-4
745.6066	1028.1233	3623.0	0.23621331	1.0010762	2.10054375000001E-4	0.012798375	-1.1698770680146947E-5	-8.656479779411736E-5
749.5356	1041.8746	3640.0	0.2320557	1.0145075	-2.445652941176474E-4	7.900764705882308E-4	-2.674233347750873E-5	-7.063705017301041E-4
752.3294	1051.9882	3657.0	0.18649532	0.81284064	-0.002680022352941177	-0.011862756470588228	-1.4326217993079586E-4	-7.442842906574388E-4
754.16595	1067.4935	3673.0	0.12832491	0.7195196	-0.0036356506250000004	-0.005832564999999998	-5.9726767003676464E-5	3.768869669117644E-4
756.0754	1084.7539	3689.0	0.09519698	0.8764678	-0.002070495624999999	0.009809262499999999	9.782218750000008E-5	9.776142187499998E-4
758.03217	1102.2896	3706.0	0.07240335	1.0991058	-0.0013408017647058821	0.01309635294117647	4.292316825259512E-5	1.933582612456748E-4
758.0	1113.7185	3723.0	0.033999726	1.0973476	-0.0022590367058823533	-1.0342352941176723E-4	-5.401382006920419E-5	-7.764574394463669E-4
759.0	1125.0692	3739.0	0.014571838	0.82654554	-0.001214243	-0.016925128749999997	6.529960661764708E-5	-0.0010513565762867644
759.0	1139.8154	3756.0	-0.010978316	0.6302269	-0.0015029502352941176	-0.011548155294117646	-1.6982778546712797E-5	3.162925562283736E-4
758.2395	1156.0841	3773.0	-0.044826303	0.75336206	-0.0019910580588235294	0.007243244705882348	-2.871222491349481E-5	0.001105376470588235
757.2918	1169.9574	3789.0	-0.07337947	0.9371937	-0.0017845729375000003	0.011489477500000005	1.2905320082720568E-5	2.6538954963235356E-4
755.0	1179.7025	3805.0	-0.13046812	0.8961685	-0.0035680406249999994	-0.002564074999999999	-1.1146673046874995E-4	-8.783470312500002E-4
753.3777	1189.1116	3822.0	-0.16422807	0.6180996	-0.0019858794117647064	-0.016356994117647062	9.306830666089959E-5	-8.113481833910037E-4
750.4493	1198.3042	3839.0	-0.18119083	0.39805934	-9.978094117647056E-4	-0.012943544705882352	5.81217647058824E-5	2.0079114186851235E-4
747.0	1208.5	3855.0	-0.20720106	0.41676545	-0.0016256393749999997	0.0011691318749999999	-3.9239372702205884E-5	8.82042286305147E-4
743.55597	1219.2202	3872.0	-0.24333914	0.5605986	-0.002125769411764707	0.008460773529411762	-2.9419413927335723E-5	4.2892009731833894E-4
740.1881	1229.0298	3889.0	-0.24362424	0.6386766	-1.6770588235293094E-5	0.00459282352941177	1.2405875432525964E-4	-2.2752647058823486E-4
736.2808	1236.4384	3905.0	-0.2444515	0.5483479	-5.170374999999977E-5	-0.0056455437500000025	-2.1833226102941673E-6	-6.398979549632358E-4
732.44507	1243.1099	3922.0	-0.23861058	0.4197125	3.4358352941176465E-4	-0.007566788235294118	2.325219290657438E-5	-1.1301438148788916E-4
728.55634	1247.6655	3939.0	-0.24283655	0.2720514	-2.4858647058823664E-4	-0.008685947058823529	-3.4833529411764776E-5	-6.583287197231829E-5
723.43225	1252.5677	3955.0	-0.28091052	0.20976742	-0.002379623124999999	-0.0038927487499999993	-1.3318979090073515E-4	2.995748943014706E-4
718.6162	1256.2559	3972.0	-0.30106294	0.17815727	-0.0011854364705882355	-0.0018594205882352943	7.024627378892727E-5	1.1960753892733559E-4
713.8655	1262.1345	3988.0	-0.3161529	0.23518725	-9.431225000000008E-4	0.0035643737499999988	1.5144623161764665E-5	3.389871461397058E-4
709.0048	1266.9951	4005.0	-0.3320147	0.2898692	-9.330470588235283E-4	0.0032165852941176474	5.926730103807376E-7	-2.0458144463667726E-5
703.0575	1272.9425	4022.0	-0.33582473	0.3414793	-2.2411941176470705E-4	0.003035888235294117	4.170162629757772E-5	-1.0629238754325312E-5
698.2253	1279.7747	4038.0	-0.32257757	0.3943869	8.279475000000022E-4	0.003306725	6.575418198529433E-5	1.6927297794117676E-5
692.3814	1286.6187	4055.0	-0.33697882	0.43753803	-8.471323529411784E-4	0.0025383017647058847	-9.853410899654004E-5	-4.5201366782006774E-5
685.7737	1293.4198	4072.0	-0.36565796	0.44814864	-0.0016870082352941171	6.241535294117626E-4	-4.940446366781993E-5	-1.125969550173013E-4
679.2061	1298.397	4088.0	-0.41028684	0.41885027	-0.002789304999999999	-0.0018311481249999977	-6.889354779411761E-5	-1.53456353400735E-4
671.05786	1303.7653	4104.0	-0.47004297	0.32522088	-0.003734758125000001	-0.005851836875000002	-5.909082031250014E-5	-2.512930468750003E-4
662.1321	1308.1472	4121.0	-0.55390936	0.2597952	-0.00493331705882353	-0.0038485694117647053	-7.050346669550169E-5	1.1783926254325276E-4
652.908	1313.046	4137.0	-0.60529095	0.23476179	-0.0032113493749999986	-0.0015645881250000004	1.076229802389707E-4	1.4274883042279406E-4
645.1209	1315.9396	4154.0	-0.5828345	0.20043215	0.0013209676470588212	-0.0020193905882352936	2.6660688365051877E-4	-2.675308607266431E-5
637.3502	1319.825	4170.0	-0.5167918	0.18678035	0.004127668750000001	-8.532374999999995E-4	1.7541881893382371E-4	7.288456801470588E-5
632.04474	1321.3185	4187.0	-0.384468	0.119810104	0.007783752941176473	-0.003939426235294119	2.1506377595155722E-4	-1.8154051384083053E-4
624.8668	1323.2833	4204.0	-0.32886904	0.08104994	0.003270527058823528	-0.0022800096470588236	-2.6548387543252617E-4	9.761274048442912E-5
615.8848	1326.223	4220.0	-0.40395668	0.09486858	-0.004692977500000001	8.636649999999996E-4	-4.977190349264706E-4	1.9647966544117645E-4
605.2147	1329.2617	4237.0	-0.5711019	0.14181724	-0.009832071764705885	0.0027616858823529423	-3.022996626297579E-4	1.1164828719723192E-4
594.51874	1332.1925	4253.0	-0.71596736	0.17730936	-0.00905409125	0.0022182574999999993	4.86237821691178E-5	-3.396427389705894E-5
583.7327	1335.1069	4270.0	-0.7648046	0.20312019	-0.0028727788235294056	0.0015182841176470591	3.636066133217997E-4	-4.1174904844290595E-5
574.1288	1336.9742	4287.0	-0.6973105	0.17080584	0.003970241176470581	-0.00190084411764706	4.0253058823529333E-4	-2.0112519031141875E-4
567.29047	1338.9032	4303.0	-0.53924966	0.12595792	0.009878802500000006	-0.002802994999999999	3.69285082720589E-4	-5.63844301470587E-5
559.43036	1340.8925	4320.0	-0.40127784	0.09375403	0.008115989411764704	-0.0018943464705882351	-1.0369488754325302E-4	5.3449913494809645E-5
551.6706	1342.8324	4336.0	-0.36699283	0.089425616	0.0021428131250000003	-2.7052587500000017E-4	-3.73323517922794E-4	1.0148878722426469E-4
541.2923	1344.7416	4353.0	-0.464382	0.10214872	-0.005728774705882354	7.484178823529411E-4	-4.630345782871974E-4	5.9937868079584776E-5
529.66574	1347.7224	4370.0	-0.62597406	0.14351052	-0.009505415294117647	0.0024330470588235296	-2.2215532871972308E-4	9.909583391003463E-5
518.691	1349.6617	4386.0	-0.7652442	0.1528274	-0.008704383750000003	5.82305E-4	5.006447150735275E-5	-1.156713786764706E-4
508.55597	1351.611	4403.0	-0.7517566	0.14070919	7.933882352941202E-4	-7.128358823529406E-4	5.586924697231837E-4	-7.618475778546708E-5
499.5	1353.5	4419.0	-0.6425403	0.11979875	0.006826018750000003	-0.001306902500000001	3.7703940716911767E-4	-3.7129163602941276E-5
492.0	1354.0	4436.0	-0.48383102	0.07070226	0.009335839999999998	-0.0028880288235294113	1.4763654411764678E-4	-9.300743079584766E-5
482.79236	1355.0	4453.0	-0.42778972	0.032776345	0.00329654705882353	-0.0022309361764705883	-3.5525252595155696E-4	3.8652508650519E-5
471.65347	1356.0	4469.0	-0.5245294	0.02804918	-0.006046230000000003	-2.954478124999999E-4	-5.839235661764708E-4	1.2096802274816178E-4
462.4951	1356.0	4486.0	-0.607198	-0.0027264995	-0.004862858823529411	-0.001810334088235294	6.961006920415249E-5	-8.911095739619378E-5
454.05112	1355.0	4502.0	-0.61388576	-0.050631456	-4.179849999999957E-4	-0.00299405978125	2.7780461397058844E-4	-7.398285581341911E-5
444.0549	1354.0	4519.0	-0.58013177	-0.086612284	0.001985528823529406	-0.002116519294117647	1.413831660899648E-4	5.1620028654844275E-5
437.64288	1351.881	4535.0	-0.46894336	-0.13204938	0.006949275625000004	-0.0028398184999999998	3.102341750919124E-4	-4.5206200367647035E-5
430.8471	1349.9491	4552.0	-0.3856349	-0.14911288	0.004900497647058822	-0.0010037352941176475	-1.2051635164359899E-4	1.0800489446366778E-4
425.96304	1347.9877	4569.0	-0.29728112	-0.14824785	0.005197281176470588	5.08841176470598E-5	1.745785467128037E-5	6.203643598615926E-5
421.06296	1345.042	4585.0	-0.21881111	-0.16364299	0.004904375625	-9.621962500000001E-4	-1.830659696691172E-5	-6.331752297794124E-5
416.31192	1343.104	4602.0	-0.19528104	-0.167423	0.0013841217647058831	-2.2235352941176473E-4	-2.0707375648788926E-4	4.3520160034602076E-5
411.45462	1340.1515	4618.0	-0.24248576	-0.17148374	-0.0029502950000000003	-2.5379625000000045E-4	-2.709010477941177E-4	-1.9651700367647322E-6
406.66382	1337.2213	4635.0	-0.26937115	-0.18826722	-0.0015814935294117653	-9.872635294117657E-4	8.051773356401383E-5	-4.3145134083045015E-5
401.78583	1333.5239	4652.0	-0.2904246	-0.20287013	-0.0012384382352941161	-8.589947058823528E-4	2.0179723183391126E-5	7.5452249134948776E-6
396.9971	1329.6648	4668.0	-0.29272732	-0.23222889	-1.4392000000000224E-4	-0.001834922499999999	6.840738970588212E-5	-6.099548713235289E-5
392.18524	1325.7902	4685.0	-0.2923712	-0.26379144	2.0948235294118546E-5	-0.0018566205882352938	9.698131487889457E-6	-1.2763581314879317E-6
387.2934	1321.2933	4701.0	-0.29257515	-0.26916692	-1.2746875000000518E-5	-3.3596749999999925E-4	-2.1059443933824413E-6	9.504081801470591E-5
381.96326	1315.445	4718.0	-0.3116086	-0.32004172	-0.0011196147058823533	-0.002992635294117647	-6.510987240484428E-5	-1.5627457612456752E-4
378.1295	1306.8237	4735.0	-0.2877426	-0.4320644	0.0014038823529411765	-0.006589569411764708	1.4844100346020762E-4	-2.1158435986159185E-4
373.21808	1298.0452	4751.0	-0.27765027	-0.569202	6.307706250000024E-4	-0.008571099999999998	-4.831948299632338E-5	-1.2384566176470562E-4
369.71265	1288.5632	4768.0	-0.24476951	-0.66733104	0.0019341623529411753	-0.005772296470588236	7.667010164359841E-5	1.6463550173010367E-4
365.44357	1278.609	4784.0	-0.21439417	-0.69003356	0.00189845875	-0.0014189075000000037	-2.231475183823455E-6	2.720868106617645E-4
362.64813	1270.2963	4801.0	-0.17634794	-0.6277939	0.002238013529411764	0.0036611564705882373	1.9973810553633178E-5	2.988272923875436E-4
359.66022	1262.4904	4818.0	-0.1520499	-0.5241279	0.0014292964705882366	0.006098000000000002	-4.757159169550162E-5	1.4334373702422145E-4
357.91025	1255.7307	4834.0	-0.1180287	-0.42011333	0.0021263249999999992	0.006500910624999998	4.3564283088235164E-5	2.5181914062499778E-5
355.9708	1246.8539	4851.0	-0.10089084	-0.40367386	0.0010081094117647062	9.670276470588242E-4	-6.577738754325253E-5	-3.255225281141867E-4
353.11945	1235.3583	4867.0	-0.09581801	-0.51566404	3.17051875E-4	-0.00699938625	-4.3191096047794135E-5	-4.979008685661765E-4
352.13867	1222.9707	4884.0	-0.096494965	-0.72191787	-3.982088235294158E-5	-0.012132578235294116	-2.0992515138408328E-5	-3.019524697231833E-4
350.15518	1210.931	4901.0	-0.093994536	-0.85881096	1.4708405882352932E-4	-0.008052534705882356	1.0994408304498288E-5	2.400025605536329E-4
349.1963	1199.9814	4917.0	-0.07773539	-0.83641523	0.0010161966250000001	0.0013997331250000036	5.431953538602943E-5	5.907667394301475E-4
348.0	1191.7787	4933.0	-0.057731368	-0.6538116	0.0012502513750000002	0.011412726874999994	1.4628421875000004E-5	6.258121093749994E-4
348.67828	1183.6085	4950.0	-0.009845193	-0.46616578	0.0028168338235294117	0.01103798941176471	9.215190873702421E-5	-2.2043380190310792E-5
349.0	1174.8319	4967.0	0.040829986	-0.39120004	0.0029808928823529413	0.004409749411764703	9.65053287197233E-6	-3.8989647058823573E-4
350.56937	1163.5839	4983.0	0.104259506	-0.4847361	0.003964345	-0.0058460037499999985	6.146575735294118E-5	-6.409845726102939E-4
352.52112	1152.3945	5000.0	0.14765854	-0.65423477	0.0025528843529411768	-0.009970509999999998	-8.302709688581314E-5	-2.4261801470588235E-4
354.4749	1142.6254	5017.0	0.16553833	-0.7230762	0.001051752352941177	-0.00404949588235294	-8.830188235294117E-5	3.482949480968858E-4
357.7705	1134.459	5033.0	0.18557923	-0.6254668	0.00125255625	0.006100587499999997	1.2550243566176444E-5	6.343802113970586E-4
360.65793	1126.6841	5050.0	0.21442866	-0.48246676	0.001697025294117646	0.00841176705882353	2.6145237889273294E-5	1.3595173875432544E-4
363.48154	1121.2777	5067.0	0.20598373	-0.32396185	-4.967605882352935E-4	0.009323818235294117	-1.2904622837370234E-4	5.365006920415217E-5
366.18262	1116.6348	5083.0	0.20632339	-0.23744571	2.1228749999999477E-5	0.0054072587499999995	3.2374333639705814E-5	-2.4478496783088234E-4
371.32156	1110.5177	5099.0	0.24860641	-0.23072791	0.0026426887500000003	4.1986249999999975E-4	1.6384125000000005E-4	-3.11712265625E-4
377.2673	1104.7327	5116.0	0.3244172	-0.27674237	0.004459458235294119	-0.002706732941176471	1.0686879325259521E-4	-1.8391737889273356E-4
384.1192	1097.8411	5133.0	0.43087754	-0.35791922	0.00626237294117647	-0.00477510882352941	1.0605380622837358E-4	-1.2166916955017287E-4
391.90964	1092.0677	5149.0	0.5105791	-0.40959108	0.004981347499999997	-0.003229491250000001	-8.006409007352955E-5	9.660109834558805E-5
399.58734	1085.3094	5166.0	0.54333586	-0.42217457	0.0019268682352941208	-7.402052941176488E-4	-1.7967525086505151E-4	1.4642858564013834E-4
407.36346	1079.4774	5182.0	0.52204156	-0.3863378	-0.0013308937499999993	0.002239798125000001	-2.0361012408088252E-4	1.8625021369485313E-4
415.0942	1073.6793	5199.0	0.50317043	-0.3588454	-0.0011100664705882394	0.0016172000000000016	1.2989839965397637E-5	-3.662341911764703E-5
421.21124	1068.5259	5216.0	0.4455145	-0.32423094	-0.003391525294117645	0.0020361447058823505	-1.342034602076121E-4	2.4643806228373468E-5
427.69388	1063.6531	5232.0	0.37481138	-0.29446822	-0.004418944999999997	0.0018601700000000013	-6.4213731617647E-5	-1.099841911764683E-5
435.57538	1059.7123	5249.0	0.38297078	-0.23944427	4.7996470588235196E-4	0.0032367029411764715	2.881711591695499E-4	8.097252595155707E-5
443.91434	1056.4171	5265.0	0.43895346	-0.19615673	0.0034989175000000004	0.002705471249999999	1.8868454963235303E-4	-3.320198069852953E-5
453.1874	1053.4531	5282.0	0.5469981	-0.14819412	0.006355567058823531	0.0028213299999999995	1.6803820934256059E-4	6.815220588235318E-6
462.3656	1051.5269	5299.0	0.6108769	-0.105460845	0.0037575764705882297	0.00251372205882353	-1.528229757785471E-4	-1.809458477508643E-5
469.69812	1050.0	5316.0	0.5578276	-0.06825516	-0.003120547058823527	0.002188569705882353	-4.0459550173010337E-4	-1.9126608996539832E-5
476.13986	1048.62	5332.0	0.45420045	-0.03977076	-0.006476696875	0.0017802749999999996	-2.0975936351102955E-4	-2.551841911764709E-5
483.07108	1049.0	5349.0	0.37514237	0.005950473	-0.0046504752941176454	0.002689484294117647	1.0742479887543262E-4	5.348289965397927E-5
489.8424	1048.0	5366.0	0.3474237	0.010455508	-0.00163051	2.650020588235294E-4	1.7764501730103797E-4	-1.4261660207612458E-4
496.72208	1049.0	5382.0	0.3667547	0.04461967	0.0012081874999999992	0.002135260125	1.7741859374999995E-4	1.168911291360294E-4
503.80432	1050.0	5399.0	0.39760703	0.08036912	0.0018148429411764695	0.002102908823529412	3.56856141868512E-5	-1.903017733563999E-6
509.18677	1052.0623	5415.0	0.38023233	0.12362675	-0.0010859187499999978	0.0027036018749999995	-1.8129760569852922E-4	3.7543315716911723E-5
515.0739699999999	1054.0247	5431.0	0.34779364	0.1518235	-0.0020274181249999995	0.0017622968750000004	-5.8843710937500106E-5	-5.883156249999994E-5
520.75378	1056.918	5448.0	0.3304575	0.18888664	-0.0010197729411764705	0.0021801847058823525	5.9273246107266416E-5	2.4581637110726593E-5
525.69357	1061.6936	5465.0	0.30917335	0.25169188	-0.001252008823529412	0.00369442588235294	-1.3660934256055381E-5	8.90730103806228E-5
531.454	1065.636	5481.0	0.29775435	0.30387613	-7.136875000000008E-4	0.0032615156250000027	3.36450827205882E-5	-2.705689108455859E-5
536.2874	1070.5249	5498.0	0.29782978	0.330372	4.4370588235286736E-6	0.0015585805882352927	4.2242621107266435E-5	-1.0017264922145354E-4
540.4812	1076.2218	5514.0	0.27049363	0.35465032	-0.0017085093750000002	0.0015173950000000012	-1.0705915211397055E-4	-2.5740992647057143E-6
543.3494	1082.0242	5531.0	0.20849875	0.3700651	-0.003646757647058822	9.067517647058801E-4	-1.1401460423875422E-4	-3.592019031141889E-5
546.6015	1088.8046	5547.0	0.16199273	0.40732044	-0.0029066262500000006	0.0023284587500000016	4.6258212316176335E-5	8.885668658088259E-5
548.5602	1095.6805	5564.0	0.1005417	0.45301557	-0.0036147664705882356	0.0026879488235294104	-4.165530709342559E-5	2.1146474913494632E-5
550.5	1103.0	5580.0	0.07946628	0.46215054	-0.0013172137499999998	5.709356250000013E-4	1.4359704503676474E-4	-1.3231332490808807E-4
551.0	1108.3975	5597.0	0.04491875	0.41799277	-0.0020322076470588235	-0.00259751588235294	-4.205846453287198E-5	-1.8637950043252596E-4
552.0	1114.0837	5614.0	0.01701772	0.3614538	-0.0016412370588235294	-0.0033258217647058838	2.299826989619377E-5	-4.284152249134962E-5
553.0	1120.0328	5630.0	0.010763345	0.3230846	-3.9089843749999997E-4	-0.0023980749999999995	7.814616383272059E-5	5.7984172794117765E-5
554.0	1126.9283	5647.0	0.028676491	0.34602067	0.0010537144705882351	0.0013491805882352927	8.497722988754324E-5	2.2042679930795836E-4
552.8011	1131.3978	5664.0	-0.0137254475	0.3434123	-0.0024942316764705883	-1.53433529411763E-4	-2.0870271453287195E-4	-8.838906574394445E-5
551.8262	1136.3477	5680.0	-0.06699136	0.31833738	-0.00332911953125	-0.0015671825	-5.2180490923713226E-5	-8.835931066176481E-5
550.9167	1141.1666	5697.0	-0.11077572	0.27124158	-0.0025755505882352936	-0.0027703411764705894	4.4327584883218014E-5	-7.07740397923876E-5
548.99457	1145.0109	5713.0	-0.14047128	0.22021315	-0.0018559725000000006	-0.003189276874999999	4.497363051470581E-5	-2.6183481158088107E-5
548.05786	1147.8843	5730.0	-0.11856424	0.16947971	0.001288649411764706	-0.0029843199999999995	1.8497775951557097E-4	1.205628676470586E-5
546.107	1150.8931	5746.0	-0.10544169	0.15690088	8.201593749999998E-4	-7.861768750000008E-4	-2.9280627297794144E-5	1.3738394531249992E-4
544.17194	1153.8281	5763.0	-0.121960275	0.13346125	-9.716814705882354E-4	-0.0013788017647058818	-1.0540240268166089E-4	-3.48602876297577E-5
542.22327	1155.7767	5780.0	-0.12861727	0.11896214	-3.915879411764705E-4	-8.528888235294123E-4	3.412314878892735E-5	3.093605536332173E-5
541.0	1157.7479	5796.0	-0.12127556	0.1016853	4.588568750000001E-4	-0.0010798024999999992	5.315280101102941E-5	-1.4182104779411683E-5
538.2935	1160.413	5813.0	-0.124783024	0.099463426	-2.06321411764706E-4	-1.3069847058823602E-4	-3.9128134515570946E-5	5.582964878892725E-5
537.0	1161.6333	5829.0	-0.11372632	0.0958659	6.91044E-4	-2.2484537499999936E-4	5.6085338235294125E-5	-5.884181525735209E-6
534.8481	1163.5759	5846.0	-0.103977986	0.096677646	5.734314117647065E-4	4.774976470588247E-5	-6.918387543252559E-6	1.603500821799305E-5
532.4694	1165.5306	5863.0	-0.13066614	0.10502391	-0.0015698914117647054	4.909567058823524E-4	-1.2607781314878894E-4	2.607099653979235E-5
530.14752	1168.4263	5879.0	-0.14197257	0.13051371	-7.066518750000004E-4	0.0015931125000000004	5.395247104779406E-5	6.8884737132353E-5
528.0	1169.5	5896.0	-0.16532902	0.14638546	-0.0013739088235294118	9.336323529411758E-4	-3.9250408737024206E-5	-3.879294982698968E-5
529.0	1169.0	5909.0	-0.16532902	0.14638546	0.0	0.0	1.0568529411764707E-4	-7.181787330316738E-5
