# Supplementary material for: Finger drawing on smartphone screens enables early Parkinson’s disease detection through hybrid 1D-CNN and BiGRU deep learning architecture
Source: PLoS One. 2025 Jul 14;20(7):e0327733. doi: 10.1371/journal.pone.0327733 (PMC12258557; doi:10.1371/journal.pone.0327733)
Supplement: S2 File — (ZIP) [file pone.0327733.s002.zip › Dataset/Spiral/healthy/051_HC_SPIR_R.txt]

548.3617	655.78723	0.0	0.0	0.0	0.0	0.0	0.0	0.0
555.6577	658.4631	16.0	0.35334945	0.18189453	0.022084340625	0.011368408125	0.0013802712890625	7.105255078125E-4
565.59595	663.798	33.0	0.5311836	0.32371378	0.010460832352941174	0.008342308823529413	-6.837357807093428E-4	-1.7800584126297572E-4
576.9974	669.4987	49.0	0.6805738	0.41949284	0.009336887500000002	0.005986191249999998	-7.024655330882328E-5	-1.472573483455884E-4
588.3198	675.1599	66.0	0.79469717	0.45776442	0.006713139411764703	0.0022512694117647076	-1.5433812283737052E-4	-2.1970128460207592E-4
601.5193	682.86816	82.0	0.874585	0.50874704	0.0049929893749999996	0.003186413750000002	-1.0750937729779396E-4	5.844652113970591E-5
611.67834	690.4522	99.0	0.78834605	0.5095847	-0.005072879411764701	4.927411764705661E-5	-5.921099286332177E-4	-1.845376254325262E-4
620.0	694.5	115.0	0.7083087	0.46630156	-0.0050023343750000004	-0.00270519625	4.40906479779379E-6	-1.7215439797794104E-4
621.59094	695.7273	131.0	0.30052403	0.21886377	-0.025486541875	-0.015464861875	-0.00128026296875	-7.974791015625E-4
635.9935	703.8853	148.0	0.27024305	0.16062626	-0.0017812341176470597	-0.0034257358823529425	0.0013944298680795848	7.081838819204151E-4
653.5833	711.7917	165.0	0.7004219	0.31790158	0.025304638235294122	0.009251489411764707	0.00159328660899654	7.457191349480971E-4
665.8208	718.25665	181.0	1.0723386	0.49660715	0.023244793749999992	0.011169098124999999	-1.287402803308831E-4	1.1985054457720572E-4
675.1342	724.2805	198.0	1.0169046	0.5363983	-0.003260823529411764	0.0023406558823529412	-0.0015591539576124563	-5.193201319204151E-4
684.46985	731.1759	215.0	0.5051389	0.35965073	-0.030103864705882354	-0.010396915882352942	-0.0015790024221453288	-7.492689273356402E-4
696.062	739.885	231.0	0.44208133	0.40240905	-0.003941098124999997	0.002672395000000001	0.0016351729113051473	8.168319301470589E-4
708.4442	749.3173	248.0	0.5621079	0.5354478	0.007060386470588235	0.007825808823529415	6.471461526816607E-4	3.0314198961937727E-4
721.0458	759.18207	265.0	0.7653792	0.6424561	0.01195713529411765	0.006294605882352938	2.880440484429067E-4	-9.007076124567511E-5
735.19696	769.4264	281.0	0.8765527	0.6913358	0.006948343749999995	0.003054981249999998	-3.130494715073534E-4	-2.0247653952205875E-4
745.863	778.09033	298.0	0.8323658	0.6387731	-0.002599229411764701	-0.0030919235294117626	-5.616219506920409E-4	-3.6158263408304475E-4
756.9422	786.6282	314.0	0.7051003	0.55080825	-0.007954093750000002	-0.005497803124999999	-3.346790211397063E-4	-1.5036747472426477E-4
768.0	795.5	331.0	0.6259327	0.4989684	-0.004656917647058824	-0.003049402941176472	1.9395153546712812E-4	1.4402354022491335E-4
780.90656	807.49133	348.0	0.64802784	0.57415783	0.0012997141176470596	0.004422907647058823	3.503901038062285E-4	4.395476816608997E-4
793.9773	819.6948	364.0	0.7351867	0.70703405	0.005447428749999997	0.00830476375	2.592321645220586E-4	2.426160064338235E-4
806.15027	831.15027	381.0	0.8184237	0.7891952	0.0048962941176470594	0.004833008823529413	-3.241968425605514E-5	-2.0422087802768156E-4
814.2921	840.2921	397.0	0.6712908	0.7088938	-0.00919580625	-0.005018837499999998	-8.807562729779413E-4	-6.157403952205882E-4
822.84503	849.8451	414.0	0.51020855	0.5887549	-0.009475426470588234	-0.007066994117647061	-1.644824826989606E-5	-1.2047980103806255E-4
832.9099	859.09155	431.0	0.4257914	0.49717546	-0.004965714705882353	-0.005387025882352938	2.652771626297577E-4	9.88216608996543E-5
842.4875	870.48755	447.0	0.4771697	0.54553485	0.0032111437499999992	0.003022461875	5.11053653492647E-4	5.255929848345586E-4
853.1662	884.43274	464.0	0.61343277	0.7224789	0.008015474705882352	0.010408473529411766	2.8260770328719724E-4	4.3447127378892737E-4
863.7524	895.75244	480.0	0.6782486	0.8283568	0.004050989375000001	0.006617368749999998	-2.4778033318014695E-4	-2.3694404871323549E-4
871.6114	908.4171	497.0	0.60039055	0.8348081	-0.0045798852941176475	3.794882352941205E-4	-5.07698509948097E-4	-3.6693414792387516E-4
878.97424	918.4613	514.0	0.48451963	0.72952795	-0.006815936470588235	-0.006192950000000001	-1.3153242214532866E-4	-3.866140138408307E-4
885.7493	931.3113	530.0	0.37335518	0.66169477	-0.006947778124999998	-0.004239573750000003	-8.240103400735201E-6	1.2208601562499987E-4
891.03394	943.0791	547.0	0.2879934	0.6795214	-0.005021281176470588	0.0010486252941176509	1.1332334991349472E-4	3.110705320069208E-4
897.6253	955.12573	564.0	0.28950655	0.7371901	8.90088235294096E-5	0.00339227647058823	3.006052941176469E-4	1.3786183391003407E-4
904.1167	967.4542	580.0	0.3374006	0.76375604	0.0029933781250000013	0.0016603712500000006	1.81523081341912E-4	-1.0824407628676433E-4
911.0315	979.74023	596.0	0.39241755	0.765427	0.0034385593750000006	1.0443499999999994E-4	2.782382812499995E-5	-9.724601562500004E-5
918.0	992.5	613.0	0.43421447	0.77260226	0.002458642352941177	4.220741176470598E-4	-5.764217776816608E-5	1.8684653979238814E-5
926.99097	1010.58374	630.0	0.49732935	0.9353445	0.0037126399999999993	0.009573072941176472	7.376456747404836E-5	5.382940484429066E-4
933.0054	1027.681	646.0	0.4773863	1.0774788	-0.001246440625000001	0.008883393749999996	-3.0994253906250005E-4	-4.310494944852975E-5
937.3716	1041.3005	663.0	0.37180778	1.0543219	-0.006210501176470588	-0.0013621705882352962	-2.92003561851211E-4	-6.026802551903113E-4
941.22833	1050.5708	680.0	0.23102534	0.7947497	-0.008281319999999998	-0.015268952941176465	-1.2181287197231824E-4	-8.180460207612453E-4
942.993	1057.9718	696.0	0.083902046	0.47054	-0.009195205875000001	-0.02026310625	-5.711786718750017E-5	-3.1213458180147087E-4
944.83167	1064.4949	712.0	0.011248	0.22237475	-0.004540877875	-0.015510328125	2.9089550000000006E-4	2.9704863281249994E-4
946.7603	1072.0413	730.0	0.023632683	0.20632797	6.880379444444446E-4	-8.914877777777783E-4	2.9049532330246915E-4	8.121577970679012E-4
948.65125	1078.6049	746.0	0.054987263	0.29534093	0.00195966125	0.00556331	7.947645659722221E-5	4.034248611111112E-4
949.52496	1086.1	763.0	0.062696144	0.39102703	4.5346358823529373E-4	0.0056285941176470585	-8.859986245674743E-5	3.840242214532848E-6
950.0	1095.1105	779.0	0.046320878	0.47932407	-0.0010234541249999995	0.005518565	-9.230735707720583E-5	-6.876819852941185E-6
952.2703	1104.3516	796.0	0.05354282	0.5603831	4.2482011764705856E-4	0.00476817823529412	8.519260250865048E-5	-4.414039792387528E-5
953.0	1112.9886	812.0	0.060510974	0.58431756	4.3550962500000026E-4	0.0014959037499999994	6.680942095588563E-7	-2.0451715533088252E-4
953.0	1119.2356	829.0	0.035068322	0.5203357	-0.0014966265882352943	-0.003763638823529415	-1.1365507136678203E-4	-3.093848572664361E-4
953.8564	1125.5692	845.0	0.01782064	0.41052037	-0.001077980125	-0.006863458124999996	2.616540395220589E-5	-1.937387063419113E-4
953.0	1132.4128	862.0	-0.02928736	0.32850134	-0.0027710588235294116	-0.004824648823529415	-9.959286461937716E-5	1.1992995891003418E-4
953.0	1140.4581	878.0	-0.04966238	0.35842347	-0.00127343875	0.001870133125000003	9.360125459558822E-5	4.184238717830886E-4
953.0	1149.0343	895.0	-0.02119359	0.4666761	0.0016746347058823527	0.00636780176470588	1.734160856401384E-4	2.6456874351211046E-4
951.5226	1158.3872	912.0	-0.045898393	0.5793307	-0.001453223705882353	0.0066267411764705875	-1.839916712802768E-4	1.52317301038063E-5
952.0	1167.655	929.0	-0.037567787	0.62002414	4.900356470588238E-4	0.0023937317647058807	1.1430937370242216E-4	-2.49000553633218E-4
950.75134	1177.2433	945.0	-0.03665941	0.6202985	5.6773562499999684E-5	1.7147500000001814E-5	-2.707888028492651E-5	-1.4853651654411743E-4
949.9045	1185.4777	962.0	-0.061334934	0.56137216	-0.0014515014117647057	-0.003466255294117645	-8.872205730968855E-5	-2.0490604671280274E-4
950.0	1194.0762	978.0	-0.041734267	0.5251685	0.0012250416875000001	-0.002262728749999998	1.672839437040441E-4	7.522040900735292E-5
948.1337	1203.3314	995.0	-0.05782576	0.512151	-9.465584117647058E-4	-7.657352941176479E-4	-1.277411823096886E-4	8.805843858131473E-5
945.19855	1214.8088	1011.0	-0.1360577	0.5854848	-0.00488949625	0.0045833625	-2.464336148897059E-4	3.34318612132353E-4
941.64514	1227.7421	1028.0	-0.20594303	0.7289486	-0.004110901764705882	0.008439047058823524	4.5799675605536345E-5	2.2680497404844256E-4
937.8716	1240.9495	1044.0	-0.28191847	0.85920805	-0.004748464999999999	0.008141215625000003	-3.984770220588228E-5	-1.861446461397004E-5
932.57556	1252.8489	1061.0	-0.33037266	0.8726821	-0.0028502464705882358	7.925911764705892E-4	1.1165991349480958E-4	-4.3227202638408316E-4
926.84015	1266.7063	1078.0	-0.36276078	0.84071714	-0.001905183529411766	-0.0018802917647058848	5.559193771626293E-5	-1.5722840830449848E-4
920.1845	1279.631	1094.0	-0.41968232	0.79842514	-0.0035575962499999995	-0.0026432499999999998	-1.032757950367646E-4	-4.768488970588218E-5
914.85516	1293.3862	1111.0	-0.42462176	0.81858265	-2.9055529411764805E-4	0.0011857358823529405	1.9217887975778538E-4	2.2523446366782E-4
908.01337	1307.9644	1127.0	-0.4319488	0.87235945	-4.5794000000000043E-4	0.0033610500000000043	-1.0461544117647023E-5	1.3595713235294149E-4
900.665	1319.8363	1144.0	-0.4282125	0.8551429	2.1978235294117798E-4	-0.0010127382352941175	3.986602076124579E-5	-2.572816608996542E-4
894.77966	1329.7006	1160.0	-0.418883	0.7077517	5.830937499999994E-4	-0.009211950000000003	2.270696231617634E-5	-5.124507352941179E-4
888.0841	1340.1932	1177.0	-0.40701845	0.58089566	6.979147058823546E-4	-0.007462119999999997	6.75417387543266E-6	1.0293117647058864E-4
882.4256	1350.1488	1194.0	-0.37362006	0.5027269	0.0019646111764705884	-0.00459816235294118	7.451155709342551E-5	1.6846809688581273E-4
875.5295	1361.2058	1210.0	-0.35430574	0.5396478	0.0012071449999999997	0.002307556250000002	-4.734163602941179E-5	4.316074126838239E-4
867.7898	1373.8153	1227.0	-0.41103402	0.6840206	-0.0033369576470588247	0.008492517647058821	-2.673001557093426E-4	3.6382125865051877E-4
858.224	1384.9312	1244.0	-0.52868843	0.7405445	-0.006920847647058823	0.0033249352941176515	-2.1081705882352932E-4	-3.0397543252595115E-4
848.91626	1396.1005	1260.0	-0.6087295	0.72339815	-0.005002566875000003	-0.0010716468750000055	1.1989254825367626E-4	-2.7478638556985356E-4
839.2211	1406.7346	1276.0	-0.65821046	0.67436403	-0.003092560000000001	-0.0030646324999999974	1.1937542968750011E-4	-1.245616015624995E-4
828.2727	1419.5151	1293.0	-0.6672384	0.67055875	-5.310552941176445E-4	-2.238400000000013E-4	1.506767474048445E-4	1.6710544117647038E-4
818.4611	1433.6622	1310.0	-0.6607677	0.77103794	3.806294117647089E-4	0.005910540588235297	5.362851211072668E-5	3.6084591695501755E-4
807.3362	1447.8851	1326.0	-0.6576986	0.8914912	1.9181874999999599E-4	0.00752832875	-1.1800666360294559E-5	1.0111176011029396E-4
797.7613	1461.1342	1343.0	-0.64628065	0.92428404	6.716441176470594E-4	0.0019289905882352903	2.8225021626297848E-5	-3.293728330449829E-4
784.32166	1473.2958	1360.0	-0.69160146	0.8520189	-0.0026659299999999995	-0.004250890588235291	-1.9632788927335642E-4	-3.6352242214532837E-4
773.45215	1483.5479	1376.0	-0.716714	0.67603576	-0.0015695337499999976	-0.010998946250000002	6.852476562500012E-5	-4.2175347886029443E-4
762.2241	1494.931	1393.0	-0.7350295	0.58984834	-0.0010773823529411789	-0.0050698482352941185	2.895008217993051E-5	3.487704714532873E-4
752.1487	1504.8215	1410.0	-0.68606573	0.5576984	0.0028802217647058803	-0.0018911729411764666	2.3280024221453288E-4	1.8698089965397952E-4
742.5053	1514.4946	1426.0	-0.600053	0.56679463	0.005375795625000006	5.685143749999955E-4	1.5597336626838284E-4	1.5373045726102888E-4
731.414	1522.0574	1442.0	-0.5542485	0.5180128	0.0028627812499999947	-0.0030488643749999947	-1.570633984375007E-4	-2.2608617187499938E-4
720.5896	1529.0463	1459.0	-0.61814415	0.4139928	-0.003758567647058822	-0.006118823529411768	-3.8949111159169514E-4	-1.8058583261245723E-4
710.18915	1534.1244	1476.0	-0.6529856	0.2975331	-0.0020494970588235324	-0.006850570588235294	1.0053356401384056E-4	-4.3043944636678024E-5
700.917	1539.2498	1492.0	-0.6251143	0.22268786	0.0017419562500000027	-0.0046778275000000005	2.3696583180147094E-4	1.3579644301470585E-4
692.80426	1541.299	1509.0	-0.53749895	0.13637438	0.005153844117647057	-0.005077263529411765	2.0069928633217968E-4	-2.3496237024221424E-5
685.2269	1544.1932	1525.0	-0.4299196	0.09114468	0.006723709375000001	-0.002826856249999999	9.811657858455899E-5	1.4065045496323536E-4
678.7976	1546.0505	1542.0	-0.35680944	0.05195901	0.0043005976470588255	-0.002305039411764706	-1.4253598399653974E-4	3.069510813148782E-5
671.20825	1547.9479	1559.0	-0.3473965	0.04390098	5.537023529411753E-4	-4.740017647058824E-4	-2.2040560553633238E-4	1.0770809688581317E-4
662.74756	1549.8505	1575.0	-0.4125549	0.058932997	-0.0040724	9.395010625000001E-4	-2.8913139705882346E-4	8.834392670036765E-5
654.3309	1551.7338	1592.0	-0.49855143	0.09597238	-0.005058619411764707	0.0021787872352941173	-5.80129065743945E-5	7.289918663494806E-5
646.3694	1553.0	1609.0	-0.5377476	0.09370996	-0.002305657058823528	-1.3308352941176477E-4	1.619389619377164E-4	-1.3599239792387542E-4
639.01	1554.4976	1625.0	-0.5027681	0.07895747	0.0021862187499999963	-9.220306249999996E-4	2.807422380514703E-4	-4.930919347426468E-5
631.5475	1556.3632	1642.0	-0.4493791	0.08304742	0.0031405294117647104	2.4058529411764677E-4	5.6135921280277297E-5	6.838917171280272E-5
623.82336	1557.0	1658.0	-0.42988983	0.07176001	0.0012180793750000002	-7.054631249999999E-4	-1.2015312729779439E-4	-5.9128026194852914E-5
617.5323	1559.1559	1675.0	-0.40943983	0.0845626	0.0012029411764705863	7.530935294117649E-4	-8.904822664361102E-7	8.579745025951558E-5
610.78125	1561.0547	1691.0	-0.38628256	0.10681406	0.0014473293750000005	0.00139071625	1.5274262408088385E-5	3.98514200367647E-5
602.38495	1562.923	1708.0	-0.40850118	0.113334194	-0.0013069776470588249	3.835372941176469E-4	-1.6201806012110739E-4	-5.9245820934256066E-5
593.0119	1564.7976	1725.0	-0.5029127	0.12846929	-0.00555361882352941	8.902997647058832E-4	-2.4980242214532855E-4	2.980955709342567E-5
583.4005	1566.7198	1741.0	-0.6057534	0.1291353	-0.0064275437500000004	4.1625624999999666E-5	-5.462030790441189E-5	-5.3042133731617724E-5
574.52075	1568.0	1758.0	-0.64881456	0.10195308	-0.0025330094117647084	-0.0015989541176470593	2.290902551903113E-4	-9.650469074394465E-5
567.26013	1569.4349	1774.0	-0.54668295	0.07880685	0.0063832256250000025	-0.0014466393750000002	5.572646897977944E-4	9.51967141544119E-6
559.8175	1570.3942	1791.0	-0.44900358	0.05187962	0.005745845294117646	-0.0015839547058823528	-3.7492960640138596E-5	-8.077372404844271E-6
553.3925	1571.2025	1808.0	-0.36943656	0.0367674	0.00468041294117647	-8.889541176470589E-4	-6.267249134948094E-5	4.088238754325258E-5
547.5143	1571.0	1824.0	-0.31028467	0.0125049	0.0036969931250000025	-0.00151640625	-6.146373851102923E-5	-3.9215758272058814E-5
540.9138	1572.0	1841.0	-0.31660175	0.023147615	-3.715929411764724E-4	6.260420588235294E-4	-2.3932859212802792E-4	1.2602637110726642E-4
534.43604	1572.0	1857.0	-0.33847493	0.007296984	-0.0013670737499999995	-9.906644375E-4	-6.221755055147045E-5	-1.0104415602022059E-4
526.06116	1572.0	1874.0	-0.42565328	-0.0053412565	-0.005128138235294118	-7.434259117647059E-4	-2.2123908737024228E-4	1.4543442690311422E-5
517.2053	1571.3014	1891.0	-0.5415924	-0.024096314	-0.006819948235294115	-0.0011032386764705884	-9.951823529411746E-5	-2.1165456747404856E-5
508.5	1571.0	1907.0	-0.5948185	-0.04882701	-0.0033266312500000034	-0.0015456684999999998	2.1833231158088198E-4	-2.765186397058821E-5
501.21222	1569.5531	1924.0	-0.5481133	-0.07381716	0.002747364705882353	-0.0014700088235294123	3.572938797577857E-4	4.450569204152206E-6
493.61374	1570.0	1940.0	-0.48455408	-0.048194997	0.003972451250000002	0.0016013851875000002	7.656790900735305E-5	1.9196212568933828E-4
487.30136	1567.7671	1957.0	-0.3952959	-0.07317692	0.005250481176470589	-0.0014695248823529414	7.51782309688581E-5	-1.8064176881487891E-4
481.8826	1566.9608	1973.0	-0.3258886	-0.07681191	0.00433795625	-2.2718687499999942E-4	-5.703280790441182E-5	7.764612545955887E-5
473.34442	1565.0688	1990.0	-0.3500306	-0.10885203	-0.0014201176470588267	-0.001884712941176471	-3.3871022923875454E-4	-9.750153330449833E-5
462.7134	1562.2378	2007.0	-0.5115599	-0.1487026	-0.009501723529411761	-0.0023441511764705873	-4.753885813148785E-4	-2.7025778546712728E-5
451.32855	1560.2657	2023.0	-0.70033985	-0.17789353	-0.011798746875000002	-0.0018244331250000002	-1.4356395909926505E-4	3.248237821691169E-5
440.10626	1557.3511	2040.0	-0.81179	-0.18376008	-0.006555891176470589	-3.4509117647058815E-4	3.084032763840831E-4	8.702011461937718E-5
432.11127	1555.5278	2057.0	-0.7165152	-0.16738842	0.0056044	9.630388235294107E-4	7.153112456747405E-4	7.69488235294117E-5
421.92316	1552.5846	2073.0	-0.59107864	-0.15849765	0.007839785000000002	5.556731250000013E-4	1.3971156250000013E-4	-2.5460356158088092E-5
412.38806	1550.6776	2090.0	-0.5179798	-0.13272047	0.004299931764705882	0.001516304705882352	-2.0822666089965412E-4	5.650774005190298E-5
402.16568	1547.8331	2106.0	-0.5491405	-0.14720866	-0.0019475437500000026	-9.05511874999999E-4	-3.904672196691178E-4	-1.5136353630514695E-4
389.7727	1543.9242	2123.0	-0.66737807	-0.18344314	-0.006955151176470589	-0.002131440000000001	-2.945651427335639E-4	-7.211341911764717E-5
378.60907	1541.203	2140.0	-0.750181	-0.20542774	-0.00487076058823529	-0.001293211764705882	1.2261121107266462E-4	4.930754325259523E-5
368.32315	1538.2206	2156.0	-0.7106799	-0.21413958	0.0024688187499999972	-5.444899999999999E-4	4.587237086397055E-4	4.679511029411763E-5
359.201	1534.6005	2173.0	-0.6293196	-0.2056841	0.004785900000000003	4.973811764705875E-4	1.3629889705882385E-4	6.12865397923875E-5
350.5781	1529.7891	2189.0	-0.5149394	-0.2417977	0.007148762499999996	-0.0022570999999999997	1.4767890624999957E-4	-1.721550735294117E-4
343.46545	1525.4655	2206.0	-0.416407	-0.27984995	0.005796023529411766	-0.0022383676470588243	-7.957288062283704E-5	1.1019031141867914E-6
335.18414	1521.2737	2223.0	-0.39180043	-0.30725452	0.00144744529411765	-0.0016120335294117624	-2.557987197231833E-4	3.684318339100364E-5
326.6037	1516.1622	2239.0	-0.4282223	-0.3050953	-0.0022763668750000014	1.349512499999976E-4	-2.327382605698532E-4	1.09186548713235E-4
317.42773	1510.5422	2256.0	-0.51390994	-0.31099355	-0.005040449411764706	-3.469558823529408E-4	-1.625930903979238E-4	-2.834747837370226E-5
307.76395	1504.8584	2272.0	-0.5924825	-0.35513902	-0.004910785000000001	-0.0027590918750000012	8.104025735294093E-6	-1.507584995404413E-4
300.5449	1499.4087	2289.0	-0.58140033	-0.3849851	6.518923529411766E-4	-0.0017556517647058822	3.272163148788928E-4	5.902588884083053E-5
293.8471	1493.6354	2305.0	-0.45652407	-0.38212097	0.007804766250000001	1.7900812500000127E-4	4.4705461856617653E-4	1.2091624310661771E-4
287.88962	1488.8896	2322.0	-0.34579888	-0.3247015	0.006513246470588237	0.003377615882352943	-7.597175173010376E-5	1.881533974913495E-4
282.24954	1483.2495	2339.0	-0.27585953	-0.30209503	0.004114079411764704	0.0013297923529411758	-1.4112747404844314E-4	-1.2046020761245687E-4
276.6691	1477.6691	2355.0	-0.27442607	-0.32021278	8.959124999999984E-5	-0.0011323593749999993	-2.51530510110294E-4	-1.5388448299632346E-4
269.70123	1472.0259	2372.0	-0.33097342	-0.33639917	-0.003326314705882353	-9.52140588235297E-4	-2.009356444636678E-4	1.0601105103806013E-5
261.99002	1465.2426	2389.0	-0.4140807	-0.3811683	-0.004888663529411765	-0.002633478235294117	-9.190287197231835E-5	-9.890221453287176E-5
253.87187	1458.9039	2405.0	-0.5087897	-0.41199553	-0.005919312499999999	-0.001926701874999999	-6.441556066176464E-5	4.4173522518382375E-5
244.03207	1451.0256	2422.0	-0.5906839	-0.443118	-0.0048173058823529425	-0.0018307335294117655	6.482391868512099E-5	5.645196799307851E-6
236.49153	1443.4916	2438.0	-0.5898416	-0.47967988	5.2643750000004597E-5	-0.0022851174999999994	3.043718520220592E-4	-2.8398998161764622E-5
228.90904	1434.909	2455.0	-0.51446515	-0.51798385	0.004433908823529407	-0.002253174705882354	2.5772147491349425E-4	1.8789878892732602E-6
222.05249	1427.4033	2471.0	-0.4379074	-0.52036977	0.004784859375000002	-1.4911999999999564E-4	2.1934409466912183E-5	1.315034191176474E-4
216.3522	1419.803	2488.0	-0.34942877	-0.49366567	0.005204625294117647	0.0015708294117647032	2.469211288927322E-5	1.0117349480968817E-4
212.21046	1412.4209	2505.0	-0.25654963	-0.45027864	0.005463478823529413	0.002552178235294117	1.5226678200692118E-5	5.7726401384083166E-5
206.18991	1406.19	2521.0	-0.25193056	-0.4070812	2.886918749999967E-4	0.002699840000000002	-3.234241842830885E-4	9.228860294117805E-6
199.5237	1397.365	2538.0	-0.30229685	-0.4315043	-0.0029627229411764693	-0.0014366529411764723	-1.9125969506920387E-4	-2.433231141868514E-4
191.88948	1389.8895	2554.0	-0.40929323	-0.46119514	-0.00668727375	-0.0018556774999999998	-2.3278442555147068E-4	-2.6189034926470464E-5
187.06825	1381.1365	2571.0	-0.43504497	-0.500885	-0.0015148082352941157	-0.0023346976470588247	3.042626773356403E-4	-2.8177655709342642E-5
179.87137	1371.0892	2588.0	-0.40997988	-0.5732555	0.0014744170588235268	-0.0042570882352941175	1.7583678200692014E-4	-1.130817993079584E-4
172.88542	1361.4757	2604.0	-0.3964512	-0.622183	8.45542500000001E-4	-0.003057968750000001	-3.9304659926470365E-5	7.49449678308823E-5
167.14938	1352.5325	2620.0	-0.38292617	-0.61423504	8.453143749999996E-4	4.967475000000054E-4	-1.4257812500084732E-8	2.221697656250004E-4
162.517	1345.0227	2637.0	-0.3336259	-0.5396419	0.002900015882352943	0.004387831764705879	1.2086479455017315E-4	2.2888730968858082E-4
156.82585	1336.0431	2654.0	-0.30591363	-0.476668	0.0016301335294117637	0.003704347058823531	-7.469896193771643E-5	-4.020498269896168E-5
151.24272	1327.7379	2671.0	-0.27464283	-0.4581493	0.001839458823529411	0.001089335294117647	1.2313252595155727E-5	-1.538242214532873E-4
146.74619	1316.4924	2687.0	-0.28314972	-0.5690312	-5.316806249999993E-4	-0.006930118749999999	-1.4819621553308814E-4	-5.012158777573529E-4
141.97714	1305.9429	2704.0	-0.29337537	-0.67640346	-6.015088235294136E-4	-0.006316015294117647	-4.107541089965543E-6	3.6123732698961846E-5
139.14117	1296.7059	2720.0	-0.24039386	-0.6893311	0.0033113443750000023	-8.079775000000011E-4	2.445533249080885E-4	3.442523621323529E-4
135.20894	1287.0447	2737.0	-0.18060933	-0.6172454	0.003516737058823528	0.004240335294117642	1.2081922577854446E-5	2.9695957612456723E-4
131.29914	1278.4957	2754.0	-0.18220837	-0.5290778	-9.4061176470588E-5	0.0051863294117647065	-2.1239989619377153E-4	5.5646712802768486E-5
127.416245	1270.8883	2770.0	-0.19210133	-0.45387232	-6.183099999999987E-4	0.004700342500000003	-3.2765551470588164E-5	-3.0374181985293972E-5
123.01466	1261.5366	2787.0	-0.24723572	-0.46753022	-0.003243199411764706	-8.034058823529412E-4	-1.5440525951557102E-4	-3.237499048442908E-4
119.31348	1252.2837	2803.0	-0.2604658	-0.51291513	-8.268800000000021E-4	-0.002836556875	1.51019963235294E-4	-1.2707193704044117E-4
116.74898	1242.7449	2820.0	-0.20915647	-0.5655609	0.003018195882352942	-0.003096810000000002	2.2618093425605553E-4	-1.5309007352941286E-5
113.894104	1232.3646	2836.0	-0.16392572	-0.6279099	0.002826921875000001	-0.0038968124999999992	-1.195462545955882E-5	-5.000015624999983E-5
110.039925	1223.0999	2853.0	-0.14820956	-0.63710165	9.244800000000004E-4	-5.406911764705849E-4	-1.1190834558823532E-4	1.974189013840832E-4
107.33108	1213.8276	2870.0	-0.15887961	-0.5877464	-6.276500000000009E-4	0.002903249999999998	-9.130176470588244E-5	2.0258477508650486E-4
105.21964	1204.0983	2886.0	-0.15996559	-0.5732731	-6.787374999999915E-5	9.045812500000014E-4	3.498601562500011E-5	-1.2491679687499978E-4
103.34828	1194.0897	2903.0	-0.1271914	-0.5700872	0.0019278935294117635	1.8740588235293906E-4	1.1739807525951545E-4	-4.2186786332180134E-5
101.5	1184.5	2920.0	-0.08619821	-0.5960183	0.0024113641176470597	-0.0015253588235294108	2.8439446366782125E-5	-1.0075086505190294E-4
99.569664	1173.8483	2936.0	-0.07780145	-0.6346727	5.247975000000002E-4	-0.0024158999999999986	-1.1791041360294122E-4	-5.565882352941174E-5
97.73187	1163.3912	2952.0	-0.09567232	-0.6343225	-0.0011169293750000007	2.188749999999795E-5	-1.0260792968750005E-4	1.5236171874999978E-4
98.0	1154.0831	2970.0	-0.052845195	-0.60616803	0.0023792847222222227	0.0015641372222222245	1.9423411651234575E-4	8.568054012345703E-5
97.0	1146.0618	2986.0	-0.02136311	-0.5487365	0.0019676303124999996	0.0035894706250000005	-2.572840060763895E-5	1.2658333767361101E-4
96.07366	1139.221	3003.0	-5.9908215E-4	-0.45153055	0.0012214134029411765	0.005717997058823528	-4.3895112326989594E-5	1.2520743728373693E-4
96.0	1132.8156	3019.0	-0.009756367	-0.33595902	-5.72330303125E-4	0.007223220624999999	-1.1210898162913603E-4	9.407647288602939E-5
96.0	1126.0253	3035.0	-0.0057871025	-0.2995007	2.4807903125E-4	0.0022786449999999993	5.12755833984375E-5	-3.0903597656249996E-4
96.0	1120.1558	3052.0	0.0056652864	-0.32162544	6.736699352941177E-4	-0.0013014552941176456	2.5034759061418685E-5	-2.1059413494809676E-4
96.0	1113.0	3069.0	0.022022957	-0.36819842	9.622159176470588E-4	-0.002739587058823532	1.6973293079584773E-5	-8.459598615916979E-5
97.0	1107.7698	3085.0	0.047995005	-0.3657293	0.001623253	1.5432000000000293E-4	4.131481764705883E-5	1.8086919117647093E-4
98.26785	1102.1964	3102.0	0.061745025	-0.3373981	8.088247058823531E-4	0.0016665411764705883	-4.790754671280276E-5	8.89541868512109E-5
99.17465	1095.4761	3119.0	0.07973359	-0.35224953	0.0010581508823529406	-8.736135294117646E-4	1.4666245674740442E-5	-1.494208650519031E-4
100.0	1089.8909	3135.0	0.08519599	-0.35446817	3.414000000000004E-4	-1.386650000000031E-4	-4.4796930147058764E-5	4.5934283088235095E-5
101.89144	1084.3257	3152.0	0.09333952	-0.3416711	4.79031176470588E-4	7.527688235294131E-4	8.095951557093391E-6	5.243728373702448E-5
103.77325	1079.4535	3168.0	0.113984555	-0.32781956	0.0012903146875000004	8.657212499999997E-4	5.070521943933827E-5	7.059526654411665E-6
105.70962	1074.5808	3185.0	0.1299295	-0.2792638	9.379379411764708E-4	0.0028562211764705885	-2.0728043901384097E-5	1.1708823096885816E-4
106.56457	1070.8708	3201.0	0.10968802	-0.23218665	-0.0012650925000000004	0.0029423218750000008	-1.3768940257352945E-4	5.381293658088265E-6
108.481544	1067.0369	3218.0	0.09393167	-0.20060638	-9.26844117647059E-4	0.0018576629411764703	1.9896963667820083E-5	-6.38034666955018E-5
110.36833	1063.2633	3235.0	0.091265924	-0.1882088	-1.5680858823529392E-4	7.292694117647054E-4	4.529620761245677E-5	-6.637608996539794E-5
112.23162	1059.5367	3252.0	0.10951692	-0.19645746	0.0010735880000000003	-4.852152941176465E-4	7.237626989619377E-5	-7.144027681660894E-5
114.08288	1055.8342	3268.0	0.12542178	-0.21043901	9.940537500000004E-4	-8.738468750000006E-4	-4.9708906249999935E-6	-2.428947380514713E-5
115.92648	1052.1471	3285.0	0.12848666	-0.22441332	1.8028705882352895E-4	-8.220182352941171E-4	-4.7868628892733615E-5	3.048743512110794E-6
118.806435	1047.2903	3301.0	0.12874816	-0.24197298	1.6343749999999865E-5	-0.0010974787500000003	-1.0246456801470568E-5	-1.72162821691177E-5
121.539314	1042.691	3318.0	0.16411473	-0.2791291	0.0020803864705882347	-0.0021856541176470596	1.2141427768166087E-4	-6.401031574394467E-5
124.70101	1037.897	3334.0	0.20706847	-0.3066836	0.002684608750000001	-0.0017221562499999989	3.7763892463235405E-5	2.8968616727941297E-5
127.15773	1033.8423	3351.0	0.19684596	-0.30152234	-6.013241176470599E-4	3.0360352941176475E-4	-1.9329016868512125E-4	1.1916233996539787E-4
129.41852	1028.7444	3368.0	0.16662765	-0.28543797	-0.0017775476470588234	9.461394117647068E-4	-6.918961937716256E-5	3.779622837370248E-5
132.3281	1025.3438	3384.0	0.15039071	-0.24601476	-0.0010148087499999986	0.002463950624999999	4.767118106617655E-5	9.486320082720577E-5
135.2398	1020.5204	3401.0	0.15955505	-0.25588837	5.390788235294113E-4	-5.808005882352927E-4	9.140515138408295E-5	-1.7910301254325247E-4
138.22084	1015.6687	3418.0	0.16694203	-0.26830408	4.345282352941169E-4	-7.303358823529426E-4	-6.150034602076143E-6	-8.79619377162646E-6
139.99036	1012.0193	3434.0	0.15271133	-0.2661854	-8.894187499999991E-4	1.32417499999999E-4	-8.274668658088225E-5	5.392208639705885E-5
143.83269	1007.251	3451.0	0.16332397	-0.25406954	6.24272941176471E-4	7.126976470588256E-4	8.904068771626294E-5	3.4134126297578036E-5
146.6086	1002.58716	3467.0	0.17920938	-0.27142105	9.928381249999993E-4	-0.001084469375000001	2.3035323988970518E-5	-1.1232293887867665E-4
150.28056	998.7195	3483.0	0.21499066	-0.26982412	0.00223633	9.980812499999978E-5	7.771824218750004E-5	7.401734375000004E-5
153.86742	995.13257	3500.0	0.2376269	-0.24525341	0.0013315435294117648	0.001445335882352941	-5.3222733564013833E-5	7.914869160899655E-5
159.22067	989.7793	3517.0	0.28296784	-0.2562209	0.0026671141176470604	-6.451464705882334E-4	7.85629757785468E-5	-1.2296955017301027E-4
163.83301	985.167	3533.0	0.30518267	-0.26681596	0.0013884268749999977	-6.621912500000028E-4	-7.991795266544142E-5	-1.0652987132355883E-6
167.22205	979.6669	3550.0	0.29753983	-0.32387722	-4.4957882352941085E-4	-0.003356544705882353	-1.081179822664358E-4	-1.584913797577853E-4
173.08311	973.9169	3566.0	0.30568606	-0.37128294	5.091393749999985E-4	-0.002962857499999999	5.991988740808809E-5	2.460545036764712E-5
178.61472	967.5137	3583.0	0.32898512	-0.3926851	0.0013705329411764727	-0.0012589505882352942	5.067020977508672E-5	1.0022981833910028E-4
185.37712	959.83044	3600.0	0.38255	-0.43590263	0.003150875294117646	-0.002542207647058824	1.0472602076124549E-4	-7.548570934256057E-5
191.13634	953.1515	3616.0	0.42187005	-0.4678625	0.0024575031249999997	-0.001997491875	-4.33357605698529E-5	3.404473575367649E-5
196.79533	944.6062	3633.0	0.3957	-0.5063435	-0.001539414705882353	-0.0022635882352941136	-2.3511281358131486E-4	-1.5652727076124325E-5
200.85423	937.2915	3649.0	0.30622637	-0.50803906	-0.005592101874999998	-1.0597250000000252E-4	-2.5329294806985284E-4	1.3485098345588194E-4
206.98993	931.01013	3667.0	0.28846985	-0.45594656	-9.864733333333332E-4	0.002894027777777777	2.5586825231481474E-4	1.6666668209876554E-4
213.94006	923.05994	3683.0	0.32923847	-0.430665	0.0025480387499999986	0.0015800974999999988	2.2090700520833323E-4	-8.212064236111114E-5
220.544	916.45593	3699.0	0.4033126	-0.40395877	0.004629633125000001	0.0016691393749999998	1.3009964843750015E-4	5.5651171875000655E-6
227.91534	908.10583	3716.0	0.46798518	-0.41808575	0.0038042694117647047	-8.309988235294092E-4	-4.855080666089978E-5	-1.4706695285467112E-4
236.32092	898.6791	3733.0	0.51707894	-0.5261924	0.0028878682352941167	-0.0063592147058823545	-5.390595155709341E-5	-3.2518916955017325E-4
246.52945	888.4706	3749.0	0.5754974	-0.6217655	0.003651153750000004	-0.005973318749999998	4.7705344669117945E-5	2.4118497242647287E-5
256.35909000000004	878.64087	3766.0	0.6515491	-0.6702271	0.004473629411764703	-0.002850682352941176	4.838092128027641E-5	1.836844939446366E-4
264.0	871.0	3782.0	0.6326445	-0.6206393	-0.0011815374999999961	0.0030992374999999975	-3.534479319852937E-4	3.718699908088234E-4
271.90045	863.0996	3799.0	0.51894027	-0.48829445	-0.006688484117647063	0.007784991176470589	-3.239380363321804E-4	2.7563256920415245E-4
278.36496	856.9763	3816.0	0.3927493	-0.37947893	-0.007422998235294115	0.006400912941176471	-4.320671280276777E-5	-8.141636678200694E-5
287.00403	850.1968	3832.0	0.38042235	-0.31893036	-7.704343750000002E-4	0.003784285624999998	4.157852412683822E-4	-1.6353920726102955E-4
293.32047	844.67957	3849.0	0.41221043	-0.30863136	0.0018698870588235291	6.058235294117649E-4	1.5531302551903114E-4	-1.8696835856401372E-4
300.9056	840.06287	3865.0	0.45374903	-0.29262283	0.002596162499999999	0.0010005331250000013	4.5392215073529355E-5	2.4669349724264776E-5
309.15182	834.5089	3882.0	0.45569968	-0.26880452	1.1474411764705872E-4	0.00140107705882353	-1.4596578719723176E-4	2.3561407871972274E-5
316.92126	829.8091	3898.0	0.46932635	-0.26234412	8.516668750000005E-4	4.037749999999986E-4	4.605767233455886E-5	-6.233137867647071E-5
324.43332	825.17505	3915.0	0.47348064	-0.25439063	2.4437000000000026E-4	4.6785235294117693E-4	-3.5723345588235305E-5	3.769256055363432E-6
332.0	821.0	3932.0	0.482526	-0.26571104	5.320800000000001E-4	-6.659064705882354E-4	1.6924117647058815E-5	-6.669169550173013E-5
337.10696	817.2621	3948.0	0.38438374	-0.23264994	-0.006133891250000002	0.0020663187500000006	-4.1662320312500014E-4	1.7076407628676475E-4
343.8328	814.4448	3965.0	0.34131676	-0.17128515	-0.002533351764705881	0.003609693529411765	2.1179644031141888E-4	9.078675173010379E-5
349.52585	812.8247	3983.0	0.31933483	-0.11244963	-0.0012212183333333323	0.00326864	7.289630174291938E-5	-1.8947418300653603E-5
355.2261	810.9247	3998.0	0.31128436	-0.069370665	-5.366980000000021E-4	0.002871931	4.563468888888868E-5	-2.6447266666666687E-5
361.77628	808.0746	4015.0	0.3459017	-0.08744612	0.0020363141176470588	-0.0010632620588235297	1.5135365397923889E-4	-2.314819446366782E-4
370.04092	806.1918	4031.0	0.4180407	-0.12033923	0.0045086875000000005	-0.002055819375	1.5452333639705886E-4	-6.20348322610294E-5
378.6836	806.0	4048.0	0.5111343	-0.08292847	0.005476094117647062	0.0022006329411764706	5.690627162629774E-5	2.503795480103807E-4
386.47635	805.0	4064.0	0.56575006	-0.035646796	0.003413485000000001	0.002955104625	-1.2891306985294133E-4	4.7154480238970596E-5
393.97192	805.0	4081.0	0.5306058	0.022264775	-0.002067309411764708	0.003406563	-3.22399671280277E-4	2.6556374999999994E-5
400.42642	804.0	4098.0	0.4326527	0.0062862895	-0.00576194705882353	-9.399109117647059E-4	-2.1733162629757776E-4	-2.556749359861592E-4
404.52194	802.739	4115.0	0.30723453	-0.032793526	-0.0073775394117647055	-0.0022988126764705887	-9.503484429065738E-5	-7.993539792387546E-5
410.28625	803.0	4131.0	0.2618253	-0.0376195	-0.0028380768750000014	-3.016233749999998E-4	2.83716408547794E-4	1.248243313419118E-4
416.01794	803.0	4147.0	0.26954117	-0.0060420907	4.8224187500000085E-4	0.00197358808125	2.0751992187500014E-4	1.4220071601562498E-4
421.69006	803.8967	4164.0	0.295661	0.028098442	0.0015364605882352948	0.0020082666294117648	6.201286548442905E-5	2.0399145977508766E-6
428.07193	804.76794	4181.0	0.35048804	0.07395709	0.0032251199999999997	0.002697567529411765	9.93329065743944E-5	4.054711176470589E-5
435.6688	805.0	4197.0	0.43172526	0.08006995	0.00507732625	3.8205374999999986E-4	1.1576289062500001E-4	-1.4471961121323532E-4
444.85178	806.5703	4214.0	0.5185749	0.07075963	0.005108802352941174	-5.47665882352941E-4	1.8515354671278655E-6	-5.4689390138408285E-5
454.28168	808.4563	4230.0	0.61085945	0.102144755	0.005767784375000001	0.0019615703125	4.118637637867673E-5	1.568272621783088E-4
462.32367	810.33093	4247.0	0.61949366	0.12617375	5.078947058823515E-4	0.001413470294117647	-3.0940527465397937E-4	-3.2241177551903124E-5
469.70697	812.17676	4264.0	0.5354431	0.14699273	-0.004944150588235294	0.0012246458823529404	-3.207085467128027E-4	-1.1107318339100383E-5
477.1942	814.0486	4280.0	0.445309	0.14142035	-0.005633381249999996	-3.4827374999999924E-4	-4.307691636029387E-5	-9.830747702205873E-5
484.86157	815.95386	4297.0	0.4093579	0.115743585	-0.002114770588235295	-0.0015103979411764709	2.0697709775086478E-4	-6.836024653979245E-5
494.00012	819.6001	4313.0	0.4574176	0.15486926	0.003003731249999999	0.0024453546875000008	3.1990636488970586E-4	2.472345392922795E-4
503.81458	823.5259	4329.0	0.557956	0.22648759	0.006283650000000002	0.004476145624999999	2.0499492187500017E-4	1.2692443359374987E-4
512.2444499999999	826.6489	4346.0	0.5876018	0.26552197	0.0017438705882352908	0.0022961400000000003	-2.670458477508653E-4	-1.282356249999999E-4
521.11896	829.5298	4363.0	0.57772684	0.23845965	-5.808799999999993E-4	-0.0015919011764705883	-1.367500346020759E-4	-2.287083044982699E-4
529.8954	832.7582	4380.0	0.5385924	0.18751977	-0.002302025882352941	-0.0029964635294117644	-1.0124387543252597E-4	-8.262131487889272E-5
537.1781	835.29456	4396.0	0.47050115	0.15401989	-0.0042557031249999995	-0.0020937425000000006	-1.2210482766544117E-4	5.642006433823524E-5
543.7503	839.3751	4413.0	0.40582117	0.18315035	-0.003804704705882351	0.001713556470588235	2.6529318771626374E-5	2.2395876297577854E-4
551.1715	843.0857	4430.0	0.39414826	0.2264389	-6.866417647058845E-4	0.0025463852941176477	1.8341546712802745E-4	4.898993079584781E-5
560.79	846.916	4446.0	0.44493777	0.24530216	0.0031743443750000024	0.0011789537499999996	2.4131163373161793E-4	-8.546447150735301E-5
569.18835	851.6753	4463.0	0.5270822	0.27562356	0.004832025294117644	0.0017836117647058822	9.751064230103772E-5	3.5568118512110745E-5
578.6193	855.44775	4480.0	0.59841764	0.27885124	0.0041962023529411785	1.8986352941176532E-4	-3.740134948096854E-5	-9.374989619377159E-5
587.9368	860.7621	4496.0	0.6084191	0.28290772	6.250912500000011E-4	2.5352999999999834E-4	-2.2319444393382359E-4	3.979154411764564E-6
596.0	866.5	4512.0	0.5591079	0.33277908	-0.00308195	0.003116960000000002	-2.3169007812500007E-4	1.7896437500000023E-4
603.587	872.1902	4529.0	0.48328573	0.36550286	-0.004460127647058822	0.0019249282352941165	-8.106927335640128E-5	-7.011951557093444E-5
611.14923	877.86194	4546.0	0.43648675	0.38081545	-0.0027528811764705907	9.00740588235295E-4	1.004262629757783E-4	-6.024633217993067E-5
618.47437	884.35583	4563.0	0.4005307	0.40008256	-0.00211506176470588	0.0011333594117647044	3.751878892733593E-5	1.3683460207612315E-5
627.31696	892.25354	4579.0	0.4486436	0.43197516	0.0030070562499999974	0.001993287500000003	3.2013237591911733E-4	5.3745505514706166E-5
636.54364	899.6349	4596.0	0.52966785	0.4775652	0.004766132352941181	0.002681767058823529	1.0347506487889315E-4	4.049879757785448E-5
645.06134	907.249	4612.0	0.5676741	0.50195545	0.0023753906249999943	0.0015243906249999967	-1.4942135799632416E-4	-7.233602711397078E-5
653.827	913.827	4629.0	0.575117	0.46417347	4.378176470588253E-4	-0.0022224694117647056	-1.1397488105536287E-4	-2.2040353157439424E-4
661.17487	920.6312	4645.0	0.5133986	0.4219894	-0.003857399999999997	-0.0026365043749999977	-2.6845110294117637E-4	-2.5877185202205754E-5
668.9293	927.9293	4662.0	0.44379967	0.397346	-0.004094054705882357	-0.0014496117647058845	-1.3920865051903513E-5	6.981721237024196E-5
674.85736	936.1432	4679.0	0.38500133	0.45159382	-0.0034587258823529413	0.0031910482352941177	3.737228373702443E-5	2.7298000000000014E-4
680.66736	944.8898	4695.0	0.3268009	0.51481825	-0.003637526874999998	0.003951526875000003	-1.117506204044105E-5	4.7529914981617855E-5
686.22595	953.3766	4712.0	0.29278934	0.54970616	-0.00200068	0.0020522300000000012	9.628511029411754E-5	-1.1172334558823542E-4
691.9406	961.901	4728.0	0.2889382	0.54985815	-2.4069625000000192E-4	9.499374999999421E-6	1.0999898437499987E-4	-1.2767066406250011E-4
698.28	969.28	4745.0	0.31700346	0.50433266	0.0016508976470588257	-0.0026779700000000035	1.1127022923875456E-4	-1.5808643382352958E-4
703.2686	976.26855	4761.0	0.34460843	0.45036757	0.0017253106250000004	-0.0033728181249999996	4.650811121323419E-6	-4.342800781249976E-5
707.98224	982.9823	4778.0	0.3070099	0.39294937	-0.0022116782352941187	-0.003377541176470587	-2.3158758001730115E-4	-2.7782655709336595E-7
712.048	988.5719	4794.0	0.25863072	0.3309415	-0.0030236987500000014	-0.0038754918750000013	-5.0751282169117664E-5	-3.1121918658088405E-5
714.4301	995.7206	4811.0	0.17265241	0.33274335	-0.005057547647058822	1.0599117647058787E-4	-1.1963817041522476E-4	2.3420488538062288E-4
719.48755	1001.9751	4828.0	0.17656054	0.359128	2.2988999999999893E-4	0.0015520382352941181	3.1102574394463656E-4	8.506159169550178E-5
723.35126	1010.8782	4844.0	0.2088429	0.44853202	0.0020176475000000006	0.005587751249999998	1.1173484375000011E-4	2.522320634191175E-4
726.15027	1019.3756	4861.0	0.19639863	0.53538436	-7.320158823529416E-4	0.00510896117647059	-1.617449048442907E-4	-2.816412197231812E-5
729.9333	1026.8666	4877.0	0.20619243	0.5619208	6.121125000000012E-4	0.0016585274999999997	8.400802389705892E-5	-2.1565210477941191E-4
732.6362	1034.2725	4894.0	0.17861836	0.5091711	-0.0016220041176470592	-0.0031029235294117653	-1.3141862456747416E-4	-2.8008535467128026E-4
734.7292	1040.9167	4911.0	0.13825712	0.42923117	-0.002374190588235294	-0.004702348823529412	-4.4246262975778506E-5	-9.408384083044978E-5
737.19836	1047.3967	4928.0	0.12083867	0.35801008	-0.001024614705882354	-0.0041894758823529405	7.938681660899646E-5	3.0168996539792418E-5
739.48236	1054.9294	4944.0	0.11506581	0.38111848	-3.608037499999994E-4	0.0014442749999999983	4.148818474264716E-5	3.521094301470587E-4
741.39777	1061.1932	4961.0	0.10895179	0.4025958	-3.5964823529411753E-4	0.0012633717647058836	6.797145328717003E-8	-1.0641366782006751E-5
743.2294	1067.688	4977.0	0.109241195	0.3975644	1.8087812499999537E-5	-3.144625000000012E-4	2.3608502987132317E-5	-9.86146415441178E-5
745.15155	1075.6062	4994.0	0.10560838	0.42339197	-2.1369499999999986E-4	0.0015192688235294131	-1.3634283088235259E-5	1.0786654844290673E-4
746.0255	1083.1022	5010.0	0.06791561	0.44613117	-0.002355798125	0.001421200000000001	-1.338814453125E-4	-6.129301470588261E-6
747.0	1091.6152	5027.0	0.058368634	0.4855451	-5.615868235294116E-4	0.0023184664705882345	1.055418412629758E-4	5.278038062283727E-5
748.77423	1099.8712	5043.0	0.05623408	0.53565913	-1.3340962500000024E-4	0.0031321268749999985	2.6761074908088213E-5	5.085377527573525E-5
749.7162	1107.8647	5060.0	0.058753565	0.5312041	1.482050000000001E-4	-2.620605882352957E-4	1.6565566176470607E-5	-1.9965808607266437E-4
750.5949	1115.3796	5077.0	0.05895733	0.49093172	1.1986176470588329E-5	-0.0023689635294117614	-8.01287197231834E-6	-1.2393546712802738E-4
752.4853	1121.4558	5093.0	0.078080595	0.42078775	0.0011952040625	-0.004383998125	7.395111787683822E-5	-1.2593966222426491E-4
753.3734	1129.4937	5110.0	0.07289143	0.39364928	-3.0524500000000054E-4	-0.0015963805882352957	-8.826170955882355E-5	1.6397750216262967E-4
753.0	1135.7958	5127.0	0.032307282	0.3859027	-0.0023873028235294113	-4.556811764705884E-4	-1.2247398961937712E-4	6.709996539792396E-5
754.1285	1143.5139	5143.0	0.02449538	0.41413727	-4.8824387499999994E-4	0.001764660625000001	1.1869118428308821E-4	1.3877136259191183E-4
754.0	1150.7362	5160.0	0.0030493452	0.4429195	-0.0012615314588235293	0.0016930723529411777	-4.5487504930795844E-5	-4.2110748269896E-6
754.0	1158.5076	5176.0	-0.009023495	0.46735206	-7.545525124999999E-4	0.0015270349999999995	3.1686184145220585E-5	-1.0377334558823637E-5
754.0	1167.0487	5193.0	-0.0060414625	0.49444216	1.7541367647058823E-4	0.0015935352941176474	5.4703893468858124E-5	3.911782006920466E-6
754.0	1174.4824	5209.0	-0.009961094	0.5089143	-2.4497696875E-4	9.045087500000014E-4	-2.6274415326286766E-5	-4.306415900735288E-5
753.4832	1181.0671	5226.0	-0.023702769	0.44847235	-8.083338235294117E-4	-0.003555408823529413	-3.313863851643598E-5	-2.6234809256055376E-4
753.0	1187.3549	5242.0	-0.032744993	0.38723382	-5.651390000000001E-4	-0.003827408125000001	1.5199676470588226E-5	-1.699995634191174E-5
753.0	1194.9419	5259.0	-0.030272776	0.37448686	1.4542452941176463E-4	-7.4982117647059E-4	4.179785467128028E-5	1.8103452638408297E-4
751.8258	1202.6968	5276.0	-0.04057055	0.41351366	-6.057514117647056E-4	0.0022956941176470605	-4.418682006920413E-5	1.7914795847750887E-4
750.96185	1210.1907	5292.0	-0.054082733	0.45970398	-8.445114375000002E-4	0.0028868950000000004	-1.4922501608455914E-5	3.6950055147058744E-5
751.0	1216.5681	5309.0	-0.046621997	0.4574407	4.388668235294119E-4	-1.3313411764706082E-4	7.549283888408308E-5	-1.7764877162629772E-4
749.20294	1224.1884	5325.0	-0.069165856	0.44041243	-0.0014089911875	-0.0010642668749999973	-1.1549112568933825E-4	-5.819579733455853E-5
748.2829	1230.8684	5342.0	-0.07543914	0.41178262	-3.6901670588235317E-4	-0.0016841064705882373	6.117496950692039E-5	-3.646115268166118E-5
747.0	1237.7733	5359.0	-0.085065156	0.41527894	-5.662362352941178E-4	2.0566588235294101E-4	-1.1601148788927328E-5	1.1116307958477519E-4
745.5	1243.5	5375.0	-0.09577858	0.37981996	-6.69589E-4	-0.0022161862499999983	-6.459547794117637E-6	-1.513657582720587E-4
743.67114	1247.6577	5392.0	-0.11083612	0.30662003	-8.857376470588232E-4	-0.004305878235294119	-1.2714626297577841E-5	-1.229230579584777E-4
741.7642	1253.7074	5409.0	-0.11376507	0.26514864	-1.722911764705882E-4	-0.0024394935294117645	4.196743944636677E-5	1.0978733564013851E-4
739.85925	1256.2815	5425.0	-0.13373055	0.19838256	-0.0012478425000000005	-0.004172879999999999	-6.722195772058827E-5	-1.0833665441176463E-4
736.98157	1261.0184	5441.0	-0.15392826	0.20068061	-0.0012623568750000005	1.4362812499999975E-4	-9.071484374999998E-7	2.697817578124999E-4
734.2084	1264.7916	5458.0	-0.17006116	0.20872815	-9.489941176470576E-4	4.7338470588235244E-4	1.8433103373702523E-5	1.939744593425604E-5
731.4151	1268.5848	5475.0	-0.1916389	0.21507898	-0.0012692788235294124	3.7357823529411775E-4	-1.8840276816609107E-5	-5.870968858131452E-6
727.6757	1272.3242	5492.0	-0.22191957	0.21558614	-0.0017812158823529416	2.983294117647097E-5	-3.011394463667819E-5	-2.0220311418685106E-5
725.5	1276.0	5508.0	-0.2103097	0.2248738	7.256168750000014E-4	5.804787500000002E-4	1.5667704733455894E-4	3.4415363051470575E-5
721.0688	1278.4656	5524.0	-0.21520296	0.18380743	-3.0582875000000065E-4	-0.002566648125000001	-6.446535156250013E-5	-1.9669542968750009E-4
718.70074	1282.5985	5541.0	-0.20315237	0.18953119	7.088582352941177E-4	3.36691764705882E-4	5.968746972318343E-5	1.7078469939446373E-4
714.6232	1286.3768	5558.0	-0.2048122	0.20415427	-9.763705882352948E-5	8.601811764705888E-4	-4.744089965397924E-5	3.079349480968863E-5
710.85583	1289.072	5574.0	-0.21971938	0.20048775	-9.316987499999995E-4	-2.291575000000004E-4	-5.2128855698529374E-5	-6.808366727941183E-5
708.0685	1291.9315	5591.0	-0.2230064	0.19011608	-1.9335411764705892E-4	-6.100982352941176E-4	4.34320371972318E-5	-2.2408278546712778E-5
704.25446	1294.8728	5607.0	-0.20888852	0.15776867	8.823675E-4	-0.0020217131249999996	6.723260110294118E-5	-8.822593060661762E-5
700.5263	1298.4736	5624.0	-0.21672346	0.15388367	-4.608788235294125E-4	-2.2852941176470585E-4	-7.90144896193772E-5	1.0548139489619375E-4
696.7638	1301.2362	5640.0	-0.21753542	0.17751807	-5.074750000000003E-5	0.00147715	2.563320772058828E-5	1.0660496323529411E-4
693.489	1303.511	5657.0	-0.22987832	0.17447996	-7.2605294117647E-4	-1.7871235294117708E-4	-3.972384948096882E-5	-9.740366782006924E-5
690.21844	1306.7815	5674.0	-0.20751587	0.15968192	0.001315438235294118	-8.704729411764697E-4	1.2008771626297576E-4	-4.069179930795839E-5
688.67163	1308.3284	5691.0	-0.13651602	0.12668422	0.004176461764705882	-0.0019410411764705893	1.6829550173010378E-4	-6.297460207612468E-5
685.8438	1310.1561	5707.0	-0.11947559	0.09940622	0.0010650268749999988	-0.001704874999999999	-1.944646806066177E-4	1.4760386029411901E-5
683.96106	1312.039	5724.0	-0.102421895	0.0969949	0.0010031585294117652	-1.4184235294117698E-4	-3.6393144463666866E-6	9.194309688581305E-5
681.1395	1314.8605	5740.0	-0.11393184	0.10910199	-7.193715625000005E-4	7.566931250000001E-4	-1.0765813074448535E-4	5.615846737132357E-5
678.1493	1316.8507	5757.0	-0.16015269	0.1339711	-0.0027188735294117637	0.0014628888235294125	-1.1761776275951548E-4	4.154092344290661E-5
674.54236	1319.7289	5774.0	-0.20582677	0.17400187	-0.0026867105882352944	0.0023547511764705877	1.8919377162629E-6	5.246249134948089E-5
671.77264	1321.6136	5790.0	-0.21478285	0.15810846	-5.597550000000003E-4	-9.933381249999998E-4	1.3293472426470588E-4	-2.0925558134191172E-4
668.07874	1324.9213	5807.0	-0.22057821	0.15671442	-3.409035294117647E-4	-8.200235294117724E-5	1.2873615916955037E-5	5.360798659169544E-5
664.2356	1326.3822	5823.0	-0.22476304	0.135291	-2.6155187500000003E-4	-0.00133896375	4.959478400735291E-6	-7.856008731617642E-5
659.24384	1328.2521	5840.0	-0.2674527	0.12051932	-0.0025111564705882347	-8.689223529411762E-4	-1.3232968209342556E-4	2.7649493944636687E-5
655.7936	1330.1031	5857.0	-0.27485102	0.09907938	-4.3519529411764786E-4	-0.0012611729411764708	1.2211536332179922E-4	-2.3073564013840857E-5
650.88794	1332.0374	5873.0	-0.28941992	0.09858112	-9.105562499999997E-4	-3.114125000000002E-5	-2.9710059742646992E-5	7.687698069852942E-5
648.22327	1333.8883	5890.0	-0.24100806	0.09731497	0.0028477564705882354	-7.44794117647055E-5	2.2107721885813149E-4	-2.5493036332179698E-6
644.3807	1335.8097	5906.0	-0.20498091	0.11854163	0.0022516968750000005	0.0013266662499999997	-3.725372472426468E-5	8.757160386029408E-5
640.60394	1337.698	5923.0	-0.197799	0.11464315	4.224652941176462E-4	-2.2932235294117621E-4	-1.0760185769896201E-4	-9.152874134948093E-5
636.86053	1339.0	5940.0	-0.21740815	0.10453302	-0.0011534794117647055	-5.947135294117644E-4	-9.270262975778538E-5	-2.1493598615916953E-5
633.0853	1340.4574	5956.0	-0.22549826	0.078440845	-5.056318750000007E-4	-0.0016307609375000006	4.0490471047794046E-5	-6.475296300551476E-5
629.27435	1342.3628	5973.0	-0.24165452	0.0832161	-9.50368235294118E-4	2.8089735294117683E-4	-2.6160962370242193E-5	1.1245048767301042E-4
625.4801	1343.26	5990.0	-0.22760244	0.069571525	8.26592941176472E-4	-8.026220588235297E-4	1.0452712802768176E-4	-6.37364359861592E-5
621.70294	1345.1486	6006.0	-0.22862081	0.08800283	-6.364812500000115E-5	0.0011519565625000006	-5.564006663602957E-5	1.2216116383272064E-4
619.0983	1346.9508	6022.0	-0.19836304	0.10973177	0.001891110625000001	0.0013580587500000001	1.2217242187500014E-4	1.2881386718749973E-5
616.3077	1347.8462	6039.0	-0.16036248	0.08974082	0.0022353270588235286	-0.001175938235294118	2.024802551903103E-5	-1.4905864619377165E-4
613.41235	1349.0	6055.0	-0.14188394	0.080807805	0.001154908750000001	-5.583134375000002E-4	-6.752614430147048E-5	3.860154986213237E-5
609.68744	1350.6562	6072.0	-0.17182449	0.06733505	-0.0017612088235294124	-7.925150000000001E-4	-1.7153632785467138E-4	-1.37765625E-5
606.44275	1352.0	6089.0	-0.21476485	0.07725585	-0.002525903529411765	5.835764705882357E-4	-4.498204152249134E-5	8.094655709342564E-5
603.2546	1353.3727	6106.0	-0.2172992	0.085138716	-1.4907941176470533E-4	4.636980000000001E-4	1.3981318339100353E-4	-7.051674740484448E-6
599.38226	1355.3088	6122.0	-0.22219339	0.104214124	-3.0588687499999954E-4	0.0011922130000000001	-9.800466452205889E-6	4.55321875E-5
595.544	1356.228	6139.0	-0.22870314	0.08560104	-3.829264705882358E-4	-0.0010948872941176472	-4.531740916955075E-6	-1.3453531141868514E-4
591.8948	1357.0526	6155.0	-0.23286808	0.05815503	-2.6030875000000037E-4	-0.001715375625	7.663607536764716E-6	-3.878052068014705E-5
587.22534	1357.9249	6172.0	-0.26032814	0.04611672	-0.0016152976470588225	-7.081358823529414E-4	-7.970522923875424E-5	5.9249396626297555E-5
582.6435	1358.7855	6188.0	-0.28007787	0.033269513	-0.0012343581250000013	-8.029504375E-4	2.380872012867632E-5	-5.92590969669116E-6
577.81757	1360.0	6205.0	-0.30320653	0.060606305	-0.001360509411764704	0.001608046588235294	-7.420663927335447E-6	1.418233544550173E-4
573.2485	1361.0	6221.0	-0.31053206	0.074590854	-4.5784562500000153E-4	8.740343124999999E-4	5.64164866727939E-5	-4.5875767233455875E-5
569.0	1362.5	6238.0	-0.2913596	0.07698576	0.0011277917647058826	1.4087682352941188E-4	9.32727876297579E-5	-4.3126911115916946E-5
565.23627	1362.0	6255.0	-0.24506256	0.038459033	0.0027233552941176463	-0.0022662780588235294	9.385667820069198E-5	-1.4159734602076126E-4
561.50586	1363.2471	6271.0	-0.21517593	0.022550603	0.0018679143750000016	-9.942768749999999E-4	-5.346505744485279E-5	7.95000739889706E-5
558.7068	1364.1466	6288.0	-0.17120446	0.032707766	0.0025865570588235287	5.974801764705882E-4	4.2273099048442774E-5	9.3632767733564E-5
555.9529	1364.0	6304.0	-0.15318006	0.027725747	0.0011265249999999997	-3.1137618750000005E-4	-9.125200367647056E-5	-5.6803522748161765E-5
553.10583	1365.0	6321.0	-0.14884768	0.04239796	2.54845882352941E-4	8.630713529411765E-4	-5.127524221453287E-5	6.908514943771626E-5
550.2783	1365.7217	6338.0	-0.14991009	0.043159332	-6.249470588235211E-5	4.4786588235294304E-5	-1.8667093425605478E-5	-4.813439792387542E-5
547.6148	1366.0	6354.0	-0.14464128	0.026877685	3.2930062499999906E-4	-0.0010176029375000002	2.4487208180146947E-5	-6.63993453584559E-5
544.9428	1367.0	6371.0	-0.14828824	0.043201227	-2.1452705882352805E-4	9.602083529411767E-4	-3.1989863754325126E-5	1.1634184061418686E-4
541.16156	1367.0	6387.0	-0.18666875	0.031727757	-0.0023987818750000004	-7.17091875E-4	-1.3651592601102952E-4	-1.0483126424632354E-4
538.3437	1367.0	6404.0	-0.19568574	0.0018535184	-5.304111764705884E-4	-0.0017573081529411766	1.0990415873702424E-4	-6.118919282006921E-5
534.564	1367.0	6421.0	-0.22278483	-0.012824943	-0.0015940641176470584	-8.63438905882353E-4	-6.256782006920413E-5	5.258054394463668E-5
530.8068	1367.0	6437.0	-0.23841454	-0.015400056	-9.768568750000012E-4	-1.6094456250000003E-4	3.8575452665441076E-5	4.390589646139706E-5
526.1485	1367.0	6454.0	-0.26191384	-0.016453767	-0.0013823117647058824	-6.198300000000003E-5	-2.385028762975772E-5	5.82126838235294E-6
522.3516	1367.0	6470.0	-0.27884105	-2.884787E-4	-0.0010579506249999981	0.00101033051875	2.0272571231617765E-5	6.7019594921875E-5
517.47894	1367.0	6487.0	-0.2934466	6.397865E-5	-8.591500000000013E-4	2.073278529411765E-5	1.1694154411764518E-5	-5.821163137975779E-5
512.71097	1367.0	6503.0	-0.30069852	-6.362915E-5	-4.532450000000014E-4	-7.9754875E-6	2.5369062499999995E-5	-1.794267049632353E-6
507.40332	1367.0	6520.0	-0.31082064	-1.0636212E-4	-5.954188235294092E-4	-2.5137041176470592E-6	-8.363166089965162E-6	3.212813754325259E-7
501.80173	1365.6006	6537.0	-0.3374403	-0.0329188	-0.0015658623529411792	-0.0019301434047058821	-5.7084913494810005E-5	-1.1338998238754324E-4
497.13623	1366.0	6553.0	-0.3335017	-0.03593198	2.461625000000009E-4	-1.8832375000000026E-4	1.1325155330882376E-4	1.0886372841911762E-4
493.68555	1365.0	6570.0	-0.2700247	-0.05267214	0.0037339411764705887	-9.847152941176468E-4	2.051634515570934E-4	-4.684656141868509E-5
489.9464	1365.0	6587.0	-0.2163083	-0.033264104	0.0031597882352941177	0.001141649176470588	-3.3773702422145355E-5	1.250802629757785E-4
487.07947	1365.0	6603.0	-0.16443798	-0.0044823396	0.003241895	0.0017988602750000002	5.131672794117634E-6	4.107569365808827E-5
483.4334	1364.0	6620.0	-0.1541899	-0.010106305	6.028282352941188E-4	-3.30821494117647E-4	-1.552392214532871E-4	-1.25275398183391E-4
479.6421	1363.321	6636.0	-0.18563895	-0.034584776	-0.0019655656250000004	-0.0015299044374999999	-1.6052461626838246E-4	-7.494268396139706E-5
475.81683	1362.0	6652.0	-0.22387926	-0.07420404	-0.002390019375	-0.002476204	-2.6528359374999974E-5	-5.914372265625001E-5
470.64847	1360.5494	6669.0	-0.27327746	-0.099635676	-0.0029057764705882373	-0.0014959785882352945	-3.033865268166102E-5	5.7660318339100327E-5
465.78854	1359.5962	6686.0	-0.31393212	-0.08940264	-0.0023914505882352915	6.019432941176471E-4	3.0254463667820344E-5	1.2340716955017302E-4
461.53824	1357.7692	6703.0	-0.3168606	-0.0986984	-1.7226352941176535E-4	-5.468094117647059E-4	1.305404152249133E-4	-6.757368858131488E-5
454.51675	1355.8389	6719.0	-0.3713136	-0.11912872	-0.003403312500000002	-0.0012768949999999992	-2.0194056066176477E-4	-4.5630349264705836E-5
449.0601	1354.02	6736.0	-0.38554558	-0.13203174	-8.371752941176457E-4	-7.590011764705892E-4	1.5094924740484446E-4	3.0464342560553534E-5
443.26028	1352.0868	6752.0	-0.37683982	-0.13380975	5.441100000000004E-4	-1.1112562499999978E-4	8.633033088235288E-5	4.0492221966911835E-5
437.79605	1350.2654	6769.0	-0.36053315	-0.12203937	9.592158823529392E-4	6.923752941176477E-4	2.4417993079584634E-5	4.726475994809691E-5
431.90292	1348.301	6786.0	-0.342245	-0.11415258	0.0010757735294117648	4.6392882352941123E-4	6.856332179930915E-6	-1.343802768166097E-5
427.32373	1345.4413	6802.0	-0.30419308	-0.14220685	0.002378245000000001	-0.0017533918749999995	8.140446691176477E-5	-1.3858254365808816E-4
421.62076	1343.5403	6819.0	-0.30725738	-0.15034659	-1.8025294117647174E-4	-4.78808235294118E-4	-1.504998788927337E-4	7.497550821799303E-5
416.96783	1340.6559	6835.0	-0.28629255	-0.16801567	0.0013103018750000028	-0.0011043175000000002	9.315967601102966E-5	-3.909432904411764E-5
413.56284	1338.7814	6852.0	-0.2466515	-0.14956522	0.002331826470588234	0.0010853205882352945	6.008968209342537E-5	1.288022404844291E-4
406.5359	1334.768	6869.0	-0.29344785	-0.17401491	-0.002752726470588236	-0.0014382170588235293	-2.990913494809688E-4	-1.4844339100346022E-4
400.18076	1331.0903	6885.0	-0.36344576	-0.21258736	-0.004374869375	-0.0024107781250000005	-1.0138393152573524E-4	-6.078506663602945E-5
393.4103	1327.2736	6902.0	-0.44379446	-0.259815	-0.004726394117647059	-0.002778096470588236	-2.0677926038062298E-5	-2.1606961505190336E-5
386.67007	1323.4467	6918.0	-0.4812907	-0.27140033	-0.002343515000000001	-7.240831250000003E-4	1.4892994485294112E-4	1.2837583409926474E-4
381.06558	1319.0656	6935.0	-0.42161915	-0.2622949	0.0035100911764705893	5.356135294117662E-4	3.4432977508650533E-4	7.409980320069214E-5
375.5	1315.0	6952.0	-0.33469343	-0.26043823	0.005113277647058823	1.0921588235294145E-4	9.430508650519019E-5	-2.5082214532872042E-5
369.60245	1310.0682	6968.0	-0.31306133	-0.29077107	0.0013520062499999992	-0.0018958025000000017	-2.3507946231617646E-4	-1.2531364889705894E-4
365.1349	1305.1349	6985.0	-0.2783779	-0.29887202	0.0020402017647058834	-4.7652647058823506E-4	4.048208910034613E-5	8.348682525951568E-5
360.44547	1300.6304	7002.0	-0.2619552	-0.30296478	9.66041176470589E-4	-2.4075058823529253E-4	-6.318591695501733E-5	1.386916955017309E-5
356.81744	1295.8175	7018.0	-0.23632255	-0.29546598	0.0016020406250000004	4.6867499999999826E-4	3.974996553308822E-5	4.433909926470568E-5
354.03372	1291.0674	7035.0	-0.18666527	-0.29503328	0.0029210164705882353	2.5452941176471065E-5	7.758681444636675E-5	-2.607188581314866E-5
351.2238	1286.6714	7052.0	-0.14355823	-0.2688798	0.002535708235294117	0.0015384400000000003	-2.2665190311418728E-5	8.899923875432525E-5
349.2579	1281.5159	7068.0	-0.097741745	-0.27801943	0.0028635303125000003	-5.712268750000006E-4	2.048887982536771E-5	-1.3185417968750006E-4
346.36694	1277.7339	7085.0	-0.09815253	-0.27102664	-2.416382352941158E-5	4.1134058823529565E-4	-1.6986436094290657E-4	5.779808607266448E-5
344.50235	1274.0048	7101.0	-0.11318876	-0.23482785	-9.397643749999999E-4	0.002262424374999999	-5.722503446691177E-5	1.1569273667279395E-4
343.61905	1270.238	7118.0	-0.078552686	-0.20675462	0.002037416117647059	0.0016513664705882355	1.751282642733564E-4	-3.5944582612456665E-5
341.74353	1266.487	7134.0	-0.06944745	-0.19655155	5.690772500000002E-4	6.376918750000005E-4	-9.177117922794118E-5	-6.335466222426469E-5
339.87213	1262.7443	7151.0	-0.08141723	-0.20768043	-7.041047058823529E-4	-6.546400000000005E-4	-7.489305622837371E-5	-7.60195220588236E-5
338.94775	1258.8955	7167.0	-0.07239873	-0.22897902	5.636562499999999E-4	-0.0013311618750000004	7.923505974264705E-5	-4.228261718749999E-5
337.13678	1255.2736	7184.0	-0.09444662	-0.22719103	-0.001296934705882353	1.0517588235294218E-4	-1.09446526816609E-4	8.449045631487898E-5
336.21338	1250.6401	7201.0	-0.07377701	-0.23919944	0.0012158594117647054	-7.063770588235309E-4	1.4781141868512108E-4	-4.7738408304498416E-5
335.3063	1246.6125	7217.0	-0.05131326	-0.26414016	0.0014039843750000003	-0.001558795	1.1757810202205933E-5	-5.327612132352932E-5
334.0	1242.8507	7233.0	-0.06313098	-0.25827068	-7.386075000000002E-4	3.668425000000024E-4	-1.3391199218750003E-4	1.2035234375000015E-4
333.55896	1238.6769	7251.0	-0.040626008	-0.24404159	0.0012502762222222224	7.905049999999984E-4	1.104935401234568E-4	2.3536805555555336E-5
333.0	1234.2665	7267.0	-0.029316727	-0.25296417	7.068300624999998E-4	-5.576612499999991E-4	-3.396538498263891E-5	-8.426039062499984E-5
332.0	1230.514	7283.0	-0.040308025	-0.23999812	-6.869561249999998E-4	8.103781249999987E-4	-8.711163671874998E-5	8.550246093749986E-5
329.90366	1225.7109	7300.0	-0.07259649	-0.26414615	-0.0018993214705882355	-0.0014204723529411772	-7.131560856401387E-5	-1.312264987024221E-4
328.00772	1221.0154	7317.0	-0.115600586	-0.28777	-0.0025296527058823533	-0.0013896382352941179	-3.707830795847752E-5	1.8137716262976115E-6
327.13535	1215.406	7333.0	-0.11731435	-0.3152602	-1.0711024999999954E-4	-0.0017181374999999978	1.514089034926471E-4	-2.0531204044117496E-5
326.0	1211.4932	7350.0	-0.09568572	-0.32048523	0.0012722723529411761	-3.0735470588235406E-4	8.11401531141868E-5	8.29872231833908E-5
325.0	1206.6727	7366.0	-0.058663215	-0.29270324	0.0023139065625000003	0.0017363743750000021	6.510213809742651E-5	1.2773306755514726E-4
324.0	1201.9121	7383.0	-0.039444398	-0.26838052	0.0011305186470588235	0.0014307482352941155	-6.9611053849481E-5	-1.7978008217993333E-5
322.6205	1198.2411	7400.0	-0.05521932	-0.24775328	-9.279365882352943E-4	0.0012133670588235306	-1.2108560207612458E-4	-1.2787128027681463E-5
323.0	1193.3457	7416.0	-0.03253036	-0.25315624	0.00141806	-3.3768499999999903E-4	1.4662478676470589E-4	-9.69407536764706E-5
322.0	1188.645	7433.0	-0.027523905	-0.27845395	2.9449735294117646E-4	-0.0014881005882352958	-6.609192041522493E-5	-6.767150519031158E-5
322.0	1183.9283	7450.0	-0.0062769405	-0.27827942	0.0012498214411764705	1.026647058823565E-5	5.619553460207612E-5	8.813923875432537E-5
323.0	1178.1621	7466.0	0.039477456	-0.3107152	0.00285964978125	-0.0020272362500000016	1.006142712545956E-4	-1.2734392003676482E-4
324.0	1173.3667	7482.0	0.08149311	-0.33041027	0.0026259783749999995	-0.0012309418749999988	-1.4604462890625039E-5	4.976839843750017E-5
325.0	1167.7607	7499.0	0.09788743	-0.32646	9.643717647058826E-4	2.3236882352941374E-4	-9.774156531141863E-5	8.607709991349485E-5
325.0	1162.1385	7516.0	0.06780991	-0.34148517	-0.001769265882352941	-8.838335294117666E-4	-1.6080221453287197E-4	-6.56589619377165E-5
325.51923	1156.4424	7533.0	0.014525843	-0.34815362	-0.0031343568823529416	-3.9226176470588193E-4	-8.029947058823533E-5	2.8915986159169685E-5
326.0	1150.8324	7549.0	0.007239204	-0.34804514	-4.554149375E-4	6.780000000001368E-6	1.6743387155330886E-4	2.4940110294117706E-5
327.30145	1145.0956	7565.0	0.031584274	-0.35730103	0.0015215668750000002	-5.784931250000028E-4	1.2356136328125E-4	-3.657957031250026E-5
328.13824	1140.7235	7582.0	0.061295852	-0.3116151	0.0017477398823529408	0.002687407647058826	1.3304294550172977E-5	1.9211181012110758E-4
329.06555	1134.8033	7599.0	0.07677316	-0.30615827	9.104298823529409E-4	3.209899999999981E-4	-4.92535294117647E-5	-1.39201038062284E-4
330.92776	1130.2167	7616.0	0.094500236	-0.28537998	0.0010427691764705888	0.0012222523529411783	7.784664359861644E-6	5.3015432525951774E-5
332.80286	1123.7886	7632.0	0.12634528	-0.31297606	0.00199031525	-0.0017247550000000014	5.922162959558821E-5	-1.8418795955882372E-4
334.6889	1117.2444	7648.0	0.1357004	-0.3767645	5.846949999999997E-4	-0.0039867775	-8.785126562500003E-5	-1.4137640624999992E-4
338.0	1110.0	7665.0	0.1736947	-0.45307568	0.002234958823529412	-0.00448889294117647	9.707434256055368E-5	-2.9536202422145265E-5
339.5	1103.5	7682.0	0.1618094	-0.46470407	-6.991352941176479E-4	-6.840229411764732E-4	-1.7259377162629765E-4	2.2381588235294097E-4
342.38272	1095.4691	7698.0	0.1678271	-0.47963122	3.761062500000009E-4	-9.32946875E-4	6.720259650735305E-5	-1.5557745863970426E-5
345.20267	1090.392	7715.0	0.1774033	-0.40430492	5.633058823529416E-4	0.004430958823529413	1.1011743079584748E-5	3.1552386461937724E-4
349.2176	1083.6736	7731.0	0.20469564	-0.37617186	0.00170577125	0.0017583162499999992	7.140408547794114E-5	-1.6704016084558834E-4
352.92786	1077.1083	7748.0	0.23426634	-0.36940825	0.0017394529411764693	3.978594117647077E-4	1.981275951557023E-6	-8.002687283737008E-5
356.5974	1071.6039	7764.0	0.2618896	-0.35674188	0.0017264537500000007	7.916481249999989E-4	-8.124494485292887E-7	2.46117945772057E-5
360.46982	1066.5302	7781.0	0.2518033	-0.32046804	-5.93311764705882E-4	0.002133755294117647	-1.3645679498269897E-4	7.894748053633224E-5
364.2859	1062.0712	7798.0	0.2417999	-0.26874876	-5.884352941176468E-4	0.0030423105882352963	2.868512110726569E-7	5.3444429065744074E-5
368.0	1058.0	7814.0	0.22972523	-0.22121377	-7.546668750000006E-4	0.002970936874999998	-1.0389473805147113E-5	-4.4608570772061305E-6
371.90692	1052.6396	7831.0	0.23167415	-0.23485515	1.1464235294117605E-4	-8.024341176470593E-4	5.113583693771627E-5	-2.2196299956747396E-4
376.70517	1049.2948	7848.0	0.25890043	-0.23204161	0.0016015458823529422	1.6550235294117665E-4	8.746491349480977E-5	5.6937439446366815E-5
380.3794	1045.6206	7864.0	0.25753105	-0.22383371	-8.558625000000195E-5	5.129937500000011E-4	-1.0544575827205901E-4	2.171821231617653E-5
385.08698	1041.942	7881.0	0.26572928	-0.20847793	4.8224882352941345E-4	9.032811764705874E-4	3.3402063148789146E-5	2.295808391003449E-5
389.9467	1038.0533	7897.0	0.28922153	-0.20587915	0.0014682656249999995	1.6242374999999969E-4	6.162605009191163E-5	-4.630358915441173E-5
394.65738	1034.3427	7914.0	0.30241758	-0.216197	7.762382352941186E-4	-6.069323529411759E-4	-4.070749351211064E-5	-4.5256241349480916E-5
398.38782	1031.6122	7930.0	0.28006488	-0.2031309	-0.0013970437500000002	8.166312499999998E-4	-1.3583012408088243E-4	8.897272518382349E-5
402.19165	1029.4042	7947.0	0.23630723	-0.1548621	-0.002573979411764706	0.002839341176470588	-6.923150951557094E-5	1.1898293685121108E-4
404.46216	1027.5378	7963.0	0.16062203	-0.099504665	-0.0047303250000000005	0.0034598396874999998	-1.347715992647059E-4	3.878115693933823E-5
408.71457	1024.2854	7981.0	0.16179039	-0.102354445	6.490888888888929E-5	-1.583211111111109E-4	2.6640188271604944E-4	-2.0100893325617283E-4
411.26324	1024.0	7997.0	0.1644723	-0.08413107	1.6761937499999886E-4	0.0011389609375	6.419405381944348E-6	8.108012803819443E-5
415.21667	1021.8916	8013.0	0.19119197	-0.08326641	0.001669979375	5.40412500000002E-5	9.389750000000007E-5	-6.780748046874999E-5
419.01718	1019.99146	8030.0	0.21931086	-0.08974713	0.001654052352941177	-3.812188235294115E-4	-9.368836505190049E-7	-2.5603533737024218E-5
422.82532	1019.0873	8047.0	0.24060585	-0.066126	0.0012526464705882362	0.001389478235294117	-2.3612110726643576E-5	1.041586505190311E-4
427.1612	1018.0	8063.0	0.24833879	-0.06337478	4.833087499999996E-4	1.7195124999999992E-4	-4.8083607536764786E-5	-7.609543658088232E-5
431.99237	1017.3358	8080.0	0.28726715	-0.04812842	0.002289903529411766	8.968447058823534E-4	1.0627028114186861E-4	4.264079152249138E-5
436.09418	1017.0	8096.0	0.28990185	-0.010147328	1.6466874999999936E-4	0.0023738182499999996	-1.328271737132354E-4	9.231084650735289E-5
439.9614	1017.0	8113.0	0.2695712	0.006022517	-0.0011959205882352945	9.511673529411766E-4	-8.003466695501728E-5	-8.368534688581313E-5
445.97995	1017.0	8129.0	0.2954449	0.017725814	0.00161710625	7.314560625E-4	1.758141773897059E-4	-1.3731955652573536E-5
451.49814	1018.0	8146.0	0.32887962	0.05232135	0.001966748235294116	0.002035031529411765	2.0567175605536248E-5	7.668090981833911E-5
456.2629	1018.0	8163.0	0.3381133	0.048212633	5.431576470588248E-4	-2.4168923529411794E-4	-8.374062283737008E-5	-1.339247508650519E-4
461.92993	1019.9767	8179.0	0.35540098	0.06908794	0.0010804799999999982	0.0013047066875000002	3.358264705882334E-5	9.664974517463238E-5
466.6411	1020.8804	8196.0	0.31359288	0.086329356	-0.0024592999999999976	0.0010142009411764704	-2.0822235294117622E-4	-1.7088573313148813E-5
472.25452	1021.0	8212.0	0.30363214	0.06905888	-6.225462500000015E-4	-0.0010794047499999996	1.1479710937499976E-4	-1.3085035569852937E-4
476.926	1022.64197	8229.0	0.30749187	0.06259916	2.2704294117647093E-4	-3.7998352941176483E-4	4.9975834775086616E-5	4.1142424740484395E-5
481.62686	1024.5422	8245.0	0.28742772	0.08652433	-0.0012540093750000002	0.0014953231249999997	-9.256576976102945E-5	1.1720666590073528E-4
488.48132	1027.7407	8262.0	0.3279415	0.1495282	0.0023831635294117646	0.0037061100000000003	2.139513473183391E-4	1.3004628676470593E-4
493.93237	1030.6216	8279.0	0.36472467	0.21453446	0.00216371588235294	0.003823897647058824	-1.2908685121107335E-5	6.928685121107288E-6
501.82208	1034.411	8295.0	0.43276212	0.2605728	0.004252340625	0.002877396249999999	1.3053904641544125E-4	-5.915633731617658E-5
509.16138	1039.0807	8313.0	0.49057952	0.29179946	0.0032120777777777786	0.0017348144444444453	-5.779238040123452E-5	-6.347676697530854E-5
517.5006	1043.7504	8329.0	0.5280976	0.32643238	0.002344879999999997	0.0021645575000000007	-5.4199861111111345E-5	2.6858940972222212E-5
527.0545	1050.2437	8345.0	0.56302696	0.35767445	0.0021830850000000013	0.0019526293749999972	-1.011218749999974E-5	-1.324550781250022E-5
535.71704	1057.9736	8363.0	0.5872535	0.44534883	0.00134591888888889	0.004870798888888889	-4.650922839506174E-5	1.6212052854938286E-4
544.03265	1066.0326	8379.0	0.55548626	0.5224875	-0.0019854524999999984	0.004821166875000001	-2.0821071180555554E-4	-3.102000868055463E-6
551.4782	1074.4637	8395.0	0.5096063	0.5772761	-0.0028674975000000033	0.003424287499999998	-5.512781250000031E-5	-8.730496093750022E-5
558.65784	1084.0723	8411.0	0.4252941	0.60748076	-0.005269512499999997	0.0018877912499999996	-1.501259374999996E-4	-9.603101562499989E-5
564.6999	1094.1665	8429.0	0.36179855	0.6316764	-0.003527530555555556	0.0013442022222222264	9.677677469135781E-5	-3.0199390432098517E-5
569.30536	1102.6107	8445.0	0.2933728	0.61011547	-0.0042766093750000005	-0.001347558125000002	-4.6817426215277775E-5	-1.6823502170138928E-4
572.0513	1108.1539	8462.0	0.1842966	0.47219113	-0.0064162470588235284	-0.008113196470588235	-1.258610402249134E-4	-3.979787262110725E-4
573.0	1112.8046	8478.0	0.058866557	0.30670753	-0.0078393776875	-0.010342725	-8.894566429227944E-5	-1.3934553308823537E-4
573.0	1117.6431	8495.0	-0.07827659	0.1714698	-0.00806724394117647	-0.007955160588235295	-1.3403897275086508E-5	1.4044496539792386E-4
571.3009	1122.3982	8511.0	-0.16118973	0.16649255	-0.005182071250000001	-3.11078125000001E-4	1.8032329319852934E-4	4.7775515395220586E-4
569.4	1126.2	8528.0	-0.20849699	0.20039254	-0.0027827799999999995	0.0019941170588235304	1.4113477941176476E-4	1.3559971669550186E-4
567.52484	1129.9503	8545.0	-0.20494162	0.2122553	2.09139411764706E-4	6.978094117647059E-4	1.7599525951557092E-4	-7.625339100346027E-5
564.6119	1133.7762	8561.0	-0.20726533	0.20383191	-1.452318750000004E-4	-5.264618750000002E-4	-2.214820542279415E-5	-7.651695542279413E-5
560.5618	1137.4382	8578.0	-0.2345688	0.19656613	-0.001606086470588235	-4.273988235294117E-4	-8.593262326989616E-5	5.8272383217993216E-6
556.77075	1141.2292	8594.0	-0.25513515	0.21120456	-0.001285396874999999	9.149018750000005E-4	2.004309972426476E-5	8.389379365808826E-5
553.96265	1145.0374	8611.0	-0.24241275	0.22692299	7.483764705882333E-4	9.246135294117634E-4	1.196337262110725E-4	5.712737889272278E-7
551.12244	1147.7551	8628.0	-0.21318068	0.19986081	0.0017195335294117647	-0.00159189294117647	5.712688581314891E-5	-1.4802979238754313E-4
547.47003	1150.53	8644.0	-0.18158016	0.16362135	0.0019750325000000013	-0.00226496625	1.5968685661764786E-5	-4.206708180147063E-5
545.32336	1153.3533	8661.0	-0.1579058	0.14275903	0.0013926094117647045	-0.0012271952941176464	-3.426018166089981E-5	6.10453503460208E-5
542.4327	1155.5673	8680.0	-0.15587485	0.13374312	1.0689210526315809E-4	-4.7452157894736926E-4	-6.766933192113402E-5	3.961440606159353E-5
540.5235	1157.4764	8695.0	-0.13032378	0.117686965	0.0017034046666666673	-0.0010704103333333327	1.0643417076023395E-4	-3.9725916959064224E-5
536.3485	1160.6515	8710.0	-0.16269293	0.13213657	-0.0021579433333333343	9.633070000000003E-4	-2.574232000000001E-4	1.3558115555555554E-4
532.67725	1163.3228	8727.0	-0.21167684	0.1512218	-0.0028814064705882346	0.001122660588235293	-4.2556655132641194E-5	9.373740484428989E-6
527.9154	1165.0424	8744.0	-0.2912889	0.15241268	-0.004683062352941177	7.005176470588267E-5	-1.0597975778546721E-4	-6.191816608996532E-5
523.1088	1167.9637	8760.0	-0.3189924	0.16968551	-0.0017314687499999995	0.001079551875000001	1.844746001838236E-4	6.30937568933824E-5
