# Supplementary material for: Finger drawing on smartphone screens enables early Parkinson’s disease detection through hybrid 1D-CNN and BiGRU deep learning architecture
Source: PLoS One. 2025 Jul 14;20(7):e0327733. doi: 10.1371/journal.pone.0327733 (PMC12258557; doi:10.1371/journal.pone.0327733)
Supplement: S2 File — (ZIP) [file pone.0327733.s002.zip › Dataset/Spiral/healthy/052_HC_SPIR_R.txt]

496.0	625.0	0.0	0.0	0.0	0.0	0.0	0.0	0.0
511.9671	631.4145	122.0	0.762706	0.32719818	0.006251688524590164	0.002681952295081967	5.1243348562214455E-5	2.1983215533458746E-5
527.6325	636.6122	137.0	1.0547501	0.33264452	0.01946960666666666	3.630893333333329E-4	8.811945428050997E-4	-1.5459086411657563E-4
546.7784	641.35565	154.0	1.2609038	0.2945724	0.012126688235294118	-0.0022395364705882345	-4.319363783160319E-4	-1.5309563552479808E-4
562.8253	646.2063	170.0	1.1460179	0.2835144	-0.007180368749999999	-6.911250000000008E-4	-0.0012066910615808823	9.677571691176461E-5
579.2446	652.09174	187.0	1.0633124	0.3165551	-0.004865029411764699	0.0019435705882352929	1.3619643166090003E-4	1.549820934256055E-4
594.9451	657.9686	203.0	1.020444	0.3307113	-0.0026792750000000087	8.847625000000005E-4	1.3660965073529312E-4	-6.617550551470577E-5
608.35406	663.72314	220.0	0.8603997	0.3654141	-0.009414370588235289	0.00204134117647059	-3.961820934256047E-4	6.803403979238763E-5
621.0689	668.73395	237.0	0.71840245	0.37039948	-0.008352779411764703	2.932576470588226E-4	6.244653979238737E-5	-1.0282844290657456E-4
632.5	675.0	253.0	0.70519376	0.37206012	-8.255431250000014E-4	1.0378999999999944E-4	4.7045226792279387E-4	-1.1841727941176447E-5
634.7917	675.51666	270.0	0.33509827	0.19557874	-0.021770322941176472	-0.010381257647058823	-0.0012320458715397923	-6.16767508650519E-4
648.1222	681.92694	286.0	0.31192327	0.16769001	-0.0014484375	-0.001743045625	0.0012701178400735295	5.398882513786764E-4
659.9962	689.6641	303.0	0.5044757	0.3051032	0.011326613529411764	0.008083128823529413	7.514735899653978E-4	5.780102616782008E-4
672.34735	695.86316	320.0	0.73717195	0.4516867	0.013688014705882356	0.00862255882352941	1.3890595155709369E-4	3.173117647058806E-5
683.70886	702.1671	337.0	0.8877607	0.4966199	0.008858161764705878	0.0026431294117647062	-2.8410899653979284E-4	-3.51731141868512E-4
694.9493	709.9662	353.0	0.6680983	0.422393	-0.013728899999999995	-0.004639181249999999	-0.001411691360294117	-4.551444163602941E-4
706.7859	717.85724	370.0	0.65422666	0.4469199	-8.159788235294161E-4	0.0014427588235294095	7.595835986159164E-4	3.5776118079584754E-4
717.3966	725.9972	386.0	0.65263224	0.48810717	-9.965124999999908E-5	0.002574204375	4.477047334558856E-5	7.07153469669119E-5
727.4353	734.4353	403.0	0.626889	0.5434228	-0.0015143082352941145	0.0032538605882352946	-8.321511678200679E-5	3.9979777249134985E-5
735.9449	741.75586	419.0	0.5586453	0.5177667	-0.004265231250000001	-0.0016035062499999975	-1.719326884191179E-4	-3.0358542738970575E-4
743.8205	750.8205	436.0	0.4664748	0.52666426	-0.0054217941176470585	5.233858823529394E-4	-6.803310986159162E-5	1.2511130190311393E-4
753.50195	760.50195	452.0	0.4647613	0.562835	-1.0709375000000215E-4	0.0022606712499999987	3.32168772977941E-4	1.0858033547794121E-4
763.306	769.2448	469.0	0.52813274	0.5713947	0.0037277317647058826	5.035117647058859E-4	2.2557797145328733E-4	-1.0336232266435959E-4
771.9315	777.9144	485.0	0.57797176	0.56018186	0.0031149387499999973	-7.008025000000001E-4	-3.829956341911783E-5	-7.526964154411787E-5
779.674	787.5925	502.0	0.5408525	0.5574756	-0.0021834858823529405	-1.5919176470588655E-4	-3.1167203719723166E-4	3.1859455017300796E-5
788.62555	798.43835	518.0	0.49466705	0.5869194	-0.0028865906249999976	0.0018402375000000012	-4.394404641544107E-5	1.24964329044118E-4
797.3056	808.9584	535.0	0.4797812	0.6529471	-8.756382352941164E-4	0.003883982352941178	1.1829131704152243E-4	1.2022028546712803E-4
805.079	818.84875	552.0	0.48729813	0.6855252	4.4217235294117515E-4	0.0019163588235294085	7.751826989619362E-5	-1.157425605536335E-4
812.9677	829.45154	568.0	0.48134977	0.64661133	-3.717724999999991E-4	-0.002432116874999994	-5.0871553308823395E-5	-2.717797311580877E-4
821.84906	839.5614	585.0	0.48386994	0.62299395	1.4824529411764636E-4	-0.0013892576470588248	3.058928200692032E-5	6.13446604671276E-5
831.2605	849.9126	601.0	0.51181096	0.6006149	0.0017463137500000024	-0.0013986906250000042	9.987927849264725E-5	-5.895611213237124E-7
839.9151	860.49817	619.0	0.5582007	0.62549645	0.0025772077777777755	0.001382308333333335	4.6160779320987394E-5	1.5449994212962995E-4
849.13086	872.1963	649.0	0.5836112	0.6721163	8.470166666666668E-4	0.0015539950000000005	-5.7673037037036966E-5	5.722888888888852E-6
857.88965	883.8345	657.0	0.5608663	0.71188956	-0.0028431124999999946	0.004971657500000004	-4.6126614583333266E-4	4.272078125000004E-4
864.18463	893.97437	668.0	0.4697858	0.70751005	-0.00828004545454546	-3.981372727272755E-4	-4.942666322314059E-4	-4.881631611570254E-4
869.98065	903.6344	684.0	0.35769558	0.6318593	-0.007005638749999998	-0.004728171874999999	7.96504190340914E-5	-2.7062716264204524E-4
875.8892	912.48206	701.0	0.28736213	0.53459555	-0.004137261764705883	-0.005721397058823528	1.687280579584773E-4	-5.8425010813148754E-5
881.6376	922.0626	718.0	0.2659228	0.4978308	-0.0012611370588235281	-0.0021626323529411774	1.6918380622837383E-4	2.0933910034602062E-4
888.57086	931.9514	734.0	0.33523437	0.53618914	0.004331973124999999	0.002397396249999996	3.495693864889705E-4	2.8500178768382334E-4
892.2151	941.5377	751.0	0.3227996	0.5843255	-7.314570588235284E-4	0.0028315505882353	-2.9784883434256045E-4	2.553849048442964E-5
898.1364	952.2728	767.0	0.30033377	0.6245591	-0.0014041143750000012	0.0025145999999999988	-4.204108226102955E-5	-1.9809411764706316E-5
903.9759	961.95984	784.0	0.30073047	0.6328637	2.3335294117648682E-5	4.885058823529409E-4	8.396762759515588E-5	-1.1918200692041517E-4
908.81494	970.6915	801.0	0.30208558	0.5860071	7.971235294117604E-5	-0.0027562705882352954	3.3162975778545503E-6	-1.908692041522492E-4
913.8487	978.6974	817.0	0.32068002	0.51453286	0.0011621524999999994	-0.004467140000000001	6.765250919117646E-5	-1.0692933823529412E-4
919.52954	988.21594	833.0	0.3222158	0.48163772	9.598624999999916E-5	-0.0020559462499999993	-6.663539062500001E-5	1.5069960937500013E-4
923.59796	999.79395	850.0	0.28100252	0.5611066	-0.0024243105882352954	0.004674640000000001	-1.4825275519031144E-4	3.959168382352941E-4
929.2421	1011.48425	867.0	0.28589508	0.69695526	2.8779764705882623E-4	0.00799109764705882	1.5953577854671303E-4	1.9508574394463645E-4
933.3789	1023.1367	883.0	0.28572968	0.7855799	-1.0337500000002359E-5	0.005539040000000002	-1.8633446691176787E-5	-1.5325360294117616E-4
937.28723	1035.8617	900.0	0.24956474	0.8193242	-0.0021273494117647045	0.001984958823529409	-1.2453011245674718E-4	-2.0906359861591725E-4
940.1685	1047.5056	916.0	0.191515	0.7745782	-0.003628108750000001	-0.002796624999999997	-9.379745863970603E-5	-2.988489889705879E-4
942.52014	1059.641	933.0	0.14060895	0.7334187	-0.0029944735294117637	-0.0024211470588235305	3.72726600346022E-5	2.2086937716262737E-5
944.44775	1073.1344	950.0	0.076492324	0.76811576	-0.003771566235294118	0.002041003529411768	-4.5711335640138495E-5	2.624794463667823E-4
946.38556	1089.0847	966.0	0.072900355	0.87601644	-2.2449806250000003E-4	0.006743792499999998	2.2169176079963237E-4	2.939243106617644E-4
948.27094	1103.1676	983.0	0.07521157	0.9391477	1.3595382352941208E-4	0.003713603529411766	2.120305211937718E-5	-1.782464100346019E-4
948.0	1115.5077	1000.0	0.03764863	0.9111166	-0.002209584705882353	-0.0016488882352941163	-1.379728546712803E-4	-3.154406920415225E-4
948.0	1131.0057	1016.0	-0.013993782	0.8627207	-0.00322765075	-0.003024743750000003	-6.362912775735292E-5	-8.599096966911792E-5
945.8745	1147.1295	1033.0	-0.10712059	0.8931861	-0.005478047529411765	0.001792082352941175	-1.3237628114186854E-4	2.8334271193771637E-4
944.9144	1161.5989	1049.0	-0.14293699	0.9380077	-0.0022385250000000008	0.002801350000000001	2.0247015808823527E-4	6.307922794117663E-5
944.0	1176.3448	1066.0	-0.12755042	0.95500696	9.050923529411774E-4	9.99956470588233E-4	1.849186678200693E-4	-1.0596432525951576E-4
942.0283	1188.8016	1082.0	-0.11141592	0.8626237	0.0010084062499999998	-0.005773953749999998	6.457118566176397E-6	-4.2336938878676444E-4
940.0822	1201.4246	1099.0	-0.11430206	0.7132399	-1.697729411764703E-4	-0.008787282352941173	-6.930465830449825E-5	-1.7725462370242207E-4
936.3461	1214.7886	1115.0	-0.16659893	0.70166206	-0.0032685543750000006	-7.236150000000038E-4	-1.9367383961397063E-4	5.039792095588231E-4
933.39514	1228.6171	1132.0	-0.22608756	0.7662637	-0.0034993311764705873	0.003800096470588236	-1.3575105968858044E-5	2.661006747404847E-4
928.49133	1241.5261	1149.0	-0.28862366	0.812909	-0.0036785941176470595	0.0027438411764705885	-1.0544878892733657E-5	-6.213266435986162E-5
923.85944	1254.2811	1165.0	-0.31567195	0.81197333	-0.0016905181249999984	-5.84793749999965E-5	1.2425474954044132E-4	-1.7514503446691156E-4
918.09033	1266.4558	1182.0	-0.35941848	0.7496648	-0.0025733252941176473	-0.003665207647058825	-5.192983347750876E-5	-2.121604865916958E-4
911.66644	1280.0837	1198.0	-0.3940775	0.74044615	-0.0021661887500000025	-5.761656249999997E-4	2.54460340073528E-5	1.930651263786766E-4
904.0	1293.5	1215.0	-0.47022614	0.7879095	-0.0044793317647058815	0.002791961764705883	-1.3606723615916937E-4	1.981251405709343E-4
897.05396	1307.4055	1232.0	-0.48467755	0.84099144	-8.500829411764705E-4	0.0031224670588235292	2.1348522491349478E-4	1.94414878892733E-5
889.40344	1316.9957	1248.0	-0.50286114	0.7573801	-0.0011364743750000017	-0.005225708750000002	-1.7899464613970702E-5	-5.217609880514707E-4
882.8547	1327.9089	1265.0	-0.4707639	0.642846	0.0018880729411764722	-0.006737299999999998	1.779145480103808E-4	-8.891713235294095E-5
876.12885	1338.4519	1281.0	-0.42180675	0.558403	0.0030598218750000003	-0.005277687500000003	7.32343083639705E-5	9.12257812499997E-5
869.3467	1350.3066	1298.0	-0.3954592	0.59019893	0.001549855882352941	0.0018703488235294135	-8.882152897923877E-5	4.204727249134951E-4
863.59204	1360.6799	1315.0	-0.35460463	0.6404886	0.002403210000000002	0.0029582158823529383	5.0197301038062405E-5	6.399217993079557E-5
855.39325	1371.9102	1331.0	-0.39000368	0.66813475	-0.0022124406250000027	0.0017278843750000022	-2.884781640625003E-4	-7.68957192095585E-5
847.6295	1381.4631	1348.0	-0.4582516	0.6224555	-0.004014583529411762	-0.00268701470588235	-1.060084061418682E-4	-2.5969994593425606E-4
841.207	1388.7931	1364.0	-0.4654654	0.5263817	-4.5086249999999953E-4	-0.006004612500000006	2.2273256433823517E-4	-2.073498621323535E-4
834.41565	1397.3073	1381.0	-0.45451236	0.43831176	6.442964705882335E-4	-0.00518058470588235	6.442111591695488E-5	4.8472223183391526E-5
826.42456	1406.4694	1397.0	-0.43105078	0.44386297	0.0014663487499999989	3.469506250000018E-4	5.137826746323534E-5	3.45470958180147E-4
818.79315	1415.0085	1414.0	-0.43666813	0.4739934	-3.304323529411744E-4	0.0017723782352941169	-1.0569300605536314E-4	8.384868295847736E-5
811.95953	1424.0405	1431.0	-0.45632365	0.55404043	-0.0011562070588235316	0.004708648823529413	-4.857498269896219E-5	1.727217993079586E-4
804.7577	1432.9897	1447.0	-0.45080096	0.5687238	3.4516812500000327E-4	9.177106249999983E-4	9.383594898897093E-5	-2.3693363740808843E-4
797.56024	1441.4397	1464.0	-0.415824	0.52632105	0.0020574682352941143	-0.0024942794117647086	1.0072353589965358E-4	-2.0070529628027687E-4
789.5209	1450.0989	1480.0	-0.43392107	0.50971425	-0.0011310668749999996	-0.001037924999999995	-1.9928344439338211E-4	9.102215073529459E-5
780.6589	1457.7559	1497.0	-0.5045869	0.49552277	-0.004156813529411761	-8.347929411764726E-4	-1.7798509731833888E-4	1.1948944636677796E-5
772.9752	1464.5186	1514.0	-0.53212965	0.43510327	-0.0016201617647058858	-0.0035540882352941183	1.4921480968858088E-4	-1.599585467128027E-4
763.75903	1471.7927	1531.0	-0.5443667	0.39135474	-7.198264705882337E-4	-0.002573442941176471	5.2960899653979536E-5	5.768501730103808E-5
755.00366	1478.597	1547.0	-0.540129	0.36912766	2.648562500000007E-4	-0.0013891924999999972	6.154267003676464E-5	7.401565257352961E-5
746.3388	1484.9967	1563.0	-0.53878576	0.3773053	8.395249999999799E-5	5.111024999999991E-4	-1.1306484375000168E-5	1.1876843749999977E-4
737.897	1491.8273	1580.0	-0.5446543	0.40421268	-3.452082352941196E-4	0.0015827870588235283	-2.5244749134948093E-5	6.304026816608995E-5
727.8626	1497.6824	1596.0	-0.57378817	0.37636217	-0.0018208668750000004	-0.0017406568749999997	-9.222866498161755E-5	-2.0771524586397049E-4
715.3091	1504.2961	1613.0	-0.6638792	0.36544722	-0.005299472352941174	-6.420558823529399E-4	-2.0462385164359844E-4	6.462358780276822E-5
701.2234	1511.3329	1629.0	-0.82717186	0.38808423	-0.010205791249999999	0.0014148131249999973	-3.0664493106617654E-4	1.2855431295955857E-4
688.7129	1518.123	1646.0	-0.8935401	0.41395822	-0.003904014117647057	0.0015219994117647068	3.7069277249134953E-4	6.30507569204173E-6
677.20667	1522.9312	1662.0	-0.87146074	0.38314742	0.0013799599999999995	-0.0019256749999999982	3.3024838235294103E-4	-2.1547965073529407E-4
663.6244	1528.7324	1679.0	-0.78854126	0.31964266	0.004877616470588231	-0.0037355741176470585	2.0574449826989597E-4	-1.0646465397923883E-4
649.1182	1534.5208	1696.0	-0.7990222	0.29266626	-6.165258823529409E-4	-0.00158684705882353	-3.2318484429065715E-4	1.263957093425605E-4
635.3813	1538.6053	1712.0	-0.8618158	0.27368933	-0.0039246	-0.0011860581250000002	-2.0675463235294122E-4	2.5049308363970612E-5
620.14	1543.465	1729.0	-0.9259327	0.26987025	-0.0037715823529411783	-2.2465176470588412E-4	9.001038062283645E-6	5.6553315311418596E-5
606.04333	1547.4161	1746.0	-0.9312001	0.24677463	-3.0984705882352486E-4	-0.0013585658823529402	2.0363148788927373E-4	-6.670083044982683E-5
592.4708	1551.2941	1762.0	-0.86456764	0.20373775	0.00416452875	-0.002689805	2.796484880514703E-4	-8.320244485294123E-5
577.9284	1554.1633	1779.0	-0.84792554	0.17876446	9.78947058823529E-4	-0.00146901705882353	-1.8738715830449832E-4	7.181105536332176E-5
563.90765	1557.0231	1796.0	-0.83660614	0.1558573	6.658470588235282E-4	-0.001347479999999999	-1.8417647058823572E-5	7.149238754325354E-6
549.75006	1560.9286	1812.0	-0.8411789	0.15859732	-2.857974999999971E-4	1.712512500000006E-4	-5.947778492647033E-5	9.492070312499997E-5
536.3634	1563.3767	1829.0	-0.8444022	0.17390689	-1.8960588235294353E-4	9.005629411764702E-4	5.658330449826681E-6	4.290068771626292E-5
521.1188	1564.0	1845.0	-0.8535908	0.116261065	-5.742874999999995E-4	-0.0036028640625000007	-2.4042601102940993E-5	-2.8146418772977946E-4
506.7304	1566.2837	1862.0	-0.86858445	0.07462011	-8.819794117647041E-4	-0.0024494679411764704	-1.8099524221453214E-5	6.784683066609002E-5
491.5011	1567.2141	1878.0	-0.92499655	0.025269102	-0.0035257562500000048	-0.003084438	-1.652360523897063E-4	-3.968562867647061E-5
477.9529	1568.1495	1895.0	-0.90294904	0.016912896	0.0012969123529411792	-4.915415294117648E-4	2.8368638840830493E-4	1.5252332179930796E-4
463.438	1569.0703	1911.0	-0.8615951	0.044639915	0.002584621250000002	0.0017329386875000001	8.048180606617643E-5	1.3903001355698532E-4
449.54282	1568.0	1928.0	-0.8224897	-0.0042632674	0.002300317647058821	-0.0028766577882352942	-1.6723741349481236E-5	-2.7115273386678205E-4
435.44885	1566.0641	1945.0	-0.82901615	-0.0903223	-3.839088235294095E-4	-0.005062296035294117	-1.5789567474048415E-4	-1.285669557093425E-4
421.55215	1565.0789	1961.0	-0.844159	-0.1328807	-9.464281250000026E-4	-0.0026598999999999998	-3.515745634191207E-5	1.501497522058823E-4
410.8477	1564.0	1978.0	-0.75925773	-0.14192131	0.004994192352941178	-5.318005882352944E-4	3.4944826340830475E-4	1.251823183391003E-4
400.183	1561.3943	1994.0	-0.6260068	-0.12600084	0.008328183125	9.950293749999995E-4	2.0837442325367635E-4	9.542687270220587E-5
389.4798	1557.4933	2011.0	-0.553805	-0.17889619	0.004247164705882352	-0.0031114911764705887	-2.4005990700692043E-4	-2.4156003243944638E-4
380.0974	1553.5487	2027.0	-0.53303874	-0.26586068	0.0012978912500000023	-0.005435280625	-1.8432959099264686E-4	-1.4523684053308823E-4
371.34146	1549.6708	2044.0	-0.5099514	-0.3138814	0.0013580788235294059	-0.0028247482352941155	3.5404455017296242E-6	1.5356072880622852E-4
362.55795	1545.7789	2060.0	-0.5009101	-0.30013743	5.650812500000019E-4	8.589981249999996E-4	-4.956234834558775E-5	2.302341475183822E-4
353.8154	1541.9077	2077.0	-0.47624838	-0.2519506	0.0014506894117647057	0.0028345194117647033	5.209459775086493E-5	1.162071345155708E-4
344.5	1536.5	2094.0	-0.49733135	-0.2670651	-0.0012401747058823516	-8.890882352941162E-4	-1.5828612456747395E-4	-2.1903574394463644E-4
338.4171	1533.2085	2111.0	-0.46221676	-0.26827607	0.002065564117647059	-7.123352941176341E-5	1.9445522491349474E-4	4.8109100346020755E-5
330.41382	1526.8104	2127.0	-0.4313711	-0.31838757	0.0019278537499999998	-0.003131968750000002	-8.606897977941197E-6	-1.912959512867649E-4
322.58383	1521.9379	2144.0	-0.4248979	-0.33562818	3.80776470588236E-4	-0.001014153529411764	-9.10045458477508E-5	1.245773659169552E-4
314.8401	1516.1301	2160.0	-0.44419467	-0.35700214	-0.0012060481250000012	-0.0013358725000000016	-9.917653722426483E-5	-2.0107435661764845E-5
306.08777	1509.2703	2177.0	-0.49614748	-0.39548993	-0.003056047647058821	-0.0022639876470588217	-1.0882350129757764E-4	-5.4595008650518834E-5
297.22833	1502.3827	2194.0	-0.5423481	-0.4383273	-0.0027176835294117664	-0.002519845294117646	1.9903771626297335E-5	-1.5050449826989674E-5
290.79727	1495.7297	2210.0	-0.4968352	-0.44346547	0.0028445562500000014	-3.2113562499999984E-4	3.476399862132355E-4	1.374193543198529E-4
282.08185	1489.0654	2226.0	-0.47653624	-0.4451383	0.0012686849999999986	-1.0455187500000088E-4	-9.849195312500018E-5	1.3536484374999935E-5
275.2297	1482.1722	2243.0	-0.44147077	-0.4362236	0.002062674705882352	5.243941176470587E-4	4.670527681660904E-5	3.699682309688586E-5
268.37408	1475.374	2260.0	-0.41095996	-0.42164615	0.0017947535294117647	8.57497058823529E-4	-1.5760069204152203E-5	1.9594290657439427E-5
261.4387	1468.4387	2276.0	-0.40465984	-0.41952428	3.9375750000000126E-4	1.3261687499999814E-4	-8.756225183823522E-5	-4.530501148897068E-5
254.80757	1460.8076	2293.0	-0.3863073	-0.4282613	0.0010795611764705866	-5.139423529411755E-4	4.034139273356384E-5	-3.803289576124551E-5
248.77324	1452.031	2309.0	-0.35620752	-0.48483703	0.0018812362500000013	-0.0035359831249999994	5.010469209558842E-5	-1.888775482536765E-4
241.86792	1442.4465	2326.0	-0.3793848	-0.55998147	-0.001363369411764707	-0.004420261176470587	-1.908591565743946E-4	-5.201635596885811E-5
234.42397	1432.7799	2343.0	-0.40514347	-0.62593377	-0.0015152158823529402	-0.0038795470588235273	-8.932145328719592E-6	3.180671280276823E-5
228.28957	1423.1493	2360.0	-0.4185425	-0.6441426	-7.881782352941164E-4	-0.0010711076470588273	4.276692041522493E-5	1.652023183391E-4
221.87267	1414.3408	2376.0	-0.39870173	-0.60085446	0.0012400481250000005	0.002705508750000002	1.267641475183823E-4	2.3603852481617684E-4
215.5	1404.5	2392.0	-0.3864752	-0.5711832	7.641581249999974E-4	0.0018544537499999986	-2.9743125000000195E-5	-5.319093750000021E-5
209.72862	1395.8811	2409.0	-0.34614268	-0.5319385	0.0023725011764705907	0.0023085117647058838	9.460841479238784E-5	2.670929498269913E-5
203.82458	1387.4327	2426.0	-0.33642384	-0.52206427	5.716964705882357E-4	5.808370588235285E-4	-1.05929688581315E-4	-1.0162792387543267E-4
198.07214	1377.4536	2443.0	-0.34265548	-0.54543227	-3.6656705882353165E-4	-0.001374588235294121	-5.519197231833926E-5	-1.150250173010382E-4
193.2393	1365.4786	2459.0	-0.30254102	-0.63817143	0.002507153750000001	-0.005796197499999996	1.796075505514708E-4	-2.763505790441172E-4
187.4723	1354.9446	2475.0	-0.31352788	-0.6950833	-6.866787499999992E-4	-0.0035569918749999985	-1.9961453125000002E-4	1.3995035156249983E-4
182.70132	1344.104	2492.0	-0.3082103	-0.7155648	3.127988235294111E-4	-0.0012047941176470613	5.8792798442906486E-5	1.3836457396193747E-4
177.88364	1333.7091	2508.0	-0.29260448	-0.68921	9.753637499999995E-4	0.0016471750000000007	4.141030790441178E-5	1.7824806985294138E-4
173.06514	1323.1085	2525.0	-0.27405605	-0.6441242	0.0010910841176470592	0.0026521058823529386	6.807080449827038E-6	5.91135813148787E-5
169.11392	1311.3987	2541.0	-0.24593319	-0.6379482	0.00175767875	3.860000000000044E-4	4.16621645220588E-5	-1.416316176470584E-4
165.21098	1298.7384	2558.0	-0.22189443	-0.71352094	0.0014140447058823525	-0.004445455294117649	-2.0213767301038087E-5	-2.8420325259515607E-4
162.16864	1286.0118	2575.0	-0.20281525	-0.79368806	0.001122304705882353	-0.004715712941176473	-1.7161176470588207E-5	-1.589750865051908E-5
159.26553	1274.5931	2591.0	-0.16191271	-0.80328935	0.002556408750000001	-6.00080624999999E-4	8.9631502757353E-5	2.5722701976102963E-4
156.26714	1261.87	2608.0	-0.14101101	-0.76955056	0.0012295117647058821	0.001984634705882354	-7.805276384083052E-5	1.5204207828719725E-4
153.65028	1249.9509	2625.0	-0.13358627	-0.7323232	4.36749411764705E-4	0.0021898447058823554	-4.663307958477513E-5	1.2071176470588309E-5
150.42256	1235.9579	2641.0	-0.15736656	-0.7645921	-0.0014862681249999989	-0.002016806250000003	-1.2018859604779399E-4	-2.629156847426474E-4
148.5	1222.5	2657.0	-0.1578219	-0.84204286	-2.8458749999999908E-5	-0.004840672499999997	9.111308593749993E-5	-1.7649164062499964E-4
148.0	1207.5	2674.0	-0.0916387	-0.90834194	0.0038931294117647047	-0.003899945882352945	2.3068165657439438E-4	5.5336859861591285E-5
145.59319	1194.1523	2691.0	-0.05931095	-0.8863699	0.0019016323529411766	0.0012924729411764688	-1.1714688581314871E-4	3.0543640138408316E-4
143.65466	1181.928	2707.0	-0.065054365	-0.82398033	-3.589634375000001E-4	0.0038993481250000003	-1.4128723690257354E-4	1.6292969898897073E-4
142.6908	1166.5264	2724.0	-0.068198755	-0.79814976	-1.8496411764705865E-4	0.0015194452941176468	1.0235254108996556E-5	-1.399942841695502E-4
142.0	1154.0363	2741.0	-0.071692124	-0.790056	-2.0549229411764684E-4	4.761035294117683E-4	-1.2075397923875405E-6	-6.137304498269874E-5
143.0	1141.9019	2757.0	0.024108244	-0.7772859	0.005987523	7.981312500000004E-4	3.870634558823529E-4	2.0126732536764507E-5
144.09897	1127.3073	2774.0	0.09244701	-0.8113727	0.004019927411764705	-0.0020051058823529395	-1.1574091695501733E-4	-1.6489630190311412E-4
145.04669	1114.6731	2791.0	0.114083335	-0.79198354	0.001272725	0.001140538823529406	-1.6160014186851208E-4	1.850379238754321E-4
146.01996	1100.8604	2807.0	0.10763125	-0.7993856	-4.0325531249999977E-4	-4.6262874999999926E-4	-1.0474876953124998E-4	-1.0019797334558783E-4
147.83177	1087.6729	2823.0	0.09408242	-0.81884176	-8.468018749999999E-4	-0.0012160099999999965	-2.7721660156250006E-5	-4.708632812499983E-5
149.86275	1074.9608	2840.0	0.12664539	-0.7961409	0.0019154688235294116	0.0013353447058823491	1.6248651167820067E-4	1.5007968858131446E-4
153.69577	1061.0648	2856.0	0.19247518	-0.7973265	0.004114361875	-7.410000000000055E-5	1.374308157169118E-4	-8.809029411764686E-5
157.58992	1048.2302	2873.0	0.26646388	-0.8050273	0.004352276470588235	-4.5298823529411485E-4	1.3994976211072626E-5	-2.228754325259496E-5
162.18794	1035.6241	2890.0	0.31095257	-0.781926	0.0026169817647058824	0.0013588999999999995	-1.0207615916955013E-4	1.0658166089965379E-4
168.05219	1022.8956	2907.0	0.3607414	-0.76454574	0.0029287547058823534	0.0010223682352941198	1.8339584775086534E-5	-1.9795986159169397E-5
172.88184	1011.86365	2922.0	0.37595543	-0.71205986	0.001014268666666666	0.0034990586666666657	-1.2763240261437917E-4	1.651126954248364E-4
179.7423	1001.5154	2939.0	0.39579415	-0.6206009	0.0011669835294117665	0.00537993882352941	8.983227220300035E-6	1.1064000922722028E-4
185.45506	991.57495	2956.0	0.4089689	-0.5727878	7.749852941176478E-4	0.00281253529411765	-2.305871972318345E-5	-1.510237370242212E-4
192.44402	983.0747	2972.0	0.42072535	-0.5040268	7.347781249999984E-4	0.0042975624999999976	-2.5129480698530917E-6	9.281420036764672E-5
200.57559	973.42444	2989.0	0.46283814	-0.49767303	0.0024772229411764712	3.7375117647058713E-4	1.024967538927337E-4	-2.308124307958477E-4
207.43936	964.56067	3006.0	0.47231156	-0.508315	5.572600000000006E-4	-6.259982352941144E-4	-1.1293899653979239E-4	-5.880878892733539E-5
214.86662	957.1334	3022.0	0.4670222	-0.4642329	-3.305850000000013E-4	0.0027551312499999973	-5.549031250000012E-5	2.11320592830882E-4
227.13556	948.2429	3039.0	0.59924054	-0.47100943	0.007777549411764708	-3.9861941176470606E-4	4.7694908304498284E-4	-1.8551474480968844E-4
237.94244	941.2461	3055.0	0.7104423	-0.43350828	0.0069501099999999955	0.002343821874999999	-5.1714963235294546E-5	1.7140258042279405E-4
247.38159	935.771	3072.0	0.71979564	-0.36421326	5.501964705882346E-4	0.004076177647058826	-3.7646550173010357E-4	1.0190328070934278E-4
257.2579	929.8452	3088.0	0.6684802	-0.3202258	-0.0032072149999999994	0.0027492162499999986	-2.348382169117646E-4	-8.293508731617671E-5
266.6984	925.1206	3105.0	0.57699215	-0.2685549	-0.005381649999999996	0.0030394647058823543	-1.2790794117647036E-4	1.7073438581315038E-5
276.79208	919.12476	3122.0	0.5372075	-0.26345465	-0.00234027352941177	3.0001470588235135E-4	1.7890449826989563E-4	-1.61144117647059E-4
287.2594	914.44434	3138.0	0.6047168	-0.28014335	0.004219331250000007	-0.00104304375	4.0997529871323604E-4	-8.394115349264697E-5
298.68994	910.43665	3155.0	0.6607146	-0.2668219	0.003293988235294117	7.836147058823536E-4	-5.443194204152292E-5	1.0745049740484433E-4
312.24228	905.7533	3171.0	0.7583422	-0.24040262	0.006101724999999995	0.0016512049999999993	1.754835477941174E-4	5.422439338235286E-5
324.4042	900.532	3188.0	0.8264426	-0.2697297	0.004005905882352945	-0.0017251223529411769	-1.2328347750865004E-4	-1.9860749134948096E-4
336.05923	895.647	3205.0	0.80596125	-0.28739583	-0.001204785294117651	-0.001039184117647059	-3.0651124567474095E-4	4.034930795847752E-5
348.20236	891.199	3221.0	0.7518773	-0.29961094	-0.0033802468749999995	-7.634443749999983E-4	-1.3596634880514677E-4	1.7233733915441294E-5
362.8637	886.8961	3237.0	0.7733788	-0.28453994	0.0013438437500000039	9.419375000000001E-4	2.952556640625002E-4	1.065863671874999E-4
377.48456	883.0044	3255.0	0.85807645	-0.23399372	0.0047054249999999975	0.0028081233333333336	1.8675451388888852E-4	1.0367699074074075E-4
392.3089	879.1727	3271.0	0.9527123	-0.21365727	0.005914740624999998	0.0012710281249999986	7.558222656250003E-5	-9.606845052083344E-5
406.2136	876.19666	3287.0	0.9329413	-0.18193902	-0.001235687499999999	0.001982390625	-4.469017578124998E-4	4.44601562500001E-5
420.62692	874.67163	3304.0	0.885045	-0.12417828	-0.002817429411764706	0.0033976905882352943	-9.304364186851217E-5	8.325293901384083E-5
438.18326	871.72705	3321.0	0.9575327	-0.11514563	0.004263982352941179	5.313323529411766E-4	4.1655363321799324E-4	-1.6860930795847752E-4
455.5282	869.8302	3337.0	1.0620065	-0.10078409	0.006529612500000004	8.975962499999995E-4	1.4160188419117654E-4	2.289149356617643E-5
473.37344	867.8474	3354.0	1.1323956	-0.10005783	0.00414053529411764	4.272117647058861E-5	-1.4053395328719788E-4	-5.028676903114182E-5
492.19675	867.0	3371.0	1.162776	-0.07780687	0.0017870823529411814	0.0013088800000000001	-1.3843840830449756E-4	7.447993079584774E-5
513.5216	865.95264	3387.0	1.2377058	-0.04028891	0.004683112500000003	0.0023448725	1.8100188419117635E-4	6.474953125E-5
530.78705	867.0	3404.0	1.2367098	0.030475263	-5.8588235294117464E-5	0.004162598411764706	-2.7892357266436004E-4	1.0692505363321797E-4
548.7313	867.0	3420.0	1.1697469	0.064266525	-0.004185181250000003	0.002111953875	-2.5791206341911784E-4	-1.281652835477941E-4
567.0803	868.8978	3437.0	1.0756902	0.100537285	-0.005532747058823536	0.002133574117647059	-7.926857698961956E-5	1.2717789792387453E-6
584.63464	871.69653	3454.0	1.0120358	0.15156727	-0.0037443764705882288	0.003001763823529412	1.0519826989619452E-4	5.106998269896195E-5
599.293	874.5123	3470.0	0.95942485	0.21315594	-0.003288184375000003	0.003849291874999999	2.851200597426412E-5	5.297050321691169E-5
613.26276	879.2555	3487.0	0.86094546	0.27747524	-0.0057929052941176435	0.003783488235294119	-1.4733652465397887E-4	-3.8708023356399986E-6
625.1247	884.0624	3504.0	0.70763856	0.3426695	-0.009018052941176472	0.0038349564705882355	-1.8971456747404874E-4	3.0275432525950872E-6
637.6657	891.44385	3520.0	0.62004656	0.41422904	-0.0054745	0.0044724712499999986	2.214720588235295E-4	3.984467371323519E-5
650.52234	897.7611	3536.0	0.64646065	0.4809149	0.0016508806249999966	0.004167866249999999	4.453362890624998E-4	-1.9037812499999966E-5
660.3252	903.39514	3553.0	0.65902805	0.46587214	7.392588235294121E-4	-8.84868235294117E-4	-5.362481185121085E-5	-2.9721967560553624E-4
670.9933	911.5946	3570.0	0.6227241	0.45907283	-0.0021355264705882337	-3.9995941176470607E-4	-1.69105017301038E-4	2.8524048442906526E-5
683.0692	920.72437	3586.0	0.6302485	0.50679225	4.7027499999999917E-4	0.0029824637500000042	1.6286259191176456E-4	2.114014476102944E-4
695.88495	929.5708	3603.0	0.6857151	0.55853164	0.0032627411764705903	0.0030434935294117614	1.6426271626297594E-4	3.5899870242210077E-6
707.78156	940.527	3619.0	0.7388555	0.6669991	0.0033212749999999985	0.0067792162499999975	3.6583639705880145E-6	2.3348267003676476E-4
720.25653	953.2565	3636.0	0.79317105	0.771654	0.003195032352941176	0.006156170588235294	-7.426038062283687E-6	-3.664974480968846E-5
730.7334	967.9779	3652.0	0.7199244	0.8865008	-0.004577915624999998	0.007177925000000002	-4.8580924862132337E-4	6.385965073529425E-5
741.42676	981.68274	3669.0	0.64766586	0.94858104	-0.004250502352941175	0.0036517788235294123	1.9259604238754287E-5	-2.0742036332179937E-4
751.93854	997.9016	3685.0	0.6122798	1.0206006	-0.00221162875	0.004501222500000006	1.2742960018382346E-4	5.30902297794121E-5
757.7921	1015.37634	3702.0	0.47721997	1.0684408	-0.007944695882352944	0.002814129411764706	-3.3723924307958497E-4	-9.924076989619411E-5
765.52527	1032.9319	3718.0	0.36756948	1.1267586	-0.006853155624999999	0.0036448624999999985	6.822126608455905E-5	5.192081801470578E-5
769.6933	1047.7732	3735.0	0.2556799	1.0757405	-0.006581739999999999	-0.003001064705882357	1.5965625000000014E-5	-3.90936894463668E-4
771.7577	1063.0615	3752.0	0.11613059	0.96991295	-0.008208782941176471	-0.00622515	-9.570840830449837E-5	-1.8965207612456721E-4
771.2583	1080.6752	3769.0	-0.028610606	0.9290079	-0.008514188	-0.0024061794117647057	-1.7965003460207606E-5	2.2464532871972317E-4
770.31433	1098.171	3785.0	-0.15777919	0.98642784	-0.0080730365	0.0035887462499999967	2.757196875000003E-5	3.746828538602939E-4
767.7757	1111.6729	3801.0	-0.2726114	0.9985299	-0.007177013124999999	7.563787500000016E-4	5.600146093750005E-5	-1.770229687499997E-4
764.84827	1125.031	3818.0	-0.27920648	0.8835823	-3.8794588235293974E-4	-0.0067616235294117605	3.9935689662629764E-4	-4.422354282006919E-4
760.45746	1138.1134	3835.0	-0.30127063	0.7269469	-0.0012978911764705886	-0.009213847058823535	-5.3526193771626405E-5	-1.4424844290657497E-4
754.5939	1153.7496	3851.0	-0.36111078	0.72612226	-0.0037400093750000023	-5.1539999999995756E-5	-1.5263238740808834E-4	5.726441911764712E-4
748.7898	1169.2273	3868.0	-0.42447102	0.86788744	-0.003727072941176468	0.008339128235294114	7.60966695502014E-7	4.935687197231829E-4
743.077	1183.1536	3885.0	-0.42983204	0.9582033	-3.1535411764706175E-4	0.005312697647058825	2.0068934256055332E-4	-1.7802532871972286E-4
735.81213	1197.0789	3901.0	-0.44287366	0.90315825	-8.151012499999985E-4	-0.0034403156249999955	-3.123419577205855E-5	-5.470633295036763E-4
730.3782	1211.4509	3918.0	-0.40442267	0.8472079	0.0022618229411764715	-0.0032911970588235316	1.809955406574394E-4	8.77168036332141E-6
723.4125	1226.0282	3934.0	-0.4001552	0.8297376	2.667168749999997E-4	-0.001091893750000003	-1.246941291360295E-4	1.3745645680147053E-4
714.64545	1241.6205	3951.0	-0.47592244	0.8964689	-0.004456896470588236	0.003925370588235297	-2.778596085640139E-4	2.9513319636678237E-4
705.9451	1253.0823	3967.0	-0.5460325	0.8363672	-0.004381878750000002	-0.0037563562500000022	4.688607536764637E-6	-4.801079273897062E-4
697.37573	1263.6243	3984.0	-0.57949823	0.7053458	-0.0019685723529411746	-0.007707141176470585	1.4195919982698985E-4	-2.3239911332179902E-4
688.60645	1274.2722	4001.0	-0.58262223	0.5555098	-1.8376470588235387E-4	-0.008813882352941175	1.0498868512110711E-4	-6.51024221453288E-5
679.5545	1282.5564	4017.0	-0.54213244	0.45669636	0.002530611874999998	-0.006175840000000002	1.69648536305147E-4	1.648776470588233E-4
671.8355	1291.1644	4034.0	-0.51925373	0.4323183	0.00134580647058824	-0.0014340035294117667	-6.969443555363283E-5	2.789315570934256E-4
663.20465	1299.0363	4050.0	-0.501162	0.43176442	0.0011307331249999983	-3.461750000000041E-5	-1.3442084099265107E-5	8.746162683823539E-5
651.6523	1306.8984	4067.0	-0.5652693	0.4152654	-0.003771017647058822	-9.705305882352927E-4	-2.883382807093424E-4	-5.505371107266425E-5
640.7617	1312.943	4084.0	-0.6740457	0.384007	-0.006398611764705882	-0.001838729411764707	-1.5456435986159177E-4	-5.1070519031142024E-5
630.36096	1317.8196	4100.0	-0.7182159	0.31923532	-0.002760637500000003	-0.00404823	2.2737339154411745E-4	-1.380937867647058E-4
619.0	1322.0	4117.0	-0.7385049	0.2281768	-0.001193470588235294	-0.005356383529411764	9.218628892733582E-5	-7.69502076124567E-5
608.2129	1326.3936	4133.0	-0.67606753	0.17971036	0.003902335625000003	-0.0030291525	3.1848788832720607E-4	1.4545193933823523E-4
596.60675	1329.3989	4150.0	-0.6746905	0.15795964	8.100176470588243E-5	-0.001279454117647059	-2.2478434472318355E-4	1.0292343425605535E-4
584.73883	1332.323	4166.0	-0.7148452	0.1503247	-0.0025096687499999992	-4.771837500000004E-4	-1.6191690716911762E-4	5.014189797794116E-5
572.11194	1335.2698	4183.0	-0.7523713	0.13451336	-0.0022074176470588238	-9.300788235294122E-4	1.7779476643598557E-5	-2.6640886678200693E-5
559.27844	1337.246	4200.0	-0.78873205	0.104242764	-0.0021388676470588267	-0.001780623294117647	4.032352941176299E-6	-5.003202768166087E-5
546.74976	1338.0	4216.0	-0.8057618	0.060786773	-0.0010643593749999972	-0.0027159994375	6.715676700367684E-5	-5.846100896139706E-5
535.43304	1340.0945	4233.0	-0.7697546	0.05588656	0.0021180705882352952	-2.882478235294118E-4	1.8720176254325249E-4	1.4280891846885812E-4
523.4143	1340.0	4249.0	-0.71086305	0.014186298	0.003680721874999994	-0.002606266375	9.766570542279367E-5	-1.4487615946691176E-4
510.81567	1340.0	4265.0	-0.71080476	-0.018531099	3.643125000001024E-6	-0.0020448373124999997	-2.2981742187499956E-4	3.5089316406250026E-5
498.4368	1339.0624	4282.0	-0.73318154	-0.053203057	-0.0013162811764705874	-0.002039526941176471	-7.764260596885814E-5	3.123747837369945E-7
486.85062	1337.1417	4299.0	-0.7577346	-0.117743745	-0.0014442976470588245	-0.003796511058823529	-7.530380622837477E-6	-1.033520069204152E-4
476.01175	1335.2024	4315.0	-0.72160155	-0.16972773	0.002258315625	-0.0032489990624999998	2.3141332950367654E-4	3.421949977022059E-5
465.13675	1332.4547	4332.0	-0.64062357	-0.18425609	0.004763410588235295	-8.54609411764707E-4	1.4735852724913497E-4	1.408464500432525E-4
453.76404	1329.588	4349.0	-0.61494136	-0.20713866	0.00151071823529412	-0.0013460335294117642	-1.9133484429065733E-4	-2.8907301038062187E-5
441.97275	1325.6576	4365.0	-0.65141267	-0.23337919	-0.002279456875000002	-0.001640033124999999	-2.3688594439338263E-4	-1.8374974724264678E-5
430.28558	1320.7618	4382.0	-0.70581704	-0.29157698	-0.0032002570588235283	-0.003423399411764706	-5.4164716695501535E-5	-1.0490389922145334E-4
420.41904	1316.4514	4398.0	-0.69109195	-0.32106945	9.203181249999998E-4	-0.0018432793749999996	2.575359489889705E-4	9.875750229779414E-5
409.0	1310.5	4415.0	-0.6483744	-0.3536139	0.002512797058823529	-0.001914379411764706	9.367523140138408E-5	-4.182355103806262E-6
401.27832	1303.2783	4432.0	-0.55267626	-0.41531792	0.0056293023529411755	-0.0036296482352941193	1.8332384083044977E-4	-1.0089816608996549E-4
392.576	1296.576	4448.0	-0.4826244	-0.45385987	0.004378241250000001	-0.0024088718749999995	-7.819131893382339E-5	7.629852251838249E-5
383.76114	1288.7611	4465.0	-0.46618327	-0.50517046	9.671252941176486E-4	-0.0030182699999999995	-2.0065387975778544E-4	-3.584694852941177E-5
375.02036	1281.0204	4481.0	-0.48013112	-0.5229798	-8.717406250000025E-4	-0.0011130837500000004	-1.149291199448532E-4	1.1907414062499995E-4
368.62604	1272.3767	4498.0	-0.43269357	-0.5242878	0.0027904441176470583	-7.694117647058681E-5	2.1542263192041535E-4	6.094956314878903E-5
360.3975	1261.0962	4515.0	-0.43570724	-0.6110318	-1.7727470588235108E-4	-0.00510258823529412	-1.7457169550172996E-4	-2.956262975778549E-4
354.68896	1250.4817	4531.0	-0.36663854	-0.69949335	0.004316793749999999	-0.005528846875	2.8087927849264685E-4	-2.6641164981617497E-5
349.00952	1238.0333	4547.0	-0.32981583	-0.7744881	0.0023014193750000023	-0.004687171875	-1.259608984374998E-4	5.2604687500000004E-5
344.08493	1225.2548	4564.0	-0.2878768	-0.8371613	0.002467001764705882	-0.0036866588235294107	9.740140570934094E-6	5.8853708910034665E-5
341.13263	1211.7958	4581.0	-0.2069651	-0.8600277	0.004759511764705881	-0.0013450823529411737	1.3485352941176466E-4	1.3773979238754336E-4
339.1527	1198.0688	4597.0	-0.091164514	-0.8630336	0.007237536625000001	-1.8786875000000036E-4	1.5487655376838247E-4	7.232585018382334E-5
339.0	1185.7781	4614.0	0.004997693	-0.8363133	0.005656600411764706	0.0015717823529411718	-9.299624783737027E-5	1.0350888840830425E-4
339.0	1171.6642	4630.0	0.085315965	-0.8014635	0.005019892	0.0021781125000000026	-3.979427573529414E-5	3.7895634191176925E-5
339.0	1159.0529	4647.0	0.10521892	-0.7883559	0.0011707620588235295	7.710352941176469E-4	-2.2641940830449826E-4	-8.276924740484445E-5
340.64276	1146.1434	4664.0	0.107447974	-0.7835081	1.3112082352941223E-4	2.851647058823505E-4	-6.11553667820069E-5	-2.8580622837370377E-5
344.1627	1132.9305	4680.0	0.17255774	-0.77696097	0.004069360374999999	4.091956250000042E-4	2.4613997196691167E-4	7.75193244485336E-6
347.50616	1120.9877	4697.0	0.24221341	-0.7648985	0.004097392352941176	7.095570588235257E-4	1.6489398788927785E-6	1.7668319636677733E-5
351.9529	1110.6177	4713.0	0.32473022	-0.6762029	0.0051573006250000015	0.005543474999999999	6.624426700367657E-5	3.021198713235296E-4
355.74976	1100.1256	4730.0	0.32789078	-0.6155243	1.8591529411764583E-4	0.0035693294117647074	-2.9243443122837386E-4	-1.1612621107266422E-4
363.3423	1091.3221	4747.0	0.37178585	-0.51371664	0.0025820629411764696	0.005988685882352946	1.4094986159169553E-4	1.4231508650519047E-4
372.1619	1081.5476	4763.0	0.50524455	-0.48970017	0.008341168750000003	0.0015010293749999973	3.599441130514708E-4	-2.8047853170955927E-4
382.07678	1074.1385	4780.0	0.6476038	-0.47181067	0.00837407352941176	0.0010523235294117648	1.9355752595151543E-6	-2.6394461505190144E-5
392.9584	1066.3611	4796.0	0.73703074	-0.440095	0.005589183750000004	0.0019822293749999984	-1.7405561121323476E-4	5.8119115349264595E-5
403.71997	1060.76	4813.0	0.7511316	-0.37529376	8.294623529411761E-4	0.0038118376470588256	-2.799836115916958E-4	1.0762401600346042E-4
414.19733	1055.9342	4830.0	0.7020082	-0.27383637	-0.002889611764705885	0.005968081764705881	-2.1876906574394474E-4	1.268378892733562E-4
424.76053	1053.0479	4846.0	0.6927448	-0.16889429	-5.789624999999951E-4	0.00655888	1.444155790441181E-4	3.69248897058824E-5
436.81763	1050.0304	4862.0	0.6874034	-0.09487052	-3.3383750000000323E-4	0.004626485625	1.5320312499999492E-5	-1.2077464843749996E-4
448.06378	1049.156	4879.0	0.70127094	-0.014578936	8.157376470588242E-4	0.004723034352941176	6.762206747404867E-5	5.679336937716247E-6
459.20905	1049.0	4895.0	0.71238273	0.028264876	6.944868749999972E-4	0.00267773825	-7.578173253676692E-6	-1.2783100643382352E-4
468.73636	1049.0	4912.0	0.65184456	0.07086914	-0.0035610688235294084	0.002506133176470588	-2.503268057958474E-4	-1.0094416089965422E-5
477.85138	1050.7129	4929.0	0.5700363	0.11323871	-0.004812250588235292	0.002492327647058824	-7.35989273356402E-5	-8.120899653978809E-7
487.39645	1052.6793	4945.0	0.4980161	0.16376036	-0.004501262500000002	0.003157603124999999	1.94367555147056E-5	4.157971737132345E-5
495.45428	1055.2272	4962.0	0.47867638	0.18563958	-0.0011376305882352944	0.0012870129411764709	1.9786070069204164E-4	-1.1003471669550166E-4
503.67462	1059.0698	4979.0	0.4590393	0.24139169	-0.0011551223529411782	0.003279535882352941	-1.0289273356402239E-6	1.1720723183391001E-4
512.0	1063.0	4996.0	0.47195566	0.28338462	7.597858823529421E-4	0.0024701723529411755	1.1264166089965414E-4	-4.760961937716267E-5
518.28217	1066.8547	5012.0	0.425899	0.28700116	-0.0028785412499999982	2.260337500000001E-4	-2.2739544577205878E-4	-1.4025866268382346E-4
523.7214	1071.7214	5029.0	0.34981638	0.31152645	-0.00447544823529412	0.0014426641176470607	-9.393570501730128E-5	7.156649221453298E-5
528.6736	1078.0104	5045.0	0.2755049	0.3477181	-0.004644467499999999	0.0022619781249999978	-1.056370404411744E-5	5.120712545955857E-5
533.47217	1085.9443	5062.0	0.21320386	0.44106692	-0.0036647670588235296	0.00549110705882353	5.7629437716262914E-5	1.8994876081314892E-4
538.38007	1094.7601	5078.0	0.22262864	0.55877477	5.890487499999996E-4	0.007356740625	2.658634880514706E-4	1.1660209788602941E-4
542.2307	1104.5767	5095.0	0.22799966	0.64126027	3.159423529411767E-4	0.004852088235294117	-1.6065082179930757E-5	-1.4733249351211078E-4
546.05664	1113.2266	5111.0	0.22440583	0.64195883	-2.2461437499999952E-4	4.366000000000092E-5	-3.378479549632352E-5	-3.0052676470588224E-4
548.0253	1120.1014	5128.0	0.151033	0.5280914	-0.004316048823529412	-0.006698084117647059	-2.406726146193772E-4	-3.965731833910035E-4
548.0	1127.7139	5145.0	0.038676284	0.43928298	-0.006609218588235294	-0.005224024705882353	-1.34892339100346E-4	8.670937716262973E-5
547.1323	1134.603	5161.0	-0.08243875	0.38593978	-0.007569689625000001	-0.0033339499999999987	-6.0029439797794175E-5	1.1812966911764716E-4
545.1253	1143.4988	5178.0	-0.18583821	0.41561916	-0.006082321176470588	0.0017458458823529398	8.749226167820074E-5	2.9881152249134935E-4
541.4551	1150.3174	5194.0	-0.25872928	0.46928963	-0.004555691875	0.0033544043750000016	9.541433134191174E-5	1.0053490579044136E-4
538.5546	1155.4453	5211.0	-0.28258455	0.40765214	-0.0014032511764705874	-0.003625734705882354	1.8543768814878898E-4	-4.105964165224915E-4
533.8595	1160.427	5227.0	-0.3008899	0.3036283	-0.0011440843749999999	-0.006501489999999999	1.619792509191172E-5	-1.7973470588235278E-4
529.05096	1164.6497	5244.0	-0.3283563	0.2193966	-0.0016156705882352943	-0.004954805882352942	-2.7740365484429083E-5	9.098141868512097E-5
521.05194	1168.5896	5260.0	-0.4084386	0.16274157	-0.00500514375	-0.0035409393749999997	-2.118420726102941E-4	8.83666567095589E-5
509.64795	1172.088	5277.0	-0.5920452	0.17102455	-0.010800388235294122	4.8723411764705856E-4	-3.40896734429066E-4	2.369513819204152E-4
502.0	1174.0	5294.0	-0.76082194	0.18329805	-0.009928043529411764	7.219705882352936E-4	5.131439446366814E-5	1.3808027681660887E-5
506.0	1173.0	5294.0	-0.76082194	0.18329805	0.0	0.0	0.0	0.0
