# Supplementary material for: Finger drawing on smartphone screens enables early Parkinson’s disease detection through hybrid 1D-CNN and BiGRU deep learning architecture
Source: PLoS One. 2025 Jul 14;20(7):e0327733. doi: 10.1371/journal.pone.0327733 (PMC12258557; doi:10.1371/journal.pone.0327733)
Supplement: S2 File — (ZIP) [file pone.0327733.s002.zip › Dataset/Spiral/healthy/053_HC_SPIR_R.txt]

526.0	629.0	0.0	0.0	0.0	0.0	0.0	0.0	0.0
537.7982	635.47894	125.0	0.5687386	0.3404523	0.0045499087999999995	0.0027236184	3.639927039999999E-5	2.17889472E-5
550.4772	639.8693	141.0	0.89259946	0.20990242	0.020241303750000002	-0.008159367499999999	9.807121843750002E-4	-6.8018661875E-4
572.7005	642.9	157.0	1.5143394	0.13334082	0.03885874624999999	-0.0047851000000000005	0.0011635901562499994	2.108917187499999E-4
596.7038	646.6173	174.0	1.7905608	0.1472542	0.01624831764705883	8.18434117647059E-4	-0.0013300252119377155	3.296196539792388E-4
617.73413	652.81244	190.0	1.6950476	0.2564668	-0.005969574999999991	0.0068257874999999996	-0.0013886182904411762	3.754595863970588E-4
642.0	660.0	207.0	1.6810012	0.39001712	-8.262588235294126E-4	0.007855901176470588	3.0254801038062223E-4	6.0594922145328755E-5
664.06683	673.76373	223.0	1.5163052	0.68377656	-0.010293500000000011	0.018359965	-5.917025735294124E-4	6.565039889705882E-4
681.97235	687.3118	240.0	1.2377064	0.9194112	-0.01638816470588235	0.013860861176470589	-3.58509688581314E-4	-2.646531660899653E-4
705.6243	701.7496	257.0	1.210017	1.025796	-0.0016287882352941227	0.006257929411764703	8.681986159169544E-4	-4.472312802768168E-4
710.5596	704.37305	273.0	0.7833729	0.697907	-0.02666525624999999	-0.020493062499999992	-0.0015647792509191167	-0.0016719369944852933
729.41455	719.4731	290.0	0.6218061	0.56983066	-0.009503929411764707	-0.0075339023529411775	0.0010094898140138402	7.623035380622832E-4
750.34174	738.4925	306.0	0.8862325	0.8102246	0.016526649999999997	0.015024621249999995	0.001626911213235294	0.0014099077251838233
773.1998	758.6665	323.0	1.2303516	1.1914062	0.020242300000000008	0.022422447058823538	2.185676470588242E-4	4.351662240484437E-4
795.6275	774.6393	340.0	1.5592527	1.4057896	0.019347123529411762	0.012610788235294117	-5.265743944636744E-5	-5.771564013840836E-4
812.1868	791.75696	356.0	1.4780886	1.257276	-0.0050727562500000045	-0.009282100000000001	-0.0015262424862132354	-0.0013683055147058823
830.4736	812.921	373.0	1.0941575	1.1034831	-0.02258418235294118	-0.00904664117647059	-0.0010300838884083046	1.3850519031141896E-5
847.8063	836.6481	389.0	0.947891	1.2664418	-0.009141656249999991	0.010184918749999994	8.401578814338244E-4	0.0012019724954044114
862.0785	859.75256	406.0	0.8392324	1.4799657	-0.006391682352941179	0.012560229411764705	1.6176317041522424E-4	1.3972415657439476E-4
871.9665	887.89954	422.0	0.7206211	1.7262427	-0.0074132062499999984	0.015392312500000005	-6.384524356617622E-5	1.7700519301470626E-4
881.41974	912.6074	439.0	0.5338722	1.7445627	-0.010985229411764705	0.001077647058823523	-2.1011900951557096E-4	-8.420391435986166E-4
892.6343	937.4636	456.0	0.38920423	1.636949	-0.008509880588235296	-0.006330217647058819	1.4560875432525933E-4	-4.3575674740484367E-4
904.4147	963.5652	472.0	0.50279456	1.5622462	0.007099395625000001	-0.004668925000000004	9.755797633272061E-4	1.038307904411759E-4
916.5	988.0	489.0	0.70045644	1.5238504	0.011627169411764704	-0.002258576470588234	2.663396345155707E-4	1.4178520761245708E-4
925.8584	1013.5044	506.0	0.7248801	1.4805799	0.0014366858823529453	-0.002545323529411764	-5.994402076124563E-4	-1.686747404844293E-5
934.7907	1041.3722	522.0	0.601755	1.5757855	-0.007695318749999999	0.005950350000000007	-5.707502895220591E-4	5.309795955882356E-4
937.4594	1061.527	539.0	0.31858104	1.4575531	-0.016657291764705887	-0.006954847058823536	-5.271748832179934E-4	-7.591292387543261E-4
941.2131	1088.4915	556.0	0.11348879	1.4504131	-0.012064249999999999	-4.199999999999955E-4	2.7017892733564045E-4	3.8440276816609063E-4
945.02203	1114.2643	572.0	0.053409778	1.5146577	-0.0037549382500000005	0.004015287500000006	5.193319843749999E-4	2.772054687500001E-4
948.76483	1135.1377	589.0	0.07689244	1.4175957	0.0013813330588235298	-0.0057095294117647175	3.0213360640138413E-4	-5.72048053633219E-4
951.5542	1158.1024	605.0	0.1344077	1.3379928	0.003594703749999999	-0.004975181249999988	1.3833566819852934E-4	4.5896760110295583E-5
953.6969	1181.6656	622.0	0.16276227	1.3306942	0.001667915882352941	-4.29329411764715E-4	-1.1334046280276812E-4	2.6740304930795723E-4
954.5866	1202.453	639.0	0.07541186	1.2494124	-0.005138259411764705	-0.004781282352941174	-4.0036325259515566E-4	-2.559972318339093E-4
956.41113	1223.9333	655.0	0.043305058	1.2781602	-0.002006675125	0.0017967375000000063	1.9572401792279407E-4	4.111262408088238E-4
958.329	1247.9475	672.0	0.048484243	1.345007	3.0465794117647075E-4	0.003932164705882352	1.3596076859861592E-4	1.2561336505190267E-4
954.86273	1265.2354	689.0	-0.054211244	1.2205541	-0.006040911	-0.007320758823529417	-3.732687612456748E-4	-6.619366782006923E-4
952.9395	1285.6047	705.0	-0.15491138	1.1621546	-0.0062937585	-0.003649968749999996	-1.580296874999996E-5	2.2942437959558879E-4
950.0679	1307.2533	721.0	-0.24913011	1.1680238	-0.005888670625	3.668250000000012E-4	2.531799218749998E-5	2.5104960937499983E-4
944.4618	1323.7686	738.0	-0.33857468	1.0911956	-0.005261445294117649	-0.004519305882352942	3.689560769896185E-5	-2.874194636678202E-4
938.7571	1338.9811	755.0	-0.38802534	0.9740791	-0.0029088623529411753	-0.006889205882352945	1.3838723183391018E-4	-1.3940588235294136E-4
928.5327	1354.7437	771.0	-0.5124248	0.8625191	-0.007774966250000001	-0.0069724999999999995	-3.041314935661766E-4	-5.205882352940917E-6
915.2688	1370.2643	788.0	-0.7836051	0.7915922	-0.015951782352941177	-0.004172170588235295	-4.809891825259516E-4	1.6472525951557085E-4
901.19574	1383.4537	805.0	-0.9818257	0.79978627	-0.011660035294117646	4.82004117647062E-4	2.5245570934256066E-4	2.7377498269896215E-4
886.5405	1395.8446	821.0	-1.0625275	0.7758357	-0.005043862500000003	-0.0014969106250000003	4.135107996323527E-4	-1.236821714154414E-4
875.14044	1405.7163	838.0	-0.9719816	0.62881035	0.00532622941176471	-0.008648550000000003	6.10005406574395E-4	-4.2068466911764725E-4
859.94275	1416.0382	854.0	-0.8606212	0.5122305	0.006960025000000002	-0.007286240624999996	1.0211222426470572E-4	8.514433593750047E-5
839.0304	1427.4847	870.0	-0.9900539	0.5218709	-0.008089543750000004	6.025249999999996E-4	-9.405980468750004E-4	4.930478515624997E-4
819.7114	1437.859	887.0	-1.2469391	0.5898058	-0.01511089411764706	0.003996170588235295	-4.130206098615915E-4	1.9962621107266442E-4
802.90686	1446.385	904.0	-1.3035969	0.584081	-0.0033328117647058813	-3.367529411764756E-4	6.928283737024222E-4	-2.548778546712806E-4
782.0	1454.0	920.0	-1.3012618	0.5206671	1.4594375000000215E-4	-0.0039633687499999945	2.1742221966911771E-4	-2.2666348805146992E-4
763.1786	1461.5286	938.0	-1.1790526	0.39987215	0.006789400000000007	-0.006710830555555559	3.69080902777778E-4	-1.5263676697530916E-4
745.66833	1468.1106	954.0	-1.091166	0.3419405	0.005492912499999988	-0.003620728125	-8.103046875000116E-5	1.9313140190972244E-4
732.51746	1473.6354	970.0	-0.9588462	0.3042453	0.008269987500000006	-0.002355949999999999	1.735671875000011E-4	7.904863281250007E-5
713.7429	1479.3771	987.0	-0.8986834	0.29167575	0.003538988235294115	-7.393852941176462E-4	-2.7829407439446417E-4	9.509204152249134E-5
694.7205	1485.0839	1004.0	-0.9767885	0.2940995	-0.00459441764705882	1.4257352941176484E-4	-4.78435640138408E-4	5.187993079584771E-5
678.85236	1490.6348	1020.0	-1.1169943	0.31214347	-0.008762862500000003	0.0011277481249999978	-2.6052780330882395E-4	6.157341222426456E-5
665.36786	1497.4138	1037.0	-1.0093377	0.36276895	0.0063327411764705945	0.002977969411764706	8.879766868512116E-4	1.0883654628027695E-4
649.4451	1504.083	1053.0	-0.8701454	0.40558267	0.008699518749999996	0.0026758575	1.479235983455876E-4	-1.8881994485294134E-5
633.2772	1509.771	1070.0	-0.8129067	0.3997873	0.003366982352941175	-3.4090411764705687E-4	-3.136786115916953E-4	-1.7745656574394452E-4
619.7496	1513.9287	1087.0	-0.85748434	0.33020607	-0.0026222141176470573	-0.004093013529411764	-3.523056747404842E-4	-2.207123183391004E-4
609.3419	1518.6632	1103.0	-0.7805192	0.2612138	0.004810321249999999	-0.004312016875000001	4.6453346047794103E-4	-1.368770909926484E-5
592.72253	1522.5061	1120.0	-0.75741714	0.19350617	0.0013589447058823484	-0.003982801764705882	-2.0302214965397947E-4	1.9365594723183483E-5
574.47296	1526.1055	1137.0	-0.9020454	0.17687446	-0.00850754470588235	-9.783358823529408E-4	-5.803817301038058E-4	1.7673328719723183E-4
556.6604	1527.9266	1153.0	-1.1163632	0.14311579	-0.013394862500000007	-0.002109916875000001	-3.054573621323536E-4	-7.072381204044127E-5
541.9884	1529.8588	1169.0	-1.1848005	0.09256264	-0.004277331249999988	-0.0031595718749999994	5.698457031250012E-4	-6.56034374999999E-5
526.1552	1529.2156	1186.0	-1.0220597	0.003485301	0.009572988235294112	-0.005239843470588236	8.147246756055352E-4	-1.2236891738754332E-4
507.31174	1527.3312	1203.0	-0.9422638	-0.12024975	0.004693876470588237	-0.0072785324117647055	-2.870065743944632E-4	-1.199228788927335E-4
490.6229	1525.4529	1220.0	-1.0264115	-0.20181851	-0.004949864705882356	-0.004798162352941177	-5.672788927335642E-4	1.459041211072664E-4
476.89972	1522.1143	1236.0	-1.0052466	-0.24913579	0.0013228062500000026	-0.0029573299999999993	3.920419347426474E-4	1.1505202205882361E-4
460.87805	1518.5284	1253.0	-0.9391997	-0.28146762	0.0038851117647058834	-0.0019018723529411752	1.507238538062283E-4	6.208574394463671E-5
439.04764	1512.4675	1270.0	-1.0285696	-0.3333633	-0.005257052941176471	-0.0030526870588235295	-5.377743944636679E-4	-6.769498269896202E-5
419.15567	1506.0623	1286.0	-1.2054173	-0.4170913	-0.011052981249999996	-0.0052330000000000015	-3.6224551930147034E-4	-1.362695588235295E-4
402.86542	1499.3246	1302.0	-1.297647	-0.49235165	-0.005764356250000005	-0.0047037718749999985	3.3053906249999945E-4	3.307675781250019E-5
386.31522	1492.926	1319.0	-1.1263052	-0.4745819	0.010078929411764706	0.0010452794117647042	9.319579801038066E-4	3.3817948745674725E-4
368.02847	1485.2114	1335.0	-0.95954806	-0.46908817	0.010422321249999998	3.433581249999984E-4	2.1461989889705758E-5	-4.3870080422794114E-5
352.2764	1478.0477	1352.0	-0.91893256	-0.44868323	0.002389147058823531	0.0012002905882352963	-4.725396583044981E-4	5.040779195501752E-5
341.82205	1471.6932	1369.0	-0.8278171	-0.4404368	0.0053597329411764726	4.8508411764705713E-4	1.7474034602076128E-4	-4.207096885813172E-5
332.66898	1464.669	1385.0	-0.6089264	-0.42083418	0.01368066875	0.001225163750000001	5.200584880514704E-4	4.625497702205899E-5
320.76	1454.9667	1402.0	-0.44884583	-0.47862205	0.009416504117647058	-0.0033992864705882364	-2.508332136678201E-4	-2.7202648356401395E-4
307.42645	1443.5084	1418.0	-0.53188205	-0.6161073	-0.00518976375	-0.008592828125	-9.128917417279411E-4	-3.2459635340073524E-4
296.22122	1431.258	1435.0	-0.68548375	-0.771386	-0.009035394117647056	-0.009134041176470587	-2.2621355103806211E-4	-3.183606185121099E-5
284.6062	1416.7073	1452.0	-0.7793926	-0.9292724	-0.005524050000000003	-0.009287435294117645	2.0654965397923843E-4	-9.023183391003421E-6
275.43213	1405.005	1468.0	-0.6780845	-0.9129367	0.006331756250000001	0.001020981249999997	7.409878906250002E-4	6.442760340073526E-4
266.0299	1391.2478	1485.0	-0.53203434	-0.8546294	0.008591185882352937	0.003429841176470592	1.3290762543252565E-4	1.416976427335644E-4
251.8117	1373.7646	1502.0	-0.59628695	-0.9142051	-0.003779565294117643	-0.0035044529411764713	-7.2769124567474E-4	-4.07899653979239E-4
237.86226	1354.5175	1518.0	-0.8026831	-1.1054873	-0.012899759375	-0.011955137500000004	-5.700121300551474E-4	-5.281677849264708E-4
225.25948	1336.3893	1535.0	-0.8998361	-1.2457193	-0.005714882352941179	-0.008248941176470584	4.2263982482698947E-4	2.1801154844290708E-4
215.10179	1319.6527	1551.0	-0.82140124	-1.2313039	0.00490217875	9.009625000000049E-4	6.635663189338237E-4	5.718689797794118E-4
206.77885	1299.3918	1568.0	-0.5901937	-1.1700693	0.013600443529411765	0.003602035294117642	5.11662634083045E-4	1.588866349480963E-4
199.10468	1280.2355	1585.0	-0.37310645	-1.1496761	0.012769838235294121	0.0011996	-4.8859134948096664E-5	-1.4131972318339071E-4
191.57506	1266.0063	1601.0	-0.32553074	-1.0720979	0.0029734818749999996	0.004848637500000003	-6.122722725183826E-4	2.2806484375000014E-4
181.51865	1249.5311	1617.0	-0.4076379	-0.94949603	-0.005131697500000001	0.007662616874999993	-5.065737109375E-4	1.758737109374994E-4
171.84462	1230.0582	1634.0	-0.54589325	-0.945965	-0.008132667647058823	2.077076470588295E-4	-1.7652765570934248E-4	-4.385240722318331E-4
162.5	1209.5	1651.0	-0.6298133	-1.1075269	-0.004936473529411766	-0.009503641176470597	1.8801141868512097E-4	-5.712558131487898E-4
156.54488	1191.726	1667.0	-0.52566	-1.2583122	0.00650958125	-0.009424081249999994	7.153784237132354E-4	4.9724954044127025E-6
153.74043	1171.1448	1684.0	-0.31140864	-1.2920368	0.012603021176470589	-0.0019837999999999995	3.5843764273356404E-4	4.376636029411762E-4
151.0	1148.3331	1701.0	-0.09422167	-1.2986227	0.012775704117647061	-3.874058823529366E-4	1.0157820069204248E-5	9.390553633218018E-5
150.0	1130.3396	1717.0	0.0410361	-1.2677462	0.008453610625	0.0019297812499999983	-2.701308432904413E-4	1.4482419577205844E-4
150.87071	1113.1637	1734.0	0.13205044	-1.1637452	0.005353784705882353	0.006117705882352942	-1.8234270112456747E-4	2.463485077854673E-4
152.77847	1093.4369	1750.0	0.19316402	-1.0746936	0.00381959875	0.005565724999999994	-9.588662224264705E-5	-3.449880514705926E-5
156.37143	1073.1428	1767.0	0.25829157	-1.0717219	0.0038310323529411783	1.7480588235294244E-4	6.725648788928383E-7	-3.1711288927335594E-4
162.26358	1055.907	1783.0	0.3620788	-1.1177603	0.006486701874999997	-0.002877400000000002	1.6597934512867617E-4	-1.9076286764705905E-4
169.61119	1036.5692	1800.0	0.48809522	-1.1626374	0.007412730588235295	-0.0026398294117646994	5.4472277249135165E-5	1.3974740484429577E-5
182.22842	1015.1798	1817.0	0.68960077	-1.1931796	0.011853267647058822	-0.0017965999999999978	2.612080622837369E-4	4.960173010380597E-5
194.13676	992.9159	1833.0	0.8685464	-1.2932856	0.011184101875000005	-0.006256625000000002	-4.182286075367608E-5	-2.7875156250000023E-4
205.35681	974.4053	1850.0	0.8911282	-1.308885	0.0013283411764705873	-9.176117647058913E-4	-5.797506293252598E-4	3.1405960207612414E-4
218.65843	952.53674	1866.0	0.8825852	-1.3250616	-5.339375000000049E-4	-0.0010110374999999922	-1.1639241727941201E-4	-5.839108455881303E-6
236.63597	932.364	1883.0	0.9428053	-1.2377564	0.0035423588235294116	0.005135599999999992	2.39782136678201E-4	3.6156691176470493E-4
252.83264	914.16736	1900.0	1.0488157	-1.1445609	0.006235905882352945	0.005482088235294117	1.5844394463667842E-4	2.038166089965442E-5
269.1996	894.8506	1916.0	1.1490053	-1.1084714	0.006261849999999999	0.0022555937500000067	1.6215073529408995E-6	-2.016559053308819E-4
287.33142	875.20166	1933.0	1.1409042	-1.1228526	-4.7653529411764543E-4	-8.459529411764761E-4	-3.9637560553633204E-4	-1.8244392301038136E-4
309.58792	858.8237	1950.0	1.2132846	-1.0572278	0.0042576705882352885	0.0038602823529411854	2.784826989619373E-4	2.7683737024221535E-4
326.8648	848.964	1966.0	1.2390699	-0.83757174	0.0016115812500000076	0.013728503749999996	-1.6538058363970505E-4	6.167638373161756E-4
344.3068	838.27405	1983.0	1.2008725	-0.5716534	-0.002246905882352944	0.015642255294117648	-2.2696983131487953E-4	1.1257362024221483E-4
365.079	827.9641	2000.0	1.1650726	-0.39926374	-0.002105876470588235	0.010140568235294118	8.295847750865243E-6	-3.236286505190311E-4
388.26376	819.2677	2016.0	1.2253244	-0.36240205	0.003765737500000005	0.002303855625	3.6697587316176497E-4	-4.897945381433824E-4
403.87308	814.322	2032.0	1.2246931	-0.34722733	-3.945625000000008E-5	9.484199999999984E-4	-2.378246093750003E-4	-8.471472656250011E-5
421.18652	812.2814	2049.0	1.1219454	-0.18472679	-0.006043982352941183	0.009558855294117647	-3.532074178200696E-4	5.064961937716264E-4
441.9758	810.4187	2065.0	1.0316553	0.02869956	-0.0056431312500000025	0.013339146875	2.5053193933823785E-5	2.3626822380514703E-4
463.33557	810.0	2082.0	1.1341672	0.118924186	0.006030111764705888	0.005307330941176471	6.866613538062289E-4	-4.7245976081314875E-4
482.69458	811.3358	2099.0	1.244146	0.15875503	0.006469341176470585	0.002342990823529411	2.5837024221452725E-5	-1.7437294809688586E-4
510.36914	813.2406	2116.0	1.5317127	0.17678556	0.016915688235294116	0.0010606194117647068	6.144910034602077E-4	-7.54336124567473E-5
533.00726	815.09155	2132.0	1.5609748	0.1965298	0.0018288812500000112	0.0012340149999999998	-9.429254365808815E-4	1.083722426470581E-5
555.75757	818.9813	2149.0	1.5201327	0.26066098	-0.0024024764705882413	0.0037724223529411755	-2.489033953287207E-4	1.4931807958477503E-4
580.84784	825.61597	2165.0	1.5165869	0.32990155	-2.2161249999999577E-4	0.004327535625	1.3630399816176535E-4	3.4694579503676535E-5
601.3354	832.1677	2182.0	1.3951114	0.43953156	-0.0071456176470588275	0.0064488241176470585	-4.072944204152254E-4	1.2478167603806225E-4
617.4342	839.71704	2199.0	1.120614	0.5369425	-0.01614690588235294	0.005730055294117647	-5.29487543252595E-4	-4.228051903114183E-5
634.4032	846.20166	2216.0	0.9330649	0.5286755	-0.011032300000000002	-4.8629411764706024E-4	3.0085916955017284E-4	-3.656676124567475E-4
649.0719	854.1942	2233.0	0.74652046	0.49056047	-0.010973202352941172	-0.0022420605882352905	3.4763321799311412E-6	-1.0328038062283707E-4
659.41034	862.1283	2249.0	0.604038	0.48507065	-0.008905153750000006	-3.4311375000000213E-4	1.2925303768382293E-4	1.1868417738970552E-4
667.83813	873.2572	2265.0	0.4861078	0.58164245	-0.007370637499999999	0.0060357375000000026	9.59072656250004E-5	3.986782031250003E-4
675.3309	887.66174	2282.0	0.32594487	0.7787954	-0.00942134882352941	0.011597232352941175	-1.2063007785467128E-4	3.271467560553631E-4
682.91266	901.8253	2298.0	0.23328859	0.9510849	-0.0057910175000000005	0.010768093749999999	2.2689570772058815E-4	-5.1821162683823516E-5
688.6007	913.3345	2314.0	0.2634178	0.9722574	0.0018830756249999994	0.0013232812500000024	4.796308203125E-4	-5.903007812499998E-4
696.04987	927.09973	2331.0	0.33436608	0.87845653	0.004173428235294119	-0.00551769823529412	1.3472662413494823E-4	-4.024105579584778E-4
703.5002	942.6255	2348.0	0.39499095	0.8388782	0.0035661688235294115	-0.002328137058823529	-3.572114186851221E-5	1.8762124567474063E-4
710.98236	960.95593	2365.0	0.4435946	0.9825501	0.0028590382352941175	0.008451288235294115	-4.15959169550173E-5	6.340838408304497E-4
718.611	980.02747	2382.0	0.47779006	1.1953567	0.002011497647058824	0.01251803529411765	-4.9855328719723136E-5	2.3922041522491384E-4
724.78284	996.3485	2398.0	0.45296952	1.2292833	-0.0015512837500000001	0.002120412500000002	-2.2267383731617652E-4	-6.49851424632353E-4
729.26196	1018.70276	2414.0	0.33373523	1.250694	-0.007452143125000001	0.0013381687499999934	-3.6880371093750007E-4	-4.889023437500053E-5
736.0108	1042.0431	2432.0	0.30532143	1.3848711	-0.0015785444444444438	0.007454283333333336	3.2631103780864204E-4	3.39784143518519E-4
740.8462	1059.3079	2448.0	0.2806589	1.3629429	-0.001541408125000001	-0.001370512500000004	2.321019965277675E-6	-5.515497395833337E-4
745.3222	1079.2888	2464.0	0.25611198	1.2613071	-0.0015341824999999983	-0.006352237499999996	4.5160156250017083E-7	-3.113578124999995E-4
751.4238	1103.5428	2481.0	0.3019115	1.267837	0.002694089411764705	3.8411176470588756E-4	2.487218771626296E-4	3.962558391003461E-4
754.15466	1120.6187	2497.0	0.24961855	1.201473	-0.0032683093750000003	-0.004147750000000006	-3.726499241727941E-4	-2.832413602941183E-4
757.8369	1136.7661	2514.0	0.19060567	1.0986025	-0.0034713458823529405	-0.006051205882352946	-1.194332396193766E-5	-1.1196799307958475E-4
759.0	1154.3606	2531.0	0.12577513	0.98982763	-0.0038135611764705877	-0.00639852176470588	-2.013031141868513E-5	-2.0430346020760807E-5
760.0	1172.6301	2548.0	0.022708021	0.90479314	-0.00606277111764706	-0.00500202882352941	-1.323064671280278E-4	8.214664359861588E-5
756.7632	1186.9473	2563.0	-0.13380046	0.9069325	-0.010433898733333334	1.426240000000023E-4	-2.914085077124182E-4	3.4297685490196085E-4
752.95044	1197.0826	2580.0	-0.27129698	0.8159337	-0.008088030588235295	-0.0053528705882352964	1.3799224382929638E-4	-3.232643875432529E-4
749.193	1207.5175	2597.0	-0.38427424	0.58919656	-0.006645721176470587	-0.013337478823529411	8.484173010380637E-5	-4.6968283737024207E-4
743.7538	1220.2411	2613.0	-0.40853012	0.4798449	-0.0015159925000000005	-0.006834478749999998	3.2060804227941164E-4	4.0643750459558835E-4
736.30963	1235.3807	2630.0	-0.4534411	0.6510296	-0.0026418223529411757	0.010069688235294116	-6.622528546712796E-5	9.943627638408304E-4
727.5	1247.0	2646.0	-0.534776	0.84136236	-0.005083431250000003	0.0118957975	-1.526005560661767E-4	1.1413182904411771E-4
710.1827	1258.1207	2663.0	-0.84192175	0.820056	-0.01806739705882353	-0.0012533152941176452	-7.63762694636678E-4	-7.734772231833909E-4
687.3998	1269.5001	2680.0	-1.2842356	0.70368177	-0.026018461764705875	-0.006845542941176472	-4.677096885813145E-4	-3.289545674740486E-4
672.36847	1279.0197	2696.0	-1.4228942	0.54714364	-0.008666162500000005	-0.009783633124999996	0.0010845187040441169	-1.8363063648897026E-4
651.1179	1291.441	2713.0	-1.4190575	0.5717261	2.2568823529411266E-4	0.0014460270588235278	5.230500432525951E-4	6.605682461072661E-4
628.21625	1302.4933	2730.0	-1.4105624	0.66338104	4.99711764705881E-4	0.005391467058823527	1.6119031141868722E-5	2.3208470588235292E-4
608.76086	1313.9435	2747.0	-1.3257397	0.71019423	0.004989570588235302	0.002753717058823533	2.641093425605542E-4	-1.5516176470588202E-4
588.9429	1320.9299	2763.0	-1.2885776	0.6043001	0.0023226312499999985	-0.006618383125000002	-1.6668370863970647E-4	-5.857562614889709E-4
565.0799	1326.8278	2779.0	-1.3336662	0.3987753	-0.002818037499999995	-0.0128453	-3.212917968749996E-4	-3.891823046874999E-4
545.25037	1330.95	2796.0	-1.2765695	0.19474202	0.003358629411764706	-0.012001957647058824	3.6333334775086475E-4	4.960837370242216E-5
528.546	1334.7676	2813.0	-1.1726457	0.09974911	0.006113164705882353	-0.005587818235294117	1.620314878892734E-4	3.773023183391004E-4
506.9694	1335.0	2830.0	-1.146497	-0.0017083331	0.0015381588235294002	-0.005968084888235295	-2.6911799307958545E-4	-2.2368626643598675E-5
485.76733	1334.8767	2847.0	-1.1778616	-0.057109214	-0.0018449764705882267	-0.0032588753470588236	-1.9900795847750745E-4	1.593652671280277E-4
472.92215	1331.987	2862.0	-1.0328516	-0.19976884	0.009667333333333325	-0.009510641733333334	7.674873202614367E-4	-4.16784425751634E-4
462.72073	1326.3604	2879.0	-0.80883855	-0.3541105	0.01317723823529412	-0.009078921176470588	2.0646499423298797E-4	2.539532687427913E-5
449.59937	1319.914	2896.0	-0.5293892	-0.4886024	0.01643819705882353	-0.007911288235294118	1.9182110726643595E-4	6.868429065743942E-5
437.9993	1310.6661	2912.0	-0.44056386	-0.60396475	0.005551583750000002	-0.007210146875000004	-6.804133318014706E-4	4.382133501838216E-5
428.16208	1300.1621	2929.0	-0.55025476	-0.7194495	-0.00645240588235294	-0.0067932205882352895	-7.061170371972319E-4	2.452507569204201E-5
418.85422	1289.425	2946.0	-0.58811694	-0.7690018	-0.002227187058823534	-0.0029148411764705878	2.4854228373702393E-4	2.2813996539792364E-4
411.81113	1277.2167	2962.0	-0.45895278	-0.80954283	0.008072760000000002	-0.0025338143750000056	6.43746691176471E-4	2.3814175091911387E-5
406.44598	1268.0767	2979.0	-0.2972293	-0.73502254	0.009513145882352943	0.004383546470588238	8.47285813148789E-5	4.069035791522496E-4
400.74158	1254.397	2996.0	-0.2462927	-0.72550887	0.0029962705882352926	5.596276470588253E-4	-3.833456055363324E-4	-2.249364013840831E-4
393.17	1236.3401	3012.0	-0.2677636	-0.879839	-0.0013419312499999992	-0.009645633125000004	-2.7113761488970574E-4	-6.378287982536768E-4
384.69217	1215.5227	3028.0	-0.39866868	-1.1820168	-0.0081815675	-0.018886112499999996	-4.274772656250001E-4	-5.775299609374995E-4
374.44046	1197.4008	3045.0	-0.58168185	-1.3804821	-0.010765480588235291	-0.01167442941176471	-1.519948875432524E-4	4.242166522491345E-4
362.817	1177.3608	3062.0	-0.7459968	-1.3793714	-0.009665585294117651	6.533529411765476E-5	6.469972318339058E-5	6.905743944636685E-4
352.4204	1153.809	3078.0	-0.77442926	-1.3696691	-0.0017770287499999995	6.063937499999894E-4	4.930347840073532E-4	3.381615349264592E-5
342.97473	1132.5444	3095.0	-0.69125307	-1.3828613	0.004892717058823528	-7.760117647058816E-4	3.9233798875432514E-4	-8.131797145328653E-5
343.0	1117.641	3112.0	-0.36324716	-1.2101861	0.019294465294117647	0.010157364705882355	8.471616608996542E-4	6.431397923875433E-4
342.0	1099.4711	3128.0	0.0047971145	-1.0575603	0.02300276715625	0.009539112500000002	2.3176886638327202E-4	-3.864076286764703E-5
341.0	1081.6733	3145.0	0.18953763	-0.9392954	0.010867089147058823	0.006956758823529412	-7.138634123053633E-4	-1.519031574394465E-4
342.0	1070.2823	3161.0	0.25694332	-0.8052234	0.004212855624999998	0.008379499999999998	-4.158895951286766E-4	8.892132352941165E-5
345.60938	1064.5859	3178.0	0.23721647	-0.5541992	-0.0011604029411764684	0.014766129411764709	-3.16074033304498E-4	3.75684083044983E-4
350.12628	1060.5825	3195.0	0.27108902	-0.167962	0.0019925029411764707	0.022719835294117648	1.8546505190311408E-4	4.6786505190311406E-4
358.88034	1057.424	3212.0	0.48770216	0.107292466	0.012741949411764705	0.01619143917647059	6.323203806228373E-4	-3.840233010380622E-4
370.662	1054.0845	3228.0	0.7127245	0.08993614	0.01406389625	-0.0010847703750000003	8.262167738970591E-5	-0.001079763096966912
385.5441	1053.0	3245.0	0.95368224	0.006047226	0.014173984705882355	-0.0049346419999999995	6.475791522491511E-6	-2.2646303676470583E-4
395.78754	1052.0	3261.0	0.98376024	-0.023808016	0.0018798749999999961	-0.001865952625	-7.683818566176474E-4	1.9179308593749995E-4
406.0163	1052.0	3278.0	0.8350675	0.028649323	-0.008746631764705881	0.0030857258235294123	-6.250886332179928E-4	2.9127520285467134E-4
418.26315	1052.0	3294.0	0.6861445	0.07106069	-0.009307687499999995	0.0026507104374999995	-3.506598345588208E-5	-2.7188461626838302E-5
431.6847	1053.8121	3311.0	0.6665465	0.11229795	-0.001152823529411765	0.002425721176470588	4.7969788062283703E-4	-1.3234662413494781E-5
445.84906	1055.6927	3327.0	0.8058199	0.13691583	0.0087045875	0.0015386174999999997	6.160881893382353E-4	-5.544397977941178E-5
458.89148	1058.5559	3344.0	0.9156889	0.19609188	0.006462882352941176	0.0034809441176470593	-1.3186500865051902E-4	1.1425450692041528E-4
469.5	1060.5	3360.0	0.81082034	0.20195337	-0.006554285	3.663431249999998E-4	-8.135729595588235E-4	-1.9466256204044122E-4
479.99728	1063.3329	3377.0	0.6433757	0.19849887	-0.009849684705882355	-2.0320588235294112E-4	-1.9384704152249148E-4	-3.350288278546711E-5
493.4576	1066.4165	3394.0	0.628635	0.17633264	-8.670999999999965E-4	-0.00130389588235294	5.283873356401387E-4	-6.474647058823523E-5
503.49054	1070.1962	3410.0	0.63696	0.20826069	5.203124999999947E-4	0.001995503124999999	8.671328124999945E-5	2.062124379595587E-4
510.94608	1074.973	3427.0	0.5815519	0.2677804	-0.0032592999999999975	0.0035011594117647046	-2.2233014705882307E-4	8.856801686851209E-5
514.7185	1078.7185	3443.0	0.3681892	0.3009665	-0.013335168750000001	0.0020741312500000032	-6.297417968750002E-4	-8.918926011029383E-5
517.7477	1083.4954	3460.0	0.096065715	0.30568153	-0.016007263823529412	2.773547058823502E-4	-1.571820631487889E-4	-1.0569273788927371E-4
521.3674	1089.051	3477.0	-0.015292852	0.30938026	-0.00655050394117647	2.1757235294117875E-4	5.562799930795848E-4	-3.5166089965394964E-6
525.09937	1096.1987	3493.0	0.064370975	0.37707412	0.0049789891874999995	0.00423086625	7.205933205422794E-4	2.508308685661763E-4
528.8548	1105.1371	3511.0	0.16834764	0.50681645	0.005776481388888889	0.00720790722222222	4.430512229938274E-5	1.6539116512345669E-4
533.0238	1113.7064	3527.0	0.23319377	0.59563845	0.004052883125	0.005551375000000004	-1.0772489149305555E-4	-1.035332638888885E-4
536.46594	1120.9319	3544.0	0.24642389	0.5806157	7.782423529411772E-4	-8.836911764705932E-4	-1.9262592776816604E-4	-3.785333044982704E-4
540.20776	1129.4155	3560.0	0.2329305	0.53911763	-8.433368749999996E-4	-0.0025936293749999964	-1.0134870174632356E-4	-1.068711374080877E-4
544.9865	1138.9662	3577.0	0.2594111	0.52376604	0.001557682352941176	-9.030347058823512E-4	1.412364251730103E-4	9.944674524221441E-5
547.87506	1152.1255	3593.0	0.24767584	0.6422795	-7.334537499999998E-4	0.0074070912499999975	-1.4319600643382347E-4	5.193828722426468E-4
547.22015	1168.7985	3610.0	0.11193383	0.89664555	-0.00798482411764706	0.014962708823529413	-4.265511980968859E-4	4.4444809256055385E-4
537.28723	1189.2517	3626.0	-0.2500535	1.2184492	-0.022624208125	0.020112728125	-9.149615004595587E-4	3.218762063419117E-4
529.5	1200.5	3642.0	-0.62184465	1.4129925	-0.023236946875	0.012158956250000005	-3.829617187500007E-5	-4.971107421874997E-4
534.0	1194.0	3657.0	-0.62184465	1.4129925	0.0	0.0	0.0015491297916666667	-8.105970833333336E-4
