# Supplementary material for: Finger drawing on smartphone screens enables early Parkinson’s disease detection through hybrid 1D-CNN and BiGRU deep learning architecture
Source: PLoS One. 2025 Jul 14;20(7):e0327733. doi: 10.1371/journal.pone.0327733 (PMC12258557; doi:10.1371/journal.pone.0327733)
Supplement: S2 File — (ZIP) [file pone.0327733.s002.zip › Dataset/Spiral/healthy/054_HC_SPIR_R.txt]

500.0	650.0	0.0	0.0	0.0	0.0	0.0	0.0	0.0
508.93195	644.03406	125.0	0.12927794	-0.06469626	0.00103422352	-5.175700800000001E-4	8.27378816E-6	-4.140560640000001E-6
514.643	643.0	142.0	0.31247938	0.0013348449	0.010776555294117645	0.003884182641176471	5.730783396539791E-4	2.589266306574395E-4
519.4479	642.0	158.0	0.27794808	-0.0010786819	-0.002158206249999999	-1.5084542500000002E-4	-8.084225965073528E-4	-2.5218925413602943E-4
524.3579	642.0	174.0	0.27181292	0.03504833	-3.834474999999983E-4	0.0022579382437500004	1.1092242187500006E-4	1.5054897929687503E-4
529.3126	642.0	190.0	0.27457723	0.05088964	1.727693749999995E-4	9.900818749999998E-4	3.476355468749986E-5	-7.924102304687503E-5
535.7939	643.0	207.0	0.31507918	0.08108355	0.002382467647058824	0.0017761123529411768	1.299822512975779E-4	4.623708693771629E-5
543.0	644.5	223.0	0.40924668	0.098401174	0.0058854687499999975	0.0010823514999999994	2.1893756893382333E-4	-4.336005330882359E-5
546.05115	644.5256	257.0	0.13705489	0.03282043	-0.008005640882352939	-0.0019288454117647059	-4.0856204801038046E-4	-8.85646150519031E-5
552.4123	645.47076	273.0	0.1438347	0.025232356	4.237381249999998E-4	-4.742546249999998E-4	5.268361879595587E-4	9.091192417279413E-5
558.2402	646.0	290.0	0.28287494	0.031181876	0.008178837647058824	3.4997176470588236E-4	4.561823248269897E-4	4.848390527681659E-5
564.97064	647.32355	307.0	0.4672829	0.06017346	0.010847527058823529	0.001705387294117647	1.5698173010380613E-4	7.973032525951557E-5
570.98035	648.3268	323.0	0.38973716	0.06298674	-0.004846608749999998	1.7583000000000008E-4	-9.808834880514704E-4	-9.559733088235293E-5
575.7408	648.0	340.0	0.3353161	0.033966243	-0.003201238823529413	-0.0017070880588235294	9.678646626297561E-5	-1.107598858131488E-4
581.43304	650.14435	356.0	0.30431128	0.062866405	-0.0019378012499999993	0.001806260125	7.896484834558836E-5	2.195842614889706E-4
587.1746	652.0582	373.0	0.31363425	0.10698626	5.484099999999992E-4	0.002595285588235294	1.462477205882352E-4	4.6413262543252585E-5
593.09766	655.03253	389.0	0.34110346	0.16669583	0.0017168256250000014	0.0037318481249999993	7.302597656250014E-5	7.103515854779409E-5
597.94507	656.9817	406.0	0.3382496	0.19542593	-1.6787411764706127E-4	0.0016900058823529416	-1.1086469074394486E-4	-1.2010836721453281E-4
603.88983	659.9265	423.0	0.3314824	0.18476339	-3.9807058823529255E-4	-6.272082352941175E-4	-1.3540968858131251E-5	-1.363067128027682E-4
608.6443	661.8814	439.0	0.30605924	0.1521444	-0.0015889475	-0.002038686874999999	-7.442980698529422E-5	-8.82174149816176E-5
614.4199	663.80664	456.0	0.3144967	0.12909171	4.963211764705887E-4	-0.0013560405882352949	1.2266286332179933E-4	4.0155663927335545E-5
619.2479	665.7493	473.0	0.31310382	0.11224192	-8.193411764706122E-5	-9.91164117647059E-4	-3.401501730103823E-5	2.1463321799307986E-5
625.2044	667.7348	489.0	0.3275374	0.10691228	9.020987500000001E-4	-3.331024999999998E-4	6.150205422794133E-5	4.1128851102941206E-5
631.98413	670.6614	506.0	0.37038973	0.12669556	0.0025207252941176466	0.0011637223529411772	9.521332612456744E-5	8.804852076124571E-5
639.47034	673.61755	522.0	0.43820438	0.1798219	0.004238415625000002	0.0033203962499999996	1.0735564568014721E-4	1.3479211856617641E-4
646.69006	676.1267	539.0	0.4863088	0.18556531	0.0028296717647058813	3.378476470588238E-4	-8.286728589965416E-5	-1.75444035467128E-4
653.52124	678.5071	555.0	0.4845916	0.17689988	-1.073249999999984E-4	-5.415893750000001E-4	-1.8356229779411748E-4	-5.4964813878676494E-5
659.2637	681.84247	572.0	0.40970924	0.1678052	-0.004404844705882355	-5.349811764705895E-4	-2.5279527681660923E-4	3.8871756055356736E-7
666.4994	683.3749	589.0	0.37227446	0.13816206	-0.0022020458823529413	-0.0017437141176470578	1.2957640138408315E-4	-7.110193771626286E-5
671.95905	685.3197	605.0	0.3441903	0.11745497	-0.001755259999999998	-0.0012941931249999998	2.792411764705895E-5	2.8095062040441125E-5
678.9098	687.2275	622.0	0.36880204	0.10124737	0.0014477494117647056	-9.533882352941178E-4	1.8841231833910022E-4	2.0047346453287177E-5
684.57	690.38	638.0	0.37283233	0.12495784	2.518931249999995E-4	0.0014819043749999998	-7.474101792279413E-5	1.5220578814338236E-4
692.6337	693.3169	655.0	0.4200192	0.16572835	0.002775698235294117	0.002398265294117647	1.484591241349481E-4	5.390358347750866E-5
699.4097	696.20483	672.0	0.43676907	0.20653206	9.852864705882352E-4	0.002400218235294117	-1.05318339100346E-4	1.1487889273353154E-7
704.99884	697.99963	688.0	0.4269839	0.18705465	-6.115731249999971E-4	-0.001217338125	-9.980372472426452E-5	-2.2609727251838232E-4
711.9161	699.97205	705.0	0.3948656	0.13556506	-0.0018893117647058848	-0.003028799411764706	-7.516109645328752E-5	-1.0655654628027682E-4
717.62994	702.7533	721.0	0.36174124	0.10644873	-0.0020702724999999977	-0.0018197706249999989	-1.1310045955882056E-5	7.55642991727942E-5
725.353	705.6765	738.0	0.37394324	0.13971576	7.177647058823524E-4	0.001956884117647058	1.6400218858131474E-4	2.2215616133217984E-4
733.0988	708.54944	754.0	0.4508437	0.18129264	0.00480627875	0.0025985550000000007	2.55532127757353E-4	4.01044301470589E-5
739.89954	711.72485	771.0	0.47319686	0.21958116	0.0013148917647058814	0.0022522658823529405	-2.053757050173011E-4	-2.036994809688589E-5
746.072	715.38135	788.0	0.438424	0.22146645	-0.0020454623529411776	1.1089941176470657E-4	-1.9766788927335643E-4	-1.2596273356401376E-4
751.8561	717.6187	804.0	0.37401682	0.19626404	-0.004025448749999997	-0.0015751506250000005	-1.237491498161762E-4	-1.0537812729779419E-4
756.1483	721.1483	821.0	0.27373967	0.18204495	-0.005898655882352943	-8.364170588235288E-4	-1.1018865484429096E-4	4.3454915657439514E-5
761.04175	725.04175	838.0	0.23450902	0.20321327	-0.002307685294117646	0.0012451952941176464	2.1123356401384102E-4	1.2244778546712797E-4
766.28674	727.4289	854.0	0.24317364	0.20161425	5.41538749999999E-4	-9.993875000000041E-5	1.780765027573528E-4	-8.407087775735293E-5
771.1507	732.76715	871.0	0.2680123	0.25033903	0.0014610976470588227	0.002866163529411766	5.4091699826989633E-5	1.7447660467128037E-4
776.98334	737.98334	887.0	0.32376382	0.3056856	0.00348447	0.003459160624999999	1.2646077205882356E-4	3.706231847426457E-5
781.5606	742.5606	904.0	0.34134477	0.32224077	0.001034173529411767	9.738335294117652E-4	-1.4413508650519015E-4	-1.4619571150519022E-4
787.52856	748.52856	920.0	0.33571717	0.36032113	-3.5172500000000065E-4	0.0023800224999999987	-8.661865808823548E-5	8.78868106617646E-5
792.45667	753.45667	937.0	0.31551847	0.34737933	-0.0011881588235294126	-7.612823529411767E-4	-4.920198961937717E-5	-1.8478263840830442E-4
796.0952	757.0952	954.0	0.26474354	0.27824712	-0.002986760588235294	-0.004066600588235292	-1.0580010380622833E-4	-1.9443048442906562E-4
801.1098	762.1098	970.0	0.25587007	0.26127607	-5.545918749999997E-4	-0.0010606906249999992	1.520105445772059E-4	1.878693727022058E-4
806.85785	766.9052	987.0	0.2836197	0.26663265	0.0016323311764705865	3.150929411764706E-4	1.2864253243944623E-4	8.092844506920412E-5
812.65326	772.6533	1003.0	0.331468	0.29478422	0.0029905187500000006	0.0017594731249999974	8.488672334558838E-5	9.027376148897043E-5
817.5156	777.6771	1020.0	0.35595244	0.34080166	0.0014402611764705881	0.002706908235294119	-9.119162197231839E-5	5.573147707612479E-5
821.6269	783.4403	1036.0	0.31504005	0.3494476	-0.002557024374999998	5.403712500000012E-4	-2.498303469669116E-4	-1.3540856158088236E-4
826.5227	790.28406	1053.0	0.26454097	0.37711746	-0.0029705341176470604	0.0016276388235294112	-2.432410250865074E-5	6.395691608996529E-5
830.3629	796.7258	1069.0	0.22670098	0.4065704	-0.0023649993749999994	0.001840808749999999	3.7845921415441316E-5	1.3323120404411736E-5
834.95056	804.6007	1086.0	0.2259939	0.4541487	-4.159294117647052E-5	0.0027987235294117657	1.366709666955017E-4	5.634792820069216E-5
840.1419	812.85474	1103.0	0.27759984	0.5127125	0.003035643529411764	0.003444929411764706	1.8101391003460203E-4	3.801211072664354E-5
844.0	821.0	1119.0	0.2828788	0.53772295	3.2993499999999995E-4	0.001563153125000001	-1.6910678308823526E-4	-1.1761101792279405E-4
848.9116	827.36743	1136.0	0.286363	0.49733275	2.0495294117647017E-4	-0.0023758941176470613	-7.35188581314881E-6	-2.3170866133218014E-4
852.23334	834.2333	1153.0	0.24430823	0.4313223	-0.0024738099999999995	-0.0038829676470588234	-1.575742906574394E-4	-8.865138408304483E-5
855.3174	839.95215	1169.0	0.18765417	0.3395296	-0.0035408787499999986	-0.00573704375	-6.669179687499995E-5	-1.1587975643382356E-4
860.77014	847.02686	1186.0	0.21277286	0.32735533	0.0014775699999999999	-7.16133529411764E-4	2.9520286764705874E-4	2.953476600346021E-4
864.43756	854.8751	1203.0	0.2421613	0.40498	0.0017287317647058816	0.00456615705882353	1.4774221453287158E-5	3.107229757785467E-4
868.38007	862.76013	1219.0	0.2558748	0.4833601	8.570937500000011E-4	0.0048987562500000005	-5.447737591911753E-5	2.0787449448529422E-5
872.28424	871.7106	1236.0	0.2527437	0.5430013	-1.8418235294117633E-4	0.0035083058823529413	-6.125153546712808E-5	-8.179119809688584E-5
876.0797	880.19934	1252.0	0.22961026	0.5636573	-0.0014458400000000003	0.0012910000000000005	-7.88536029411765E-5	-1.385816176470588E-4
879.93195	888.82983	1268.0	0.21166997	0.55197704	-0.0011212681249999999	-7.300162499999999E-4	2.028574218750003E-5	-1.2631351562500002E-4
883.87787	897.6947	1285.0	0.23508087	0.55163914	0.0013771117647058814	-1.9876470588235417E-5	1.4696352292387538E-4	4.177292820069203E-5
887.72565	905.4513	1302.0	0.23315854	0.52372044	-1.1307823529411764E-4	-0.0016422764705882396	-8.76582352941176E-5	-9.543529411764731E-5
891.68866	912.3773	1318.0	0.23561013	0.44995955	1.5322437500000022E-4	-0.004610055624999998	1.6643913143382367E-5	-1.854861971507349E-4
894.4971	918.99414	1335.0	0.20710935	0.38635504	-0.0016765164705882356	-0.0037414417647058827	-1.0763181444636681E-4	5.109493295847737E-5
897.4122	925.82434	1352.0	0.17147946	0.3543827	-0.0020958758823529412	-0.0018807258823529405	-2.466820069204151E-5	1.0945387543252601E-4
900.67786	932.7114	1368.0	0.16484572	0.3635731	-4.1460874999999994E-4	5.743999999999992E-4	1.0507919577205883E-4	1.5344536764705873E-4
904.2153	940.43054	1385.0	0.17515995	0.423172	6.067194117647063E-4	0.003505817647058824	6.007812716262979E-5	1.7243633217993087E-4
908.0914	948.18274	1402.0	0.2155196	0.47167602	0.0023740970588235293	0.0028531776470588225	1.0396339100346017E-4	-3.839058823529421E-5
911.97437	954.46155	1418.0	0.25047314	0.46071595	0.0021845962499999986	-6.850043749999993E-4	-1.184380055147067E-5	-2.2113637637867636E-4
914.908	961.36194	1435.0	0.22433333	0.42640597	-0.0015376358823529404	-0.0020182341176470564	-2.1895483131487877E-4	-7.842527897923866E-5
916.3299	966.9896	1451.0	0.15385053	0.35846657	-0.004405174999999999	-0.004246212500000002	-1.7922119485294115E-4	-1.3924864889705912E-4
919.26355	973.79065	1468.0	0.11905749	0.34357193	-0.0020466494117647067	-8.761552941176446E-4	1.3873679930795837E-4	1.9823865916955045E-4
921.2554	978.51074	1484.0	0.10016149	0.31790012	-0.0011809999999999998	-0.001604488125000001	5.410308823529419E-5	-4.552080193014728E-5
923.1958	984.5874	1501.0	0.10030463	0.31385836	8.419999999999996E-6	-2.3775058823529444E-4	6.996588235294117E-5	8.039632569204157E-5
925.14813	991.59265	1518.0	0.10506432	0.34624258	2.7998176470588217E-4	0.00190495411764706	1.597422145328719E-5	1.2604145328719732E-4
927.06793	998.2717	1535.0	0.1068253	0.39683244	1.0358705882352913E-4	0.002975874117647058	-1.0376159169550177E-5	6.299529411764695E-5
928.0	1005.1455	1551.0	0.083801165	0.44118187	-0.0014390084375	0.002771839374999998	-9.641221852022058E-5	-1.2752171415441265E-5
929.9494	1011.84827	1567.0	0.07962436	0.4649794	-2.610503124999995E-4	0.0014873456250000007	7.362238281250004E-5	-8.028085937499983E-5
930.9182	1018.75464	1584.0	0.060929175	0.43326914	-0.0010997167647058825	-0.0018653094117647053	-4.933332071799312E-5	-1.972150021626298E-4
931.82605	1025.3041	1600.0	0.04555426	0.39934048	-9.609321875000002E-4	-0.00212054125	8.674036075367647E-6	-1.5951989889705914E-5
933.0	1031.3223	1617.0	0.058022715	0.38043168	7.334385294117649E-4	-0.0011122823529411767	9.966886570069205E-5	5.930934688581313E-5
933.0	1037.1923	1634.0	0.035203286	0.34805062	-0.0013423193529411765	-0.0019047682352941187	-1.2210340484429067E-4	-4.6616816608996585E-5
934.0	1043.0781	1650.0	0.018807916	0.33532166	-0.001024710625	-7.955599999999972E-4	1.9850545496323535E-5	6.932551470588259E-5
934.6399	1049.9196	1667.0	0.021761257	0.35636038	1.7372594117647048E-4	0.0012375717647058798	7.049626859861591E-5	1.1959598615916925E-4
935.0	1056.2335	1683.0	0.025454076	0.3793419	2.308011875E-4	0.001436345000000002	3.567202895220595E-6	1.2423327205882641E-5
935.0	1064.0	1700.0	0.017387036	0.43995926	-4.745317647058822E-4	0.00356572705882353	-4.149017365916954E-5	1.2525776816608988E-4
935.0	1071.8456	1717.0	-0.001359228	0.48595256	-0.001102721411764706	0.002705488235294115	-3.695233217993081E-5	-5.060228373702441E-5
935.0	1080.9688	1733.0	-0.021787392	0.53618467	-0.00127676025	0.0031395068750000032	-1.0877427389705872E-5	2.7126164981618005E-5
935.0	1089.4119	1750.0	-0.01629539	0.5674097	3.2305894117647056E-4	0.0018367664705882345	9.410701124567473E-5	-7.663178849480992E-5
935.0	1097.1302	1767.0	-0.002984258	0.54111654	7.830077647058823E-4	-0.0015466564705882374	2.7055813148788928E-5	-1.9902487889273364E-4
934.0	1103.5804	1783.0	-0.031367455	0.4554059	-0.0017739498125000001	-0.005356915	-1.5980984857536765E-4	-2.381411580882352E-4
932.83936	1110.4819	1800.0	-0.0598288	0.38830522	-0.0016741967647058824	-0.00394709882352941	5.8678263408304584E-6	8.293036332179942E-5
933.0	1116.2644	1816.0	-0.053051613	0.32302833	4.2357418750000025E-4	-0.004079805625000002	1.3111068451286765E-4	-8.294175091911997E-6
932.0	1122.0582	1833.0	-0.05209707	0.31221628	5.6149588235293836E-5	-6.360029411764683E-4	-2.1613211721453318E-5	2.0257662846020786E-4
931.0038	1129.9849	1849.0	-0.042364098	0.3583277	6.0831075E-4	0.002881963750000001	3.4510072610294134E-5	2.1987291819852933E-4
931.0	1136.5826	1866.0	-0.033837833	0.41601878	5.015450000000003E-4	0.0033935929411764675	-6.2803382352941E-6	3.009583477508627E-5
930.0	1144.3182	1883.0	-0.039282434	0.46652934	-3.2027064705882356E-4	0.002971209411764708	-4.8342096885813167E-5	-2.4846089965397608E-5
928.20795	1151.1683	1899.0	-0.06979054	0.4696139	-0.001906756625	1.927849999999974E-4	-9.915537362132353E-5	-1.7365152573529442E-4
927.2423	1158.2731	1916.0	-0.08381935	0.44741166	-8.25224117647059E-4	-0.001306014117647058	6.361955925605535E-5	-8.816465397923855E-5
925.3028	1165.7888	1932.0	-0.11007246	0.4287619	-0.0016408193749999998	-0.001165610000000001	-5.0974703584558796E-5	8.775257352941065E-6
924.3459	1172.6165	1949.0	-0.109878235	0.43065384	1.1424999999999548E-5	1.1129058823529626E-4	9.719084558823525E-5	7.511179930795865E-5
922.4189	1179.3245	1966.0	-0.0967774	0.40986937	7.706373529411767E-4	-0.0012226158823529412	4.465955017301042E-5	-7.846508650519044E-5
920.5	1185.5	1982.0	-0.108065404	0.3957327	-7.055002500000003E-4	-8.835418750000011E-4	-9.225860018382356E-5	2.1192125459558754E-5
918.5692	1191.2924	1999.0	-0.12760648	0.35243315	-0.0011494750588235288	-0.0025470323529411774	-2.611616522491344E-5	-9.785238105536331E-5
916.5844	1198.2468	2015.0	-0.13079713	0.35643867	-1.9941562500000107E-4	2.503450000000025E-4	5.937871461397048E-5	1.7483608455882375E-4
914.65924	1205.3629	2032.0	-0.1313798	0.387904	-3.427470588235174E-5	0.001850901764705883	9.7141717128029E-6	9.415039792387533E-5
914.0	1210.8297	2049.0	-0.08791224	0.38589942	0.0025569152941176464	-1.1791647058823727E-4	1.5242294117647046E-4	-1.1581283737024237E-4
911.7476	1217.7571	2065.0	-0.08155259	0.40077442	3.974781250000005E-4	9.296875000000017E-4	-1.3496482306985286E-4	6.547524816176493E-5
910.82544	1224.5237	2082.0	-0.06320046	0.4026094	0.0010795370588235292	1.0793999999999919E-4	4.012111375432521E-5	-4.8338088235294265E-5
909.93994	1230.18	2098.0	-0.04963151	0.37357643	8.480593750000002E-4	-0.0018145606249999995	-1.446735523897056E-5	-1.2015628906249991E-4
908.9724	1236.0829	2115.0	-0.048823148	0.34949443	4.755070588235294E-5	-0.0014165882352941172	-4.7088745242214545E-5	2.341014057093425E-5
907.9853	1242.0442	2132.0	-0.052374482	0.33979633	-2.0890200000000018E-4	-5.704764705882379E-4	-1.5085453287197242E-5	4.977128027681643E-5
906.1078	1247.6765	2148.0	-0.0740754	0.3257464	-0.001356307375	-8.781206249999993E-4	-7.171283593749999E-5	-1.9227759650735088E-5
905.0	1252.6426	2164.0	-0.10861689	0.3147822	-0.0021588431249999996	-6.852624999999987E-4	-5.015848437499998E-5	1.2053632812500034E-5
903.1583	1256.6833	2181.0	-0.10906003	0.27439442	-2.6067058823529912E-5	-0.0023757517647058812	1.254574156574394E-4	-9.944054498269897E-5
901.21936	1262.3419	2198.0	-0.115313776	0.2573803	-3.678674117647061E-4	-0.0010008305882352954	-2.0105903114186836E-5	8.087771626297564E-5
899.287	1268.139	2214.0	-0.1213678	0.29551965	-3.7837649999999945E-4	0.002383709375000001	-6.568180147058331E-7	2.1153374770220603E-4
897.6772	1272.9843	2231.0	-0.11056332	0.32727468	6.35557647058823E-4	0.0018679429411764684	5.9643185121107196E-5	-3.0339201989619565E-5
896.3876	1278.2249	2247.0	-0.10564877	0.34319535	3.0715937500000023E-4	9.950418750000016E-4	-2.0524892003676423E-5	-5.4556316636029175E-5
894.4649	1283.0702	2264.0	-0.088590406	0.3169054	0.0010034331764705885	-0.001546467647058824	4.095728243944637E-5	-1.495005601211074E-4
892.506	1288.482	2281.0	-0.10275856	0.28617865	-8.334208235294118E-4	-0.0018074558823529426	-1.0805023529411767E-4	-1.5352249134948153E-5
890.59344	1294.2196	2297.0	-0.1199485	0.31970137	-0.00107437125	0.0020951700000000004	-1.5059401654411763E-5	2.4391411764705895E-4
890.0	1301.4331	2314.0	-0.098197535	0.38770685	0.0012794685294117646	0.004000322352941177	1.384611634948097E-4	1.1206778546712804E-4
887.694	1306.918	2331.0	-0.092495084	0.40961578	3.3543829411764687E-4	0.0012887605882352937	-5.553119031141869E-5	-1.5950363321799312E-4
886.7839	1312.6483	2347.0	-0.06280637	0.39122394	0.0018555446250000003	-0.0011494899999999995	9.500664568014709E-5	-1.5239066176470583E-4
886.0	1317.3271	2364.0	-0.05495861	0.3275305	4.616329411764707E-4	-0.00374667294117647	-8.199480493079586E-5	-1.5277546712802768E-4
883.871	1322.258	2380.0	-0.079139374	0.2756704	-0.00151129775	-0.0032412562500000013	-1.233081681985294E-4	3.15885431985293E-5
882.90826	1328.2751	2397.0	-0.08000984	0.2800892	-5.120388235294119E-5	2.5992941176470593E-4	8.588787456747405E-5	2.0595209775086512E-4
880.9723	1334.083	2413.0	-0.09380957	0.3308458	-8.624831249999998E-4	0.0031722875000000025	-5.070495266544116E-5	1.8202238051470603E-4
880.0	1339.8141	2430.0	-0.103756174	0.36025527	-5.850943529411771E-4	0.0017299688235294115	1.631698659169545E-5	-8.484227508650536E-5
878.1262	1345.6213	2447.0	-0.09657218	0.37778592	4.2258788235294194E-4	0.0010312147058823518	5.9275425605536414E-5	-4.110318339100351E-5
876.18353	1350.4495	2463.0	-0.10202621	0.33469647	-3.408768750000008E-4	-0.0026930906249999984	-4.771654733455892E-5	-2.3276908318014687E-4
874.2026	1356.3922	2480.0	-0.120573886	0.31442985	-0.0010910397647058822	-0.0011921541176470596	-4.412722880622832E-5	8.829038278546699E-5
872.2881	1361.4238	2497.0	-0.13021223	0.32037434	-5.669614117647063E-4	3.4967588235293933E-4	3.082813840830447E-5	9.06958823529411E-5
870.3159	1367.0521	2513.0	-0.13547081	0.3173172	-3.2866124999999906E-4	-1.910712499999974E-4	1.48937601102942E-5	-3.3796695772058545E-5
867.7722	1371.8417	2529.0	-0.12728645	0.31015974	5.115225000000001E-4	-4.473412500000003E-4	5.251148437499995E-5	-1.601687500000018E-5
865.43115	1376.1377	2546.0	-0.1506556	0.28342324	-0.0013746558823529414	-0.001572735294117647	-1.1095166955017302E-4	-6.619964965397922E-5
863.5201	1381.4397	2563.0	-0.1468015	0.26369244	2.267117647058823E-4	-0.0011606352941176499	9.419809688581316E-5	2.424117647058806E-5
860.072	1386.392	2579.0	-0.16272247	0.27915066	-9.950606250000004E-4	9.661387500000014E-4	-7.636077435661767E-5	1.329233777573532E-4
858.6017	1391.195	2596.0	-0.14729905	0.28659123	9.072600000000012E-4	4.376805882352929E-4	1.1190121323529422E-4	-3.108577422145344E-5
854.35767	1394.6423	2613.0	-0.18437065	0.2745418	-0.002180682352941177	-7.087899999999983E-4	-1.8164366782006931E-4	-6.743944636678184E-5
851.41675	1400.8749	2629.0	-0.21288528	0.29806972	-0.0017821643750000008	0.0014704949999999987	2.4907373621323506E-5	1.362053124999998E-4
848.5581	1406.6628	2646.0	-0.20581475	0.33276063	4.1591352941176585E-4	0.0020406417647058834	1.2929870025951568E-4	3.35380449826991E-5
845.87775	1411.3667	2662.0	-0.18970388	0.34127486	0.001006929375	5.321393750000007E-4	3.693849034926463E-5	-9.428139935661767E-5
842.9358	1416.1926	2679.0	-0.17912082	0.3221901	6.225329411764709E-4	-0.0011226329411764726	-2.2611554930795825E-5	-9.733954801038078E-5
838.9909	1421.0137	2696.0	-0.18786147	0.29048124	-5.141558823529421E-4	-0.0018652270588235297	-6.686404844290664E-5	-4.368200692041512E-5
836.1235	1425.8148	2712.0	-0.19938257	0.26199806	-7.200687500000004E-4	-0.0017801987499999998	-1.2869554227941144E-5	5.3142693014706196E-6
832.13983	1431.7903	2729.0	-0.21864216	0.314611	-0.001132917058823529	0.0030948788235294115	-2.428519463667815E-5	2.8676926903114185E-4
829.12915	1436.6125	2746.0	-0.22993188	0.33338726	-6.641011764705884E-4	0.0011044858823529438	2.757740484429062E-5	-1.170819377162628E-4
825.4555	1441.5444	2762.0	-0.21315373	0.328877	0.0010486343749999995	-2.8189125000000273E-4	1.0704597196691174E-4	-8.664857077205916E-5
822.49634	1446.5037	2778.0	-0.1923274	0.30694386	0.0013016456250000003	-0.0013708212499999976	1.5813203125000048E-5	-6.805812499999968E-5
819.6041	1451.3959	2795.0	-0.17612025	0.2878321	9.533617647058826E-4	-0.0011242211764705902	-2.048728589965398E-5	1.4505886678200437E-5
816.7188	1455.2811	2812.0	-0.15771015	0.25418928	0.0010829470588235302	-0.0019789894117647035	7.62266435986162E-6	-5.0280484429065485E-5
813.8363	1459.1637	2828.0	-0.1640763	0.23039544	-3.9788437500000093E-4	-0.0014871150000000007	-9.255196461397069E-5	3.074215073529393E-5
810.0115	1462.9885	2845.0	-0.1852604	0.20524079	-0.0012461235294117638	-0.001479685294117647	-4.989642084775076E-5	4.3704152249139056E-7
804.63025	1466.9132	2861.0	-0.26667452	0.20292485	-0.005088382500000002	-1.4474625000000102E-4	-2.401411856617649E-4	8.343369025735287E-5
801.2235	1471.7765	2878.0	-0.29603723	0.25012913	-0.0017272182352941151	0.0027767223529411755	1.9771554498269924E-4	1.7185109429065744E-4
797.2875	1475.7125	2895.0	-0.2854057	0.26791143	6.253841176470589E-4	0.0010460176470588251	1.38388373702422E-4	-1.0180615916955002E-4
792.31335	1479.4578	2912.0	-0.27654323	0.25031862	5.21321764705883E-4	-0.0010348711764705892	-6.121314878892699E-6	-1.2240522491349496E-4
787.516	1483.484	2928.0	-0.28640312	0.23238231	-6.162431250000024E-4	-0.001121019374999999	-7.109780560661783E-5	-5.384262408088112E-6
782.62	1488.38	2944.0	-0.30843616	0.25167546	-0.0013770650000000002	0.0012058218750000006	-4.755136718749987E-5	1.4542757812499997E-4
777.6234	1492.2511	2961.0	-0.32000765	0.26037693	-6.806758823529389E-4	5.118511764705876E-4	4.096406574394478E-5	-4.082180579584782E-5
772.8341	1495.0553	2978.0	-0.29613724	0.22657628	0.0014041417647058796	-0.0019882735294117658	1.226363321799305E-4	-1.4706615916955018E-4
768.00446	1498.9971	2994.0	-0.28206313	0.19571252	8.796318750000018E-4	-0.0019289849999999994	-3.278186810661736E-5	3.705533088235399E-6
764.16254	1502.8375	3011.0	-0.27762035	0.1871742	2.613399999999988E-4	-5.022541176470582E-4	-3.6370110294117825E-5	8.392534602076126E-5
759.2895	1506.7104	3027.0	-0.2700386	0.21555114	4.738593749999999E-4	0.0017735587499999993	1.3282460937500068E-5	1.422383042279411E-4
755.32117	1509.6788	3044.0	-0.24942511	0.22103769	0.0012125582352941183	3.2273823529411805E-4	4.345287413494814E-5	-8.534238321799301E-5
751.5098	1513.4902	3060.0	-0.23004745	0.21468966	0.0012111037500000012	-3.967518750000003E-4	-9.09053308823177E-8	-4.49681318933824E-5
747.55084	1516.4492	3077.0	-0.22015712	0.1849911	5.817841176470574E-4	-0.0017469741176470595	-3.701880190311434E-5	-7.942483780276819E-5
743.05383	1519.2975	3094.0	-0.23037302	0.17057788	-6.00935294117647E-4	-8.478364705882355E-4	-6.957173010380614E-5	5.2890449826989646E-5
737.16266	1522.6124	3110.0	-0.28823933	0.17978203	-0.0036166443750000003	5.752593750000014E-4	-1.8848181755514706E-4	8.89434903492648E-5
730.77527	1526.1123	3127.0	-0.37722722	0.1891746	-0.00523458176470588	5.525041176470582E-4	-9.517278762975761E-5	-1.3385445501731272E-6
723.5229	1528.9847	3144.0	-0.4636169	0.18953407	-0.005081745882352943	2.1145294117647095E-5	8.990346020760991E-6	-3.125640138408301E-5
716.3337	1532.8331	3160.0	-0.49389789	0.21263045	-0.0018925618750000005	0.00144352375	1.993240004595589E-4	8.889865349264706E-5
710.8127	1535.7915	3177.0	-0.44239798	0.20019692	0.0030294064705882343	-7.313841176470587E-4	2.895275497404844E-4	-1.279357569204152E-4
703.7035	1538.6482	3194.0	-0.40060598	0.18202722	0.0024583529411764736	-0.0010688058823529417	-3.3591384083044744E-5	-1.984833910034606E-5
698.3448	1541.4368	3210.0	-0.35672274	0.1676486	0.0027427024999999994	-8.986637499999988E-4	1.7771847426470362E-5	1.0633883272058933E-5
692.40173	1544.3988	3226.0	-0.3409409	0.1696895	9.863649999999995E-4	1.2755624999999902E-4	-1.0977109375E-4	6.413874999999986E-5
686.71875	1547.1875	3243.0	-0.33638266	0.16877466	2.6813176470588185E-4	-5.3814117647058826E-5	-4.224901384083045E-5	-1.0668845155709286E-5
681.8518	1549.0494	3260.0	-0.30826372	0.15256834	0.001654055294117646	-9.533129411764704E-4	8.152491349480966E-5	-5.29116955017301E-5
675.0794	1551.9735	3276.0	-0.32710728	0.15029132	-0.0011777224999999988	-1.4231374999999942E-4	-1.769861121323528E-4	5.068744944852944E-5
668.2464	1553.9178	3293.0	-0.39650938	0.1310645	-0.004082476470588237	-0.0011309894117647063	-1.708678806228375E-4	-5.815739186851217E-5
661.3091	1555.897	3309.0	-0.4384283	0.11106878	-0.002619932499999998	-0.0012497324999999997	9.14089981617649E-5	-7.4214430147058344E-6
653.8034	1557.0	3326.0	-0.46848437	0.089244835	-0.0017680041176470582	-0.001283761470588236	5.011343425605529E-5	-2.001704152249192E-6
646.714	1558.762	3342.0	-0.46841338	0.0658458	4.436874999999563E-6	-0.0014624396875	1.1077756204044111E-4	-1.1167388556985249E-5
640.2283	1560.0	3359.0	-0.42298624	0.061417874	0.0026721847058823515	-2.604662352941176E-4	1.5692634299307952E-4	7.070432071799308E-5
633.9979	1561.0	3375.0	-0.39357647	0.061679613	0.0018381106250000001	1.6358687500000243E-5	-5.212963005514696E-5	1.7301557674632364E-5
629.19666	1562.6011	3392.0	-0.32097933	0.06179986	0.0042704200000000005	7.073352941176291E-6	1.4307702205882354E-4	-5.46196150519056E-7
623.334	1563.5553	3409.0	-0.28521097	0.06676532	0.0021040211764705883	2.9208588235294145E-4	-1.2743522491349483E-4	1.676544290657442E-5
619.06824	1565.4658	3425.0	-0.26925415	0.077669	9.97301249999999E-4	6.814799999999999E-4	-6.916999540441184E-5	2.4337132352941155E-5
614.2719	1567.364	3442.0	-0.25821167	0.115084864	6.495576470588247E-4	0.0022009331764705877	-2.0455506055363185E-5	8.937959861591693E-5
607.9376	1568.3541	3459.0	-0.30043587	0.10021713	-0.0024837764705882347	-8.745725882352937E-4	-1.843137716262976E-4	-1.809121038062283E-4
602.0804	1569.3065	3475.0	-0.34386706	0.06914362	-0.0027144493750000005	-0.001942094375	-1.4417056525735367E-5	-6.672011167279414E-5
595.269	1570.0	3492.0	-0.39985907	0.053497817	-0.0032936476470588226	-9.203413529411765E-4	-3.4070486591695414E-5	6.010311894463667E-5
587.24603	1571.0	3508.0	-0.4756622	0.039408486	-0.004737695625	-8.805831875000002E-4	-9.025299862132358E-5	2.484885340073516E-6
580.58405	1572.1387	3525.0	-0.48001108	0.045242805	-2.558164705882353E-4	3.431952352941175E-4	2.636399502595156E-4	7.19869660467128E-5
571.81006	1572.0	3542.0	-0.50393665	0.025124682	-0.0014073864705882358	-0.0011834189999999998	-6.77394117647059E-5	-8.980083737024218E-5
565.10754	1572.0	3558.0	-0.48325643	-0.0037171615	0.0012925137499999982	-0.00180261521875	1.6874376378676464E-4	-3.869976367187501E-5
558.2031	1573.0	3575.0	-0.44335574	0.009351088	0.002347099411764707	7.687205588235294E-4	6.20344506920417E-5	1.5125504573961935E-4
552.2781	1573.0	3592.0	-0.37895462	0.011689875	0.003788301176470587	1.3757570588235295E-4	8.477657439446351E-5	-3.7126167820069205E-5
546.49164	1573.0	3608.0	-0.3287676	0.005983365	0.0031366887500000017	-3.5665687500000004E-4	-4.072577665441157E-5	-3.088953630514706E-5
538.9146	1573.0	3625.0	-0.34273818	0.0012809447	-8.217988235294124E-4	-2.7661295882352944E-4	-2.328522102076126E-4	4.708465657439447E-6
531.13635	1573.0	3641.0	-0.42561352	-0.014521545	-0.005179708750000001	-9.876556062500001E-4	-2.723693704044118E-4	-4.444016546415442E-5
522.6619	1571.3324	3658.0	-0.5049585	-0.051471744	-0.0046673517647058795	-0.002173541117647059	3.0138646193771867E-5	-6.975797125865052E-5
514.55396	1570.3885	3674.0	-0.55728525	-0.07878079	-0.0032704218749999986	-0.0017068153750000002	8.730811810661756E-5	2.917035891544117E-5
507.0	1568.5	3691.0	-0.5325301	-0.12103944	0.001456185294117644	-0.00248580294117647	2.7803571583044954E-4	-4.5822798010380584E-5
500.4715	1567.4905	3707.0	-0.44449446	-0.12250886	0.005502227500000002	-9.183874999999994E-5	2.5287763786764736E-4	1.496227619485294E-4
494.6556	1565.5519	3724.0	-0.36411628	-0.11195374	0.004728128235294116	6.20889411764706E-4	-4.553525086505212E-5	4.1925185986159175E-5
487.3908	1563.5977	3741.0	-0.33654562	-0.10953811	0.0016218035294117662	1.420958823529413E-4	-1.8272498269896175E-4	-2.816432525951557E-5
482.05243	1562.6841	3757.0	-0.3366889	-0.09686397	-8.955000000001462E-6	7.9213375E-4	-1.0192240808823548E-4	4.062736672794117E-5
473.69247	1560.7385	3774.0	-0.39793417	-0.097056404	-0.0036026629411764683	-1.1319647058823836E-5	-2.113945847750863E-4	-4.726196453287199E-5
465.0184	1558.8037	3790.0	-0.4981237	-0.113383375	-0.006261845625000002	-0.0010204356874999997	-1.6619891773897083E-4	-6.306975252757349E-5
455.31	1555.862	3807.0	-0.6016198	-0.1505921	-0.006088005882352943	-0.002188748529411765	1.0225867214532866E-5	-6.872428481833915E-5
446.64493	1553.9113	3823.0	-0.6298919	-0.16517372	-0.0017670062499999944	-9.113512499999993E-4	2.700624770220593E-4	7.983732996323537E-5
438.94388	1550.986	3840.0	-0.56956595	-0.1746332	0.0035485852941176447	-5.564399999999995E-4	3.1268185553633176E-4	2.0877132352941168E-5
432.11856	1548.0593	3857.0	-0.4419377	-0.16927284	0.0075075441176470584	3.153152941176459E-4	2.3287993079584783E-4	5.127972318339091E-5
425.33713	1545.1686	3873.0	-0.3596364	-0.17523183	0.005143831249999998	-3.7243687499999983E-4	-1.4773205422794128E-4	-4.2984510569852856E-5
419.53726	1542.3582	3890.0	-0.32541004	-0.18470988	0.0020133152941176477	-5.575323529411758E-4	-1.8414799740484414E-4	-1.0887969290657408E-5
412.6097	1540.2032	3906.0	-0.3499079	-0.17242266	-0.001531116249999999	7.679512499999992E-4	-2.215269715073529E-4	8.284272518382344E-5
405.10776	1536.5538	3923.0	-0.3967696	-0.1709236	-0.0027565705882352945	8.81799999999998E-5	-7.208554930795856E-5	-3.998654411764703E-5
397.22937	1533.6146	3939.0	-0.45546013	-0.18188277	-0.003668158125000001	-6.849481249999994E-4	-5.6974221047794164E-5	-4.832050781249995E-5
390.09067	1531.3635	3957.0	-0.48936394	-0.17975412	-0.0018835449999999988	1.1825833333333387E-4	9.914517361111125E-5	4.4622581018518515E-5
383.76694	1528.8834	3973.0	-0.4485437	-0.1526172	0.0025512650000000005	0.0016960574999999988	2.7717562499999994E-4	9.861244791666656E-5
377.4557	1525.9705	3990.0	-0.38432556	-0.14573064	0.0037775376470588224	4.0509176470588314E-4	7.213368512110717E-5	-7.593916089965386E-5
371.1827	1523.0913	4006.0	-0.33827353	-0.14827785	0.0028782518750000013	-1.5920062499999964E-4	-5.6205360753676316E-5	-3.5268274356617674E-5
364.88345	1519.2556	4023.0	-0.3479903	-0.20586352	-5.715747058823521E-4	-0.0033873923529411766	-2.0293097534602078E-4	-1.8989363105536335E-4
358.9412	1515.2941	4039.0	-0.36004427	-0.25227204	-7.533731250000016E-4	-0.002900532499999999	-1.1362401194853093E-5	3.0428740808823615E-5
353.18176	1511.4545	4056.0	-0.34928414	-0.2615897	6.329488235294105E-4	-5.480976470588238E-4	8.154834991349483E-5	1.3837852076124558E-4
348.2778	1507.5186	4073.0	-0.31214905	-0.2628022	0.0021844170588235317	-7.132352941176502E-5	9.126283737024242E-5	2.804553633217993E-5
344.79047	1503.7905	4089.0	-0.24249211	-0.2463614	0.004353558749999998	0.0010275499999999986	1.3557135569852916E-4	6.867959558823522E-5
338.63702	1499.758	4105.0	-0.26130173	-0.2350751	-0.00117560125	7.053937499999999E-4	-3.455724999999999E-4	-2.0134765624999916E-5
332.81888	1495.8793	4122.0	-0.31396216	-0.23575349	-0.0030976723529411755	-3.990529411764711E-5	-1.1306300605536327E-4	-4.384112024221454E-5
325.156	1491.078	4139.0	-0.41025755	-0.26335683	-0.0056644347058823555	-0.0016237258823529398	-1.509860207612459E-4	-9.316591695501721E-5
318.33133	1486.1656	4155.0	-0.48078144	-0.29790938	-0.004407743124999999	-0.002159534375000001	7.85432238051473E-5	-3.3488030790441325E-5
312.36716	1482.2448	4172.0	-0.46176392	-0.29017887	0.001118677647058824	4.5473588235294256E-4	3.250835748269896E-4	1.5378060337370254E-4
307.6585	1477.439	4188.0	-0.35408437	-0.28136557	0.006729971875000001	5.50831249999998E-4	3.5070588924632353E-4	6.005960477940967E-6
302.51578	1472.7737	4205.0	-0.28271264	-0.26711825	0.0041983370588235275	8.38077647058824E-4	-1.489196950692043E-4	1.689684688581329E-5
296.90387	1467.9038	4222.0	-0.25777274	-0.27916542	0.0014670529411764716	-7.086570588235292E-4	-1.606637716262974E-4	-9.098439446366783E-5
291.04	1462.04	4238.0	-0.30327454	-0.32410353	-0.002843862499999999	-0.0028086318749999985	-2.694322150735294E-4	-1.3124842601102934E-4
285.84125	1457.2618	4255.0	-0.3461674	-0.3414939	-0.0025231094117647078	-0.0010229629411764732	1.8867828719723003E-5	1.0503934904844266E-4
281.36118	1451.3612	4272.0	-0.3163461	-0.34605378	0.0017541941176470585	-2.682282352941153E-4	2.51606089965398E-4	4.4396159169550465E-5
275.66034	1447.1069	4288.0	-0.29845583	-0.3227769	0.0011181418750000026	0.001454805	-3.975326516544099E-5	1.076895772058822E-4
271.16602	1440.749	4305.0	-0.28253996	-0.32366645	9.362276470588235E-4	-5.232647058823628E-5	-1.0700836937716418E-5	-8.865479238754331E-5
264.00098	1435.001	4321.0	-0.34761035	-0.34134763	-0.004066899375000002	-0.0011050737500000012	-3.126954388786766E-4	-6.579670496323531E-5
257.1275	1429.1276	4338.0	-0.42341688	-0.36603245	-0.004459207647058823	-0.0014520482352941174	-2.3076957179930637E-5	-2.0410263840830364E-5
248.97621	1422.2322	4355.0	-0.48086402	-0.39995754	-0.003379243529411765	-0.0019955935294117644	6.352730103806224E-5	-3.19732525951557E-5
242.38171	1416.5363	4371.0	-0.4766537	-0.3982628	2.6314499999999935E-4	1.0592125000000174E-4	2.2764928308823527E-4	1.3134467371323538E-4
236.61966	1410.6196	4388.0	-0.42264676	-0.36349234	0.003176878823529412	0.0020453211764705852	1.7139610726643603E-4	1.1408234861591668E-4
229.67973	1404.7598	4404.0	-0.37514523	-0.35102215	0.002968845625000001	7.79386875000003E-4	-1.3002074908088191E-5	-7.912089384191139E-5
223.92119	1396.8949	4421.0	-0.35449517	-0.3945847	0.0012147094117647042	-0.0025625029411764726	-1.0318448313148804E-4	-1.9658175389273386E-4
217.17986	1390.1798	4437.0	-0.36691663	-0.44331962	-7.763412499999997E-4	-0.003045932500000001	-1.24440666360294E-4	-3.021434742647052E-5
211.2795	1382.3727	4454.0	-0.37945372	-0.48080114	-7.374758823529395E-4	-0.0022047952941176463	2.286198096885892E-6	4.947865916955027E-5
205.61949	1375.6195	4471.0	-0.3565309	-0.47521448	0.001348401176470589	3.2862705882353064E-4	1.2269865051903108E-4	1.4902484429065745E-4
199.73314	1368.9775	4487.0	-0.33172753	-0.41874957	0.0015502106249999995	0.0035290568749999987	1.2613090533088156E-5	2.0002686351102924E-4
194.78038	1362.0405	4504.0	-0.30933204	-0.3873436	0.0013173817647058833	0.0018474100000000003	-1.3695815311418596E-5	-9.892040441176461E-5
188.63042	1355.2609	4521.0	-0.32041898	-0.39465714	-6.521729411764733E-4	-4.302082352941181E-4	-1.1585615916955038E-4	-1.339775432525952E-4
183.16185	1349.1619	4537.0	-0.33219254	-0.38342726	-7.358474999999975E-4	7.018675000000016E-4	-5.229659926470268E-6	7.075473345588248E-5
178.85968	1343.2896	4553.0	-0.3089392	-0.37114173	0.0014533337499999972	7.678456249999993E-4	1.3682382812499967E-4	4.123632812499858E-6
175.0	1339.0	4570.0	-0.25142422	-0.30281505	0.0033832341176470615	0.004019216470588237	1.1352355103806261E-4	1.9125710856401397E-4
172.08334	1332.625	4587.0	-0.17606853	-0.2859643	0.004432687647058822	9.912205882352924E-4	6.173256055363296E-5	-1.7811740484429087E-4
168.1903	1326.7855	4604.0	-0.14695543	-0.31197485	0.0017125352941176472	-0.0015300323529411778	-1.6000896193771614E-4	-1.4830899653979235E-4
165.32968	1320.9945	4620.0	-0.1471461	-0.34768635	-1.1916875000000243E-5	-0.002231968749999997	-1.0777826056985296E-4	-4.38710248161762E-5
161.49359	1313.9872	4637.0	-0.19239832	-0.39340675	-0.002661895294117648	-0.00268943529411765	-1.5588108347750867E-4	-2.6909796712803114E-5
157.53377	1307.3007	4654.0	-0.23047662	-0.43489745	-0.002239899999999999	-0.0024406294117647054	2.4823252595155807E-5	1.4635640138408504E-5
154.8806	1300.6418	4670.0	-0.22288416	-0.43112662	4.745287499999997E-4	2.3567687500000017E-4	1.6965179687499993E-4	1.672691429227941E-4
151.81328	1293.72	4686.0	-0.18330623	-0.4354922	0.0024736206250000007	-2.7284874999999875E-4	1.2494324218750006E-4	-3.178285156249993E-5
149.93648	1287.8729	4703.0	-0.13144554	-0.39376724	0.003050628823529411	0.0024544094117647046	3.3941658737024136E-5	1.6042695069204136E-4
148.00055	1282.0017	4719.0	-0.08966077	-0.3406803	0.002611548125	0.0033179337500000017	-2.7442543658088192E-5	5.3970271139706065E-5
146.11752	1277.235	4736.0	-0.082167305	-0.30447894	4.4079205882352967E-4	0.002129491764705883	-1.2769153330449825E-4	-6.990835207612462E-5
144.14188	1272.2837	4753.0	-0.09471582	-0.26459727	-7.381479411764712E-4	0.002345980588235293	-6.934941176470593E-5	1.2734636678200585E-5
143.21982	1266.6594	4769.0	-0.07203343	-0.2695235	0.0014176493750000007	-3.0788937500000196E-4	1.347373322610295E-4	-1.6586687270220594E-4
141.2717	1260.8151	4786.0	-0.08142862	-0.31899744	-5.526582352941176E-4	-0.002910231764705882	-1.159004476643599E-4	-1.5307896410034588E-4
139.32162	1253.9648	4802.0	-0.09414925	-0.37771302	-7.950393750000007E-4	-0.0036697237499999993	-1.5148821231617694E-5	-4.746824908088233E-5
138.0	1247.0985	4819.0	-0.10552833	-0.44194877	-6.693576470588235E-4	-0.0037785735294117635	7.393042820069245E-6	-6.402928200692008E-6
136.42546	1240.7019	4835.0	-0.09799989	-0.43847072	4.7052749999999983E-4	2.1737812500000064E-4	7.124282169117645E-5	2.4974697840073523E-4
136.0	1234.5323	4852.0	-0.06840546	-0.41210818	0.0017408488235294121	0.001550737647058823	7.472478373702425E-5	7.843291306228367E-5
134.51083	1227.0433	4869.0	-0.035555687	-0.4035884	0.001932339588235294	5.011635294117633E-4	1.1264162629757755E-5	-6.17396539792388E-5
135.0	1221.8058	4885.0	-0.005901177	-0.37133795	0.0018534068750000001	0.002015653124999999	-4.9332945772058646E-6	9.465559972426474E-5
135.0	1215.9625	4902.0	0.015586685	-0.35265553	0.0012639918823529413	0.001098965882352943	-3.467147015570935E-5	-5.392277897923859E-5
135.0	1210.1997	4919.0	0.030361835	-0.33530468	8.691264705882354E-4	0.0010206382352941161	-2.3227377162629758E-5	-4.607508650519228E-6
136.23427	1203.063	4935.0	0.047928642	-0.3609909	0.0010979254375	-0.0016053887499999989	1.429993543198529E-5	-1.641266865808822E-4
136.0	1196.2317	4952.0	0.05054022	-0.39985517	1.5362223529411743E-4	-0.0022861335294117636	-5.5547247188581326E-5	-4.004381055363322E-5
136.0	1189.4652	4968.0	0.018885398	-0.443553	-0.001978426375	-0.0027311143749999996	-1.3325303814338234E-4	-2.7811302849264745E-5
136.0	1180.7803	4985.0	0.0027056455	-0.5010406	-9.517501470588237E-4	-0.003381623529411763	6.039271929065742E-5	-3.826524437716255E-5
137.00848	1172.9661	5002.0	0.010894101	-0.52080774	4.816738529411765E-4	-0.0011627729411764715	8.431905882352943E-5	1.305206228373701E-4
137.0	1164.3226	5018.0	0.020431569	-0.5408988	5.9609175E-4	-0.001255691250000003	7.151118566176469E-6	-5.807394301470727E-6
138.0	1156.4465	5035.0	0.05873438	-0.5289121	0.0022531065294117652	7.05100000000001E-4	9.747145761245677E-5	1.1534066176470612E-4
138.0	1149.7076	5052.0	0.04327339	-0.457	-9.0947E-4	0.004230123529411763	-1.8603391349480972E-4	2.0735432525951543E-4
139.0	1142.9532	5068.0	0.03728492	-0.39289287	-3.7427937500000017E-4	0.004006695625000001	3.344941406249999E-5	-1.3964244025735156E-5
140.0	1136.949	5084.0	0.0480071	-0.34984493	6.701362499999999E-4	0.0026904962500000004	6.52759765625E-5	-8.226246093750002E-5
141.0	1130.3983	5101.0	0.07130756	-0.33124435	0.0013706152941176475	0.001094151764705881	4.1204649653979274E-5	-9.390261678200702E-5
142.58318	1123.6672	5118.0	0.08242235	-0.36474952	6.538111764705882E-4	-0.0019708923529411747	-4.216494809688584E-5	-1.8029671280276796E-4
143.5366	1116.8536	5135.0	0.089939855	-0.40002972	4.4220617647058787E-4	-0.0020753058823529402	-1.2447352941176488E-5	-6.14197231833915E-6
144.47594	1110.0963	5151.0	0.068983205	-0.4185172	-0.0013097906249999996	-0.0011554675	-1.0949980009191171E-4	5.748989889705876E-5
145.0	1103.7208	5167.0	0.05124152	-0.41876733	-0.0011088553125000004	-1.563312500000094E-5	1.2558457031249947E-5	7.123964843749994E-5
146.0	1095.5671	5184.0	0.041145097	-0.43487665	-5.939072352941177E-4	-9.476070588235283E-4	3.0291063365051926E-5	-5.4821996107266315E-5
148.27512	1088.8995	5201.0	0.07075296	-0.43702966	0.0017416390000000003	-1.2664764705882416E-4	1.3738507266435987E-4	4.829173010380613E-5
149.23189	1082.0725	5217.0	0.08994608	-0.42879286	0.0011995699999999996	5.147999999999993E-4	-3.3879312500000044E-5	4.009047794117647E-5
151.18172	1076.4548	5234.0	0.112623334	-0.3883675	0.0013339561176470593	0.0023779623529411775	7.905065743944685E-6	1.0959778546712814E-4
154.20938	1070.6859	5250.0	0.15503563	-0.34191382	0.0026507685	0.002903355	8.23007738970588E-5	3.283704044117639E-5
156.04802	1064.856	5267.0	0.16542695	-0.3175256	6.112541176470578E-4	0.001434601176470586	-1.1997143425605544E-4	-8.639728373702435E-5
159.00896	1059.9731	5283.0	0.18399695	-0.29722878	0.0011606250000000002	0.0012685512499999996	3.43356801470589E-5	-1.0378120404411648E-5
161.91992	1055.0801	5300.0	0.1865063	-0.28523892	1.47608823529413E-4	7.052858823529423E-4	-5.9589186851211005E-5	-3.3133256920415135E-5
164.71095	1050.2891	5316.0	0.17605922	-0.2791038	-6.529425000000016E-4	3.834449999999996E-4	-5.003445772058841E-5	-2.0115055147058916E-5
167.64798	1044.5281	5333.0	0.17881735	-0.2862369	1.6224294117647207E-4	-4.19594117647059E-4	4.795208477508669E-5	-4.723759515570933E-5
171.52437	1038.7135	5349.0	0.21508032	-0.3303572	0.0022664356249999986	-0.00275751875	1.315120427389704E-4	-1.4612028952205882E-4
174.41235	1032.8815	5366.0	0.21381555	-0.3656415	-7.439823529411755E-5	-0.002075547058823529	-1.3769610942906564E-4	4.0115981833910064E-5
179.29027	1027.0646	5383.0	0.25204125	-0.37887645	0.0022485705882352943	-7.785264705882334E-4	1.366452249134948E-4	7.629532871972328E-5
183.20401	1021.194	5400.0	0.27591932	-0.36954704	0.001404592352941178	5.487888235294107E-4	-4.964577854671272E-5	7.807737024221436E-5
187.11093	1016.3336	5416.0	0.27047852	-0.32679367	-3.4005000000000146E-4	0.002672085625000001	-1.0904014705882372E-4	1.327060500919119E-4
189.48247	1010.5526	5433.0	0.21911247	-0.31666753	-0.0030215323529411762	5.956552941176474E-4	-1.5773425605536322E-4	-1.2214296064013842E-4
193.91306	1006.0869	5449.0	0.19875321	-0.29633608	-0.0012724537499999994	0.0012707156249999983	1.0931741268382355E-4	4.219127068014693E-5
197.71495	1001.28503	5466.0	0.19643754	-0.27907908	-1.3621588235294233E-4	0.0010151176470588248	6.683752162629748E-5	-1.503517517301021E-5
202.97876	995.02124	5483.0	0.26337186	-0.30502182	0.003937312941176472	-0.0015260435294117659	2.3961934256055381E-4	-1.494800692041524E-4
207.73659	989.2634	5499.0	0.31401268	-0.34141973	0.0031650512499999985	-0.0022748693749999986	-4.826635569852959E-5	-4.6801615349264546E-5
211.42537	983.36194	5516.0	0.30790135	-0.3658554	-3.594899999999983E-4	-0.0014373923529411776	-2.0732595588235275E-4	4.926335423875418E-5
216.26595	978.6011	5532.0	0.28449348	-0.34764275	-0.0014629918749999998	0.0011382906249999998	-6.89688671875001E-5	1.609801861213236E-4
221.14877	973.90076	5549.0	0.2801003	-0.30290937	-2.5842235294117624E-4	0.0026313752941176465	7.085703070934257E-5	8.782850994809687E-5
225.97707	968.02295	5565.0	0.27858767	-0.28835472	-9.453937500000092E-5	9.096656250000001E-4	1.0242686121323457E-5	-1.076068543198529E-4
230.88298	962.17554	5583.0	0.31372562	-0.3249354	0.0019521083333333318	-0.002032259999999999	1.1370265046296291E-4	-1.6344031249999994E-4
236.71779	955.37634	5599.0	0.33614683	-0.37921184	0.0014013256250000015	-0.0033922775000000023	-3.442391927083314E-5	-8.500109375000022E-5
242.49016	949.5099	5615.0	0.35432982	-0.41273493	0.0011364368750000006	-0.0020951931249999986	-1.6555546875000058E-5	8.106777343750023E-5
247.53099	943.7035	5632.0	0.3555282	-0.3951417	7.049294117647053E-5	0.001034895882352942	-6.27025843425606E-5	1.841228827854671E-4
253.21346	938.5244	5648.0	0.34180397	-0.34968716	-8.577643750000002E-4	0.0028409087499999992	-5.8016082261029424E-5	1.1287580422794107E-4
258.3529	933.9707	5665.0	0.3297168	-0.28274095	-7.110100000000022E-4	0.003938012352941177	8.632610294117536E-6	6.453550605536338E-5
263.83728	928.1627	5682.0	0.30751443	-0.26948223	-0.0013060217647058807	7.79924705882353E-4	-3.500069204152227E-5	-1.857698615916955E-4
269.71036	922.85974	5698.0	0.33060983	-0.30796728	0.0014434624999999993	-0.0024053156250000013	1.718427665441175E-4	-1.9907752068014714E-4
275.5247	917.9835	5715.0	0.3553322	-0.31486085	0.001454257058823529	-4.0550411764705974E-4	6.349740484429247E-7	1.1763597102076127E-4
281.27875	914.14746	5731.0	0.35824993	-0.2838513	1.8235812500000045E-4	0.0019380968750000033	-7.949368336397053E-5	1.4647506204044144E-4
287.16818	910.2212	5748.0	0.3665491	-0.22352856	4.881864705882366E-4	0.0035483964705882343	1.798990268166095E-5	9.472350562283712E-5
294.23392	905.0746	5765.0	0.38118127	-0.21832328	8.607158823529412E-4	3.0619294117646933E-4	2.1913494809688508E-5	-1.9071785467128028E-4
300.99387	901.50305	5782.0	0.41481912	-0.23801033	0.0019786970588235274	-0.0011580617647058815	6.576359861591683E-5	-8.613262975778534E-5
307.89386	897.5531	5798.0	0.44010296	-0.24383467	0.0015802400000000001	-3.640212500000007E-4	-2.4903566176470455E-5	4.962753216911755E-5
315.57535	892.7123	5815.0	0.470851	-0.26802832	0.0018087082352941195	-0.0014231558823529402	1.343930795847761E-5	-6.230203719723173E-5
322.4296	887.67786	5831.0	0.45901042	-0.280053	-7.400362500000028E-4	-7.515425000000006E-4	-1.5929653033088263E-4	4.1975836397058726E-5
329.1004	884.9331	5847.0	0.43377653	-0.24213997	-0.0015771181249999988	0.002369564374999999	-5.231761718749975E-5	1.9506917968749999E-4
336.80872	881.0956	5864.0	0.43377736	-0.22614197	4.882352941218905E-8	9.410588235294125E-4	9.2774526384083E-5	-8.402973832179921E-5
343.523	877.2385	5881.0	0.41796094	-0.1986402	-9.303776470588234E-4	0.0016177511764705887	-5.4730968858131506E-5	3.980543252595155E-5
351.3978	873.30115	5897.0	0.4411799	-0.2101602	0.0014511850000000007	-7.200000000000002E-4	1.4884766544117652E-4	-1.461094485294118E-4
359.07306	870.2317	5914.0	0.47006854	-0.22152452	0.0016993317647058803	-6.684894117647065E-4	1.4596868512110568E-5	3.0300346020760968E-6
368.01553	866.4922	5930.0	0.5167937	-0.21275404	0.0029203225000000027	5.481549999999998E-4	7.631192095588265E-5	7.604027573529415E-5
375.74954	864.3126	5947.0	0.5234995	-0.1698846	3.944588235294108E-4	0.002521731764705883	-1.48580216262976E-4	1.1609275086505195E-4
384.53506	861.3662	5964.0	0.5349363	-0.1442176	6.72752941176472E-4	0.0015098235294117644	1.637024221453301E-5	-5.95240138408305E-5
392.31558	859.42114	5980.0	0.5079365	-0.12010773	-0.0016874875000000011	0.0015068668750000003	-1.475150275735296E-4	-1.8479090073525418E-7
400.44427	857.5111	5997.0	0.48174703	-0.10159762	-0.001540557058823529	0.0010888299999999998	8.64296712802777E-6	-2.4590404411764737E-5
408.87888	854.06055	6014.0	0.4866969	-0.1204179	2.9116882352940983E-4	-0.0011070752941176468	1.0774858131487876E-4	-1.291708996539792E-4
417.0613	852.58777	6030.0	0.48816288	-0.13883242	9.162375000000209E-5	-0.001150907500000001	-1.2471567095587984E-5	-2.7395128676471433E-6
424.22882	850.69275	6047.0	0.4697543	-0.12399419	-0.001082857647058824	8.728370588235298E-4	-6.908714100346036E-5	1.1904379757785476E-4
432.18973	848.7025	6063.0	0.46844923	-0.11768447	-8.15668750000012E-5	3.943575000000003E-4	6.258067325367643E-5	-2.9904972426470595E-5
438.84415	848.0	6081.0	0.4236653	-0.07291423	-0.0024879961111111096	0.0024872355555555555	-1.336905131172838E-4	1.1627100308641974E-4
445.64545	847.0	6096.0	0.39850122	-0.03931676	-0.0016776053333333355	0.002239831333333333	5.40260518518516E-5	-1.6493614814814835E-5
452.353	846.0	6113.0	0.38189897	-0.037084892	-9.766029411764697E-4	1.3128635294117636E-4	4.123543483275681E-5	-1.2403205767012686E-4
459.06683	845.0	6129.0	0.3921593	-0.031144666	6.41270624999999E-4	3.71264125E-4	1.011170978860293E-4	1.4998610753676477E-5
465.96127	844.00964	6146.0	0.39900097	-0.03372005	4.024511764705895E-4	-1.5149317647058825E-4	-1.4048202854671147E-5	-3.07504294982699E-5
473.4639	844.0	6163.0	0.4372	-0.033605903	0.0022470017647058804	6.71452941176482E-6	1.0850297577854652E-4	9.306335640138414E-6
480.5555	844.0	6179.0	0.45806888	-4.2641844E-4	0.0013043050000000021	0.002073717785	-5.891854779411739E-5	1.291877034742647E-4
486.3405	844.0	6196.0	0.41850528	0.019941464	-0.002327270588235296	0.0011981107317647057	-2.1362209342560578E-4	-5.150629724913496E-5
492.19504	844.0	6213.0	0.3545177	0.023110475	-0.003763975294117646	1.8641241176470583E-4	-8.451204152249118E-5	-5.951166588235294E-5
498.07916	844.0	6229.0	0.31476116	0.017574636	-0.0024847837500000004	-3.4598993749999983E-4	7.994947150735286E-5	-3.3275146829044104E-5
503.8959	844.0	6245.0	0.30855846	8.304195E-5	-3.8766875000000034E-4	-0.001093224628125	1.310696875E-4	-4.670216816406251E-5
509.77628	844.0	6262.0	0.33488688	4.9686514E-5	0.0015487305882352952	-1.9620844705882356E-6	1.1390584342560562E-4	6.419191433261245E-5
516.07886	844.51965	6279.0	0.35731983	0.0076024346	0.0013195852941176474	4.442792991764706E-4	-1.347913494809693E-5	2.6249493155709342E-5
522.41064	845.0	6296.0	0.38130724	0.033139665	0.001411024117647058	0.0015021900235294117	5.378754325259446E-6	6.223004260899654E-5
528.2409	845.0	6312.0	0.3809331	0.030969456	-2.3383749999997955E-5	-1.3563806249999996E-4	-8.9650491727941E-5	-1.0236425537683823E-4
534.1481	846.3827	6328.0	0.36806497	0.04483501	-8.042581250000021E-4	8.665971250000001E-4	-4.880464843750026E-5	6.263969921875E-5
540.863	847.0	6345.0	0.3773891	0.06202975	5.484782352941168E-4	0.001011455294117647	7.957272707612465E-5	8.521068771626286E-6
547.71326	848.2378	6362.0	0.39682534	0.06746809	0.0011433082352941206	3.1990235294117607E-4	3.499000000000022E-5	-4.067958477508653E-5
553.54614	849.182	6378.0	0.3968921	0.07787269	4.17249999999994E-6	6.502875E-4	-7.119598345588254E-5	2.0649071691176496E-5
559.2307	850.0	6395.0	0.36420754	0.07213934	-0.0019226211764705899	-3.3725588235294105E-4	-1.1334080449826999E-4	-5.8090787197231826E-5
565.18713	851.0	6412.0	0.33546513	0.06041884	-0.0016907299999999997	-6.89441176470588E-4	1.3640657439446484E-5	-2.0716782006920407E-5
569.9325	852.97754	6428.0	0.2976333	0.087225914	-0.0023644893750000007	0.001675442125	-4.210996093750006E-5	1.4780520634191175E-4
574.8559	854.928	6445.0	0.28707203	0.107418686	-6.212511764705889E-4	0.0011878101176470586	1.0254342344290658E-4	-2.868423572664361E-5
580.6292	856.87634	6461.0	0.29382664	0.13535298	4.2216312499999964E-4	0.0017458933750000008	6.521339384191177E-5	3.4880203584558884E-5
586.409	859.60596	6478.0	0.3217333	0.1596542	0.0016415682352941192	0.0014294835294117638	7.172971237024232E-5	-1.8612343858131585E-5
591.47906	861.7395	6494.0	0.3452444	0.16757973	0.0014694437500000004	4.953456250000009E-4	-1.0757780330882422E-5	-5.8383619025735185E-5
598.1897	864.72986	6511.0	0.3684801	0.17430735	0.0013668058823529394	3.957423529411759E-4	-6.037521626297706E-6	-5.859016003460294E-6
604.0319	867.67725	6527.0	0.37809044	0.19172099	6.006462500000032E-4	0.0010883525000000005	-4.788497702205852E-5	4.328813419117654E-5
609.8174	870.21155	6544.0	0.36573994	0.17778069	-7.265000000000024E-4	-8.200176470588245E-4	-7.806742647058856E-5	-1.1225706747404853E-4
615.5	872.5	6561.0	0.36329305	0.16113843	-1.4393470588235172E-4	-9.789564705882348E-4	3.4268546712802984E-5	-9.349342560553549E-6
621.5	875.5	6577.0	0.3532436	0.16648735	-6.28090625000001E-4	3.3430750000000044E-4	-3.0259744944853077E-5	8.20789981617647E-5
625.8788	878.43933	6594.0	0.3042473	0.16487215	-0.0028821352941176465	-9.501176470588301E-5	-1.3259086288927327E-4	-2.5254074394463733E-5
630.7526	882.7527	6611.0	0.28208894	0.20707594	-0.0013034329411764699	0.0024825758823529406	9.286484429065746E-5	1.516228027681661E-4
636.9552	886.63684	6627.0	0.29087913	0.24503472	5.493868749999985E-4	0.0023724237500000016	1.1580123851102927E-4	-6.884508272058689E-6
640.48474	891.72705	6645.0	0.2667269	0.29217425	-0.0013417905555555554	0.0026188627777777784	-1.0506541280864188E-4	1.3691057098765379E-5
645.3904	895.3904	6661.0	0.27292764	0.3003616	3.8754625000000237E-4	5.117093749999989E-4	1.0808355034722236E-4	-1.3169708767361122E-4
649.35016	900.3501	6677.0	0.24934061	0.301114	-0.0014741893750000023	4.702499999999915E-5	-1.1635847656250029E-4	-2.9042773437499983E-5
653.14307	904.14307	6693.0	0.2140161	0.2662341	-0.002207781875	-0.002179993750000001	-4.584953124999987E-5	-1.3918867187500002E-4
656.02637	908.05273	6710.0	0.18473639	0.23909354	-0.0017223358823529405	-0.0015965035294117635	2.8555646626297632E-5	3.432295415224928E-5
659.864	912.796	6726.0	0.18238658	0.23150186	-1.4686312500000048E-4	-4.7447999999999935E-4	9.846704733455875E-5	7.012647058823526E-5
663.7948	916.7948	6743.0	0.19473837	0.2559184	7.265758823529413E-4	0.0014362670588235287	5.137876513840834E-5	1.123968858131487E-4
667.67004	921.505	6760.0	0.22737719	0.26626793	0.001919930588235295	6.087958823529409E-4	7.019733564013845E-5	-4.8674775086505166E-5
671.51794	926.51794	6777.0	0.24752	0.30617192	0.0011848711764705872	0.0023472935294117647	-4.3238788927335754E-5	1.0226456747404846E-4
675.45917	932.1887	6793.0	0.25063765	0.32816938	1.9485312499999997E-4	0.0013748412500000015	-6.18761282169117E-5	-6.07782674632352E-5
678.6682	938.00464	6809.0	0.22405612	0.35802191	-0.0016613456249999995	0.0018657831249999993	-1.1601242187499997E-4	3.068386718749986E-5
681.631	944.5238	6826.0	0.19139174	0.39705002	-0.0019214341176470584	0.0022957711764705884	-1.5299323096885818E-5	2.5293414792387598E-5
684.1043	950.6565	6842.0	0.14480384	0.4097952	-0.002911743750000001	7.965737500000014E-4	-6.189435202205891E-5	-9.369983915441169E-5
686.5157	957.5471	6859.0	0.12221252	0.4250441	-0.0013289011764705872	8.969941176470561E-4	9.31083866782008E-5	5.907080449826745E-6
689.92365	963.3855	6876.0	0.13594773	0.40172967	8.079535294117637E-4	-0.0013714370588235293	1.256973356401383E-4	-1.3343712802768148E-4
691.4053	970.6211	6893.0	0.13681707	0.40017956	5.113764705882494E-5	-9.11829411764702E-5	-4.451858131487875E-5	7.530906574394465E-5
694.3033	975.9098	6909.0	0.14814976	0.37082335	7.082931249999987E-4	-0.0018347631249999996	4.1072217371323357E-5	-1.0897376148897058E-4
695.0	980.896	6926.0	0.10553113	0.32582435	-0.002506978235294117	-0.0026470000000000005	-1.8913360942906564E-4	-4.7778639705882405E-5
697.22516	985.67554	6943.0	0.07932395	0.27441543	-0.0015415988235294115	-0.003024054117647057	5.678702422145327E-5	-2.217965397923862E-5
698.1554	991.4662	6959.0	0.04644334	0.286902	-0.0020550381250000003	7.804106249999984E-4	-3.20899563419118E-5	2.3777904641544096E-4
699.1171	997.3513	6976.0	0.040339082	0.3234321	-3.590740000000001E-4	0.0021488294117647066	9.97625955882353E-5	8.049522275086519E-5
699.0	1004.19763	6992.0	0.0153279	0.39754048	-0.001563198875	0.004631773749999998	-7.52578046875E-5	1.5518402113970573E-4
700.0	1010.813	7009.0	0.021868896	0.42964807	3.847644705882352E-4	0.0018886817647058834	1.1458607915224913E-4	-1.6135835207612442E-4
700.9021	1017.6083	7025.0	0.016609687	0.44047403	-3.2870056249999983E-4	6.766225000000015E-4	-4.459156456801469E-5	-7.575370404411762E-5
701.0	1024.5775	7042.0	0.030602396	0.44943547	8.231005294117646E-4	5.27143529411764E-4	6.775300540657439E-5	-8.792880622837499E-6
702.0	1031.407	7058.0	0.04181956	0.4391459	7.010727499999999E-4	-6.430981250000016E-4	-7.6267362132352974E-6	-7.314010340073534E-5
703.0	1038.2222	7075.0	0.057452764	0.4183891	9.19600235294118E-4	-0.0012209882352941155	1.2854557958477534E-5	-3.399353589965376E-5
704.0	1045.0919	7091.0	0.06129232	0.4156233	2.3997224999999962E-4	-1.7286250000000253E-4	-4.24767490808824E-5	6.550785845588206E-5
704.6391	1050.9174	7108.0	0.05453092	0.38220906	-3.977294117647059E-4	-0.0019655435294117637	-3.751186245674739E-5	-1.0545182525951536E-4
705.0	1056.5	7125.0	0.04583722	0.3487409	-5.113941176470587E-4	-0.0019687152941176454	-6.686159169550166E-6	-1.8657439446362824E-7
705.0	1063.5077	7141.0	0.0041348166	0.34767392	-0.0026064002125	-6.66862499999997E-5	-1.309378809283088E-4	1.1887681525735286E-4
706.476	1070.904	7158.0	0.016102051	0.3905025	7.039549647058823E-4	0.002519328235294115	1.9472677512975776E-4	1.5211849913494791E-4
707.4202	1078.6808	7174.0	0.046693727	0.4629262	0.0019119797499999999	0.004526481250000002	7.550154908088236E-5	1.2544706341911796E-4
708.3305	1086.322	7192.0	0.072877795	0.51077175	0.0014546704444444443	0.0026580861111111086	-2.5406072530864202E-5	-1.0379972993827187E-4
709.2793	1095.1171	7208.0	0.085067466	0.5396345	7.618544375E-4	0.001803921875000003	-4.330100043402777E-5	-5.33852647569441E-5
710.19324	1101.7731	7224.0	0.06569788	0.4749021	-0.0012105991249999996	-0.0040457750000000015	-1.2327834765624997E-4	-3.656060546875003E-4
710.0	1108.501	7241.0	0.030075138	0.4293893	-0.0020954554117647056	-0.002677223529411766	-5.205036980968859E-5	8.05030276816609E-5
710.0	1114.3121	7258.0	2.598956E-4	0.35635093	-0.0017538377882352942	-0.004296374705882351	2.0095154325259498E-5	-9.52441868512109E-5
710.0	1120.118	7274.0	-0.021799356	0.3099236	-0.001378703225	-0.0029017081249999993	2.3445910202205886E-5	8.7166661305147E-5
710.0	1126.0242	7290.0	-0.024689436	0.30885082	-1.8062999999999998E-4	-6.704874999999971E-5	7.48795765625E-5	1.7716621093749997E-4
710.0	1132.5801	7307.0	-0.013318554	0.34642613	6.688754117647059E-4	0.002210312352941175	4.9970906574394464E-5	1.339624178200691E-4
709.1322	1138.6034	7324.0	-0.012778838	0.3768405	3.174799999999995E-5	0.0017890805882352955	-3.74780830449827E-5	-2.4778339100345845E-5
709.0	1143.6514	7340.0	-0.036173746	0.36098966	-0.00146218175	-9.90677500000002E-4	-9.337060937499999E-5	-1.737348805147061E-4
709.0	1150.0607	7357.0	-0.029110892	0.3306025	4.15462E-4	-0.0017874799999999982	1.1044963235294118E-4	-4.687073529411742E-5
710.0	1156.1698	7374.0	0.015529337	0.34528136	0.002625895823529412	8.634623529411742E-4	1.3002551903114185E-4	1.559377854671278E-4
710.0	1161.9457	7390.0	0.04471546	0.35771447	0.0018241326874999999	7.770693750000016E-4	-5.011019600183825E-5	-5.399561121323289E-6
709.3837	1167.8488	7407.0	0.031563133	0.36826062	-7.73666294117647E-4	6.203617647058809E-4	-1.5281170480103805E-4	-9.218094723183567E-6
709.0	1173.0966	7423.0	-0.029819101	0.35016546	-0.003836389625	-0.0011309475	-1.9142020818014706E-4	-1.0945682904411755E-4
709.0	1178.4806	7440.0	-0.044606294	0.30040517	-8.69834882352941E-4	-0.00292707588235294	1.7450322015570934E-4	-1.0565461072664355E-4
707.5335	1182.933	7457.0	-0.060279943	0.2864176	-9.219793529411768E-4	-8.22798235294118E-4	-3.0673217993079857E-6	1.2378103806228366E-4
708.0	1187.7974	7474.0	-0.030284273	0.27065292	0.0017644511764705884	-9.273341176470574E-4	1.5802532525951562E-4	-6.149169550172907E-6
708.0	1192.688	7491.0	-0.00587939	0.26799977	0.0014355813529411765	-1.5606764705882313E-4	-1.9345283737024228E-5	4.5368615916954954E-5
706.71686	1197.8494	7507.0	-0.026232965	0.2768373	-0.0012720984375	5.523456249999989E-4	-1.692299869025735E-4	4.427582950367638E-5
705.78815	1203.6356	7523.0	-0.0479021	0.31196123	-0.0013543209375000002	0.002195245624999998	-5.138906250000015E-6	1.0268124999999995E-4
706.0	1208.4534	7540.0	-0.043710362	0.32911903	2.465728235294118E-4	0.0010092823529411765	9.417022123702423E-5	-6.97625454152248E-5
705.0	1214.3209	7557.0	-0.06048659	0.34606278	-9.868369411764704E-4	9.966911764705904E-4	-7.255351557093425E-5	-7.406574394462435E-7
704.0	1221.1495	7573.0	-0.052528415	0.39118436	4.973859374999999E-4	0.0028200987499999997	9.276392991727939E-5	1.1396297334558808E-4
704.0	1227.9165	7589.0	-0.026747618	0.4272591	0.0016112998125	0.0022546712499999996	6.961961718750001E-5	-3.533921875E-5
703.0	1233.6456	7606.0	-0.035966996	0.42779535	-5.423163529411764E-4	3.154411764705976E-5	-1.2668330384948097E-4	-1.307721842560553E-4
702.0	1240.424	7623.0	-0.049793795	0.40948337	-8.133411176470588E-4	-0.0010771752941176474	-1.5942633217993083E-5	-6.521878892733572E-5
700.23883	1246.2836	7639.0	-0.07226195	0.3679861	-0.0014042596875000002	-0.002593579375000002	-3.6932410615808836E-5	-9.477525505514715E-5
699.27795	1251.1663	7656.0	-0.09539327	0.31857216	-0.001360665882352941	-0.002906702352941176	2.564341479238779E-6	-1.8418998702422006E-5
698.3394	1256.3212	7673.0	-0.08604251	0.29427192	5.50044705882353E-4	-0.0014294258823529396	1.1239474048442906E-4	8.689861591695509E-5
696.38306	1261.8508	7689.0	-0.08470415	0.2826606	8.36474999999998E-5	-7.257075000000023E-4	-2.9149825367647073E-5	4.3982398897058587E-5
694.4373	1267.6881	7705.0	-0.10901124	0.30465552	-0.0015191931249999993	0.0013746825000000018	-1.0017753906249995E-4	1.3127437500000025E-4
692.5445	1273.3666	7723.0	-0.12835774	0.3485158	-0.0010748055555555556	0.0024366822222222206	2.4688198302469096E-5	5.899998456790104E-5
690.538	1277.924	7739.0	-0.14569539	0.34010565	-0.0010836031250000006	-5.256343750000003E-4	-5.498480902778124E-7	-1.851447873263888E-4
688.6193	1283.142	7755.0	-0.13222487	0.30016604	8.419075000000008E-4	-0.0024962256249999974	1.2034441406250009E-4	-1.2316195312499982E-4
686.7446	1287.766	7772.0	-0.11571196	0.2640754	9.713476470588231E-4	-0.0021229788235294124	7.614126297577779E-6	2.195569420415206E-5
684.7421	1292.7736	7789.0	-0.11685906	0.2683661	-6.747647058823518E-5	2.523941176470577E-4	-6.110730103806226E-5	1.3972782006920414E-4
682.8141	1296.3718	7805.0	-0.11686636	0.25975117	-4.5625000000010935E-7	-5.384331250000013E-4	4.188763786764692E-6	-4.9426702665441183E-5
680.8844	1301.2312	7822.0	-0.11661301	0.26972145	1.4902941176470554E-5	5.864870588235293E-4	9.03481833910039E-7	6.617177551903121E-5
678.9207	1305.1586	7838.0	-0.11794998	0.24255635	-8.356062499999956E-5	-0.0016978187499999981	-6.153972886029382E-6	-1.4276911305147048E-4
675.9575	1310.085	7855.0	-0.14893413	0.2600885	-0.0018225970588235296	0.0010313029411764703	-1.0229626081314883E-4	1.6053657006920405E-4
673.08154	1313.9185	7872.0	-0.17042261	0.2556564	-0.001264028235294118	-2.60711764705882E-4	3.285698961937716E-5	-7.600086505190308E-5
670.22845	1317.7716	7888.0	-0.19081269	0.24177353	-0.0012743800000000003	-8.676793750000012E-4	-6.469852941176505E-7	-3.793547564338245E-5
667.3902	1320.6099	7905.0	-0.19323492	0.19159257	-1.4248411764705867E-4	-0.002951821176470588	6.658211072664361E-5	-1.2259657655709334E-4
663.4371	1324.563	7921.0	-0.21229684	0.17878523	-0.0011913699999999989	-8.0045875E-4	-6.555536764705876E-5	1.3446015165441175E-4
659.51434	1328.4856	7938.0	-0.24479173	0.202597	-0.0019114641176470604	0.001400692352941177	-4.235847750865067E-5	1.2947947664359864E-4
655.6226	1332.3773	7954.0	-0.2641579	0.23504512	-0.0012103856249999993	0.0020280075	4.381740579044132E-5	3.920719669117643E-5
651.7273	1336.2727	7971.0	-0.266534	0.25153738	-1.3977058823529364E-4	9.701329411764695E-4	6.297735510380621E-5	-6.222791522491354E-5
646.8584	1340.1416	7987.0	-0.27568686	0.24957648	-5.720537499999991E-4	-1.2255624999999923E-4	-2.7017697610294088E-5	-6.82930744485293E-5
641.5	1344.0	8004.0	-0.30151433	0.23251493	-0.0015192629411764718	-0.001003620588235293	-5.5718187716263104E-5	-5.1827314013840806E-5
638.1032	1346.4484	8021.0	-0.2935388	0.20024686	4.6914882352941227E-4	-0.0018981217647058828	1.1696539792387552E-4	-5.261771626297588E-5
633.1615	1349.4193	8038.0	-0.2909592	0.1657679	1.5174117647058914E-4	-0.002028174117647059	-1.867103806228371E-5	-7.650138408304479E-6
628.3093	1352.3453	8054.0	-0.2855664	0.14571254	3.3704999999999846E-4	-0.0012534599999999996	1.1581801470588083E-5	4.841963235294121E-5
623.29675	1355.4689	8071.0	-0.28014138	0.14205146	3.1911882352941194E-4	-2.1535764705882417E-4	-1.0547750865050892E-6	6.106484429065738E-5
619.6019	1357.199	8087.0	-0.2682064	0.13290003	7.45936249999999E-4	-5.719643749999993E-4	2.667608915441169E-5	-2.2287920496323443E-5
615.70496	1359.1476	8104.0	-0.24343115	0.1176769	0.0014573676470588234	-8.954782352941177E-4	4.184890570934261E-5	-1.9030227076124616E-5
610.6667	1361.1111	8120.0	-0.2403564	0.096294254	1.9217187500000094E-4	-0.0013364153750000003	-7.90747357536764E-5	-2.755857123161766E-5
606.8969	1363.0515	8137.0	-0.24891342	0.09561401	-5.033541176470588E-4	-4.0014352941176265E-5	-4.091329368512116E-5	7.625888365051906E-5
601.0808	1364.973	8153.0	-0.29113674	0.10059234	-0.0026389575000000005	3.111456250000002E-4	-1.3347521139705885E-4	2.194749862132353E-5
596.29175	1366.9027	8170.0	-0.3284303	0.11847874	-0.002193738823529412	0.001052141176470588	2.618933391003462E-5	4.3587973615916934E-5
589.61	1367.7966	8187.0	-0.3729231	0.08748726	-0.0026172235294117645	-0.0018230282352941177	-2.4910865051903092E-5	-1.691276124567474E-4
583.64575	1368.7848	8203.0	-0.40175414	0.0522508	-0.0018019399999999984	-0.00220227875	5.0955220588235384E-5	-2.3703157169117632E-5
577.76117	1369.7463	8221.0	-0.40398252	0.03133206	-1.2379888888889055E-4	-0.001162152222222222	9.323006172839488E-5	5.778480709876543E-5
571.9306	1370.0	8236.0	-0.37251335	0.019695235	0.002097944666666666	-7.757883333333336E-4	1.4811623703703708E-4	2.575759259259256E-5
566.051	1371.0	8253.0	-0.3563361	0.026466358	9.516029411764724E-4	3.983013529411765E-4	-6.74318662053055E-5	6.906409919261823E-5
560.8769	1371.0	8269.0	-0.32856792	0.021305857	0.0017355112499999985	-3.2253131249999987E-4	4.899426930147038E-5	-4.505204159007352E-5
555.94727	1371.0	8286.0	-0.30697662	-0.0030176078	0.0012700764705882374	-0.0014307920470588236	-2.7378516435985946E-5	-6.519180791522492E-5
552.1292	1371.0	8303.0	-0.25269753	-0.015300669	0.003192887647058822	-7.225330117647058E-4	1.1310653979238733E-4	4.166229619377164E-5
547.1279	1371.0	8319.0	-0.23891684	-0.016045788	8.612931250000008E-4	-4.6569937499999934E-5	-1.4572465762867633E-4	4.2247692141544115E-5
541.92926	1371.0	8337.0	-0.25377396	-0.014649737	-8.253955555555572E-4	7.755838888888883E-5	-9.3704926697531E-5	6.896018132716043E-6
535.9047	1370.0	8352.0	-0.31464675	-0.031292398	-0.004058185999999997	-0.0011095107333333333	-2.1551936296296262E-4	-7.913794148148148E-5
528.94763	1370.0	8369.0	-0.4007176	-0.033236165	-0.00506299117647059	-1.143392352941176E-4	-5.910618685121138E-5	5.853949988465975E-5
523.495	1369.0	8386.0	-0.42972735	-0.04893349	-0.0017064558823529413	-9.233720588235297E-4	1.9744325259515578E-4	-4.759016608996542E-5
516.57465	1366.8937	8403.0	-0.42943954	-0.08779075	1.692999999999997E-5	-0.0022857211764705882	1.0137564013840832E-4	-8.013818339100344E-5
510.848	1365.9493	8419.0	-0.39405003	-0.09591624	0.002211844375000001	-5.078431249999999E-4	1.3718214843750005E-4	1.1111737821691177E-4
504.10767	1364.0359	8435.0	-0.3833753	-0.12002582	6.671706250000013E-4	-0.0015068487500000003	-9.654210937499997E-5	-6.243785156250002E-5
499.0631	1362.0316	8452.0	-0.36360514	-0.13426128	0.001162950588235293	-8.373800000000003E-4	2.9163527249134806E-5	3.938051470588235E-5
493.2874	1360.0958	8469.0	-0.32987347	-0.13291356	0.001984215882352941	7.927764705882497E-5	4.830972318339105E-5	5.392103806228384E-5
487.46857	1358.1561	8485.0	-0.3068402	-0.13174953	0.0014395793749999997	7.275187499999891E-5	-3.403978170955882E-5	-4.0786075367662874E-7
482.6824	1357.0	8502.0	-0.30077603	-0.11486603	3.5671588235293997E-4	9.9314705882353E-4	-6.369785250865057E-5	5.4140893166090065E-5
476.80872	1354.2695	8518.0	-0.31456104	-0.108475864	-8.615631249999992E-4	3.993853749999993E-4	-7.614243795955869E-5	-3.711010523897067E-5
469.33093	1351.6654	8535.0	-0.37990013	-0.13269667	-0.0038434758823529406	-0.001424753294117646	-1.7540663278546714E-4	-1.0730227465397914E-4
461.48697	1348.3717	8552.0	-0.45532054	-0.18969291	-0.004436494705882353	-0.00335272	-3.4883460207612474E-5	-1.1340980622837376E-4
454.0	1345.0	8568.0	-0.5248499	-0.22877759	-0.004345584999999999	-0.0024427925000000007	5.681856617647098E-6	5.687046874999996E-5
448.5	1342.0	8585.0	-0.47459587	-0.2271377	0.002956119411764706	9.646411764705912E-5	4.2951202422145324E-4	1.4936803633218E-4
442.697	1339.1313	8602.0	-0.36250547	-0.18867464	0.006593552941176469	0.0022625329411764704	2.1396667820069193E-4	1.274158131487889E-4
436.91263	1336.6376	8618.0	-0.29549032	-0.175141	0.0041884468750000015	8.458525000000008E-4	-1.5031912913602923E-4	-8.854252757352934E-5
432.30502	1332.305	8635.0	-0.27101192	-0.20014986	0.0014399058823529385	-0.0014711094117647071	-1.6167888192041547E-4	-1.3629187716262988E-4
426.1301	1328.42	8652.0	-0.3002264	-0.23539288	-0.001718498823529411	-0.002073118823529411	-1.8578851211072646E-4	-3.5412318339100224E-5
421.49832	1323.4983	8668.0	-0.30245557	-0.2889944	-1.3932312500000016E-4	-0.003350094999999999	9.869848115808818E-5	-7.981101102941176E-5
417.7339	1319.7339	8685.0	-0.25217238	-0.28795132	0.002957834705882355	6.1357647058822E-5	1.821857547577856E-4	2.0067368512110713E-4
412.74652	1314.6198	8701.0	-0.24717727	-0.29231152	3.121943749999981E-4	-2.725124999999988E-4	-1.653525206801473E-4	-2.08668841911763E-5
408.95123	1309.9269	8718.0	-0.22822334	-0.28674376	0.00111493705882353	3.275152941176457E-4	4.722015787197246E-5	3.529575259515556E-5
403.99136	1303.987	8734.0	-0.24593301	-0.33381608	-0.0011068543750000007	-0.00294202	-1.3886196461397067E-4	-2.0434595588235285E-4
399.09302	1298.1395	8751.0	-0.292623	-0.37800997	-0.002746470000000001	-0.0025996405882352915	-9.644797794117648E-5	2.013996539792403E-5
394.64725	1291.863	8771.0	-0.2892123	-0.405243	1.705350000000022E-4	-0.0013616515000000023	1.4585025000000013E-4	6.189945441176445E-5
389.48123	1284.7219	8784.0	-0.30714267	-0.43751934	-0.001379259230769233	-0.0024827953846153815	-1.1921494082840271E-4	-8.624183727810609E-5
385.54968	1277.8245	8800.0	-0.2840941	-0.45612624	0.0014405356249999994	-0.0011629312500000023	1.7623717848557703E-4	8.24915084134612E-5
382.3315	1271.9945	8817.0	-0.23056117	-0.4240829	0.0031489958823529415	0.0018849023529411784	1.0049766219723189E-4	1.7928432958477534E-4
379.38647	1267.1594	8833.0	-0.17296566	-0.34701	0.003599719375000001	0.00481705625	2.817021829044122E-5	1.8325961856617635E-4
377.5	1261.5	8850.0	-0.10749595	-0.29039374	0.003851159411764705	0.003330368235294116	1.4790590397923767E-5	-8.745223615916964E-5
375.51645	1254.5493	8867.0	-0.070397265	-0.32553416	0.0021822755882352947	-0.0020670835294117652	-9.816963667820061E-5	-3.174971626297577E-4
375.0	1248.7552	8883.0	-0.039691348	-0.3620077	0.0019191198125	-0.002279596249999998	-1.644723598345592E-5	-1.328204503676456E-5
372.6035	1241.8104	8900.0	-0.048897933	-0.41218585	-5.415638235294116E-4	-0.002951655882352943	-1.447460962370242E-4	-3.953291955017322E-5
370.6682	1233.6729	8917.0	-0.080463864	-0.4600215	-0.0018568194705882353	-0.002813861764705883	-7.736797923875433E-5	8.10553633218001E-6
370.0	1226.933	8933.0	-0.08829327	-0.45464236	-4.893378749999998E-4	3.361962500000003E-4	8.546759972426472E-5	1.968786259191177E-4
369.0	1220.4126	8950.0	-0.067823075	-0.44443834	0.0012041291176470587	6.002364705882374E-4	9.961570544982697E-5	1.553177768166101E-5
369.0	1214.5901	8966.0	-0.014855014	-0.39073104	0.0033105038125	0.003356706250000001	1.3164841842830882E-4	1.7227936121323522E-4
370.09412	1208.7177	8983.0	0.06400578	-0.33799657	0.004638870235294117	0.003102027647058822	7.813920134083045E-5	-1.498109429065757E-5
371.0309	1202.9073	8999.0	0.096583426	-0.32110327	0.002036102875	0.00105583125	-1.6267296001838233E-4	-1.2788727481617638E-4
371.0	1196.1793	9016.0	0.08834841	-0.34205812	-4.844127058823528E-4	-0.0012326382352941191	-1.482656224048443E-4	-1.3461585207612465E-4
372.90964	1190.2711	9034.0	0.088497624	-0.37418947	8.289666666666375E-6	-0.0017850750000000001	2.7372354030501067E-5	-3.069093137254894E-5
374.0	1182.5447	9049.0	0.09387251	-0.423271	3.5832573333333394E-4	-0.003272101999999999	2.3335737777777835E-5	-9.913513333333326E-5
375.7261	1176.0956	9066.0	0.098555304	-0.44113675	2.7545847058823474E-4	-0.0010509264705882361	-4.874544867358777E-6	1.3065738408304486E-4
377.75082	1167.9967	9082.0	0.12698047	-0.4649402	0.001776572875000001	-0.0014877156250000002	9.381965027573539E-5	-2.7299322150735257E-5
379.6872	1160.2512	9099.0	0.13942745	-0.48538983	7.321752941176469E-4	-0.0012029194117647057	-6.143515181660907E-5	1.6752718425605564E-5
382.26236	1153.1064	9116.0	0.13697153	-0.49196595	-1.444658823529412E-4	-3.86830588235292E-4	-5.156712802768165E-5	4.8005224913494925E-5
384.54526	1146.3643	9132.0	0.1685356	-0.44403207	0.001972754375	0.002995867499999999	1.323262660845588E-4	2.114186305147057E-4
386.49072	1139.5278	9149.0	0.14804319	-0.41002	-0.0012054358823529422	0.00200071	-1.8695236807958482E-4	-5.8538676470588165E-5
388.48184	1133.5544	9165.0	0.1286115	-0.35449517	-0.001214480625	0.003470301874999998	-5.652964154411209E-7	9.184949218749987E-5
390.3705	1126.518	9182.0	0.1103853	-0.36281884	-0.001072129411764705	-4.896276470588206E-4	8.373600778546768E-6	-2.329370307093423E-4
394.70462	1119.5908	9199.0	0.16341229	-0.39341518	0.003119234705882352	-0.001799784705882353	2.4655083044982685E-4	-7.706806228373721E-5
398.52737	1112.9452	9215.0	0.24361375	-0.41132945	0.00501259125	-0.0011196418750000006	1.1833478400735301E-4	4.2508926930147025E-5
402.41827	1107.3726	9232.0	0.28445667	-0.39363208	0.002402524705882355	0.0010410217647058818	-1.5353332612456737E-4	1.2709786115916953E-4
405.1483	1100.4069	9248.0	0.2557044	-0.38544276	-0.0017970168750000015	5.118325E-4	-2.6247134880514727E-4	-3.307432904411761E-5
409.1904	1094.7144	9265.0	0.21855591	-0.36045232	-0.0021852052941176473	0.0014700258823529414	-2.283461288927328E-5	5.636431660899655E-5
413.03323	1088.9502	9282.0	0.2068968	-0.34880853	-6.8583E-4	6.84928823529411E-4	8.819854671280278E-5	-4.61821799307959E-5
415.86914	1084.1963	9300.0	0.20016764	-0.3145676	-3.7384222222222135E-4	0.001902273888888889	1.7332654320987704E-5	6.763028140885989E-5
420.8693	1079.1307	9315.0	0.2398071	-0.2869668	0.002642630666666666	0.001840053333333332	2.0109819259259246E-4	-4.148037037037137E-6
424.75833	1074.2417	9331.0	0.26685953	-0.26402172	0.001690776875000001	0.0014340675000000004	-5.949086197916655E-5	-2.5374114583333224E-5
429.4226	1070.3849	9348.0	0.27007526	-0.2488963	1.891605882352925E-4	8.897305882352958E-4	-8.833036980968873E-5	-3.201981833910027E-5
434.3176	1065.455	9365.0	0.30031884	-0.24764863	0.0017790341176470584	7.33923529411752E-5	9.352197231833917E-5	-4.80198961937718E-5
438.40317	1061.5968	9381.0	0.2984567	-0.24017939	-1.1638374999999729E-4	4.66827500000001E-4	-1.1846361672794098E-4	2.458969669117661E-5
443.98752	1058.6749	9397.0	0.29401582	-0.19901052	-2.7755500000000224E-4	0.0025730543749999998	-1.007320312500031E-5	1.3163917968749992E-4
448.8523	1055.3826	9414.0	0.31645545	-0.17748635	0.0013199782352941202	0.001266127647058824	9.397254325259544E-5	-7.687804282006916E-5
454.21683	1051.8916	9431.0	0.31348762	-0.16275905	-1.7457823529411792E-4	8.663117647058823E-4	-8.791508650519048E-5	-2.351858131487892E-5
460.4951	1049.0033	9448.0	0.36161584	-0.15967984	0.0028310717647058825	1.8112999999999994E-4	1.768029411764706E-4	-4.030480968858132E-5
466.31345	1046.5621	9464.0	0.38519675	-0.16692397	0.0014738068749999972	-4.5275812500000095E-4	-8.482905560661783E-5	-3.9618007812500056E-5
472.17343	1043.6089	9481.0	0.37585714	-0.16276826	-5.493888235294117E-4	2.4445352941176513E-4	-1.1901151167820053E-4	4.101245025951565E-5
477.0177	1041.6608	9498.0	0.34217554	-0.12679747	-0.0019812705882352928	0.0021159288235294118	-8.422833910034594E-5	1.1008678200692039E-4
481.9059	1041.0	9514.0	0.28814742	-0.06960938	-0.003376757500000001	0.003574255625	-8.721793198529425E-5	9.114542509191175E-5
485.40466	1039.7976	9531.0	0.23586674	-0.026845228	-0.0030753341176470586	0.0025155383529411766	1.773078719723189E-5	-6.227748659169548E-5
491.49548	1041.1652	9548.0	0.26530713	0.044430953	0.001731787647058824	0.004192716529411764	2.827718685121108E-4	9.865753979238752E-5
497.33325	1041.0	9564.0	0.32685062	0.0726932	0.0038464681249999987	0.0017663904374999998	1.321675298713234E-4	-1.5164538074448529E-4
502.0188	1042.0062	9580.0	0.3449276	0.07974166	0.0011298112500000013	4.405287500000004E-4	-1.6979105468749984E-4	-8.286635546874996E-5
505.83163	1042.9158	9597.0	0.3116824	0.079422906	-0.0019555999999999983	-1.8750235294117908E-5	-1.8149477941176468E-4	-2.7016410899654017E-5
509.74008	1043.87	9613.0	0.23939593	0.08223495	-0.004517904375000001	1.7575274999999998E-4	-1.6014402343750018E-4	1.2156436580882367E-5
512.8306	1045.0	9630.0	0.16999304	0.081647865	-0.00408252294117647	-3.453441176470595E-5	2.561067257785478E-5	-1.2369833044982703E-5
516.5272	1047.7637	9648.0	0.16127074	0.13130935	-4.845722222222231E-4	0.0027589713888888884	1.9988615105301372E-4	1.5519476670297746E-4
518.7208	1049.7208	9663.0	0.15133348	0.15032843	-6.624840000000002E-4	0.0012679386666666682	-1.1860785185185138E-5	-9.940218148148134E-5
520.666	1052.332	9680.0	0.117919385	0.17006545	-0.0019655349999999996	0.001161001176470588	-7.665005882352939E-5	-6.290440599769425E-6
523.2317	1055.2317	9696.0	0.09343309	0.18696378	-0.0015303934375000003	0.0010561456249999993	2.7196347656249954E-5	-6.5534719669117905E-6
525.54553	1058.0911	9713.0	0.11216315	0.19186798	0.001101768235294118	2.8848235294117635E-4	1.548330395761246E-4	-4.515666306228371E-5
529.0	1062.0	9729.0	0.14916492	0.21318826	0.002312610625	0.0013325174999999998	7.567764935661763E-5	6.525219669117647E-5
530.82855	1066.8286	9746.0	0.1700523	0.2842689	0.001228669411764705	0.004181214117647059	-6.376124783737031E-5	1.675703892733564E-4
533.3809	1072.1428	9763.0	0.16471833	0.32543984	-3.137629411764702E-4	0.0024218199999999994	-9.073131487889266E-5	-1.034937716262976E-4
535.307	1075.614	9780.0	0.13168533	0.3151381	-0.001943117647058824	-6.059847058823532E-4	-9.584439446366788E-5	-1.7810615916955016E-4
536.0	1080.4822	9796.0	0.083702594	0.29985708	-0.002998920999999999	-9.550637499999987E-4	-6.598770955882344E-5	-2.1817440257352843E-5
538.19116	1086.5735	9813.0	0.061708752	0.31250867	-0.0012937554117647063	7.442111764705876E-4	1.003038581314878E-4	9.995734861591683E-5
539.1706	1091.5118	9829.0	0.052394964	0.32524222	-5.821117499999998E-4	7.958468750000024E-4	4.4477728860294155E-5	3.22723115808842E-6
539.0	1096.2103	9846.0	0.019861422	0.31903788	-0.0019137377647058824	-3.6496117647059E-4	-7.833094204152251E-5	-6.828282655709366E-5
540.0	1101.9586	9862.0	0.019013962	0.33397016	-5.296625000000008E-5	9.332675000000012E-4	1.1629821966911764E-4	8.113929227941195E-5
539.0	1107.8531	9879.0	-0.02512239	0.34203857	-0.0025962560000000003	4.7461235294117473E-4	-1.4960527941176472E-4	-2.6979714532872147E-5
539.0	1113.7693	9895.0	-0.055525623	0.36706433	-0.0019002020625	0.0015641100000000005	4.3503371093750015E-5	6.809360294117661E-5
538.0	1118.6793	9912.0	-0.06490754	0.36634195	-5.518774705882351E-4	-4.249294117646864E-5	7.931321128892734E-5	-9.450605536332172E-5
537.19495	1124.4152	9929.0	-0.06424008	0.32980114	3.926235294117616E-5	-0.002149459411764708	3.4772930795847725E-5	-1.2393920415224938E-4
536.2771	1129.1688	9945.0	-0.06467355	0.2937918	-2.709187499999946E-5	-0.00225058375	-4.147139246323476E-6	-6.320271139705747E-6
536.0	1135.1022	9963.0	-0.051405888	0.30347627	7.370923333333333E-4	5.380261111111111E-4	4.245467824074071E-5	1.549227700617284E-4
534.3638	1139.9087	9979.0	-0.06290978	0.31122464	-7.189932500000001E-4	4.842731250000003E-4	-9.100534895833334E-5	-3.3595616319444284E-6
533.4376	1144.1248	9996.0	-0.06628278	0.2963144	-1.9841176470588242E-4	-8.770729411764717E-4	3.0622440311418686E-5	-8.007918036332188E-5
531.51483	1147.9703	10013.0	-0.09577224	0.23804186	-0.0017346741176470586	-0.0034277964705882345	-9.036837370242213E-5	-1.500425605536331E-4
530.5391	1150.9218	10029.0	-0.10364814	0.1807225	-4.922437500000003E-4	-0.003582459999999999	7.765189797794114E-5	-9.666470588235289E-6
528.62683	1154.7463	10045.0	-0.10918381	0.15684527	-3.459793750000004E-4	-0.001492326875	9.141523437499995E-6	1.3063332031249995E-4
526.6585	1156.3416	10061.0	-0.10941494	0.13062388	-1.4445624999999754E-5	-0.0016388368750000007	2.072085937500004E-5	-9.156875000000046E-6
524.72644	1158.2736	10079.0	-0.12865338	0.098843165	-0.0010688022222222228	-0.0017655952777777778	-5.857536651234573E-5	-7.042133487654283E-6
522.75946	1159.0	10095.0	-0.13095035	0.05118554	-1.4356062499999885E-4	-0.0029786015624999997	5.7827599826389E-5	-7.581289279513887E-5
522.0	1160.1798	10111.0	-0.104775116	0.015169987	0.0016359521249999995	-0.0022509720625000004	1.112195468749999E-4	4.547684374999996E-5
520.5	1160.0	10128.0	-0.08011237	-0.011968966	0.0014507497647058823	-0.001596409	-1.0894256487889248E-5	3.850370955882355E-5
517.9724	1159.0	10144.0	-0.09344799	-0.057040982	-8.334762499999995E-4	-0.002817001	-1.427641259191176E-4	-7.6287E-5
518.0	1159.0	10176.0	-0.09344799	-0.057040982	0.0	0.0	2.6046132812499985E-5	8.803128125E-5
