# Supplementary material for: Finger drawing on smartphone screens enables early Parkinson’s disease detection through hybrid 1D-CNN and BiGRU deep learning architecture
Source: PLoS One. 2025 Jul 14;20(7):e0327733. doi: 10.1371/journal.pone.0327733 (PMC12258557; doi:10.1371/journal.pone.0327733)
Supplement: S2 File — (ZIP) [file pone.0327733.s002.zip › Dataset/Spiral/healthy/055_HC_SPIR_R.txt]

469.0	641.0	0.0	0.0	0.0	0.0	0.0	0.0	0.0
483.82245	643.5645	124.0	0.5972425	0.1194388	0.004816471774193549	9.63216129032258E-4	3.884251430801249E-5	7.76787200832466E-6
492.0639	645.0	140.0	0.42763695	0.06994091	-0.010600346875	-0.003093618125	-9.635511655745968E-4	-2.5355214087701615E-4
499.80505000000005	646.45123	156.0	0.4061821	0.06087935	-0.0013409281250000016	-5.663474999999998E-4	5.787136718749999E-4	1.5795441406250003E-4
506.75649999999996	648.43915	172.0	0.37285504	0.103211	-0.0020829412499999977	0.002645728125	-4.637582031249976E-5	2.0075472656249998E-4
516.8646	651.74585	189.0	0.49001876	0.16524215	0.006891983529411763	0.0036488911764705886	5.279367517301035E-4	5.9009591262975805E-5
527.7642	654.7057	205.0	0.6014419	0.19833164	0.0069639462499999985	0.002068093125	4.497670036764741E-6	-9.879987821691179E-5
540.5813	657.4518	223.0	0.7550256	0.21940942	0.008532427777777777	0.0011709877777777771	8.713786265432101E-5	-4.9839185956790156E-5
553.1039	659.18396	240.0	0.8538331	0.17879385	0.005812205882352944	-0.0023891511764705877	-1.6001305267204896E-4	-2.0941993848519794E-4
562.5	662.0	255.0	0.87946343	0.1723635	0.001708688666666669	-4.2869000000000007E-4	-2.73567814379085E-4	1.3069741176470584E-4
561.07465	662.07465	272.0	0.2908998	0.058008157	-0.03462139000000001	-0.006726784882352941	-0.0021370634509803926	-3.70476169550173E-4
569.219	665.1095	289.0	0.10320447	0.07226653	-0.011040901764705882	8.387278235294116E-4	0.0013870875432525959	4.4503015916955017E-4
580.72955	668.90985	305.0	0.20581064	0.14900175	0.006412885624999999	0.0047959512499999996	0.0010908617118566175	2.4732646415441176E-4
593.25366	674.6802	322.0	0.6391629	0.3034813	0.025491309411764706	0.009087032352941178	0.001122260222750865	2.5241653546712815E-4
603.2046	679.52277	338.0	0.92942715	0.40130886	0.018141515625	0.006114222499999999	-4.593621116727941E-4	-1.858006158088237E-4
612.9152	683.5661	355.0	0.7352832	0.34945884	-0.011420232352941173	-0.0030500011764705882	-0.0017389263516435984	-5.39071980968858E-4
621.95715	688.4786	371.0	0.58669364	0.310057	-0.0092868475	-0.002462614999999998	1.333365533088233E-4	3.67116360294119E-5
628.73065	692.36536	388.0	0.42082438	0.25340474	-0.009757015294117648	-0.0033324858823529416	-2.765692906574395E-5	-5.11688754325261E-5
633.9281	695.2854	405.0	0.30471638	0.19163759	-0.006829882352941176	-0.0036333617647058836	1.721842906574395E-4	-1.7698581314878936E-5
638.15424	698.15424	421.0	0.2161254	0.15750124	-0.005536936250000001	-0.0021335218750000006	8.080913143382345E-5	9.373999310661768E-5
643.5	700.5	438.0	0.16717306	0.12542814	-0.0028795494117647047	-0.0018866529411764703	1.5631687283737037E-4	1.4521701989619432E-5
649.33594	704.8906	454.0	0.23351856	0.15336856	0.004146593749999998	0.0017462762499999996	4.391339476102939E-4	2.2705807444852935E-4
655.26605	708.84406	471.0	0.32950434	0.22255908	0.005646222352941177	0.004070030588235294	8.821344723183406E-5	1.366914316608997E-4
660.071	714.071	488.0	0.35343954	0.29422212	0.00140795294117647	0.00421547294117647	-2.49309965397924E-4	8.555432525951494E-6
663.5667	717.5667	504.0	0.28975797	0.30271566	-0.003980098125000001	5.308462500000014E-4	-3.3675319163602944E-4	-2.3028916819852927E-4
668.42346	721.42346	520.0	0.23959026	0.27107152	-0.0031354818749999985	-0.001977758749999999	5.278851562500017E-5	-1.5678781250000003E-4
672.32574	726.48865	538.0	0.21805847	0.25763142	-0.0011962105555555552	-7.466722222222228E-4	1.077372955246913E-4	6.839369598765425E-5
676.079	730.079	554.0	0.21458738	0.2513788	-2.1694312500000063E-4	-3.9078874999999916E-4	6.120421440972216E-5	2.2242717013888978E-5
680.0575	735.0575	571.0	0.22094604	0.27376255	3.740388235294127E-4	0.001316691176470587	3.476364403114197E-5	1.0043999567474037E-4
684.9536	739.9304	587.0	0.25027382	0.29776183	0.0018329862499999981	0.0014999550000000007	9.118421415441158E-5	1.1453988970588352E-5
688.8471	744.8471	604.0	0.26107267	0.30749935	6.352264705882368E-4	5.72795294117647E-4	-7.045645761245655E-5	-5.453880622837375E-5
693.7473	750.621	620.0	0.28585345	0.32706502	0.0015487987500000001	0.0012228543749999987	5.709826746323521E-5	4.0628692555146984E-5
698.4672	755.4672	637.0	0.28513864	0.33648553	-4.204764705882413E-5	5.541476470588231E-4	-9.357919982698966E-5	-3.933568987889268E-5
702.4758	759.4758	653.0	0.2754978	0.296798	-6.02552499999999E-4	-0.002480470624999998	-3.503155330882343E-5	-1.8966364200367634E-4
706.4267	764.42664	670.0	0.2507924	0.2704578	-0.0014532588235294111	-0.0015494235294117636	-5.00415484429066E-5	5.476747621107262E-5
710.278	768.27795	687.0	0.23076268	0.2421182	-0.0011782188235294135	-0.0016670352941176483	1.6178823529411626E-5	-6.918339100346156E-6
714.0	772.0	703.0	0.21199143	0.21893242	-0.0011732031249999993	-0.001449111250000001	3.1348115808838375E-7	1.3620252757352952E-5
720.5	777.5	720.0	0.2828031	0.25316226	0.004165392352941174	0.002013519999999999	3.1403502811418665E-4	2.036841911764706E-4
729.38776	784.4326	737.0	0.43354803	0.3467356	0.008867348823529412	0.005504314117647059	2.765856747404846E-4	2.0534083044982708E-4
739.0202	791.6162	753.0	0.6035746	0.438809	0.010626660625	0.005754587500000002	1.0995698759191171E-4	1.5642086397058897E-5
747.1776	798.1776	770.0	0.6702441	0.48911294	0.0039217352941176495	0.0029590552941176464	-3.944073724048441E-4	-1.644430709342562E-4
756.29803	804.9735	786.0	0.6436876	0.47827825	-0.001659781249999999	-6.771681249999988E-4	-3.48844784007353E-4	-2.2726396369485282E-4
762.58905	812.7854	803.0	0.48243788	0.44873875	-0.009485277647058825	-0.0017376176470588233	-4.6032331747404863E-4	-6.237938365051909E-5
769.558	819.7439	820.0	0.38188562	0.4384978	-0.005914838823529412	-6.024088235294133E-4	2.1002581314878902E-4	6.677698961937706E-5
775.3531	827.4708	836.0	0.31770924	0.45551676	-0.004011023749999999	0.0010636850000000017	1.1898844209558832E-4	1.0413086397058844E-4
781.2061	833.2062	853.0	0.29954374	0.41975585	-0.0010685588235294118	-0.002103582941176473	1.7308617214532862E-4	-1.863098788927338E-4
789.91095	839.9332	869.0	0.3721559	0.39366916	0.004538259999999999	-0.001630418124999998	3.504261764705882E-4	2.9572801011029675E-5
798.62823	847.70264	886.0	0.49740496	0.3948863	0.007367591764705883	7.159647058823561E-5	1.6643128027681674E-4	1.0011850562283728E-4
806.335	856.1688	903.0	0.5602829	0.4536671	0.003698702352941178	0.003457694117647057	-2.1581702422145328E-4	1.9918221453287183E-4
814.303	864.303	919.0	0.55072045	0.5267487	-5.97653125E-4	0.004567599999999998	-2.685222173713236E-4	6.936911764705882E-5
820.2768	873.03577	935.0	0.44823223	0.5680448	-0.006405513750000001	0.0025810062500000036	-3.6299128906250007E-4	-1.2416210937499965E-4
826.09735	881.7965	952.0	0.33545506	0.55818915	-0.006633951176470587	-5.797441176470584E-4	-1.3437495674740353E-5	-1.8592649221453307E-4
831.9803	890.6404	968.0	0.29272786	0.54669946	-0.0026704500000000013	-7.181056249999998E-4	2.477188235294116E-4	-8.647594209558836E-6
836.1941	898.3882	985.0	0.26040903	0.51430064	-0.0019011076470588247	-0.0019058129411764736	4.5255432525951564E-5	-6.986513624567492E-5
839.0908	904.6362	1002.0	0.18663266	0.44272348	-0.004339786470588234	-0.004210421176470587	-1.4345169550172994E-4	-1.3556519031141846E-4
841.4857	911.94275	1019.0	0.12523317	0.37393293	-0.003611734705882353	-0.0040465029411764705	4.282657439446359E-5	9.642249134948032E-6
845.8595	919.719	1035.0	0.11779433	0.38334936	-4.6492750000000013E-4	5.885268749999985E-4	1.9667545036764706E-4	2.896893635110293E-4
849.7673	928.53455	1052.0	0.17530872	0.46889722	0.0033831994117647056	0.005032227058823531	2.2636040657439445E-4	2.6139412846020783E-4
852.6349	937.2698	1069.0	0.21320151	0.55209094	0.002228987647058824	0.004893748235294119	-6.789480968858126E-5	-8.145813148788955E-6
856.49274	946.2318	1085.0	0.2306504	0.5751411	0.0010905556249999997	0.0014406349999999957	-7.115200137867652E-5	-2.1581957720588271E-4
860.45746	956.14355	1101.0	0.23154265	0.58240646	5.576562499999896E-5	4.540849999999999E-4	-6.467437500000004E-5	-6.165937499999974E-5
865.2607	965.4346	1118.0	0.25519475	0.5923337	0.0013913000000000022	5.839552941176473E-4	7.856084558823548E-5	7.639429065743963E-6
870.1768	974.2947	1135.0	0.30868828	0.57959557	0.003146678235294115	-7.493017647058832E-4	1.0325754325259486E-4	-7.842688581314885E-5
874.97784	982.96313	1151.0	0.32821244	0.55226475	0.0012202600000000008	-0.0017081762499999986	-1.2040113970588213E-4	-5.992965533088221E-5
878.97736	992.94336	1168.0	0.30822578	0.5421179	-0.0011756858823529406	-5.968735294117606E-4	-1.409379930795848E-4	6.537074826989637E-5
882.6625	1002.15625	1184.0	0.25472635	0.5634647	-0.003343714375000001	0.001334175	-1.3550178079044126E-4	1.2069053308823503E-4
884.8016	1013.8096	1201.0	0.16757683	0.63822293	-0.005126442352941176	0.004397542941176467	-1.0486635164359851E-4	1.8019811418685099E-4
887.76135	1025.5682	1218.0	0.11851686	0.71816605	-0.0028858805882352946	0.004702536470588237	1.3179775086505182E-4	1.7940795847751203E-5
891.4423	1035.6058	1234.0	0.13239913	0.72304213	8.676418750000001E-4	3.0475499999999683E-4	2.3459515395220592E-4	-2.74861341911765E-4
893.6672	1045.3358	1251.0	0.15626174	0.66087306	0.001403682941176471	-0.003657004117647055	3.1531827422145347E-5	-2.3304465397923837E-4
896.2612	1054.1531	1267.0	0.15345466	0.5623183	-1.7544250000000108E-4	-0.006159672499999998	-9.86953400735295E-5	-1.5641677389705892E-4
898.0	1064.475	1284.0	0.14124702	0.50372905	-7.180964705882348E-4	-0.0034464264705882375	-3.1920821799307864E-5	1.5960270761245648E-4
899.44885	1074.2444	1301.0	0.07550397	0.5537622	-0.0038672382352941174	0.0029431264705882336	-1.852436332179931E-4	3.758560553633219E-4
900.0	1086.5974	1317.0	0.03431672	0.6673222	-0.002574203125	0.0070975	8.081469439338233E-5	2.5964834558823535E-4
901.0	1098.2848	1334.0	0.02622196	0.7413588	-4.7616235294117664E-4	0.004355094117647059	1.2341416306228372E-4	-1.6131799307958473E-4
902.0	1108.5472	1350.0	0.018558728	0.7329288	-4.7895199999999994E-4	-5.268749999999961E-4	-1.7435294117645628E-7	-3.0512306985294095E-4
903.0	1117.0763	1367.0	0.04225271	0.6161553	0.0013937636470588235	-0.006869029411764711	1.1015974394463668E-4	-3.73067906574395E-4
904.17346	1127.8673	1384.0	0.04504258	0.5614959	1.6411E-4	-0.0032152588235294065	-7.233256747404844E-5	2.149276816609003E-4
904.0	1138.3282	1400.0	0.030376093	0.551143	-9.166554374999999E-4	-6.470562499999999E-4	-6.754783984375E-5	1.605126608455879E-4
905.08984	1150.5392	1417.0	0.022887168	0.6559058	-4.4052500000000004E-4	0.00616251764705882	2.800767279411764E-5	4.005631704152247E-4
905.0	1162.3777	1433.0	0.014527576	0.74985963	-5.224744999999999E-4	0.005872114375000001	-5.1218437499999936E-6	-1.815020450367618E-5
905.9425	1173.655	1450.0	0.019926812	0.76710176	3.176021176470587E-4	0.0010142429411764686	4.941627162629757E-5	-2.8575714316609013E-4
906.0	1181.5157	1467.0	0.026227137	0.6416032	3.706073529411766E-4	-0.007382268235294113	3.117955017301054E-6	-4.939124221453283E-4
906.0	1189.4418	1483.0	0.016891664	0.4753787	-5.834670625E-4	-0.010389031250000003	-5.962965096507354E-5	-1.8792268841911813E-4
906.837	1198.3479	1500.0	0.005521866	0.39835632	-6.688116470588236E-4	-0.004530728235294118	-5.020269679930797E-6	3.446060596885815E-4
907.0	1207.801	1516.0	0.024874419	0.4442976	0.0012095345624999999	0.002871330000000002	1.1739663809742646E-4	4.626286397058825E-4
907.0	1217.494	1533.0	0.0132781	0.5532434	-6.821364117647058E-4	0.006408576470588238	-1.1127476319204151E-4	2.0807332179930798E-4
907.0	1227.2635	1550.0	0.010551662	0.62825286	-1.603787058823529E-4	0.004412321176470587	3.069162975778547E-5	-1.1742678200692064E-4
906.0	1236.345	1566.0	-0.03509671	0.6148369	-0.0028530232500000004	-8.384975000000003E-4	-1.6829028400735296E-4	-3.281761672794117E-4
905.47784	1244.0886	1583.0	-0.06028879	0.53257823	-0.0014818870588235293	-0.004838745294117645	8.065507006920419E-5	-2.3530869377162618E-4
904.5604	1250.7582	1599.0	-0.0643858	0.42511985	-2.560631250000003E-4	-0.006716148750000001	7.661399586397056E-5	-1.1733771599264724E-4
902.54565	1258.8174	1616.0	-0.09901125	0.38262355	-0.0020367911764705877	-0.0024997823529411788	-1.0474870891003455E-4	2.4802155276816605E-4
900.66675	1268.6663	1633.0	-0.12990744	0.45939118	-0.0018174229411764716	0.004515742941176472	1.2904013840830363E-5	4.126779584775089E-4
898.7504	1278.2478	1649.0	-0.14531335	0.5747206	-9.628693749999997E-4	0.007208088750000001	5.340959788602949E-5	1.6827161305147054E-4
895.5462	1288.1345	1666.0	-0.17622495	0.64859	-0.0018183294117647048	0.00434525882352941	-5.0321178633217954E-5	-1.68401760380623E-4
893.81445	1297.9276	1683.0	-0.16767722	0.650795	5.028076470588237E-4	1.297058823529419E-4	1.3653747404844286E-4	-2.479737024221452E-4
889.73083	1308.8075	1699.0	-0.19848286	0.63370425	-0.0019253525000000014	-0.0010681718750000027	-1.5176000919117657E-4	-7.486735983455904E-5
886.9129	1317.2178	1716.0	-0.21288463	0.5866602	-8.471629411764695E-4	-0.0027672970588235295	6.342291522491364E-5	-9.994854022491335E-5
882.9585	1326.1039	1732.0	-0.23554626	0.5459529	-0.001416351875000001	-0.00254420625	-3.557430836397072E-5	1.394317555147059E-5
878.1207	1334.6981	1749.0	-0.2792434	0.5029826	-0.002570419999999998	-0.002527664705882354	-6.788636029411748E-5	9.730320069203548E-7
873.36334	1343.2733	1765.0	-0.32395035	0.49416065	-0.0027941843750000014	-5.51371874999998E-4	-1.3985273437500204E-5	1.2351830193014726E-4
868.3676	1351.2648	1782.0	-0.33241588	0.4812419	-4.979723529411765E-4	-7.59926470588234E-4	1.35071295415225E-4	-1.22679173875433E-5
863.4877	1358.2686	1798.0	-0.33107913	0.458909	8.354687499999985E-5	-0.0013958062499999993	3.634495174632352E-5	-3.974248621323533E-5
859.53973	1365.1904	1815.0	-0.2834607	0.40159002	0.002801084117647058	-0.003371704705882354	1.598551319204152E-4	-1.1622932093425615E-4
855.644	1372.712	1832.0	-0.23542376	0.38051063	0.0028257023529411765	-0.0012399641176470573	1.4481314878893244E-6	1.2539650519031154E-4
851.382	1379.472	1848.0	-0.22656173	0.38878688	5.538768750000013E-4	5.172656249999991E-4	-1.4198909237132345E-4	1.0982685891544102E-4
848.0	1385.5	1865.0	-0.20408429	0.38973135	0.0013222023529411758	5.555705882352794E-5	4.5195616349480856E-5	-2.715932742214536E-5
844.0	1391.5	1881.0	-0.21153073	0.3651005	-4.654024999999999E-4	-0.0015394281249999989	-1.1172530330882348E-4	-9.968657398897043E-5
841.58527	1396.2441	1898.0	-0.18993522	0.2920714	0.0012703241176470596	-0.004295829411764707	1.0210156574394468E-4	-1.6214125216262987E-4
837.25604	1399.744	1915.0	-0.18933323	0.21633688	3.541117647058804E-5	-0.0044549717647058805	-7.264193771626303E-5	-9.361314878892578E-6
833.3162	1405.0256	1931.0	-0.21542497	0.21684867	-0.0016307337500000001	3.198687499999901E-5	-1.0413405790441176E-4	2.8043491498161747E-4
826.0413	1409.4794	1948.0	-0.32542348	0.24999116	-0.0064705005882352935	0.0019495582352941174	-2.8469216695501727E-4	1.1279831531141873E-4
817.1188	1416.705	1965.0	-0.49613124	0.33909124	-0.01004163294117647	0.00524118117647059	-2.100666089965398E-4	1.936248788927337E-4
806.98846	1422.5057	1982.0	-0.65661055	0.4058404	-0.009439959411764709	0.003926421176470587	3.539256055363303E-5	-7.733882352941197E-5
798.669	1427.1655	1998.0	-0.69036883	0.3840251	-0.002109892500000002	-0.0013634562499999989	4.581291819852942E-4	-3.306173391544116E-4
789.91656	1432.0333	2014.0	-0.63068897	0.31424856	0.003729991250000002	-0.00436103375	3.6499273437500023E-4	-1.8734859375000006E-4
782.4037	1437.6973	2031.0	-0.52380115	0.28642806	0.00628751882352941	-0.0016365000000000015	1.504427984429064E-4	1.602666911764705E-4
775.38385	1442.7122	2047.0	-0.41955155	0.26767623	0.006515600000000003	-0.001171989374999998	1.425507352941207E-5	2.903191406250021E-5
769.47253	1447.6849	2064.0	-0.35060412	0.31026307	0.004055731176470587	0.002505108235294115	-1.4469816608996566E-4	2.162998594290655E-4
761.3419	1453.1948	2080.0	-0.3661593	0.32200587	-9.721987500000001E-4	7.339250000000033E-4	-3.142456204044117E-4	-1.1069895220588199E-4
751.3113	1459.2133	2098.0	-0.47718546	0.33790317	-0.006168119999999999	8.831833333333304E-4	-2.886622916666666E-4	8.292129629629282E-6
740.59753	1465.0415	2114.0	-0.63551	0.3569875	-0.00989528375	0.0011927706250000024	-2.329477343750001E-4	1.9349205729167E-5
730.90485	1470.238	2131.0	-0.71542424	0.3669257	-0.004700837647058825	5.846000000000004E-4	3.055556531141868E-4	-3.577474264705894E-5
721.82404	1474.088	2147.0	-0.68367726	0.30257365	0.0019841862500000057	-0.004022003125	4.1781399356617693E-4	-2.879126953125E-4
715.5	1478.0	2164.0	-0.50806284	0.22050597	0.010330259999999996	-0.004827510588235296	4.909455147058818E-4	-4.7382791955017415E-5
709.72675	1481.8489	2180.0	-0.33147746	0.17865343	0.011036586250000001	-0.0026157837499999996	4.414539062500033E-5	1.38232927389706E-4
703.90717	1487.0929	2197.0	-0.2463222	0.21639659	0.005009132941176471	0.002220185882352941	-3.545560769896194E-4	2.844688019031142E-4
697.7715	1490.6143	2213.0	-0.24718615	0.25200433	-5.399687500000014E-5	0.00222548375	-3.1644561351102946E-4	3.3111672794117674E-7
691.18036	1495.4098	2230.0	-0.3278528	0.28594476	-0.00474509705882353	0.0019964958823529425	-2.759470696366782E-4	-1.3469874567473967E-5
684.2391	1500.3805	2246.0	-0.41505507	0.29924133	-0.005450141875000002	8.310356250000005E-4	-4.40653010110295E-5	-7.284126608455888E-5
675.6882	1505.1559	2263.0	-0.50040674	0.3000677	-0.0050206864705882315	4.860999999999795E-5	2.5262082612457067E-5	-4.6025036764706026E-5
667.61884	1510.2859	2280.0	-0.5386381	0.2956857	-0.0022489035294117675	-2.5776470588235274E-4	1.630460553633214E-4	-1.802204152249122E-5
659.0448	1513.9777	2296.0	-0.5545603	0.27983356	-9.951374999999998E-4	-9.90758750000001E-4	7.836037683823548E-5	-4.581212775735301E-5
651.25684	1518.8287	2313.0	-0.5417956	0.26174167	7.508647058823507E-4	-0.0010642288235294117	1.0270601211072651E-4	-4.321769031141813E-6
645.30084	1521.8997	2329.0	-0.43877146	0.23275796	0.006439008750000003	-0.001811481874999998	3.5550900275735327E-4	-4.670331571691164E-5
639.4764	1525.6824	2346.0	-0.33747667	0.1968579	0.005958517058823531	-0.0021117682352941184	-2.8264217128027735E-5	-1.7663903546712964E-5
632.9278	1527.7681	2362.0	-0.29126036	0.14745796	0.002888519374999999	-0.00308749625	-1.9187485523897076E-4	-6.0983000919117615E-5
626.0541	1530.7365	2379.0	-0.33301115	0.12849061	-0.002455928823529411	-0.0011157264705882349	-3.143793057958476E-4	1.1598645761245677E-4
617.3171	1532.6708	2396.0	-0.44886586	0.10422249	-0.0068149829411764725	-0.0014275364705882356	-2.56414948096886E-4	-1.8341764705882394E-5
607.8794	1534.6241	2412.0	-0.56956124	0.1014693	-0.007543461249999998	-1.7207437500000016E-4	-4.5529894301470325E-5	7.846638097426471E-5
598.5	1536.5	2429.0	-0.6428962	0.08940797	-0.004313821176470591	-7.094899999999997E-4	1.8997882785467095E-4	-3.1612683823529385E-5
590.9709	1537.5073	2445.0	-0.5929814	0.07521672	0.0031196750000000023	-8.869531250000002E-4	4.645935110294121E-4	-1.109144531250003E-5
583.1371	1538.0	2462.0	-0.5062186	0.03398222	0.00510369411764706	-0.0024255588235294117	1.1670700692041517E-4	-9.050621756055363E-5
577.73737	1539.0	2479.0	-0.36911818	0.024758441	0.008064730588235291	-5.425752352941177E-4	1.7417861591695477E-4	1.1076374048442906E-4
574.3759	1540.0	2495.0	-0.2238876	0.024451686	0.009076911250000002	-1.9172187499999927E-5	6.32612913602944E-5	3.2712690487132363E-5
570.44946	1541.0	2512.0	-0.14891791	0.042359643	0.004409981764705882	0.0010534092352941177	-2.7452526384083055E-4	6.309302487024222E-5
566.5654	1543.2173	2529.0	-0.13552043	0.09075497	7.880870588235288E-4	0.002846783941176471	-2.130526297577855E-4	1.0549262975778548E-4
562.61554	1545.1923	2545.0	-0.16683789	0.12323185	-0.0019573412499999995	0.002029805	-1.7158926930147051E-4	-5.106118382352943E-5
555.7461	1547.0635	2562.0	-0.2998724	0.13888827	-0.007825559411764705	9.209658823529414E-4	-3.45189303633218E-4	-6.522583044982699E-5
547.7294	1548.0	2578.0	-0.45392996	0.11705012	-0.009628597500000002	-0.001364884375000001	-1.1268988051470609E-4	-1.428656410845589E-4
539.1352	1549.9662	2595.0	-0.5768357	0.09253953	-0.007229749411764702	-0.0014417994117647058	1.4110871107266473E-4	-4.524413927335581E-6
530.25116	1551.0	2612.0	-0.6454092	0.070032455	-0.0040337352941176505	-0.0013239455882352942	1.8800083044982654E-4	6.932577854671268E-6
523.5307	1551.8231	2628.0	-0.57674724	0.045966163	0.004291372500000001	-0.0015041432499999998	5.203192371323532E-4	-1.1262353860294096E-5
518.3737	1552.0	2645.0	-0.40329438	0.02356109	0.010203109411764706	-0.001317945470588235	3.4774923010380613E-4	1.0952810553633215E-5
513.50775	1553.0	2661.0	-0.25944415	0.018085152	0.008990639375000001	-3.42246125E-4	-7.577937729779402E-5	6.0981209099264695E-5
510.30190000000005	1553.0	2678.0	-0.15705384	0.0022890018	0.006022959411764705	-9.29185305882353E-4	-1.7456940960207626E-4	-3.452583416955018E-5
506.7613	1552.3806	2694.0	-0.108198784	-0.0094687715	0.0030534409999999996	-7.3486083125E-4	-1.855949007352941E-4	1.2145279664522063E-5
502.775	1551.3875	2711.0	-0.1460719	-0.05696299	-0.0022278303529411764	-0.0027937775588235294	-3.1066302076124567E-4	-1.2111274868079584E-4
497.5	1549.5	2728.0	-0.22564949	-0.11351107	-0.004681034705882353	-0.003326357647058824	-1.443061384083045E-4	-3.1328240484429085E-5
492.69196	1548.564	2744.0	-0.2954342	-0.12784407	-0.004361544374999998	-8.958124999999999E-4	1.996814568014718E-5	1.519090716911765E-4
486.23440000000005	1548.0	2761.0	-0.3730123	-0.09633299	-0.004563417647058826	0.0018535929411764712	-1.187489835640163E-5	1.6172973183391006E-4
480.8976	1545.6326	2778.0	-0.39347965	-0.09387465	-0.001203961764705882	1.4460823529411702E-4	1.9761505190311435E-4	-1.0052851211072672E-4
472.97464	1544.7437	2794.0	-0.44965082	-0.080203824	-0.0035106981249999995	8.544266249999998E-4	-1.4417102251838235E-4	4.436364935661767E-5
462.35944	1542.7266	2811.0	-0.5632772	-0.09971682	-0.006683904705882354	-0.0011478232941176465	-1.866592106401385E-4	-1.1777940700692038E-4
454.1873	1540.6749	2828.0	-0.62438464	-0.11911265	-0.003594555294117648	-0.0011409311764705883	1.817264359861592E-4	4.05418685121071E-7
446.44907	1539.8623	2844.0	-0.59239554	-0.10510465	0.0019993187499999995	8.755000000000004E-4	3.4961712775735297E-4	1.260269485294118E-4
440.87082	1538.0	2861.0	-0.46276858	-0.10642354	0.007625115294117651	-7.758176470588253E-5	3.309292084775089E-4	-5.606363321799312E-5
436.04474	1536.0223	2877.0	-0.2999451	-0.110599145	0.010176467499999998	-2.6097531249999993E-4	1.5945951286764666E-4	-1.1462096737132337E-5
430.2441	1535.0	2894.0	-0.2129188	-0.096710384	0.00511919411764706	8.169859411764705E-4	-2.974866695501728E-4	6.340948551038063E-5
421.75604	1534.0	2911.0	-0.31371713	-0.06891342	-0.005929313529411766	0.0016351155294117643	-6.499122145328721E-4	4.812526989619376E-5
409.8536	1532.1422	2927.0	-0.55883443	-0.06197279	-0.015319831249999999	4.337893750000002E-4	-5.869073575367645E-4	-7.508288465073526E-5
398.4256	1530.2375	2944.0	-0.7891573	-0.0864734	-0.013548404117647057	-0.0014412123529411768	1.0420159602076128E-4	-1.1029421929065748E-4
388.46033	1529.2921	2960.0	-0.83521014	-0.08921642	-0.002878302500000006	-1.7143874999999992E-4	6.668813511029407E-4	7.936085018382356E-5
380.91772	1527.3059	2977.0	-0.6877187	-0.10850577	0.00867596705882353	-0.0011346676470588234	6.796629152249139E-4	-5.6660523356401385E-5
375.1517	1525.3839	2993.0	-0.4195986	-0.111637175	0.016757506250000002	-1.9571281250000024E-4	5.050961994485294E-4	5.868467715992645E-5
369.36975	1523.4565	3010.0	-0.23663047	-0.11518158	0.010762831176470587	-2.0849441176470592E-4	-3.526279455017303E-4	-7.518587802768051E-7
362.9952	1520.4988	3026.0	-0.21931113	-0.15673016	0.001082458750000001	-0.00259678625	-6.050232766544116E-4	-1.492682398897059E-4
356.72214	1517.1481	3043.0	-0.29859874	-0.19896637	-0.004663977058823528	-0.00248448294117647	-3.3802563581314876E-4	6.606076989619407E-6
347.7387	1513.3694	3060.0	-0.45135635	-0.23783635	-0.008985741764705886	-0.002286469411764706	-2.542214532871975E-4	1.1647854671280256E-5
339.7521	1509.3761	3076.0	-0.52955437	-0.27370045	-0.004887376250000002	-0.002241506249999999	2.561478446691177E-4	2.810197610294185E-6
331.7635	1505.3817	3093.0	-0.53699285	-0.27581206	-4.3755764705881846E-4	-1.2421235294117892E-4	2.617540354671284E-4	1.2454669982698942E-4
325.09787	1500.549	3110.0	-0.47388464	-0.28802487	0.0037122476470588203	-7.18400588235292E-4	2.441061937716258E-4	-3.495224913494783E-5
318.64136	1495.7609	3126.0	-0.4088666	-0.3028408	0.0040636275	-9.25995625000002E-4	2.196124080882373E-5	-1.297468979779438E-5
311.7118	1490.856	3143.0	-0.36938918	-0.3147282	0.0023222011764705906	-6.992588235294114E-4	-1.0243684256055349E-4	1.3337458910034747E-5
306.85873	1484.8588	3160.0	-0.32539618	-0.33844405	0.002587823529411765	-0.001395049999999999	1.5624844290657306E-5	-4.092889273356398E-5
301.28418	1479.2842	3176.0	-0.29909816	-0.35283846	0.0016436262499999986	-8.996506250000015E-4	-5.901232996323539E-5	3.0962460937499845E-5
294.52942	1473.3971	3192.0	-0.31842208	-0.36980113	-0.0012077449999999997	-0.0010601668749999973	-1.782107031249999E-4	-1.003226562499974E-5
284.96826	1466.7747	3209.0	-0.44731015	-0.39023697	-0.00758165117647059	-0.0012021082352941198	-3.749356574394465E-4	-8.349491782007204E-6
274.12543	1459.9004	3226.0	-0.63598955	-0.41619635	-0.011098788235294118	-0.001527022352941175	-2.068904152249134E-4	-1.9112595155709132E-5
263.43878	1451.151	3242.0	-0.7672184	-0.4872421	-0.008201803124999997	-0.004440359375000001	1.8106156939338253E-4	-1.8208356387867665E-4
254.38085999999998	1443.3809	3259.0	-0.7434634	-0.5382541	0.001397352941176469	-0.003000705882352938	5.64656239186851E-4	8.468549956747431E-5
247.10354999999998	1434.4714	3275.0	-0.580824	-0.56254315	0.0101649625	-0.0015180656250000021	5.479755974264706E-4	9.266501608455848E-5
241.3168	1426.7557	3292.0	-0.3736734	-0.5384899	0.012185329411764707	0.001414897058823531	1.1884511245674753E-4	1.7252721669550197E-4
236.00928	1418.0186	3309.0	-0.24575712	-0.5182894	0.007524487058823529	0.0011882647058823503	-2.74167197231834E-4	-1.333131487889298E-5
232.01395000000002	1410.028	3325.0	-0.17290488	-0.49415433	0.004553264999999999	0.0015084418750000023	-1.8570137867647064E-4	2.001107306985325E-5
227.14684999999997	1402.2937	3342.0	-0.18714121	-0.4792336	-8.374311764705877E-4	8.776899999999995E-4	-3.170997750865051E-4	-3.71030514705884E-5
222.0509	1395.7345	3359.0	-0.2260517	-0.42014322	-0.002288852352941176	0.0034759047058823527	-8.537771626297578E-5	1.5283615916955018E-4
215.97015	1386.7126	3375.0	-0.29665366	-0.44783387	-0.0044126224999999995	-0.0017306656250000024	-1.3273563419117647E-4	-3.254106456801472E-4
210.3916	1376.7832	3392.0	-0.36529464	-0.5245368	-0.004037704705882354	-0.00451193705882353	2.2053987889273268E-5	-1.6360420198961926E-4
204.4844	1367.1406	3408.0	-0.39496112	-0.6255385	-0.0018541549999999997	-0.006312606249999998	1.3647185661764714E-4	-1.1254182444852927E-4
198.93126	1358.9083	3424.0	-0.38029945	-0.630038	9.16354375000001E-4	-2.8121874999999935E-4	1.7315683593750004E-4	3.7696171874999993E-4
194.04225	1350.0564	3441.0	-0.32936373	-0.5841578	0.0029962188235294097	0.002698835294117649	1.2234496756055347E-4	1.7529729671280286E-4
190.01941	1341.0388	3458.0	-0.26406398	-0.5132534	0.003841161764705885	0.004170847058823528	4.970252595155737E-5	8.658892733563991E-5
186.13332	1332.2666	3475.0	-0.21763754	-0.4968569	0.0027309670588235285	9.644999999999989E-4	-6.530557093425626E-5	-1.886086505190311E-4
182.30858	1322.7715	3491.0	-0.18859416	-0.5336504	0.0018152112499999987	-0.0022995937499999987	-5.723473805147061E-5	-2.0400585937499984E-4
178.23186	1310.623	3507.0	-0.21091795	-0.6315362	-0.0013952368749999989	-0.006117862500000001	-2.0065300781249985E-4	-2.3864179687500017E-4
175.23785	1294.1406	3525.0	-0.20352449	-0.8288929	4.1074777777777723E-4	-0.010964261111111115	1.0033248070987645E-4	-2.6924436728395073E-4
172.31868	1278.5494	3541.0	-0.18149419	-1.0488296	0.0013768937500000002	-0.013746043749999992	6.0384123263888933E-5	-1.7386141493055485E-4
170.0	1264.3407	3557.0	-0.14365831	-1.1185707	0.0023647424999999993	-0.004358818750000007	6.174054687499994E-5	5.867015624999991E-4
169.41678	1252.5007	3574.0	-0.059414085	-0.9510305	0.0049555426470588235	0.009855305882352942	1.5240000865051907E-4	8.36124978373703E-4
169.0	1241.0	3591.0	4.8240638E-4	-0.71660775	0.003523323022352941	0.013789573529411766	-8.424821321799308E-5	2.31427508650519E-4
167.0	1226.9174	3607.0	-0.01026365	-0.6424611	-6.716285237499999E-4	0.004634165624999999	-2.621844716314338E-4	-5.722129940257354E-4
165.61424	1213.2997	3624.0	-0.037069205	-0.73641455	-0.0015767973529411765	-0.005526673529411765	-5.32452252465398E-5	-5.976964208477507E-4
164.64668	1200.5267	3640.0	-0.069564044	-0.8064176	-0.0020309274375000003	-0.004375190624999997	-2.8383130284926486E-5	7.196768152573546E-5
163.7162	1190.581	3657.0	-0.07244244	-0.74653673	-1.6931741176470539E-4	0.0035224041176470573	1.0950647210207617E-4	4.645643966262973E-4
164.0	1180.7983	3674.0	-0.027619656	-0.6030717	0.0026366343529411764	0.008439119411764706	1.650559861591695E-4	2.892185467128029E-4
164.0	1170.9722	3691.0	0.013817916	-0.49907628	0.0024375042352941176	0.006117377647058823	-1.171353633217993E-5	-1.3657304498269896E-4
164.0	1159.495	3707.0	0.02711313	-0.554162	8.30950875E-4	-0.0034428575000000038	-1.0040958501838235E-4	-5.975146966911767E-4
164.0	1147.8739	3723.0	0.025061643	-0.6637361	-1.2821793749999985E-4	-0.0068483812500000005	-5.994805078124999E-5	-2.128452343749998E-4
164.0	1136.1378	3740.0	0.0128761185	-0.7666918	-7.167955588235294E-4	-0.006056217647058822	-3.4622213019031154E-5	4.659785899653989E-5
164.0	1126.4032	3756.0	-0.002955845	-0.72703034	-9.8949771875E-4	0.0024788412500000023	-1.7043884995404413E-5	5.334411810661765E-4
164.8627	1118.5492	3773.0	0.014834957	-0.5586994	0.0010465177647058822	0.009901820000000002	1.1976561667387545E-4	4.366458088235294E-4
164.0	1110.894	3790.0	0.008272023	-0.40823752	-3.8605494117647057E-4	0.008850698823529408	-8.426898269896193E-5	-6.183065743944668E-5
164.74268	1101.544	3806.0	0.0049572666	-0.37996176	-2.0717227499999997E-4	0.0017672350000000024	1.1180166636029412E-5	-4.427164889705879E-4
165.0	1090.8969	3823.0	0.021370232	-0.49214274	9.654685529411765E-4	-0.006598881176470591	6.897887223183391E-5	-4.921244809688584E-4
166.0	1079.993	3840.0	0.044520047	-0.6535583	0.0013617538235294118	-0.00949503294117647	2.3310898269896195E-5	-1.7036186851211057E-4
167.0	1070.0388	3856.0	0.07106426	-0.7197771	0.0016590133125000002	-0.0041386749999999944	1.8578718060661777E-5	3.3477237132352976E-4
167.53378	1060.331	3873.0	0.07333849	-0.6691598	1.3377823529411777E-4	0.002977488235294116	-8.971971042387545E-5	4.185978373702418E-4
169.44841	1051.7579	3890.0	0.075354725	-0.5557248	1.186020588235289E-4	0.006672647058823526	-8.927162629758164E-7	2.1736228373702413E-4
171.39421	1043.4232	3906.0	0.11761387	-0.4851062	0.0026411965625	0.004413662500000002	1.5766215647977945E-4	-1.4118653492647027E-4
174.3736	1030.3849	3923.0	0.17109579	-0.5682855	0.0031459952941176473	-0.0048929	2.9694043036332203E-5	-5.474448529411766E-4
178.73662	1017.2811999999999	3939.0	0.23928972	-0.74803966	0.004262120625000001	-0.011234635	6.97578331801471E-5	-3.9635843749999996E-4
184.71425	1002.3334	3956.0	0.34385404	-0.9314076	0.006150842352941177	-0.010786349411764706	1.1110127811418685E-4	2.6369740484429027E-5
191.48042	990.0392	3972.0	0.44507846	-0.9567722	0.006326526249999999	-0.0015852874999999975	1.0980243566176349E-5	5.750663694852943E-4
198.1774	979.7782	3989.0	0.492121	-0.7915297	0.0027672082352941155	0.009720147058823528	-2.093716479238755E-4	6.650255622837368E-4
204.26491	970.7351	4005.0	0.4606649	-0.5624886	-0.001966006249999999	0.01431506875	-2.958259053308822E-4	2.871826056985295E-4
209.7729	961.30273	4022.0	0.39142907	-0.45651805	-0.004072695882352941	0.006233561764705882	-1.2392291955017304E-4	-4.753827638408304E-4
216.74197	952.25806	4038.0	0.36319312	-0.43301916	-0.0017647468750000006	0.0014686806249999997	1.4424681295955878E-4	-2.9780507123161766E-4
222.56142999999997	943.5847	4055.0	0.37264267	-0.4753241	5.558558823529428E-4	-0.002488525882352942	1.3650604455017315E-4	-2.3277685337370248E-4
227.56354	935.8729	4072.0	0.35302958	-0.47480705	-0.0011537111764705881	3.041470588235405E-5	-1.0056276816609007E-4	1.4817297577854685E-4
232.18365	927.0885	4088.0	0.29374963	-0.47066912	-0.0037049968750000016	2.5862062500000074E-4	-1.5945535615808834E-4	1.4262869944852919E-5
236.43417	920.1316	4105.0	0.23699251	-0.44284588	-0.0033386541176470587	0.0016366611764705866	2.154957396193782E-5	8.106120891003446E-5
241.99237	914.0077	4121.0	0.23006114	-0.39207178	-4.332106249999995E-4	0.0031733812500000028	1.815902182904412E-4	9.604500459558851E-5
247.8139	908.18604	4139.0	0.3077762	-0.33510354	0.0043175033333333335	0.003164902222222222	2.6392855324074073E-4	-4.71057098765586E-7
254.23293999999999	902.3253	4154.0	0.37788516	-0.2962581	0.004673930666666667	0.002589695999999997	2.376182222222223E-5	-3.8347081481481695E-5
260.3425	896.6575	4171.0	0.41860798	-0.29025635	0.0023954599999999994	3.5304411764706045E-4	-1.3402768627450985E-4	-1.3156775778546686E-4
267.36456	889.6355	4188.0	0.44340813	-0.3618568	0.0014588323529411778	-0.004211791176470588	-5.509574394463657E-5	-2.685197231833911E-4
275.37277	882.6272	4205.0	0.45985943	-0.4104011	9.677235294117648E-4	-0.002855547058823532	-2.8888754325259586E-5	7.977906574394445E-5
283.2589	877.0558	4222.0	0.49285015	-0.40492755	0.0019406305882352926	3.2197352941176435E-4	5.722982698961928E-5	1.8691297577854682E-4
291.02246	870.23315	4238.0	0.50152594	-0.40207848	5.422368749999976E-4	1.7806687500000057E-4	-8.739960707720594E-5	-8.994165900735236E-6
296.6362	864.3638	4254.0	0.442831	-0.3727439	-0.0036684337499999983	0.00183341125	-2.6316691406249974E-4	1.0345902343749996E-4
302.2673	859.73267	4271.0	0.3500381	-0.31164363	-0.0054584058823529385	0.0035941335294117655	-1.0529247837370237E-4	1.0357189878892739E-4
307.08853	855.9115	4287.0	0.27200627	-0.24389948	-0.0048769893750000015	0.004234009375	3.633853170955856E-5	3.999224034926467E-5
314.81885	852.0725	4304.0	0.28873083	-0.19339626	9.837976470588234E-4	0.0029707776470588245	3.4475217776816616E-4	-7.43077487024221E-5
323.68738	847.125	4321.0	0.43352485	-0.20143376	0.008517295294117648	-4.72794117647059E-4	4.43146920415225E-4	-2.0256304498269902E-4
334.39737	842.3013	4337.0	0.6211142	-0.25068238	0.011724334374999996	-0.0030780387499999996	2.0043994255514674E-4	-1.6282778952205878E-4
343.93274	839.4269	4354.0	0.724828	-0.2515849	0.0061008117647058865	-5.3089411764706925E-5	-3.3079544766435935E-4	1.779381963667819E-4
352.66504	836.53394	4371.0	0.6797438	-0.19673494	-0.0026520117647058834	0.0032264682352941177	-5.148719723183394E-4	1.9291515570934263E-4
360.9314	834.2671	4387.0	0.56621575	-0.13312046	-0.0070955031249999995	0.003975905	-2.777182100183823E-4	4.683979779411765E-5
366.33856	833.3307	4403.0	0.4169529	-0.05163031	-0.009328928125	0.005093134375	-1.3958906250000004E-4	6.982683593749999E-5
370.22934	832.3854	4420.0	0.23803413	-0.010151512	-0.010524633529411765	0.002439929294117647	-7.033561202422145E-5	-1.5607088711072664E-4
375.13373	832.0	4437.0	0.16581601	0.002141594	-0.004248124705882352	7.231238823529411E-4	3.6920640138408305E-4	-1.0098855363321798E-4
379.5049	832.0	4453.0	0.14854442	0.03164526	-0.0010794743750000002	0.001843979125	1.98040645680147E-4	7.005345266544118E-5
385.19208	830.60266	4470.0	0.2354019	-9.562243E-4	0.005109263529411764	-0.0019177343705882356	3.640434061418685E-4	-2.212772644463668E-4
393.47186	831.0	4487.0	0.4082512	-0.011361357	0.01016760588235294	-6.120666294117647E-4	2.975495501730104E-4	7.680398477508653E-5
402.4362	831.0	4503.0	0.5443478	-0.003500905	0.008506037500000004	4.9127825E-4	-1.0384802389705851E-4	6.89590549632353E-5
412.34317	830.0	4520.0	0.6485247	-0.028967282	0.006128052941176465	-0.0014980221764705883	-1.3988144463667878E-4	-1.1701767214532873E-4
421.74567	829.0	4536.0	0.6929295	-0.048941247	0.0027753000000000014	-0.0012483728125	-2.0954705882352898E-4	1.5603085248161767E-5
429.49863	829.0	4553.0	0.59899074	-0.03622474	-0.005525809411764706	7.480298235294119E-4	-4.88300553633218E-4	1.174354491782007E-4
435.24716	829.0	4570.0	0.43254635	-0.019162927	-0.009790846470588232	0.0010036360588235294	-2.508845328719721E-4	1.5035660899653973E-5
440.03836	829.0	4586.0	0.27322534	0.01695226	-0.009957563125000003	0.0022571991875	-1.0419790900735647E-5	7.834769554227941E-5
446.89755	830.0	4603.0	0.22037604	0.05556986	-0.003108782352941176	0.002271623529411765	4.02869457179931E-4	8.484907006920482E-7
453.5765	831.0	4619.0	0.30178106	0.07490527	0.00508781375	0.0012084631249999998	5.122872564338234E-4	-6.644752527573531E-5
461.39615	831.0	4636.0	0.42470118	0.05800655	0.007230595294117648	-9.940423529411764E-4	1.2604597318339108E-4	-1.2955914576124567E-4
468.4522	832.0	4652.0	0.5032177	0.049566522	0.004907282499999999	-5.275017499999997E-4	-1.4520704963235309E-4	2.9158787683823543E-5
475.02106	833.0	4669.0	0.46651772	0.048334055	-0.0021588223529411745	-7.249805882352947E-5	-4.156532266435984E-4	2.67649230103806E-5
481.10943999999995	834.0	4686.0	0.39768407	0.056123674	-0.004049038235294119	4.5821288235294103E-4	-1.111891695501732E-4	3.121829065743944E-5
486.25023999999996	835.0	4702.0	0.33363003	0.07325614	-0.004003377499999999	0.001070779125	2.8537959558825113E-6	3.828539016544118E-5
491.1676	836.58374	4719.0	0.26977217	0.08236387	-0.0037563447058823556	5.357488235294123E-4	1.4531340830449593E-5	-3.1472370674740454E-5
495.00323000000003	837.5016	4736.0	0.22728364	0.07393243	-0.0024993252941176453	-4.959670588235302E-4	7.394231833910061E-5	-6.0689169550173077E-5
498.4444	838.44434	4753.0	0.18274404	0.06828369	-0.002619976470588236	-3.3227882352941174E-4	-7.097128027681798E-6	9.628719723183437E-6
503.32794	840.4426	4769.0	0.18831527	0.08343944	3.4820187500000065E-4	9.472343750000006E-4	1.8551114659926478E-4	7.996957490808828E-5
507.08307	841.0	4785.0	0.20883058	0.07854492	0.0012822068749999988	-3.0590749999999996E-4	5.8375312499999886E-5	-7.832136718750003E-5
515.13385	844.5669	4802.0	0.3517285	0.12293344	0.00840576	0.002611089411764706	4.1903253676470593E-4	1.71588053633218E-4
527.07996	847.36	4819.0	0.61532116	0.18476495	0.015505450588235296	0.003637147647058824	4.17628858131488E-4	6.035636678200693E-5
541.3051	850.3729	4835.0	0.8881891	0.21625392	0.017054246249999995	0.0019680606249999986	9.679972886029369E-5	-1.0431793887867658E-4
554.8852	852.12646	4852.0	1.0230514	0.19381104	0.007933076470588234	-0.0013201694117647058	-5.365393987889272E-4	-1.9342529628027673E-4
564.1981	855.04956	4868.0	0.9009192	0.1756292	-0.0076332624999999946	-0.0011363649999999986	-9.728961856617643E-4	1.1487775735294204E-5
571.932	857.98303	4885.0	0.63401324	0.15171157	-0.015700350588235296	-0.0014069194117647071	-4.7453459342560594E-4	-1.5914965397924034E-5
579.7201	860.93005	4901.0	0.37514994	0.17459157	-0.01617895625	0.0014300000000000007	-2.9912853860294096E-5	1.7730746323529423E-4
589.46594	864.7864	4918.0	0.34022164	0.20324579	-0.0020546058823529426	0.0016855423529411769	8.308441392733565E-4	1.5031903114186834E-5
598.9885	869.59546	4935.0	0.47595292	0.26677617	0.007984192941176471	0.0037370811764705866	5.905175778546714E-4	1.2067875432525941E-4
608.7762	874.5105	4951.0	0.6135992	0.31735307	0.0086028925	0.0031610562500000022	3.866872242647059E-5	-3.600155790441152E-5
617.5346	879.1207	4968.0	0.6151414	0.33093345	9.071764705881989E-5	7.988458823529413E-4	-5.007161678200695E-4	-1.389535510380624E-4
623.94147	883.9415	4985.0	0.5108615	0.32231784	-0.006134111764705881	-5.068005882352939E-4	-3.661664359861589E-4	-7.680273356401384E-5
629.6557	888.65564	5001.0	0.35244548	0.29448155	-0.00990100125	-0.0017397681250000026	-2.3543059283088238E-4	-7.70604710477943E-5
634.0	893.0	5018.0	0.23987746	0.28298923	-0.0066216482352941175	-6.760188235294118E-4	1.929031185121107E-4	6.257348832179946E-5
637.89044	896.8905	5034.0	0.1520403	0.25361755	-0.0054898225	-0.0018357299999999972	7.073910845588235E-5	-7.248194852941159E-5
640.8086	899.4043	5051.0	0.11326974	0.19253352	-0.002280621176470588	-0.003593178235294118	1.8877654844290658E-4	-1.033793079584777E-4
642.3304	902.33044	5067.0	0.08088044	0.14172056	-0.0020243312499999997	-0.003175810000000001	1.6018120404411777E-5	2.6085514705882318E-5
645.328	905.656	5084.0	0.08430961	0.12598915	2.017158823529409E-4	-9.253770588235295E-4	1.3094394896193769E-4	1.3237840830449834E-4
648.51855	908.51855	5100.0	0.12638089	0.14367314	0.002629455	0.0011052493750000007	1.517336948529412E-4	1.2691415211397064E-4
651.362	912.36206	5117.0	0.17119713	0.20549378	0.0026362494117647063	0.0036365082352941168	3.996712802768335E-7	1.4889758001730095E-4
656.3964	917.39636	5134.0	0.24539056	0.27333698	0.004364319411764706	0.0039907764705882365	1.016511764705882E-4	2.083930795847763E-5
661.0826	923.1239	5150.0	0.32008162	0.35133332	0.00466819125	0.00487477125	1.8991989889705898E-5	5.524967371323521E-5
666.9841	928.98413	5167.0	0.3737289	0.40345895	0.0031557223529411742	0.0030662135294117635	-8.896875865051918E-5	-1.0638574826989626E-4
670.89594	934.844	5183.0	0.36019	0.41963285	-8.461812499999978E-4	0.0010108687500000012	-2.5011897518382325E-4	-1.2845904871323514E-4
675.76636	940.64954	5200.0	0.30971608	0.3938127	-0.0029690541176470592	-0.0015188323529411758	-1.248748745674742E-4	-1.4880594723183394E-4
679.70044	946.55066	5216.0	0.2447151	0.3605024	-0.004062561250000001	-0.002081893750000001	-6.834419577205885E-5	-3.519133731617657E-5
685.25165	953.2516	5233.0	0.2583742	0.3786618	8.034764705882357E-4	0.0010681999999999996	2.862375129757786E-4	1.852996323529412E-4
691.13116	960.84155	5250.0	0.30977476	0.4219622	0.0030235623529411755	0.0025470823529411776	1.3059328719723176E-4	8.699307958477517E-5
696.3751	967.75024	5267.0	0.36948904	0.4556745	0.0035126047058823533	0.0019830764705882336	2.876719723183399E-5	-3.317681660899671E-5
699.2234	973.8351	5283.0	0.29867598	0.44412786	-0.004425816249999999	-7.216649999999998E-4	-4.96151309742647E-4	-1.690463419117646E-4
702.55475	978.6643	5300.0	0.20594181	0.35547754	-0.0054549511764705886	-0.005214724705882353	-6.053734861591704E-5	-2.642976297577855E-4
704.5	983.0	5316.0	0.09455324	0.2596758	-0.006961785625	-0.005987608749999998	-9.417715303308824E-5	-4.8305252757352814E-5
707.9272	989.39075	5333.0	0.08326855	0.2504136	-6.638052941176471E-4	-5.448352941176469E-4	3.7046943122837376E-4	3.201631444636677E-4
709.38214	996.14636	5349.0	0.09908377	0.33728132	9.884512500000003E-4	0.005429232499999999	1.0326603400735296E-4	3.733792371323529E-4
711.3069	1004.22766	5367.0	0.10606034	0.45389208	3.875872222222223E-4	0.0064783755555555544	-3.338133487654322E-5	5.828572530864198E-5
713.2868	1012.1472	5383.0	0.09864088	0.52794343	-4.6371625000000017E-4	0.004628209375000001	-5.3206467013888904E-5	-1.1563538628472209E-4
714.22675	1019.9069	5400.0	0.070221186	0.53398764	-0.0016717467058823526	3.55541764705882E-4	-7.106061505190309E-5	-2.5133338884083053E-4
716.1072	1027.4287	5416.0	0.06892277	0.4948181	-8.115100000000066E-5	-0.00244809625	9.9412231617647E-5	-1.7522737591911763E-4
718.08905	1033.2672	5432.0	0.102995045	0.4204712	0.0021295171875	-0.00464668125	1.3816676171875004E-4	-1.3741156249999996E-4
720.0138	1039.0414	5449.0	0.11842111	0.33866572	9.074155882352943E-4	-0.004812087058823529	-7.18883293685121E-5	-9.729753460207611E-6
722.0	1044.8796	5466.0	0.14439127	0.2986357	0.001527656470588235	-0.0023547070588235295	3.648475778546709E-5	1.445517647058823E-4
723.9162	1051.6649	5482.0	0.12778875	0.3147843	-0.0010376574999999989	0.0010092875000000008	-1.603321231617646E-4	2.1024965992647065E-4
726.8437	1060.2186	5500.0	0.13857885	0.42097893	5.994499999999999E-4	0.005899701666666664	9.09504166666666E-5	2.716896759259257E-4
728.83746	1071.0249	5515.0	0.14599061	0.5890057	4.941173333333326E-4	0.011201784666666666	-7.022177777777817E-6	3.534722000000001E-4
730.78656	1080.9329	5532.0	0.13677962	0.7069924	-5.418229411764707E-4	0.006940394117647059	-6.093766320645902E-5	-2.50670032295271E-4
731.7213	1090.6064	5549.0	0.096342504	0.7195448	-0.002378653882352941	7.383764705882365E-4	-1.0804887889273354E-4	-3.6482456747404836E-4
732.67755	1098.7103	5565.0	0.041002106	0.6223412	-0.0034587748749999995	-0.006075224999999997	-6.750756204044117E-5	-4.258500919117646E-4
733.0	1106.8165	5582.0	0.0067391708	0.5000392	-0.0020154667764705884	-0.007194235294117648	8.490047638408301E-5	-6.582413494809714E-5
733.0	1112.5514	5599.0	-0.01411987	0.37029758	-0.0012270024	-0.00763186	4.638025743944638E-5	-2.5742629757785405E-5
733.0	1118.3228	5615.0	-0.028202113	0.30033073	-8.801401875000001E-4	-0.0043729281250000016	2.1678888281249993E-5	2.036832421874999E-4
731.56384	1124.3085	5632.0	-0.057074774	0.2715986	-0.0016983918235294118	-0.0016901252941176452	-4.813244917820069E-5	1.5781193122837392E-4
731.0	1132.184	5648.0	-0.08661281	0.34895933	-0.0018461272499999998	0.004835045624999999	-9.233464154411749E-6	4.0782318244485277E-4
728.72015	1141.3993	5665.0	-0.11871882	0.48149803	-0.001888588823529412	0.0077963941176470595	-2.497739619377192E-6	1.7419697015570943E-4
726.77496	1151.1252	5681.0	-0.14741537	0.6193778	-0.0017935343749999992	0.008617485624999997	5.940903033088303E-6	5.131821920955861E-5
723.6958	1161.7605	5698.0	-0.17630817	0.69785696	-0.001699576470588235	0.004616421176470588	5.5269355536331886E-6	-2.3535673226643584E-4
722.9472	1172.2639	5715.0	-0.13938552	0.7137394	0.0021719205882352924	9.342611764705913E-4	2.2773512110726632E-4	-2.1659764705882334E-4
720.01666	1180.9667	5731.0	-0.14194155	0.6560932	-1.5975187499999918E-4	-0.003602887499999999	-1.4572952895220573E-4	-2.835717922794119E-4
717.00415	1187.9938	5748.0	-0.15225689	0.5126158	-6.067847058823533E-4	-0.008439847058823535	-2.6296048875432595E-5	-2.845270328719727E-4
714.29645	1196.2588	5764.0	-0.18345056	0.39989665	-0.0019496043750000004	-0.007044946874999996	-8.392622931985294E-5	8.718126148897119E-5
712.14233	1206.2883	5781.0	-0.18905371	0.43732253	-3.295970588235295E-4	0.0022015223529411746	9.529454801038064E-5	5.439099545847747E-4
708.4116	1214.9708	5797.0	-0.19514617	0.5268415	-3.807787499999996E-4	0.0055949356249999985	-3.1988556985293837E-6	2.120883295036765E-4
705.56134	1225.3159	5814.0	-0.18149856	0.61144674	8.028005882352943E-4	0.004976778823529413	6.962231401384083E-5	-3.636216479238736E-5
703.0	1235.4075	5830.0	-0.19398327	0.66197836	-7.802943750000006E-4	0.00315822625	-9.894343520220594E-5	-1.1365953584558834E-4
700.775	1242.8375	5847.0	-0.15548465	0.58519346	0.0022646247058823537	-0.004516758823529408	1.7911288711072672E-4	-4.5146971020761225E-4
697.0	1248.5	5864.0	-0.16570874	0.44212756	-6.014170588235289E-4	-0.008415641176470593	-1.6859069204152251E-4	-2.293460207612462E-4
694.47345	1253.0531	5881.0	-0.16326092	0.2730578	1.4398941176470525E-4	-0.009945279999999997	4.384743944636671E-5	-8.997875432525907E-5
692.5395	1256.921	5897.0	-0.16267003	0.1279167	3.693062500000066E-5	-0.009071318750000001	-6.691174172794037E-6	5.462257812499974E-5
686.80176	1260.7988	5913.0	-0.22545156	0.11033791	-0.003923845625	-0.0010986743749999998	-2.4754851562500005E-4	4.982902734375E-4
682.06085	1266.9391	5930.0	-0.2863355	0.21879703	-0.003581408235294119	0.006379948235294118	2.014337586505182E-5	4.3991897707612457E-4
675.30304	1274.9293	5947.0	-0.4022748	0.38617632	-0.00681995882352941	0.009845840588235295	-1.905029757785465E-4	2.0387602076124572E-4
668.16504	1282.835	5963.0	-0.48419663	0.53873724	-0.005120114375000002	0.0095350575	1.06240278033088E-4	-1.9423943014706003E-5
661.2604	1290.7396	5980.0	-0.49130917	0.5726357	-4.1838470588235295E-4	0.0019940270588235274	2.7657233347750873E-4	-4.4359002595155715E-4
655.8974	1296.1025	5996.0	-0.42008445	0.47612688	0.004451545000000001	-0.00603180125	3.0437060661764716E-4	-5.016142693014705E-4
649.9544	1302.0457	6013.0	-0.36997783	0.36005273	0.002947448235294117	-0.006827891176470587	-8.847628027681671E-5	-4.682881920415221E-5
644.14624	1307.8538	6030.0	-0.3296237	0.295071	0.002373772352941176	-0.0038224547058823507	-3.374564013840831E-5	1.7679038062283744E-4
639.27893	1312.7211	6046.0	-0.2925158	0.26752496	0.0023192437500000017	-0.001721627500000003	-3.408037683823393E-6	1.3130170036764673E-4
632.68054	1317.4896	6063.0	-0.31657037	0.26384684	-0.0014149747058823528	-2.1635999999999715E-4	-2.1965990916955028E-4	8.854514705882389E-5
624.8758	1323.3431	6079.0	-0.40988	0.2961538	-0.005831851875000002	0.0020191849999999997	-2.760548230698531E-4	1.397215624999998E-4
616.9337	1328.2997	6096.0	-0.48766407	0.29927227	-0.004575533529411764	1.8343941176470496E-4	7.390107915224929E-5	-1.0798503460207617E-4
609.29346	1332.3533	6112.0	-0.53904635	0.29214385	-0.0032113925	-4.455262500000015E-4	8.525881433823525E-5	-3.9310353860294156E-5
599.6419	1336.3433	6129.0	-0.5684694	0.25180814	-0.0017307676470588239	-0.00237268882352941	8.709557958477508E-5	-1.1336250432525932E-4
591.495	1340.2526	6146.0	-0.5553764	0.20558041	7.701764705882366E-4	-0.002719278235294119	1.4711435986159178E-4	-2.0387612456747596E-5
584.4417	1342.5194	6163.0	-0.5101349	0.15658668	0.0026612647058823556	-0.002881984117647058	1.1124048442906583E-4	-9.570934256055232E-6
578.55414	1344.9639	6179.0	-0.41222402	0.118347295	0.006119429999999995	-0.0023899615625	2.1613533088235247E-4	3.075140969669113E-5
574.2097	1347.3951	6196.0	-0.28245768	0.109162465	0.007633314117647061	-5.402841176470591E-4	8.905200692041563E-5	1.0880455557958476E-4
570.3488	1349.3256	6212.0	-0.16757977	0.09288025	0.007179869375	-0.0010176384375000002	-2.8340296415441308E-5	-2.9834644990808815E-5
566.44806	1351.276	6229.0	-0.14847444	0.09746163	0.0011238429411764691	2.6949294117647034E-4	-3.56236849048443E-4	7.571361051038062E-5
561.19116	1352.0	6246.0	-0.19459037	0.08067924	-0.0027127017647058825	-9.871994117647055E-4	-2.2567910034602067E-4	-7.392307958477505E-5
554.18536	1354.2036	6262.0	-0.32431152	0.06620049	-0.008107571875	-9.049218749999999E-4	-3.371793818933824E-4	5.142346047794097E-6
547.33014	1355.0	6279.0	-0.44497624	0.06398534	-0.007097924705882353	-1.3030294117647053E-4	5.939100994809692E-5	4.55658196366782E-5
539.6951	1356.0	6295.0	-0.5185608	0.053893737	-0.004599035000000001	-6.307251875000003E-4	1.5618060661764697E-4	-3.127639039522061E-5
531.94165	1357.0	6312.0	-0.5332265	0.0469982	-8.626882352941179E-4	-4.056198235294118E-4	2.1978510380622844E-4	1.3241491998269911E-5
524.28906	1357.9277	6328.0	-0.5110576	0.033944275	0.001385556250000003	-8.158703124999996E-4	1.4051528033088255E-4	-2.564065556066174E-5
517.3934	1358.0	6345.0	-0.47343683	0.01370637	0.002212986470588237	-0.001190465	4.867236591695494E-5	-2.2034981617647077E-5
511.59169999999995	1358.0	6361.0	-0.39859584	0.0028051399	0.004677561875	-6.813268812500001E-4	1.5403596277573518E-4	3.182113242187499E-5
506.4714	1358.0	6378.0	-0.31504762	-0.019105325	0.004914601176470588	-0.0012888508764705882	1.394348832179933E-5	-3.5736705601211064E-5
500.79724	1357.2657	6395.0	-0.26478207	-0.03506801	0.002956797058823529	-9.389814705882351E-4	-1.1516494809688584E-4	2.058055328719724E-5
494.87354000000005	1355.2911	6411.0	-0.28017083	-0.08882148	-9.617975000000001E-4	-0.003359591875	-2.449121599264706E-4	-1.512881502757353E-4
487.4239	1354.356	6428.0	-0.36437693	-0.110473454	-0.004953300000000001	-0.001273645529411765	-2.347942647058824E-4	1.2270272621107265E-4
479.64594	1352.4115	6445.0	-0.4651607	-0.1345636	-0.005928457058823529	-0.0014170674117647063	-5.736217993079579E-5	-8.436581314878899E-6
472.2179	1350.5544	6461.0	-0.51536787	-0.13827583	-0.003137948124999998	-2.3201437499999894E-4	1.744068083639707E-4	7.406581479779421E-5
465.6123	1347.0748	6478.0	-0.48642546	-0.16178514	0.0017024947058823514	-0.0013829005882352945	2.847319312283735E-4	-6.769918901384092E-5
457.37738	1344.1887	6495.0	-0.46411672	-0.19929469	0.0013122788235294114	-0.002206444117647059	-2.2953875432525884E-5	-4.8443737024221435E-5
451.98102	1341.3207	6511.0	-0.39004555	-0.22165452	0.004629448124999998	-0.0013974893749999998	2.0732308134191165E-4	5.055967141544119E-5
445.318	1337.5453	6528.0	-0.3681166	-0.23481575	0.0012899382352941178	-7.741899999999998E-4	-1.9644175821799295E-4	3.666466911764706E-5
440.42926	1334.6195	6545.0	-0.31463882	-0.2201741	0.003145751764705884	8.612735294117634E-4	1.091655017301039E-4	9.620373702422137E-5
436.6816	1330.6816	6561.0	-0.24035199	-0.22253184	0.004642926875	-1.4735874999999982E-4	9.357344439338223E-5	-6.30395174632352E-5
433.94043	1327.9404	6577.0	-0.15767467	-0.21451886	0.0051673325	5.008112500000002E-4	3.27753515625E-5	4.0510625E-5
427.93207	1323.9547	6594.0	-0.19885138	-0.21066241	-0.002422159411764706	2.2685000000000066E-4	-4.464407006920415E-4	-1.6115367647058797E-5
420.04456	1319.0222	6611.0	-0.32339486	-0.25208214	-0.0073260870588235305	-0.0024364547058823537	-2.8846633217993083E-4	-1.5666498269896202E-4
409.33084	1313.1985	6627.0	-0.57257813	-0.32007378	-0.015573954375	-0.004249477499999998	-5.154917072610293E-4	-1.1331392463235276E-4
398.7594	1307.4557	6644.0	-0.76774293	-0.38520503	-0.011480282352941178	-0.0038312500000000018	2.408042365916955E-4	2.460161764705859E-5
388.93735	1300.5624	6660.0	-0.78765947	-0.4426657	-0.001244783749999999	-0.0035912918749999995	6.397186626838237E-4	1.4997382812500143E-5
380.68256	1293.91	6677.0	-0.66227376	-0.4392703	0.007375629999999999	1.9972941176470547E-4	5.070831617647058E-4	2.230012521626297E-4
373.89374	1286.1917	6694.0	-0.48968694	-0.46452123	0.010152165882352944	-0.001485348823529412	1.6332564013840848E-4	-9.91222491349481E-5
368.04532	1279.3938	6710.0	-0.3223338	-0.46532482	0.01045957125	-5.022437499999782E-5	1.9212835477941067E-5	8.969527803308839E-5
362.22818	1271.6376	6726.0	-0.25451624	-0.4707164	0.0042385975	-3.3697375000000043E-4	-3.8881085937500005E-4	-1.7921835937500163E-5
356.40665	1265.4066	6743.0	-0.25739637	-0.44087794	-1.6941941176470474E-4	0.0017552035294117621	-2.592951124567473E-4	1.2306925173010368E-4
352.13696	1259.7054	6760.0	-0.26822504	-0.37529957	-6.369805882352965E-4	0.003857551176470588	-2.750359861591716E-5	1.2366750865051916E-4
344.73102	1254.731	6777.0	-0.32934713	-0.2942121	-0.0035954170588235273	0.004769851176470591	-1.7402567474048415E-4	5.366470588235312E-5
338.9176	1247.5568	6793.0	-0.36145705	-0.3089613	-0.002006870000000001	-9.218250000000011E-4	9.92841911764704E-5	-3.55729761029412E-4
333.1349	1240.8466	6810.0	-0.3704628	-0.36797965	-5.297499999999988E-4	-0.0034716676470588235	8.6889411764706E-5	-1.499907439446366E-4
328.57626	1233.1526	6826.0	-0.33792788	-0.47003916	0.002033432499999998	-0.006378719375000001	1.601989062499998E-4	-1.816907329963236E-4
324.75217	1225.5044	6843.0	-0.25375473	-0.512705	0.004951361764705884	-0.0025097552941176445	1.7164289792387567E-4	2.275861224048445E-4
320.7098	1217.4197	6859.0	-0.1891167	-0.5152257	0.004039876874999999	-1.5754375000000265E-4	-5.696780560661782E-5	1.4701322150735262E-4
319.0049	1210.0197	6876.0	-0.129724	-0.4893615	0.003493688235294117	0.001521423529411765	-3.2128743512110706E-5	9.876278114186868E-5
316.998	1203.9939	6892.0	-0.07785487	-0.42444113	0.003241820625	0.004057523125	-1.574172564338232E-5	1.585062247242647E-4
315.0897	1198.269	6910.0	-0.05968679	-0.35172832	0.0010093377777777779	0.004039600555555556	-1.2402682484567902E-4	-9.956983024691074E-7
315.0	1194.3213	6926.0	-0.01833656	-0.25662625	0.002584389375	0.005943879374999999	9.844072482638889E-5	1.1901742621527766E-4
315.0	1190.1854	6942.0	0.022605008	-0.19581167	0.002558848	0.0038009112500000004	-1.596335937500016E-6	-1.339355078124999E-4
314.24423	1185.4885	6959.0	0.032371316	-0.19184434	5.744887058823528E-4	2.3337235294117596E-4	-1.1672701730103807E-4	-2.098552292387544E-4
315.0	1179.7957	6976.0	0.048861146	-0.24513222	9.699900000000002E-4	-0.003134581176470589	2.3264782006920434E-5	-1.9811491349480968E-4
315.0	1172.6556	6992.0	0.03806134	-0.34713557	-6.749878750000001E-4	-0.0063752093749999995	-1.0281111718750002E-4	-2.0253926240808816E-4
316.0	1163.9904	7009.0	0.038935535	-0.50168324	5.142323529411772E-5	-0.009091039411764704	4.27300653114187E-5	-1.5975470804498263E-4
317.5	1154.5	7025.0	0.08016425	-0.62244815	0.0025767946875000004	-0.007547806875	1.5783571576286767E-4	9.645203354779401E-5
320.5	1143.0	7042.0	0.16040187	-0.71846676	0.004719859999999999	-0.005648153529411765	1.2606266544117642E-4	1.1174431444636679E-4
323.81976	1132.9506	7059.0	0.20976895	-0.7425057	0.002903945882352942	-0.0014140552941176508	-1.0681847750865044E-4	2.490646020761244E-4
326.39078	1123.0461	7075.0	0.24263524	-0.6883666	0.0020541431249999995	0.0033836937499999997	-5.311267233455889E-5	2.998593152573532E-4
330.61444	1114.7711	7092.0	0.24987142	-0.588451	4.25657647058824E-4	0.0058773882352941235	-9.579326340830444E-5	1.4668791089965434E-4
333.238	1107.048	7109.0	0.22332183	-0.4686509	-0.0015617405882352947	0.007047064705882351	-1.1690577854671288E-4	6.880449826989575E-5
336.20633	1098.1747	7125.0	0.1960952	-0.43814287	-0.001701664375	0.0019067518749999977	-8.745236672794086E-6	-3.212695519301471E-4
339.1232	1090.5072	7141.0	0.16791442	-0.44382653	-0.0017612987499999993	-3.552287499999987E-4	-3.727148437499949E-6	-1.4137378906249978E-4
342.06552	1083.8035	7158.0	0.16104442	-0.4234716	-4.041176470588244E-4	0.0011973488235294113	7.983418252595147E-5	9.132809256055353E-5
345.99744	1077.0039	7175.0	0.17607912	-0.40630808	8.843941176470596E-4	0.001009618823529411	7.57948096885814E-5	-1.1042941176470606E-5
348.98904	1071.033	7191.0	0.21578911	-0.34357208	0.002481874375	0.003921000000000001	9.984251608455878E-5	1.8196132352941188E-4
352.80704	1066.2894	7208.0	0.2201162	-0.27969483	2.545347058823533E-4	0.003757485294117647	-1.3101998053633216E-4	-9.618512110726699E-6
355.59946	1061.4005	7224.0	0.20325495	-0.25648537	-0.0010538281250000014	0.001450591250000001	-8.177267693014717E-5	-1.4418087775735288E-4
359.5589	1056.441	7241.0	0.20309404	-0.25113913	-9.465294117646255E-6	3.144847058823531E-4	6.143310769896207E-5	-6.682979671280282E-5
362.47107	1052.5289	7257.0	0.1959635	-0.23564216	-4.456587499999994E-4	9.685606249999999E-4	-2.7262090992647073E-5	4.087974494485293E-5
365.66516	1048.6697	7274.0	0.20412123	-0.21971837	4.7986647058823376E-4	9.366935294117643E-4	5.444266003460195E-5	-1.8745350346020977E-6
368.60446	1045.791	7291.0	0.18404362	-0.18190627	-0.001181035882352941	0.0022242411764705873	-9.770013840830439E-5	7.573809688581313E-5
372.0	1042.0	7308.0	0.18155451	-0.16807283	-1.46418235294117E-4	8.137317647058825E-4	6.0859861591695526E-5	-8.297114186851204E-5
374.9847	1039.0153	7324.0	0.17703898	-0.16164598	-2.8222062499999936E-4	4.0167812500000073E-4	-8.487649356617648E-6	-2.5753352481617613E-5
378.7358	1035.2642	7341.0	0.2047819	-0.19516493	0.0016319364705882338	-0.00197170294117647	1.1259747621107253E-4	-1.3961065095155712E-4
385.10742	1029.8926	7357.0	0.2951303	-0.26104316	0.0056467750000000014	-0.004117389375000001	2.509274080882355E-4	-1.3410540211397065E-4
391.19128	1027.4043	7374.0	0.37875193	-0.2569838	0.004918919411764706	2.3878588235294186E-4	-4.281503460207618E-5	2.562456033737025E-4
397.88156	1023.4123999999999	7391.0	0.45887774	-0.24183165	0.004713282941176468	8.913029411764692E-4	-1.2096262975778707E-5	3.838335640138396E-5
405.75122	1021.8123	7407.0	0.50993305	-0.15381315	0.0031909568750000013	0.00550115625	-9.51453791360292E-5	2.8811583180147067E-4
411.57098	1019.8097	7424.0	0.4631006	-0.0954544	-0.0027548500000000014	0.0034328676470588245	-3.4975334558823545E-4	-1.2166403546712797E-4
416.23416	1019.0	7440.0	0.36171755	-0.041411135	-0.006336440624999998	0.0033777040624999996	-2.238494140624998E-4	-3.44772403492656E-6
420.92352	1018.0	7457.0	0.27163422	-0.019192686	-0.005299019411764707	0.0013069675882352943	6.10247772491348E-5	-1.2180802789792384E-4
424.97153	1018.0	7473.0	0.19976544	0.017402552	-0.00449179875	0.002287202375	5.0451291360294203E-5	6.126467417279412E-5
428.79074	1017.0	7490.0	0.17303303	0.0028283864	-0.001572494705882352	-8.573038588235295E-4	1.717237673010381E-4	-1.8497095493079585E-4
431.66516	1017.0	7506.0	0.16552232	0.005576376	-4.6941937500000024E-4	1.7174935E-4	6.894220818014698E-5	6.431582555147059E-5
434.78027	1017.0	7523.0	0.16073509	0.0029025325	-2.816017647058826E-4	-1.5728491176470588E-4	1.1048094723183392E-5	-1.9354956574394465E-5
438.50662	1017.0	7540.0	0.16612601	0.011207106	3.171129411764702E-4	4.885043235294117E-4	3.5218512110726635E-5	3.798760207612456E-5
441.4075	1017.0	7556.0	0.17564872	0.01481663	5.951693750000011E-4	2.2559525000000007E-4	1.7378527113970682E-5	-1.6431817095588224E-5
445.87152	1017.0	7573.0	0.21270536	0.014991639	0.0021798023529411765	1.0294647058823443E-5	9.321370458477502E-5	-1.2664741349480978E-5
450.76123	1017.587	7589.0	0.27569768	0.0087286085	0.003937019999999999	-3.9143940624999994E-4	1.0982610294117643E-4	-2.5108378331801462E-5
456.5485	1018.0	7606.0	0.34493774	0.033531282	0.004072944705882353	0.0014589807941176472	7.995570934256082E-6	1.0884824708044984E-4
463.9894	1019.4973	7623.0	0.42910698	0.06388151	0.004951131764705885	0.0017853075294117647	5.165806228373717E-5	1.919569031141868E-5
469.18	1020.0	7639.0	0.44653323	0.08176017	0.0010891406249999985	0.0011174162499999994	-2.4137444623161788E-4	-4.174320496323533E-5
475.1061	1022.3687	7656.0	0.40471256	0.110621795	-0.0024600394117647063	0.0016977426470588235	-2.0877529628027675E-4	3.4136846885813186E-5
479.52997000000005	1023.0	7673.0	0.33290628	0.10189496	-0.004223898823529412	-5.13343235294117E-4	-1.0375643598615914E-4	-1.300638754325259E-4
484.67993	1024.0	7689.0	0.26637065	0.08193826	-0.004158476875000001	-0.0012472937500000005	4.088871783088175E-6	-4.587190716911772E-5
488.34515	1026.1726	7705.0	0.22102714	0.07757878	-0.0028339693749999985	-2.7246749999999993E-4	8.278171875000014E-5	6.0926640625000035E-5
493.21564	1028.1078	7722.0	0.24138422	0.10652524	0.001197475294117647	0.0017027329411764703	2.3714380406574385E-4	1.1618826124567472E-4
497.0656	1030.1312	7739.0	0.241008	0.11940233	-2.2130588235294733E-5	7.574758823529417E-4	-7.17415224913495E-5	-5.5603356401384035E-5
500.94903999999997	1030.9745	7755.0	0.23300214	0.12148683	-5.003662500000002E-4	1.302812500000002E-4	-2.9889728860294094E-5	-3.919966452205884E-5
504.85504000000003	1032.9275	7772.0	0.20941968	0.100078434	-0.0013872035294117647	-0.0012593174117647066	-5.216689878892732E-5	-8.17410977508651E-5
507.76904	1034.8845	7789.0	0.18587792	0.10015836	-0.0013848094117647055	4.701529411765173E-6	1.4083044982700936E-7	7.435405536332188E-5
511.6355	1036.8177	7805.0	0.18437314	0.12089294	-9.40487500000007E-5	0.0012959112500000002	8.067254136029405E-5	8.070060753676468E-5
516.55676	1039.5568	7822.0	0.24581102	0.14172663	0.0036139929411764704	0.0012255111764705876	2.1812009948096888E-4	-4.141180795847798E-6
522.10425	1041.7014	7839.0	0.30839527	0.16394982	0.0036814264705882357	0.0013072464705882355	3.966678200692075E-6	4.807958477508698E-6
529.03546	1043.6785	7855.0	0.40400904	0.1465846	0.005975860624999999	-0.0010853262499999992	1.4340213465073522E-4	-1.4953579503676468E-4
534.8375	1046.6125	7872.0	0.44724983	0.15510592	0.002543575882352943	5.012541176470588E-4	-2.0189910250865037E-4	9.332825692041517E-5
541.71576	1049.1438	7889.0	0.44515184	0.15401253	-1.2341117647058787E-4	-6.43170588235294E-5	-1.5688159169550183E-4	-3.3268892733564015E-5
547.5	1051.5	7905.0	0.41099963	0.15846378	-0.002134513125000001	2.7820312499999937E-4	-1.256938717830883E-4	2.140751148897055E-5
553.2784	1054.4261	7922.0	0.3597498	0.17939042	-0.003014695882352941	0.0012309788235294115	-5.177545631487883E-5	5.604562932525954E-5
556.8031	1058.8031	7938.0	0.27380604	0.21085481	-0.005371485000000002	0.0019665243750000005	-1.4729931985294132E-4	4.5971596966911814E-5
560.7296	1061.3647	7954.0	0.20760551	0.21506895	-0.004137533124999999	2.633837500000003E-4	7.712199218750022E-5	-1.0644628906250001E-4
562.24304	1064.243	7971.0	0.10740707	0.20273344	-0.005894025882352941	-7.25618235294119E-4	-1.033231033737025E-4	-5.817658737024231E-5
565.21674	1067.2168	7988.0	0.088215634	0.17820536	-0.0011289079999999996	-0.0014428282352941164	2.8030105190311424E-4	-4.218882352941161E-5
566.1542	1071.3083	8005.0	0.04983877	0.1846385	-0.0022574625882352943	3.7842000000000024E-4	-6.638556401384086E-5	1.0713224913494804E-4
567.0	1075.2065	8021.0	0.03036284	0.2205775	-0.001217245625	0.0022461875	6.50135602022059E-5	1.1673546874999998E-4
569.0057	1080.0171	8038.0	0.042892102	0.28436917	7.37015411764706E-4	0.003752451176470588	1.1495653157439446E-4	8.860374567474048E-5
570.0	1085.8224	8054.0	0.06044185	0.34282777	0.0010968592499999998	0.0036536624999999982	2.249023988970586E-5	-6.174292279411867E-6
571.0	1090.7365	8071.0	0.06358483	0.36317652	1.8488117647058803E-4	0.0011969852941176487	-5.364576903114187E-5	-1.4451042387543232E-4
572.0	1095.6785	8087.0	0.06186462	0.34328032	-1.0751312499999955E-4	-0.0012435124999999984	-1.8274643841911726E-5	-1.5253111213235296E-4
573.79065	1098.5813	8104.0	0.061246485	0.26685113	-3.636088235294111E-5	-0.004495834705882355	4.1854260380622616E-6	-1.9131307093425627E-4
574.0	1101.7739	8121.0	0.05130773	0.17851278	-5.846326470588236E-4	-0.005196373529411763	-3.225128027681662E-5	-4.12081660899652E-5
574.0	1105.4006	8137.0	0.02639513	0.14390565	-0.0015570375000000002	-0.002162945625000001	-6.077530330882354E-5	1.8958924402573516E-4
574.0	1109.0	8154.0	-0.014312177	0.17381027	-0.0023945474705882354	0.0017590952941176467	-4.9265292387543244E-5	2.307082893598616E-4
574.0	1112.1735	8170.0	-0.037860796	0.18763848	-0.0014717886875	8.642631250000005E-4	5.767242394301471E-5	-5.592701056985289E-5
573.0	1115.5193	8187.0	-0.05775041	0.21569501	-0.0011699772941176471	0.0016503841176470585	1.7753611375432523E-5	4.624241133217989E-5
572.5514	1118.8972	8204.0	-0.043489598	0.19760619	8.388712941176474E-4	-0.001064048235294118	1.1816756401384085E-4	-1.5967249134948096E-4
572.0	1122.7858	8220.0	-0.056527685	0.20684257	-8.148804375000002E-4	5.77273750000001E-4	-1.0335948322610298E-4	1.0258262408088243E-4
570.6746	1126.6508	8237.0	-0.06458282	0.2352451	-4.738314705882352E-4	0.0016707370588235299	2.006170393598618E-5	6.43213711072664E-5
571.0	1131.8866	8253.0	-0.03359321	0.2764473	0.001936850625	0.0025751374999999996	1.506676309742647E-4	5.652502757352936E-5
570.0	1137.774	8270.0	-0.034271255	0.34909347	-3.9885000000000124E-5	0.004273304117647059	-1.1627856617647059E-4	9.98921539792388E-5
567.79553	1145.818	8287.0	-0.07821081	0.45062557	-0.0025846797058823533	0.0059724764705882324	-1.4969380622837373E-4	9.995131487889255E-5
564.7865	1151.3202	8303.0	-0.1503549	0.47043636	-0.0045090056250000005	0.0012381743750000014	-1.2027036994485295E-4	-2.9589388097426444E-4
562.9421	1157.1737	8320.0	-0.18382087	0.4248724	-0.001968586470588234	-0.0026802329411764712	1.4943642084775096E-4	-2.3049454801038073E-4
560.9876	1161.0248	8336.0	-0.1772569	0.30098403	4.1024812500000014E-4	-0.007743023124999998	1.4867716222426465E-4	-3.1642438648897043E-4
559.066	1162.9341	8353.0	-0.13581017	0.1566241	0.0024380429411764697	-0.008491760588235295	1.1928204801038057E-4	-4.404338019031157E-5
557.16315	1164.8369	8370.0	-0.09965995	0.040672027	0.0021264835294117655	-0.006820710176470588	-1.832702422145319E-5	9.829708304498275E-5
556.1767	1166.8232	8386.0	-0.07251096	0.01577906	0.0016968118749999999	-0.0015558104375	-2.685447840073535E-5	3.2905623368566174E-4
554.5	1168.5	8403.0	-0.081697494	0.029208332	-5.403843529411763E-4	7.899571764705881E-4	-1.3159977811418684E-4	1.37986330233564E-4
552.24646	1169.3768	8419.0	-0.096658185	0.055926982	-9.350431874999999E-4	0.001669915625	-2.4666177159926476E-5	5.499740303308824E-5
551.32904	1170.6709	8436.0	-0.08698009	0.05500227	5.692997058823528E-4	-5.4394823529411834E-5	8.849075843425603E-5	-1.0143002638408305E-4
550.2075	1171.7925	8452.0	-0.081851035	0.04370969	3.205659374999996E-4	-7.057862499999998E-4	-1.5545860523897075E-5	-4.071196415441175E-5
547.45496	1172.545	8470.0	-0.10497742	0.036391	-0.0012847991666666667	-4.0659388888888905E-4	-8.918695023148145E-5	1.662179783950615E-5
543.58264	1174.0	8486.0	-0.16671693	0.06506728	-0.0038587193750000007	0.0017922675000000003	-1.6087001302083338E-4	1.3742883680555558E-4
536.048	1175.488	8502.0	-0.39451253	0.079196796	-0.014237224999999997	8.830947499999997E-4	-6.486566015624997E-4	-5.682329687500004E-5
530.94617	1177.3513	8519.0	-0.46804658	0.1044063	-0.004325532352941177	0.0014829119999999996	5.830407439446364E-4	3.528336764705882E-5
522.7491	1179.3127	8535.0	-0.5403971	0.13185795	-0.004521907499999998	0.0017157281250000005	-1.2273446691176326E-5	1.4551007812500054E-5
517.2489	1180.2504	8552.0	-0.48857695	0.107172094	0.003048244117647056	-0.0014521091764705886	4.4530303633217964E-4	-1.8634337067474052E-4
512.60657	1180.0	8569.0	-0.36992532	0.040648166	0.006979507647058824	-0.003913172235294117	2.312507958477511E-4	-1.4476841522491343E-4
508.76070000000004	1180.0	8586.0	-0.23990794	-0.022772485	0.007648081176470589	-0.0037306265294117643	3.9327854671280286E-5	1.0737982698961922E-5
504.90999999999997	1180.0	8602.0	-0.17692998	-0.046149813	0.0039361225	-0.001461083	-2.3199741727941182E-4	1.4184647058823526E-4
502.9551	1180.0	8618.0	-0.10552979	-0.033922758	0.004462511874999999	7.641909375E-4	3.2899335937499957E-5	1.3907962109375E-4
499.07090000000005	1179.0	8635.0	-0.12493493	-0.041440498	-0.0011414788235294118	-4.422200000000001E-4	-3.2964651167820063E-4	-7.09653492647059E-5
494.318	1178.0	8651.0	-0.19272503	-0.06154137	-0.0042368812499999995	-0.0012563045	-1.9346265165441173E-4	-5.088028124999999E-5
488.57947	1177.0	8669.0	-0.3048167	-0.086208194	-0.006227315000000001	-0.0013703791111111113	-1.1057965277777784E-4	-6.337478395061745E-6
481.70714999999996	1175.2357	8685.0	-0.43045312	-0.09864857	-0.007852276250000002	-7.775235000000002E-4	-1.0156007812500006E-4	3.7053475694444446E-5
476.458	1174.229	8701.0	-0.45781985	-0.090914756	-0.0017104206249999969	4.8336337500000034E-4	3.838659765625003E-4	7.880542968750003E-5
473.3008	1174.0	8718.0	-0.34423658	-0.06120737	0.00668136882352941	0.0017474932941176473	4.936346734429062E-4	7.436058347750865E-5
471.34323	1174.0	8735.0	-0.16837783	-0.015188832	0.010344632352941177	0.0027069728235294115	2.1548608996539812E-4	5.6439972318339076E-5
470.5	1174.0	8751.0	-0.08084063	0.0060514645	0.005471075000000001	0.00132751853125	-3.0459733455882355E-4	-8.621589326746323E-5
470.0	1174.0	8768.0	0.05816218	0.042546894	0.008176635882352942	0.0021467899705882353	1.5915064013840834E-4	4.8192437608131496E-5
470.0	1174.0	8880.0	0.05816218	0.042546894	0.0	0.0	-7.300567752100841E-5	-1.9167767594537816E-5
