# Supplementary material for: Finger drawing on smartphone screens enables early Parkinson’s disease detection through hybrid 1D-CNN and BiGRU deep learning architecture
Source: PLoS One. 2025 Jul 14;20(7):e0327733. doi: 10.1371/journal.pone.0327733 (PMC12258557; doi:10.1371/journal.pone.0327733)
Supplement: S2 File — (ZIP) [file pone.0327733.s002.zip › Dataset/Spiral/healthy/056_HC_SPIR_R.txt]

470.0	658.0	0.0	0.0	0.0	0.0	0.0	0.0	0.0
481.65436	654.11523	127.0	0.25616235	-0.10530305	0.002017026377952756	-8.29157874015748E-4	1.5882097464194926E-5	-6.528802157604315E-6
486.60074	654.0	145.0	0.22972468	0.044729352	-0.0014687594444444442	0.008335133444444445	-1.9365476791095555E-4	5.091272954700107E-4
492.0782	654.0	160.0	0.2654325	0.05384939	0.0023805213333333354	6.080025333333332E-4	2.566187185185186E-4	-5.151420607407408E-4
497.7085	654.0	176.0	0.30598116	0.043237302	0.0025342912499999974	-6.632554999999999E-4	9.610619791666379E-6	-7.945362708333331E-5
506.43253	654.0	193.0	0.42452604	0.033656258	0.006973228235294119	-5.635908235294115E-4	2.611139403114189E-4	5.86262802768167E-6
518.1413	657.71375	209.0	0.60771114	0.12232411	0.011449068750000003	0.0055417407499999995	2.7974003216911774E-4	3.815832233455882E-4
531.66486	661.4757	226.0	0.8407923	0.22356448	0.013710656470588237	0.005955315882352942	1.3303457179930788E-4	2.4327948961937777E-5
547.9967	665.2215	242.0	1.0381082	0.30991432	0.012332243749999992	0.005396865000000001	-8.615079503676527E-5	-3.490318014705881E-5
567.50476	670.8649	259.0	1.2269238	0.37897626	0.011106800000000005	0.004062467058823529	-7.208492647058747E-5	-7.849399653979247E-5
586.46704	676.5819	276.0	1.3127043	0.39763355	0.005045911764705885	0.001097487647058823	-3.565228373702424E-4	-1.7441055363321797E-4
603.1544	680.7693	292.0	1.279044	0.362927	-0.0021037687499999985	-0.002169159375	-4.468550321691177E-4	-2.0416543887867645E-4
614.6323	684.0	309.0	1.0380671	0.29313624	-0.014175111764705891	-0.004105338823529412	-7.100790008650526E-4	-1.1389290873702424E-4
619.5	685.5	325.0	0.4967255	0.13455556	-0.03383385	-0.0099112925	-0.0012286711397058816	-3.6287210477941174E-4
639.21234	690.84247	342.0	0.458512	0.12467556	-0.0022478529411764712	-5.811764705882345E-4	0.0018579998269896193	5.488303546712803E-4
657.5794	696.5732	358.0	0.7936054	0.23931962	0.020943337500000003	0.00716525375	0.0014494494025735296	4.8415188878676466E-4
674.597	701.35486	375.0	1.1388537	0.3397474	0.02030872352941177	0.005907516470588233	-3.733023356401376E-5	-7.398454584775102E-5
689.4413	707.16547	392.0	1.228053	0.38162062	0.005247017647058823	0.002463130588235297	-8.85982698961938E-4	-2.0261093425605507E-4
704.2671	713.58124	408.0	1.0495424	0.38137013	-0.011156912500000005	-1.5655625000002976E-5	-0.0010252456341911767	-1.5492413832720624E-4
718.663	720.236	425.0	0.784033	0.40187734	-0.0156182	0.0012063064705882384	-2.62428676470588E-4	7.188012326989655E-5
731.3464	727.8976	442.0	0.75063276	0.46225092	-0.0019647199999999984	0.0035513870588235285	8.031458823529414E-4	1.3794591695501707E-4
742.5379	735.3586	458.0	0.6750672	0.5010625	-0.004722847500000002	0.0024257237499999973	-1.7238296875000023E-4	-7.03539568014707E-5
754.0	744.5	475.0	0.61388665	0.53006864	-0.0035988558823529413	0.0017062435294117656	6.611715397923886E-5	-4.23223659169548E-5
769.12976	755.34735	492.0	0.6948775	0.6152009	0.004764167647058827	0.005007780000000004	4.919425605536334E-4	1.9420802768166108E-4
782.6031	765.1451	508.0	0.8072136	0.67793554	0.007021006249999996	0.003920914999999997	1.4105241268382306E-4	-6.792906250000045E-5
793.93945	776.93945	525.0	0.8262106	0.7298625	0.0011174705882352966	0.0030545270588235272	-3.4726680363321764E-4	-5.096399653979234E-5
804.7913	789.7565	542.0	0.7491654	0.7873364	-0.004532070588235296	0.003380817647058828	-3.3232595155709366E-4	1.9193564013841217E-5
814.44403	804.2217	558.0	0.58553433	0.8571215	-0.010226941875	0.004361568749999996	-3.5592945542279393E-4	6.1296943933823E-5
823.8486	818.1577	575.0	0.48026177	0.91459197	-0.0061925035294117655	0.003380615882352944	2.373199026816608E-4	-5.770310986159127E-5
833.44354	832.8209	591.0	0.49827787	0.9544803	0.0011260062500000022	0.0024930206249999948	4.574068612132355E-4	-5.547470358455934E-5
842.5	848.5	608.0	0.5229519	0.95747805	0.0014514135294117654	1.7633823529411888E-4	1.914160467128019E-5	-1.362754346885809E-4
854.7421	868.5702	624.0	0.6123237	1.0864018	0.0055857375	0.008057734375	2.5839524816176465E-4	4.925872587316176E-4
865.62915	887.9867	641.0	0.6844622	1.2151958	0.004243441176470588	0.007576117647058828	-7.895860726643602E-5	-2.833039576124544E-5
874.91455	905.8291	658.0	0.6682936	1.2540796	-9.510941176470574E-4	0.002287282352941178	-3.0556089965397916E-4	-3.111079584775088E-4
884.41125	923.8225	674.0	0.604598	1.1888381	-0.003980975000000005	-0.004077593750000011	-1.893675551470592E-4	-3.978047564338243E-4
891.7782	942.44556	691.0	0.4955912	1.1156416	-0.0064121647058823505	-0.004305676470588229	-1.4301115916954976E-4	-1.3416630622836335E-5
897.4965	960.4895	707.0	0.35333776	1.088331	-0.00889084	-0.0017069125000000046	-1.5491720588235313E-4	1.62422748161764E-4
902.4899	975.9597	724.0	0.26200053	1.0241538	-0.0053727782352941175	-0.0037751294117647086	2.0694480968858135E-4	-1.2165981833910024E-4
906.2705	991.7173	741.0	0.17250273	0.9292866	-0.005264576470588236	-0.00558042352941176	6.364809688581268E-6	-1.0619377162629715E-4
913.0	1010.0	757.0	0.20114681	0.93131423	0.001790255000000001	1.2672687500000362E-4	4.409269669117648E-4	3.5669690027573524E-4
921.9255	1031.6212	774.0	0.3883642	1.1130981	0.011012787647058823	0.010693168823529409	5.425019204152249E-4	6.215554087370238E-4
929.1192	1049.798	791.0	0.51518905	1.2393991	0.00746028529411765	0.007429470588235294	-2.089707266435984E-4	-1.9198224913494793E-4
937.5604	1073.6813	807.0	0.58987886	1.4091716	0.004668113124999998	0.010610781250000006	-1.7451076056985325E-4	1.988319163602945E-4
943.07196	1094.2399	824.0	0.49423593	1.4099631	-0.0056260547058823536	4.6558823529402E-5	-6.055392841695502E-4	-6.21424848615918E-4
947.73285	1111.798	840.0	0.33301112	1.2746108	-0.010076550625	-0.008459518749999992	-2.781559949448529E-4	-5.316298483455871E-4
951.5681	1130.8405	857.0	0.19595501	1.1113077	-0.008062124117647057	-0.009606064705882355	1.1849567690311426E-4	-6.744387975778608E-5
952.0	1149.3649	873.0	0.06082244	1.0335888	-0.008445785625	-0.004857431250000002	-2.397884420955894E-5	2.9678959099264707E-4
951.39954	1164.8038	890.0	-0.08040373	0.9431282	-0.008307421764705883	-0.005321211764705882	8.139050605536347E-6	-2.72812067474047E-5
951.0	1179.4944	907.0	-0.15573472	0.8953621	-0.004431234705882352	-0.0028097705882352895	2.280110034602077E-4	1.4773183391003487E-4
948.6534	1196.1196	923.0	-0.20996688	0.86496526	-0.00338951	-0.0018998025000000057	6.510779411764698E-5	5.687300551470524E-5
945.8033	1213.7703	940.0	-0.23295167	0.91973746	-0.0013520464705882357	0.0032218941176470617	1.1985079584775083E-4	3.0127627162629807E-4
942.9095	1230.8145	957.0	-0.22273767	1.0278136	6.008235294117648E-4	0.006357419999999999	1.1487470588235296E-4	1.844426989619375E-4
939.0133	1244.9535	973.0	-0.25130326	1.0330566	-0.0017853493749999984	3.276875000000068E-4	-1.491358065257352E-4	-3.768582812499995E-4
933.467	1257.066	990.0	-0.30733743	0.8521976	-0.0032961276470588265	-0.01063876470588236	-8.886931012110754E-5	-6.450854238754333E-4
927.75146	1269.2466	1006.0	-0.36474112	0.6456075	-0.003587730624999997	-0.01291188125	-1.8225186121323156E-5	-1.420697840073525E-4
922.05084	1281.8983	1023.0	-0.41442886	0.609676	-0.00292280823529412	-0.002113617647058824	3.911308174740453E-5	6.351919766435986E-4
916.5	1293.0	1039.0	-0.40733233	0.63380605	4.4353312499999936E-4	0.0015081281250000009	2.1039633501838246E-4	2.2635911075367655E-4
909.50494	1304.2427	1056.0	-0.39443722	0.65982276	7.585358823529437E-4	0.0015303947058823496	1.8529573961937902E-5	1.3097988754322756E-6
904.02167	1314.9567	1073.0	-0.37813425	0.63429326	9.58998235294116E-4	-0.001501735294117646	1.1791903114186604E-5	-1.7836058823529386E-4
897.46204	1322.8966	1089.0	-0.39317045	0.52947706	-9.397625E-4	-0.006551012499999995	-1.1867254595588225E-4	-3.155798253676468E-4
890.7542	1331.4097	1106.0	-0.40629774	0.46410543	-7.721935294117655E-4	-0.003845390000000004	9.856998269896144E-6	1.591542647058818E-4
883.2778	1341.6528	1123.0	-0.42374915	0.4871146	-0.0010265535294117648	0.0013534805882352955	-1.4962352941176427E-5	3.0581591695501764E-4
876.5306	1351.1157	1139.0	-0.4413825	0.5420889	-0.0011020843749999995	0.0034358937499999985	-4.72067784926467E-6	1.3015082261029395E-4
869.00275	1360.7466	1156.0	-0.45270333	0.5937886	-6.659311764705885E-4	0.0030411588235294126	2.565607050173006E-5	-2.3219701557093288E-5
861.49005	1369.51	1172.0	-0.45792335	0.5953176	-3.262512499999995E-4	9.556250000000016E-5	2.1229995404411813E-5	-1.8409977022058828E-4
854.0	1378.5	1189.0	-0.4644782	0.5342566	-3.855794117647059E-4	-0.0035918235294117667	-3.489891868512143E-6	-2.1690506055363335E-4
844.51135	1387.4886	1205.0	-0.5181817	0.51611894	-0.0033564687499999975	-0.0011336037499999965	-1.856805836397057E-4	1.5363873621323563E-4
833.6119	1398.3882	1222.0	-0.614893	0.5702907	-0.005688900000000004	0.00318657411764706	-1.3720183823529448E-4	2.5412810986159156E-4
822.41046	1410.5895	1239.0	-0.7035028	0.6876629	-0.005212341176470586	0.006904247058823525	2.8032871972318683E-5	2.186866435986156E-4
811.8261	1422.2086	1256.0	-0.74096286	0.76638556	-0.0022035329411764716	0.004630744705882356	1.769887197231832E-4	-1.337354325259511E-4
803.432	1433.352	1272.0	-0.66881186	0.7690917	0.004509437499999998	1.6913375000000147E-4	4.195606525735293E-4	-2.7885068474264716E-4
793.96674	1444.8398	1289.0	-0.54468435	0.725474	0.007301618235294118	-0.0025657470588235348	1.6424592560553646E-4	-1.6087534169550213E-4
784.4839	1454.5161	1305.0	-0.49217275	0.63303256	0.003281975000000003	-0.005777589999999999	-2.5122770220588217E-4	-2.0074018382352902E-4
774.5716	1464.4285	1322.0	-0.52869886	0.5722055	-0.0021485947058823528	-0.0035780623529411727	-3.1944527681660915E-4	1.293839792387545E-4
764.61017	1474.3899	1338.0	-0.6031645	0.55849594	-0.0046541025	-8.568475000000006E-4	-1.5659423713235295E-4	1.7007592830882326E-4
754.41174	1483.5883	1355.0	-0.63967866	0.5399083	-0.00214789176470588	-0.0010933905882352952	1.4742416089965412E-4	-1.3914299307958505E-5
744.8829	1490.8937	1372.0	-0.6087203	0.48560447	0.0018210799999999977	-0.0031943429411764703	2.3346892733563986E-4	-1.2358543252595147E-4
734.46606	1497.3203	1388.0	-0.6074521	0.40871	7.926249999999635E-5	-0.0048059043749999995	-1.0886359375000008E-4	-1.0072258961397058E-4
724.2606	1502.8696	1405.0	-0.6005436	0.30277765	4.063823529411821E-4	-0.006231314705882353	1.9242344290657984E-5	-8.38476665224914E-5
712.84863	1507.7172	1421.0	-0.6495146	0.24197343	-0.003060687500000006	-0.0038002637500000012	-2.1669186580882427E-4	1.51940684742647E-4
701.4173	1513.2914	1438.0	-0.70287997	0.23308536	-0.003139139411764704	-5.228276470588234E-4	-4.614818339099871E-6	1.9279035899653988E-4
690.09656	1518.3011	1455.0	-0.7219869	0.2676699	-0.0011239370588235274	0.0020343847058823545	1.1854131487889274E-4	1.504242560553634E-4
680.5	1523.5	1471.0	-0.67968154	0.29137003	0.0026440849999999974	0.0014812581249999991	2.355013786764703E-4	-3.457041130514721E-5
670.7617	1526.8953	1488.0	-0.59049064	0.25728893	0.005246523529411769	-0.002004770588235293	1.5308461937716303E-4	-2.0506051254325246E-4
660.3298	1531.5568	1504.0	-0.55251145	0.2434421	0.0023736993749999963	-8.65426875000002E-4	-1.795515096507358E-4	7.120898207720568E-5
650.2888	1535.1422	1521.0	-0.5727598	0.2162891	-0.0011910794117647075	-0.001597235294117646	-2.0969286980968848E-4	-4.304755406574377E-5
638.7717	1538.0381	1538.0	-0.64234877	0.18357968	-0.00409346882352941	-0.0019240835294117658	-1.7072878892733542E-4	-1.922636678200704E-5
626.2457	1539.9591	1554.0	-0.7389239	0.12322669	-0.006035945624999997	-0.0037720618749999997	-1.214048000919117E-4	-1.1549864659926462E-4
614.105	1541.0	1571.0	-0.78340816	0.041686226	-0.0026167211764705914	-0.004796497882352942	2.0113084991349445E-4	-6.0260941608996594E-5
600.8248	1541.0	1587.0	-0.80526507	-0.025842747	-0.0013660568750000004	-0.0042205608124999995	7.816651884191194E-5	3.5996066865808896E-5
587.72437	1541.0	1604.0	-0.828767	-0.057463456	-0.0013824664705882356	-0.0018600417058823532	-9.652703287197174E-7	1.3885406509515566E-4
573.20715	1541.0	1621.0	-0.8492353	-0.062005505	-0.0012040176470588231	-2.6717935294117643E-4	1.0496989619377208E-5	9.369778546712805E-5
558.01874	1541.0	1637.0	-0.9118086	-0.04460939	-0.003910831249999996	0.0010872571875000002	-1.6917585018382333E-4	8.465228377757354E-5
543.9689	1541.0	1654.0	-0.9266072	-0.014839566	-8.705058823529409E-4	0.001751166117647059	1.788426686851209E-4	3.905346647923875E-5
531.2423	1540.0	1670.0	-0.86286294	-0.030813418	0.00398401625	-9.983657499999998E-4	3.034076332720588E-4	-1.7184574172794117E-4
516.2657	1539.0332	1687.0	-0.8457947	-0.05285855	0.0010040141176470563	-0.0012967724705882351	-1.752942430795849E-4	-1.7553336505190313E-5
499.86932	1538.0	1704.0	-0.8805174	-0.085208185	-0.0020425117647058823	-0.0019029197058823535	-1.792074048442905E-4	-3.565571972318344E-5
485.016	1538.0	1720.0	-0.9455066	-0.06319495	-0.004061824999999998	0.0013758271875000004	-1.2620707720588224E-4	2.0492168083639713E-4
469.68878	1536.336	1737.0	-0.9830461	-0.050696004	-0.0022082058823529446	7.352321176470586E-4	1.090364186851208E-4	-3.768206293252599E-5
455.0	1534.5	1754.0	-0.9538695	-0.08341469	0.001716270588235294	-0.0019246285882352939	2.3085155709342577E-4	-1.564623944636678E-4
440.58215	1532.5728	1770.0	-0.8672645	-0.12399964	0.005412812500000003	-0.0025365593749999997	2.310338694852943E-4	-3.824567417279411E-5
423.90665	1526.9689	1787.0	-0.89355713	-0.24269722	-0.0015466252941176493	-0.006982210588235294	-4.0937869377162664E-4	-2.6150889489619375E-4
409.52554	1522.447	1803.0	-0.9208309	-0.3325293	-0.0017046106249999984	-0.005614505000000002	-9.87408318014682E-6	8.548159926470572E-5
396.6468	1518.899	1820.0	-0.8653418	-0.332001	0.0032640647058823505	3.107647058823748E-5	2.922750194636676E-4	3.3209302768166116E-4
382.40656	1514.1525	1837.0	-0.82284635	-0.32629687	0.0024997323529411825	3.3553705882352787E-4	-4.496072664359812E-5	1.7909446366781788E-5
368.16916	1508.5011	1853.0	-0.7911857	-0.30369708	0.0019787906249999973	0.0014124868750000005	-3.2558857996324076E-5	6.730936351102953E-5
353.72256	1502.7383	1870.0	-0.82518804	-0.33442628	-0.002000137647058825	-0.0018076000000000008	-2.3405460423875425E-4	-1.8941687500000009E-4
340.47955	1497.0626	1886.0	-0.8524833	-0.38536564	-0.0017059537500000027	-0.0031837099999999993	1.8386493566176383E-5	-8.600687499999991E-5
329.0	1490.0	1903.0	-0.7760683	-0.41888586	0.004495000000000001	-0.001971777647058823	3.6476198529411785E-4	7.12901384083045E-5
315.5289	1482.3525	1920.0	-0.7247511	-0.4520039	0.0030186588235294153	-0.0019481200000000009	-8.684359861591679E-5	1.3916262975777617E-6
303.55853	1475.0391	1937.0	-0.6993968	-0.4827833	0.0014914294117647025	-0.0018105529411764714	-8.983702422145369E-5	8.092179930795852E-6
291.85214	1468.508	1953.0	-0.6696123	-0.4737601	0.0018615312499999995	5.639500000000006E-4	2.3131364889706062E-5	1.484064338235295E-4
279.83606	1459.8829	1969.0	-0.6897219	-0.47601473	-0.0012568499999999969	-1.4091437499999873E-4	-1.9489882812499977E-4	-4.4054023437499956E-5
269.68353	1452.5469	1986.0	-0.67022556	-0.4665526	0.0011468435294117647	5.565958823529419E-4	1.4139373702422127E-4	4.103001513840827E-5
259.88422	1443.8843	2002.0	-0.60420614	-0.492116	0.004126213750000003	-0.0015977125000000009	1.862106387867649E-4	-1.3464427389705893E-4
249.5406	1434.8488	2019.0	-0.5727326	-0.535819	0.0018513847058823478	-0.0025707647058823557	-1.3381347318339152E-4	-5.7238365051903226E-5
239.0945	1425.0945	2036.0	-0.5633305	-0.5952294	5.530647058823576E-4	-0.003494729411764704	-7.637176470588178E-5	-5.435086505190285E-5
231.0	1417.0	2053.0	-0.5449569	-0.58090705	0.0010807999999999994	8.424911764705905E-4	3.10432525951554E-5	2.551306228373703E-4
222.53297	1408.533	2069.0	-0.5127718	-0.5542109	0.002011568749999998	0.0016685093750000018	5.817304687499991E-5	5.162613740808821E-5
216.25925	1401.0123	2086.0	-0.40818003	-0.46877655	0.006152457058823528	0.005025549999999997	2.4358166522491352E-4	1.9747297794117617E-4
208.63159	1392.5396	2102.0	-0.35515562	-0.44158024	0.0033140256250000014	0.001699769375	-1.774019646139704E-4	-2.078612890624998E-4
201.10585	1383.1323	2119.0	-0.36763024	-0.48942152	-7.338011764705878E-4	-0.0028141929411764697	-2.3810745891003464E-4	-2.655271950692041E-4
194.5446	1371.8169	2136.0	-0.3989879	-0.6160613	-0.0018445682352941182	-0.007449398823529414	-6.533923875432532E-5	-2.726591695501732E-4
186.8989	1359.5731	2152.0	-0.4259757	-0.74079347	-0.0016867375000000004	-0.007795760624999995	9.86442095588236E-6	-2.1647612591911298E-5
180.36484	1347.3884	2168.0	-0.42679158	-0.8196741	-5.099249999999944E-5	-0.0049300393750000004	1.0223406250000006E-4	1.7910757812499966E-4
173.38107	1335.7622	2185.0	-0.4102757	-0.80900306	9.715223529411755E-4	6.277082352941156E-4	6.014793252595146E-5	3.2692633001730093E-4
167.7702	1323.1305	2202.0	-0.37813735	-0.7746967	0.0018904911764705905	0.002018021176470587	5.4056989619377356E-5	8.178311418685126E-5
162.25626	1309.0167	2218.0	-0.33212128	-0.79756755	0.0028760043749999978	-0.0014294281249999999	6.159457490808795E-5	-2.1546558134191167E-4
157.66455	1293.4905	2235.0	-0.2745373	-0.8858025	0.0033872929411764728	-0.00519029117647059	3.0075798010380882E-5	-2.2122723832179944E-4
154.93646	1279.4917	2252.0	-0.19470894	-0.9449103	0.004695785882352941	-0.003476929411764702	7.697017301038047E-5	1.0078598615916991E-4
153.06744	1265.5396	2268.0	-0.09844147	-0.94498086	0.006016716875	-4.4100000000033E-6	8.255818704044118E-5	2.1703246323529366E-4
148.35014	1250.5757	2285.0	-0.10332915	-0.8942198	-2.8751058823529364E-4	0.0029859447058823542	-3.7083690960207604E-4	1.7590321799307985E-4
143.54083	1230.245	2301.0	-0.19726236	-1.0017301	-0.005870825625	-0.006719393750000004	-3.489571897977942E-4	-6.065836534926473E-4
137.16422	1209.2688	2318.0	-0.3483709	-1.2517337	-0.008888737647058822	-0.014706094117647051	-1.775242365916954E-4	-4.698059039792381E-4
133.0	1190.0	2335.0	-0.3991536	-1.389063	-0.0029872176470588244	-0.008078194117647057	3.471482352941175E-4	3.8987647058823493E-4
131.6186	1172.186	2351.0	-0.24672939	-1.2889972	0.009526513125	0.006254112499999992	7.821081732536765E-4	8.957691636029406E-4
131.0	1156.6611	2368.0	-0.061907984	-1.0783724	0.010871847411764706	0.012389694117647069	7.913731098615917E-5	3.609165657439457E-4
131.0	1141.9899	2385.0	0.07781297	-0.8440273	0.008218879647058823	0.013785005882352933	-1.5605692733564017E-4	8.207716262975673E-5
131.0	1129.9996	2401.0	0.1210724	-0.7123857	0.002703714375	0.008227600000000002	-3.4469782950367645E-4	-3.4733786764705823E-4
130.92181	1118.4691	2418.0	0.06722931	-0.6137806	-0.003167240588235294	0.0058003	-3.453502919550173E-4	-1.4278235294117655E-4
131.75829	1107.4502	2434.0	0.046026323	-0.55165	-0.0013251866875	0.0038831625000000022	1.1512836879595586E-4	-1.1982109374999989E-4
133.0	1095.8673	2451.0	0.075530894	-0.5739988	0.001735563	-0.0013146352941176504	1.800440992647059E-4	-3.0575281141868545E-4
134.5	1086.5	2467.0	0.10846127	-0.58890414	0.0020581485	-9.315837499999993E-4	2.0161593749999985E-5	2.394072150735319E-5
136.47609	1076.6196	2484.0	0.13973896	-0.57181025	0.0018398641176470586	0.0010055229411764738	-1.284025778546713E-5	1.1394745242214548E-4
139.32729	1067.3635	2501.0	0.17459215	-0.5299325	0.002050187647058824	0.0024633970588235255	1.2371972318339128E-5	8.575730103806187E-5
142.40819	1058.9795	2517.0	0.19440648	-0.4847309	0.0012383956249999994	0.0028251000000000005	-5.073700137867652E-5	2.2606433823529692E-5
146.1481	1050.6298	2534.0	0.23596968	-0.46531123	0.0024448941176470583	0.0011423335294117648	7.097049956747405E-5	-9.898626297577857E-5
149.92937	1042.1766	2551.0	0.25887492	-0.47885254	0.0013473670588235306	-7.96547647058822E-4	-6.456041522491339E-5	-1.1405183391003451E-4
153.5787	1031.8425	2568.0	0.24869812	-0.53330123	-5.986352941176479E-4	-0.0032028641176470567	-1.1447072664359873E-4	-1.4154802768166086E-4
158.46211	1021.3447	2584.0	0.28238872	-0.6266877	0.002105662499999999	-0.005836654375	1.6901861213235294E-4	-1.6461189108455895E-4
164.94843	1011.75256	2600.0	0.342673	-0.6610515	0.0037677675000000015	-0.0021477375000000035	1.0388156250000014E-4	2.3055730468749978E-4
171.00893	1002.9911	2617.0	0.40627894	-0.6154208	0.0037415258823529397	0.0026841588235294134	-1.5436245674742197E-6	2.842291955017304E-4
176.99553	994.3408	2633.0	0.43651572	-0.52481544	0.0018897987500000012	0.005662834999999998	-1.1573294577205866E-4	1.8616726102941154E-4
185.06178	986.93823	2651.0	0.4667468	-0.44325873	0.0016795044444444457	0.004530928333333335	-1.1683016975308635E-5	-6.28837037037035E-5
191.34628	980.6537	2667.0	0.45174178	-0.38310587	-9.378137500000022E-4	0.0037595537499999984	-1.63582387152778E-4	-4.821091145833353E-5
198.19926	974.8506	2683.0	0.4234433	-0.32446757	-0.0017686549999999975	0.003664893750000002	-5.19275781249997E-5	-5.916249999999776E-6
205.49428	968.3793	2700.0	0.43056905	-0.30771667	4.1916176470588155E-4	9.85347058823527E-4	1.2869510380622817E-4	-1.5762039359861618E-4
215.80708	960.7953	2716.0	0.49985334	-0.348563	0.004330268124999998	-0.002552895624999999	2.444441475183823E-4	-2.2114016773897038E-4
229.57228	953.21387	2733.0	0.70154345	-0.43777502	0.011864124117647057	-0.005247765882352941	4.4316799956747405E-4	-1.5852177984429072E-4
243.65321	944.0918	2750.0	0.93623215	-0.5300087	0.013805217647058828	-0.0054255105882352935	1.1418197231833947E-4	-1.0455570934256012E-5
258.70813	936.146	2766.0	1.0468675	-0.5603943	0.006914709375000001	-0.0018991000000000008	-4.306567670036767E-4	2.204006617647058E-4
270.04193	927.6387	2783.0	0.954629	-0.55249107	-0.005425794117647065	4.648958823529435E-4	-7.259119701557098E-4	1.3905858131487908E-4
286.83215	920.18567	2800.0	0.90768194	-0.49649352	-0.0027615917647058784	0.0032939735294117618	1.5671778546712863E-4	1.6641633217993047E-4
307.05872	912.615	2817.0	1.0447549	-0.4488942	0.008063115294117648	0.00279996	6.367474740484427E-4	-2.9059619377162444E-5
324.74515	905.1133	2833.0	1.2016312	-0.41823015	0.009804768749999998	0.0019165031249999999	1.0885334099264689E-4	-5.521605468750002E-5
339.83456	898.58276	2849.0	1.1874785	-0.40345833	-8.845437499999942E-4	9.232387500000029E-4	-6.680820312499995E-4	-6.207902343749981E-5
357.7178	890.91284	2866.0	1.0834371	-0.41168287	-0.00612008235294118	-4.837964705882354E-4	-3.0797285899654035E-4	-8.276677768166108E-5
375.8252	884.0582	2882.0	1.0003963	-0.42608646	-0.005190050000000002	-9.002243750000014E-4	5.8127022058823675E-5	-2.602674402573537E-5
391.0	878.5	2899.0	0.99409354	-0.38786942	-3.7075058823529195E-4	0.0022480611764705873	2.8348820069204174E-4	1.8519326773356402E-4
404.69778	874.22925	2916.0	0.93026686	-0.30254233	-0.0037545105882352955	0.005019240588235294	-1.9904470588235314E-4	1.6301055363321805E-4
422.59058	870.4243	2932.0	0.9091907	-0.20547299	-0.0013172600000000007	0.006066833750000002	1.5232816176470593E-4	6.547457261029424E-5
442.694	868.84595	2949.0	1.0074732	-0.08817637	0.0057813235294117615	0.006899801176470588	4.175637370242213E-4	4.899808391003446E-5
460.355	867.9606	2966.0	1.1529593	-0.007980958	0.008558005882352945	0.004717377176470589	1.633342560553637E-4	-1.283778823529411E-4
475.06235	868.0	2982.0	1.1494124	0.05390218	-2.2168125000000816E-4	0.0038676961250000003	-5.487304457720596E-4	-5.31050657169118E-5
490.42917	868.0	2999.0	0.93664366	0.07386072	-0.012515808235294112	0.0011740317647058827	-7.231839403114179E-4	-1.5845084472318339E-4
506.29376	869.69934	3015.0	0.8192431	0.107455105	-0.007337534999999999	0.0020996490624999994	3.2364207720588206E-4	5.7851081112132296E-5
520.7357	871.5919	3032.0	0.8168995	0.1408928	-1.3785882352941183E-4	0.0019669232352941186	4.235103633217993E-4	-7.80740160034593E-6
533.0	873.5	3049.0	0.8143711	0.17089711	-1.4872941176470507E-4	0.0017649594117647046	-6.394463667819557E-7	-1.1880224913494943E-5
544.1905	874.3651	3065.0	0.7025152	0.13468497	-0.0069909937500000005	-0.0022632587500000002	-4.2764152113970597E-4	-2.5176363511029406E-4
558.8974	878.47437	3082.0	0.67801416	0.1702668	-0.001441237647058822	0.0020930488235294123	3.2645624134948107E-4	2.5625338667820076E-4
574.18353	882.2959	3099.0	0.7920574	0.2225772	0.00670842588235294	0.003077082352941177	4.79391972318339E-4	5.788432525951556E-5
587.9935	886.99817	3115.0	0.9166151	0.30976322	0.00778485625	0.00544912625	6.72768979779412E-5	1.4825274356617646E-4
600.12396	892.562	3131.0	0.9126844	0.37540653	-2.4566875000000404E-4	0.004102706875000001	-5.019078125000002E-4	-8.415121093749997E-5
613.33057	897.28455	3148.0	0.7893686	0.363908	-0.007253870588235293	-6.763841176470592E-4	-4.12247166955017E-4	-2.811229995674741E-4
627.0839	903.542	3165.0	0.72103816	0.35474744	-0.004019437647058823	-5.388564705882344E-4	1.902607612456747E-4	8.089861591695579E-6
640.8407	909.0973	3181.0	0.78343433	0.38138288	0.0038997606249999983	0.0016647149999999972	4.949498920036764E-4	1.3772321691176448E-4
652.56744	914.2837	3198.0	0.8012052	0.3531968	0.0010453452941176467	-0.001658004705882353	-1.679067841695501E-4	-1.954541003460206E-4
661.50385	918.90234	3215.0	0.66941494	0.30641833	-0.007752368235294114	-0.002751674705882351	-5.17512560553633E-4	-6.433352941176457E-5
667.4224	923.42236	3232.0	0.4212488	0.26648366	-0.01459800823529412	-0.002349098235294118	-4.026847058823533E-4	2.3680968858131344E-5
674.216	929.162	3248.0	0.25865594	0.27820945	-0.01016205375	7.328618750000009E-4	2.772471553308825E-4	1.9262250689338242E-4
679.83594	934.87695	3264.0	0.18920363	0.3354636	-0.004340769374999998	0.0035783843749999968	3.6383027343750017E-4	1.7784515624999974E-4
686.22644	942.22644	3281.0	0.25243095	0.4060715	0.0037192541176470574	0.004153405882352941	4.741190289792385E-4	3.3824794550173214E-5
693.9592	953.43884	3298.0	0.37529725	0.55989265	0.007227429411764708	0.009048302941176471	2.063632525951559E-4	2.879351211072665E-4
701.48456	966.348	3314.0	0.47080132	0.76732194	0.005969004375	0.012964330625	-7.865156479779426E-5	2.447517302389705E-4
709.0	979.5	3331.0	0.49384594	0.92410547	0.0013555658823529387	0.009222560588235295	-2.7137873486159184E-4	-2.2010411980968848E-4
714.5958	996.5907	3348.0	0.42609024	1.0607489	-0.003985629411764704	0.008037848823529418	-3.1418795847750836E-4	-6.96889273356398E-5
721.11194	1015.7799	3364.0	0.37178186	1.1898773	-0.0033942737499999993	0.008070524999999995	3.695972886029404E-5	2.042261029411036E-6
728.486	1035.2151	3381.0	0.38141292	1.2829055	5.665329411764688E-4	0.00547224705882353	2.3298862889273343E-4	-1.5283987889273324E-4
733.9952	1053.9839	3397.0	0.38829285	1.3275425	4.2999562500000213E-4	0.0027898125000000024	-8.533582261029167E-6	-1.6765215992647046E-4
738.7872	1075.8296	3414.0	0.35570928	1.3326488	-0.0019166805882352945	3.0037058823529457E-4	-1.3803977724913507E-4	-1.4643775951557104E-4
740.7726	1095.4983	3431.0	0.21093428	1.2780746	-0.008516176470588235	-0.0032102470588235305	-3.882056401384083E-4	-2.06506920415225E-4
740.0	1113.3248	3447.0	-0.014273753	1.1927794	-0.0140755020625	-0.005330950000000001	-3.474578494944853E-4	-1.325439338235294E-4
741.0	1130.7283	3464.0	-0.12052064	1.0787561	-0.006249816882352941	-0.006707252941176467	4.6033442236159173E-4	-8.095899653979211E-5
739.5	1148.5	3480.0	-0.152814	0.99310637	-0.0020183350000000004	-0.005353108125000006	2.6446761764705877E-4	8.463405101102883E-5
738.636	1166.276	3497.0	-0.1446342	0.9786654	4.8116470588235383E-4	-8.494688235294116E-4	1.470293944636679E-4	2.6491995891003494E-4
734.35846	1181.7108	3514.0	-0.18670925	0.9817761	-0.0024750029411764705	1.8298235294117774E-4	-1.7389221453287203E-4	6.073242214532878E-5
728.7729	1197.6813	3530.0	-0.32897705	0.9448829	-0.0088917375	-0.0023058250000000044	-4.010459099264706E-4	-1.555504595588239E-4
721.25037	1213.4993	3547.0	-0.4985265	0.9108864	-0.009973497058823529	-0.001999794117647058	-6.363291522491346E-5	1.800181660899685E-5
712.4951	1229.2078	3563.0	-0.6022403	0.8954607	-0.006482112499999998	-9.641062499999992E-4	2.182115349264707E-4	6.473049172794117E-5
704.16797	1245.1312	3580.0	-0.64136535	0.9278186	-0.0023014735294117645	0.0019034058823529441	2.4591993944636666E-4	1.6867718425605548E-4
695.6697	1260.6606	3599.0	-0.5989597	0.9296745	0.0022318763157894717	9.767894736841634E-5	2.3859736027374926E-4	-9.503825973602778E-5
686.25635	1280.4873	3613.0	-0.58871573	1.0367253	7.317121428571423E-4	0.007646485714285722	-1.0715458378088068E-4	5.392004833512361E-4
675.45447	1300.6667	3630.0	-0.6152666	1.2067448	-0.0015618158823529414	0.01000114705882353	-1.34913413247652E-4	1.3850949085516512E-4
666.3115	1317.0393	3647.0	-0.6262164	1.2108734	-6.441058823529418E-4	2.42858823529414E-4	5.3982941176470566E-5	-5.740169550173009E-4
653.6077	1329.6243	3663.0	-0.7082596	1.0080435	-0.005127699999999999	-0.01267686875	-2.802246323529411E-4	-8.074829733455884E-4
639.736	1340.2263	3680.0	-0.81849223	0.6959281	-0.00648427235294118	-0.018359729411764707	-7.979837370242241E-5	-3.3428592128027687E-4
625.6363	1350.5455	3696.0	-0.9109166	0.46555468	-0.005776523124999995	-0.014398338750000003	4.4234326746324046E-5	2.47586916360294E-4
612.2044	1358.197	3713.0	-0.94296527	0.36235958	-0.0018852158823529413	-0.006070299999999999	2.28900426038062E-4	4.898846323529414E-4
599.076	1363.4069	3729.0	-0.87655103	0.2912948	0.004150889999999997	-0.00444154875	3.772566176470587E-4	1.0179695312499996E-4
584.98376	1366.5737	3746.0	-0.8109616	0.15591435	0.0038582017647058858	-0.007963555882352941	-1.7216955017300683E-5	-2.0717689013840835E-4
570.35004	1367.0	3763.0	-0.83047074	-0.021381797	-0.0011475964705882375	-0.01042918511764706	-2.944587197231837E-4	-1.4503701384083046E-4
558.6376	1367.0	3779.0	-0.80200523	-0.14437267	0.0017790943749999982	-0.0076869295625	1.8291817784926473E-4	1.713909721966912E-4
549.8029	1364.7606	3796.0	-0.6704977	-0.22001228	0.0077357370588235315	-0.004449388823529412	3.5039074610726664E-4	1.9044357288062284E-4
540.2346	1362.8469	3812.0	-0.5208554	-0.23792134	0.00935264375	-0.0011193162500000003	1.0105666819852931E-4	2.081295358455882E-4
530.02356	1360.0078	3829.0	-0.45127186	-0.23886639	0.004093149411764703	-5.5591176470588403E-5	-3.09382019896194E-4	6.257206314878893E-5
518.82477	1356.2749	3846.0	-0.53612924	-0.24940217	-0.00499161058823529	-6.19751764705882E-4	-5.343976470588231E-4	-3.3185916955017275E-5
506.4615	1351.4176	3862.0	-0.6910416	-0.30298832	-0.009682022500000005	-0.003349134374999998	-2.931507444852947E-4	-1.7058641314338227E-4
494.91135	1346.6371	3878.0	-0.78063786	-0.3419694	-0.005599766249999999	-0.0024363175	2.551410156250004E-4	5.705105468749988E-5
484.0	1341.5	3896.0	-0.7471059	-0.35842246	0.0018628866666666683	-9.140588888888899E-4	4.145918287037037E-4	8.456992283950612E-5
471.83618	1333.1921	3912.0	-0.7001594	-0.42736903	0.00293415625	-0.004309160624999999	6.695434895833324E-5	-2.121938585069443E-4
457.29257	1325.6462	3929.0	-0.76596475	-0.49587405	-0.0038709029411764695	-0.004029707058823531	-4.0029759948096875E-4	1.6438445069204023E-5
440.99753	1315.8875	3945.0	-0.9215927	-0.5907463	-0.009726746875000004	-0.005929515624999996	-3.6599024586397096E-4	-1.1873803538602908E-4
423.46906	1305.646	3962.0	-1.1137354	-0.6674867	-0.011302511764705876	-0.004514141176470591	-9.269205233563952E-5	8.325732050172971E-5
409.60306	1295.5168	3979.0	-1.1253263	-0.68809724	-6.818176470588277E-4	-0.0012123847058823569	6.247467128027676E-4	1.942209688581314E-4
396.31708	1285.1289	3995.0	-0.943434	-0.6855198	0.01136826875	1.6109000000000262E-4	7.531303998161768E-4	8.584216911764747E-5
382.08414	1272.5631	4012.0	-0.7748923	-0.72599685	0.009914217647058824	-0.0023810029411764715	-8.553241782006917E-5	-1.4953487889273376E-4
368.58374	1261.2146	4028.0	-0.731714	-0.7439602	0.00269864375	-0.0011227093749999958	-4.509733685661765E-4	7.864334788602973E-5
355.5	1248.5	4045.0	-0.7664575	-0.7750517	-0.002043735294117649	-0.0018289117647058853	-2.7896347318339114E-4	-4.154131704152291E-5
346.30936	1236.633	4062.0	-0.68851554	-0.7661598	0.004584821176470587	5.230529411764743E-4	3.8991508650519034E-4	1.383508650519035E-4
337.89108	1222.0594	4078.0	-0.5268893	-0.8221119	0.010101640000000002	-0.0034970062500000038	3.4480117647058846E-4	-2.5125369944852986E-4
330.36264	1205.7252	4095.0	-0.3703832	-0.93440795	0.009206241176470587	-0.0066056499999999985	-5.267051903114207E-5	-1.8286139705882322E-4
327.9809	1190.8472	4111.0	-0.19245245	-1.0037669	0.011120671875000002	-0.004334934375000002	1.1965191865808843E-4	1.419197265624998E-4
327.0	1178.6833	4128.0	-0.017585903	-0.9410446	0.010286267470588235	0.00368954705882353	-4.908261202422157E-5	4.720283196366784E-4
327.0	1165.4629	4144.0	0.12813988	-0.8082028	0.0091078614375	0.0083026125	-7.36503770680147E-5	2.883165900735294E-4
328.70242	1152.083	4161.0	0.23153016	-0.7124676	0.006081781176470589	0.005631482352941177	-1.7800472123702418E-4	-1.5712530276816607E-4
332.0	1142.5	4178.0	0.27763513	-0.6494765	0.0027120570588235293	0.0037053588235294098	-1.9821906574394468E-4	-1.1330138408304515E-4
335.92252	1131.6937	4194.0	0.30393165	-0.60253304	0.0016435324999999994	0.002933966250000003	-6.678278492647062E-5	-4.8212035845587924E-5
340.01035	1123.6528	4211.0	0.32960445	-0.508593	0.0015101647058823526	0.0055258847058823534	-7.845164359861574E-6	1.524657915224912E-4
343.363	1116.274	4228.0	0.31088635	-0.38455558	-0.0011010647058823538	0.007296318823529409	-1.5360173010380625E-4	1.0414318339100328E-4
347.18753	1107.5311	4244.0	0.2640814	-0.3795525	-0.0029253093749999973	3.1269249999999957E-4	-1.1401529181985272E-4	-4.364766452205881E-4
353.80435	1097.2935	4261.0	0.29612583	-0.47597995	0.0018849664705882327	-0.005672202941176469	2.8295740268166055E-4	-3.520526730103805E-4
361.22885	1087.7711	4277.0	0.40740186	-0.5840581	0.006954751875000002	-0.0067548843750000025	3.1686158777573557E-4	-6.766758961397086E-5
371.48465	1078.2628	4294.0	0.57696784	-0.648626	0.009974469411764705	-0.003798111764705883	1.7763044333910023E-4	1.7392780060553645E-4
383.83295	1069.4447	4310.0	0.7813105	-0.60697407	0.01277141625	0.0026032456250000002	1.7480917738970595E-4	4.0008483685661774E-4
394.03528	1060.9764	4327.0	0.827115	-0.52152884	0.002694382352941178	0.005026190000000002	-5.927666998269895E-4	1.425261397058825E-4
406.79617	1053.4022	4344.0	0.8101186	-0.4526201	-9.99788235294119E-4	0.004053455294117645	-2.1730415224913513E-4	-5.721968858131513E-5
421.49945	1044.4379	4360.0	0.85873586	-0.45606607	0.0030385787499999997	-2.153731249999978E-4	2.523979365808824E-4	-2.668017761948527E-4
438.79657	1037.2015	4377.0	0.98333395	-0.45016733	0.007329299411764706	3.469847058823537E-4	2.523953330449827E-4	3.3079872404844207E-5
454.2773	1029.8613	4393.0	1.0828979	-0.4458448	0.006222746875000004	2.7015812499999944E-4	-6.915953354779384E-5	-4.801661305147141E-6
466.64368	1024.1781	4410.0	1.0375639	-0.3965693	-0.0026667058823529404	0.0028985588235294103	-5.229089857266439E-4	1.546118057958477E-4
479.2176	1021.1304	4427.0	0.80968595	-0.26614502	-0.013404585294117654	0.007672016470588235	-6.316399653979243E-4	2.8079162629757794E-4
493.0765	1021.0	4444.0	0.6868141	-0.05073609	-0.007227755882352941	0.012671113529411764	3.633429065743949E-4	2.9406453287197226E-4
506.5017	1021.64307	4460.0	0.708209	0.12115276	0.0013371812499999997	0.010743053124999999	5.353085707720588E-4	-1.2050377527573531E-4
517.4788	1024.4957	4477.0	0.7450544	0.26596963	0.002167376470588237	0.008518639411764707	4.883501297577868E-5	-1.3084786548442893E-4
525.61743	1027.8087	4494.0	0.61475927	0.3177972	-0.007664419411764708	0.0030486805882352936	-5.783409342560555E-4	-3.2176228373702434E-4
533.2089	1031.6045	4510.0	0.42482823	0.32910493	-0.01187069	7.06733125000001E-4	-2.6289191176470574E-4	-1.463717164522058E-4
536.31934	1036.3193	4527.0	0.19387975	0.34021378	-0.013585204705882353	6.534617647058825E-4	-1.008538062283737E-4	-3.1336094290657918E-6
540.0467	1041.0701	4543.0	0.080124676	0.33463386	-0.007109692124999999	-3.48745000000001E-4	4.047195363051471E-4	-6.263792279411772E-5
541.919	1044.838	4560.0	0.019863872	0.3036792	-0.0035447531764705885	-0.0018208623529411777	2.0970229108996532E-4	-8.659513840830452E-5
542.7881	1051.1525	4577.0	-0.027612863	0.30964383	-0.0027927491176470594	3.508605882352957E-4	4.4235532871972295E-5	1.2774840830449846E-4
543.0	1060.5441	4593.0	-0.051872157	0.44290984	-0.001516205875	0.008329125625	7.978395266544121E-5	4.98641564797794E-4
542.3966	1071.2238	4610.0	-0.07006802	0.6302682	-0.0010703448823529407	0.011021079999999997	2.62271172145329E-5	1.5835025735294107E-4
541.53656	1084.2439	4627.0	-0.10777576	0.83538926	-0.0022181023529411767	0.012065944705882358	-6.751514532871977E-5	6.146262975778593E-5
541.0	1097.4121	4643.0	-0.10112497	0.9511588	4.1567437500000023E-4	0.007235596249999997	1.6461104549632356E-4	-3.018967784926476E-4
539.7915	1109.2509	4660.0	-0.08823778	0.91006315	7.580699999999996E-4	-0.002417391176470584	2.014091911764702E-5	-5.678227897923871E-4
540.0	1117.219	4676.0	-0.04435737	0.7042904	0.002742525625	-0.012860796875000004	1.2402847656250003E-4	-6.527128561580887E-4
539.10236	1123.5906	4693.0	-0.020245396	0.45284903	0.0014183514117647059	-0.014790668823529411	-7.789260077854672E-5	-1.1352187932525927E-4
536.3306	1130.504	4709.0	-0.07579008	0.26735413	-0.00347154275	-0.011593431249999998	-3.056183851102941E-4	1.9982734834558835E-4
531.8022	1135.1979	4726.0	-0.2082852	0.1848181	-0.007793830588235295	-0.004855060588235295	-2.542522257785468E-4	3.963747448096884E-4
525.4762	1138.631	4742.0	-0.37200543	0.17365849	-0.010232514375000001	-6.974756250000009E-4	-1.5241773667279412E-4	2.598490602022059E-4
518.0381	1141.981	4759.0	-0.5249689	0.14006959	-0.008997851176470584	-0.001975817647058824	7.262724697231866E-5	-7.519658953287194E-5
506.0383	1141.0	4776.0	-0.69286	-0.004386831	-0.009875947058823534	-0.008497436529411765	-5.1652698961938234E-5	-3.8362464013840826E-4
508.0	1141.0	4806.0	-0.69286	-0.004386831	0.0	0.0	3.291982352941178E-4	2.832478843137255E-4
