# Supplementary material for: Finger drawing on smartphone screens enables early Parkinson’s disease detection through hybrid 1D-CNN and BiGRU deep learning architecture
Source: PLoS One. 2025 Jul 14;20(7):e0327733. doi: 10.1371/journal.pone.0327733 (PMC12258557; doi:10.1371/journal.pone.0327733)
Supplement: S2 File — (ZIP) [file pone.0327733.s002.zip › Dataset/Spiral/healthy/057_HC_SPIR_R.txt]

505.0	654.0	0.0	0.0	0.0	0.0	0.0	0.0	0.0
531.21936	651.3415	92.0	1.6530848	-0.118074715	0.017968313043478262	-0.0012834208152173912	1.953077504725898E-4	-1.3950226252362947E-5
551.1004	651.0	97.0	0.8432695	0.058522936	-0.16196306	0.0353195302	-0.03598627460869565	0.007320590203043478
567.0	652.5	113.0	0.7427588	0.15730067	-0.006281918749999997	0.006173608375	0.009730071328125	-0.0018216201140624998
582.3395	653.4174	130.0	0.73200643	0.12750559	-6.324923529411804E-4	-0.0017526517647058824	3.323191998269892E-4	-4.6625059645328724E-4
597.91833	656.3648	147.0	0.7696402	0.20139329	0.002213751176470589	0.004346335294117647	1.674260899653982E-4	3.587639446366782E-4
609.9213	661.9607	163.0	0.69656277	0.30872974	-0.004567339375	0.006708528124999998	-4.238181594669118E-4	1.4763705193014697E-4
609.12274	661.0	180.0	0.31634918	0.21574792	-0.022365505294117648	-0.00546951882352941	-0.0010469509364186853	-7.163557028546712E-4
620.3244	665.44147	196.0	0.17408945	0.18922207	-0.008891233125	-0.001657865625000001	8.42142010569853E-4	2.3822832490808806E-4
638.5509	673.6893	213.0	0.49133632	0.32014725	0.01866158058823529	0.007701481176470589	0.00162075374783737	5.505498118512112E-4
653.2627	682.15015	229.0	0.9406309	0.5152123	0.028080911250000003	0.012191565624999998	5.887081663602945E-4	2.8063027803308806E-4
667.39514	691.2822	246.0	1.1808946	0.6664724	0.01413315882352941	0.00889765294117647	-8.204560250865056E-4	-1.9375956963667805E-4
681.68774	699.8049	263.0	1.1088647	0.70627826	-0.004237052941176469	0.002341521176470593	-0.0010806006920415223	-3.856548096885811E-4
696.4709	707.6977	279.0	0.8513206	0.5754575	-0.016096506250000003	-0.008176297500000006	-7.41215831801471E-4	-6.573636672794124E-4
710.1003	714.61444	296.0	0.80044967	0.47004882	-0.002992407647058822	-0.006200510588235293	7.708293295847754E-4	1.1622275951557133E-4
724.80945	722.31964	312.0	0.86290026	0.41764188	0.0039031618749999983	-0.0032754337499999973	4.309730951286763E-4	1.82817302389706E-4
737.62805	730.0854	329.0	0.833736	0.40986955	-0.0017155447058823496	-4.571958823529408E-4	-3.305121518166087E-4	1.657786980968857E-4
749.8758	738.4827	346.0	0.74483895	0.45483053	-0.00522923823529412	0.0026447635294117636	-2.0668785467128063E-4	1.8246820069204144E-4
763.2483	747.9362	362.0	0.72132444	0.52924925	-0.0014696568750000027	0.00465117	2.3497383501838232E-4	1.2540040441176475E-4
777.0941	758.5092	379.0	0.7662091	0.62594175	0.0026402741176470602	0.0056877941176470565	2.4176064662629782E-4	6.097788927335629E-5
790.5	768.5	395.0	0.8172374	0.6792768	0.0031892687500000017	0.003333440625000003	3.431216452205884E-5	-1.4714709329044084E-4
800.9447	777.45386	412.0	0.76593107	0.64265674	-0.0030180194117647033	-0.002154121176470592	-3.65134597750865E-4	-3.2279775302768203E-4
811.096	787.09607	428.0	0.6454795	0.58926326	-0.007528223125000004	-0.0033370924999999996	-2.818877320772063E-4	-7.393570772058796E-5
820.78546	796.7855	445.0	0.5312289	0.56041926	-0.006720623529411764	-0.00169670588235294	4.750585856401413E-5	9.649333044982703E-5
829.9894	808.18726	462.0	0.48796156	0.6160338	-0.0025451376470588226	0.003271443529411764	2.4561681660899656E-4	2.9224408304498255E-4
843.2144	822.4169	478.0	0.6122239	0.776641	0.007766396250000002	0.010037950000000004	6.444708685661765E-4	4.22906654411765E-4
852.6921	835.83057	495.0	0.6629288	0.8894852	0.002982641176470585	0.006637894117647056	-2.813973572664363E-4	-2.000032871972322E-4
861.54083	846.676	512.0	0.62298155	0.84396917	-0.002349838235294117	-0.0026774135294117605	-3.136752595155707E-4	-5.47959273356401E-4
869.1223	858.2446	528.0	0.50568086	0.7313756	-0.007331293124999999	-0.007037098125000002	-3.113409306066176E-4	-2.7248028722426506E-4
876.00916	870.0183	545.0	0.37174368	0.64653456	-0.007878657647058822	-0.004990649411764708	-3.219791306228371E-5	1.2037933607266435E-4
880.7859	883.42896	561.0	0.25669214	0.66657764	-0.0071907212500000005	0.0012526924999999994	4.2996024816176356E-5	3.902088694852942E-4
885.6726	897.6903	578.0	0.22402619	0.8233198	-0.0019215264705882368	0.009220127058823534	3.099526340830449E-4	4.6867262110726675E-4
890.65393	910.9618	595.0	0.21031016	0.9108031	-8.068252941176465E-4	0.005146076470588231	6.55706574394465E-5	-2.3965003460207668E-4
893.48224	924.18787	611.0	0.18188408	0.8749726	-0.0017766299999999995	-0.002239406249999999	-6.061279411764706E-5	-4.615926700367644E-4
897.3782	937.5128	628.0	0.16669177	0.81940085	-8.936652941176479E-4	-0.003268926470588237	5.193910034602069E-5	-6.0560012975778685E-5
901.9309	953.79285	644.0	0.19133683	0.8421424	0.0015403162500000015	0.001421346875	1.5212384650735309E-4	2.931420840992648E-4
905.60803	969.8645	661.0	0.22729161	0.95979726	0.002114987058823529	0.00692087411764706	3.380416522491338E-5	3.235016025086506E-4
907.5348	982.7435	677.0	0.19593596	0.9708115	-0.001959728125000001	6.88390000000004E-4	-2.546696989889706E-4	-3.89530257352941E-4
909.48737	994.9243	694.0	0.13072915	0.8466268	-0.003835694705882353	-0.007304982352941179	-1.1035097534602073E-4	-4.701983737024225E-4
910.4196	1007.93713	711.0	0.026229639	0.70920587	-0.006147030058823529	-0.008083584117647058	-1.359609031141868E-4	-4.5800103806228216E-5
913.7026	1022.8104	727.0	0.049808282	0.7147343	0.0014736651875000002	3.455268750000018E-4	4.762934528952206E-4	5.268194370404413E-4
915.3193	1037.2347	744.0	0.11538315	0.8468847	0.003857345176470589	0.0077735529411764705	1.4021646993944638E-4	4.369427097750864E-4
915.0	1049.4429	761.0	0.08253806	0.8758204	-0.0019320641176470592	0.0017021000000000004	-3.405534878892734E-4	-3.571442906574394E-4
915.0	1059.9156	777.0	0.006423637	0.7458212	-0.0047571514375	-0.008124950000000006	-1.7656795749080879E-4	-6.141906250000003E-4
915.0	1071.8832	794.0	-0.05632288	0.6233576	-0.003690971588235294	-0.007203741176470589	6.271646172145328E-5	5.418875432525983E-5
916.0	1084.5095	810.0	-0.03243281	0.62251776	0.001493129375	-5.248999999999532E-5	3.240063102022059E-4	4.469531985294121E-4
917.0359	1097.2152	827.0	0.040790316	0.7260689	0.004307242705882353	0.006091243529411764	1.6553607828719724E-4	3.613960899653976E-4
917.0	1108.8834	843.0	0.062032353	0.77822	0.0013276273125	0.0032594437500000004	-1.8622596208639705E-4	-1.7698748621323523E-4
917.0	1118.7124	860.0	0.027155804	0.7179668	-0.002051561705882353	-0.0035443058823529418	-1.9877582461072665E-4	-4.002205666089966E-4
915.1418	1128.2911	877.0	-0.052628856	0.57133096	-0.0046932152941176475	-0.008625637647058822	-1.5539138754325262E-4	-2.989018685121106E-4
913.2149	1137.9253	893.0	-0.1375272	0.49469954	-0.005306146499999999	-0.004789463750000004	-3.830820036764698E-5	2.3976086856617612E-4
912.24585	1148.5249	910.0	-0.15152398	0.5205508	-8.233400000000009E-4	0.0015206623529411757	2.636944999999999E-4	3.7118388840830463E-4
910.3078	1159.1533	926.0	-0.13774848	0.59383273	8.609687499999998E-4	0.004580120625000003	1.0526929687500004E-4	1.9121614200367671E-4
910.0	1170.0048	943.0	-0.090021454	0.6746659	0.0028074721176470593	0.004754892352941177	1.1450019809688585E-4	1.0280689878892595E-5
908.41846	1179.9078	960.0	-0.045756362	0.66461456	0.0026038289411764704	-5.912552941176515E-4	-1.1979010380622877E-5	-3.144792733564017E-4
905.0	1188.0	976.0	-0.10996465	0.58158225	-0.004013018	-0.005189519375	-4.1355293382352944E-4	-2.8739150505514675E-4
902.53455	1199.3273	993.0	-0.18506518	0.5591404	-0.004417678235294118	-0.0013201088235294109	-2.3803543252595163E-5	2.276123853806229E-4
899.5991	1210.4052	1009.0	-0.2243596	0.5979863	-0.00245590125	0.0024278687499999993	1.2261106158088238E-4	2.3424859834558813E-4
897.68414	1219.5795	1026.0	-0.19775605	0.61912084	0.0015649147058823532	0.0012432082352941197	2.365185856401384E-4	-6.968591262975762E-5
895.6883	1230.5583	1043.0	-0.11846168	0.6524291	0.004664374705882352	0.0019593094117647046	1.823211764705882E-4	4.212359861591676E-5
893.7527	1242.4839	1059.0	-0.08401485	0.67985123	0.002152926875	0.0017138831250000028	-1.5696548943014703E-4	-1.5339142922793863E-5
891.75146	1252.7456	1075.0	-0.09273138	0.670332	-5.44783125E-4	-5.949518749999994E-4	-1.68606875E-4	-1.4430218750000013E-4
889.91296	1262.5221	1092.0	-0.11110628	0.6414379	-0.0010808764705882352	-0.0016996529411764725	-3.153490268166089E-5	-6.49824156574396E-5
886.9446	1270.1108	1109.0	-0.14811192	0.54670644	-0.002176802352941177	-0.005572438823529411	-6.446622837370245E-5	-2.2781093425605522E-4
885.05536	1278.7786	1125.0	-0.1605394	0.46381834	-7.767174999999994E-4	-0.005180506250000001	8.75053033088236E-5	2.449578584558812E-5
882.3133	1289.06	1142.0	-0.16129477	0.4734225	-4.443352941176501E-5	5.649505882352958E-4	4.307552768166085E-5	3.379680493079586E-4
879.18066	1299.9161	1158.0	-0.1808522	0.5856402	-0.0012223393749999992	0.007013606250000002	-7.361911534926463E-5	4.0304097886029416E-4
875.51135	1311.4661	1175.0	-0.2109968	0.7059131	-0.0017732117647058837	0.00707487647058823	-3.240425821799321E-5	3.604130622836929E-6
871.77185	1322.7135	1191.0	-0.22996907	0.7696191	-0.001185766874999999	0.0039816250000000025	3.671530560661779E-5	-1.933282169117642E-4
866.9279	1332.4535	1208.0	-0.28353685	0.70626837	-0.003151045882352942	-0.003726513529411766	-1.1560464749134957E-4	-4.534199134948099E-4
861.11786	1341.1368	1225.0	-0.33711907	0.5790533	-0.003151895294117648	-0.007483239411764705	-4.996539792387732E-8	-2.2098387543252582E-4
854.2817	1352.4366	1241.0	-0.42073157	0.5450169	-0.005225781249999999	-0.002127274999999998	-1.2961787224264693E-4	3.347477757352942E-4
847.08514	1362.3936	1258.0	-0.47629565	0.5770695	-0.003268475294117648	0.0018854470588235287	1.1513564446366768E-4	2.3604247404844275E-4
840.1593	1374.7611	1274.0	-0.48709843	0.6780716	-6.751737500000007E-4	0.006312631249999999	1.6208134650735296E-4	2.766990119485294E-4
834.84753	1382.5366	1291.0	-0.42716074	0.6528039	0.003525746470588238	-0.0014863352941176472	2.4711295415224936E-4	-4.5876273788927327E-4
828.0179	1391.3094	1308.0	-0.39149347	0.55370796	0.0020980747058823514	-0.005829172941176471	-8.398069204152273E-5	-2.5546103806228375E-4
821.1918	1399.0776	1325.0	-0.38530356	0.43375862	3.641123529411777E-4	-0.007055843529411765	-1.0199778546712786E-4	-7.215709342560557E-5
814.35645	1406.6436	1341.0	-0.40460432	0.4044561	-0.0012062975000000017	-0.0018314075	-9.815061580882372E-5	3.2652725183823534E-4
805.53625	1415.4637	1358.0	-0.46836373	0.42704555	-0.0037505535294117625	0.001328791176470589	-1.496621193771624E-4	1.858940397923876E-4
795.74506	1423.204	1374.0	-0.5684435	0.47855905	-0.006254985625000001	0.0032195937499999994	-1.565270059742649E-4	1.1817516084558815E-4
783.7131	1432.1913	1391.0	-0.69722563	0.5120733	-0.007575419411764709	0.0019714264705882334	-7.767257569204166E-5	-7.342160467128035E-5
773.0515	1441.9485	1407.0	-0.7770062	0.5587896	-0.004986285624999996	0.0029197687500000027	1.6182086167279455E-4	5.9271392463235584E-5
763.3689	1450.6311	1424.0	-0.73424953	0.57829696	0.0025150982352941144	0.0011474917647058807	4.4125787413494766E-4	-1.0425158737024248E-4
754.52966	1458.4703	1440.0	-0.60647094	0.5375141	0.007986161875000002	-0.0025489287499999985	3.4194147748161795E-4	-2.3102628216911745E-4
746.94086	1464.4354	1457.0	-0.4605348	0.44416228	0.008584478823529411	-0.005491283529411763	3.5195114619377016E-5	-1.7307969290657438E-4
735.40436	1472.0637	1473.0	-0.47341394	0.36645567	-8.049462499999972E-4	-0.004856663125000001	-5.86839067095588E-4	3.966377527573516E-5
722.1135	1478.7922	1490.0	-0.65790904	0.34718361	-0.01085265294117647	-0.0011336505882352961	-5.910415700692042E-4	2.1900073745674732E-4
708.46045	1485.9456	1507.0	-0.85486245	0.39203864	-0.01158549470588236	0.0026385311764705894	-4.310833910034649E-5	2.2189304498269915E-4
697.13184	1491.1472	1523.0	-0.91666573	0.3886564	-0.003862704999999994	-2.113899999999988E-4	4.8267435661764784E-4	-1.7812007352941176E-4
687.5	1496.5	1540.0	-0.7652159	0.3284639	0.008908813529411766	-0.0035407352941176492	7.512657958477506E-4	-1.9584384083045001E-4
677.6953	1500.9219	1557.0	-0.5633944	0.24473852	0.01187185294117647	-0.004925022352941176	1.742964359861591E-4	-8.142865051903097E-5
666.6236	1506.1882	1574.0	-0.51353973	0.24000537	0.002932627647058823	-2.784205882352936E-4	-5.258367820069204E-4	2.7332951557093425E-4
652.8642	1510.9153	1590.0	-0.6611851	0.2589631	-0.009227835625	0.0011848581250000004	-7.600289545036765E-4	9.145491957720587E-5
637.6083	1514.5979	1606.0	-0.87791896	0.2628991	-0.013545866250000003	2.459999999999997E-4	-2.698769140625002E-4	-5.867863281250004E-5
624.33575	1517.4755	1623.0	-0.96255165	0.19908056	-0.004978393529411762	-0.003754031764705883	5.039689835640142E-4	-2.352959861591696E-4
614.05695	1521.3143	1640.0	-0.8370897	0.17748871	0.007380114705882349	-0.0012701088235294116	7.269710726643595E-4	1.4611311418685126E-4
603.14764	1524.2842	1656.0	-0.659563	0.15729801	0.011095418750000002	-0.0012619187500000004	2.3220650275735332E-4	5.118795955882016E-7
588.7902	1526.03	1673.0	-0.67254364	0.13639747	-7.635670588235287E-4	-0.0012294435294117644	-6.975874005190313E-4	1.910307093425644E-6
574.374	1529.9065	1689.0	-0.7774842	0.15739505	-0.0065587849999999975	0.001312348750000001	-3.622011213235293E-4	1.5886201746323535E-4
560.53314	1532.8477	1706.0	-0.92566544	0.16778193	-0.008716543529411765	6.109929411764699E-4	-1.2692697231833923E-4	-4.1256224048443006E-5
548.92145	1534.8464	1723.0	-0.8904944	0.16599283	0.002068884705882349	-1.0524117647058752E-4	6.344369550173009E-4	-4.2131418685121024E-5
534.53876	1538.6154	1739.0	-0.7873535	0.17974399	0.006446306249999999	8.59447499999999E-4	2.735888465073531E-4	6.029304227941166E-5
520.7158	1542.5098	1756.0	-0.7841057	0.21111593	1.9104705882353075E-4	0.0018454082352941186	-3.679564230103805E-4	5.79976903114188E-5
507.7088	1547.1456	1772.0	-0.8103463	0.24691872	-0.0016400374999999967	0.002237674375	-1.1444278492647047E-4	2.4516633731617592E-5
495.7813	1551.2875	1789.0	-0.80039334	0.30680254	5.854682352941183E-4	0.003522577647058824	1.3091210207612442E-4	7.558254541522493E-5
484.971	1554.6058	1805.0	-0.70561177	0.28875306	0.005923848124999999	-0.0011280925000000004	3.3364874310661756E-4	-2.906668841911765E-4
474.80273	1556.5328	1822.0	-0.5655067	0.17921828	0.00824147470588235	-0.0064432223529411765	1.3633097534602063E-4	-3.126546972318339E-4
461.58627	1558.4877	1839.0	-0.6100163	0.09351496	-0.002618211764705878	-0.005041371764705883	-6.388050865051899E-4	8.246179930795844E-5
449.03	1558.0	1855.0	-0.7107705	-0.014113991	-0.006297137500000001	-0.0067268094375	-2.2993285845588268E-4	-1.0533985454963231E-4
436.36917	1556.6241	1872.0	-0.79841137	-0.095397145	-0.005155345294117646	-0.004781362	6.716424740484444E-5	1.1443808455882353E-4
426.06937	1555.6782	1889.0	-0.7625098	-0.13771594	0.002111857058823526	-0.0024893408823529416	4.2748249134948066E-4	1.3482477162629755E-4
418.07538	1553.7688	1905.0	-0.603301	-0.16829996	0.009950550000000002	-0.0019115012499999993	4.899183088235298E-4	3.611497702205889E-5
408.1919	1550.6768	1922.0	-0.48658165	-0.19662422	0.006865844117647059	-0.00166613294117647	-1.8145328719723196E-4	1.4433429930795846E-5
396.2576	1547.7526	1938.0	-0.5461216	-0.21145432	-0.0037212468750000005	-9.268812500000008E-4	-6.616931870404412E-4	4.620323069852932E-5
384.75345	1542.9178	1955.0	-0.6607958	-0.2824502	-0.0067455411764705915	-0.004176228235294116	-1.778996647923877E-4	-1.9113805795847739E-4
373.8737	1537.9495	1971.0	-0.7361738	-0.34113127	-0.0047111249999999966	-0.003667566875	1.2715101102941218E-4	3.1791335018382266E-5
362.34756	1533.1738	1988.0	-0.7437072	-0.35117152	-4.4314117647058964E-4	-5.906029411764722E-4	2.510578719723181E-4	1.8099787846020753E-4
351.48682	1526.3894	2005.0	-0.6813884	-0.37628615	0.003665811764705883	-0.0014773311764705865	2.4170311418685134E-4	-5.216048442906555E-5
340.01004	1520.505	2021.0	-0.65687835	-0.40730637	0.0015318781249999969	-0.0019387637499999992	-1.3337085248161788E-4	-2.883953584558829E-5
327.6173	1512.9242	2037.0	-0.69689584	-0.44766083	-0.0025010931249999993	-0.0025221537500000023	-2.5206070312499976E-4	-3.646187500000019E-5
313.6797	1505.1198	2054.0	-0.79434764	-0.5001069	-0.005732458823529411	-0.0030850629411764714	-1.9008033520761242E-4	-3.311230536332171E-5
300.95154	1497.301	2071.0	-0.8429468	-0.5188997	-0.002858774117647057	-0.0011054588235294084	1.6904027681660902E-4	1.1644730103806252E-4
290.89786	1489.5183	2088.0	-0.7837878	-0.50999284	0.003479941176470586	5.239329411764683E-4	3.7286560553633196E-4	9.584657439446334E-5
281.32608	1482.8608	2104.0	-0.62135893	-0.47424594	0.010151804375000004	0.0022341812500000016	4.169914499080886E-4	1.0689051930147083E-4
272.9713	1475.9713	2120.0	-0.47086066	-0.40850112	0.009406141875	0.004109051249999999	-4.660390625000027E-5	1.1717937499999983E-4
265.1994	1468.1995	2137.0	-0.3841983	-0.4093475	0.005097785882352941	-4.978705882352823E-5	-2.5343270544982697E-4	-2.4463754757785456E-4
256.54675	1459.1835	2154.0	-0.4123684	-0.4705823	-0.0016570647058823547	-0.0036020470588235313	-3.9734415224913506E-4	-2.0895647058823545E-4
247.28	1450.28	2170.0	-0.47544825	-0.54538214	-0.0039424906249999996	-0.004674989999999997	-1.428391199448528E-4	-6.70589338235291E-5
238.96774	1439.7097	2187.0	-0.51892334	-0.64633155	-0.002557358235294114	-0.005938200588235295	8.147837586505209E-5	-7.430650519031165E-5
231.10329	1428.8792	2203.0	-0.5174265	-0.69989103	9.355249999999649E-5	-0.0033474674999999995	1.656819209558819E-4	1.6192081801470596E-4
224.63414	1419.3903	2220.0	-0.44489834	-0.67135835	0.004266362352941177	0.0016783929411764691	2.454594031141871E-4	2.956388494809687E-4
218.81535	1407.6307	2237.0	-0.34890017	-0.6743675	0.005646951176470588	-1.770088235294127E-4	8.121110726643593E-5	-1.0914128027681657E-4
212.88516	1394.732	2253.0	-0.29139185	-0.7263396	0.00359427	-0.003248256249999998	-1.2829257352941174E-4	-1.9195296415441156E-4
207.13998	1381.3267	2270.0	-0.28980044	-0.8110285	9.361235294117737E-5	-0.004981700000000004	-2.0592103806228368E-4	-1.0196727941176505E-4
201.3261	1368.6522	2286.0	-0.30987674	-0.8751931	-0.0012547687499999995	-0.004010287499999994	-8.427381893382356E-5	6.071328125000061E-5
194.53777	1354.941	2303.0	-0.35860255	-0.8646229	-0.002866224117647061	6.217764705882337E-4	-9.479149221453303E-5	2.724743512110722E-4
187.59972	1340.5992	2319.0	-0.41596052	-0.84631306	-0.0035848731249999988	0.0011443650000000014	-4.491556295955861E-5	3.2661783088235476E-5
181.75255	1326.0068	2336.0	-0.4176868	-0.8719196	-1.0154588235294261E-4	-0.0015062670588235332	2.0490160250865035E-4	-1.5591953287197262E-4
175.91989	1312.1465	2353.0	-0.38770962	-0.8977973	0.0017633635294117675	-0.0015222176470588238	1.0970055363321825E-4	-9.382698961935641E-7
169.73657	1297.578	2369.0	-0.36108115	-0.9033929	0.0016642793749999975	-3.497250000000021E-4	-6.192759650735624E-6	7.328079044117636E-5
164.86092	1284.0132	2386.0	-0.31114906	-0.8541867	0.0029371817647058846	0.002894482352941182	7.487661115916983E-5	1.9083572664359906E-4
161.05066	1270.6774	2402.0	-0.25964475	-0.8119811	0.003219019375	0.002637849999999997	1.76148506433822E-5	-1.603952205882404E-5
157.10416	1257.8645	2419.0	-0.20796295	-0.7680705	0.0030401058823529394	0.0025829764705882366	-1.052432309688591E-5	-3.22785467128003E-6
153.16977	1245.0942	2436.0	-0.1777229	-0.7440895	0.0017788264705882364	0.0014106470588235312	-7.419290657439429E-5	-6.896055363321797E-5
151.67982	1233.079	2452.0	-0.12784843	-0.7273734	0.0031171543749999985	0.0010447562500000007	8.364549402573513E-5	-2.2868175551470657E-5
152.0	1221.4377	2469.0	-0.02967108	-0.7079425	0.005775138235294118	0.001142994117647054	1.5635199178200705E-4	5.778698096885489E-6
152.0	1209.7543	2485.0	0.06297041	-0.6846348	0.005790093125	0.0014567312500000026	9.346806066176292E-7	1.9608570772059288E-5
153.17407	1200.1296	2502.0	0.12857647	-0.61460733	0.00385918	0.0041192629411764695	-1.1358312500000004E-4	1.5661951124567452E-4
153.0	1189.3796	2518.0	0.1042389	-0.5861096	-0.0015210981250000002	0.001781108125	-3.362673828125E-4	-1.4613467601102935E-4
153.0	1179.0166	2535.0	0.0456743	-0.57980055	-0.003444976470588235	3.7112058823529637E-4	-1.1316931444636675E-4	-8.294044333910022E-5
153.0	1166.0026	2551.0	0.0016188247	-0.65905386	-0.00275346720625	-0.004953331875000001	4.321932902113967E-5	-3.327782789522061E-4
154.0	1152.827	2568.0	0.013682591	-0.7820948	7.096333117647058E-4	-0.007237702352941176	2.0371179517733565E-4	-1.3437473399653967E-4
155.84053	1139.1163	2585.0	0.062580384	-0.8795579	0.0028763407647058826	-0.005733123529411766	1.274533795847751E-4	8.850463667820059E-5
156.81094	1126.3234	2601.0	0.11034915	-0.8744801	0.0029855478749999994	3.173625000000013E-4	6.8254443933822985E-6	3.7815537683823545E-4
157.74706	1112.0236	2618.0	0.099562645	-0.8482414	-6.345002941176463E-4	0.0015434529411764676	-2.1294400994809683E-4	7.212296712802743E-5
159.6617	1096.7064	2635.0	0.099483736	-0.88289326	-4.641705882353059E-6	-0.002038344705882352	3.705050519031136E-5	-2.1069397923875407E-4
162.20898	1081.7686	2651.0	0.116787195	-0.94125164	0.0010814661874999996	-0.0036473987499999957	6.788174333639704E-5	-1.0056587775735275E-4
165.15823	1067.9462	2668.0	0.17159148	-0.93324596	0.003223781470588235	4.7092235294117084E-4	1.2601854606401384E-4	2.4225418252595097E-4
168.50426	1055.9745	2685.0	0.23656148	-0.8335827	0.003821764705882353	0.005862544705882355	3.517548442906578E-5	3.171542560553638E-4
171.97185	1044.0845	2701.0	0.24595237	-0.6915399	5.869306250000008E-4	0.008877675000000002	-2.0217713005514702E-4	1.884456433823529E-4
176.772	1031.298	2718.0	0.27913955	-0.6515229	0.00195218705882353	0.0023539411764705864	8.030920198961936E-5	-3.8374904844290676E-4
180.69588	1019.91235	2734.0	0.2842905	-0.6651611	3.219343749999992E-4	-8.523874999999959E-4	-1.0189079273897067E-4	-2.003955422794114E-4
185.55522	1007.05676	2751.0	0.30191353	-0.7148977	0.0010366488235294107	-0.0029256823529411778	4.204202638408303E-5	-1.21958520761246E-4
191.65219	996.6957	2767.0	0.33926532	-0.70333374	0.0023344868749999997	7.227474999999955E-4	8.111487821691181E-5	2.2802686580882333E-4
197.56729	984.86536	2784.0	0.36871547	-0.67866623	0.0017323617647058828	0.0014510300000000003	-3.5419124134948056E-5	4.284014705882381E-5
204.2678	974.46436	2800.0	0.42059806	-0.64153427	0.0032426618750000004	0.0023207475000000047	9.439375689338235E-5	5.4357343750000275E-5
211.21127	963.73596	2817.0	0.4445313	-0.6380207	0.0014078376470588248	2.0668058823529212E-4	-1.0793083693771621E-4	-1.2435687716263016E-4
218.67082	953.4115	2834.0	0.4642399	-0.6210542	0.0011593294117647039	9.980294117647056E-4	-1.4618131487889466E-5	4.6549930795847846E-5
228.56168	943.43835	2850.0	0.5331059	-0.60281533	0.004304125000000002	0.0011399293750000011	1.9654972426470617E-4	8.868747702205974E-6
238.24898	933.751	2867.0	0.62074643	-0.56580377	0.005155325294117643	0.002177150588235291	5.0070605536331804E-5	6.101301254325234E-5
249.10059	924.8994	2883.0	0.6976095	-0.5331445	0.004803941875000002	0.002041204375000001	-2.1961463694852564E-5	-8.496638327205609E-6
259.80496	917.95605	2900.0	0.7214162	-0.46263963	0.0014003941176470563	0.004147345294117647	-2.002086916089968E-4	1.23890642301038E-4
269.4207	910.2634	2916.0	0.68156976	-0.408672	-0.0024904024999999955	0.0033729768750000028	-2.4317478860294073E-4	-4.839802619485277E-5
279.27142	902.3828	2933.0	0.6090664	-0.39620045	-0.004264903529411766	7.33620588235294E-4	-1.0438241349481001E-4	-1.5525625216262993E-4
290.5056	893.0786	2949.0	0.6064392	-0.45710266	-1.6420000000000323E-4	-0.0038063881250000008	2.5629397058823516E-4	-2.837505445772059E-4
303.5	883.5	2966.0	0.6910797	-0.5661902	0.004978852941176471	-0.006416914117647058	3.025325259515573E-4	-1.5356035250865043E-4
316.92157	875.33057	2983.0	0.82017785	-0.6001701	0.007594008823529413	-0.001998817647058827	1.538326989619378E-4	2.598880276816607E-4
330.8378	866.3784	2999.0	0.9077996	-0.5686158	0.005476359375000003	0.001972143750000002	-1.3235309053308812E-4	2.481850873161768E-4
342.227	859.8865	3016.0	0.8489844	-0.46948805	-0.0034597176470588277	0.005831044117647059	-5.256515895328724E-4	2.269941392733563E-4
353.6983	854.1509	3033.0	0.7295432	-0.34071282	-0.007025952941176472	0.007575013529411763	-2.0977854671280262E-4	1.0258643598615904E-4
367.51758	849.5664	3049.0	0.7158884	-0.2539096	-8.534249999999979E-4	0.005425201250000001	3.8578299632352963E-4	-1.3436326746323513E-4
381.01413	845.7102	3066.0	0.77452713	-0.18385263	0.003449337058823528	0.004120998235294119	2.531036505190309E-4	-7.671782439446363E-5
394.79437	842.7731	3082.0	0.8463201	-0.12578008	0.004487060625000004	0.003629534375	6.485772288602977E-5	-3.071649126838244E-5
408.3504	840.94995	3099.0	0.8755884	-0.089930914	0.0017216647058823544	0.0021087744705882345	-1.6267034818339115E-4	-8.945646496539798E-5
420.84595	839.022	3115.0	0.81813455	-0.05450097	-0.0035908656250000018	0.0022143715	-3.320331456801473E-4	6.5998143382353354E-6
436.29633	837.088	3132.0	0.8201618	-0.060010932	1.1925000000000211E-4	-3.241154117647059E-4	2.1824209558823552E-4	-1.4932275951557092E-4
451.21414	836.0	3148.0	0.8974005	-0.06296144	0.00482741875	-1.844067499999994E-4	2.9426054687499984E-4	8.731791360294157E-6
464.72586	836.0	3165.0	0.9113081	-0.02461257	8.180941176470535E-4	0.0022558158823529407	-2.3584262543252624E-4	1.4354250778546708E-4
476.65244	836.0	3182.0	0.8302614	0.02289507	-0.004767452941176466	0.00279456705882353	-3.2856159169550114E-4	3.169124567474053E-5
489.05298	837.7218	3198.0	0.72283214	0.09105949	-0.006714328750000005	0.00426027625	-1.216797380514712E-4	9.16068244485294E-5
500.885	840.29504	3215.0	0.6444187	0.16283184	-0.004612555294117644	0.0042219029411764706	1.236337326989624E-4	-2.2572534602076265E-6
513.6163	843.20544	3231.0	0.68450636	0.21719708	0.002505478749999998	0.003397827499999999	4.4487712775735265E-4	-5.150471507352948E-5
526.21014	848.07007	3248.0	0.7438888	0.29644802	0.003493084705882355	0.00466182	5.809446799307983E-5	7.435250000000004E-5
539.48004	851.99426	3265.0	0.78512096	0.331193	0.002425421176470586	0.0020438223529411787	-6.280373702422171E-5	-1.5399986159169536E-4
550.5167	858.2584	3281.0	0.74991554	0.366763	-0.0022003387499999957	0.0022231249999999994	-2.8910999540441136E-4	1.1206415441176293E-5
562.18463	865.4564	3298.0	0.711324	0.4307193	-0.0022700905882352997	0.0037621352941176484	-4.1030493079590545E-6	9.053001730103818E-5
576.2077	872.2616	3314.0	0.73644423	0.472747	0.0015700143750000048	0.0026267312499999966	2.4000656020220653E-4	-7.096275275735324E-5
588.2953	879.8635	3331.0	0.7689416	0.50294465	0.0019116099999999983	0.0017763323529411776	2.0093860294117264E-5	-5.00234645328717E-5
598.04126	886.62476	3348.0	0.70131654	0.493847	-0.003977944705882354	-5.35155882352942E-4	-3.464443944636678E-4	-1.3596989619377175E-4
606.6979	894.55835	3364.0	0.5694865	0.46743244	-0.008239377499999999	-0.0016509099999999985	-2.663395496323528E-4	-6.973463235294104E-5
615.2652	901.21216	3381.0	0.44026932	0.4335019	-0.007601010588235293	-0.0019959141176470593	3.755099480968858E-5	-2.0294359861591812E-5
624.88464	909.9077	3397.0	0.42627385	0.46332017	-8.747168750000006E-4	0.0018636418749999988	4.203933570772058E-4	2.4122224954044113E-4
634.7123	917.7698	3414.0	0.5320077	0.49616078	0.006219638235294115	0.0019318005882352969	4.173150064878892E-4	4.009336072664594E-6
645.3838	926.58923	3431.0	0.6203894	0.53520167	0.0051989235294117656	0.002296522941176467	-6.0042041522491167E-5	2.1454256055362956E-5
656.05255	937.21045	3447.0	0.6696938	0.59413713	0.0030815250000000016	0.003683466250000003	-1.3233740808823525E-4	8.6683956801471E-5
664.93964	948.72754	3464.0	0.6390732	0.6811121	-0.0018012117647058822	0.005116174705882352	-2.872198096885814E-4	8.427696799307935E-5
672.8615	960.29224	3480.0	0.55235577	0.7477437	-0.005419839374999999	0.004164475000000001	-2.261642256433823E-4	-5.9481231617646946E-5
679.9443	972.5366	3497.0	0.4429038	0.7952317	-0.006438351176470589	0.002793411764705881	-5.9912458910034714E-5	-8.065077854671292E-5
686.8196	984.63916	3514.0	0.35206056	0.7919761	-0.00534372	-1.9150588235294265E-4	6.439006920415232E-5	-1.7558339100346023E-4
693.25604	996.38403	3530.0	0.32051766	0.7538448	-0.0019714312500000025	-0.0023832062499999987	2.1076804687499982E-4	-1.36981272977941E-4
699.9849	1009.47363	3547.0	0.34652293	0.7530347	0.0015297217647058838	-4.765294117647269E-5	2.0595017733564039E-4	1.3738548875432506E-4
707.3048	1023.6096	3563.0	0.39347497	0.8118058	0.0029345024999999983	0.0036731937500000048	8.779879595588215E-5	2.3255291819852984E-4
712.91583	1035.8317	3580.0	0.39419794	0.8314041	4.252764705882617E-5	0.0011528411764705857	-1.7011616782006893E-4	-1.4825603373702466E-4
715.3157	1049.2098	3597.0	0.27557933	0.82482344	-0.006977565294117648	-3.870976470588245E-4	-4.129466435986161E-4	-9.058463667820061E-5
718.2653	1060.5918	3613.0	0.14166115	0.7516746	-0.00836988625	-0.0045718024999999995	-8.702005974264702E-5	-2.6154405330882345E-4
723.38745	1074.356	3630.0	0.12610543	0.72978145	-9.150423529411778E-4	-0.0012878323529411716	4.3852022923875425E-4	1.9317471453287225E-4
727.2828	1086.9897	3647.0	0.17534056	0.7540218	0.0028961841176470596	0.0014259029411764653	2.241897923875434E-4	1.5963148788927274E-4
729.051	1099.3062	3663.0	0.18725374	0.7841698	7.445737499999997E-4	0.001884250000000004	-1.3447564797794124E-4	2.864669117647117E-5
730.0	1110.8346	3679.0	0.12719896	0.7384668	-0.00375342375	-0.002856437500000003	-2.8112484375E-4	-2.9629296875000044E-4
730.0	1122.6165	3696.0	-0.018323425	0.6999216	-0.008560140294117648	-0.00226736470588235	-2.827480320069204E-4	3.4651340830450184E-5
731.0	1135.0238	3713.0	-0.06813414	0.6760794	-0.002930042058823529	-0.0014024823529411785	3.311822491349482E-4	5.087543252595126E-5
731.1476	1148.1144	3729.0	-0.029699855	0.74418485	0.0024021428125	0.004256590625000001	3.332615544577206E-4	3.536920611213237E-4
730.2457	1160.5258	3746.0	-0.030141186	0.7924326	-2.596064705882351E-5	0.0028381029411764726	-1.4282961526816608E-4	-8.34404519896193E-5
728.2542	1171.7288	3763.0	-0.090739675	0.7635114	-0.0035646170000000004	-0.0017012470588235347	-2.0815625605536336E-4	-2.6702058823529454E-4
724.61725	1182.4569	3779.0	-0.19701943	0.6791853	-0.006642484687499999	-0.0052703812499999975	-1.9236673046874994E-4	-2.230708869485289E-4
720.1573	1192.6854	3796.0	-0.30614823	0.5858004	-0.00641934117647059	-0.005493229411764705	1.3126088884082894E-5	-1.3108715397923991E-5
714.9019	1204.8434	3812.0	-0.37759602	0.5948974	-0.004465486874999997	5.685625000000014E-4	1.2211589384191206E-4	3.7886199448529417E-4
709.5	1217.0	3829.0	-0.40373957	0.69118327	-0.001537855882352942	0.005663874705882353	1.7221358780276797E-4	2.997242474048442E-4
705.7452	1230.928	3845.0	-0.34392118	0.8082563	0.003738649375	0.007317064375000001	3.2978157858455886E-4	1.0332435431985304E-4
701.19446	1244.8193	3862.0	-0.288618	0.8844404	0.003253128235294118	0.004481417647058822	-2.8560067041522464E-5	-1.6680274870242232E-4
693.71704	1258.2451	3878.0	-0.32849675	0.8885643	-0.002492421875000001	2.577437499999974E-4	-3.590968818933825E-4	-2.6397961856617654E-4
688.19867	1269.6027	3895.0	-0.3806034	0.794218	-0.003065097058823528	-0.005549782352941176	-3.3686775519031E-5	-3.4161918252595137E-4
682.5539	1279.7435	3912.0	-0.40154108	0.672691	-0.0012316282352941184	-0.007148647058823526	1.0785110726643587E-4	-9.405086505190295E-5
676.48846	1290.8525	3929.0	-0.3918718	0.585102	5.687811764705883E-4	-0.0051522941176470605	1.0590643598615922E-4	1.174325259515568E-4
669.75336	1300.411	3945.0	-0.38335502	0.5390389	5.322987500000001E-4	-0.0028789437500000015	-2.2801516544117647E-6	1.420843979779412E-4
660.7457	1309.2035	3961.0	-0.45241454	0.5154115	-0.004316219999999999	-0.0014767124999999978	-3.0303242187499995E-4	8.763945312500023E-5
653.03815	1316.9618	3978.0	-0.53485274	0.46855783	-0.004849305882352946	-0.0027560982352941186	-3.13579930795851E-5	-7.525798442906594E-5
643.5582	1323.5535	3995.0	-0.58720493	0.38524422	-0.003079540588235289	-0.004900800588235293	1.0410384083045041E-4	-1.2615896193771616E-4
632.8248	1328.5051	4011.0	-0.65027624	0.28844348	-0.0039419568749999995	-0.006050046250000003	-5.3901017922794404E-5	-7.182785386029437E-5
623.8658	1333.5671	4028.0	-0.65518343	0.23911858	-2.886582352941212E-4	-0.0029014647058823516	2.1489991998269872E-4	1.8521067906574423E-4
614.4116	1336.5294	4044.0	-0.5980986	0.17082182	0.0035678018749999985	-0.004268547499999999	2.4102875689338248E-4	-8.544267463235297E-5
603.8323	1339.3893	4061.0	-0.60756934	0.11197722	-5.571023529411719E-4	-0.00346144705882353	-2.4264142517301004E-4	4.7476496539792285E-5
590.82794	1342.9396	4078.0	-0.6611518	0.10523149	-0.0031519094117647057	-3.9680764705882384E-4	-1.5263570934256082E-4	1.8027290657439448E-4
577.9403	1347.1599	4094.0	-0.7961529	0.17173116	-0.008437568750000006	0.004156229375	-3.303537086397063E-4	2.845648138786765E-4
564.5	1351.0	4111.0	-0.9031365	0.23472838	-0.006293152941176468	0.0037057188235294115	1.2614210640138457E-4	-2.6500620674740486E-5
554.2966	1354.9011	4127.0	-0.8074046	0.27157393	0.005983243749999999	0.002302846875000002	7.672747931985292E-4	-8.76794967830881E-5
543.72424	1359.7585	4144.0	-0.6706385	0.28634936	0.008045064705882354	8.691429411764693E-4	1.2128358564013851E-4	-8.433552551903134E-5
529.6697	1362.3329	4160.0	-0.6697808	0.2341228	5.360625000000452E-5	-0.0032641600000000003	-4.994661534926468E-4	-2.5833143382352934E-4
513.9699	1363.0	4177.0	-0.837106	0.12318951	-0.009842658823529415	-0.006525487647058823	-5.821332396193776E-4	-1.9184280276816605E-4
497.99442	1362.0	4194.0	-1.0081314	-0.045601122	-0.010060317647058817	-0.009928860705882352	-1.2803460207611866E-5	-2.0019841522491346E-4
486.06235	1361.0	4210.0	-0.98201585	-0.16294938	0.0016322218749999923	-0.007334266125000001	7.307837201286756E-4	1.6216216130514696E-4
475.48395	1358.914	4227.0	-0.76429206	-0.2024076	0.01280728176470588	-0.0023210717647058816	6.573564641003464E-4	2.9489378589965407E-4
461.96057	1355.9888	4244.0	-0.6575997	-0.20410596	0.00627602117647059	-9.990352941176529E-5	-3.8419179930795824E-4	1.3065695501730096E-4
447.24014	1352.0686	4260.0	-0.71172327	-0.23983231	-0.0033827231250000006	-0.0022328968749999994	-6.03671518841912E-4	-1.3331208409926462E-4
435.58832	1348.196	4277.0	-0.7971588	-0.2901627	-0.005025619411764702	-0.0029606111764705883	-9.664095804498241E-5	-4.280672361591699E-5
423.9695	1343.4847	4294.0	-0.79333156	-0.3182734	2.251317647058764E-4	-0.0016535705882352934	3.088677162629752E-4	7.688474048442911E-5
413.21082	1338.6053	4310.0	-0.6650055	-0.32473677	0.008020378750000001	-4.039606250000015E-4	4.872029365808828E-4	7.810062270220575E-5
401.26382	1332.7583	4326.0	-0.6128433	-0.3500748	0.003260137500000003	-0.0015836268750000007	-2.975150781249999E-4	-7.372914062499995E-5
391.44937	1325.1595	4343.0	-0.6004545	-0.42147666	7.287529411764693E-4	-0.004200109411764705	-1.4890497404844316E-4	-1.5391073745674733E-4
381.74973	1317.3998	4359.0	-0.59279144	-0.5050219	4.789412500000034E-4	-0.005221577500000001	-1.5613230698529115E-5	-6.3841755514706E-5
371.098	1308.098	4376.0	-0.57675844	-0.57549936	9.431176470588214E-4	-0.00414573294117647	2.730449394463635E-5	6.3284974048443E-5
363.1491	1300.149	4393.0	-0.5310565	-0.59902495	0.0026883494117647022	-0.0013838582352941168	1.026606920415224E-4	1.6246321799307962E-4
356.58835	1290.6472	4409.0	-0.43939438	-0.5915147	0.005728882500000004	4.693906250000032E-4	1.9003331801470638E-4	1.158280537683825E-4
350.75525	1280.9254	4426.0	-0.33518377	-0.5868271	0.00613003588235294	2.7574117647058253E-4	2.3597257785466785E-5	-1.1391144031142393E-5
345.06284	1269.1257	4443.0	-0.24930483	-0.6570955	0.005051702352941175	-0.004133435294117647	-6.343138408304496E-5	-2.593633217993076E-4
340.4757	1257.4271	4459.0	-0.22119975	-0.7300163	0.0017565675000000003	-0.0045575499999999936	-2.0594592830882344E-4	-2.650716911764664E-5
335.64294	1244.7502	4475.0	-0.24627167	-0.80226445	-0.0015669949999999998	-0.004515509375000004	-2.0772265625E-4	2.6275390624993372E-6
330.72183	1231.0264	4492.0	-0.25783262	-0.8494184	-6.800558823529421E-4	-0.0027737617647058824	5.217288927335634E-5	1.0245574178200716E-4
326.73386	1218.3789	4508.0	-0.22934486	-0.8417054	0.001780485	4.820624999999981E-4	1.537838051470589E-4	2.0348901654411753E-4
325.00882	1205.0618	4526.0	-0.17011651	-0.83589214	0.0032904638888888896	3.2295888888889124E-4	8.388771604938276E-5	-8.839089506172605E-6
323.00537	1193.0323	4542.0	-0.09776861	-0.79710037	0.0045217437499999995	0.002424485625	7.695499131944437E-5	1.313454210069443E-4
322.11142	1181.6685	4558.0	-0.01913198	-0.7135232	0.004914789375000001	0.005223573124999999	2.456535156250008E-5	1.749429687499999E-4
321.0	1170.0214	4575.0	-0.002935674	-0.6669294	9.527238823529412E-4	0.0027408117647058834	-2.330626760380623E-4	-1.4604478589965385E-4
321.0	1158.3121	4592.0	0.013202427	-0.6572546	9.493000588235293E-4	5.691058823529401E-4	-2.0140138408305204E-7	-1.277474048442908E-4
322.0	1146.4158	4608.0	0.050384797	-0.6765375	0.0023238981250000004	-0.0012051812499999995	8.591237913602944E-5	-1.1089294577205873E-4
323.71286	1133.7229	4625.0	0.11285305	-0.73107123	0.0036746031176470586	-0.003207866470588232	7.945323486159165E-5	-1.178050129757784E-4
326.66202	1122.028	4641.0	0.18736197	-0.74545	0.0046568074999999995	-8.986731249999991E-4	6.138777389705881E-5	1.4432458409926457E-4
331.21906	1111.3428	4658.0	0.274753	-0.70189667	0.005140648823529414	0.002561960588235291	2.846125432525969E-5	2.035666890138406E-4
336.09308	1100.2673	4674.0	0.34754017	-0.66086924	0.004549198124999997	0.0025642143749999985	-3.696566865808856E-5	1.4086167279421503E-7
341.44333	1089.5945	4691.0	0.387178	-0.6217338	0.0023316370588235317	0.002302084705882354	-1.3044476859861562E-4	-1.5419392301037903E-5
347.1949	1078.6102	4708.0	0.40084514	-0.6133309	8.039494117647039E-4	4.942882352941172E-4	-8.986397923875457E-5	-1.0634096885813158E-4
355.497	1070.1288	4725.0	0.4584312	-0.57647043	0.003387415294117647	0.0021682629411764725	1.5196858131487898E-4	9.84691003460209E-5
364.66483	1062.6681	4741.0	0.5420463	-0.4870924	0.00522594375	0.005586126875	1.1490802849264706E-4	2.1361649586397046E-4
375.57593	1056.212	4758.0	0.6684613	-0.38320366	0.007436176470588239	0.006111102352941176	1.3001368944636697E-4	3.088091046712799E-5
387.2686	1051.5771	4775.0	0.7687641	-0.2687839	0.005900164705882348	0.0067305741176470575	-9.035363321799359E-5	3.643951557093423E-5
399.62878	1048.8951	4791.0	0.8299944	-0.14708315	0.0038268937500000044	0.0076062968750000015	-1.2957943474264645E-4	5.4732672334559E-5
409.4094	1048.0	4807.0	0.7593376	-0.02467378	-0.004416050000000005	0.007650585624999999	-5.151839843750006E-4	2.768046874999865E-6
421.04355	1048.0	4824.0	0.6917963	0.08574442	-0.0039730176470588185	0.006495188235294117	2.6060726643599185E-5	-6.796455233564012E-5
433.84567	1048.9779	4840.0	0.6820111	0.14884783	-6.115750000000031E-4	0.003943963124999999	2.1009016544117597E-4	-1.594515693933824E-4
448.0034	1050.8754	4857.0	0.7761901	0.18417527	0.005539941176470589	0.002078084705882354	3.6185389273356424E-4	-1.0975755406574383E-4
462.28174	1054.5704	4874.0	0.90563923	0.23319961	0.0076146547058823545	0.002883784705882353	1.2204197231833917E-4	4.739411764705877E-5
476.4732	1059.3457	4890.0	0.95842844	0.30666977	0.003299325625000002	0.004591885	-2.6970806755514704E-4	1.0675626838235297E-4
488.18716	1064.0936	4907.0	0.8617645	0.370644	-0.005686114117647059	0.003763189999999998	-5.285552789792388E-4	-4.87467647058825E-5
500.09482	1069.7299	4923.0	0.7375939	0.39213842	-0.007760662500000001	0.0013434012500000009	-1.296592738970589E-4	-1.512367968749998E-4
511.59668	1077.3978	4940.0	0.64477694	0.4489892	-0.005459821176470592	0.0033441635294117643	1.3534360726643585E-4	1.1769189878892726E-4
522.2703	1086.8379	4956.0	0.61407524	0.5426347	-0.0019188562499999964	0.005852843750000003	2.213103079044122E-4	1.5679251378676492E-4
530.0	1098.0	4973.0	0.5313474	0.6839211	-0.004866343529411765	0.008310964705882348	-1.733816046712805E-4	1.4459535034602028E-4
537.72534	1108.588	4990.0	0.4363636	0.76674473	-0.005587282352941177	0.00487197823529412	-4.240816608996542E-5	-2.0229332179930753E-4
541.74304	1121.2291	5006.0	0.2690817	0.82079995	-0.010455118750000002	0.0033784512499999975	-3.042397748161766E-4	-9.334543658088266E-5
545.66626	1131.6655	5023.0	0.14587362	0.7779861	-0.007247534117647057	-0.002518461764705878	1.8868144896193797E-4	-3.4687723615916914E-4
547.299	1142.7941	5040.0	0.049951803	0.69462687	-0.005642459823529412	-0.004903484117647059	9.441613494809676E-5	-1.4029543252595182E-4
548.0	1151.1466	5056.0	-0.02336757	0.57385385	-0.0045824608125000004	-0.0075483137500000005	6.624993818933822E-5	-1.6530185202205883E-4
547.0	1159.6975	5073.0	-0.112348706	0.4908132	-0.005234184470588235	-0.004884744117647059	-3.8336685769896165E-5	1.566805666089966E-4
544.9392	1166.1825	5089.0	-0.17095026	0.40633905	-0.003662597124999999	-0.005279634375000002	9.822420909926476E-5	-2.4680641084558934E-5
542.98193	1172.0542	5106.0	-0.21195707	0.32923034	-0.0024121652941176473	-0.004535806470588233	7.355481358131482E-5	4.3754582612456964E-5
541.0655	1174.9344	5123.0	-0.20352156	0.20288216	4.962064705882357E-4	-0.007432245882352941	1.7108069204152253E-4	-1.7037878892733576E-4
537.2587	1177.8706	5139.0	-0.20565754	0.09856489	-1.334987500000006E-4	-0.006519829375	-3.935657628676477E-5	5.702603170955881E-5
533.458	1178.8473	5156.0	-0.23355111	0.0027573307	-0.0016407982352941181	-0.005635738782352941	-8.866467560553632E-5	5.20053289792388E-5
528.66003	1180.0	5172.0	-0.29435042	-0.02737064	-0.0037999568749999997	-0.0018829981687500002	-1.349474149816176E-4	2.3454628835018376E-4
522.1106	1181.0	5189.0	-0.38005674	-0.028791826	-0.005041548235294117	-8.359917647058811E-5	-7.303478589965398E-5	1.0584699954584777E-4
512.5619	1180.3124	5206.0	-0.51952565	-0.025803652	-0.008204053529411762	1.7577494117647057E-4	-1.8602972318339087E-4	1.5257301038062276E-5
497.2815	1177.7292	5222.0	-0.77093565	-0.10986131	-0.015713125	-0.0052536036250000005	-4.6931696691176496E-4	-3.393361603860294E-4
494.0	1177.0	5238.0	-0.88672847	-0.13648675	-0.007237051250000001	-0.0016640899999999991	5.29754609375E-4	2.2434460156250008E-4
494.0	1177.0	5238.0	-0.88672847	-0.13648675	0.0	0.0	0.0	0.0
