# Supplementary material for: Finger drawing on smartphone screens enables early Parkinson’s disease detection through hybrid 1D-CNN and BiGRU deep learning architecture
Source: PLoS One. 2025 Jul 14;20(7):e0327733. doi: 10.1371/journal.pone.0327733 (PMC12258557; doi:10.1371/journal.pone.0327733)
Supplement: S2 File — (ZIP) [file pone.0327733.s002.zip › Dataset/Spiral/healthy/058_HC_SPIR_R.txt]

589.0	697.0	0.0	0.0	0.0	0.0	0.0	0.0	0.0
599.76154	697.0	121.0	0.5550038	0.0	0.0045868082644628105	0.0	3.790750631787447E-5	0.0
606.3971	698.1324	137.0	0.30252838	0.124545164	-0.015779713750000004	0.00778407275	-0.001272907625903926	4.86504546875E-4
612.3499	699.11664	153.0	0.28784814	0.09436365	-9.175150000000007E-4	-0.0018863446250000004	9.288874218750002E-4	-6.044010859375E-4
618.1793	700.05975	169.0	0.30070803	0.08019406	8.037431250000025E-4	-8.855993749999997E-4	1.075786328125002E-4	6.254657812500004E-5
625.9993	702.9997	186.0	0.3728816	0.1412465	0.004245504117647057	0.00359132	2.0245652897923848E-4	2.633481985294117E-4
636.45465	707.72736	203.0	0.503912	0.24189328	0.007707670588235297	0.005920398823529412	2.0365685121107296E-4	1.370046366782007E-4
650.9812	714.41785	219.0	0.7700447	0.37949228	0.01663329375	0.008599937500000002	5.578514476102939E-4	1.6747116727941188E-4
666.383	721.19147	236.0	1.01787	0.5075978	0.014577958823529413	0.0075356188235294105	-1.209020544982698E-4	-6.260698096885831E-5
679.6214	729.8512	253.0	1.0846059	0.57774794	0.003925641176470579	0.00412647882352941	-6.266069204152256E-4	-2.0053764705882358E-4
682.7242	731.86206	269.0	0.7595746	0.4651384	-0.020314456249999994	-0.007038096249999997	-0.0015150060891544108	-6.97785942095588E-4
688.36847	736.02106	286.0	0.2757686	0.25550696	-0.028459176470588238	-0.012331261176470588	-4.7910118944636724E-4	-3.1136264273356416E-4
699.23816	744.0273	302.0	0.14955395	0.22902392	-0.007888415624999999	-0.0016551900000000008	0.001285672552849265	6.672544485294117E-4
711.0	753.5	319.0	0.4291154	0.4202433	0.01644479117647059	0.011248198823529412	0.001431365105968858	7.590228719723184E-4
720.0	761.0	336.0	0.7191841	0.5851344	0.017062864705882353	0.009699476470588239	3.635726643598616E-5	-9.110131487889255E-5
728.79004	768.79004	352.0	0.76234627	0.646462	0.002697635625	0.0038329749999999954	-8.978268175551471E-4	-3.666563419117652E-4
736.384	777.3839	369.0	0.51717496	0.54262894	-0.014421841764705885	-0.006107827058823532	-0.0010070280817474052	-5.847530622837369E-4
745.439	786.15125	385.0	0.40508196	0.4979071	-0.007005812499999996	-0.0027951149999999973	4.6350182904411803E-4	2.070445036764709E-4
750.8342	795.1123	402.0	0.3696734	0.53185374	-0.0020828564705882373	0.001996861176470587	2.8958564878892696E-4	2.818809515570932E-4
756.63007	800.6301	419.0	0.3408322	0.44978717	-0.001696541176470589	-0.004827445294117644	2.272442906574402E-5	-4.0142979238754297E-4
761.1296	806.1295	435.0	0.26421586	0.34247774	-0.004788521249999997	-0.0067068393750000024	-1.9324875459558798E-4	-1.174621300551474E-4
764.0666	811.09985	452.0	0.16701572	0.24438852	-0.005717655294117648	-0.005769954117647058	-5.4654943771626546E-5	5.5110897491349684E-5
766.9488	816.9232	468.0	0.10471909	0.23105682	-0.0038935393750000004	-8.332312500000001E-4	1.1400724494485298E-4	3.085451792279411E-4
769.92395	821.77185	485.0	0.11689379	0.26799318	7.161588235294116E-4	0.0021727270588235295	2.7115871756055364E-4	1.768210769896194E-4
773.7562	827.6344	501.0	0.14129841	0.3221422	0.001525288750000001	0.0033843137499999995	5.0570620404411837E-5	7.572416819852937E-5
777.5991	833.3987	518.0	0.20872255	0.34626493	0.003966125882352941	0.001418984117647061	1.4357865484429058E-4	-1.1560762543252578E-4
780.51294	838.2694	534.0	0.22523491	0.33352336	0.0010320225000000002	-7.963481250000022E-4	-1.8338146139705878E-4	-1.3845826516544147E-4
783.7225	842.44495	551.0	0.21251428	0.29357314	-7.482723529411771E-4	-0.0023500129411764695	-1.0472322664359867E-4	-9.139204801038043E-5
787.29333	847.93994	567.0	0.19394268	0.27310708	-0.0011607249999999996	-0.0012791287500000005	-2.577829044117641E-5	6.693026194852931E-5
790.8048	852.8048	584.0	0.18548578	0.2696161	-4.97464705882354E-4	-2.05351764705881E-4	3.901531141868504E-5	6.316335207612467E-5
795.6483	860.19775	601.0	0.24327439	0.35028216	0.003399330000000001	0.004745062352941176	2.2922321799307972E-4	2.912008304498269E-4
801.29395	867.7252	617.0	0.32585967	0.46034563	0.005161579999999999	0.006878966875	1.1014062499999986E-4	1.333690326286765E-4
807.22485	877.0414	634.0	0.38832936	0.56111336	0.0036746876470588248	0.005927513529411765	-8.74642560553632E-5	-5.596784385813146E-5
812.99646	885.66077	651.0	0.4099436	0.60341376	0.0012714258823529417	0.0024882588235294128	-1.4136833910034606E-4	-2.023091003460207E-4
817.6311	891.94666	667.0	0.36934203	0.5485643	-0.002537598125000002	-0.003428091250000001	-2.3806400045955898E-4	-3.697718795955884E-4
822.4238	899.84766	684.0	0.302721	0.46077624	-0.003918884117647057	-0.005164003529411765	-8.125211721453265E-5	-1.021124870242214E-4
827.39307	906.78613	701.0	0.26648515	0.40235242	-0.002131520588235295	-0.003436695294117648	1.0513903114186835E-4	1.0160636678200688E-4
832.3768	914.5023	717.0	0.25752497	0.40137973	-5.60011249999999E-4	-6.079312499999989E-5	9.821933363970601E-5	2.10993885569853E-4
837.1043	922.2086	733.0	0.2805355	0.4528562	0.0014381581249999983	0.0032172793749999998	1.2488558593749984E-4	2.0487953124999998E-4
841.0359	929.04785	750.0	0.26043668	0.45528427	-0.0011822835294117656	1.4282764705882378E-4	-1.5414362673010375E-4	-1.8085010164359857E-4
844.8123	936.62463	767.0	0.23389691	0.44343105	-0.0015611629411764684	-6.972482352941176E-4	-2.2287024221453106E-5	-4.941622837370243E-5
850.6368	944.51575	783.0	0.25724468	0.45482874	0.0014592356249999994	7.12355625000001E-4	1.8877491038602924E-4	8.810024126838242E-5
856.4271	953.2362	800.0	0.3242943	0.49811015	0.003944095294117646	0.002545965294117645	1.461682158304498E-4	1.0785939230103789E-4
861.36017	961.9336	816.0	0.36716747	0.5377802	0.002679573125000001	0.0024793781250000042	-7.903263556985281E-5	-4.16169806985255E-6
866.4878	968.9756	833.0	0.35468575	0.5136585	-7.342188235294103E-4	-0.001418923529411766	-2.0081129108996538E-4	-2.2931186202422178E-4
871.05975	976.74634	850.0	0.30331424	0.4701637	-0.0030218535294117654	-0.0025585176470588234	-1.3456674740484442E-4	-6.703494809688572E-5
875.2525	985.505	866.0	0.24754116	0.46769732	-0.0034858175	-1.541487499999994E-4	-2.899774816176467E-5	1.502730560661765E-4
879.1285	992.82117	883.0	0.2250061	0.45859423	-0.0013255917647058838	-5.354758823529433E-4	1.2707210207612448E-4	-2.2431007785467288E-5
882.9258	1000.85156	899.0	0.20931904	0.47855595	-9.804412499999984E-4	0.001247607500000001	2.1571907169117834E-5	1.1144271139705903E-4
884.4625	1007.8501	916.0	0.14498784	0.4575005	-0.003784188235294118	-0.001238555882352943	-1.6492629325259528E-4	-1.4624490484429082E-4
886.42615	1014.70447	933.0	0.08634362	0.40394264	-0.0034496600000000007	-0.003150462352941174	1.9678131487889252E-5	-1.1246508650519004E-4
888.30676	1019.9204	949.0	0.061987218	0.350629	-0.001522275125	-0.0033321024999999997	1.2046155468750004E-4	-1.1352509191176618E-5
890.2586	1028.0344	966.0	0.06690619	0.3819038	2.8935129411764753E-4	0.0018396941176470583	1.0656625994809691E-4	3.0422333044982696E-4
892.221	1035.8839	983.0	0.09823387	0.44167078	0.0018428047058823528	0.003515704705882351	9.137961245674737E-5	9.85888581314878E-5
895.1213	1042.485	999.0	0.15128209	0.4580255	0.0033155137500000004	0.0010221699999999993	9.204431525735298E-5	-1.5584591911764698E-4
897.071	1049.284	1016.0	0.14994276	0.442624	-7.87841176470588E-5	-9.059705882352916E-4	-1.9966458044982702E-4	-1.1342003460207593E-4
898.9966	1055.9862	1032.0	0.1384877	0.40932986	-7.159412500000011E-4	-0.0020808837500000017	-3.982232077205889E-5	-7.343207261029439E-5
900.0	1063.0017	1049.0	0.091190204	0.3872762	-0.002782205647058823	-0.0012972741176470574	-1.2154496453287188E-4	4.6094684256055547E-5
901.9284	1069.7136	1065.0	0.06395975	0.40165988	-0.001701903375	8.989800000000006E-4	6.751889200367643E-5	1.372658823529411E-4
903.8713	1076.6138	1082.0	0.07838491	0.42336142	8.485388235294121E-4	0.001276561176470586	1.5002601167820071E-4	2.2210657439446202E-5
905.7825	1084.1299	1099.0	0.10896629	0.4334575	0.0017989047058823524	5.938870588235298E-4	5.59038754325259E-5	-4.015730103806213E-5
908.5043	1093.0085	1115.0	0.14111272	0.4897904	0.0020091518750000002	0.003520806250000001	1.314044806985299E-5	1.8293244944852946E-4
911.6964	1100.7855	1132.0	0.19451731	0.52062	0.0031414464705882355	0.0018135058823529387	6.660556444636678E-5	-1.0042943339100368E-4
914.69147	1108.0745	1149.0	0.21045595	0.5116699	9.375670588235296E-4	-5.26476470588233E-4	-1.2963996539792387E-4	-1.376460207612454E-4
916.64044	1113.9214	1165.0	0.19048366	0.42626438	-0.0012482681250000002	-0.005337845000000001	-1.3661469898897062E-4	-3.007105330882355E-4
918.5654	1119.6963	1183.0	0.13645911	0.32418486	-0.003001363888888889	-0.005671084444444443	-9.739420910493828E-5	-1.8513302469135672E-5
920.5	1125.5	1199.0	0.08842632	0.2818956	-0.0030020493749999995	-0.0026430787499999997	-4.284288194440007E-8	1.892503559027777E-4
922.44684	1131.3405	1215.0	0.084846556	0.2997328	-2.2373524999999995E-4	0.0011148249999999998	1.7364463281249997E-4	2.3486898437499997E-4
924.371	1137.1129	1231.0	0.101764984	0.3323275	0.00105740175	0.0020371687499999985	8.00710625E-5	5.764648437499992E-5
925.0	1145.1948	1248.0	0.08733576	0.40546986	-8.487778823529415E-4	0.004302491764705883	-1.1212821366782007E-4	1.332542949826991E-4
927.2022	1151.6066	1265.0	0.0805579	0.45253342	-3.9869764705882335E-4	0.002768444705882353	2.6475307958477536E-5	-9.023806228373706E-5
929.17084	1159.6835	1281.0	0.094059706	0.48909667	8.438628750000003E-4	0.0022852031249999995	7.766003262867648E-5	-3.0202598805147103E-5
929.0	1165.2461	1298.0	0.057321455	0.43861815	-0.0021610735882352946	-0.0029693247058823545	-1.7676096842560559E-4	-3.0908987240484435E-4
930.0	1170.0592	1314.0	0.03803393	0.33020857	-0.0012054703125	-0.00677559875	5.972520473345591E-5	-2.3789212775735287E-4
930.9677	1175.9032	1331.0	0.01956494	0.2713202	-0.0010864111764705884	-0.0034640217647058805	7.003478589965389E-6	1.9479864619377176E-4
931.0	1180.8129	1348.0	9.5913414E-4	0.27828723	-0.001094459168235294	4.098252941176462E-4	-4.7341128027680543E-7	2.278733564013839E-4
931.0	1186.6072	1364.0	0.0033144804	0.29008356	1.4720914125E-4	7.372706250000013E-4	7.760426934283089E-5	2.0465333180147197E-5
931.0	1192.3762	1381.0	-0.007548294	0.33976766	-6.389867294117647E-4	0.0029225941176470593	-4.624681592128028E-5	1.285484407439446E-4
931.0	1199.3596	1397.0	-0.023053987	0.38353765	-9.691058125000001E-4	0.002735624374999999	-2.0632442693014708E-5	-1.1685608915441284E-5
931.0	1206.191	1414.0	-0.017509226	0.42506292	3.26162411764706E-4	0.002442662941176471	7.619224848615917E-5	-1.723302551903105E-5
930.3214	1212.0359	1431.0	-0.01063857	0.43096763	4.041562352941176E-4	3.4733588235294E-4	4.5878719723183295E-6	-1.232545328719724E-4
929.3961	1218.8118	1447.0	-0.043127492	0.4047521	-0.002030557625	-0.0016384706249999992	-1.5216961626838237E-4	-1.241129067095587E-4
927.5	1226.0	1464.0	-0.097338684	0.40786645	-0.003188893647058823	1.831970588235287E-4	-6.81374130622837E-5	1.0715692257785458E-4
925.0688	1232.8624	1481.0	-0.15104078	0.4101039	-0.0031589468235294128	1.316147058823547E-4	1.7615778546711967E-6	-3.0342560553631766E-6
922.6182	1239.1454	1497.0	-0.1921538	0.42461583	-0.00256956375	9.069956250000004E-4	3.68364420955883E-5	4.8461307444852856E-5
920.61053	1246.1685	1514.0	-0.17984317	0.4251606	7.241547058823539E-4	3.204529411764542E-5	1.9374814446366788E-4	-5.146766652249147E-5
920.0	1253.1644	1530.0	-0.117117815	0.40171885	0.0039203346875	-0.001465109374999999	1.9976124885110288E-4	-9.357216681985278E-5
917.7461	1258.7617	1547.0	-0.076115385	0.37335566	0.002411907647058824	-0.0016684229411764728	-8.873100237889268E-5	-1.195962153979258E-5
915.8546	1265.5817	1563.0	-0.079216614	0.36502132	-1.9382681250000068E-4	-5.208962499999997E-4	-1.6285840372242655E-4	7.172041819852957E-5
912.7078	1272.5844	1580.0	-0.13674723	0.39432815	-0.0033841538823529407	0.0017239311764705885	-1.8766629822664354E-4	1.3204867214532874E-4
909.8386	1279.3228	1597.0	-0.1924927	0.4135472	-0.0032791452941176467	0.0011305323529411774	6.176975778546705E-6	-3.490581314878889E-5
906.99725	1286.0055	1613.0	-0.21487415	0.4249878	-0.0013988406250000016	7.150375000000014E-4	1.1751904181985282E-4	-2.59684283088235E-5
905.0634	1292.8097	1629.0	-0.1844643	0.4388124	0.001900615625000001	8.640374999999978E-4	2.0621601562500016E-4	9.312499999999772E-6
902.1507	1299.5479	1646.0	-0.1644081	0.416736	0.001179776470588235	-0.001298611764705882	-4.240230320069212E-5	-1.2721466262975763E-4
900.1608	1307.3566	1663.0	-0.12938316	0.4271018	0.0020602905882352945	6.097529411764694E-4	5.179494809688585E-5	1.122567474048442E-4
899.2437	1314.7814	1679.0	-0.08461517	0.44495538	0.0027979993749999996	0.0011158487500000022	4.610679917279407E-5	3.16309880514708E-5
896.2454	1322.0183	1696.0	-0.0943856	0.46001807	-5.74731176470588E-4	8.860405882352935E-4	-1.983959147923875E-4	-1.3518127162629923E-5
894.32196	1330.39	1713.0	-0.115521386	0.47927302	-0.001243281529411765	0.0011326441176470585	-3.9326491349481E-5	1.4506089965397938E-5
890.75616	1340.1096	1729.0	-0.15896946	0.5424221	-0.002715504625	0.0039468175000000015	-9.20139434742647E-5	1.7588583639705895E-4
888.5	1348.0	1746.0	-0.20388535	0.5717948	-0.002642111176470587	0.0017278058823529429	4.317261678200764E-6	-1.305300951557093E-4
885.51184	1356.9526	1762.0	-0.20348732	0.57697976	2.4876874999999604E-5	3.240599999999941E-4	1.6668675321691168E-4	-8.77341176470593E-5
882.56555	1363.3033	1779.0	-0.18104716	0.48520952	0.001320009411764705	-0.005398249411764703	7.618426686851209E-5	-3.3660643598615867E-4
878.18335	1370.225	1796.0	-0.20842277	0.37917644	-0.0016103299999999997	-0.00623724	-1.723729065743944E-4	-4.9352387543252756E-5
874.2733	1376.0901	1812.0	-0.23229337	0.31244576	-0.0014919124999999995	-0.004170667499999999	7.401093750000011E-6	1.2916078125000004E-4
870.55096	1381.6736	1829.0	-0.26302224	0.29455647	-0.0018075805882352951	-0.0010523111764705884	-1.856871107266445E-5	1.8343272491349477E-4
865.5462	1386.4539	1845.0	-0.2881393	0.28127295	-0.001569816249999998	-8.302199999999996E-4	1.4860271139706068E-5	1.38806985294118E-5
861.63135	1392.553	1862.0	-0.28126392	0.29937717	4.04434117647058E-4	0.001064954117647059	1.1613237456747387E-4	1.1148083044982698E-4
856.8544	1397.097	1878.0	-0.27813622	0.29783657	1.954812500000007E-4	-9.628750000000019E-5	-1.3059554227941083E-5	-7.25776011029412E-5
851.9311	1403.069	1895.0	-0.29852656	0.32038593	-0.0011994317647058828	0.0013264329411764684	-8.205370674740491E-5	8.368943771626286E-5
847.18604	1407.814	1912.0	-0.3020323	0.3126983	-2.062199999999988E-4	-4.522135294117648E-4	5.8424221453287296E-5	-1.0462626297577843E-4
842.17487	1411.8834	1928.0	-0.304999	0.27447817	-1.8541875000000277E-4	-0.0023887581249999977	1.3000781249997516E-6	-1.2103403722426456E-4
837.4654	1415.6897	1945.0	-0.30830434	0.22647657	-1.9443176470588177E-4	-0.0028236235294117665	-5.301773356399412E-7	-2.5580317906574637E-5
832.6592	1418.7803	1962.0	-0.29107353	0.1912284	0.0010135770588235286	-0.002073421764705882	7.105934256055356E-5	4.412951557093437E-5
826.7747	1423.4835	1978.0	-0.31761304	0.18199524	-0.0016587193749999993	-5.770724999999994E-4	-1.6701852711397048E-4	9.352182904411767E-5
820.8914	1427.4058	1994.0	-0.35620284	0.22372304	-0.0024118625000000005	0.0026079875000000006	-4.7071445312500074E-5	1.9906625E-4
813.37274	1431.3136	2011.0	-0.41681892	0.24754055	-0.00356565176470588	0.0014010299999999993	-6.786995674740469E-5	-7.099750000000007E-5
805.69586	1435.1521	2028.0	-0.48792914	0.24747138	-0.004182954117647059	-4.068823529412193E-6	-3.6311903114186975E-5	-8.265287197231833E-5
797.84766	1439.0762	2044.0	-0.52273965	0.23651993	-0.002175656875000001	-6.844656250000001E-4	1.254560776654411E-4	-4.2524800091911745E-5
791.8008	1442.7994	2061.0	-0.48217428	0.21609206	0.002386198235294117	-0.001201639411764705	2.6834441825259516E-4	-3.042198745674735E-5
781.9732	1446.8107	2078.0	-0.49155176	0.23190245	-5.516164705882349E-4	9.30022941176471E-4	-1.7281262975778541E-4	1.2539190311418682E-4
774.59	1450.705	2094.0	-0.48630953	0.23483948	3.276393750000009E-4	1.835643749999987E-4	5.495349034926474E-5	-4.665366038602952E-5
766.8626	1455.853	2111.0	-0.4938899	0.26572528	-4.45904117647059E-4	0.0018168117647058835	-4.550255839100352E-5	9.607337586505204E-5
760.3277	1459.3362	2128.0	-0.44978535	0.26796526	0.002594385294117648	1.3176352941176323E-4	1.7884055363321806E-4	-9.91204844290659E-5
751.16455	1464.5012	2144.0	-0.46138847	0.2837634	-7.251950000000014E-4	9.87383750000001E-4	-2.074737683823531E-4	5.347626378676486E-5
742.5346	1468.2327	2161.0	-0.49814007	0.27123308	-0.0021618588235294113	-7.370776470588226E-4	-8.450963667820059E-5	-1.0143890570934257E-4
734.7689	1473.1733	2177.0	-0.53191197	0.26926878	-0.0021107437500000013	-1.2276875000000187E-4	3.1946920955881254E-6	3.8394306066176295E-5
728.0655	1476.9673	2194.0	-0.4862326	0.26117173	0.0026870217647058823	-4.762970588235291E-4	2.82221500865052E-4	-2.0795782871972188E-5
719.6233	1480.7507	2211.0	-0.43677065	0.24754122	0.002909526470588237	-8.01794705882352E-4	1.3088512110726755E-5	-1.9146920415224878E-5
711.65735	1485.6713	2227.0	-0.44272262	0.24849369	-3.719981250000018E-4	5.952937499999894E-5	-2.0509528722426493E-4	5.3832755055146935E-5
704.5639	1490.624	2243.0	-0.47648212	0.28766	-0.00210996875	0.0024478943750000023	-1.0862316406249988E-4	1.492728125000002E-4
697.7133	1495.2867	2261.0	-0.448014	0.29162118	0.0015815622222222214	2.2006555555555295E-4	2.0508505401234563E-4	-1.2376826774691384E-4
691.10486	1499.4476	2277.0	-0.38339886	0.29717663	0.004038446250000001	3.472156250000011E-4	1.5355525173611122E-4	7.946879340278008E-6
684.3995	1504.3003	2294.0	-0.3515204	0.28044945	0.0018752035294117646	-9.839517647058829E-4	-1.2724957179930803E-4	-7.830396410034612E-5
677.1531	1509.2313	2310.0	-0.3948664	0.277794	-0.0027091249999999997	-1.6596562500000023E-4	-2.865205330882353E-4	5.1124133731617665E-5
669.80194	1513.6486	2326.0	-0.4320824	0.27818394	-0.002325999999999998	2.4371250000002065E-5	2.3945312500000095E-5	1.1896054687500143E-5
663.5012	1516.4996	2343.0	-0.43328223	0.24376126	-7.05782352941184E-5	-0.0020248635294117653	1.3267186851211057E-4	-1.2054322231833926E-4
657.6927	1520.8716	2360.0	-0.38334644	0.21355909	0.0029373994117647046	-0.0017765982352941176	1.7693986159169546E-4	1.4603840830449863E-5
650.91125	1523.3629	2376.0	-0.36547005	0.16541696	0.0011172743750000012	-0.0030088831250000003	-1.1375781479779396E-4	-7.701780560661767E-5
645.06464	1526.3118	2393.0	-0.3459667	0.14648128	0.0011472558823529396	-0.0011138635294117654	1.7636180795846124E-6	1.1147174091695499E-4
638.3113	1530.4591	2410.0	-0.36926106	0.17580612	-0.001370256470588233	0.0017249905882352951	-1.4808896193771603E-4	1.669914186851212E-4
633.5431	1532.2285	2426.0	-0.35191286	0.16297875	0.0010842624999999988	-8.017106250000003E-4	1.5340743566176447E-4	-1.5791882582720596E-4
627.6807	1535.1064	2443.0	-0.3171062	0.14755495	0.0020474505882352935	-9.072823529411774E-4	5.665812283737028E-5	-6.2101016435986534E-6
620.9919	1539.004	2459.0	-0.33671132	0.18370876	-0.0012253199999999985	0.0022596131250000005	-2.0454816176470575E-4	1.9793096737132361E-4
611.90704	1543.0372	2476.0	-0.4478475	0.22074263	-0.006537422352941178	0.0021784629411764705	-3.1247660899654E-4	-4.773540224913533E-6
603.2156	1544.9462	2492.0	-0.56937677	0.21339104	-0.007595579374999998	-4.5947437499999945E-4	-6.613481387867623E-5	-1.6487108226102937E-4
594.4415	1546.8896	2510.0	-0.63531524	0.15931495	-0.003663248333333332	-0.003004227222222222	2.184628356481481E-4	-1.4137515817901235E-4
586.1153	1547.777	2526.0	-0.58376294	0.05518557	0.0032220187499999997	-0.0065080862500000005	4.3032919270833325E-4	-2.1899118923611116E-4
577.0329	1548.7935	2542.0	-0.5327399	-0.0039809695	0.0031889399999999943	-0.0036979087187500002	-2.0674218750003394E-6	1.7563609570312501E-4
569.1168	1549.7208	2559.0	-0.5010622	-0.0016844769	0.0018633941176470607	1.350878E-4	-7.797328719723139E-5	2.2547038345588238E-4
559.94385	1550.0	2575.0	-0.50765616	0.019853953	-4.121225000000006E-4	0.00134615186875	-1.4221978860294132E-4	7.5691504296875E-5
545.54175	1550.0	2592.0	-0.65198725	6.2480604E-4	-0.008490064117647059	-0.001131126291764706	-4.751730363321799E-4	-1.4572224473615917E-4
527.88495	1549.4316	2609.0	-0.9509462	-0.022654511	-0.017585820588235292	-0.001369371590588235	-5.350444982698961E-4	-1.4014429342560532E-5
510.2936	1546.9541	2625.0	-1.2139899	-0.10204871	-0.016440231250000006	-0.0049621374375	7.159933363970537E-5	-2.2454786543198532E-4
495.93265	1544.5618	2642.0	-1.2404882	-0.18319918	-0.0015587235294117568	-0.004773557058823529	8.753828070934264E-4	1.1092963451557122E-5
480.95856	1541.2396	2658.0	-1.0420525	-0.23144232	0.012402231249999993	-0.003015196250000001	8.725596737132344E-4	1.0989755055147048E-4
465.40573	1537.3514	2675.0	-0.8771735	-0.27542326	0.009698764705882353	-0.0025871141176470585	-1.5902744377162587E-4	2.5181301903114272E-5
452.9086	1534.7012	2692.0	-0.773129	-0.25272465	0.006120264705882359	0.0013352123529411768	-2.1049999999999964E-4	2.307250865051903E-4
439.62894	1531.8041	2708.0	-0.7575825	-0.20632309	9.716562499999942E-4	0.0029000975000000005	-3.217880284926478E-4	9.780532169117648E-5
427.9089	1528.8181	2725.0	-0.723502	-0.17975259	0.002004735294117651	0.001562970588235294	6.076935553633275E-5	-7.865452422145332E-5
410.00668	1524.9006	2741.0	-0.81965065	-0.18363725	-0.006009290625000004	-2.4279125000000075E-4	-5.008766199448534E-4	-1.1286011488970592E-4
395.55862	1522.0698	2758.0	-0.94704384	-0.19632894	-0.0074937170588235255	-7.465700000000003E-4	-8.731920198961893E-5	-2.9634044117647033E-5
381.73462	1518.2098	2774.0	-0.991618	-0.21298441	-0.002785885000000002	-0.0010409668750000003	2.9423950367647023E-4	-1.83998046875E-5
369.52695	1512.2634	2791.0	-0.8720762	-0.26970372	0.007031870588235296	-0.003336429999999998	5.775150346020763E-4	-1.350272426470587E-4
359.56033	1507.3362	2808.0	-0.6527801	-0.331324	0.012899770588235293	-0.003624722352941178	3.451705882352939E-4	-1.6958373702422356E-5
349.17477	1501.7048	2824.0	-0.49721768	-0.38358068	0.009722651249999999	-0.0032660425	-1.9856995863970592E-4	2.2417490808823622E-5
335.84558	1494.0546	2841.0	-0.5805284	-0.43879792	-0.004900630588235298	-0.003248072941176471	-8.601930493079585E-4	1.0570328719723044E-6
322.74286	1486.8715	2857.0	-0.71380705	-0.4746562	-0.008329915624999996	-0.002241142499999998	-2.1433031479779367E-4	6.293315257352956E-5
310.41534	1479.3802	2874.0	-0.81179523	-0.4918329	-0.005764010588235293	-0.0010103941176470615	1.5093559039792374E-4	7.239696366781978E-5
299.67026	1472.2527	2891.0	-0.80319256	-0.5033465	5.060394117647013E-4	-6.772705882352949E-4	3.6882647058823493E-4	1.959550173010392E-5
291.28204	1464.282	2908.0	-0.6099992	-0.46641177	0.011364315294117652	0.00217263117647059	6.387221107266441E-4	1.6764128027681676E-4
283.06177	1456.0618	2924.0	-0.43455082	-0.47788522	0.010965523749999997	-7.170906249999998E-4	-2.4924471507353405E-5	-1.8060761259191185E-4
272.013	1446.013	2941.0	-0.46147782	-0.5612218	-0.001583941176470587	-0.004902151764705882	-7.38203819204152E-4	-2.461800670415225E-4
259.82248000000004	1435.1854	2957.0	-0.5948299	-0.65099394	-0.008334505000000002	-0.00561075875	-4.219102389705885E-4	-4.428793658088235E-5
247.28482	1423.2848	2974.0	-0.7713215	-0.74043435	-0.01038185882352941	-0.005261200588235295	-1.2043257785467106E-4	2.0562244809688513E-5
235.4738	1411.6918	2991.0	-0.81525254	-0.7689056	-0.002584178823529414	-0.0016747794117647028	4.5868705882352916E-4	2.109659515570937E-4
226.11008	1400.9321	3007.0	-0.71820045	-0.7388322	0.006065755625000002	0.0018795874999999948	5.406209030330885E-4	2.2214793198529359E-4
217.40637	1390.2876	3024.0	-0.55775785	-0.67072845	0.0094378	0.004006102941176472	1.9835555147058807E-4	1.250891435986163E-4
208.7033	1378.5549	3040.0	-0.46443644	-0.66314346	0.005832588125	4.7406187500000085E-4	-2.253257421875E-4	-2.2075256663602944E-4
200.0418	1368.0522	3057.0	-0.44495195	-0.6606583	0.0011461464705882366	1.4618588235294037E-4	-2.756730384948096E-4	-1.928682309688591E-5
191.38449	1356.5768	3073.0	-0.47121727	-0.6778311	-0.0016415825000000023	-0.0010732999999999993	-1.7423306066176493E-4	-7.621786764705872E-5
183.74864	1345.1229	3089.0	-0.48175746	-0.68647677	-6.587618750000003E-4	-5.403543749999962E-4	6.142628906250012E-5	3.330910156250019E-5
175.69722	1334.8716	3107.0	-0.45748252	-0.66244113	0.001348607777777779	0.0013353133333333285	1.1152053626543217E-4	1.0420376157407358E-4
168.83783	1323.6757	3123.0	-0.43364918	-0.64781475	0.0014895837499999988	9.141487500000031E-4	8.81099826388874E-6	-2.6322786458332834E-5
161.95456	1311.2273	3139.0	-0.39921108	-0.6841029	0.0021523812500000017	-0.0022680093749999977	4.142484375000018E-5	-1.9888488281250005E-4
157.65538	1298.9661	3156.0	-0.32209376	-0.7306329	0.00453631294117647	-0.0027370588235294158	1.4023127595155695E-4	-2.7591144031142238E-5
154.83398	1287.502	3173.0	-0.1915358	-0.7575952	0.00767988	-0.0015860176470588233	1.849157093425606E-4	6.770830449827014E-5
152.44821	1277.2411	3190.0	-0.07845433	-0.712964	0.0066518511764705884	0.002625364705882352	-6.047228373702421E-5	2.4772837370242205E-4
150.5099	1267.5496	3206.0	-0.024761789	-0.5983242	0.0033557838125	0.007164987500000004	-2.0600421024816176E-4	2.8372642463235325E-4
147.10577	1256.3174	3223.0	-0.05790064	-0.5600683	-0.0019493441764705886	0.00225034705882353	-3.120663522923876E-4	-2.890964965397926E-4
145.60515	1247.0258	3239.0	-0.110727124	-0.56460804	-0.0033016552499999996	-2.837337500000009E-4	-8.451944209558819E-5	-1.5838005055147068E-4
142.70373	1236.5187	3256.0	-0.1507019	-0.6003348	-0.002351457411764706	-0.002101574117647057	5.589399048442903E-5	-1.0693178633217979E-4
140.71605	1224.2963	3273.0	-0.14674109	-0.67341834	2.329888235294123E-4	-0.0042990317647058855	1.5202624913494812E-4	-1.2926221453287226E-4
138.80169	1213.8102	3289.0	-0.119252674	-0.6848998	0.0017180259999999992	-7.175912499999965E-4	9.281482352941168E-5	2.2384003216911806E-4
136.91775	1202.5065	3306.0	-0.09941346	-0.6974986	0.0011670125882352945	-7.411058823529424E-4	-3.2412553633217925E-5	-1.383213667820348E-6
135.0156	1193.078	3322.0	-0.103269465	-0.66987824	-2.410003125000006E-4	0.0017262725000000007	-8.800080629595594E-5	1.5421114889705893E-4
135.0	1181.8507	3339.0	-0.05270015	-0.6240629	0.0029746655882352943	0.002695019999999999	1.8915681769031146E-4	5.698514705882343E-5
134.92039499999998	1170.4777	3356.0	-0.011555757	-0.63136995	0.002420258411764706	-4.298264705882342E-4	-3.2612186851211084E-5	-1.8381449826989607E-4
135.0	1159.7943	3372.0	0.048170388	-0.6663086	0.0037328840625	-0.0021836656250000044	8.203910317095589E-5	-1.0961494715073565E-4
135.0	1148.8145	3389.0	0.060878303	-0.67790014	7.475244117647059E-4	-6.818552941176445E-4	-1.756093912197232E-4	8.834178416955058E-5
135.23576	1139.9431	3405.0	0.04925931	-0.6234988	-7.261870625000001E-4	0.003400083749999998	-9.210696714154413E-5	2.5512119025735265E-4
135.7536	1130.9856	3422.0	0.018233478	-0.5274161	-0.0018250489411764706	0.005651923529411762	-6.463893403979238E-5	1.3246116349480968E-4
136.0	1123.3484	3438.0	0.0255693	-0.44766837	4.584888749999999E-4	0.0049842331250000045	1.427211135110294E-4	-4.1730650275734866E-5
138.62556999999998	1116.4977	3455.0	0.082329184	-0.38223386	0.0033388167058823527	0.003849088823529412	1.694310488754325E-4	-6.677319420415251E-5
141.56077	1108.757	3471.0	0.17156702	-0.37061387	0.005577364749999999	7.262493749999981E-4	1.399092527573529E-4	-1.9517746553308836E-4
144.4792	1100.5624	3488.0	0.23569526	-0.43102586	0.003772249411764706	-0.0035536464705882335	-1.0618325519031136E-4	-2.5175857915224893E-4
147.4301	1092.2795	3505.0	0.2439654	-0.47417295	4.864788235294123E-4	-0.002538064117647059	-1.932806228373702E-4	5.974013840830439E-5
150.70074	1084.5985	3521.0	0.22758357	-0.50869423	-0.0010238643749999991	-0.0021575800000000027	-9.439644990808821E-5	2.3780257352941006E-5
153.59811	1076.8037	3538.0	0.18407702	-0.49324167	-0.002559208823529412	9.089741176470591E-4	-9.031437932525959E-5	1.803855363321801E-4
156.50755	1068.9849	3554.0	0.18078975	-0.46596727	-2.0545437500000055E-4	0.001704650000000002	1.4710965303308822E-4	4.972974264705893E-5
159.22197	1061.112	3571.0	0.18218416	-0.46103725	8.202411764705956E-5	2.90001176470587E-4	1.6910499567474125E-5	-8.321463667820088E-5
163.23428	1054.5314	3588.0	0.20190603	-0.42401478	0.0011601099999999985	0.002177792352941178	6.341681660899641E-5	1.110465397923877E-4
167.12027	1046.7594	3605.0	0.23198676	-0.43276754	0.001769454705882353	-5.148682352941192E-4	3.584380622837379E-5	-1.5839179930795866E-4
171.02116	1038.9576	3621.0	0.25358403	-0.4472399	0.0013498293750000018	-9.045225000000011E-4	-2.6226583180146944E-5	-2.435339154411762E-5
175.90083	1031.1984	3637.0	0.2869654	-0.46878076	0.002086335624999998	-0.0013463037499999997	4.603164062499975E-5	-2.7611328124999912E-5
179.86282	1023.2744	3654.0	0.2894837	-0.48978704	1.4813529411764875E-4	-0.0012356635294117641	-1.1401178416954995E-4	6.50824826989621E-6
184.62137	1015.7572	3671.0	0.28257978	-0.48032814	-4.0611294117647105E-4	5.564058823529408E-4	-3.260283737024234E-5	1.05415847750865E-4
188.62498	1009.5625	3687.0	0.27028292	-0.42702603	-7.685537500000013E-4	0.003331381875000001	-2.265255055147064E-5	1.7343599954044124E-4
193.23964	1003.50696	3704.0	0.25271928	-0.37148294	-0.0010331552941176465	0.003267240588235295	-1.556479671280266E-5	-3.7730168685121135E-6
197.41368	996.8795	3720.0	0.25698626	-0.33741572	2.6668625000000196E-4	0.0021292012500000006	8.124009650735303E-5	-7.11274586397059E-5
203.82436	990.5675	3737.0	0.3111301	-0.3336336	0.003184931764705882	2.2247764705882352E-4	1.7166150086505178E-4	-1.1216021193771629E-4
209.16612	983.6677	3754.0	0.36205748	-0.37593296	0.002995728235294116	-0.002488197647058824	-1.1129619377162727E-5	-1.594514878892734E-4
214.55713	975.9238	3770.0	0.37185752	-0.44144094	6.125025000000006E-4	-0.004094248750000001	-1.489516084558822E-4	-1.0037819393382357E-4
220.33247	968.2234	3787.0	0.36106038	-0.48296353	-6.351258823529401E-4	-0.0024425052941176454	-7.338990484429062E-5	9.716137975778564E-5
227.64792	958.94006	3803.0	0.38784426	-0.53220177	0.0016739924999999989	-0.0030773900000000028	1.443198988970587E-4	-3.968029411764734E-5
235.30792	949.0381	3820.0	0.4429174	-0.59543246	0.0032395964705882363	-0.0037194523529411783	9.209435121107279E-5	-3.776837370242209E-5
246.34631	938.3844	3837.0	0.60880744	-0.6642615	0.009758237647058821	-0.004048767058823523	3.8344948096885796E-4	-1.9371453287196767E-5
256.98698	929.01306	3854.0	0.71394104	-0.675811	0.006184329411764709	-6.793823529411824E-4	-2.102298961937713E-4	1.9819910034602004E-4
268.06232	921.29175	3870.0	0.74882174	-0.5890246	0.002180043749999999	0.005424150000000003	-2.5026785386029435E-4	3.8147077205882406E-4
276.55423	913.4458	3886.0	0.66675127	-0.46956882	-0.005129404375	0.007465986250000001	-4.568405078125E-4	1.2761476562499988E-4
283.99722	906.00366	3903.0	0.5438097	-0.3944153	-0.007231857058823532	0.004420795294117645	-1.2367368728373717E-4	-1.7912887975778563E-4
292.99088	899.0055	3919.0	0.42973575	-0.38193673	-0.007129621874999995	7.799106250000014E-4	6.38969898897107E-6	-2.2755529181985273E-4
302.46292	891.35803	3936.0	0.44854775	-0.4092398	0.0011065882352941175	-0.0016060629411764698	4.844829476643596E-4	-1.4035138624567478E-4
316.39224	884.80383	3953.0	0.6386467	-0.40935087	0.011182291176470587	-6.5335294117641705E-6	5.926884083044981E-4	9.408996539792386E-5
331.73914	877.72046	3969.0	0.92780614	-0.39672983	0.018072464999999996	7.888149999999983E-4	4.3063586397058806E-4	4.970928308823515E-5
344.43787	872.781	3986.0	1.0281992	-0.35810444	0.0059054741176470605	0.002272081764705881	-7.15705346020761E-4	8.725098615916958E-5
354.56458	868.5742	4002.0	0.8804931	-0.2805298	-0.009231631249999997	0.004848415000000002	-9.46069085477941E-4	1.6102082720588254E-4
365.25992	864.04407	4019.0	0.67178863	-0.206539	-0.012276733529411766	0.004352399999999999	-1.7912366349480993E-4	-2.9177352941176612E-5
375.01456	860.7942	4036.0	0.49932173	-0.17273156	-0.01014511176470588	0.0019886729411764704	1.2538951557093444E-4	-1.3904276816608993E-4
386.0	857.0	4052.0	0.51780754	-0.16675764	0.001155363124999996	3.733699999999996E-4	7.062796806066173E-4	-1.0095643382352943E-4
399.33978	854.0458	4069.0	0.6719371	-0.17697571	0.009066444705882352	-6.010629411764704E-4	4.6535774005190334E-4	-5.731958477508647E-5
411.5068	850.1644	4086.0	0.7886971	-0.18435428	0.006868235294117652	-4.3403352941176476E-4	-1.2930643598615884E-4	9.82525951557092E-6
423.13876	847.2871	4102.0	0.7959518	-0.17592905	4.534187499999967E-4	5.265768750000004E-4	-4.009260340073535E-4	6.003815027573532E-5
435.03317	845.7096	4119.0	0.746225	-0.14737813	-0.002925105882352939	0.0016794658823529416	-1.9873674307958444E-4	6.781700043252595E-5
447.46872	845.0	4135.0	0.7147524	-0.07285087	-0.0019670375000000045	0.00465795375	5.9879273897058395E-5	1.8615549172794116E-4
459.14297	842.80945	4152.0	0.71375483	-0.04769357	-5.86805882352943E-5	0.0014798411764705883	1.122562889273359E-4	-1.8694779844290657E-4
471.50168	842.0	4168.0	0.7570253	-0.034173165	0.002704404375000004	8.450253125E-4	1.7269281020220614E-4	-3.9675991498161774E-5
482.25275	841.0	4185.0	0.7171577	-0.043514892	-0.0023451529411764706	-5.495133529411766E-4	-2.970327833044985E-4	-8.203168620242214E-5
491.86578	841.0	4201.0	0.6188172	-0.024915364	-0.006146281250000003	0.0011624705	-2.375705193014708E-4	1.0699899080882354E-4
503.59024	841.93176	4218.0	0.5867468	0.034307692	-0.0018864941176470556	0.003483709176470588	2.5057571366782043E-4	1.365434515570934E-4
516.8829000000001	842.84045	4235.0	0.6684571	0.09528859	0.004806488235294119	0.0035871116470588237	3.9370484429065734E-4	6.08249826989622E-6
531.2888	844.78613	4251.0	0.8240204	0.13112189	0.009722706249999997	0.002239581249999999	3.0726362591911743E-4	-8.422064981617654E-5
544.5905	846.76514	4268.0	0.9362402	0.16066581	0.006601164705882352	0.0017378776470588237	-1.8362009083044972E-4	-2.951197664359855E-5
556.29224	849.4308	4284.0	0.86164147	0.17208652	-0.004662420624999997	7.13794375E-4	-7.039740831801468E-4	-6.400520450367648E-5
567.6899	852.33997	4301.0	0.71938306	0.19233723	-0.008368141764705886	0.001191218235294118	-2.1798359645328763E-4	2.8083756487889287E-5
581.2195	856.20557	4318.0	0.6797943	0.23234943	-0.0023287505882352943	0.0023536588235294116	3.552583044982701E-4	6.837885813148787E-5
596.0	861.5	4334.0	0.77969676	0.29556447	0.006243903750000002	0.003950940000000002	5.35790896139706E-4	9.983007352941189E-5
610.15674	869.80383	4351.0	0.90809387	0.44139966	0.007552771176470587	0.008578540588235295	7.699220155709327E-5	2.7221179930795843E-4
621.55334	874.2766	4368.0	0.8651253	0.45626035	-0.00252756294117647	8.741582352941149E-4	-5.929608304498269E-4	-4.531989619377165E-4
629.37946	878.6897	4384.0	0.64050025	0.39428228	-0.014039065625	-0.0038736293749999998	-7.194689177389706E-4	-2.9673672564338216E-4
635.8852	883.5901	4401.0	0.37193757	0.29802534	-0.01579780470588235	-0.005662172941176468	-1.0345524005190304E-4	-1.0520844506920404E-4
642.68414	888.6841	4417.0	0.23740835	0.23560636	-0.00840807625	-0.0039011862500000025	4.6185802849264693E-4	1.1006166819852912E-4
648.54	892.36	4434.0	0.24218167	0.24264522	2.807835294117646E-4	4.140505882352946E-4	5.111093987889273E-4	2.5383746107266456E-4
653.3078	896.30774	4451.0	0.2418982	0.23428379	-1.6674705882351773E-5	-4.918488235294119E-4	-1.7497543252595078E-5	-5.328820069204156E-5
657.14777	901.1478	4467.0	0.22357517	0.24939884	-0.0011451893750000011	9.446906250000012E-4	-7.053216681985308E-5	8.978371553308831E-5
661.0812	905.0812	4484.0	0.18473333	0.24579632	-0.0022848141176470584	-2.1191294117647047E-4	-6.703674956747395E-5	-6.803550389273362E-5
664.88184	907.88184	4501.0	0.16641489	0.20959319	-0.0010775552941176465	-0.0021295958823529413	7.101522491349482E-5	-1.1280487889273359E-4
667.76654	911.7665	4517.0	0.16159195	0.19572474	-3.0143374999999986E-4	-8.667781250000003E-4	4.8507596507352913E-5	7.892610983455882E-5
670.6866	915.68665	4534.0	0.16023421	0.1947224	-7.986705882353082E-5	-5.896117647058931E-5	1.3033334775086415E-5	4.751864403114182E-5
674.4885	920.2328	4551.0	0.17497365	0.23567045	8.670258823529423E-4	0.0024087088235294125	5.569958477508666E-5	1.4515705882352952E-4
677.4818	925.4818	4567.0	0.1851143	0.3139246	6.337906250000001E-4	0.004890884375	-1.4577203584558892E-5	1.551359719669117E-4
681.28595	930.92896	4583.0	0.21171853	0.35295585	0.0016627643749999987	0.002439453125000001	6.431085937499991E-5	-1.532144531249999E-4
685.27	936.905	4599.0	0.24080473	0.37586242	0.0018178875000000004	0.0014316606249999975	9.695195312500108E-6	-6.298703125000023E-5
688.16724	941.75085	4617.0	0.22245151	0.3640882	-0.0010196233333333335	-6.541233333333334E-4	-1.5763949074074077E-4	-1.1587688657407395E-4
690.99146	946.99146	4633.0	0.18726888	0.3333577	-0.0021989143749999995	-0.0019206562499999996	-7.370569010416663E-5	-7.915830729166663E-5
693.4213	952.26404	4650.0	0.15435734	0.3058028	-0.0019359729411764699	-0.0016208764705882349	1.546714316608998E-5	1.763410467128028E-5
696.3636	958.0907	4666.0	0.13760431	0.31603506	-0.0010470643750000001	6.395162499999996E-4	5.555678538602936E-5	1.4127454503676465E-4
698.3947	961.7894	4683.0	0.12312488	0.28831148	-8.517311764705884E-4	-0.00163079882352941	1.1490188148788928E-5	-1.3354794550172997E-4
700.2687	967.80615	4699.0	0.11133786	0.30561104	-7.366887500000006E-4	0.0010812224999999995	7.190151654411736E-6	1.6950133272058808E-4
703.3903	972.3904	4716.0	0.12328419	0.30015957	7.027252941176473E-4	-3.206747058823538E-4	8.467141435986164E-5	-8.246454152249137E-5
705.1658	978.4972	4733.0	0.13285768	0.32070267	5.631464705882355E-4	0.0012084176470588256	-8.210519031141868E-6	8.994660899653997E-5
707.09375	983.28125	4749.0	0.1313981	0.32614693	-9.122375000000099E-5	3.4026624999999866E-4	-4.089813878676478E-5	-5.4259462316176685E-5
709.0069	989.0206	4766.0	0.11893338	0.33561468	-7.332188235294109E-4	5.569264705882352E-4	-3.776441608996529E-5	1.274471885813156E-5
710.0	992.95703	4782.0	0.085996516	0.29778996	-0.0020585540000000006	-0.0023640449999999986	-8.283344852941187E-5	-1.825607169117646E-4
711.0	997.885	4799.0	0.047684275	0.2799605	-0.0022536612352941176	-0.0010487917647058836	-1.1476896193771588E-5	7.736783737024207E-5
711.8248	1002.47437	4816.0	0.025574679	0.24916425	-0.0013005644705882352	-0.0018115441176470588	5.606451557093426E-5	-4.4867785467127954E-5
712.0	1006.6395	4832.0	0.0032851128	0.24887234	-0.0013930978875	-1.8244375000000396E-5	-5.783338556985298E-6	1.1208123391544115E-4
712.76685	1012.30066	4849.0	-2.3606239E-4	0.2778184	-2.0712795235294118E-4	0.0017027094117647074	6.97629373615917E-5	1.0123257569204163E-4
713.0	1017.09973	4865.0	0.01567954	0.31188762	9.94725149375E-4	0.0021293262499999972	7.511581885799632E-5	2.6663552389705617E-5
714.0	1021.9318000000001	4882.0	0.03226947	0.30834475	9.758782352941179E-4	-2.0840411764705738E-4	-1.1086420047577675E-6	-1.3751355103806205E-4
715.0	1027.1454	4899.0	0.056188285	0.32135478	0.0014069891176470585	7.652958823529415E-4	2.535946366782004E-5	5.727647058823523E-5
716.5393	1032.0786	4915.0	0.08380858	0.31280908	0.0017262684374999998	-5.341062499999993E-4	1.9954957490808827E-5	-8.121263327205881E-5
717.0	1037.4298	4932.0	0.07931268	0.30067295	-2.644647058823528E-4	-7.138900000000013E-4	-1.1710194961072663E-4	-1.057551470588247E-5
718.0	1042.2205	4948.0	0.07367192	0.30430415	-3.5254749999999967E-4	2.2695000000000007E-4	-5.5051746323529295E-6	5.8802500000000086E-5
719.0	1047.0952	4965.0	0.05284427	0.29385203	-0.0012251558823529413	-6.148305882352947E-4	-5.1329904844290684E-5	-4.951650519031146E-5
721.346	1051.692	4982.0	0.07761461	0.29433444	0.0014570788235294119	2.8377058823528747E-5	1.5777851211072665E-4	3.7835743944636674E-5
722.0	1058.6793	4999.0	0.08490687	0.34983033	4.2895647058823497E-4	0.0032644641176470617	-6.0477785467128057E-5	1.9035806228373723E-4
723.0	1064.4591	5015.0	0.08285934	0.38252282	-1.279706249999995E-4	0.0020432806249999977	-3.480794347426465E-5	-7.63239682904415E-5
725.08887	1069.2666	5032.0	0.08333439	0.35903355	2.794411764705828E-5	-0.0013817217647058826	9.171455449826928E-6	-2.0147072880622827E-4
727.07294	1076.2189	5048.0	0.10237924	0.3728048	0.0011903031250000001	8.607031250000008E-4	7.264743795955886E-5	1.4015155560661771E-4
728.9739	1081.9215	5065.0	0.12385347	0.36779842	0.0012631899999999998	-2.944929411764692E-4	4.2874632352940955E-6	-6.795270977508647E-5
730.9232	1088.7697	5082.0	0.14836587	0.3891701	0.0014419058823529423	0.0012571576470588237	1.0512698961937796E-5	9.127356401384075E-5
732.8787	1096.5149	5098.0	0.13083576	0.4461173	-0.001095631875000001	0.0035591999999999985	-1.5859610983455895E-4	1.4387764705882342E-4
733.83295	1103.4988	5114.0	0.08702101	0.46647787	-0.002738421875	0.0012725356250000014	-1.0267437499999994E-4	-1.4291652343749982E-4
734.7529	1110.2587	5131.0	0.052850526	0.45673734	-0.002010028470588235	-5.72972352941178E-4	4.2846670847750874E-5	-1.0855929282006937E-4
735.7081	1115.1243	5148.0	0.030895941	0.37549138	-0.0012914461764705883	-0.004779174117647059	4.2269546712802753E-5	-2.4742363321799305E-4
736.63586	1119.9076	5164.0	0.028515438	0.27575368	-1.4878143749999994E-4	-0.006233606249999999	7.141654618566177E-5	-9.090200827205873E-5
737.0	1125.1993	5181.0	0.034177884	0.23867577	3.3308505882352927E-4	-0.002181053529411764	2.834508801903113E-5	2.3838545415224912E-4
738.5434	1130.6302	5197.0	0.050427534	0.26058874	0.0010156031250000003	0.0013695606249999985	4.265737913602944E-5	2.2191338465073516E-4
739.0	1136.5	5214.0	0.05615547	0.31982234	3.3693741176470566E-4	0.0034843294117647057	-3.9921512543252624E-5	1.2439816392733572E-4
739.0	1142.2117	5231.0	0.029026337	0.36528328	-0.0015958313529411765	0.002674172941176471	-1.136922802768166E-4	-4.765626297577852E-5
739.0	1149.2023	5247.0	-0.0019079755	0.4055457	-0.00193339453125	0.0025164012500000013	-2.109769864430146E-5	-9.860730698529343E-6
739.0	1155.8604	5264.0	-0.022862842	0.42811328	-0.001232639205882353	0.0013275047058823515	4.122090149221452E-5	-6.993509083044999E-5
739.0	1160.5223	5281.0	-0.030667946	0.37579447	-4.5912376470588236E-4	-0.003077577058823529	4.5500908304498274E-5	-2.5912245674740474E-4
739.0	1165.3926	5297.0	-0.0038129003	0.3040645	0.0016784403562500002	-0.0044831231249999985	1.3359775755974267E-4	-8.784662913602934E-5
740.0	1169.3381	5314.0	0.031266507	0.21980202	0.0020634945470588235	-0.004956616470588237	2.2650246518166078E-5	-2.7852549740484634E-5
740.0	1172.0988	5330.0	0.03297602	0.15231584	1.0684456250000017E-4	-0.004217886249999999	-1.2229062403492646E-4	4.617063878676491E-5
738.0101	1176.9698	5347.0	-0.024773754	0.16174908	-0.003397045529411765	5.548964705882342E-4	-2.0611118187716264E-4	2.807519247404843E-4
737.0644	1180.8712	5363.0	-0.091013506	0.21600725	-0.0041399845	0.0033911356250000014	-4.643368566176469E-5	1.7726494715073545E-4
736.0	1185.7308	5380.0	-0.13148056	0.27190238	-0.002380414941176471	0.003287948823529411	1.035040916955017E-4	-6.069811851211196E-6
735.0	1190.7244	5396.0	-0.109887436	0.3199157	0.0013495702499999995	0.0030008325000000016	2.331240744485294E-4	-1.794477022058809E-5
734.0	1194.5433	5413.0	-0.065331995	0.2991371	0.0026209082941176473	-0.0012222705882352963	7.478459083044987E-5	-2.484178287197234E-4
733.0	1198.487	5429.0	-0.047380295	0.24086788	0.00112198125	-0.003641826249999999	-9.368294025735295E-5	-1.512222288602939E-4
732.3213	1201.3574	5446.0	-0.040072788	0.19557346	4.298533529411767E-4	-0.0026643776470588235	-4.071340570934255E-5	5.7496976643598554E-5
730.7779	1205.2222	5463.0	-0.04865602	0.16776831	-5.048960000000002E-4	-0.0016355970588235295	-5.498525605536335E-5	6.051650519031141E-5
728.9319	1209.0681	5479.0	-0.08694931	0.19307415	-0.002393330625	0.0015816149999999998	-1.1802716406249998E-4	2.0107575367647057E-4
726.506	1212.988	5496.0	-0.14357746	0.23017436	-0.003331067647058823	0.002182365294117647	-5.516100129757781E-5	3.533825259515571E-5
724.06433	1216.9357	5512.0	-0.1677171	0.24872017	-0.0015087275000000011	0.0011591131249999997	1.1389625919117636E-4	-6.395326056985294E-5
722.6359	1222.0922	5529.0	-0.15573362	0.28056487	7.049105882352952E-4	0.0018732176470588253	1.3021400519031153E-4	4.20061483564015E-5
720.7069	1225.5862	5546.0	-0.12736838	0.2696541	0.001668543529411764	-6.418100000000008E-4	5.668429065743934E-5	-1.4794280276816626E-4
718.7125	1230.575	5563.0	-0.116235055	0.28905	6.549014705882353E-4	0.001140935294117645	-5.9626003460207565E-5	1.0486737024221445E-4
715.83496	1234.3301	5579.0	-0.1432526	0.2669	-0.0016885965625000002	-0.0013843749999999967	-1.4646862706801472E-4	-1.5783189338235262E-4
712.648	1237.3519	5596.0	-0.17278352	0.2081492	-0.00173711294117647	-0.003455929411764707	-2.8539046280276295E-6	-1.2185614186851236E-4
709.8706	1242.1941	5612.0	-0.2000031	0.2107361	-0.0017012237499999996	1.616812500000002E-4	2.2430744485293984E-6	2.261006663602942E-4
706.9576	1246.0424	5629.0	-0.19732895	0.23826765	1.5730294117646977E-4	0.00161950294117647	1.0932509948096879E-4	8.575421712802764E-5
704.0709	1249.9291	5645.0	-0.18669651	0.25178924	6.645274999999996E-4	8.450993750000017E-4	3.170153492647061E-5	-4.8400222886029265E-5
701.2857	1253.7142	5662.0	-0.1776022	0.25541255	5.349594117647072E-4	2.1313588235294064E-4	-7.621652249134846E-6	-3.717432309688595E-5
698.1311	1257.7378	5679.0	-0.1865614	0.23066902	-5.270117647058824E-4	-0.0014555017647058831	-6.246889273356409E-5	-9.815515570934258E-5
694.3627	1261.6373	5695.0	-0.20548488	0.21987456	-0.0011827175000000013	-6.746537500000004E-4	-4.098160845588243E-5	4.8803000919117674E-5
690.4835	1266.2747	5712.0	-0.23410204	0.24936803	-0.0016833623529411766	0.0017349099999999997	-2.944969723183384E-5	1.4173904411764706E-4
686.588	1270.412	5728.0	-0.25461394	0.27000704	-0.0012819937499999982	0.001289938124999999	2.5085537683823647E-5	-2.7810742187500036E-5
681.6982	1275.3019	5745.0	-0.2845153	0.2904353	-0.0017589035294117673	0.0012016623529411783	-2.8053516435986413E-5	-5.192692474048283E-6
676.27704	1280.7229	5761.0	-0.3172943	0.31140077	-0.0020486874999999967	0.0013103418749999991	-1.811149816176434E-5	6.792470128676303E-6
669.94684	1285.5798	5778.0	-0.37855214	0.3252595	-0.003603402352941177	8.152194117647051E-4	-9.145381487889297E-5	-2.9124850778546708E-5
663.268	1289.866	5795.0	-0.42509648	0.3062692	-0.0027379023529411775	-0.001117076470588233	5.0911764705882324E-5	-1.1366446366781988E-4
658.8344	1293.7771	5811.0	-0.38888088	0.26484188	0.002263475000000001	-0.002589207500000003	3.1258608455882365E-4	-9.200818933823562E-5
652.8388	1299.1611	5828.0	-0.3515928	0.24574201	0.002193416470588235	-0.0011235217647058802	-4.1210899653979845E-6	8.621680795847781E-5
648.46533	1301.2673	5845.0	-0.29970235	0.20414944	0.0030523794117647044	-0.0024466217647058836	5.052723183390995E-5	-7.782941176470609E-5
642.1889	1306.5408	5861.0	-0.30552062	0.23420659	-3.636418750000009E-4	0.0018785718750000003	-2.1350133042279408E-4	2.703246024816177E-4
636.41156	1309.3923	5878.0	-0.33430362	0.21095109	-0.0016931176470588237	-0.0013679705882352932	-7.820445717993075E-5	-1.9097308607266434E-4
632.76587	1313.2341	5895.0	-0.30255008	0.20088755	0.0018678552941176485	-5.919729411764711E-4	2.0946899653979248E-4	4.564692041522483E-5
627.802	1317.198	5911.0	-0.27238762	0.21450812	0.0018851537500000001	8.512856249999999E-4	1.0811534926469767E-6	9.020366038602943E-5
622.0401	1320.9733	5928.0	-0.2813112	0.23920906	-5.249164705882345E-4	0.0014529964705882355	-1.4176883650519027E-4	3.5394755622837386E-5
615.10956	1323.9727	5944.0	-0.333123	0.22042724	-0.003238237500000001	-0.0011738637500000003	-1.6958256433823542E-4	-1.6417876378676475E-4
608.41956	1326.8951	5961.0	-0.42964804	0.19302903	-0.005677943529411765	-0.0016116594117647062	-1.4351211937716258E-4	-2.575268598615917E-5
600.5141	1330.7429	5977.0	-0.50077426	0.1700544	-0.004445388750000001	-0.0014359143749999997	7.703467371323523E-5	1.0984064797794153E-5
592.9725	1333.7568	5994.0	-0.51388323	0.18405923	-7.71115882352941E-4	8.238135294117645E-4	2.161336980968859E-4	1.3292517084775084E-4
584.0289	1337.4856	6011.0	-0.5353806	0.20202105	-0.0012645511764705858	0.0010565776470588244	-2.902560553633205E-5	1.3692006920415291E-5
575.3898	1340.6526	6027.0	-0.5578991	0.22010763	-0.0014074062499999998	0.0011304112499999994	-8.928442095588375E-6	4.614600183823437E-6
568.60126	1343.5997	6043.0	-0.5199326	0.19848031	0.002372906250000001	-0.0013517075000000003	2.3626953125000004E-4	-1.5513242187499999E-4
561.8644	1345.5339	6060.0	-0.4351545	0.14564079	0.004986947058823528	-0.0031082070588235294	1.5376710640138395E-4	-1.0332350346020759E-4
555.68286	1347.4391	6077.0	-0.36314905	0.105640754	0.004235614705882355	-0.0023529432941176466	-4.419602076124548E-5	4.4427280276816634E-5
547.246	1347.0	6093.0	-0.37194175	0.010006783	-5.495437500000026E-4	-0.0059771231875	-2.9907240349264733E-4	-2.2651124333639708E-4
537.4242	1348.0	6110.0	-0.4993386	-0.014254143	-0.007493932352941177	-0.0014271132941176472	-4.084934472318338E-4	2.6764764078719726E-4
526.31122	1348.2815	6126.0	-0.65426457	-0.03640176	-0.009682873125000001	-0.0013842260624999999	-1.3680879825367652E-4	2.6804519761029554E-6
515.8306299999999	1348.0	6143.0	-0.73631436	-0.02901116	-0.004826458235294112	4.347411764705881E-4	2.8567146410034646E-4	1.0699807288062282E-4
507.18982	1348.0	6160.0	-0.68190295	-0.016354656	0.0032006711764705847	7.445002352941178E-4	4.7218408304498214E-4	1.8221121107266455E-5
499.56027	1346.89	6176.0	-0.52511775	-0.032771785	0.009799074999999997	-0.0010260705625	4.1240023897058827E-4	-1.1066067486213235E-4
493.82486	1345.9417	6193.0	-0.36324355	-0.06848971	0.009522011764705884	-0.002101054411764706	-1.629783737024196E-5	-6.323434407439446E-5
485.97717	1343.9943	6209.0	-0.32232928	-0.119598106	0.002557141875000002	-0.00319427475	-4.3530436810661763E-4	-6.832627113970588E-5
475.31848	1342.0531	6226.0	-0.4344767	-0.14919865	-0.006596907058823529	-0.0017412084705882348	-5.384734666955018E-4	8.547448702422149E-5
464.95477	1339.3182	6243.0	-0.6196068	-0.17323267	-0.010890005882352942	-0.0014137658823529422	-2.5253522491349486E-4	1.926132871972309E-5
454.05383	1337.1757	6259.0	-0.7369447	-0.17708	-0.00733361875	-2.4045812499999888E-4	2.222741957720589E-4	7.333173483455896E-5
443.35263	1334.4509	6276.0	-0.75364816	-0.17056592	-9.825564705882356E-4	3.831811764705869E-4	3.735918987889273E-4	3.6684664792387395E-5
434.18216	1330.5911	6292.0	-0.66501284	-0.20179059	0.005539707499999998	-0.0019515418749999989	4.076414981617646E-4	-1.4592019071691162E-4
426.9542	1326.6361	6309.0	-0.5243905	-0.24553882	0.008271902352941181	-0.002573425294117647	1.6071734429065783E-4	-3.658137759515578E-5
418.93665	1322.162	6326.0	-0.41470212	-0.28044492	0.006452257647058822	-0.0020532999999999997	-1.0703792387543289E-4	3.0595605536332205E-5
410.8732	1317.9366	6342.0	-0.38638783	-0.31140307	0.0017696431250000012	-0.001934884375000001	-2.926634076286763E-4	7.40097656249991E-6
402.55127	1313.0342	6359.0	-0.43574536	-0.30440313	-0.002903384117647061	4.117611764705872E-4	-2.748839554498272E-4	1.3803797361591698E-4
395.69577	1308.6958	6376.0	-0.4651079	-0.28827897	-0.0017272082352941171	9.484799999999999E-4	6.91868166089967E-5	3.1571695501730155E-5
387.09555	1302.8573	6393.0	-0.47015435	-0.31576565	-2.9684999999999884E-4	-0.0016168635294117638	8.413871972318342E-5	-1.5090256055363317E-4
379.61227	1298.3062	6409.0	-0.45480722	-0.32368034	9.591956249999992E-4	-4.946681250000001E-4	7.850285156249988E-5	7.013721277573523E-5
374.306	1292.306	6426.0	-0.4038007	-0.34623435	0.0030003835294117646	-0.0013267064705882361	1.2006987673010385E-4	-4.8943432093425644E-5
369.31842	1287.3185	6442.0	-0.31422964	-0.32914683	0.005598191250000002	0.0010679700000000014	1.6236298253676485E-4	1.4966727941176486E-4
365.68826	1281.5323	6459.0	-0.21469505	-0.33610255	0.00585497588235294	-4.0915999999999994E-4	1.5104978373702219E-5	-8.689000000000008E-5
360.71588	1275.7158	6475.0	-0.17601433	-0.34896067	0.002417545	-8.036324999999983E-4	-2.1483943014705874E-4	-2.4654531249999898E-5
356.94672	1269.92	6492.0	-0.20681624	-0.36752793	-0.0018118770588235304	-0.001092191764705884	-2.4878953287197237E-4	-1.697407439446387E-5
352.0592	1263.079	6508.0	-0.2446896	-0.38197294	-0.0023670849999999997	-9.028131249999988E-4	-3.470049632352933E-5	1.1836164981617831E-5
347.41553	1255.5541	6525.0	-0.2745361	-0.43686175	-0.0017556764705882351	-0.0032287535294117653	3.596520761245674E-5	-1.3682002378892743E-4
343.3312	1247.6624	6541.0	-0.28633487	-0.49256003	-7.374231250000009E-4	-0.0034811424999999993	6.364083409926464E-5	-1.5774310661764625E-5
339.4153	1239.8306	6558.0	-0.25452194	-0.52358043	0.0018713488235294127	-0.001824729411764706	1.5345717344290668E-4	9.743606401384078E-5
336.5321	1231.3303	6574.0	-0.20465499	-0.5248835	0.0031166843749999996	-8.144187499999761E-5	7.783347196691168E-5	1.0895547104779428E-4
334.315	1222.26	6591.0	-0.1365019	-0.5459966	0.004009005294117647	-0.0012419470588235356	5.248946583044986E-5	-6.82650108131493E-5
331.3648	1213.4592	6608.0	-0.11576431	-0.564924	0.0012198582352941185	-0.001113376470588231	-1.640674740484429E-4	7.562975778547329E-6
329.43082	1206.2925	6624.0	-0.10724251	-0.5304694	5.326124999999998E-4	0.0021534125	-4.295285845588242E-5	2.0417431066176443E-4
327.5	1199.0	6641.0	-0.0999913	-0.45395923	4.26541764705882E-4	0.004500598235294117	-6.239455017301044E-6	1.3806974913494808E-4
324.50317	1193.5095	6657.0	-0.13350636	-0.34577435	-0.002094691249999999	0.006761554999999999	-1.5757706341911756E-4	1.413097977941176E-4
322.63135	1185.5254	6674.0	-0.13297132	-0.34997603	3.14729411764698E-5	-2.4715764705882267E-4	1.2506848183390995E-4	-4.122772145328719E-4
323.0	1178.0033	6691.0	-0.057605796	-0.41293326	0.004433266117647059	-0.0037033664705882373	2.589290103806229E-4	-2.033064013840832E-4
323.0	1168.8986	6708.0	0.015463357	-0.51773834	0.004298185470588235	-0.006165004705882349	-7.9459204152249E-6	-1.4480224913494775E-4
323.0	1159.2461	6724.0	0.06677926	-0.59846354	0.0032072439374999998	-0.005045325000000003	-6.818384581801473E-5	6.997998161764661E-5
323.0	1149.0841	6741.0	0.05827726	-0.63854176	-5.001176470588233E-4	-0.002357542352941173	-2.1808009320934253E-4	1.581048615916959E-4
323.0	1140.4934	6757.0	0.019000188	-0.59869194	-0.0024548169999999998	0.0024906137499999953	-1.2216870955882354E-4	3.0300975643382305E-4
323.0	1134.8877	6773.0	-0.003261378	-0.4722737	-0.001391347875	0.007901140000000001	6.646682031249999E-5	3.3815789062500035E-4
323.0	1129.1133	6790.0	-4.5281926E-5	-0.33457953	1.89182122E-4	0.008099657058823529	9.297235276470588E-5	1.167747404844283E-5
324.882	1124.354	6807.0	0.043462824	-0.22249861	0.002559300348588235	0.006592995294117647	1.3941871921107265E-4	-8.862716262975778E-5
326.81424	1118.5573	6824.0	0.11472422	-0.21287729	0.004191846823529412	5.65960000000001E-4	9.603214558477512E-5	-3.545314878892733E-4
329.56052	1111.879	6840.0	0.17744729	-0.30240104	0.003920191875	-0.005595234375000001	-1.6978434283088236E-5	-3.850746484375001E-4
332.50775	1105.7384	6857.0	0.22078282	-0.39307785	0.0025491488235294107	-0.00533393	-8.064959126297587E-5	1.5370845588235357E-5
335.39862	1098.9021	6873.0	0.22593044	-0.4268625	3.217262500000012E-4	-0.0021115406249999982	-1.392139108455881E-4	2.013993359375001E-4
338.6358	1093.0927	6890.0	0.22054139	-0.4174215	-3.1700294117647094E-4	5.553529411764693E-4	-3.7572305363321894E-5	1.568760921280275E-4
341.58942	1087.2318	6906.0	0.21252252	-0.36685365	-5.011793750000007E-4	0.0031604906250000016	-1.151102711397061E-5	1.6282110523897075E-4
345.00763	1082.4885	6923.0	0.19563949	-0.3073771	-9.931194117647054E-4	0.0034986205882352917	-2.893764922145322E-5	1.9889997837370005E-5
348.99783	1076.5033	6940.0	0.21940036	-0.29872495	0.001397698235294117	5.089500000000015E-4	1.4063633217993072E-4	-1.7586297577854647E-4
354.32535	1073.1165	6956.0	0.27600154	-0.25055698	0.00353757375	0.0030104981250000003	1.337422196691177E-4	1.5634675781249992E-4
359.1482	1068.2345	6973.0	0.3255551	-0.24902622	0.002914915294117647	9.004470588235248E-5	-3.662696799307959E-5	-1.7179137759515574E-4
364.8056	1063.4629	6989.0	0.37084275	-0.25786436	0.002830478125000001	-5.523837500000014E-4	-5.27732306985289E-6	-4.015177849264712E-5
371.87793	1058.561	7006.0	0.41476616	-0.27881297	0.00258373	-0.001232271176470587	-1.4514595588235352E-5	-3.99933780276815E-5
378.56778	1054.6215	7022.0	0.45374104	-0.26246154	0.0024359299999999993	0.001021964375	-9.237500000000028E-6	1.4088972196691168E-4
385.3445	1050.8278	7039.0	0.45318115	-0.23904546	-3.293470588235337E-5	0.0013774164705882357	-1.452273356401384E-4	2.0908946799307982E-5
390.98712	1048.0043	7056.0	0.42462835	-0.18730597	-0.0016795764705882347	0.003043499411764706	-9.686128027681656E-5	9.800487889273354E-5
396.99435	1045.0028	7072.0	0.37549943	-0.15363352	-0.003070557499999998	0.0021045281249999995	-8.693631433823519E-5	-5.868570542279415E-5
404.7685	1042.0579	7089.0	0.36944807	-0.14265667	-3.559623529411768E-4	6.456970588235284E-4	1.596820674740483E-4	-8.581359212802772E-5
410.57187	1039.1427	7106.0	0.396023	-0.14802982	0.0015632311764705881	-3.1606764705882314E-4	1.1289373702422147E-4	-5.6574394463667735E-5
417.28674	1037.1783	7122.0	0.3934366	-0.13415293	-1.616499999999993E-4	8.673056250000002E-4	-1.0780507352941171E-4	7.396082950367646E-5
423.25763	1035.2474	7139.0	0.39147365	-0.11297468	-1.1546764705882464E-4	0.0012457794117647063	2.7166089965396858E-6	2.2263163927335658E-5
428.14694	1033.2843	7155.0	0.33144018	-0.089482024	-0.003752091875000002	0.001468291	-2.272890142463236E-4	1.3906974264705856E-5
435.0311	1032.323	7172.0	0.32303622	-0.06215162	-4.943505882352934E-4	0.0016076708235294116	1.9163184039792404E-4	8.198813148788915E-6
442.38446	1032.0	7188.0	0.3898671	-0.031566765	0.004176930000000002	0.0019115534375	2.9195503676470596E-4	1.899266337316178E-5
448.5	1032.0	7205.0	0.42149165	0.010108677	0.001860267647058822	0.002451496588235294	-1.3627425605536355E-4	3.176136180795846E-5
455.73694	1032.0	7222.0	0.4485039	0.042561147	0.001588955882352942	0.0019089688235294116	-1.5959515570934118E-5	-3.191339792387543E-5
463.84622	1030.5385	7238.0	0.46695146	0.008884861	0.0011529724999999984	-0.002104767875	-2.7248961397058975E-5	-2.5085854365808824E-4
469.19354	1031.0	7256.0	0.41049471	-0.018171938	-0.003136486111111111	-0.0015031555	-2.3830325617283938E-4	3.342290972222223E-5
476.07263	1031.0	7272.0	0.3969686	-0.019484308	-8.453818749999988E-4	-8.202312500000001E-5	1.4319401475694453E-4	8.882077343749999E-5
480.54678	1032.2734	7288.0	0.33478266	0.028217953	-0.0038866212499999997	0.0029813913124999997	-1.9007746093750006E-4	1.9146340234374998E-4
485.3767	1032.0	7306.0	0.25866815	0.051107604	-0.004228583888888891	0.0012716472777777779	-1.8997924382716163E-5	-9.49857797067901E-5
489.2246	1033.0	7322.0	0.20814377	0.068519704	-0.0031577737499999987	0.00108825625	6.692563368055574E-5	-1.1461939236111118E-5
493.20215	1035.1011	7339.0	0.19013962	0.08835828	-0.0010590676470588233	0.0011669750588235292	1.234533001730103E-4	4.6305181660899515E-6
496.0201	1036.01	7355.0	0.15810253	0.09641206	-0.002002318125000001	5.033612499999998E-4	-5.8953154871323613E-5	-4.1475863051470586E-5
499.984	1037.992	7372.0	0.17627706	0.11483243	0.0010690900000000013	0.0010835511764705884	1.8067106617647072E-4	3.412881920415228E-5
503.84897	1039.9244	7388.0	0.20362604	0.13722101	0.0017093112499999997	0.0013992862500000003	4.00138281249999E-5	1.9733442095588242E-5
507.6887	1041.8444	7404.0	0.23358041	0.13128659	0.0018721481249999988	-3.7090124999999974E-4	1.0177304687499942E-5	-1.1063671875E-4
511.56372	1043.7819	7421.0	0.24813303	0.13100034	8.560364705882363E-4	-1.6838235294118567E-5	-5.9771273788927206E-5	2.082723615916948E-5
514.475	1045.7375	7438.0	0.21597531	0.12722836	-0.001891630588235294	-2.2188117647058708E-4	-1.6162747404844296E-4	-1.2061349480968736E-5
517.3761999999999	1048.6881	7455.0	0.17156722	0.14293931	-0.0026122405882352947	9.241735294117648E-4	-4.23888235294118E-5	6.741498269896187E-5
520.3006	1050.6503	7471.0	0.15028362	0.1534227	-0.0013302249999999991	6.552118749999988E-4	8.012597426470598E-5	-1.6810103400735372E-5
523.56583	1053.5658	7487.0	0.16401039	0.16722487	8.57923125E-4	8.626356250000002E-4	1.3675925781249994E-4	1.2963984375000083E-5
527.0	1055.5	7504.0	0.1890534	0.15697704	0.001473118235294118	-6.028135294117639E-4	3.6187947664359885E-5	-8.620289143598612E-5
529.91943	1058.9194	7521.0	0.19644183	0.15903111	4.346135294117648E-4	1.2082764705882301E-4	-6.108851211072666E-5	4.256712802768158E-5
532.7305	1061.7306	7537.0	0.1837257	0.17286748	-7.947581250000012E-4	8.647731249999992E-4	-7.683572840073538E-5	4.649659237132351E-5
535.60394	1064.6039	7554.0	0.1720666	0.19093686	-6.858294117647062E-4	0.0010629047058823542	6.407571366782061E-6	1.1654798875432651E-5
538.23785	1068.4757	7571.0	0.17348488	0.22115299	8.342823529411892E-5	0.0017774194117647047	4.525044982698971E-5	4.203027681660885E-5
541.4919	1072.492	7587.0	0.17313132	0.2554673	-2.2097500000000173E-5	0.002144644375000001	-6.595358455882443E-6	2.2951560202206012E-5
543.1147	1077.344	7603.0	0.14808363	0.2835939	-0.0015654806250000007	0.0017579125	-9.646144531250003E-5	-2.417074218750005E-5
546.15186	1082.2278	7620.0	0.13778545	0.31816286	-6.057752941176465E-4	0.0020334682352941167	5.645325475778554E-5	1.6209160899653918E-5
548.0579	1086.1158	7637.0	0.12869626	0.30207455	-5.346582352941174E-4	-9.463711764705879E-4	4.183356401384062E-6	-1.7528467128027675E-4
549.9774	1090.9321	7653.0	0.123263404	0.28596967	-3.3955350000000085E-4	-0.0010065549999999993	1.2194045955882287E-5	-3.7614889705882084E-6
551.9316	1093.8632	7670.0	0.10751603	0.23629849	-9.263161176470585E-4	-0.0029218341176470595	-3.4515448096885746E-5	-1.1266347750865061E-4
552.8082	1097.6165	7687.0	0.07833575	0.19654626	-0.0017164870588235296	-0.002338366470588235	-4.648064359861595E-5	3.43216262975779E-5
553.7593	1101.5186	7703.0	0.034672365	0.20006214	-0.0027289615625	2.1974249999999994E-4	-6.32796564797794E-5	1.598818106617647E-4
554.0	1104.4647	7720.0	0.018287713	0.19241275	-9.638030588235292E-4	-4.4996411764705916E-4	1.0383285315743945E-4	-3.939450692041524E-5
555.0	1107.7026	7736.0	0.012394178	0.18887958	-3.683459375E-4	-2.2082312500000013E-4	3.7216070082720576E-5	1.4321312040441189E-5
555.0	1110.6306	7753.0	0.00637397	0.18487781	-3.541298823529412E-4	-2.3539823529411693E-4	8.362385380622821E-7	-8.573594290656936E-7
555.0	1114.0	7769.0	-0.0010743525	0.17020757	-4.6552015625E-4	-9.168900000000001E-4	-6.961892118566174E-6	-4.2593235294117696E-5
554.0	1115.5	7786.0	-0.047327533	0.13975862	-0.0027207753235294115	-0.0017911147058823531	-1.3266206866349478E-4	-5.1424982698961946E-5
554.0	1118.4221	7803.0	-0.04902084	0.13808897	-9.960629411764736E-5	-9.821470588235263E-5	1.5418641349480966E-4	9.95823529411765E-5
552.5969	1121.4031	7819.0	-0.063011535	0.14869036	-8.744184374999994E-4	6.625868749999993E-4	-4.8425758961397E-5	4.7550098805147E-5
553.0	1124.3313	7836.0	-0.033428203	0.16716674	0.0017401959999999998	0.001086845882352942	1.5380084926470584E-4	2.495641219723192E-5
551.7006	1127.5988	7852.0	-0.036071923	0.18018891	-1.6523250000000014E-4	8.13885625E-4	-1.1908928125E-4	-1.7060016084558872E-5
550.79675	1130.4065	7869.0	-0.064193934	0.17579845	-0.0016542359411764703	-2.582623529411772E-4	-8.758843771626295E-5	-6.306752811418689E-5
549.8321	1132.168	7885.0	-0.070364654	0.14932574	-3.856700000000003E-4	-0.001654544374999999	7.928537132352938E-5	-8.726762637867636E-5
548.89886	1134.1011	7902.0	-0.07211503	0.11774095	-1.0296329411764694E-4	-0.0018579288235294126	1.6629806228373728E-5	-1.1963791089965513E-5
548.0	1137.0736	7919.0	-0.081633925	0.122329116	-5.59935E-4	2.6989211764705907E-4	-2.688068858131489E-5	1.2516593771626304E-4
545.9866	1139.0134	7935.0	-0.08773064	0.12523194	-3.8104468750000016E-4	1.8142650000000076E-4	1.118064453124999E-5	-5.529101102941144E-6
544.07495	1141.8501	7952.0	-0.11745433	0.14839272	-0.0017484523529411762	0.0013623988235294112	-8.043574502595153E-5	6.946896020761238E-5
542.11993	1143.8801	7969.0	-0.13769257	0.16207609	-0.0011904847058823525	8.049041176470588E-4	3.282162629757787E-5	-3.279380622837367E-5
540.1759	1146.8241	7985.0	-0.14006898	0.1597361	-1.4852562500000145E-4	-1.4624937500000088E-4	6.512244255514694E-5	-5.944709329044123E-5
538.2571	1148.7429	8002.0	-0.13260789	0.1447605	4.3888764705882373E-4	-8.809176470588239E-4	3.4553721885813245E-5	-4.321578070934253E-5
536.5	1150.5	8018.0	-0.11729239	0.13290125	9.572187500000006E-4	-7.412031249999992E-4	3.2395693933823554E-5	8.73215762867654E-6
533.6971	1151.6515	8035.0	-0.12796149	0.076785386	-6.275941176470597E-4	-0.0033009331764705884	-9.322428633218001E-5	-1.505723559688582E-4
531.4108	1153.5891	8051.0	-0.15107691	0.06657498	-0.0014447137499999999	-6.381503749999995E-4	-5.106997702205876E-5	1.664239250919118E-4
528.46576	1155.5342	8068.0	-0.17305383	0.0780809	-0.001292759999999999	6.768188235294112E-4	8.938455882352996E-6	7.735112932525944E-5
525.0920699999999	1157.454	8085.0	-0.19659883	0.11368145	-0.0013850000000000006	0.0020941500000000004	-5.425882352941275E-6	8.337242214532877E-5
523.60632	1159.3937	8102.0	-0.16965662	0.13023452	0.0015848358823529409	9.737099999999994E-4	1.7469622837370242E-4	-6.59082352941177E-5
520.61743	1160.3826	8119.0	-0.15525056	0.09425922	8.474152941176469E-4	-0.002116194117647058	-4.3377681660899644E-5	-1.8175906574394453E-4
518.67102	1162.329	8135.0	-0.13445388	0.084354945	0.0012997925000000007	-6.190171875000003E-4	2.8273575367647114E-5	9.35735581341911E-5
516.7254	1163.2745	8151.0	-0.104673944	0.068794064	0.0018612459999999996	-9.725550624999999E-4	3.5090843749999926E-5	-2.209611718749998E-5
514.8168000000001	1163.0	8168.0	-0.0994985	0.02792074	3.0443788235294127E-4	-0.0024043131764705885	-9.157694809688578E-5	-8.422106552768169E-5
512.9048	1164.0	8184.0	-0.105128154	0.019379858	-3.5185337499999986E-4	-5.33805125E-4	-4.101820358455882E-5	1.1690675321691178E-4
509.99725	1166.0028	8201.0	-0.13773166	0.05051932	-0.0019178532941176473	0.0018317330588235295	-9.211764230103808E-5	1.3914930493079587E-4
508.00797	1166.9921	8218.0	-0.15330881	0.07437196	-9.163029411764697E-4	0.0014030964705882354	5.891472664359868E-5	-2.5213916955017298E-5
506.07944	1167.9205	8234.0	-0.13972756	0.08950656	8.488281249999993E-4	9.459124999999999E-4	1.103206916360293E-4	-2.857399816176472E-5
503.15787	1168.8422	8251.0	-0.14445925	0.07184745	-2.783347058823536E-4	-0.0010387711764705885	-6.630369593425606E-5	-1.1674609861591697E-4
502.07706	1169.923	8267.0	-0.11722315	0.05159795	0.0017022562500000008	-0.0012655937499999998	1.2378693474264716E-4	-1.4176410845588203E-5
500.5	1170.0	8284.0	-0.092289545	0.03529916	0.0014666826470588234	-9.587523529411761E-4	-1.3857270761245731E-5	1.804949394463669E-5
499.62854	1171.3715	8301.0	-0.0592938	0.04729494	0.0019409261764705883	7.056341176470587E-4	2.7896678200692053E-5	9.790508650519028E-5
499.0	1171.6716	8317.0	-0.021912334	0.027952174	0.002336341625	-0.001208922875	2.471346553308824E-5	-1.1965981204044117E-4
499.0	1172.5	8334.0	-0.0051746154	0.033025365	9.845716823529411E-4	2.984230000000001E-4	-7.951587897923876E-5	8.866740441176472E-5
498.0	1172.5383	8350.0	-0.0153217595	0.015340278	-6.341965062500001E-4	-0.0011053179375000001	-1.0117301178768383E-4	-8.773380859375002E-5
498.0	1173.5	8367.0	-0.005052055	0.031499412	6.041002647058824E-4	9.50537294117647E-4	7.284098652681662E-5	1.20932660683391E-4
497.0	1173.0	8384.0	-0.026322708	0.006321866	-0.0012512148823529412	-0.0014810321176470587	-1.0913618512110727E-4	-1.4303349480968857E-4
497.0	1174.5	8400.0	-0.022717483	0.036147166	2.253265625E-4	0.0018640812500000002	9.228384030330883E-5	2.0906958547794118E-4
496.0	1174.0	8417.0	-0.03252495	0.020227963	-5.769098235294116E-4	-9.364237058823529E-4	-4.719037564878892E-5	-1.647355856401384E-4
496.0	1174.0	8518.0	-0.03252495	0.020227963	0.0	0.0	5.711978450786253E-6	9.271521840419336E-6
