# Supplementary material for: Finger drawing on smartphone screens enables early Parkinson’s disease detection through hybrid 1D-CNN and BiGRU deep learning architecture
Source: PLoS One. 2025 Jul 14;20(7):e0327733. doi: 10.1371/journal.pone.0327733 (PMC12258557; doi:10.1371/journal.pone.0327733)
Supplement: S2 File — (ZIP) [file pone.0327733.s002.zip › Dataset/Spiral/patient/001_PD_SPIR_R.txt]

539.2299	657.89	0.0	0.0	0.0	0.0	0.0	0.0	0.0
554.59326	658.82416	16.0	1.0144371	0.11294229	0.06340231875	0.007058893125	0.003962644921875	4.411808203125E-4
571.9049	661.5344	33.0	1.1105213	0.19364335	0.0056520117647058795	0.004747121176470588	-0.00339707688148789	-1.3598658520761245E-4
591.9214	669.8805	49.0	1.2442176	0.48721987	0.00835601875	0.0183485325	1.690004365808825E-4	8.500882077205883E-4
616.84064	680.0803	66.0	1.5240182	0.76111215	0.016458858823529408	0.016111310588235294	4.766376513840828E-4	-1.3160128892733569E-4
642.87616	692.241	82.0	1.7602081	0.87148005	0.014761868750000004	0.006897993749999998	-1.0606187959558773E-4	-5.75832302389706E-4
670.7571	705.01764	99.0	1.7354923	0.8502619	-0.001453870588235298	-0.0012481264705882316	-9.538670198961941E-4	-4.791835423875429E-4
706.129	720.5645	116.0	2.1405206	0.9571942	0.023825194117647053	0.006290135294117646	0.0014870038062283735	4.434271626297575E-4
714.0	725.0	132.0	1.5546402	0.70550966	-0.036617525	-0.015730283749999997	-0.0037776699448529407	-0.0013762761902573527
736.0	735.0	149.0	0.76136106	0.36847705	-0.046663478823529406	-0.019825447647058826	-5.909384602076122E-4	-2.4089199394463699E-4
766.0	751.0	166.0	1.1464794	0.6373094	0.02265402	0.015813667647058827	0.004077499930795848	0.002096418546712803
785.0	766.0	182.0	1.4944285	1.0231577	0.021746818749999994	0.024115518750000002	-5.6700078125000416E-5	5.188656939338235E-4
800.0	784.0	199.0	1.1635176	1.2141153	-0.019465347058823523	0.011232799999999998	-0.0024242450475778538	-7.578069852941179E-4
817.0	804.0	215.0	0.594263	1.1555218	-0.0355784125	-0.003662093749999998	-0.00100706659007353	-9.309308593749997E-4
833.0	826.0	232.0	0.7818495	1.3281629	0.0110345	0.010155358823529404	0.002741936029411765	8.127913278546707E-4
847.24554	847.38586	248.0	0.8943178	1.4022073	0.007029268750000005	0.004627775000000001	-2.5032695312499965E-4	-3.454739889705877E-4
857.9279	868.8413	265.0	0.72526354	1.3615583	-0.009944368235294118	-0.0023911176470588196	-9.984492344290662E-4	-4.1287603806228353E-4
865.0	892.0	277.0	0.45163223	1.3694563	-0.022802609166666668	6.581666666666633E-4	-0.0010715200776143792	2.5410702614379026E-4
871.2947	909.4131	298.0	0.25330195	1.2734479	-0.009444299047619049	-0.004571828571428566	6.361100056689342E-4	-2.49047392290249E-4
878.40454	931.01526	315.0	0.18746135	1.2289493	-0.0038729764705882352	-0.002617564705882356	3.277248574724008E-4	1.1495669797330646E-4
885.1662	952.70703	331.0	0.22697553	1.2231077	0.0024696362500000006	-3.651000000000071E-4	3.9641329503676474E-4	1.4077904411764682E-4
891.1914	972.3047	348.0	0.32881668	1.225134	0.005990655882352939	1.1919411764706097E-4	2.0711880190311404E-4	2.8487889273356945E-5
897.1119	993.0397	364.0	0.36439124	1.2311624	0.002223410000000002	3.7677500000000974E-4	-2.3545286764705856E-4	1.6098805147059298E-5
902.93933	1015.11096	381.0	0.3335516	1.2826747	-0.0018140964705882353	0.0030301352941176445	-2.375003806228375E-4	1.5608001730103735E-4
909.72424	1035.7476	398.0	0.34994528	1.2664783	9.643341176470601E-4	-9.527294117647124E-4	1.6343709342560563E-4	-2.342861591695504E-4
915.0586	1054.7637	415.0	0.35943136	1.2379924	5.580047058823501E-4	-0.0016756411764705854	-2.390173010380647E-5	-4.2524221453286645E-5
919.942	1075.1812	431.0	0.33268	1.1946976	-0.0016719600000000001	-0.002705924999999998	-1.3937279411764688E-4	-6.439273897058828E-5
925.0193	1095.7373	448.0	0.28435355	1.1709598	-0.0028427323529411743	-0.0013963411764705835	-6.886896193771613E-5	7.703434256055378E-5
926.3637	1115.2734	464.0	0.16879976	1.1879476	-0.007222111875000001	0.001061737499999993	-2.737112201286767E-4	1.5362991727941103E-4
929.2309	1132.0778	481.0	0.09932059	1.1263956	-0.004087009999999999	-0.0036207058823529443	1.8441775735294127E-4	-2.75437846020761E-4
928.0	1152.1221	497.0	-0.021522235	1.092623	-0.0075526765625	-0.0021107875000000026	-2.1660416015625004E-4	9.436989889705886E-5
925.7297	1171.3516	514.0	-0.15553313	1.092279	-0.007882993823529411	-2.0235294117641173E-5	-1.943042711937711E-5	1.2297365916955067E-4
921.78894	1188.9497	531.0	-0.28766376	1.1050566	-0.00777239	7.516235294117615E-4	6.506107266435956E-6	4.5403460207611926E-5
916.89685	1206.4641	547.0	-0.38338786	1.0916103	-0.005982756250000002	-8.403937500000014E-4	1.1185210937499985E-4	-9.950107996323518E-5
910.1957	1227.2826	564.0	-0.47250706	1.1169796	-0.005242305882352938	0.0014923117647058911	4.355590397923906E-5	1.372179714532878E-4
902.3951	1247.0123	580.0	-0.5183392	1.1712817	-0.0028645087500000013	0.0033938812499999943	1.4861232077205855E-4	1.1884809283088145E-4
894.66046	1265.3489	596.0	-0.5513272	1.2108749	-0.002061750000000001	0.0024745750000000066	5.0172421875000015E-5	-5.745664062499923E-5
885.0353	1286.7224	613.0	-0.5946176	1.2366735	-0.002546494117647056	0.0015175647058823466	-2.8514359861591465E-5	-5.6294723183391765E-5
875.2298	1307.5404	630.0	-0.63882226	1.259281	-0.0026002741176470593	0.0013298529411764773	-3.1635294117648982E-6	-1.1041868512109958E-5
866.2258	1324.5483	646.0	-0.6394698	1.193236	-4.0471250000000125E-5	-0.004127812500000008	1.599876792279412E-4	-3.4110409007353035E-4
855.1687	1339.1084	663.0	-0.64457303	1.0213697	-3.0019000000000085E-4	-0.010109782352941177	-1.5277573529411808E-5	-3.5188057958477465E-4
843.5672	1356.7213	680.0	-0.68852687	0.8750851	-0.0025855200000000013	-0.008604976470588235	-1.3443117647058827E-4	8.851799307958483E-5
829.0	1374.5	696.0	-0.7942549	0.88802403	-0.006608001874999998	8.08683125000001E-4	-2.5140511718749984E-4	5.883537247242648E-4
816.3246	1389.0576	713.0	-0.8891783	0.94246554	-0.005583729411764706	0.003202441764705887	6.025132136678192E-5	1.4080933174740506E-4
801.0768	1400.1924	730.0	-0.9513597	0.85028934	-0.003657729411764709	-0.005422129411764709	1.1329411764705863E-4	-5.073277162629762E-4
780.57275	1413.399	747.0	-1.1001636	0.69446844	-0.008753170588235286	-0.009165935294117649	-2.9973183391003393E-4	-2.202238754325259E-4
757.98285	1426.76	764.0	-1.3377087	0.6333469	-0.0139732411764706	-0.0035953847058823483	-3.0706297577854784E-4	3.276794463667824E-4
737.7734	1440.417	779.0	-1.4552603	0.7385319	-0.007836773333333324	0.007012333333333331	4.090978562091517E-4	7.071812026143786E-4
717.9464	1452.5747	796.0	-1.4207492	0.8037708	0.002030064705882354	0.003837582352941176	5.804022376009223E-4	-1.867500576701268E-4
694.8202	1464.6436	813.0	-1.3629746	0.7676332	0.003398505882352935	-0.0021257411764705877	8.049653979238711E-5	-3.507837370242214E-4
678.2452	1472.8774	829.0	-1.2102947	0.60766965	0.009542493750000006	-0.009997721875000004	3.839992417279419E-4	-4.919987936580885E-4
660.3482	1485.7562	846.0	-1.0597696	0.5535027	0.008854417647058814	-0.0031862911764705846	-4.047506487889361E-5	4.006723940311423E-4
641.60834	1499.7134	863.0	-1.0155033	0.67362106	0.0026039000000000053	0.00706578588235294	-3.676775086505182E-4	6.030633564013838E-4
619.3697	1515.2766	879.0	-1.1090431	0.89292204	-0.005846237500000004	0.013706311249999999	-5.281335937500006E-4	4.150328354779412E-4
601.2406	1526.6556	895.0	-1.2133433	0.9489806	-0.006518762499999997	0.0035036599999999987	-4.203281249999958E-5	-6.37665703125E-4
579.1347	1535.6938	912.0	-1.3089455	0.7621174	-0.005623658823529417	-0.010991952941176471	5.265315743944591E-5	-8.526831141868512E-4
556.3136	1543.0963	929.0	-1.3575274	0.4772685	-0.002857758823529403	-0.016755817647058822	1.627000000000008E-4	-3.39050865051903E-4
538.98444	1549.5078	945.0	-1.2876179	0.2656801	0.00436934374999999	-0.013224275	4.516939108455871E-4	2.2072141544117636E-4
520.134	1557.3464	962.0	-1.1481609	0.24691147	0.008203352941176481	-0.0011040370588235283	2.255299524221465E-4	7.129551730103807E-4
500.5765	1565.1694	979.0	-1.0948231	0.3657278	0.003137517647058823	0.006989195882352941	-2.979903114186858E-4	4.76072525951557E-4
480.8129	1570.9304	995.0	-1.074543	0.41184214	0.0012675062499999945	0.002882146250000002	-1.1687571231617678E-4	-2.566906020220587E-4
464.87766	1574.7806	1012.0	-1.078666	0.329086	-2.4252941176469863E-4	-0.004868008235294119	-8.882562716262902E-5	-4.558914403114189E-4
446.41245	1576.3588	1028.0	-1.0666012	0.13865998	7.540499999999922E-4	-0.01190162625	6.228621323529319E-5	-4.3960112591911755E-4
428.3758	1576.0	1045.0	-1.0136067	-0.06108095	0.003117323529411768	-0.011749466470588235	1.3901608996539857E-4	8.950575259515586E-6
413.34503	1573.7931	1061.0	-0.9711326	-0.20264477	0.0026546312499999974	-0.00884773875	-2.891826746323565E-5	1.8135798253676467E-4
405.3409	1568.5057	1078.0	-0.7388053	-0.3343466	0.013666311764705882	-0.007747166470588235	6.477459126297579E-4	6.473954584775091E-5
396.81903	1563.8643	1095.0	-0.46368647	-0.41794357	0.016183460588235294	-0.004917468823529412	1.4806757785467128E-4	1.6645280276816605E-4
387.66714	1557.8003	1111.0	-0.2813215	-0.4633447	0.011397810625000001	-0.0028375706250000007	-2.991031227022058E-4	1.2999363740808818E-4
376.177	1550.1012	1128.0	-0.35189742	-0.50670505	-0.004151524705882354	-0.002550608823529411	-9.146667841695502E-4	1.6880105968858215E-5
361.85825	1540.5364	1144.0	-0.67985463	-0.57411665	-0.020497325625	-0.004213225000000001	-0.001021612557444853	-1.0391351102941187E-4
346.32254	1525.4879	1161.0	-0.982048	-0.76358604	-0.017776080588235293	-0.011145258235294116	1.6007323745674743E-4	-4.077666608996538E-4
331.62537	1499.8444	1177.0	-1.0745474	-1.2581218	-0.005781212499999994	-0.030908485000000006	7.496792555147062E-4	-0.0012352016727941182
315.50732	1478.5073	1194.0	-1.0737804	-1.6676877	4.51176470588213E-5	-0.024092111764705885	3.4272530276816557E-4	4.009631314878895E-4
296.63498	1457.5133	1210.0	-1.0882185	-1.7122462	-9.023812500000006E-4	-0.0027849062499999966	-5.921868106617637E-5	0.001331700344669118
276.68845	1428.2704	1227.0	-1.1912205	-1.7345217	-0.006058941176470591	-0.0013103235294117583	-3.0332705449827E-4	8.674016003460226E-5
258.77957	1403.1995	1244.0	-1.2456282	-1.7023021	-0.003200452941176474	0.0018952705882352885	1.6814636678200688E-4	1.8856435986159097E-4
240.0	1379.5	1261.0	-1.2300917	-1.6043088	9.139117647058862E-4	0.00576431176470588	2.4202145328719766E-4	2.2759065743944653E-4
217.70432	1346.4978	1277.0	-1.2344812	-1.8001454	-2.743437500000029E-4	-0.012239787499999988	-7.426596966911807E-5	-0.0011252562040441167
201.92511	1324.3877	1294.0	-1.1608882	-1.6660854	0.004329000000000001	0.007885882352941168	2.707849264705885E-4	0.0011838629325259503
184.33823	1289.3807	1310.0	-1.0797335	-1.7634045	0.0050721687500000084	-0.0060824437499999995	4.644804687500045E-5	-8.73020381433823E-4
166.29645	1262.3953	1327.0	-1.0262661	-1.9094882	0.003145141176470585	-0.008593158823529408	-1.1335456314878962E-4	-1.4768912197231815E-4
153.47406	1232.9308	1344.0	-0.8674308	-1.810501	0.009343252941176472	0.0058227764705882385	3.645948096885816E-4	8.479961937716263E-4
143.00313	1203.5078	1360.0	-0.66481197	-1.7805288	0.012663676874999995	0.0018732625000000003	2.075264958639702E-4	-2.468446231617649E-4
135.63863	1179.8256	1377.0	-0.45926967	-1.6262718	0.012090723529411766	0.00907394117647058	-3.370313797577819E-5	4.235693339100341E-4
129.93912	1147.6549	1394.0	-0.22025202	-1.6188477	0.014059861764705884	4.367117647058915E-4	1.15831660899654E-4	-5.080723183390993E-4
127.10555	1122.6333	1410.0	-0.061880935	-1.7017094	0.0098981928125	-0.005178856250000002	-2.6010430951286774E-4	-3.509730009191184E-4
124.07406	1094.111	1427.0	-0.027841229	-1.6353078	0.0020023356470588237	0.0039059764705882257	-4.644621862024221E-4	5.34401924740484E-4
125.82385	1064.4661	1443.0	0.09068131	-1.7420963	0.0074076586875	-0.006674281249999997	3.3783269002757353E-4	-6.61266107536764E-4
129.4883	1036.388	1460.0	0.24002051	-1.7410038	0.008784658823529412	6.426470588234946E-5	8.100000800173014E-5	3.963850562283733E-4
138.4461	1008.62573	1476.0	0.49069887	-1.6965363	0.0156673975	0.0027792187500000065	4.301711672794117E-4	1.6968462775735356E-4
152.7117	985.14636	1493.0	0.83414495	-1.623239	0.020202710588235293	0.004311605882352935	2.667831228373702E-4	9.014041955017227E-5
170.66882	964.6643	1509.0	1.1966681	-1.2979307	0.022657696874999994	0.020331768750000007	1.5343664292279385E-4	0.0010012601792279419
189.11191	943.27686	1526.0	1.407036	-1.1199847	0.01237458235294118	0.010467411764705878	-6.048890895328714E-4	-5.802562932525958E-4
206.7247	923.75037	1543.0	1.4210658	-1.0433421	8.252823529411819E-4	0.004508388235294118	-6.79370588235294E-4	-3.505307958477506E-4
227.5	905.5	1559.0	1.3337033	-1.0235136	-0.005460156250000001	0.0012392812500000017	-3.928399126838239E-4	-2.0431918658088226E-4
250.11292	887.1653	1576.0	1.3381121	-1.0480225	2.5934117647058766E-4	-0.0014417000000000032	3.364410250865052E-4	-1.57704779411765E-4
270.9726	871.11084	1593.0	1.3746169	-0.97707474	0.0021473411764705817	0.0041733976470588255	1.1105882352941142E-4	3.302998615916958E-4
297.6768	858.9956	1609.0	1.5243279	-0.79984134	0.00935693750000001	0.011077087500000006	4.505997702205892E-4	4.314806158088238E-4
324.4056	851.27026	1626.0	1.6734334	-0.55139405	0.008770911764705876	0.014614546470588234	-3.447210207612549E-5	2.0808582179930753E-4
342.86682	845.3777	1642.0	1.5147722	-0.26011908	-0.009916325000000004	0.018204685624999998	-0.0011679522977941174	2.2438369715073524E-4
359.9061	843.8993	1658.0	1.2056239	0.0042776507	-0.019321768749999996	0.01652479566875	-5.878402343749995E-4	-1.0499312226562476E-4
381.3764	844.0	1676.0	1.0429237	0.16742624	-0.009038899999999997	0.009063810516666666	5.71270486111111E-4	-4.1449917511574084E-4
401.87088	844.9883	1692.0	0.99158406	0.24657339	-0.0032087275000000012	0.004946696875	3.6438578124999975E-4	-2.5731960260416665E-4
429.64743	849.92944	1709.0	1.3390197	0.32515374	0.02043739058823529	0.004622373529411766	0.00139094812283737	-1.9077843858131403E-5
460.7934	855.44836	1726.0	1.8344725	0.43140247	0.029144282352941177	0.006249925294117644	5.121701038062286E-4	9.573833910034577E-5
493.10022	863.1471	1742.0	2.1240726	0.52943134	0.018100006249999995	0.006126804375000003	-6.902672564338239E-4	-7.695057444852586E-6
521.7268	870.9929	1758.0	2.166334	0.6195177	0.0026413375000000072	0.005630397499999995	-9.661667968749992E-4	-3.102542968750049E-5
542.84705	878.5669	1775.0	1.8092972	0.6031479	-0.02100216470588235	-9.629294117647053E-4	-0.0013907942474048445	-3.878427595155706E-4
563.48816	887.4037	1791.0	1.254273	0.564129	-0.034689012500000005	-0.002438681249999998	-8.554279871323535E-4	-9.22344898897058E-5
582.57904	897.71936	1808.0	0.934895	0.5941602	-0.018786941176470586	0.0017665411764705903	9.354159602076128E-4	2.4736602508650514E-4
597.7645	907.68896	1825.0	0.77281713	0.6399684	-0.009533992352941181	0.002694599999999998	5.442911072664356E-4	5.4591695501729864E-5
609.7512	918.7512	1841.0	0.68361825	0.69946134	-0.005574929999999999	0.003718308750000003	2.474413970588239E-4	6.398179687500032E-5
623.9025	929.4879	1858.0	0.6341256	0.7046671	-0.002911332352941178	3.062211764705852E-4	1.566822145328718E-4	-2.0071103373702458E-4
636.9106	945.3264	1874.0	0.5988448	0.81361806	-0.00220505	0.006809435000000003	4.414264705882362E-5	4.064508639705886E-4
646.35	962.42993	1891.0	0.59578997	1.0080149	-1.7969588235293841E-4	0.011435108235294119	1.191384775086507E-4	2.7209842560553624E-4
655.07	978.14	1908.0	0.5439532	1.1245918	-0.003049221764705881	0.006857464705882345	-1.687956401384084E-4	-2.6927314878892784E-4
659.42	991.67993	1925.0	0.33932975	1.0426422	-0.012036673529411767	-0.00482056470588235	-5.286736332179932E-4	-6.869429065743939E-4
662.20215	1010.11194	1941.0	0.09317874	1.0063537	-0.015384438125	-0.0022680312499999966	-2.0923528722426455E-4	1.595333409926471E-4
665.1118	1035.7826	1957.0	-0.005193852	1.2533628	-0.006148287	0.015438068750000006	5.772594453125001E-4	0.0011066312500000001
668.9114	1052.6456	1974.0	0.022758605	1.41332	0.0016442621764705882	0.009409247058823518	4.5838524567474044E-4	-3.5463657006920514E-4
671.9663	1076.5286	1991.0	0.12268589	1.4701676	0.005878075588235295	0.0033439764705882353	2.4904784775086513E-4	-3.567806228373696E-4
677.6419	1106.2096	2007.0	0.25429964	1.6216129	0.008225859374999998	0.00946533125	1.4673648667279398E-4	3.825846737132353E-4
681.56537	1125.827	2024.0	0.3046542	1.5821736	0.00296203294117647	-0.002319958823529409	-3.0963684904844284E-4	-6.932523572664358E-4
685.5517	1154.4136	2040.0	0.28891733	1.608535	-9.835543749999974E-4	0.0016475875000000056	-2.465992072610292E-4	2.479716452205884E-4
686.2902	1181.8077	2057.0	0.19216698	1.7391254	-0.005691197058823531	0.007681788235294118	-2.769201578719726E-4	3.549529844290654E-4
685.318	1201.82	2074.0	0.006952912	1.4988352	-0.010894945176470588	-0.014134717647058825	-3.0610283044982684E-4	-0.001283323875432526
681.1917	1228.0414	2090.0	-0.23337997	1.4131111	-0.015020805125	-0.005357756249999998	-2.5786624678308826E-4	5.485600873161767E-4
675.5	1253.5	2107.0	-0.42194286	1.5010461	-0.011091934705882352	0.005172647058823522	2.3111002465397927E-4	6.194354887543247E-4
669.546	1265.3926	2124.0	-0.5302876	1.0994827	-0.00637322	-0.02362137647058823	2.7757145328719717E-4	-0.0016937660899653973
660.85114	1280.4381	2140.0	-0.5697086	0.85582036	-0.0024638125000000025	-0.015228896250000006	2.4433796874999983E-4	5.245300137867641E-4
645.523	1301.8925	2157.0	-0.7975901	0.82858527	-0.013404794117647056	-0.0016020641176470534	-6.435871539792385E-4	8.015783607266442E-4
626.17163	1318.5142	2173.0	-1.1264726	0.8703841	-0.020555156250000005	0.002612426874999997	-4.468976332720593E-4	2.634056870404407E-4
609.8066	1328.3708	2190.0	-1.3124306	0.8774968	-0.010938705882352932	4.183941176470572E-4	5.656735510380631E-4	-1.2906075043252587E-4
594.2748	1334.5751	2207.0	-1.2061776	0.51110345	0.006250176470588231	-0.021552549999999997	0.001011110726643598	-0.0012924084775086503
565.71045	1340.4579	2224.0	-1.3800981	0.15872264	-0.010230617647058833	-0.02072828294117647	-9.69458477508651E-4	4.848629757785447E-5
542.906	1345.1989	2240.0	-1.5450455	0.004049912	-0.010309212499999998	-0.0096670455	-4.912178308822822E-6	6.913273400735294E-4
524.06195	1348.9888	2256.0	-1.5583649	0.058754023	-8.324624999999919E-4	0.0034190069375	5.922968750000004E-4	8.1787827734375E-4
501.9505	1352.8416	2273.0	-1.4451599	0.13866824	0.006659117647058823	0.004700836294117647	4.4068118512110676E-4	7.540172685986158E-5
483.31607	1353.8538	2289.0	-1.187213	0.10116759	0.016121681249999992	-0.0023437906249999998	5.914102251838231E-4	-4.402891824448529E-4
472.86212	1353.0	2306.0	-0.82741785	-0.02925802	0.021164420588235297	-0.0076720947058823525	2.966317257785474E-4	-3.13429651816609E-4
464.87595	1351.219	2322.0	-0.52030534	-0.15146846	0.019194531875000004	-0.0076381525	-1.2311804457720583E-4	2.1213878676470195E-6
458.06412	1349.266	2339.0	-0.17485686	-0.23270813	0.020320498823529407	-0.00477880411764706	6.623334991349431E-5	1.6819696366782004E-4
452.67575	1347.3379	2356.0	-0.02595137	-0.23678158	0.008759146470588236	-2.3961470588235168E-4	-6.800795501730101E-4	2.6701114186851227E-4
447.10678	1344.7379	2372.0	-0.10137413	-0.18704508	-0.0047139225	0.0031085312499999993	-8.420668106617648E-4	2.0925912224264694E-4
441.2722	1341.8481	2389.0	-0.23842707	-0.17888588	-0.008061937647058823	4.799529411764709E-4	-1.969420674740484E-4	-1.5462225346020756E-4
435.5	1338.0	2406.0	-0.2968939	-0.2159189	-0.003439225294117647	-0.0021784129411764708	2.7192425605536327E-4	-1.563744636678201E-4
425.80048	1330.2404	2422.0	-0.4337858	-0.3560895	-0.00855574375	-0.0087606625	-3.1978240349264707E-4	-4.113905974264706E-4
413.58212	1317.2367	2439.0	-0.6515863	-0.6265459	-0.012811794117647057	-0.0159092	-2.503559039792386E-4	-4.2050220588235284E-4
401.1866	1292.071	2455.0	-0.83777535	-1.217313	-0.011636815625000005	-0.036922943750000006	7.343615579044073E-5	-0.0013133589843750005
391.90292	1274.0253	2472.0	-0.83175486	-1.5884957	3.541464705882379E-4	-0.021834276470588228	7.053507115051908E-4	8.875686634948105E-4
381.04407	1261.8529	2488.0	-0.7302937	-1.4133595	0.006341322499999996	0.01094601249999999	3.741985018382349E-4	0.0020487680606617637
370.345	1245.821	2505.0	-0.6182115	-1.0464891	0.006593070588235295	0.021580611764705885	1.4808711072664637E-5	6.255646626297585E-4
362.65118	1221.8663	2522.0	-0.50787455	-0.9989491	0.006490408823529411	0.0027964705882352957	-6.038927335640241E-6	-0.001104949480968858
354.00723	1201.0181	2538.0	-0.48218673	-1.1964779	0.0016054887500000017	-0.012345550000000004	-3.053075045955881E-4	-9.463762867647062E-4
349.04767	1181.2622	2555.0	-0.37661374	-1.4602548	0.006210175882352943	-0.01551628823529411	2.7086394896193777E-4	-1.8651401384082978E-4
346.12164	1150.0681	2571.0	-0.19280249	-1.6609089	0.011488203124999999	-0.012540881249999997	3.2987670266544097E-4	1.859629365808821E-4
344.83145	1127.5168	2588.0	-0.042495716	-1.6940178	0.00884157494117647	-0.0019475823529411763	-1.5568401081314878E-4	6.231352292387542E-4
348.37396	1107.2955	2605.0	0.17737052	-1.5096244	0.012933308	0.010846670588235283	2.4069017993079585E-4	7.526031141868505E-4
355.74557	1083.0106	2621.0	0.45442805	-1.4008423	0.017316095625	0.0067988812499999995	2.7392422656250003E-4	-2.529868336397052E-4
366.53925	1064.3373	2637.0	0.7296175	-1.2056651	0.017199340625000004	0.012198575000000003	-7.2971874999997605E-6	3.374808593750002E-4
378.4906	1050.5094	2654.0	0.9364372	-0.9028303	0.01216586470588235	0.017813811764705888	-2.960868187716267E-4	3.3030804498269907E-4
391.98712	1036.013	2671.0	1.027608	-0.8057371	0.0053629882352941236	0.005711364705882353	-4.0016920415224857E-4	-7.119086505190315E-4
404.0	1022.5	2688.0	0.9709974	-0.63380253	-0.003330035294117651	0.010113798235294118	-5.113543252595161E-4	2.5896667820069207E-4
418.13116	1012.7634	2704.0	0.90440655	-0.51181823	-0.004161928124999999	0.007624018749999996	-5.1993301930146725E-5	-1.5561121783088262E-4
428.236	1007.65845	2721.0	0.7692082	-0.39167586	-0.00795284411764706	0.007067198235294121	-2.2299505839100357E-4	-3.2754147923874984E-5
432.67075	1008.0	2738.0	0.48699614	-0.06272962	-0.016600709411764704	0.019349778823529413	-5.086979584775085E-4	7.225047404844289E-4
434.30554	1008.0	2754.0	0.12723851	0.23125184	-0.022484851875000003	0.018373841249999998	-3.677589039522062E-4	-6.099609834558841E-5
435.0	1009.2279	2770.0	-0.13333322	0.31991383	-0.016285733125	0.0055413743750000015	3.874449218750002E-4	-8.020291796874998E-4
436.2015	1012.4031	2787.0	-0.18794636	0.28946757	-0.0032125376470588237	-0.0017909564705882355	7.690114987024221E-4	-4.313135791522492E-4
438.2839	1018.4259	2804.0	-0.082932554	0.36714494	0.006177282705882353	0.004569257058823528	5.523423737024221E-4	3.7413020761245666E-4
441.0612	1030.1836	2820.0	0.09878807	0.60336035	0.011357539	0.014763463125000001	3.2376601838235295E-4	6.371378791360296E-4
445.9666	1040.9443	2837.0	0.24251647	0.8372646	0.008454611764705883	0.013759073529411766	-1.707604256055363E-4	-5.908174091695498E-5
448.90057	1049.6023	2854.0	0.322034	0.85568374	0.004677501764705881	0.001083478823529412	-2.221829411764707E-4	-7.456232179930797E-4
451.8942	1059.471	2870.0	0.2769346	0.7182647	-0.0028187125000000007	-0.008588690000000003	-4.685133915441176E-4	-6.045105514705884E-4
453.0	1069.6229	2887.0	0.15735973	0.58650607	-0.0070338158823529395	-0.0077505076470588226	-2.47947257785467E-4	4.930484429065767E-5
454.0	1086.7921	2903.0	0.03487888	0.72722375	-0.007655053125	0.008794854999999997	-3.882732766544129E-5	0.0010340851654411763
456.69962	1103.5969	2920.0	0.016939944	1.0273036	-0.0010552315294117649	0.017651755882352942	3.8822479974048445E-4	5.209941695501733E-4
458.0	1116.9119	2936.0	0.0725113	1.1406302	0.00347320975	0.0070829124999999965	2.830275799632353E-4	-6.605527113970591E-4
459.0	1125.9648	2953.0	0.08026722	0.9012816	4.562305882352941E-4	-0.0140793294117647	-1.7746936245674743E-4	-0.0012448377595155704
459.0	1135.5	2970.0	0.0480355	0.572954	-0.0018959835294117646	-0.019313388235294122	-1.3836553633217994E-4	-3.078858131487895E-4
459.0	1153.8773	2986.0	-0.018551826	0.5693364	-0.004161707875	-2.260999999999999E-4	-1.416077715992647E-4	0.0011929555147058826
459.0	1171.7102	3003.0	-0.05966598	0.93120813	-0.0024184796470588235	0.02128657235294118	1.0254283693771627E-4	0.0012654513148788928
457.65115	1181.7443	3020.0	-0.067905396	1.0391909	-4.8467152941176507E-4	0.006351927647058817	1.1375341868512107E-4	-8.785085121107273E-4
456.75037	1187.7489	3036.0	-0.08599168	0.7346486	-0.0011303927499999996	-0.019033893749999996	-4.035757628676466E-5	-0.0015866138373161758
454.7717	1191.4565	3053.0	-0.12044328	0.22744825	-0.002026564705882353	-0.02983531470588235	-5.27159974048443E-5	-6.353777032871974E-4
451.66357	1195.3364	3069.0	-0.17240839	-0.08155094	-0.0032478193749999997	-0.019312449375	-7.632841681985293E-5	6.57679083180147E-4
448.92786	1199.1443	3086.0	-0.21921049	-0.0249282	-0.002753064705882354	0.003330749411764706	2.9103215830449757E-5	0.0013319528698096886
443.76028	1204.2397	3103.0	-0.27728865	0.15534799	-0.0034163623529411776	0.010604481764705883	-3.9017508650519046E-5	4.278666089965398E-4
437.93814	1210.0619	3119.0	-0.36350268	0.3051244	-0.005388376875	0.009361025625000002	-1.232509076286764E-4	-7.771600873161756E-5
431.2743	1218.6571	3135.0	-0.43344977	0.44570193	-0.004371693124999999	0.008786095625	6.354273437500003E-5	-3.593312500000008E-5
423.5	1225.0	3152.0	-0.53007495	0.546317	-0.005683834117647061	0.005918533529411766	-7.718476427335657E-5	-1.6868012326989613E-4
