# Supplementary material for: Finger drawing on smartphone screens enables early Parkinson’s disease detection through hybrid 1D-CNN and BiGRU deep learning architecture
Source: PLoS One. 2025 Jul 14;20(7):e0327733. doi: 10.1371/journal.pone.0327733 (PMC12258557; doi:10.1371/journal.pone.0327733)
Supplement: S2 File — (ZIP) [file pone.0327733.s002.zip › Dataset/Spiral/patient/002_PD_SPIR_R.txt]

491.64673	610.82336	0.0	0.0	0.0	0.0	0.0	0.0	0.0
494.4595	611.72974	16.0	0.05414381	0.19782545	0.003383988125	0.012364090625	2.114992578125E-4	7.727556640625E-4
497.22177	613.6109	33.0	0.15091513	0.14869694	0.005692430588235295	-0.0028899123529411773	1.3579073313148792E-4	-8.972942928200693E-4
501.0	614.0	49.0	0.23710304	0.10151269	0.005386744374999999	-0.002949015625	-1.9105388327206004E-5	-3.6939545036764087E-6
504.80188	617.40094	66.0	0.24449153	0.13547933	4.346170588235309E-4	0.001998037647058824	-2.9130160683390983E-4	2.91003133650519E-4
512.13303	620.5665	82.0	0.34046963	0.18109328	0.005998631250000001	0.002850871874999999	3.4775088694852935E-4	5.3302139246323455E-5
520.88492	625.53094	99.0	0.500758	0.26530463	0.009428727647058825	0.004953608823529411	2.0177037629757788E-4	1.2369040873702424E-4
528.2229	629.11145	116.0	0.5838684	0.3067038	0.004888847058823524	0.0024352452941176495	-2.670517993079588E-4	-1.4813903114186834E-4
536.68097	632.8405	132.0	0.61629677	0.30834404	0.002026773125000006	1.0251499999999747E-4	-1.788796208639699E-4	-1.4579564338235325E-4
544.1913	637.39343	149.0	0.55097926	0.2670416	-0.0038422064705882397	-0.002429555294117647	-3.452340938581321E-4	-1.4894531141868497E-4
552.8362	643.12714	165.0	0.49111056	0.29343772	-0.00374179375	0.0016497575000000014	6.275795036764996E-6	2.54957049632353E-4
561.2709	647.7031	182.0	0.5019348	0.3205652	6.367200000000024E-4	0.0015957341176470578	2.575596323529413E-4	-3.17784602076139E-6
568.92206	653.4416	199.0	0.50050485	0.35886303	-8.411470588235371E-5	0.002252813529411767	-4.240204152249153E-5	3.865173010380641E-5
577.674	656.6696	215.0	0.49747232	0.29445335	-1.895331249999986E-4	-0.0040256050000000015	-6.588651194852806E-6	-3.9240115808823555E-4
587.1813	660.47253	232.0	0.5376814	0.22447287	0.002365239999999997	-0.004116498823529413	1.502807720588233E-4	-5.346695501730071E-6
600.8021	665.3008	248.0	0.6785429	0.21458003	0.008803843749999998	-6.183024999999991E-4	4.0241273437500004E-4	2.1863727022058835E-4
612.9033	668.97235	265.0	0.81513137	0.22658008	0.008034615882352946	7.058852941176461E-4	-4.5248698096885425E-5	7.789339965397914E-5
623.3173	674.5904	282.0	0.8441746	0.2760301	0.0017084252941176456	0.0029088247058823534	-3.721288581314883E-4	1.2958467128027691E-4
630.89923	679.17444	298.0	0.66027695	0.32046342	-0.011493603125000001	0.0027770825	-8.25126776194853E-4	-8.233887867647094E-6
640.73663	684.4911	315.0	0.48657468	0.32011855	-0.010217780588235293	-2.0286470588235126E-5	7.504838451557108E-5	-1.64551115916955E-4
652.17456	691.1164	331.0	0.49409997	0.3647767	4.703306250000011E-4	0.0027911343750000005	6.680069508272059E-4	1.7571380284926472E-4
664.60223	698.487	348.0	0.67126983	0.44129428	0.010421756470588232	0.004501034117647057	5.853779909169548E-4	1.0058233780276804E-4
678.2386	707.599	364.0	0.8379635	0.52254534	0.010418354375000001	0.005078191249999999	-2.1263097426445915E-7	3.6072320772058874E-5
688.78485	714.62787	381.0	0.84595245	0.55569357	4.6993823529411735E-4	0.0019498958823529412	-5.852009493944638E-4	-1.8401737456747399E-4
697.2355	722.18835	397.0	0.64359385	0.51456213	-0.012647412499999997	-0.002570715000000001	-8.198344209558821E-4	-2.825381801470589E-4
706.28357	728.5701	414.0	0.5009996	0.45334804	-0.008387897058823531	-0.0036008288235294082	2.5055973183390974E-4	-6.059493079584747E-5
715.966	736.17285	431.0	0.44172794	0.4019517	-0.0034865682352941177	-0.003023314117647058	2.883134602076125E-4	3.3971453287197074E-5
728.9506	744.53613	447.0	0.57511747	0.42554668	0.008336845625000002	0.0014746862499999992	7.389633662683825E-4	2.8112502297794107E-4
740.4411	753.44104	464.0	0.7589393	0.5106647	0.01081304882352941	0.005006942352941174	1.4565901167820048E-4	2.0777977076124558E-4
751.88416	763.40344	480.0	0.78998065	0.60101396	0.001940084374999998	0.005646828749999999	-5.545602780330883E-4	3.999289981617657E-5
761.77203	775.12646	497.0	0.72127324	0.7033942	-0.004041612352941171	0.00602236705882353	-3.5186451340830406E-4	2.2090488754325346E-5
769.9442	786.4164	514.0	0.5608205	0.74481964	-0.009438396470588235	0.0024367905882352963	-3.174578892733567E-4	-2.1091626297577845E-4
780.5882	796.58813	530.0	0.49159834	0.71743995	-0.004326385000000002	-0.0017112306249999973	3.1950071691176456E-4	-2.592513258272059E-4
792.01935	806.0138	547.0	0.5767376	0.64037764	0.005008191764705879	-0.004533077058823534	5.490927508650518E-4	-1.6599096669550213E-4
805.0607	818.06067	564.0	0.7113351	0.61765033	0.007917500000000003	-0.0013369005882352908	1.7113577854671318E-4	1.8801038062283784E-4
817.55206	832.828	580.0	0.8529501	0.7320955	0.008850937500000003	0.007152823124999999	5.8339843750000015E-5	5.306077320772056E-4
827.6345	849.92773	597.0	0.8117308	0.9793642	-0.002424664705882357	0.014545217647058824	-6.632707179930799E-4	4.348467365916956E-4
836.0962	864.1443	614.0	0.60469216	1.1004629	-0.012178743529411762	0.007123452941176465	-5.737693425605532E-4	-4.3657439446366823E-4
844.97095	877.15344	631.0	0.44981968	0.984252	-0.009110145882352942	-0.006835935294117641	1.805057439446364E-4	-8.211404844290652E-4
855.8016	892.4021	647.0	0.46050164	0.8791963	6.676224999999994E-4	-0.006565981249999998	6.111105238970589E-4	1.687212775735268E-5
864.9113	908.4581	663.0	0.5374344	0.86915374	0.004808297499999999	-6.276600000000021E-4	2.587921875E-4	3.7114507812499977E-4
874.0513	923.08203	680.0	0.5894785	0.9080438	0.0030614176470588257	0.0022876505882352912	-1.0275763840830434E-4	1.7148885813148785E-4
880.8098	935.6196	696.0	0.5282783	0.9093122	-0.0038250125000000024	7.927500000000365E-5	-4.304018841911767E-4	-1.3802347426470547E-4
887.3709	945.7418	713.0	0.38899145	0.70583755	-0.008193344117647057	-0.011969097058823527	-2.569606833910032E-4	-7.0872776816609E-4
893.1277	960.6737	730.0	0.28850868	0.6352504	-0.005910751176470588	-0.00415218529411765	1.3427017301038054E-4	4.5981833910034575E-4
897.2208	973.2728	746.0	0.23096877	0.7088769	-0.0035962443750000017	0.0046016562500000024	1.4465667509191163E-4	5.471150965073533E-4
900.9335	984.8004000000001	763.0	0.17484885	0.7595571	-0.003301171764705882	0.002981188235294115	1.7357212370242347E-5	-9.532164792387573E-5
902.3482	994.741	779.0	0.09858842	0.70653075	-0.004766276875	-0.003314146875	-9.15690693933824E-5	-3.934584443933822E-4
903.0	1002.9341	796.0	0.0042401277	0.5381115	-0.005549899547058823	-0.009907014705882355	-4.6095451297577825E-5	-3.878157547577856E-4
904.0	1008.1732999999999	813.0	-0.030810356	0.3105763	-0.0020617931588235295	-0.01338442352941176	2.0518272871972317E-4	-2.045534602076121E-4
905.0	1013.874	830.0	-0.023984337	0.22457387	4.0153052941176463E-4	-0.005058966470588237	1.4490139342560553E-4	4.897327681660896E-4
905.0	1018.6481000000001	845.0	-0.016414983	0.15406246	5.046236E-4	-0.004700760666666666	6.872871372549027E-6	2.3880386928104684E-5
905.0	1023.1482000000001	862.0	-0.012638428	0.18323217	2.221502941176471E-4	0.0017158652941176463	-1.6616076816608997E-5	3.77448585928489E-4
904.0	1027.3193	879.0	-0.050884806	0.23194742	-0.0022497869411764702	0.0028656029411764697	-1.4540807266435985E-4	6.763162629757785E-5
904.0	1032.5	895.0	-0.06269783	0.26839644	-7.383139999999999E-4	0.0022780637500000016	9.44670588235294E-5	-3.6721199448529256E-5
904.0	1037.287	912.0	-0.033249468	0.28053126	0.001732256588235294	7.138129411764701E-4	1.4532768166089963E-4	-9.201475346020775E-5
904.0	1041.6234	929.0	-0.003307629	0.28656545	0.0017612846470588233	3.549523529411762E-4	1.7075328719723139E-6	-2.1109446366781994E-5
905.17993	1046.3599	945.0	0.04053638	0.2943585	0.0027402505624999998	4.870656250000015E-4	6.118536971507353E-5	8.25707950367658E-6
905.0	1051.1599	962.0	0.049043287	0.28174505	5.004062941176471E-4	-7.419676470588251E-4	-1.3175554519896193E-4	-7.229607482698979E-5
905.0	1053.0	978.0	0.026913583	0.21652904	-0.0013831064999999998	-0.004076000624999999	-1.1771954963235294E-4	-2.083770611213234E-4
905.7868	1059.3604	995.0	0.014547074	0.21724905	-7.27441705882353E-4	4.2353529411764304E-5	3.8568517301038045E-5	2.4225612673010378E-4
906.0	1065.1528	1011.0	0.02358936	0.27799553	5.65142875E-4	0.0037966549999999995	8.078653630514706E-5	2.346438419117647E-4
906.0	1070.8055	1028.0	0.015624094	0.3687442	-4.6854505882352944E-4	0.005338157058823532	-6.0805172577854674E-5	9.067659169550189E-5
907.0	1075.0	1045.0	0.025124783	0.371049	5.588640588235294E-4	1.3557647058823504E-4	6.0435830449826994E-5	-3.0603415224913507E-4
908.0	1081.1444	1062.0	0.053758692	0.3329364	0.001684347588235294	-0.002241917647058823	6.620491349480968E-5	-1.3985259515570932E-4
910.19995	1088.7997	1078.0	0.10539026	0.40763593	0.003226973	0.004668720624999997	9.641408823529414E-5	4.3191489200367626E-4
912.14386	1098.7191	1095.0	0.15362099	0.53821284	0.002837101764705883	0.007680994705882356	-2.2933602076124534E-5	1.771925929930799E-4
913.0	1105.0	1111.0	0.13521919	0.59787023	-0.0011501125000000015	0.003728586874999995	-2.492008915441178E-4	-2.4702548943014756E-4
916.0	1118.0	1128.0	0.13736744	0.70201814	1.263676470588246E-4	0.006126347647058824	7.508706747404859E-5	1.4104475129757816E-4
918.0	1131.0	1144.0	0.12404027	0.8121687	-8.329481250000008E-4	0.0068844100000000005	-5.9957235753676586E-5	4.737889705882354E-5
919.65027	1143.601	1161.0	0.09576816	0.74239266	-0.0016630652941176465	-0.004104472941176466	-4.8830421712802684E-5	-6.464048788927334E-4
920.0	1151.1913	1178.0	0.04709628	0.45808828	-0.002863051764705883	-0.01672378705882353	-7.058743944636685E-5	-7.423125951557096E-4
921.4237	1160.1185	1194.0	0.046119634	0.46229008	-6.104037499999986E-5	2.626124999999986E-4	1.751257118566177E-4	0.0010616499724264705
922.0	1171.0	1211.0	0.039113298	0.5361916	-4.12137411764706E-4	0.004347148235294118	-2.0652766868512128E-5	2.402668079584776E-4
923.0	1185.0	1227.0	0.046777472	0.708758	4.7901087500000017E-4	0.0107854	5.569676792279414E-5	4.0239073529411767E-4
923.0	1199.1271	1244.0	0.025366178	1.0134428	-0.0012594878823529413	0.017922635294117646	-1.0226463278546714E-4	4.1983737024221444E-4
923.033	1210.8019	1261.0	0.008254236	1.0076846	-0.0010065848235294116	-3.3871764705882627E-4	1.4876650519031157E-5	-0.0010741972318339102
923.0	1219.1077	1277.0	-0.032006018	0.8138004	-0.0025162658749999997	-0.012117762499999997	-9.435506571691176E-5	-7.361903033088232E-4
923.0	1225.0	1294.0	-0.029327054	0.47260427	1.5758611764705855E-4	-0.020070360588235293	1.5728541133217992E-4	-4.677998875432527E-4
922.0	1240.3547	1310.0	-0.043219402	0.40014228	-8.682717499999997E-4	-0.0045288743749999985	-6.411611672794114E-5	9.713428883272059E-4
921.0	1248.0	1327.0	-0.064288855	0.603311	-0.0012393795882352945	0.01195110117647059	-2.1829872837370286E-5	9.694103265570934E-4
918.6008	1262.3951	1344.0	-0.117380425	0.7652091	-0.0031230335294117643	0.009523417647058819	-1.1080317301038057E-4	-1.4280491349481008E-4
916.7322	1271.339	1360.0	-0.16503823	0.7419656	-0.0029786128125000007	-0.0014527187499999983	9.026294806985225E-6	-6.860085248161761E-4
915.0	1278.0	1376.0	-0.14162968	0.48794886	0.001463034375	-0.01587604625	2.7760294921875005E-4	-9.014579687500002E-4
912.99255	1284.0223	1393.0	-0.13812259	0.39165694	2.0629941176470695E-4	-0.005664230588235293	-7.39255860726643E-5	6.006950389273358E-4
912.0	1287.0	1410.0	-0.107626684	0.22968242	0.0017938768235294111	-0.009527912941176471	9.338690657439436E-5	-2.2727543252595167E-4
909.1971	1295.4088	1426.0	-0.104502976	0.16744635	1.9523175000000018E-4	-0.0038897543750000003	-9.991531709558818E-5	3.5238491038602944E-4
906.33234	1301.0029	1443.0	-0.14130934	0.29572952	-0.002165080235294118	0.0075460688235294135	-1.388418814878893E-4	6.72695482266436E-4
904.0	1306.0	1460.0	-0.18049066	0.3594419	-0.0023047835294117643	0.003747787058823527	-8.217840830449774E-6	-2.2342833910034626E-4
901.0	1315.0	1476.0	-0.18751389	0.4250351	-4.3895187499999946E-4	0.004099575000000001	1.166144784007353E-4	2.198674632352963E-5
897.3739	1325.2522	1493.0	-0.21045814	0.59429234	-0.0013496617647058822	0.009956308235294116	-5.3571169982698984E-5	3.4451371972318325E-4
894.5754	1334.0615	1509.0	-0.21080537	0.6589895	-2.1701875000000245E-5	0.004043572500000002	8.299749310661762E-5	-3.6954598345588215E-4
891.78064	1341.4387	1526.0	-0.18926284	0.5935445	0.0012672076470588239	-0.0038497058823529396	7.581820717993083E-5	-4.6431049307958476E-4
889.062	1346.814	1543.0	-0.19085877	0.46099326	-9.387823529411901E-5	-0.007797131764705883	-8.006387543252605E-5	-2.322015224913496E-4
888.0	1350.0	1559.0	-0.11830105	0.21044564	0.0045348575	-0.01565922625	2.8929598345588245E-4	-4.913809053308823E-4
883.5817	1355.4183	1576.0	-0.14335822	0.17608303	-0.0014739511764705884	-0.002021329999999999	-3.5345933391003464E-4	8.022291911764708E-4
881.0	1359.0	1593.0	-0.1765897	0.16314381	-0.0019547929411764696	-7.611305882352942E-4	-2.8284809688581244E-5	7.41293771626297E-5
876.0	1365.5	1609.0	-0.27337277	0.29717788	-0.006048941875	0.008377129375	-2.5588430836397065E-4	5.711412477022059E-4
872.1124	1372.7751	1626.0	-0.3013121	0.43691579	-0.0016434900000000024	0.00821987705882353	2.591442279411763E-4	-9.250136245674735E-6
866.1526	1381.4124	1642.0	-0.33582687	0.54863214	-0.0021571731249999983	0.006982271875000001	-3.210519531249974E-5	-7.735032398897054E-5
861.4637	1389.7151	1659.0	-0.35430747	0.6161649	-0.0010870941176470597	0.003972515294117645	6.294582396193757E-5	-1.7704450475778563E-4
857.0	1397.0	1675.0	-0.27782223	0.50683504	0.004780327500000001	-0.00683311625	3.667138511029413E-4	-6.753519715073529E-4
853.1254	1403.7491	1692.0	-0.26178947	0.45736477	9.431035294117635E-4	-0.0029100158823529435	-2.2571905709342573E-4	2.3077060986159155E-4
850.0	1407.0	1709.0	-0.24189784	0.34247658	0.0011700958823529423	-0.006758128823529412	1.335249134948111E-5	-2.2635958477508638E-4
843.9307	1416.0693	1725.0	-0.23476516	0.31232676	4.4579250000000015E-4	-0.0018843637499999996	-4.526896139705889E-5	3.0461031709558826E-4
841.0	1420.0	1742.0	-0.25572053	0.32688266	-0.001232668823529412	8.562294117647066E-4	-9.873301903114189E-5	1.6121136245674742E-4
834.5425	1425.9717	1759.0	-0.29008755	0.30361423	-0.0020215894117647073	-0.0013687311764705886	-4.640709342560561E-5	-1.308800346020762E-4
831.3401	1429.6599	1775.0	-0.30305067	0.28039366	-8.101949999999997E-4	-0.0014512856249999997	7.571215073529422E-5	-5.159653033088199E-6
827.4782	1434.5217	1792.0	-0.23870558	0.21472722	0.0037850052941176483	-0.003862731764705882	2.703058996539793E-4	-1.4184977292387542E-4
821.69183	1441.3081	1808.0	-0.27486265	0.31414038	-0.002259816874999999	0.0062133225	-3.7780138556985294E-4	6.297533915441176E-4
814.9976	1450.0024	1825.0	-0.35636792	0.4583058	-0.0047944276470588245	0.008480318823529412	-1.4909475129757798E-4	1.333527249134948E-4
806.3948	1458.5066	1841.0	-0.4619525	0.5494069	-0.006599036249999999	0.005693818750000003	-1.127880376838234E-4	-1.7415625459558806E-4
798.28766	1465.2274	1858.0	-0.5903876	0.5865905	-0.0075550058823529425	0.002187270588235293	-5.623350778546727E-5	-2.0626753892733586E-4
789.3578	1471.9817	1874.0	-0.6142252	0.48482093	-0.001489850000000001	-0.006360598125000002	3.7907224264705885E-4	-5.34241794577206E-4
783.0	1477.0	1891.0	-0.5289524	0.35454953	0.005016047058823532	-0.007663023529411763	3.826998269896196E-4	-7.661325908304478E-5
772.2552	1484.3086	1908.0	-0.52346706	0.30769342	3.226670588235297E-4	-0.002756241764705883	-2.760811764705884E-4	2.886342214532871E-4
764.8513	1489.8615	1924.0	-0.52215254	0.3304237	8.21574999999991E-5	0.0014206424999999995	-1.5031847426470663E-5	2.6105526654411767E-4
757.0	1493.0	1941.0	-0.46298102	0.2765458	0.003480677647058822	-0.0031692882352941164	1.9991294982698958E-4	-2.6999592560553626E-4
746.0	1498.0	1957.0	-0.49506682	0.22559702	-0.0020053625	-0.00318429875	-3.4287750919117637E-4	-9.381571691177237E-7
739.0	1501.0	1974.0	-0.576855	0.19401553	-0.004811069411764705	-0.001857734705882354	-1.6504158304498265E-4	7.803317906574387E-5
722.0792	1507.6403	1991.0	-0.7602682	0.23308098	-0.01078901176470588	0.0022979676470588238	-3.516436678200691E-4	2.444530795847752E-4
712.3779	1511.4489	2007.0	-0.875748	0.30568677	-0.007217487500000001	0.004537861875	2.232202665441174E-4	1.3999338924632353E-4
707.0	1514.0	2024.0	-0.5900071	0.22935873	0.016808288235294115	-0.004489884705882352	0.0014132809256055363	-5.310439165224913E-4
698.6038	1518.9308	2040.0	-0.33401576	0.19731778	0.01599945875	-0.0020025593750000008	-5.055184283088215E-5	1.5545783318014696E-4
694.0	1522.0	2057.0	-0.19139951	0.1805451	0.008389191176470589	-9.866282352941184E-4	-4.4766279844290656E-4	5.976065527681661E-5
687.19257	1526.5383	2074.0	-0.28769326	0.2515814	-0.005664338235294118	0.004178605882352943	-8.266782006920416E-4	3.038373010380624E-4
679.4777	1530.2611	2090.0	-0.41344005	0.26473454	-0.007859174375	8.220712500000005E-4	-1.371772587316176E-4	-2.0978341452205888E-4
676.0	1531.0	2107.0	-0.39134333	0.18269813	0.0012998070588235303	-0.00482567117647059	5.387636137543253E-4	-3.3222014273356416E-4
663.45386	1536.7731	2123.0	-0.48477435	0.174026	-0.005839438750000002	-5.42008125E-4	-4.4620286305147077E-4	2.677289407169119E-4
655.1401	1539.4299	2140.0	-0.58940494	0.18781735	-0.006154740588235293	8.112558823529417E-4	-1.85471669550171E-5	7.960376513840834E-5
650.0	1541.0	2157.0	-0.51738036	0.15396096	0.00423674	-0.0019915523529411756	6.112635640138408E-4	-1.6487107266435983E-4
641.3411	1544.553	2173.0	-0.43806437	0.15602349	0.004957249375	1.289081249999987E-4	4.5031835937500004E-5	1.325287798713234E-4
634.5384	1546.3654	2190.0	-0.3745508	0.11036608	0.0037360923529411744	-0.002685729999999999	-7.183276600346034E-5	-1.6556694852941164E-4
630.0254	1548.3248	2206.0	-0.33749104	0.114456855	0.002316235	2.5567343749999943E-4	-8.874108455882341E-5	1.838377148437499E-4
625.56866	1550.2157	2223.0	-0.27678317	0.105005875	0.003571051176470588	-5.559399999999999E-4	7.381271626297579E-5	-4.774196691176467E-5
620.0	1551.0	2240.0	-0.19930594	0.049660467	0.004557484117647061	-0.0032556122352941177	5.8025467128027815E-5	-1.588042491349481E-4
612.1835	1551.9541	2256.0	-0.33881837	0.040223695	-0.008719526875	-5.897982500000002E-4	-8.298131870404413E-4	1.6661337408088234E-4
603.0319	1552.7936	2273.0	-0.53857386	0.02999385	-0.011750322941176469	-6.01755588235294E-4	-1.7828212153979232E-4	-7.033728373702218E-7
596.0	1554.0	2289.0	-0.65054977	0.0575671	-0.006998494375000004	0.0017233281250000003	2.9698928538602904E-4	1.4531773207720588E-4
582.9069	1555.0	2306.0	-0.73663425	0.07782721	-0.005063792941176472	0.0011917711764705876	1.138059666955019E-4	-3.12680557958478E-5
577.0	1556.0	2323.0	-0.61980635	0.057296626	0.006872229411764711	-0.0012076814117647054	7.021189619377167E-4	-1.411442698961937E-4
568.869	1557.377	2340.0	-0.49960446	0.063527375	0.0070706994117647045	3.6651464705882316E-4	1.1674705882352538E-5	9.259976816608991E-5
562.2921	1557.0	2356.0	-0.33288178	0.029535338	0.010420167499999997	-0.0021245023124999997	2.093417555147058E-4	-1.5568855997242644E-4
556.5137	1557.0	2372.0	-0.28473878	-0.004436022	0.0030089374999999995	-0.00212321	-4.6320187499999986E-4	8.076953124998721E-8
549.8224	1557.0	2389.0	-0.3468994	-0.028605815	-0.003656507058823529	-0.0014217525294117645	-3.920849740484429E-4	4.126220415224914E-5
540.1013	1557.0	2405.0	-0.45790246	-0.03624133	-0.006937691249999999	-4.7721968750000015E-4	-2.0507401194852937E-4	5.903330261948527E-5
527.3636	1557.0	2422.0	-0.69307286	0.003522304	-0.01383355294117647	0.002339037294117647	-4.056389230103807E-4	1.6566217538927335E-4
519.0	1557.0	2438.0	-0.7937344	-9.11896E-5	-0.006291346249999996	-2.2584335E-4	4.7138791819852967E-4	-1.6030504025735292E-4
507.0	1557.0	2455.0	-0.816459	-9.665256E-5	-0.0013367411764705938	-3.2135058823529386E-7	2.914473572664354E-4	1.3265999965397923E-5
495.09622	1556.0	2472.0	-0.7342661	-0.03570391	0.004834876470588236	-0.0020945445552941174	3.630363321799312E-4	-1.231896002768166E-4
486.85834	1553.7146	2489.0	-0.580915	-0.11182602	0.009020652941176474	-0.0044777711764705875	2.462221453287199E-4	-1.4018980124567472E-4
477.0	1552.0	2505.0	-0.4744848	-0.13945775	0.006651887499999998	-0.0017269831249999996	-1.4804784007352973E-4	1.7192425321691174E-4
463.24396	1548.7839	2522.0	-0.66597533	-0.1924827	-0.011264148823529411	-0.003119114705882354	-0.0010538844896193769	-8.189009299307967E-5
457.0	1548.0	2538.0	-0.6738702	-0.17802306	-4.934293749999999E-4	9.037274999999997E-4	6.731699655330882E-4	2.514276378676471E-4
438.93515	1542.561	2555.0	-0.8454934	-0.21143621	-0.010095482352941176	-0.001965479411764706	-5.648266457612456E-4	-1.6877687716262976E-4
432.0	1541.0	2572.0	-0.720693	-0.21920076	0.007341199999999996	-4.5673823529411654E-4	0.0010256871972318337	8.87494809688582E-5
420.0	1536.0	2588.0	-0.5617333	-0.24607268	0.009934981250000002	-0.0016794949999999996	1.6211132812500042E-4	-7.642229779411769E-5
408.0	1531.0	2604.0	-0.64222217	-0.3093282	-0.005030554375000003	-0.003953470000000001	-9.353459765625003E-4	-1.4212343750000006E-4
394.0	1525.0	2621.0	-0.8237059	-0.35505003	-0.010675513529411762	-0.002689519411764707	-3.3205642084775054E-4	7.435003460207609E-5
380.0	1519.0	2638.0	-0.8589372	-0.3538274	-0.0020724294117647037	7.191941176470602E-5	5.060637716262976E-4	1.6243757785467134E-4
367.1844	1511.5106	2654.0	-0.90436494	-0.46820256	-0.002839233750000003	-0.0071484474999999985	-4.792527113970621E-5	-4.51272931985294E-4
363.0	1509.0	2671.0	-0.6054623	-0.38150933	0.017582508235294118	0.005099601764705883	0.0012012789403114189	7.204734861591696E-4
355.0	1504.0	2688.0	-0.3929124	-0.2944978	0.012502935294117648	0.005118325294117647	-2.987984083044982E-4	1.1013840830449155E-6
343.78384	1497.392	2704.0	-0.37224638	-0.27749556	0.0012916262500000004	0.0010626400000000001	-7.00706815257353E-4	-2.534803308823529E-4
336.14218	1492.8567	2721.0	-0.42595977	-0.26359814	-0.00315961117647059	8.174952941176467E-4	-2.6183749567474057E-4	-1.4420276816609024E-5
329.0	1487.5	2738.0	-0.52795506	-0.34485587	-0.005999722941176472	-0.004779866470588237	-1.670653979238754E-4	-3.2925657439446373E-4
323.57742	1481.5774	2754.0	-0.39223856	-0.34606877	0.008482281250000001	-7.580625000000105E-5	9.051252619485296E-4	2.940037637867647E-4
318.05533	1474.7405	2771.0	-0.30348745	-0.3827988	0.005220653529411766	-0.0021605899999999983	-1.9186045415224914E-4	-1.2263433823529396E-4
312.3167	1468.089	2787.0	-0.2430679	-0.40884465	0.0037762218749999993	-0.0016278656249999988	-9.02769784007354E-5	3.329527343749996E-5
305.61038	1458.513	2803.0	-0.31736806	-0.5254172	-0.00464376	-0.007285784375000003	-5.262488671875E-4	-3.536199218750003E-4
300.1549	1447.3098	2820.0	-0.35745838	-0.64880574	-0.0023582541176470594	-0.007258149411764705	1.3444152249134946E-4	1.6255860726646052E-6
296.0	1441.0	2837.0	-0.34754193	-0.67862076	5.833205882352953E-4	-0.0017538247058823545	1.730338062283738E-4	3.2378380622837357E-4
287.09323	1428.3666	2853.0	-0.35246322	-0.63784355	-3.075806250000014E-4	0.0025485756250000005	-5.568132582720605E-5	2.689000206801472E-4
282.0	1423.0	2870.0	-0.38234955	-0.48573416	-0.0017580194117647035	0.00894761117647059	-8.531992863321777E-5	3.7641385596885816E-4
270.34727	1406.2863	2887.0	-0.5374175	-0.6205108	-0.009121644117647059	-0.007928037647058824	-4.3315439446366794E-4	-9.926852249134948E-4
259.41783	1391.5571	2904.0	-0.75288224	-1.0076048	-0.012674396470588238	-0.022770235294117643	-2.089854325259517E-4	-8.730704498269893E-4
252.0	1380.0	2920.0	-0.6840949	-0.9914555	0.004299208750000005	0.0010093312499999951	0.0010608503262867653	0.0014862229090073524
242.0	1367.0	2936.0	-0.5328917	-0.78938496	0.009450199999999999	0.012629408750000001	3.219369531249996E-4	7.262548437500004E-4
235.0	1356.0	2953.0	-0.42005754	-0.60237855	0.0066373035294117625	0.011000377058823533	-1.6546449826989625E-4	-9.582539359861576E-5
231.0	1350.0	2970.0	-0.3697937	-0.5586846	0.0029566964705882355	0.0025702323529411754	-2.1650629757785452E-4	-4.958908650519034E-4
221.51642	1329.3771	2986.0	-0.43606216	-0.8322794	-0.004141778749999998	-0.017099675	-4.436547012867646E-4	-0.0012293692095588235
214.89742	1314.3931	3003.0	-0.40242594	-1.0008229	0.001978601176470588	-0.009914323529411762	3.6002234861591683E-4	4.226677335640141E-4
208.24692	1302.0782	3019.0	-0.3792054	-1.0173955	0.0014512837499999973	-0.001035787499999996	-3.295733915441193E-5	5.549085018382354E-4
201.0	1292.5	3036.0	-0.4022823	-0.7834657	-0.0013574647058823503	0.013760576470588226	-1.6522049740484395E-4	8.703743512110719E-4
197.0	1286.0	3053.0	-0.31128824	-0.4916032	0.005352591764705881	0.01716838235294118	3.947092041522489E-4	2.0045916955017368E-4
189.18619	1272.3723	3070.0	-0.33619538	-0.36830974	-0.0014651258823529408	0.007252556470588236	-4.010422145328719E-4	-5.832838754325261E-4
182.6014	1260.07	3086.0	-0.40715018	-0.60670054	-0.004434674999999999	-0.014899424999999997	-1.8559681985294113E-4	-0.0013844988419117645
179.0	1254.0	3102.0	-0.37610614	-0.6852541	0.0019402524999999997	-0.004909597500000001	3.984329687499999E-4	6.243642187499998E-4
173.0	1239.0	3119.0	-0.34864742	-0.79593796	0.0016152188235294112	-0.006510815294117652	-1.9119628027681676E-5	-9.418928200692061E-5
166.47015	1224.9403	3135.0	-0.29927346	-0.79689217	0.0030858724999999997	-5.963812499999721E-5	9.191585477941178E-5	4.031985730698534E-4
164.0	1220.0	3152.0	-0.22935636	-0.57314193	0.004112770588235293	0.01316177882352941	6.040576989619372E-5	7.77730408737024E-4
160.0	1208.5	3169.0	-0.14216869	-0.38132173	0.005128686470588236	0.011283541176470588	5.975975778546726E-5	-1.104845674740484E-4
157.57834	1196.4701	3185.0	-0.13966809	-0.5735065	1.5628749999999948E-4	-0.012011548125	-3.107749356617648E-4	-0.0014559430813419118
154.7178	1184.0247	3202.0	-0.1423314	-0.78159904	-1.5666529411764718E-4	-0.012240737647058823	-1.8408987889273332E-5	-1.3481736591695452E-5
151.79698	1172.7819	3219.0	-0.1658248	-0.85979766	-0.0013819647058823529	-0.004599918823529412	-7.207643598615915E-5	4.494599307958477E-4
151.0	1162.0	3235.0	-0.08057482	-0.6034589	0.005328123749999999	0.0160211725	4.19380528492647E-4	0.0012888182077205883
149.04965	1154.1986	3252.0	-0.051368926	-0.55447334	0.0017179937647058825	0.0028815035294117637	-2.1236058737024216E-4	-7.729217041522492E-4
148.19044	1146.7617	3268.0	-0.03794631	-0.4797612	8.389135000000003E-4	0.004669508750000002	-5.4942516544117636E-5	1.1175032628676492E-4
148.0	1137.5881	3285.0	-0.0083596315	-0.43912467	0.0017403928529411763	0.002390384117647059	5.302819723183389E-5	-1.3406615484429078E-4
148.0	1130.0	3302.0	0.012214435	-0.48880607	0.001210239205882353	-0.002922435294117646	-3.118550865051902E-5	-3.1251878892733564E-4
149.48148	1114.6298	3318.0	0.06119957	-0.62054324	0.0030615709375	-0.008233573125000004	1.1570823322610294E-4	-3.319461144301474E-4
150.34067	1103.956	3335.0	0.10511194	-0.81066287	0.002583080588235294	-0.011183507647058822	-2.8146491133217995E-5	-1.7352556012110692E-4
151.28633	1093.5684	3351.0	0.10491719	-0.8020081	-1.2171875000000464E-5	5.409231250000021E-4	-1.622032789522059E-4	7.327769232536765E-4
152.0	1086.5492	3368.0	0.092664585	-0.61733925	-7.207414705882353E-4	0.010862873529411765	-4.1680564446366756E-5	6.071735532006919E-4
153.99123	1081.0264	3384.0	0.0943743	-0.39025706	1.0685718750000003E-4	0.014192636875000001	5.1724916130514706E-5	2.0811020909926477E-4
155.0	1074.2532	3401.0	0.09122931	-0.1974723	-1.849994117647059E-4	0.01134028	-1.7168035250865055E-5	-1.6778569852941185E-4
156.7773	1065.1135	3418.0	0.098735735	-0.3263179	4.415544117647065E-4	-0.0075791529411764706	3.685610726643602E-5	-0.0011129078200692042
158.0	1059.0	3434.0	0.09825897	-0.4476811	-2.979781250000025E-5	-0.0075852	-2.9459514016544173E-5	-3.779411764706078E-7
160.54611	1045.2694	3451.0	0.10908406	-0.6043439	6.367699999999997E-4	-0.009215458823529414	3.920987132352941E-5	-9.58975778546714E-5
162.44426	1035.7787	3468.0	0.12853207	-0.7140795	0.0011440005882352943	-0.006455035294117643	2.9837093425605562E-5	1.6237785467128064E-4
165.61214	1027.4697	3484.0	0.17193851	-0.65982956	0.0027129024999999994	0.0033906212499999963	9.805636948529407E-5	6.153535340073525E-4
167.0	1022.0	3501.0	0.15099593	-0.46405143	-0.0012319164705882346	0.011516360588235297	-2.3204817474048434E-4	4.7798466695501767E-4
169.0	1017.0	3517.0	0.12261691	-0.2730569	-0.0017736887500000003	0.011937158125	-3.3860767463235355E-5	2.6299846047793916E-5
170.96234	1012.0753	3534.0	0.10682073	-0.1546521	-9.29187058823529E-4	0.006964988235294118	4.9676570069204194E-5	-2.924805817474048E-4
172.8266	1006.5201	3550.0	0.11007342	-0.23283873	2.0329312500000016E-4	-0.0048866643750000004	7.078001148897058E-5	-7.407282881433824E-4
175.69342	1000.2263	3567.0	0.13848403	-0.30997932	0.0016712123529411765	-0.004537681764705883	8.634818987889273E-5	2.052838884083045E-5
178.62291	993.5083	3583.0	0.18604523	-0.3935641	0.002972575	-0.005224048749999998	8.133516544117646E-5	-4.2897936580882205E-5
181.48688	987.0525	3600.0	0.19762427	-0.43654436	6.811199999999991E-4	-0.002528250588235297	-1.3479147058823534E-4	1.5857636245674713E-4
183.37836	980.86487	3617.0	0.16589299	-0.42481327	-0.0018665458823529412	6.900641176470588E-4	-1.4986269896193768E-4	1.8931262975778565E-4
186.4996	974.2506	3633.0	0.15517017	-0.40792248	-6.701762499999996E-4	0.0010556743750000028	7.477310202205885E-5	2.2850641084559E-5
188.0	968.0	3650.0	0.11084802	-0.34375438	-0.0026071852941176466	0.0037745941176470558	-1.1394170847750865E-4	1.5993645544982665E-4
191.00568	961.98303	3666.0	0.13815269	-0.3634043	0.0017065418749999993	-0.0012281199999999992	2.6960794806985287E-4	-3.1266963235294096E-4
192.92	957.16003	3683.0	0.14501074	-0.35321003	4.034147058823532E-4	5.996629411764709E-4	-7.665453935986154E-5	1.075166435986159E-4
195.74062	953.5188	3700.0	0.15766005	-0.28209448	7.440770588235293E-4	0.004183267647058825	2.003896193771624E-5	2.1080027681660905E-4
197.66306	950.6738	3716.0	0.1396724	-0.17491405	-0.0011242281249999996	0.006698776875	-1.1676907398897056E-4	1.572193267463234E-4
200.0	948.0	3734.0	0.13870545	-0.100334436	-5.371944444444412E-5	0.004143311888888888	5.947270447530864E-5	-1.4197027700617285E-4
202.40175	945.59827	3750.0	0.14028698	-0.09792128	9.884562499999985E-5	1.5082224999999998E-4	9.535316840277748E-6	-2.495306024305555E-4
206.6751	942.6625	3766.0	0.18903345	-0.11927856	0.003046654374999999	-0.0013348300000000004	1.8423804687499996E-4	-9.285326562500002E-5
208.0	940.0	3783.0	0.16993058	-0.123285346	-0.0011236982352941173	-2.3569329411764697E-4	-2.453148594290656E-4	6.465510034602078E-5
212.14987	936.8501	3800.0	0.18953855	-0.15917337	0.0011534100000000001	-0.002111060235294118	1.3394754325259515E-4	-1.1031570242214535E-4
215.86584	932.0895	3816.0	0.21345243	-0.24089117	0.0014946175	-0.005107362499999999	2.1325468749999987E-5	-1.8726889154411754E-4
220.47737	926.5226	3832.0	0.25181314	-0.31525078	0.0023975443749999995	-0.004647475625000001	5.6432929687499976E-5	2.874292968749984E-5
226.1603	918.8397	3849.0	0.35124013	-0.46207273	0.005848646470588235	-0.008636585294117646	2.030060056228374E-4	-2.3465350994809672E-4
233.4969	911.50305	3866.0	0.40999106	-0.49758017	0.0034559370588235316	-0.0020886729411764707	-1.4074761245674725E-4	3.851713148788926E-4
242.58696	902.9304	3882.0	0.54629964	-0.57049197	0.008519286249999997	-0.004556987499999998	3.164593244485291E-4	-1.5426965992647047E-4
251.0	897.0	3899.0	0.5992134	-0.5267742	0.003112574117647061	0.0025716335294117642	-3.1804189013840805E-4	4.1933064878892724E-4
263.0	888.0	3916.0	0.65318227	-0.428838	0.0031746394117647026	0.005760952941176469	3.6508996539789257E-6	1.8760702422145322E-4
275.7769	880.6116	3933.0	0.8341164	-0.49838835	0.01064318411764706	-0.004091197058823528	4.393261591695505E-4	-5.795382352941175E-4
284.0	876.0	3949.0	0.6750605	-0.35326266	-0.009940993750000002	0.009070355624999998	-0.0012865111167279413	8.225970427389703E-4
288.0	874.0	3965.0	0.5674633	-0.27067038	-0.006724824999999997	0.005162017500000001	2.010105468750003E-4	-2.4427113281249983E-4
302.5987	867.46704	3982.0	0.48251686	-0.17589627	-0.004996849411764707	0.005574947647058823	1.0164562283737E-4	2.429000865051896E-5
316.6233	861.89124	3999.0	0.6545098	-0.20600563	0.010117231764705885	-0.0017711388235294118	8.890635986159171E-4	-4.3212273356401385E-4
327.0	858.0	4015.0	0.8821313	-0.32640454	0.014226343749999995	-0.007524931875000002	2.568194990808819E-4	-3.596120657169119E-4
342.0	853.0	4032.0	0.9164457	-0.32144392	0.0020184941176470635	2.9180117647058983E-4	-7.181088019031136E-4	4.598078265570936E-4
352.0	849.0	4048.0	0.74898636	-0.24353224	-0.010466208750000004	0.004869479999999999	-7.802939292279417E-4	2.861049264705881E-4
361.0	846.0	4065.0	0.57724476	-0.18212816	-0.010102447058823526	0.003612004705882353	2.1397746539792812E-5	-7.396913494809683E-5
374.0	843.0	4082.0	0.5314609	-0.13167508	-0.002693168235294118	0.0029678282352941184	4.358399307958475E-4	-3.789273356401379E-5
388.73462	841.0332	4098.0	0.73177916	-0.1273393	0.012519891249999998	2.709862500000007E-4	9.508162178308823E-4	-1.6855262408088236E-4
403.71835	840.0	4115.0	1.0095164	-0.104751796	0.01633748470588236	0.0013286767058823526	2.245643209342565E-4	6.221708564013835E-5
416.55252	840.0	4131.0	1.1052318	-0.018894017	0.0059822125	0.0053661111875	-6.472045128676474E-4	2.5233965510110295E-4
426.1146	840.6229	4148.0	0.8970352	0.057289913	-0.012246858823529416	0.004481407647058823	-0.0010722983131487892	-5.204138473183393E-5
434.0	841.0	4164.0	0.54023653	0.111209884	-0.022299916875	0.0033699981875	-6.283161282169114E-4	-6.946309122242645E-5
449.0	842.0	4181.0	0.45577082	0.08426806	-0.00496857117647059	-0.0015848131764705875	0.0010194909234429064	-2.914594919982698E-4
464.0	843.0	4198.0	0.67997813	0.06691562	0.013188665294117644	-0.001020731764705883	0.0010680727335640138	3.318125951557085E-5
477.8827	845.1471	4214.0	0.99205774	0.11291136	0.019504975625000004	0.0028747337500000004	3.947693956801475E-4	2.4346659466911773E-4
487.10803	848.0432	4230.0	0.86484027	0.18275152	-0.007951091875000003	0.00436501	-0.0017160042187500005	9.314226562499997E-5
497.47534	849.9126	4248.0	0.6827108	0.20738322	-0.01011830388888889	0.0013684277777777781	-1.2040066743827148E-4	-1.6647679012345677E-4
508.29233	852.71533	4264.0	0.53351295	0.19904272	-0.009324865624999998	-5.2128125E-4	4.958989149305576E-5	-1.1810681423611114E-4
516.0	855.0	4280.0	0.49029636	0.1721295	-0.002701036875	-0.001682076250000001	4.1398929687499987E-4	-7.254968750000006E-5
532.0208	859.1488	4297.0	0.60206264	0.1653494	0.006574487058823529	-3.988294117647049E-4	5.456190549307958E-4	7.5485108131488E-5
543.6461	861.44104	4313.0	0.7967632	0.19800247	0.012168785000000001	0.0020408168750000004	3.4964362132352953E-4	1.524778929227941E-4
551.36725	864.3418	4330.0	0.7252029	0.2064315	-0.004209429411764707	4.958252941176457E-4	-9.634243771626298E-4	-9.088185769896204E-5
557.64417	867.2147	4347.0	0.5277411	0.18699187	-0.011615400000000001	-0.0011435076470588227	-4.356453287197232E-4	-9.643134948096873E-5
566.454	870.22705	4364.0	0.35976946	0.1577656	-0.009880684705882352	-0.0017191923529411763	1.0204207612456764E-4	-3.386380622837374E-5
576.91797	871.9863	4380.0	0.32608947	0.12234729	-0.0021049993749999996	-0.0022136443750000005	4.85980333180147E-4	-3.090325137867651E-5
587.31793	873.88635	4397.0	0.5794715	0.11964343	0.014904825294117649	-1.5905058823529426E-4	0.001000577921712803	1.2085845804498272E-4
596.85376	876.5415	4413.0	0.69790465	0.10733683	0.007402071874999999	-7.691625000000001E-4	-4.689220886948531E-4	-3.8131994485294114E-5
605.64514	878.66125	4430.0	0.64895415	0.12615138	-0.0028794411764705885	0.0011067382352941185	-6.047948853806227E-4	1.1034710207612462E-4
612.63055	880.5436	4446.0	0.49521196	0.12706414	-0.009608886875	5.7047499999999043E-5	-4.2059035615808825E-4	-6.560567095588247E-5
618.1645	882.3882	4463.0	0.33772963	0.12325492	-0.009263666470588235	-2.2407176470588166E-4	2.030708261245675E-5	-1.653642733564004E-5
622.5925	884.29626	4480.0	0.22883509	0.10459991	-0.006405561176470589	-0.0010973535294117648	1.681238408304498E-4	-5.13695155709343E-5
626.36896	887.18445	4496.0	0.15252565	0.12775095	-0.004769339999999999	0.0014469399999999999	1.0226382352941188E-4	1.590183455882353E-4
629.063	890.126	4513.0	0.11032426	0.16957374	-0.0024824347058823542	0.0024601641176470587	1.3452384083044967E-4	5.9601418685121106E-5
632.793	891.8965	4530.0	0.1167235	0.17178799	3.764258823529412E-4	1.3025000000000005E-4	1.6816826989619386E-4	-1.3705377162629757E-4
634.0	894.0	4546.0	0.1073453	0.15412009	-5.861374999999993E-4	-0.0011042437500000009	-6.016021139705879E-5	-7.715585937500007E-5
638.70874	897.4175	4563.0	0.15375043	0.14461969	0.002729713529411764	-5.58847058823529E-4	1.9505006055363312E-4	3.208215830449835E-5
642.22925	900.22925	4579.0	0.19807528	0.16463892	0.002770303125	0.001251201875	2.5368497242647507E-6	1.1312805836397055E-4
644.5	904.0	4596.0	0.20482707	0.20956632	3.971641176470593E-4	0.002642788235294118	-1.395964121972318E-4	8.185802119377165E-5
647.77167	905.38586	4613.0	0.18238096	0.1865929	-0.0013203594117647053	-0.0013513776470588231	-1.0103079584775087E-4	-2.3495093425605538E-4
650.4762	909.4762	4629.0	0.1661258	0.18599053	-0.0010159475000000012	-3.764812500000117E-5	1.9025744485294012E-5	8.210809512867637E-5
653.0	913.0	4646.0	0.11510379	0.1792617	-0.0030012947058823524	-3.9581352941176417E-4	-1.1678512975778537E-4	-2.1068553200691943E-5
655.9669	917.9503	4662.0	0.14577901	0.23406714	0.0019172012499999993	0.0034253400000000007	3.07405997242647E-4	2.388220955882353E-4
657.0	920.0	4679.0	0.15584457	0.2755613	5.920917647058824E-4	0.0024408329411764705	-7.794761678200689E-5	-5.791217993079589E-5
662.52106	927.5211	4695.0	0.19280621	0.32630965	0.002310102500000001	0.003171771875	1.0737567095588243E-4	4.5683683363970584E-5
666.8873	932.2582	4712.0	0.27150044	0.3482368	0.004629072352941177	0.0012898323529411768	1.3640999134948093E-4	-1.1070232482698959E-4
670.0	935.0	4729.0	0.3038919	0.28382298	0.001905379999999999	-0.003789048235294118	-1.60217197231834E-4	-2.987576816608997E-4
675.0	940.0	4745.0	0.31051645	0.24209675	4.140343750000004E-4	-0.002607889375	-9.320910156249991E-5	7.382242876838237E-5
680.5774	944.5774	4762.0	0.30867818	0.22971138	-1.0813352941176325E-4	-7.285511764705886E-4	-3.071575908304492E-5	1.1054930579584774E-4
685.3613	950.542	4779.0	0.32304496	0.32802036	8.45104705882351E-4	0.005782881176470589	5.6072837370242015E-5	3.8302543252595163E-4
690.0	957.0	4795.0	0.2831717	0.36443558	-0.002492078749999998	0.002275951249999998	-2.085739659926468E-4	-2.1918312040441194E-4
692.0	962.0	4812.0	0.2381286	0.4390838	-0.0026495941176470604	0.004391071764705885	-9.265609861591913E-6	1.2441885380622865E-4
697.0	972.0	4828.0	0.23347303	0.57045835	-2.9097312499999986E-4	0.008210909374999999	1.4741381204044128E-4	2.387398506433821E-4
702.42755	983.8551	4844.0	0.25837123	0.6558138	0.0015561375000000006	0.005334715625	1.1544441406250003E-4	-1.7976210937499992E-4
705.2417	990.8625	4862.0	0.24937105	0.6355588	-5.000099999999998E-4	-0.001125277777777779	-1.142304166666667E-4	-3.5888852237654325E-4
707.5109	996.5328	4878.0	0.18955153	0.4640821	-0.003738720000000001	-0.010717293749999999	-2.0241937500000006E-4	-5.995009982638888E-4
709.0	1000.0	4895.0	0.08448689	0.25992703	-0.006180272941176471	-0.012009121764705881	-1.436207612456747E-4	-7.598988321799308E-5
712.49896	1004.4989	4911.0	0.09011959	0.13205244	3.520437500000003E-4	-0.007992161875	4.0826979319852943E-4	2.5105999310661754E-4
714.0	1007.0	4928.0	0.103561364	0.098876335	7.906925882352943E-4	-0.001951535588235294	2.5802872837370236E-5	3.5533095804498276E-4
716.01935	1011.0387000000001	4944.0	0.12880275	0.1462329	0.0015775866249999994	0.0029597853125	4.918087729779407E-5	3.0695755629595587E-4
716.0	1012.0	4961.0	0.09128311	0.13340989	-0.002207037647058823	-7.542947058823526E-4	-2.2262495717993074E-4	-2.1847529519896194E-4
718.7427	1017.2280000000001	4978.0	0.061062563	0.17282754	-0.0017776792352941176	0.002318685294117647	2.5256377162629728E-5	1.8076352941176466E-4
720.0	1020.0	4994.0	0.085062966	0.22132711	0.0015000251875000002	0.0030312231249999995	2.0485652642463235E-4	4.4533614430147036E-5
721.0	1027.5	5011.0	0.08879925	0.3371543	2.1978141176470545E-4	0.00681336411764706	-7.53084573961938E-5	2.2247888192041532E-4
723.0	1034.0	5027.0	0.096948	0.4487903	5.092968750000006E-4	0.006977249999999997	1.809471645220595E-5	1.0242867647058571E-5
724.0	1043.4681	5044.0	0.06203313	0.5564235	-0.0020538158823529416	0.006331364705882352	-1.5077133866782014E-4	-3.799325259515563E-5
725.0	1051.0	5061.0	0.06603846	0.5506311	2.356076470588232E-4	-3.407294117647012E-4	1.3467197231833912E-4	-3.924761245674737E-4
726.0997	1060.4984	5077.0	0.050313015	0.5908284	-9.828403124999994E-4	0.0025123312499999995	-7.615299747242642E-5	1.7831629136029378E-4
726.0	1067.8716	5094.0	0.025828926	0.56141514	-0.001440240529411765	-0.0017301917647058822	-2.6905895112456803E-5	-2.495601773356401E-4
727.5	1074.0	5110.0	0.031110195	0.51717	3.300793125000001E-4	-0.002765321250000001	1.1064499011948532E-4	-6.469559283088242E-5
729.0	1081.8529	5127.0	0.08026782	0.4266822	0.002891625	-0.005322811764705883	1.506791580882353E-4	-1.504406185121107E-4
729.5959	1089.9792	5143.0	0.07174065	0.41321856	-5.32948125E-4	-8.414774999999999E-4	-2.140358203125E-4	2.800833915441177E-4
730.0	1099.5	5160.0	0.045348577	0.5047411	-0.0015524748823529412	0.005383678823529414	-5.9972162197231836E-5	3.661856660899655E-4
730.0	1111.3698	5177.0	0.006974644	0.641903	-0.002257290176470588	0.008068347058823526	-4.145972318339099E-5	1.5792166089965363E-4
730.0	1121.4487	5193.0	-0.030891271	0.7321811	-0.0023666196875	0.005642381250000002	-6.833094439338247E-6	-1.5162286305147026E-4
729.0	1129.6326	5210.0	-0.051634602	0.6596249	-0.0012201959411764706	-0.004268011764705887	6.743669096020761E-5	-5.829642949826993E-4
728.0	1137.0226	5227.0	-0.07837669	0.5134779	-0.0015730639999999999	-0.008596882352941171	-2.075694463667819E-5	-2.5463944636678145E-4
727.0	1143.7341	5243.0	-0.08893692	0.37116924	-6.600143750000002E-4	-0.008894291250000002	5.706560156249998E-5	-1.858805606617692E-5
726.20917	1147.5817	5260.0	-0.069858864	0.23539211	0.0011222385882352938	-0.007986890000000002	1.0483840960207612E-4	5.3376544117647076E-5
725.31287	1152.3743	5276.0	-0.051270537	0.18083529	0.0011617704375000005	-0.0034098012499999986	2.47074057904417E-6	2.860680468750002E-4
723.4223	1156.733	5292.0	-0.073785454	0.16652915	-0.0014071823125000001	-8.941337500000014E-4	-1.6055954687500004E-4	1.5722921874999983E-4
721.5634	1163.7463	5310.0	-0.11653726	0.2645873	-0.0023751003333333334	0.0054476750000000025	-5.377322337962962E-5	3.523227083333336E-4
718.36224	1172.5944	5326.0	-0.16990703	0.4369594	-0.003335610624999999	0.010773256249999998	-6.00318932291666E-5	3.3284882812499974E-4
716.77637	1182.1182	5343.0	-0.17744273	0.61697054	-4.432764705882357E-4	0.010588890588235292	1.7013730320069196E-4	-1.0845038927335653E-5
713.0	1191.0	5360.0	-0.1729698	0.6047609	2.6311352941176387E-4	-7.182141176470536E-4	4.1552352941176445E-5	-6.651238062283732E-4
712.0	1196.0	5376.0	-0.16404055	0.57165706	5.58078125E-4	-0.0020689899999999997	1.8435287224264757E-5	-8.442349264705913E-5
707.3207	1206.519	5392.0	-0.19354798	0.48889476	-0.001844214375	-0.005172643750000004	-1.5014328125E-4	-1.9397835937500028E-4
704.51904	1212.2214	5409.0	-0.21934997	0.4352327	-0.0015177641176470586	-0.003156591764705883	1.9202956314878913E-5	1.1859129325259536E-4
701.707	1216.293	5426.0	-0.20227441	0.31728	0.001004444705882354	-0.006938394117647057	1.4836522491349486E-4	-2.224589619377161E-4
698.9691	1221.0309	5442.0	-0.17263193	0.19291978	0.001852655	-0.00777251375	5.301314338235287E-5	-5.213247702205893E-5
696.597	1226.2091	5460.0	-0.1473225	0.20493568	0.001406079444444444	6.675499999999998E-4	-2.480975308641977E-5	4.688924305555555E-4
693.0	1231.0	5475.0	-0.14883815	0.2073028	-1.0104333333333382E-4	1.5780800000000003E-4	-1.0047485185185186E-4	-3.398279999999998E-5
688.65283	1237.5208	5492.0	-0.21545492	0.32604116	-0.003918633529411764	0.006984609411764705	-2.245641291810841E-4	4.0157655363321794E-4
683.7813	1246.3645	5509.0	-0.29237854	0.4782023	-0.004524918823529413	0.008950655294117649	-3.566384083044996E-5	1.1564975778546729E-4
678.1782	1253.7625	5525.0	-0.36895543	0.5588781	-0.004786055624999997	0.005042237500000001	-1.632105009191149E-5	-2.4427611213235297E-4
670.7303	1261.2698	5542.0	-0.44979507	0.5750206	-0.004755272941176473	9.495588235294087E-4	1.8107461072661106E-6	-2.4074580449827017E-4
667.0	1265.0	5558.0	-0.43101832	0.44744083	0.0011735468750000005	-0.007973735624999999	3.705512385110296E-4	-5.57705903033088E-4
658.18304	1272.8169	5575.0	-0.41432187	0.29721496	9.821441176470606E-4	-0.008836815882352944	-1.1258985726643525E-5	-5.076942690311441E-5
654.0	1277.0	5591.0	-0.38293028	0.26428849	0.001961974374999998	-0.002057904374999999	6.123939108455859E-5	4.2368196920955904E-4
646.10284	1281.5981	5608.0	-0.39707184	0.24625142	-8.318564705882351E-4	-0.001061004117647058	-1.643429909169549E-4	5.864119160899653E-5
643.0	1285.0	5625.0	-0.3094758	0.19521414	0.005152708235294116	-0.00300219294117647	3.520332179930795E-4	-1.141875778546713E-4
637.78156	1287.1093	5641.0	-0.26508057	0.13732907	0.0027747018750000005	-0.0036178168750000007	-1.4862539751838225E-4	-3.847649586397067E-5
635.02277	1289.9772	5658.0	-0.17362481	0.091070026	0.0053797505882352955	-0.0027211202352941176	1.5323815960207617E-4	5.2746861159169595E-5
634.0	1291.0	5675.0	-0.103812315	0.08536824	0.004106617352941176	-3.3539917647058826E-4	-7.489019031141879E-5	1.4033653287197232E-4
630.2449	1292.7551	5691.0	-0.09383415	0.060739826	6.236353124999998E-4	-0.001539275875	-2.1768637752757352E-4	-7.524229365808824E-5
629.0	1294.0	5707.0	-0.06268564	0.035034783	0.0019467818750000003	-0.0016065651874999998	8.269666015625003E-5	-4.205582031249983E-6
626.4686	1296.5314	5725.0	-0.119699836	0.0834765	-0.0031674553333333336	0.0026912064999999995	-2.841242893518519E-4	2.3876509374999997E-4
624.0	1298.0	5741.0	-0.12654412	0.12816337	-4.277677500000004E-4	0.0027929293750000002	1.7123047395833333E-4	6.357679687500042E-6
619.34717	1301.6528	5758.0	-0.21675618	0.1754439	-0.005306591764705881	0.0027812076470588244	-2.8698964792387533E-4	-6.895134083044577E-7
613.4773	1305.3485	5774.0	-0.380081	0.24805665	-0.01020780125	0.0045382968749999985	-3.0632559283088245E-4	1.0981807674632338E-4
606.7811	1309.2189	5791.0	-0.47120973	0.27731338	-0.005360513529411764	0.0017209841176470593	2.8513457179930803E-4	-1.6572427984429055E-4
603.0	1310.0	5807.0	-0.45922732	0.22868456	7.489006249999999E-4	-0.0030393012499999993	3.8183838465073527E-4	-2.9751783547794113E-4
597.0	1314.0	5824.0	-0.36054346	0.17160672	0.0058049329411764715	-0.003357520000000001	2.974136656574395E-4	-1.87187500000001E-5
590.0	1317.0	5841.0	-0.3321035	0.15894186	0.001672938823529411	-7.449917647058824E-4	-2.430584775086506E-4	1.5367813148788934E-4
583.0	1320.0	5858.0	-0.4330122	0.19178414	-0.005935805882352942	0.0019318988235294118	-4.475732179930796E-4	1.5746415224913494E-4
574.51654	1323.4945	5874.0	-0.5163954	0.19269581	-0.005211449999999996	5.697937500000021E-5	4.527224264705914E-5	-1.1718246553308822E-4
568.8443	1325.3853	5890.0	-0.46639392	0.16995005	0.0031250924999999957	-0.0014216100000000002	5.210339062499995E-4	-9.241183593750003E-5
564.0	1328.0	5907.0	-0.3053282	0.11192884	0.00947445411764706	-0.003413012352941176	3.734918598615921E-4	-1.1714131487889268E-4
560.0	1329.0	5923.0	-0.21341684	0.07003274	0.00574446	-0.0026185062500000003	-2.331246323529413E-4	4.965663143382347E-5
556.932	1330.0	5940.0	-0.15326944	0.053829376	0.003538082352941176	-9.531390588235293E-4	-1.2978692041522495E-4	9.796277595155711E-5
553.1849	1331.0	5957.0	-0.12509586	0.03833762	0.0016572694117647062	-9.11279764705882E-4	-1.1063605536332176E-4	2.462311418685131E-6
548.7537	1331.7488	5973.0	-0.19941325	0.029574323	-0.004644836874999999	-5.477060625000002E-4	-3.9388164292279406E-4	2.2723356387867614E-5
542.93286	1332.6891	5990.0	-0.29124412	0.021295654	-0.0054018158823529415	-4.869805294117646E-4	-4.4528176903114266E-5	3.5720901816609164E-6
536.3024	1333.0	6007.0	-0.41448748	0.026868597	-0.007249609411764707	3.2782017647058824E-4	-1.086937370242215E-4	4.792945328719723E-5
531.0	1333.0	6023.0	-0.3984402	0.0097803315	0.0010029549999999998	-0.00106801659375	5.157852757352941E-4	-8.723979813878677E-5
523.0	1334.0	6040.0	-0.42874715	0.0032465176	-0.0017827617647058823	-3.84341994117647E-4	-1.6386569204152247E-4	4.021615291955018E-5
516.0	1334.0	6057.0	-0.4238965	0.012907828	2.8533235294117716E-4	5.683123764705882E-4	1.2165259515570939E-4	5.603849238754324E-5
507.74582	1334.0	6073.0	-0.5235426	0.013499372	-0.0062278812499999975	3.697150000000007E-5	-4.070758501838234E-4	-3.3208804779411756E-5
500.04675	1333.0	6089.0	-0.53576213	-0.015613441	-7.637206249999987E-4	-0.0018195508125	3.415100390624999E-4	-1.1603264453125E-4
494.44907	1332.0	6106.0	-0.4740293	-0.08015716	0.0036313429411764684	-0.0037966893529411765	2.585331509515569E-4	-1.1630226708477509E-4
488.78485	1330.2616	6122.0	-0.34400997	-0.10912133	0.008126208125	-0.0018102606249999998	2.809290739889707E-4	1.2415179549632354E-4
485.0	1329.0	6140.0	-0.24079788	-0.11810291	0.005734005	-4.989766666666668E-4	-1.3290017361111106E-4	7.284910879629629E-5
475.02173	1326.5054	6156.0	-0.38423747	-0.13844697	-0.008964974375000002	-0.0012715037499999998	-9.186862109375002E-4	-4.8282942708333314E-5
465.9008	1324.5802	6172.0	-0.5808586	-0.1584436	-0.012288820624999999	-0.0012497893749999992	-2.0774039062499978E-4	1.3571484375000378E-6
462.0	1322.0	6189.0	-0.51012576	-0.14296277	0.004160755294117648	9.106370588235294E-4	9.676221128892734E-4	1.270839078719723E-4
453.222	1318.611	6205.0	-0.44730857	-0.185089	0.003926074374999998	-0.002632889375000001	-1.4667557444853136E-5	-2.2147040211397065E-4
444.80612	1314.9225	6222.0	-0.4463938	-0.24202311	5.3810000000000544E-5	-0.003349065294117648	-2.2778025735294103E-4	-4.2127995242214526E-5
442.0	1312.0	6239.0	-0.3823952	-0.25735483	0.0037646235294117657	-9.018658823529392E-4	2.1828314878892736E-4	1.4395290657439464E-4
430.82596	1304.413	6256.0	-0.47910345	-0.35233554	-0.005688720588235294	-0.005587100588235296	-5.560790657439447E-4	-2.7560204152249156E-4
424.30045	1299.6503	6272.0	-0.4160772	-0.37282002	0.003939140625	-0.0012802799999999982	6.01741325827206E-4	2.691762867647061E-4
421.0	1296.0	6289.0	-0.3737583	-0.32521954	0.0024893470588235288	0.0028000282352941175	-8.528197448096891E-5	2.4001813148788914E-4
415.0	1292.0	6305.0	-0.22845002	-0.21314265	0.009081767499999999	0.007004805624999999	4.120262775735294E-4	2.627985868566176E-4
407.0	1286.0	6322.0	-0.34254718	-0.26694554	-0.006711597647058824	-0.003164875882352941	-9.290214792387543E-4	-5.982165592560554E-4
399.0	1280.0	6339.0	-0.4773705	-0.33994386	-0.007930783529411763	-0.004294018823529412	-7.171681660899642E-5	-6.642017301038067E-5
390.0	1272.0	6355.0	-0.5740775	-0.45251465	-0.006044187500000003	-0.007035674375000002	1.1791225183823502E-4	-1.7135347196691185E-4
385.0	1267.0	6372.0	-0.55828345	-0.50413865	9.290617647058826E-4	-0.0030367058823529414	4.101911332179933E-4	2.3523344074394473E-4
375.0	1257.0	6388.0	-0.59355795	-0.5986996	-0.002204656249999999	-0.0059100593749999986	-1.958573759191176E-4	-1.7958459329044107E-4
363.91187	1240.1399	6405.0	-0.610597	-0.8162293	-0.0010022970588235262	-0.012795864705882357	7.072701124567489E-5	-4.050473724048446E-4
360.0	1234.0	6421.0	-0.47218826	-0.7831881	0.008650546249999995	0.0020650749999999995	6.033027068014701E-4	9.288087316176473E-4
354.96878	1224.4531	6438.0	-0.21232978	-0.54167354	0.015285792941176471	0.014206738823529415	3.903086288927339E-4	7.142155190311421E-4
351.1863	1218.7794	6454.0	-0.100432165	-0.30355415	0.0069936009374999995	0.014882461875	-5.182620002297795E-4	4.223269071691152E-5
350.0	1214.0	6471.0	-0.049120653	-0.16658737	0.0030183242352941177	0.008056869411764707	-2.338398060121107E-4	-4.015054390138407E-4
347.8526	1206.4104	6488.0	-0.07400878	-0.33210662	-0.001464007470588235	-0.009736426470588236	-2.6366657093425606E-4	-0.0010466644636678202
347.0	1197.7598	6504.0	-0.029766003	-0.46410993	0.0027651735625	-0.008250206874999999	2.6432381456801467E-4	9.288872472426482E-5
346.0	1189.1633	6521.0	0.00504121	-0.5397129	0.0020474831176470584	-0.004447233529411767	-4.2217084991349495E-5	2.237043144463666E-4
346.0	1179.8505	6538.0	0.008204937	-0.5850884	1.8610158823529417E-4	-0.0026691470588235235	-1.0949303114186849E-4	1.0459332179930845E-4
347.0	1172.2235	6554.0	0.056530427	-0.5766035	0.003020343125	5.303062499999942E-4	1.7714009604779412E-4	1.9996583180146985E-4
348.0	1168.0	6571.0	0.096372925	-0.40872324	0.002343676352941176	0.00987530941176471	-3.98039277681661E-5	5.497060683391009E-4
349.46304	1160.6108	6587.0	0.11460882	-0.34036496	0.0011397434375000001	0.0042723925	-7.52458072150735E-5	-3.501823069852944E-4
350.35254	1154.9424	6604.0	0.09302429	-0.30671704	-0.001269678235294118	0.0019792894117647056	-1.4173068663494813E-4	-1.3488841695501728E-4
351.25668	1151.4867	6621.0	0.07323395	-0.22799413	-0.001164137647058823	0.0046307594117647064	6.2082698961938236E-6	1.559688235294118E-4
353.0	1147.0	6637.0	0.07799941	-0.19401304	2.9784124999999995E-4	0.0021238181249999995	9.137368106617643E-5	-1.5668383042279419E-4
355.99237	1141.0115	6654.0	0.12724216	-0.20484242	0.002896632352941176	-6.370223529411764E-4	1.528700648788927E-4	-1.6240238105536328E-4
357.0	1138.0	6670.0	0.16634451	-0.27964598	0.0024438968750000005	-0.004675222500000001	-2.8295967371323467E-5	-2.5238750919117655E-4
359.0	1132.0	6687.0	0.1536096	-0.37446666	-7.491123529411758E-4	-0.005577687058823529	-1.878240722318339E-4	-5.308615051903104E-5
362.30215	1124.0468	6704.0	0.116360195	-0.3530504	-0.002191141470588236	0.0012597800000000011	-8.482524221453296E-5	4.0220394463667824E-4
365.041	1117.918	6720.0	0.16649261	-0.39551473	0.003133275937500001	-0.0026540206249999997	3.327760880055148E-4	-2.4461253906250005E-4
367.41385	1111.7584	6737.0	0.21215488	-0.4610077	0.0026860158823529398	-0.003852527647058826	-2.630941500865065E-5	-7.05004130622839E-5
371.0	1107.0	6753.0	0.19165124	-0.35513318	-0.0012814774999999994	0.006617157500000002	-2.479683363970587E-4	6.543553216911768E-4
374.0	1103.0	6770.0	0.17522436	-0.23867728	-9.662870588235297E-4	0.006850347058823529	1.8540614186851153E-5	1.3717032871972198E-5
377.13156	1098.8684	6786.0	0.19988975	-0.20799579	0.0015415868750000006	0.0019175931249999986	1.5674212086397066E-4	-3.0829712086397065E-4
378.0	1097.0	6803.0	0.17498936	-0.16105002	-0.0014647288235294115	0.002761515882352943	-1.7684209991349482E-4	4.964251513840848E-5
382.6428	1092.3572	6819.0	0.17686221	-0.15980533	1.1705312499999884E-4	7.779312499999955E-5	9.886137178308815E-5	-1.6773267233455896E-4
384.0	1091.0	6836.0	0.1519871	-0.13929781	-0.001463241764705881	0.001206324705882353	-9.295852292387529E-5	6.638421064013844E-5
388.59067	1087.4093	6853.0	0.18062279	-0.12763216	0.001684452352941176	6.862147058823529E-4	1.851584775086504E-4	-3.059470588235295E-5
390.0	1086.0	6869.0	0.17398722	-0.12639733	-4.1472312500000046E-4	7.717687499999952E-5	-1.3119846737132351E-4	-3.8064864430147085E-5
393.69693	1083.6515	6886.0	0.15746315	-0.10475064	-9.720041176470589E-4	0.0012733347058823527	-3.278123486159167E-5	7.036222534602078E-5
395.0	1084.0	6903.0	0.1371411	-0.054976415	-0.0011954147058823533	0.0029278955882352945	-1.3141799307958495E-5	9.732711072664363E-5
397.1616	1083.0	6919.0	0.11179414	0.0070904326	-0.0015841849999999992	0.003879177975	-2.429814338235287E-5	5.9455149172794105E-5
398.0	1082.0	6936.0	0.091549575	-0.0020132714	-0.0011908567647058827	-5.35512E-4	2.3136955017300972E-5	-2.596876455882353E-4
399.0	1081.0	6952.0	0.060759265	-0.028491993	-0.0019243943749999996	-0.0016549201	-4.584610064338231E-5	-6.996300625000001E-5
400.0	1081.0	6969.0	0.016787272	-0.024016052	-0.0025865878235294118	2.632906470588236E-4	-3.895255579584777E-5	1.1283592629757787E-4
401.83798	1080.0	6985.0	0.040719714	-0.032537177	0.0014957776249999999	-5.325703125000001E-4	2.5514784053308823E-4	-4.974130997242648E-5
403.0	1079.4585	7002.0	0.07290172	-0.017369391	0.0018930591764705887	8.922227058823529E-4	2.3369503027681693E-5	8.381135402249136E-5
403.0	1079.0	7019.0	0.06137759	-0.027889343	-6.7789E-4	-6.188207058823529E-4	-1.5123230449826992E-4	-8.888490657439445E-5
404.0	1078.0	7036.0	0.029346194	-0.039318655	-0.0018841997647058826	-6.723124705882354E-4	-7.095939792387545E-5	-3.1465743944636774E-6
405.0	1078.0	7052.0	0.020444674	-0.035906993	-5.56345E-4	2.1322887500000018E-4	8.299092279411767E-5	5.534633409926472E-5
406.0	1077.0	7069.0	0.032584064	-0.027947236	7.140817647058826E-4	4.682209999999999E-4	7.473098615916957E-5	1.4999536764705866E-5
407.9397	1076.0603	7086.0	0.09741425	-0.04314392	0.0038135403529411757	-8.939225882352943E-4	1.8232109342560549E-4	-8.012609342560553E-5
409.0	1075.1674	7101.0	0.13129817	-0.06560206	0.002258928	-0.0014972093333333334	-1.0364082352941171E-4	-4.021911633986927E-5
410.73242	1074.0	7118.0	0.10722923	-0.08230323	-0.00141582	-9.824217647058824E-4	-2.1616164705882352E-4	3.0281621683967703E-5
412.61703	1073.0	7135.0	0.10464223	-0.08116823	-1.5217647058823482E-4	6.676470588235359E-5	7.433197231833913E-5	6.171685121107271E-5
414.0	1072.0	7152.0	0.10998491	-0.06257801	3.142752941176472E-4	0.001093542352941176	2.7438339100346002E-5	6.039868512110719E-5
416.0	1071.0	7169.0	0.12313371	-0.07227242	7.734588235294111E-4	-5.702594117647059E-4	2.7010795847750816E-5	-9.787069204152246E-5
418.2806	1068.7194	7185.0	0.12591468	-0.103844404	1.7381062500000048E-4	-0.001973249	-3.7478012408088164E-5	-8.768684926470587E-5
420.141	1067.859	7202.0	0.13526817	-0.09454913	5.502052941176466E-4	5.467808235294122E-4	2.21408628892733E-5	1.482370484429066E-4
423.0	1066.0	7218.0	0.14927296	-0.08269686	8.752993750000011E-4	7.407668749999999E-4	2.0318380055147155E-5	1.2124128216911732E-5
426.7385	1064.1307	7234.0	0.21030498	-0.11804439	0.0038145012499999995	-0.002209220625	1.837001171874999E-4	-1.8437421875E-4
429.54825	1062.2258	7251.0	0.22289237	-0.12620392	7.404347058823532E-4	-4.7997235294117634E-4	-1.8082744377162624E-4	1.0172048659169552E-4
432.0	1060.0	7267.0	0.23114975	-0.16441578	5.160862499999988E-4	-0.002388241250000001	-1.402177849264715E-5	-1.1926680606617654E-4
436.14566	1057.4271	7285.0	0.19204041	-0.15161882	-0.0021727411111111105	7.109422222222236E-4	-1.4937929783950606E-4	1.7217685956790135E-4
440.0	1055.0	7301.0	0.2084647	-0.14593332	0.0010265181250000005	3.553437499999989E-4	1.9995370225694444E-4	-2.2224904513889043E-5
445.0	1054.0	7318.0	0.2747584	-0.1335293	0.0038996294117647065	7.296482352941186E-4	1.6900654628027682E-4	2.20179108996541E-5
449.50504	1051.7474	7334.0	0.3205397	-0.09778826	0.002861331249999998	0.0022338149999999992	-6.489363511029427E-5	9.401042279411754E-5
454.0	1051.0	7351.0	0.2842404	-0.04447687	-0.0021352529411764695	0.003135964117647059	-2.939167171280275E-4	5.3067595155709395E-5
456.0	1051.0	7367.0	0.22782539	-0.011415831	-0.003525938125000001	0.0020663149375	-8.691782398897072E-5	-6.685307375919118E-5
459.0	1051.0	7384.0	0.18264613	0.0028030837	-0.0026576035294117646	8.364067470588235E-4	5.107850562283744E-5	-7.234754061418686E-5
462.0	1051.0	7401.0	0.13283686	0.036682237	-0.002929957058823529	0.001992891370588235	-1.6020795847750845E-5	6.802850726643598E-5
465.26096	1050.0	7417.0	0.15198246	-0.0118544195	0.0011966000000000008	-0.00303354103125	2.579098161764706E-4	-3.141520251148897E-4
467.0	1050.0	7434.0	0.17459323	-0.046221208	0.0013300452941176456	-0.0020215757941176474	7.84972318339087E-6	5.952736689013838E-5
468.3031	1050.0	7450.0	0.07249522	-0.023062153	-0.006381125624999999	0.0014474409375	-4.819481824448528E-4	2.1681354572610298E-4
470.0	1051.0	7467.0	0.051788405	0.008457117	-0.0012180479411764704	0.001854074705882353	3.0371045198961935E-4	2.3919633434256056E-5
472.1541	1051.0	7483.0	0.08679857	0.048240352	0.0021881353125	0.0024864521875	2.128864533547794E-4	3.9523592601102935E-5
474.0	1052.0	7500.0	0.10838974	0.067525566	0.0012700688235294114	0.0011344243529411763	-5.4003911115916984E-5	-7.953104909169552E-5
475.0	1053.0	7517.0	0.12254317	0.075572036	8.325547058823534E-4	4.7332176470588235E-4	-2.5736124567473997E-5	-3.8888387543252587E-5
478.0	1055.0	7533.0	0.14471447	0.10584137	0.0013857062500000003	0.0018918333750000006	3.457197150735293E-5	8.865697564338238E-5
481.0	1058.0	7550.0	0.18499014	0.18919817	0.0023691570588235287	0.004903341176470588	5.785004757785461E-5	1.7714751773356395E-4
484.0	1061.0	7566.0	0.20571202	0.21798544	0.0012951174999999999	0.0017992043750000002	-6.712747242647055E-5	-1.940085500919117E-4
487.94058	1065.9406	7583.0	0.22017753	0.26204267	8.509123529411774E-4	0.002591601764705881	-2.6129714532871913E-5	4.661161115916945E-5
489.0	1068.0	7600.0	0.15826014	0.20834644	-0.003642199411764707	-0.0031586017647058815	-2.6430069204152264E-4	-3.3824726643598603E-4
492.23056	1071.461	7616.0	0.1556373	0.2033369	-1.639274999999992E-4	-3.130962500000004E-4	2.1739199448529424E-4	1.7784409466911757E-4
494.0718	1073.0718	7633.0	0.13114017	0.16926819	-0.0014410076470588238	-0.002004041764705881	-7.512236159169557E-5	-9.946738321799297E-5
496.98804	1075.9761	7649.0	0.11679399	0.11730653	-8.9663625E-4	-0.0032476037500000004	3.402321231617649E-5	-7.772262408088247E-5
498.8444	1077.8444	7666.0	0.12684062	0.11285792	5.909782352941169E-4	-2.616829411764709E-4	8.75067344290657E-5	1.7564240051903113E-4
501.73834	1079.7383	7682.0	0.14338839	0.11322961	0.001034235625000001	2.3230624999999623E-5	2.770358685661776E-5	1.780709788602941E-5
503.62692	1080.627	7699.0	0.15593989	0.08525191	7.383235294117644E-4	-0.001645747058823529	-1.740659385813157E-5	-9.817515787197228E-5
506.0	1082.0	7716.0	0.13621046	0.06520254	-0.0011605547058823524	-0.0011793747058823527	-1.1169871972318334E-4	2.7433667820069196E-5
507.0	1084.0	7733.0	0.09673969	0.056754254	-0.00232181	-4.969580000000004E-4	-6.830913494809693E-5	4.014215916955014E-5
510.0	1086.0	7749.0	0.093147084	0.11171687	-2.245378749999999E-4	0.0034351635	1.3107950781250001E-4	2.4575759375E-4
511.0	1087.0	7766.0	0.113086924	0.122211576	0.0011729317647058823	6.173356470588239E-4	8.220409645328718E-5	-1.6575457958477508E-4
513.0	1089.0	7783.0	0.10589413	0.09569741	-4.2310552941176487E-4	-0.0015596568235294122	-9.388454671280277E-5	-1.280583806228374E-4
514.95804	1090.0	7799.0	0.11655942	0.086177304	6.665806249999996E-4	-5.95006625E-4	6.810538465073528E-5	6.029063740808826E-5
515.8198	1091.8198	7815.0	0.08874059	0.08179639	-0.0017386768750000002	-2.73807125E-4	-1.5032859375E-4	2.0074968750000003E-5
516.71402	1093.714	7832.0	0.052476056	0.107041754	-0.002133207882352941	0.0014850214117647063	-2.3207706314878868E-5	1.0346050216262979E-4
517.7958	1094.7958	7849.0	0.052053552	0.106468976	-2.485317647058807E-5	-3.369282352941153E-5	1.240208650519031E-4	-8.933613148788927E-5
518.0	1096.4976	7865.0	0.013236551	0.08326085	-0.0024260625625000002	-0.0014505078750000006	-1.5007558662683825E-4	-8.855094071691182E-5
520.3838499999999	1098.3839	7882.0	0.07654925	0.10114797	0.003724276411764706	0.001052183529411765	3.6178464554498273E-4	1.4721714143598624E-4
521.2078200000001	1100.2078	7898.0	0.08175721	0.10522622	3.2549749999999985E-4	2.548906249999995E-4	-2.1242368198529413E-4	-4.9830806525735346E-5
521.0	1103.1279	7916.0	0.04738196	0.15397306	-0.001909736111111111	0.0027081577777777776	-1.241796450617284E-4	1.3629261959876546E-4
522.0	1105.0	7932.0	0.016736384	0.14905757	-0.0019153485	-3.0721812499999966E-4	-3.507743055555676E-7	-1.8846099392361108E-4
522.0	1106.0	7948.0	0.00391673	0.11147327	-8.01228375E-4	-0.00234901875	6.96325078125E-5	-1.2761253906250003E-4
522.0	1109.0	7965.0	0.0030647642	0.114499465	-5.011563529411767E-5	1.7801147058823502E-4	4.418310233564014E-5	1.4864883650519032E-4
522.0	1111.0	7981.0	0.00332722	0.14655514	1.6403487500000016E-5	0.0020034796875000004	4.157445174632356E-6	1.1409176355698533E-4
523.0	1114.5756	8000.0	0.011325208	0.19033635	4.2094673684210524E-4	0.002304274210526315	2.129174996537396E-5	1.5831290685595506E-5
523.0	1117.0	8014.0	0.04556757	0.15770382	0.002445883	-0.0023308949999999995	1.446383045112782E-4	-3.3108351503759393E-4
523.0	1120.2905	8031.0	0.02307213	0.19419943	-0.0013232611764705884	0.0021468005882352946	-2.2171436332179932E-4	2.633938581314879E-4
523.0	1122.0	8048.0	0.0014614486	0.16472135	-0.0012712165529411763	-0.001734004705882354	3.061448442906596E-6	-2.282826643598617E-4
523.0	1125.0	8064.0	-0.012947554	0.12802716	-9.005626625E-4	-0.0022933868749999992	2.3165868152573518E-5	-3.4961385569852826E-5
523.0	1126.0	8081.0	-0.017039185	0.10206893	-2.4068417647058813E-4	-0.0015269547058823529	3.8816381531141874E-5	4.508424524221449E-5
523.0	1128.0	8097.0	2.7175254E-5	0.102957785	0.0010666475158749998	5.555343749999962E-5	8.170823077159924E-5	9.890675896139703E-5
523.0	1131.4502	8114.0	5.3740303E-5	0.14121789	1.5626499411764705E-6	0.002250594411764707	-6.265205093728372E-5	1.2912005730968866E-4
523.0	1133.6309	8131.0	-8.200921E-5	0.16213614	-7.985265470588235E-6	0.001230485294117647	-5.616420830449827E-7	-6.000641868512117E-5
523.0	1135.5	8147.0	2.6042931E-5	0.167827	6.7532588125E-6	3.556787499999995E-4	9.211577676930146E-7	-5.467540900735297E-5
523.0	1137.3774	8164.0	0.0	0.122164845	-1.5319371176470588E-6	-0.0026860091176470592	-4.873644664792388E-7	-1.7892281574394462E-4
523.0	1138.0	8181.0	7.321046E-5	0.0765197	4.306497647058824E-6	-0.0026850085294117644	3.4343733910034603E-7	5.885813148792989E-8
