# Supplementary material for: Finger drawing on smartphone screens enables early Parkinson’s disease detection through hybrid 1D-CNN and BiGRU deep learning architecture
Source: PLoS One. 2025 Jul 14;20(7):e0327733. doi: 10.1371/journal.pone.0327733 (PMC12258557; doi:10.1371/journal.pone.0327733)
Supplement: S2 File — (ZIP) [file pone.0327733.s002.zip › Dataset/Spiral/patient/003_PD_SPIR_R.txt]

562.0	624.0	0.0	0.0	0.0	0.0	0.0	0.0	0.0
563.99207	633.96814	16.0	0.11798692	0.36124617	0.0073741825	0.022577885625	4.6088640625E-4	0.0014111178515625
565.5	638.5	33.0	0.12517753	0.25567824	4.2297705882353025E-4	-0.006209878235294116	-4.088944377162629E-4	-0.001693397874134948
568.7311	638.0	115.0	0.060844615	-2.5749434E-4	-7.845477439024392E-4	-0.0031211674919512196	-1.472591222836548E-5	3.7667204187108496E-5
572.3519	638.32404	131.0	0.22473063	0.035267964	0.0102428759375	0.0022203411462499998	6.892139800876525E-4	3.338442898875762E-4
575.6305	638.0	148.0	0.2218326	-0.03214376	-1.7047235294117622E-4	-0.003965395529411765	-6.125498994377162E-4	-3.638668632742215E-4
578.1256	637.0	164.0	0.15339595	-0.07179353	-0.004277290624999999	-0.0024781106249999996	-2.5667614200367646E-4	9.295530652573536E-5
580.4684	635.5316	182.0	0.13489747	-0.09815137	-0.001027693333333334	-0.001464324444444445	1.805331828703703E-4	5.6321454475308595E-5
581.0	633.6211	197.0	0.07546609	-0.13293351	-0.0039620919999999995	-0.0023188093333333334	-1.9562657777777773E-4	-5.696565925925923E-5
582.5	632.5	214.0	0.051871307	-0.14817299	-0.001387928411764706	-8.9644E-4	1.514213875432526E-4	8.366878431372548E-5
584.19495	630.80505	231.0	0.037192218	-0.1181462	-8.634758235294117E-4	0.0017662817647058821	3.0850152249134955E-5	1.5663069204152247E-4
585.0	629.77826	247.0	0.042353574	-0.07690974	3.2258474999999993E-4	0.00257727875	7.412878584558822E-5	5.0687311580882376E-5
587.1953	628.8047	264.0	0.08273777	-0.046680693	0.0023755409411764707	0.0017781792352941177	1.2076212889273357E-4	-4.700585380622838E-5
590.169	629.0	281.0	0.14399883	-0.016570142	0.0036035917647058817	0.0017712088823529414	7.223828373702417E-5	-4.1002076124566515E-7
593.13605	630.0	297.0	0.18765098	0.038857684	0.002728259375	0.003464239125	-5.47082743566176E-5	1.0581439016544116E-4
596.9145	631.0	314.0	0.25116187	0.100043766	0.0037359347058823537	0.0035991812941176472	5.927501946366786E-5	7.937774653979252E-6
600.8698	632.93494	330.0	0.28345776	0.13126534	0.0020184931249999996	0.0019513483750000001	-1.0734009880514713E-4	-1.0298955744485295E-4
604.6438	635.8219	346.0	0.27202195	0.1783172	-7.147381249999994E-4	0.00294074125	-1.7082695312499994E-4	6.18370546875E-5
607.61005	638.61005	363.0	0.23049977	0.19547035	-0.0024424811764705893	0.0010090088235294105	-1.0163194420415234E-4	-1.1363131920415232E-4
610.4997	642.4997	380.0	0.18106428	0.24286096	-0.0029079699999999997	0.0027876829411764706	-2.7381695501730028E-5	1.0462788927335648E-4
614.4206	646.4206	396.0	0.17735235	0.2743479	-2.3199562500000014E-4	0.0019679337499999994	1.6724839843749998E-4	-5.123432444852945E-5
620.96344	652.96344	413.0	0.27216184	0.3377717	0.005577028823529412	0.0037308117647058842	3.417073205017301E-4	1.0369870674740499E-4
626.7069	659.27594	430.0	0.38618067	0.41532123	0.006706990000000001	0.004561737058823528	6.646830449826997E-5	4.8877958477508475E-5
634.0	667.0	446.0	0.47559345	0.49625272	0.005588298749999998	0.005058218125	-6.99182031250002E-5	3.1030066636029464E-5
639.34796	673.34796	463.0	0.45772886	0.5051161	-0.0010508582352941151	5.213752941176456E-4	-3.9053864619377135E-4	-2.6687310769896204E-4
643.88776	677.88776	480.0	0.3610725	0.4075032	-0.005685668235294117	-0.0057419352941176435	-2.7263588235294133E-4	-3.684300346020758E-4
646.33215	680.33215	496.0	0.21099669	0.222061	-0.009379738125000002	-0.0115901375	-2.308793681066178E-4	-3.655126378676473E-4
650.6192	683.6192	513.0	0.14805302	0.09770161	-0.0037025688235294107	-0.007315258235294118	3.33951135380623E-4	2.514634861591695E-4
655.6825	684.0	529.0	0.17191306	0.0037508388	0.0014912525	-0.0058719231999999994	3.246138327205882E-4	9.020843970588242E-5
661.31177	688.2078	546.0	0.29231814	0.069809824	0.0070826517647058825	0.0038858226588235297	3.2890583910034606E-4	5.739850505190312E-4
666.1951	691.0976	562.0	0.3636628	0.15463275	0.00445904125	0.005301432875	-1.6397565716911764E-4	8.847563851102942E-5
675.0075	696.0045	579.0	0.46074015	0.2495323	0.005710432352941177	0.005582326470588235	7.361124134948098E-5	1.6523152681660877E-5
684.61456	699.8458	596.0	0.55909896	0.29664952	0.005785812352941178	0.0027716011764705875	4.4341176470588686E-6	-1.6533678200692046E-4
693.62244	703.8112	612.0	0.65103567	0.30126196	0.005746044374999995	2.882774999999997E-4	-2.4854986213239047E-6	-1.5520772977941174E-4
700.5484	707.6989	629.0	0.6207357	0.25196224	-0.0017823511764705855	-0.002899983529411764	-4.4284679714532826E-4	-1.875447664359861E-4
707.23114	711.23114	645.0	0.47555724	0.22096546	-0.00907365375	-0.00193729875	-4.5570641084558846E-4	6.016779871323525E-5
716.58746	714.435	662.0	0.39656255	0.18885545	-0.004646746470588234	-0.0018888241176470584	2.604063105536333E-4	2.851448961937745E-6
725.78577	720.0893	679.0	0.47690496	0.2422166	0.004726024117647058	0.003138891176470588	5.513394463667819E-4	2.957479584775086E-4
731.9997	723.3331	695.0	0.5073814	0.26507157	0.0019047774999999996	0.0014284356249999984	-1.7632791360294112E-4	-1.0690347196691186E-4
736.817	725.0	712.0	0.40819743	0.21475479	-0.005834351176470585	-0.0029598105882352927	-4.552428633217991E-4	-2.581321301903112E-4
739.54456	726.0	728.0	0.20847498	0.093938544	-0.012482653125000001	-0.007551015375	-4.155188717830885E-4	-2.869502991727942E-4
741.45026	726.0	745.0	0.018954001	-0.03403599	-0.011148292882352941	-0.007527913764705883	7.849177897923884E-5	1.3589182525951484E-6
742.4304	727.0	762.0	-0.048515737	-0.069414064	-0.003968808117647059	-0.002081063176470588	4.223226332179931E-4	3.204029757785468E-4
742.0	728.18854	778.0	-0.07412775	-0.001273035	-0.0016007508125000002	0.0042588143124999995	1.4800358157169115E-4	3.962423430606617E-4
742.0	729.1377	795.0	-0.082481965	0.048226405	-4.914244117647057E-4	0.0029117317647058823	6.525449416089967E-5	-7.924014987024219E-5
743.21826	731.21826	812.0	-0.029385403	0.09627755	0.003123327176470588	0.0028265379411764706	2.12632446366782E-4	-5.011401384083039E-6
745.1621	735.3242	828.0	0.06166078	0.19320087	0.0056903864375	0.0060577075	1.6044120381433825E-4	2.0194809742647056E-4
748.1153	739.11523	845.0	0.16594397	0.26877642	0.0061343052941176465	0.0044456205882352955	2.611287391868508E-5	-9.4828641868512E-5
750.0397	744.07935	861.0	0.20648	0.33423302	0.002533501875	0.0040910374999999985	-2.250502136948529E-4	-2.2161443014706063E-5
751.9712	747.9424	878.0	0.18182653	0.33384666	-0.0014502041176470595	-2.272705882352791E-5	-2.3433564662629763E-4	-2.4198615051903097E-4
753.9152	751.91516	895.0	0.13041088	0.2897687	-0.003024449999999999	-0.00259282117647059	-9.260269896193761E-5	-1.5118200692041542E-4
757.7449	757.6173	911.0	0.14694327	0.2748402	0.0010332743749999988	-9.330312500000007E-4	2.5360777343749985E-4	1.0373687040441182E-4
760.61176	762.4176	928.0	0.18736912	0.2980771	0.002377991176470589	0.0013668764705882356	7.910098832179943E-5	1.3528868944636684E-4
763.81116	767.43335	944.0	0.23326743	0.3173762	0.002868644375	0.0012061937500000008	3.0665824908088186E-5	-1.0042670036764675E-5
766.756	770.756	961.0	0.22054943	0.29387894	-7.481176470588239E-4	-0.0013821917647058835	-2.1275070717993082E-4	-1.522579714532873E-4
769.4035	774.40356	978.0	0.17554441	0.22115193	-0.0026473541176470577	-0.004278059411764705	-1.1171979238754316E-4	-1.7034515570934244E-4
772.6344	778.2688	994.0	0.16221216	0.17429678	-8.332656250000011E-4	-0.002928446874999999	1.1338053079044103E-4	8.43507835477941E-5
776.0	782.0	1011.0	0.1870998	0.19505431	0.0014639788235294127	0.001221031176470588	1.3513202638408314E-4	2.440869442041522E-4
781.87396	787.874	1027.0	0.26368713	0.26166004	0.004786708124999999	0.004162858124999998	2.0767058134191164E-4	1.8386418428308814E-4
791.32904	798.7948	1044.0	0.45367658	0.4818168	0.011175850000000001	0.012950397647058824	3.758318750000001E-4	5.16914089532872E-4
801.4506	810.5386	1060.0	0.6719791	0.71561825	0.013643907500000003	0.014612590625000001	1.5425359375000015E-4	1.038870611213236E-4
811.2529	821.50354	1077.0	0.76271075	0.87171566	0.005337155882352938	0.009182200588235294	-4.886324480968862E-4	-3.1943470804498284E-4
821.24097	828.9928	1093.0	0.7329398	0.77208674	-0.0018606843749999977	-0.006226807500000001	-4.4986501608455847E-4	-9.630630055147059E-4
828.67194	836.6719	1110.0	0.5484318	0.5011869	-0.010853411764705882	-0.015935284705882354	-5.289839641003461E-4	-5.710868944636678E-4
833.235	840.1566	1127.0	0.35793188	0.26317328	-0.011205877647058826	-0.014000801176470587	-2.0733287197231996E-5	1.1379314878892747E-4
836.04474	843.02234	1143.0	0.17195682	0.0925536	-0.011623441249999998	-0.01066373	-2.6097725183823247E-5	2.0856694852941168E-4
837.9986	844.99854	1160.0	0.018121922	0.0056069097	-0.009049111647058823	-0.005114511194117648	1.5143115311418674E-4	3.2642463564013836E-4
839.90173	845.90173	1176.0	-0.03476861	-0.04572287	-0.00330565825	-0.00320811123125	3.589658373161765E-4	1.1914999767922798E-4
841.84235	847.8423	1193.0	0.010228227	-0.022711564	0.002646872764705882	0.0013536062352941176	3.5014888321799304E-4	2.6833632156141865E-4
843.8134	849.0	1209.0	0.06633429	0.043262802	0.0035066289375000003	0.004123397875	5.3734760799632384E-5	1.7311197748161766E-4
845.7582	851.51636	1226.0	0.102578856	0.08403464	0.0021320332941176467	0.0023983434117647055	-8.085856725778551E-5	-1.0147379195501735E-4
847.0	854.433	1243.0	0.106270425	0.1474374	2.1715111764705915E-4	0.003729574117647059	-1.1264012802768162E-4	7.830768858131491E-5
848.0	858.34644	1259.0	0.07396671	0.2224446	-0.0020189821875	0.00468795	-1.397583315716912E-4	5.9898492647058796E-5
848.0	861.869	1276.0	0.017983152	0.25747186	-0.0032931504705882354	0.0020604270588235295	-7.495107547577856E-5	-1.545601730103806E-4
848.0	866.60425	1293.0	-0.029218916	0.30109093	-0.0027765922352941176	0.0025658276470588224	3.0385778546712814E-5	2.972944636678194E-5
849.0	872.93616	1309.0	-0.01847365	0.3437479	6.71579125E-4	0.002666060625000001	2.1551071001838233E-4	6.264561121323661E-6
850.42096	879.26294	1326.0	0.03634833	0.42101428	0.0032248223529411763	0.004545081176470589	1.5019077811418685E-4	1.1053062067474049E-4
852.3474	886.04224	1342.0	0.10758612	0.4689145	0.004452361875	0.0029937637499999996	7.672122012867646E-5	-9.695733915441186E-5
854.30804	891.9242	1359.0	0.1563547	0.4448944	0.002868740000000001	-0.0014129470588235288	-9.315422794117639E-5	-2.5921828287197224E-4
856.1987	896.39746	1375.0	0.15557472	0.34825987	-4.874875000000084E-5	-0.006039658125	-1.8234304687500012E-4	-2.8916944163602943E-4
858.1507	901.3014	1392.0	0.13551891	0.26682046	-0.001179753529411765	-0.004790553529411767	-6.652969290657436E-5	7.347674091695485E-5
859.0898	905.17957	1409.0	0.09000238	0.21479607	-0.0026774429411764696	-0.0030602582352941164	-8.809937716262968E-5	1.017820761245677E-4
860.0	908.03357	1425.0	0.058895998	0.16660261	-0.0019441488750000006	-0.0030120912499999996	4.5830879136029315E-5	3.0104365808822993E-6
860.977	911.954	1442.0	0.030628942	0.15654519	-0.001662768	-5.916129411764712E-4	1.655181617647062E-5	1.4238107698961934E-4
862.0	915.77026	1459.0	0.037608974	0.18144433	4.1059011764705904E-4	0.0014646552941176463	1.2196224221453289E-4	1.2095695501730103E-4
864.8927	919.6781	1475.0	0.09649214	0.20459925	0.003680197875	0.0014471825000000015	2.0435048483455882E-4	-1.0920496323528023E-6
866.81726	923.4518	1492.0	0.14879142	0.2334508	0.003076428235294118	0.0016971500000000001	-3.5515861159169535E-5	1.4703970588235217E-5
868.7724	927.31726	1508.0	0.16412838	0.24277477	9.585599999999989E-4	5.827481249999992E-4	-1.3236676470588244E-4	-6.965011718750006E-5
870.0	931.4927	1525.0	0.13321371	0.24852428	-0.0018185099999999987	3.382064705882344E-4	-1.633570588235293E-4	-1.4384803200692046E-5
871.68036	933.6804	1541.0	0.08686943	0.21922284	-0.002896517500000001	-0.001831339999999999	-6.737546875000014E-5	-1.3559665441176459E-4
873.6384	937.27686	1558.0	0.0730715	0.1765771	-8.116429411764705E-4	-0.0025085729411764715	1.226396799307959E-4	-3.983723183391015E-5
876.5585	941.6754	1575.0	0.13130328	0.19154209	0.0034253988235294114	8.802935294117654E-4	2.492377508650519E-4	1.993450865051904E-4
879.99994	946.0	1591.0	0.19258818	0.24659052	0.00383030625	0.0034405268750000006	2.53067141544118E-5	1.600145840992647E-4
882.40564	951.2169	1608.0	0.22424597	0.31270772	0.00186222294117647	0.0038892470588235304	-1.1576960640138411E-4	2.6395304930795875E-5
885.3766	955.7532	1625.0	0.20840348	0.34628853	-9.319111764705875E-4	0.00197534176470588	-1.643608304498269E-4	-1.1258266435986179E-4
889.61456	961.92175	1641.0	0.21456473	0.34643862	3.8507812500000044E-4	9.380624999999476E-6	8.231183134191174E-5	-1.2287257123161753E-4
895.73083	966.4872	1658.0	0.28988633	0.3375076	0.004430682352941177	-5.253541176470563E-4	2.3797671929065746E-4	-3.145498486159152E-5
901.8038	972.6029	1674.0	0.37599048	0.3439558	0.005381509374999999	4.0301249999999747E-4	5.942668887867639E-5	5.802291360294086E-5
906.2619	978.3928	1691.0	0.40618783	0.34674895	0.0017763147058823536	1.643029411764719E-4	-2.1207027465397916E-4	-1.4041738754325034E-5
911.1862	983.2793999999999	1708.0	0.35670903	0.3331589	-0.0029105176470588263	-7.994147058823541E-4	-2.756960207612459E-4	-5.668927335640153E-5
915.945	988.9175	1724.0	0.29166037	0.3241303	-0.004065541249999999	-5.642874999999999E-4	-7.218897518382328E-5	1.4695450367647141E-5
920.91516	994.8868	1741.0	0.2524471	0.33566055	-0.002306662941176472	6.782500000000011E-4	1.034634299307957E-4	7.309044117647065E-5
925.5123	1001.5123000000001	1757.0	0.25873324	0.37638894	3.928837499999997E-4	0.002545524375	1.6872166819852948E-4	1.1670464843749994E-4
929.68646	1006.5297	1774.0	0.27581465	0.38346413	0.0010047888235294128	4.1618764705882405E-4	3.5994416089965476E-5	-1.252551016435986E-4
932.52875	1012.5287000000001	1790.0	0.21695052	0.37162143	-0.003679008124999999	-7.401687500000025E-4	-2.9273730928308823E-4	-7.227227481617665E-5
933.73254	1018.9300000000001	1807.0	0.116296604	0.34728357	-0.005920818588235295	-0.0014316388235294112	-1.3187120371972329E-4	-4.0674710207612274E-5
934.0	1024.3882	1824.0	0.005203047	0.35062376	-0.006534915117647058	1.9648176470588355E-4	-3.612332525951549E-5	9.577179930795851E-5
934.0	1028.6342	1840.0	-0.07230538	0.32195732	-0.0048442766875	-0.001791652500000001	1.0566490188419113E-4	-1.242583915441178E-4
934.0	1031.5634	1857.0	-0.08783228	0.22888954	-9.133470588235292E-4	-0.005474575294117647	2.312311546280277E-4	-2.16642517301038E-4
934.0	1035.0	1873.0	-0.059095856	0.13475214	0.0017960264999999998	-0.005883587500000001	1.6933584742647055E-4	-2.5563262867647123E-5
932.5339	1037.4662	1890.0	-0.05297685	0.09703167	3.599415294117649E-4	-0.0022188511764705877	-8.44755865051903E-5	2.1557272491349488E-4
933.0	1041.7976	1907.0	-0.039093915	0.15721323	8.166432352941176E-4	0.003540091764705883	2.6864806228373686E-5	3.387613494809688E-4
933.0	1045.6321	1924.0	-0.022132173	0.21908844	9.977495294117647E-4	0.0036397182352941168	1.0653311418685125E-5	5.860380622837293E-6
935.2394	1049.4788	1940.0	0.059191786	0.25142872	0.0050827474375	0.0020212675	2.553123692555147E-4	-1.011531709558823E-4
936.20026	1053.4005	1957.0	0.112547	0.25302804	0.0031385419999999994	9.407764705882442E-5	-1.1436502573529417E-4	-1.1336410899653973E-4
938.137	1059.4111	1973.0	0.14878587	0.30626914	0.0022649293749999995	0.003327568749999999	-5.460078906249999E-5	2.020931939338234E-4
940.05707	1067.2283	1989.0	0.14369582	0.4105315	-3.1812812499999905E-4	0.0065163975	-1.614410937499999E-4	1.9930179687500005E-4
943.09424	1075.1885	2006.0	0.16443847	0.52441555	0.0012201558823529413	0.00669906176470588	9.048729455017297E-5	1.074495674740473E-5
945.0	1084.614	2023.0	0.1790057	0.617328	8.568958823529404E-4	0.00546543823529412	-2.13682352941177E-5	-7.256608996539769E-5
946.8694	1095.347	2039.0	0.1544422	0.68770146	-0.0015352187499999993	0.00439834125	-1.4950716452205874E-4	-6.669356158088248E-5
948.8304	1101.4911	2056.0	0.11650822	0.607817	-0.0022314105882352943	-0.004699085882352938	-4.0952461072664413E-5	-5.351427724913493E-4
949.0	1106.5707	2073.0	0.055251054	0.4223766	-0.0036033627058823527	-0.010908258823529415	-8.07030657439446E-5	-3.652454671280281E-4
950.0	1110.4998	2089.0	0.013288914	0.21259059	-0.00262263375	-0.013111625625	6.129555974264704E-5	-1.3771042509191152E-4
950.0	1113.7014	2106.0	-0.0034962457	0.0824608	-9.873623352941176E-4	-0.007654693529411764	9.619243615916956E-5	3.2099600562283736E-4
950.0	1117.3151	2122.0	-0.032272194	0.06607872	-0.0017984967687499998	-0.0010238800000000004	-5.069590209099263E-5	4.1442584558823523E-4
952.11804	1122.677	2139.0	0.0126365	0.18644325	0.002641687882352941	0.007080266470588236	2.6118733241782E-4	4.7671449826989625E-4
954.5241	1129.0966	2156.0	0.12032588	0.31404862	0.006334669411764706	0.007506198235294117	2.1723420761245675E-4	2.5054809688581242E-5
956.46686	1138.3342	2172.0	0.17212762	0.49554104	0.003237608750000001	0.01134327625	-1.9356629136029407E-4	2.3981737591911764E-4
960.7581	1149.2744	2189.0	0.24657284	0.68109864	0.004379130588235293	0.01091515294117647	6.714834342560543E-5	-2.518372404844294E-5
963.33154	1158.6576	2205.0	0.24482724	0.74228436	-1.0909999999999913E-4	0.0038241075	-2.8051441176470577E-4	-4.4319034007352933E-4
964.2506	1170.5037	2222.0	0.1454414	0.76890403	-0.005846225882352942	0.0015658629411764696	-3.3747799307958486E-4	-1.3283791522491356E-4
966.1937	1178.7749	2239.0	0.0964368	0.6793972	-0.0028826235294117644	-0.0052651076470588195	1.7432955017301043E-4	-4.0182179930795816E-4
968.0	1185.4171	2255.0	0.071180575	0.49610147	-0.0015785140625000004	-0.011455983125000003	8.150684168198525E-5	-3.8692971737132396E-4
970.0677	1189.1354	2271.0	0.07887038	0.27464387	4.806128125000005E-4	-0.013841099999999999	1.2869542968750006E-4	-1.4906980468749973E-4
970.0	1193.0043	2288.0	0.064936824	0.11983279	-8.196209411764706E-4	-0.00910653411764706	-7.648433845155713E-5	2.785038754325258E-4
970.0	1197.9366	2305.0	0.002275478	0.077252254	-0.003685961529411765	-0.002504737411764705	-1.686082698961938E-4	3.88340982698962E-4
970.0	1201.772	2321.0	-0.052325357	0.16943863	-0.0034125521875	0.0057616485	1.7088083869485314E-5	5.16649119485294E-4
969.0	1207.5339	2338.0	-0.07715868	0.27142766	-0.0014607837058823524	0.005999354705882354	1.1480991068339103E-4	1.398271799307962E-5
966.2218	1213.3347	2354.0	-0.13217363	0.35691565	-0.0034384343749999996	0.005342999374999997	-1.2360316681985295E-4	-4.102220818014726E-5
964.2492	1218.2523	2372.0	-0.17044431	0.35856313	-0.002126148888888889	9.152666666666858E-5	7.290474922839503E-5	-2.9174848379629603E-4
962.3008	1222.3984	2388.0	-0.18665245	0.31833166	-0.0010130087500000006	-0.0025144668749999995	6.957125868055553E-5	-1.6287459635416676E-4
959.7175	1226.9237	2404.0	-0.17185403	0.26642436	9.249012500000004E-4	-0.0032442062499999993	1.2111937500000006E-4	-4.560871093749999E-5
955.8419	1232.1581	2421.0	-0.18932	0.25061676	-0.0010274099999999999	-9.298588235294137E-4	-1.1484183823529413E-4	1.3613808391003447E-4
953.5	1236.0	2437.0	-0.20313978	0.25920668	-8.637362500000002E-4	5.368700000000018E-4	1.0229609374999977E-5	9.167055147058847E-5
950.0889	1238.911	2454.0	-0.2147923	0.21755475	-6.854423529411765E-4	-0.0024501135294117665	1.0487876297577868E-5	-1.757049134948099E-4
948.61926	1241.7615	2471.0	-0.16206881	0.16159828	0.0031013817647058814	-0.003291557058823528	2.2275435986159162E-4	-4.949667820069186E-5
946.72784	1244.5443	2488.0	-0.10144032	0.11987131	0.003566381764705883	-0.0024545276470588247	2.7352941176470674E-5	4.923702422145315E-5
944.7593	1247.4814	2504.0	-0.08344339	0.13673344	0.0011248081249999996	0.001053883125000001	-1.525983524816177E-4	2.192756732536766E-4
944.0	1249.2122	2520.0	-0.07045422	0.14388679	8.118231250000005E-4	4.4708437499999844E-4	-1.9561562499999946E-5	-3.792492187500016E-5
941.87427	1252.1257	2537.0	-0.06687596	0.14780624	2.1048588235294117E-4	2.3055588235294227E-4	-3.5372778979238786E-5	-1.2736970155709186E-5
940.8775	1255.1226	2554.0	-0.06781808	0.1599177	-5.541882352941204E-5	7.124388235294112E-4	-1.5641453287197245E-5	2.8346055363321704E-5
941.0	1257.9885	2570.0	-0.030014057	0.17520441	0.0023627514375000004	9.554193750000006E-4	1.5113564131433827E-4	1.5186284466911832E-5
941.0	1262.7264	2587.0	0.008589679	0.21937332	0.002270808	0.0025981711764705884	-5.40843750000002E-6	9.663245891003457E-5
941.0	1267.7048	2604.0	0.032923922	0.29111892	0.0014314260588235296	0.004220329411764706	-4.9375408304498265E-5	9.542107266435985E-5
939.1518	1274.3928	2620.0	-0.0016105793	0.37830752	-0.00215840633125	0.0054492875	-2.2436452437959558E-4	7.680988051470591E-5
938.2232	1280.3304	2637.0	-0.07135433	0.4505416	-0.004102573570588235	0.0042490635294117635	-1.1436277878460203E-4	-7.060141003460216E-5
938.0	1285.5276	2653.0	-0.088527806	0.4287538	-0.0010733422500000004	-0.001361737499999998	1.8932695753676464E-4	-3.506750643382351E-4
936.3018	1292.7926	2670.0	-0.08031852	0.3952529	4.82899176470588E-4	-0.001970641176470588	9.154361332179931E-5	-3.581786332179942E-5
935.0	1298.8893	2686.0	-0.08402668	0.39562088	-2.3176000000000013E-4	2.2998749999999374E-5	-4.466619852941176E-5	1.2460249540441172E-4
933.5	1304.5	2703.0	-0.08353986	0.37786448	2.8636470588236048E-5	-0.0010444941176470592	1.5317439446366834E-5	-6.279369809688579E-5
932.4836	1308.0328	2719.0	-0.09151548	0.30617875	-4.984762500000002E-4	-0.004480358125	-3.2944545036764766E-5	-2.1474150045955881E-4
930.5213	1310.4786	2736.0	-0.10255565	0.17713304	-6.494217647058825E-4	-0.007590924117647059	-8.879147923875429E-6	-1.8297447015570937E-4
930.0	1313.3895	2753.0	-0.07726372	0.0813913	0.0014877605882352943	-0.005631867058823529	1.257166089965398E-4	1.152386505190312E-4
927.6827	1316.6346	2770.0	-0.099276595	0.089965254	-0.001294875	5.043502352941173E-4	-1.63684446366782E-4	3.609539584775086E-4
925.4715	1319.5286	2786.0	-0.110573575	0.12833981	-7.060612499999999E-4	0.0023984097500000003	3.680085937500001E-5	1.1837871966911769E-4
923.76227	1323.4755	2803.0	-0.12403463	0.20742661	-7.918267647058832E-4	0.004652164705882354	-5.045030276816664E-6	1.325738209342561E-4
923.0	1326.294	2819.0	-0.11092426	0.21801138	8.193981250000006E-4	6.615481249999996E-4	1.0070155560661773E-4	-2.4941353630514713E-4
920.9003	1329.0996	2836.0	-0.10129783	0.20381261	5.662605882352937E-4	-8.352217647058823E-4	-1.489044333910041E-5	-8.804528762975775E-5
919.9769	1333.0461	2852.0	-0.059753135	0.20064823	0.0025965434375000004	-1.9777374999999965E-4	1.2689267807904417E-4	3.9840500919117666E-5
919.0	1335.8502	2869.0	-0.051703066	0.18726797	4.735334705882353E-4	-7.870741176470591E-4	-1.2488293923010384E-4	-3.466472750865056E-5
918.0	1338.8031	2885.0	-0.059359208	0.17952466	-4.7850887499999986E-4	-4.839568750000002E-4	-5.95026465992647E-5	1.894482766544118E-5
916.1793	1340.8207	2902.0	-0.06849502	0.15716673	-5.374007058823534E-4	-0.0013151723529411764	-3.4642253460207956E-6	-4.889502811418683E-5
915.2374	1344.5251	2920.0	-0.067699894	0.15644889	4.417366666666706E-5	-3.9879999999999855E-5	3.230968736383447E-5	7.084957516339869E-5
914.0	1347.486	2935.0	-0.08401306	0.1717358	-0.0010875444000000003	0.0010191273333333324	-7.544787111111115E-5	7.060048888888883E-5
913.0	1352.0967	2952.0	-0.07639688	0.22763368	4.480105882352941E-4	0.0032881105882352946	9.032676401384086E-5	1.3346960322952717E-4
912.0	1357.9553	2969.0	-0.05896357	0.3211906	0.0010254888235294117	0.005503348235294117	3.3969307958477505E-5	1.3030809688581305E-4
912.1563	1365.8909	2985.0	-0.030622505	0.44277173	0.0017713165625	0.007598820624999999	4.661423368566176E-5	1.3096702435661764E-4
913.0	1375.6122	3002.0	0.037317023	0.58717275	0.0039964428235294116	0.008494177647058827	1.308897800605536E-4	5.266806012110754E-5
911.57056	1385.1473	3018.0	0.033701126	0.6946829	-2.259935625E-4	0.006719384374999998	-2.639022741268382E-4	-1.109245795036768E-4
911.0	1392.1982	3035.0	-0.016306603	0.6420303	-0.002941631117647059	-0.003097211764705879	-1.597433855968858E-4	-5.774468317474046E-4
908.6825	1396.635	3051.0	-0.10069145	0.436445	-0.0052740529375	-0.012849081250000002	-1.4577636374080882E-4	-6.094918428308827E-4
904.3816	1400.6184	3068.0	-0.22678272	0.20745817	-0.007417133529411764	-0.013469813529411767	-1.2606356423010376E-4	-3.651366349480971E-5
900.34906	1404.434	3085.0	-0.28069884	0.0953101	-0.003171536470588236	-0.006596945294117647	2.4974100346020754E-4	4.0428636678200707E-4
896.6676	1407.3324	3101.0	-0.30698973	0.08353438	-0.0016431806250000007	-7.359824999999993E-4	9.55222403492647E-5	3.6631017463235297E-4
891.8222	1411.1185	3118.0	-0.32650265	0.1554507	-0.0011478188235294112	0.004230371764705882	2.913892949826997E-5	2.921384861591695E-4
886.0776	1414.9482	3134.0	-0.3378289	0.20322439	-7.078906249999989E-4	0.0029858556250000005	2.749551240808827E-5	-7.77822587316176E-5
882.07135	1419.9287	3151.0	-0.3348187	0.26305178	1.7707058823529195E-4	0.0035192582352941183	5.205654195501711E-5	3.137662413494811E-5
878.23596	1423.764	3168.0	-0.28654596	0.288985	0.0028395729411764725	0.0015254835294117636	1.5661778546712825E-4	-1.1728086505190321E-4
873.29694	1429.5546	3184.0	-0.26006064	0.31166092	0.0016553324999999987	0.001417245000000001	-7.401502757352962E-5	-6.76490808823516E-6
869.4325	1434.5675	3201.0	-0.22614607	0.3343835	0.001994974705882353	0.001336622352941176	1.9978953287197316E-5	-4.742508650519115E-6
865.50024	1439.4998	3217.0	-0.23004171	0.33415714	-2.4347750000000036E-4	-1.4147499999998814E-5	-1.399032628676471E-4	-8.442311580882343E-5
861.57684	1442.4232	3234.0	-0.23772833	0.26698503	-4.521541176470575E-4	-0.003951300588235294	-1.2275095155709242E-5	-2.3159724048442914E-4
859.36676	1444.6332	3250.0	-0.18554544	0.16746458	0.003261430624999999	-0.006220028125000001	2.3209904641544103E-4	-1.4179547104779415E-4
857.82697	1446.5865	3267.0	-0.09671844	0.06164413	0.005225117647058824	-0.006224732352941177	1.1551100129757793E-4	-2.767192906574524E-7
856.475	1448.525	3284.0	-0.047710147	0.042713597	0.0028828407647058826	-0.0011135607647058824	-1.3778099307958476E-4	3.00657152249135E-4
854.57367	1450.4263	3301.0	-0.031579427	0.059720363	9.488658823529413E-4	0.001000398	-1.1376322837370244E-4	1.2435051557093427E-4
853.64575	1451.0	3317.0	-0.036817502	0.06616836	-3.273796875000001E-4	4.029998124999998E-4	-7.976534811580884E-5	-3.733738671875001E-5
852.6009	1452.0	3334.0	-0.05434963	0.047711216	-0.0010313016470588235	-0.001085714352941176	-4.140717409169549E-5	-8.757142149653976E-5
851.706	1453.0	3351.0	-0.047921244	0.029444272	3.7814035294117656E-4	-0.0010745261176470589	8.290835294117647E-5	6.581314878892454E-7
849.76746	1454.2325	3367.0	-0.081405915	0.027193187	-0.0020927919374999996	-1.406928125E-4	-1.5443326815257351E-4	5.836458157169118E-5
845.66125	1455.1693	3384.0	-0.17613271	0.044267975	-0.005572164411764706	0.0010043992941176471	-2.046689690743945E-4	6.735835921280277E-5
841.8768	1456.041	3400.0	-0.25861034	0.060648445	-0.005154851875	0.001023779375	2.6082033547794126E-5	1.2112550551470592E-6
837.9352	1457.0323	3417.0	-0.30612162	0.061529066	-0.002794781176470588	5.180123529411754E-5	1.3882768814878893E-4	-5.717518468858133E-5
835.98865	1457.0	3433.0	-0.24447104	0.03942134	0.003853161249999999	-0.001381732875	4.1549640165441167E-4	-8.959588189338235E-5
834.0783	1457.9216	3450.0	-0.15055382	0.020113543	0.005524542352941177	-0.0011357527647058822	9.83165354671281E-5	1.4469418252595167E-5
831.0	1458.0	3466.0	-0.11356966	0.01993775	0.00231151	-1.098706250000003E-5	-2.0081452205882353E-4	7.029785638786764E-5
828.4475	1459.0	3483.0	-0.10762808	0.032212086	3.4950470588235305E-4	7.220197647058823E-4	-1.1541207612456748E-4	4.311804865916955E-5
826.2439	1460.0	3500.0	-0.1375313	0.052619748	-0.0017590129411764702	0.001200450705882353	-1.2403044982698958E-4	2.8142996539792393E-5
823.2968	1460.7032	3516.0	-0.17180055	0.057279192	-0.002141828125	2.912152499999999E-4	-2.3925948988970616E-5	-5.682721599264707E-5
821.33484	1462.6652	3533.0	-0.14676264	0.07671855	0.0014728182352941174	0.0011434916470588234	2.1262625648788927E-4	5.0133905709342556E-5
818.43585	1463.5641	3550.0	-0.14382099	0.09476716	1.7303823529411707E-4	0.001061682941176471	-7.645764705882356E-5	-4.812276816608965E-6
815.9752	1465.5125	3566.0	-0.14462526	0.112210475	-5.026687499999974E-5	0.0010902071875	-1.39565693933823E-5	1.7827653952205691E-6
812.0	1467.5	3582.0	-0.19098786	0.12576601	-0.0028976625000000002	8.472209375000005E-4	-1.7796222656250003E-4	-1.5186640624999974E-5
810.6104	1469.3895	3599.0	-0.17292586	0.13037437	0.0010624705882352954	2.710799999999987E-4	2.329490051903115E-4	-3.389064338235305E-5
806.2549	1472.7451	3616.0	-0.20139025	0.16180098	-0.0016743758823529414	0.0018486241176470602	-1.609909688581316E-4	9.279671280276833E-5
798.4972	1476.6011	3632.0	-0.31533334	0.22952943	-0.0071214431250000015	0.004233028125	-3.4044170266544127E-4	1.4902525045955872E-4
791.1853	1479.4073	3649.0	-0.4789968	0.23549321	-0.009627262352941176	3.5081058823529425E-4	-1.4740113105536317E-4	-2.2836573745674737E-4
783.4339	1481.1415	3665.0	-0.5835816	0.19357422	-0.006536550000000002	-0.002619936875000001	1.9316952205882334E-4	-1.8567171645220596E-4
778.7252	1482.0916	3682.0	-0.5078567	0.09413386	0.0044544058823529405	-0.00584943294117647	6.465268166089966E-4	-1.8997035683390994E-4
773.9428	1483.0	3699.0	-0.33767673	0.018087195	0.010010586470588239	-0.004473333235294118	3.268341522491352E-4	8.09470415224913E-5
768.0701	1485.9532	3715.0	-0.24050516	0.038630236	0.006073223124999999	0.0012839400624999999	-2.46085209099265E-4	3.5982958111213236E-4
764.20374	1487.8982	3732.0	-0.22937569	0.1134433	6.546747058823531E-4	0.004400768470588235	-3.18738142301038E-4	1.833428475346021E-4
761.29285	1489.8535	3748.0	-0.19113162	0.1571447	0.0023902543749999994	0.0027313375	1.084737293198529E-4	-1.043394356617647E-4
758.35693	1491.8215	3765.0	-0.1473232	0.14799385	0.002576965882352942	-5.382852941176464E-4	1.0983029844290743E-5	-1.9233075259515568E-4
755.2402	1493.7598	3782.0	-0.12589875	0.12169767	0.0012602617647058815	-0.0015468341176470598	-7.745318339100356E-5	-5.9326401384083144E-5
751.61273	1495.6936	3798.0	-0.14116952	0.09921357	-9.544231249999993E-4	-0.0014052562499999996	-1.3841780560661755E-4	8.848616727941266E-6
747.71234	1498.2877	3815.0	-0.21597663	0.12688224	-0.004400418235294118	0.0016275688235294122	-2.0270559472318345E-4	1.7840147491349483E-4
744.39606	1500.6039	3831.0	-0.24275726	0.15070492	-0.001673789375	0.001488917499999999	1.7041430376838238E-4	-8.665707720588323E-6
741.0	1502.5	3848.0	-0.22430757	0.14827654	0.0010852758823529406	-1.4284588235294E-4	1.6229795631487887E-4	-9.598608131487877E-5
736.5127	1505.9916	3864.0	-0.22261156	0.16344093	1.0600062499999986E-4	9.47774375E-4	-6.12047035845588E-5	6.816376608455875E-5
733.19415	1508.403	3881.0	-0.22513211	0.1771117	-1.482676470588225E-4	8.041629411764705E-4	-1.495695717993073E-5	-8.447731401384087E-6
729.28186	1510.0	3898.0	-0.24376017	0.15572849	-0.0010957682352941177	-0.001257835882352942	-5.573532871972325E-5	-1.2129404844290661E-4
726.71313	1513.2869	3915.0	-0.2232803	0.15926786	0.0012046982352941183	2.0819823529411846E-4	1.3532155709342566E-4	8.623730103806238E-5
722.5373	1514.2313	3931.0	-0.2021647	0.095776305	0.001319724999999999	-0.0039682221875	7.189172794117544E-6	-2.610262764246324E-4
718.4589	1515.0	3947.0	-0.20220745	0.041237354	-2.6718750000005037E-6	-0.0034086844375000006	-8.264980468749997E-5	3.4971109374999984E-5
712.69604	1516.0	3964.0	-0.29570127	0.030406065	-0.0054996364705882355	-6.371346470588233E-4	-3.233508585640138E-4	1.630323406141869E-4
707.96643	1518.0167	3981.0	-0.34980747	0.050364763	-0.003182717647058823	0.0011740410588235294	1.3628934256055368E-4	1.0653974740484428E-4
679.5213	1539.5214	3997.0	-0.1651839	-0.16414648	0.011538973125000001	-0.013406952687500001	9.201056732536765E-4	-9.113121091452207E-4
678.778	1538.778	4013.0	-0.1018223	-0.082013935	0.003960099999999999	0.005133284062500001	-4.736795703125001E-4	0.001158764796875
677.80756	1539.0	4030.0	-0.052573398	0.008852984	0.002896994235294118	0.005345112882352941	-6.253563321799302E-5	1.2460518814878807E-5
677.0	1540.0	4080.0	0.0048822644	0.07749615	0.001149113248	0.00137286332	-3.495761974588236E-5	-7.944499124705882E-5
675.86615	1541.0	4096.0	-0.020312222	0.060030572	-0.0015746554	-0.0010915986250000002	-1.702355405E-4	-1.5402887156250002E-4
673.94006	1542.0	4112.0	-0.09685909	0.0558868	-0.004784179249999999	-2.589857499999998E-4	-2.0059524062499996E-4	5.203830468750002E-5
672.9877	1543.0	4129.0	-0.107173756	0.06381435	-6.067450588235294E-4	4.663264705882356E-4	2.457314230103806E-4	4.266542474048444E-5
668.2388	1544.9204	4146.0	-0.20874497	0.09106709	-0.0059747772941176475	0.0016031023529411764	-3.157666020761246E-4	6.686916955017299E-5
661.3798	1546.0	4163.0	-0.3724094	0.104116455	-0.009627319411764706	7.676097058823525E-4	-2.148554186851211E-4	-4.914662629757788E-5
654.6137	1547.0	4179.0	-0.50257564	0.0904632	-0.00813539	-8.533284375000002E-4	9.324558823529418E-5	-1.0130863396139704E-4
648.6854	1548.7715	4196.0	-0.5376434	0.08030198	-0.002062809411764706	-5.977188235294117E-4	3.5721062283737017E-4	1.5035859645328736E-5
641.09155	1550.7272	4213.0	-0.50034404	0.09516645	0.00219408	8.743805882352944E-4	2.5040525951557096E-4	8.65940830449827E-5
633.32135	1550.6697	4229.0	-0.4693426	0.062807456	0.0019375899999999995	-0.002022437125	-1.6030625000000044E-5	-1.810511070772059E-4
626.1264	1550.0	4246.0	-0.47595632	0.009400519	-3.890423529411759E-4	-0.0031415845294117646	-1.3686072664359855E-4	-6.583220025951556E-5
619.8946	1549.0	4262.0	-0.45568505	-0.0781791	0.0012669543750000005	-0.0054737261875	1.0349979549632352E-4	-1.457588536305147E-4
614.5031	1549.0	4279.0	-0.36912674	-0.10360331	0.005091665294117646	-0.0014955417647058826	2.2498299524221441E-4	2.3401084839965396E-4
609.87555	1549.0	4296.0	-0.25730836	-0.05330779	0.006577551764705882	0.0029585600000000003	8.740508650519037E-5	2.6200598615916957E-4
607.58813	1549.0	4312.0	-0.16684227	0.00677921	0.005654130625000002	0.0037554375	-5.771382123161752E-5	4.980484374999999E-5
604.68854	1550.0	4329.0	-0.11235514	0.056964435	0.003205125294117646	0.0029520720588235294	-1.440591371107268E-4	-4.725679065743945E-5
600.48663	1551.0	4345.0	-0.1280195	0.07893487	-9.790225000000001E-4	0.0013731521875000002	-2.6150923713235286E-4	-9.868249195772057E-5
596.5466	1551.0	4362.0	-0.18058564	0.050479073	-0.00309212588235294	-0.0016738704117647061	-1.2430019896193765E-4	-1.792366234861592E-4
593.65533	1551.0	4379.0	-0.20680727	0.015396579	-0.0015424488235294114	-0.0020636761176470587	9.115747404844287E-5	-2.292974740484427E-5
590.8028	1552.0986	4395.0	-0.20195507	0.008573654	3.0326250000000006E-4	-4.2643281250000003E-4	1.1535695772058822E-4	1.0232770657169117E-4
585.8326	1553.0558	4412.0	-0.22033004	0.036506902	-0.001080880588235295	0.0016431322352941178	-8.142018166089972E-5	1.2173912045847752E-4
582.0812	1554.9188	4428.0	-0.24637775	0.08866798	-0.001627981875	0.0032600673749999995	-3.419383042279406E-5	1.0105844623161761E-4
577.18286	1556.0	4445.0	-0.3050917	0.13515647	-0.0034537617647058833	0.0027346170588235298	-1.0739881704152254E-4	-3.0908842128027634E-5
574.12225	1557.8777	4462.0	-0.2890238	0.12915234	9.451705882352955E-4	-3.5318411764705864E-4	2.587607266435988E-4	-1.8163536332179933E-4
571.4463	1558.7769	4478.0	-0.1889436	0.09331791	0.0062550125000000005	-0.002239651875	3.3186511948529404E-4	-1.1790423483455884E-4
568.42926	1559.0	4495.0	-0.12549746	0.04703661	0.00373212588235294	-0.0027224294117647063	-1.4840509515570943E-4	-2.8398678633218016E-5
565.53076	1560.0	4512.0	-0.1269496	0.018623346	-8.541999999999945E-5	-0.0016713684705882354	-2.2456152249134936E-4	6.182711418685123E-5
561.76874	1560.6156	4528.0	-0.16690513	0.017630754	-0.002497220625000001	-6.203700000000003E-5	-1.507375390625001E-4	1.0058321691176471E-4
556.32666	1561.0	4544.0	-0.27407318	0.017287694	-0.006698003125000001	-2.144124999999995E-5	-2.6254890625E-4	2.537234375000005E-6
550.0007	1561.4999	4561.0	-0.37044698	0.023230547	-0.005669047058823527	3.495795882352942E-4	6.052682742214554E-5	2.1824755190311422E-5
543.6706	1562.0	4578.0	-0.4501002	0.029888667	-0.004685483529411766	3.9165411764705883E-4	5.785667820069181E-5	2.4749723183390946E-6
539.28107	1563.0	4594.0	-0.41675404	0.040662315	0.002084135000000001	6.733529999999998E-4	4.2310115808823543E-4	1.760618014705881E-5
534.34186	1565.3291	4611.0	-0.33064067	0.09232465	0.005065492352941174	0.003038960882352941	1.7537396193771608E-4	1.3915340484429065E-4
529.50745	1568.2462	4627.0	-0.26175523	0.16901833	0.004305340000000001	0.004793355	-4.7509522058823304E-5	1.0964963235294119E-4
525.49475	1570.1685	4644.0	-0.21268696	0.18212919	0.0028863688235294116	7.712270588235296E-4	-8.34688927335641E-5	-2.3659576124567474E-4
521.8586700000001	1573.0707	4661.0	-0.21135178	0.19356035	7.854000000000113E-5	6.72421176470588E-4	-1.6516640138408296E-4	-5.812110726643621E-6
517.89218	1574.0	4678.0	-0.21554804	0.13186358	-2.468388235294122E-4	-0.0036292217647058813	-1.9139930795847842E-5	-2.530378200692041E-4
515.97534	1576.0247	4694.0	-0.16091055	0.082348116	0.003414843124999999	-0.0030947165000000006	2.288551217830882E-4	3.3406579044117544E-5
513.0209	1576.9791	4710.0	-0.13805851	0.05081453	0.0014282525000000011	-0.001970849125	-1.2416191406249986E-4	7.024171093750003E-5
510.12994	1578.87	4727.0	-0.12708178	0.058334228	6.456899999999994E-4	4.4233517647058855E-4	-4.603308823529422E-5	1.4195201773356403E-4
507.1205	1579.0	4744.0	-0.14977379	0.05468158	-0.001334824117647058	-2.1486164705882362E-4	-1.1650083044982692E-4	-3.8658636678200715E-5
504.20294	1580.0	4760.0	-0.1765202	0.0472953	-0.0016716506249999999	-4.616425000000001E-4	-2.105165670955887E-5	-1.542380330882353E-5
500.44366	1579.2218	4777.0	-0.20098735	-0.0075810435	-0.00143924411764706	-0.003228020205882353	1.3670971020761173E-5	-1.6272810034602078E-4
496.56177	1578.2809	4794.0	-0.22212271	-0.06286277	-0.001243256470588235	-0.003251866264705882	1.1528685121107355E-5	-1.4027093425605329E-6
492.64716	1576.3236	4810.0	-0.25093573	-0.1302708	-0.0018008137500000014	-0.004213001875	-3.4847329963235405E-5	-6.007097564338234E-5
487.20435	1573.8029	4827.0	-0.29489487	-0.17128082	-0.0025858317647058796	-0.0024123541176470594	-4.617753027681636E-5	1.0592045631487883E-4
480.31027	1570.4368	4843.0	-0.3809676	-0.23570184	-0.005379545625000003	-0.00402631375	-1.746071162683827E-4	-1.0087247702205877E-4
473.52505	1567.5083	4860.0	-0.4512765	-0.2387698	-0.004135817647058824	-1.8046823529411815E-4	7.316046929065756E-5	2.262262067474048E-4
469.3159	1564.3159	4876.0	-0.430903	-0.2337289	0.0012733437500000028	3.150562500000009E-4	3.380725873161767E-4	3.0970280330882446E-5
465.38632	1562.6931	4893.0	-0.3117753	-0.1736691	0.007007511764705883	0.003532929411764706	3.3730400086505176E-4	1.892866565743944E-4
460.23755	1560.7458	4909.0	-0.22022052	-0.11370955	0.005722173749999998	0.003747471874999999	-8.033362591911778E-5	1.3408903952205831E-5
457.54346	1558.5435	4926.0	-0.1591001	-0.084411554	0.0035953188235294123	0.001723411529411765	-1.251091133217992E-4	-1.1906237326989612E-4
452.62457	1557.8749	4942.0	-0.20385952	-0.059891738	-0.0027974637499999996	0.0015324885	-3.9954891084558825E-4	-1.1932689338235318E-5
446.73477	1556.0	4959.0	-0.30807072	-0.08057556	-0.006130070588235296	-0.0012166954117647062	-1.9603569636678214E-4	-1.6171670069204153E-4
440.88635	1556.0	4976.0	-0.3702612	-0.04926611	-0.003658263529411764	0.0018417323529411767	1.4540041522491365E-4	1.7990751557093426E-4
437.10062	1556.0	4993.0	-0.36163655	0.0054148133	5.073323529411771E-4	0.0032165249	2.450350519031142E-4	8.08701498269896E-5
434.18738	1556.0	5009.0	-0.25877392	0.04607923	0.006428914375000001	0.00254152604375	3.7009887637867646E-4	-4.218742851562501E-5
432.16394	1556.836	5025.0	-0.11367168	0.059093043	0.00906889	8.133633124999999E-4	1.6499847656249993E-4	-1.0801017070312499E-4
430.18396	1558.0	5042.0	-0.043451596	0.08385643	0.004130593176470587	0.0014566698235294116	-2.904880484429066E-4	3.784155947231833E-5
428.2555	1559.0	5059.0	-0.04570438	0.09349726	-1.3251670588235298E-4	5.671076470588237E-4	-2.5077116955017295E-4	-5.2327186851211054E-5
426.3185	1560.6815	5075.0	-0.076316506	0.10710019	-0.0019132578750000002	8.50183125E-4	-1.1129632306985295E-4	1.7692217371323516E-5
423.80353	1563.5983	5092.0	-0.10795336	0.14868191	-0.0018609914117647054	0.002445983529411765	3.074497837370281E-6	9.387061202422147E-5
420.8752	1567.1248	5108.0	-0.15747008	0.1988284	-0.003094795000000001	0.0031341556249999993	-7.711272426470596E-5	4.301075597426464E-5
418.50687	1569.4932	5125.0	-0.1804628	0.23432799	-0.0013525129411764703	0.00208821117647059	1.0248717993079591E-4	-6.152614403114173E-5
412.5	1572.5	5142.0	-0.25925404	0.2258693	-0.004634778823529412	-4.975700000000011E-4	-1.9307446366782012E-4	-1.5210477508650533E-4
407.90424	1575.3652	5158.0	-0.32352725	0.18654785	-0.004017075624999998	-0.0024575906250000005	3.860644990808838E-5	-1.2250128906249997E-4
403.06223	1577.3126	5175.0	-0.35233694	0.13287185	-0.0016946876470588235	-0.003157411764705881	1.3661105752595145E-4	-4.116594939446355E-5
397.50922	1581.4907	5191.0	-0.38488263	0.16012214	-0.002034105625000001	0.001703143124999999	-2.1213623621323596E-5	3.037846806066175E-4
391.25775	1582.0	5208.0	-0.38452825	0.13677855	2.084588235294044E-5	-0.0013731523529411764	1.2087950043252598E-4	-1.8095855752595148E-4
386.5545	1582.0	5225.0	-0.33457574	0.04036829	0.0029383829411764708	-0.005671191764705882	1.7161982698961941E-4	-2.5282584775086504E-4
382.80548	1580.9027	5241.0	-0.2827228	-0.06507755	0.003240808750000001	-0.006590365	1.8901613051470632E-5	-5.744832720588238E-5
376.96545	1577.9769	5258.0	-0.27099097	-0.19472204	6.901076470588234E-4	-0.007626146470588235	-1.5004124134948105E-4	-6.092832179930797E-5
371.12762	1574.0851	5274.0	-0.30664587	-0.29562655	-0.0022284312499999993	-0.0063065318749999984	-1.8240868106617642E-4	8.247591222426481E-5
367.2277	1569.3416	5291.0	-0.3138628	-0.3383006	-4.2452529411764764E-4	-0.002510238235294119	1.0611211505190304E-4	2.233113905709341E-4
363.39236	1564.5885	5307.0	-0.27644572	-0.3795075	0.0023385674999999995	-0.0025754312499999994	1.7269329963235294E-4	-4.074563419117529E-6
359.49884	1558.7483	5324.0	-0.21130115	-0.3878113	0.0038320335294117656	-4.884588235294134E-4	8.785094290657448E-5	1.2276308391003448E-4
355.503	1552.006	5341.0	-0.1805732	-0.40768364	0.0018075264705882355	-0.0011689611764705875	-1.1908865051903119E-4	-4.0029550173010244E-5
350.61777	1546.9266	5357.0	-0.23071074	-0.40754443	-0.0031335962500000005	8.700625000000045E-6	-3.0882017003676474E-4	7.360386259191172E-5
344.09045	1541.0905	5374.0	-0.33479115	-0.379913	-0.0061223770588235285	0.0016253782352941184	-1.758106358131487E-4	9.509868295847755E-5
339.33704	1536.8914	5391.0	-0.37144652	-0.32003233	-0.002156198235294119	0.003522392352941178	2.3330463667820055E-4	1.1158906574394469E-4
335.0	1534.5	5407.0	-0.34536222	-0.20053194	0.0016302687500000003	0.007468774374999999	2.3665418658088246E-4	2.466488763786763E-4
332.08826	1531.5441	5424.0	-0.23537749	-0.11992645	0.00646969	0.004741499411764705	2.846718382352941E-4	-1.604279390138408E-4
329.6555	1528.3109	5440.0	-0.13265014	-0.10082824	0.006420459375	0.0011936381250000003	-3.0769140625000295E-6	-2.2174133042279407E-4
326.68307	1526.6831	5457.0	-0.09832604	-0.08405219	0.0020190647058823527	9.868264705882354E-4	-2.589055687716263E-4	-1.216539143598617E-5
323.71823	1524.7183	5474.0	-0.13170801	-0.10119418	-0.001963645294117646	-0.0010083523529411762	-2.3427705882352935E-4	-1.1736346020761245E-4
320.77686	1522.7769	5491.0	-0.15889655	-0.099801086	-0.0015993258823529418	8.194670588235279E-5	2.1430553633217897E-5	6.413523875432524E-5
317.74472	1521.8723	5507.0	-0.16606623	-0.06236935	-4.481050000000007E-4	0.0023394835	7.195130514705881E-5	1.4109604963235295E-4
313.9505	1519.9752	5523.0	-0.20197764	-0.06825705	-0.0022444631250000003	-3.6798125000000017E-4	-1.1227238281249997E-4	-1.69216546875E-4
306.94336	1516.9623	5540.0	-0.3237812	-0.12630443	-0.007164915294117646	-0.003414551764705882	-2.8943836288927325E-4	-1.7921003027681658E-4
301.10236	1515.034	5556.0	-0.41963053	-0.1558398	-0.005990583125000001	-0.0018459606250000003	7.339576056985284E-5	9.80369462316176E-5
296.22418	1512.112	5573.0	-0.43883938	-0.19052656	-0.0011299323529411764	-0.0020403976470588243	2.8592063365051905E-4	-1.1437471885813173E-5
291.35123	1509.3512	5589.0	-0.36373937	-0.18545043	0.004693750625	3.1725812500000075E-4	3.639801861213235E-4	1.4735348575367656E-4
286.47696	1506.4769	5606.0	-0.2806142	-0.17462155	0.004889715882352943	6.369929411764714E-4	1.1527368079584881E-5	1.88079303633218E-5
280.73288	1503.4886	5623.0	-0.25941968	-0.17678644	0.001246736470588235	-1.2734647058823545E-4	-2.1429290657439456E-4	-4.496114186851216E-5
275.61084	1501.3054	5639.0	-0.31231463	-0.1793343	-0.0033059343749999998	-1.592412500000008E-4	-2.845419278492647E-4	-1.9934237132353348E-6
271.6917	1499.3458	5656.0	-0.29999962	-0.13650274	7.244123529411741E-4	0.002519503529411764	2.370792192906573E-4	1.5757322231833913E-4
267.85233	1496.4261	5673.0	-0.24416429	-0.12999755	0.003284431176470589	3.8265823529411895E-4	1.505893425605538E-4	-1.256967820069203E-4
265.46832	1494.4684	5689.0	-0.1647388	-0.12558147	0.004964093125000001	2.760049999999993E-4	1.0497887178308825E-4	-6.665827205882478E-6
263.51817	1491.0364	5706.0	-0.08412233	-0.15393616	0.004742145294117647	-0.00166792294117647	-1.305575475778555E-5	-1.1434870242214525E-4
261.58426	1488.5842	5723.0	-0.062219344	-0.18667288	0.0012884109411764701	-0.0019256894117647074	-2.0316084429065743E-4	-1.5162733564013966E-5
258.29167	1483.2916	5739.0	-0.09326245	-0.2512336	-0.0019401941249999996	-0.004035044999999999	-2.0178781663602935E-4	-1.3183472426470574E-4
258.0	1478.1046	5756.0	-0.090256944	-0.31164157	1.7679447058823478E-4	-0.0035534099999999986	1.2452874091695496E-4	2.833147058823533E-5
255.81442	1473.6288	5772.0	-0.09888888	-0.34967676	-5.394959999999996E-4	-0.0023771993749999998	-4.476815441176465E-5	7.351316406249993E-5
253.8248	1470.8248	5789.0	-0.09585232	-0.27988622	1.7862117647058785E-4	0.004105325882352939	4.2242186851211024E-5	3.8132501513840817E-4
254.0	1465.7289	5806.0	-0.043630734	-0.25156337	0.0030718580000000002	0.0016660500000000005	1.7019040138408306E-4	-1.4348681660899637E-4
253.0	1461.9343	5822.0	-0.024213418	-0.21605474	0.0012135822499999998	0.002219289375000001	-1.1614223437500003E-4	3.457746093750002E-5
252.0	1457.0497	5839.0	-0.03347805	-0.2353768	-5.449783529411766E-4	-0.0011365917647058825	-1.0344474134948096E-4	-1.974047729238755E-4
249.20505	1452.3076	5855.0	-0.059596892	-0.2918529	-0.0016324276249999998	-0.003529756250000002	-6.796557950367645E-5	-1.4957278033088245E-4
246.26259	1446.5251	5872.0	-0.16333845	-0.32648584	-0.006102444588235294	-0.0020372317647058824	-2.629421743079585E-4	8.77955579584776E-5
241.43085	1438.0771	5889.0	-0.28419998	-0.425659	-0.0071095017647058835	-0.005833715294117646	-5.923865743944644E-5	-2.2332256055363313E-4
237.45248	1430.6787	5905.0	-0.33113277	-0.5376799	-0.002933299375	-0.007001306249999999	2.610126493566177E-4	-7.297443474264706E-5
233.5514	1424.5514	5921.0	-0.32047105	-0.52432954	6.663575000000026E-4	8.343975000000003E-4	2.2497855468750017E-4	4.897314843749999E-4
230.32693	1418.9808	5938.0	-0.25872788	-0.42614457	0.003631951176470586	0.005775586470588234	1.7444668685121078E-4	2.9065817474048435E-4
227.0	1415.0	5955.0	-0.2020316	-0.2837109	0.003335075294117648	0.008378451176470588	-1.7463287197231643E-5	1.5310968858131495E-4
223.9462	1410.9462	5971.0	-0.15535901	-0.17270873	0.002917036875000001	0.006937635624999999	-2.612740119485295E-5	-9.005097196691184E-5
220.0	1407.0	5988.0	-0.18635657	-0.1665089	-0.0018233858823529416	3.646958823529422E-4	-2.7884839749134957E-4	-3.8664351427335626E-4
212.07379	1403.0369	6005.0	-0.32215324	-0.18192385	-0.007988039411764706	-9.06761764705883E-4	-3.62626678200692E-4	-7.479162629757795E-5
205.88835	1399.2589	6021.0	-0.45586395	-0.2043113	-0.008356919375	-0.0013992156250000002	-2.30549977022059E-5	-3.0778366268382325E-5
199.05882	1396.6863	6038.0	-0.5105743	-0.20284444	-0.003218255882352942	8.628588235294202E-5	3.022743230968858E-4	8.73824416089966E-5
195.57683	1393.7885	6055.0	-0.3697686	-0.16182189	0.008282688235294119	0.0024130911764705877	6.765261245674742E-4	1.3687089965397914E-4
192.77888	1390.7789	6071.0	-0.21172808	-0.14667244	0.0098775325	9.468406250000005E-4	9.967776654411752E-5	-9.16406594669117E-5
190.91592	1388.9159	6087.0	-0.054899722	-0.11577934	0.009801772375	0.0019308187499999995	-4.7350078124999565E-6	6.149863281249994E-5
188.98888	1386.9889	6104.0	-0.019412762	-0.09862609	0.0020874682352941174	0.0010090147058823527	-4.5378259645328716E-4	-5.422376730103805E-5
188.07262	1386.0	6120.0	0.0012360768	-0.07525575	0.001290552425	0.0014606462500000002	-4.980723814338234E-5	2.822697150735297E-5
187.1088	1384.1088	6138.0	-0.014989452	-0.052639145	-9.014182666666667E-4	0.0012564780555555555	-1.2177614953703704E-4	-1.1342677469135818E-5
186.0	1382.1409	6154.0	-0.036038492	-0.07815752	-0.0013155649999999999	-0.0015948984374999997	-2.5884170833333324E-5	-1.782110308159722E-4
184.5	1380.5	6170.0	-0.05602659	-0.10791965	-0.0012492561250000002	-0.0018601331250000007	4.1443046874999816E-6	-1.657716796875006E-5
184.0	1378.2275	6187.0	-0.06036455	-0.13047753	-2.551741176470589E-4	-0.0013269341176470589	5.847541219723184E-5	3.1364647491349525E-5
183.0	1375.2936	6203.0	-0.057707086	-0.16164581	1.6609150000000033E-4	-0.0019480174999999995	2.6329101102941203E-5	-3.881771139705879E-5
181.5	1372.0	6220.0	-0.05750147	-0.1862747	1.2095058823529339E-5	-0.001448758235294117	-9.058614186851235E-6	2.9368192041522506E-5
180.4188	1366.8376	6237.0	-0.06843709	-0.27268714	-6.432717647058828E-4	-0.005083084705882353	-3.855098961937718E-5	-2.1378391003460211E-4
180.0	1361.5	6253.0	-0.061186288	-0.34599003	4.531751250000005E-4	-0.004581430625000001	6.85279306066177E-5	3.1353380055147045E-5
180.0	1358.0	6270.0	-0.0099499365	-0.32314244	0.0030139030294117648	0.001343975882352943	1.50631053200692E-4	3.485533239619379E-4
180.0	1354.2344	6286.0	0.022286357	-0.27604696	0.00201476834375	0.002943467499999998	-6.24459178538603E-5	9.996822610294094E-5
179.0	1349.0054	6303.0	0.0060797674	-0.24986328	-9.533288000000001E-4	0.0015402164705882362	-1.7459394963235294E-4	-8.254417820069187E-5
178.0	1345.4756	6320.0	-0.051037513	-0.23909953	-0.0033598400235294117	6.331617647058817E-4	-1.415594837370242E-4	-5.335615916955027E-5
174.76152	1341.5231	6337.0	-0.1381812	-0.2419729	-0.005126099235294118	-1.6902176470588154E-4	-1.0389760069204153E-4	-4.718726643598607E-5
171.63339	1336.6334	6353.0	-0.20660233	-0.26743555	-0.004276320625	-0.001591415625000002	5.3111163143382376E-5	-8.889961626838252E-5
166.68814	1330.6881	6369.0	-0.2850554	-0.3109463	-0.004903316875000001	-0.002719421874999999	-3.9187265625000066E-5	-7.050039062499983E-5
158.66837	1322.6683	6386.0	-0.42989096	-0.4124489	-0.00851973882352941	-0.005970741176470588	-2.1273070285467114E-4	-1.9125407655709345E-4
151.05923	1315.0592	6403.0	-0.5542724	-0.5248257	-0.0073165552941176475	-0.006610399999999996	7.077550173010368E-5	-3.762698961937696E-5
143.3039	1305.3799	6419.0	-0.60808986	-0.6069774	-0.003363591249999999	-0.005134481250000003	2.4706025275735303E-4	9.224492187499958E-5
136.45323000000002	1295.7554	6436.0	-0.5621983	-0.6572837	0.002699503529411761	-0.0029591941176470606	3.5665263408304475E-4	1.2795806660899662E-4
132.305984	1286.6119	6452.0	-0.38560605	-0.6467037	0.011037015625000004	6.612500000000021E-4	5.210945059742651E-4	2.2627775735294142E-4
128.50432	1278.0087	6469.0	-0.20742935	-0.5858401	0.010480982352941174	0.0035802117647058835	-3.270783953287232E-5	1.7170363321799303E-4
125.26917	1271.8075	6486.0	-0.12530038	-0.47279948	0.004831115882352943	0.006649448235294116	-3.323450865051901E-4	1.8054332179930782E-4
123.350006	1266.7001	6502.0	-0.06137455	-0.32434085	0.003995364374999999	0.009278664374999999	-5.223446920955897E-5	1.6432600873161765E-4
122.0	1262.7637	6519.0	-0.04112843	-0.19564204	0.0011909482352941176	0.007570518235294119	-1.6496565527681658E-4	-1.0047918468858114E-4
121.0	1259.9127	6536.0	-0.02065406	-0.10342551	0.001204374705882353	0.005424501764705882	7.897923875432621E-7	-1.2623626297577866E-4
121.0	1257.0505	6552.0	0.026672443	-0.072744206	0.0029579064375	0.0019175814999999995	1.0959573322610293E-4	-2.1918251654411765E-4
119.566696	1253.1334	6569.0	0.012983576	-0.12327026	-8.052274705882353E-4	-0.0029721208235294117	-2.2136081812283736E-4	-2.876295484429065E-4
120.0	1247.9836	6585.0	0.0070293327	-0.21894938	-3.7214020625E-4	-0.0059799449999999995	2.7067954021139706E-5	-1.8798901102941174E-4
118.69329	1242.0798	6602.0	-0.020582667	-0.3411255	-0.0016242352764705883	-0.0071868305882352955	-7.365265118944638E-5	-7.099326989619388E-5
119.0	1234.0496	6618.0	-0.022243269	-0.47431856	-1.0378762500000004E-4	-0.008324566249999998	9.502797821691177E-5	-7.110847886029393E-5
120.0	1226.352	6635.0	0.024032658	-0.54375803	0.0027221133529411762	-0.004084674705882353	1.662294692906574E-4	2.4940538494809674E-4
122.126625	1220.6201	6651.0	0.10332615	-0.4939054	0.0049558432500000004	0.0031157893750000006	1.396081185661765E-4	4.500290050551471E-4
125.0335	1214.8995	6668.0	0.18300049	-0.39523262	0.00468672588235294	0.0058042811764705896	-1.5830433391003558E-5	1.5814657655709348E-4
129.03264000000001	1209.951	6684.0	0.2655504	-0.29279992	0.005159369375000002	0.006402043749999999	2.954021829044138E-5	3.7360160845588105E-5
130.95182	1203.1927	6701.0	0.24769509	-0.27569723	-0.0010503123529411772	0.0010060405882352927	-3.6527539576124585E-4	-3.1741195069204156E-4
131.86518	1197.4044	6718.0	0.15213716	-0.3414336	-0.005621054705882354	-0.0038668452941176463	-2.688671972318339E-4	-2.8664034602076115E-4
133.81486	1192.5554	6735.0	0.06758719	-0.35098317	-0.0049735276470588225	-5.617394117647063E-4	3.8089826989619486E-5	1.944179930795847E-4
134.77882	1187.4424	6752.0	0.027171336	-0.32476938	-0.0023774031764705883	0.0015419876470588244	1.5271320415224907E-4	1.2374865051903122E-4
139.4737	1180.0526	6768.0	0.11062831	-0.33680978	0.005216060874999999	-7.525250000000004E-4	4.745915032169117E-4	-1.4340704044117655E-4
142.3702	1172.9447	6784.0	0.22576185	-0.4016875	0.0071958462499999995	-0.004054857499999998	1.237365859375E-4	-2.0639578124999986E-4
144.60721	1168.7856	6801.0	0.2412683	-0.40937793	9.121441176470591E-4	-4.523782352941192E-4	-3.696295371972318E-4	2.1191054498269878E-4
146.5	1163.5	6818.0	0.17799883	-0.33985326	-0.0037217335294117645	0.004089686470588236	-2.725810380622838E-4	2.6718027681660913E-4
146.0	1160.5192	6834.0	0.042163502	-0.20816965	-0.008489708	0.008230225624999999	-2.9799840441176477E-4	2.5878369715073515E-4
146.0	1156.182	6851.0	-0.070719585	-0.15288168	-0.006640181588235294	0.003252233529411766	1.0879567128027684E-4	-2.928230644463666E-4
146.0	1152.1847	6868.0	-0.0728704	-0.19153872	-1.2651852941176472E-4	-0.002273943529411765	3.8315665051903117E-4	-3.250692387543254E-4
145.0	1148.3351	6885.0	-0.084070414	-0.22625403	-6.588243529411761E-4	-0.002042077058823529	-3.131210726643596E-5	1.3639204152249162E-5
142.73785	1143.4757	6901.0	-0.111759104	-0.25926962	-0.0017305431250000001	-0.002063474374999999	-6.698242325367651E-5	-1.3373322610293632E-6
141.79987	1138.5997	6918.0	-0.110078454	-0.3023934	9.886176470588187E-5	-0.0025366929411764706	1.0761205233564012E-4	-2.7836386245674803E-5
139.88333	1135.7667	6934.0	-0.130855	-0.24682643	-0.0012985341249999996	0.003472935624999998	-8.73372431066176E-5	3.7560178538602925E-4
139.0	1132.9315	6951.0	-0.107014745	-0.1892275	0.0014023679411764708	0.0033881723529411776	1.5887659212802767E-4	-4.986074826989424E-6
138.0	1129.9717	6967.0	-0.07000185	-0.13277067	0.0023133059374999994	0.003528551874999999	5.6933624770220536E-5	8.773720128676341E-6
136.0755	1128.0756	6984.0	-0.06535821	-0.099192105	2.731552941176473E-4	0.0019752097058823533	-1.2000886137543247E-4	-9.137306877162622E-5
136.0	1125.1371	7000.0	-0.049736906	-0.1232012	9.763315000000002E-4	-0.0015005684374999996	4.394851286764705E-5	-2.1723613396139706E-4
135.0	1122.3826	7017.0	-0.036527418	-0.14225572	7.770287058823528E-4	-0.001120854117647059	-1.1723693771626314E-5	2.2336136461937678E-5
135.0	1119.4282	7034.0	-0.018088402	-0.16623439	0.001084648	-0.0014105100000000005	1.809525259515571E-5	-1.7038581314878902E-5
135.73744	1116.5251	7050.0	0.028474312	-0.18014917	0.0029101696250000003	-8.696737499999992E-4	1.1409510156250003E-4	3.3802265625000076E-5
137.69761	1113.6047	7066.0	0.10091214	-0.19102441	0.00452736425	-6.797025000000005E-4	1.0107466406249996E-4	1.187320312499992E-5
139.61708	1109.1488	7083.0	0.1499787	-0.21350259	0.0028862682352941175	-0.0013222458823529404	-9.65350596885813E-5	-3.7796669550172936E-5
142.99248	1103.5112	7099.0	0.216458	-0.30089712	0.004154956250000001	-0.005462158125000002	7.929300091911773E-5	-2.587445151654413E-4
146.94461	1096.1108	7116.0	0.2646871	-0.42202592	0.002837005882352941	-0.0071252235294117635	-7.752649221453297E-5	-9.782737673010364E-5
149.5	1088.0	7133.0	0.2577459	-0.5343599	-4.083058823529433E-4	-0.0066078811764705885	-1.909006920415226E-4	3.0431903114186767E-5
153.88461	1079.2307	7150.0	0.25355935	-0.6031807	-2.462676470588209E-4	-0.004048282352941177	9.531660899654259E-6	1.5056463667820064E-4
156.62396	1069.4401	7166.0	0.21463647	-0.6328191	-0.0024326800000000013	-0.001852399999999997	-1.3665077205882376E-4	1.3724264705882377E-4
158.24529	1062.0189	7183.0	0.14471348	-0.59100205	-0.004113117058823529	0.002459826470588237	-9.884923875432515E-5	2.536603806228373E-4
159.0	1054.3478	7199.0	0.076542124	-0.5090957	-0.00426070975	0.005119146874999994	-9.224543198529456E-6	1.6620752527573483E-4
160.0	1045.6572	7216.0	0.021084907	-0.47839922	-0.003262189235294118	0.0018056752941176485	5.8736500865051895E-5	-1.9491009299307915E-4
161.0	1034.6469	7232.0	-0.004370972	-0.545419	-0.0015909924375	-0.004188736249999998	1.0444979986213237E-4	-3.746507215073529E-4
164.03871	1019.8644999999999	7249.0	0.07066942	-0.768747	0.004414140705882353	-0.013136941176470587	3.5324312608131487E-4	-5.263649956747405E-4
164.95485	1009.2257	7265.0	0.11119746	-0.8841034	0.0025330025	-0.007209775000000002	-1.1757113786764706E-4	3.704478860294116E-4
165.0	999.5547999999999	7282.0	0.089765154	-0.7904244	-0.001260723882352941	0.005510529411764703	-2.2316037543252594E-4	7.482532006920414E-4
165.81485	991.7406000000001	7299.0	0.028334377	-0.57528555	-0.0036135751176470587	0.012655226470588235	-1.3840301384083047E-4	4.2027629757785485E-4
166.72626	984.8212000000001	7315.0	0.0028241936	-0.36063653	-0.0015943864625	0.013415563750000001	1.2619929094669118E-4	4.752107996323538E-5
168.69263	975.53687	7332.0	0.040614914	-0.32835612	0.0022229835529411768	0.0018988476470588257	2.2455117737889274E-4	-6.774538884083044E-4
170.66628	968.0012	7348.0	0.13024275	-0.4298763	0.005601739749999999	-0.006345011250000001	2.111722623161764E-4	-5.152411810661766E-4
173.59735	960.0133	7365.0	0.18795072	-0.45725027	0.0033945864705882353	-0.0016102335294117661	-1.2983254584775082E-4	2.785163365051903E-4
177.07703	951.3844	7382.0	0.21813163	-0.51668745	0.0017753476470588239	-0.0034963047058823547	-9.524934256055361E-5	-1.1094536332179932E-4
180.90202	944.1959	7398.0	0.25648847	-0.4816807	0.002397302500000002	0.002187921875000002	3.887217830882363E-5	3.552641613051473E-4
185.32642	938.6736	7415.0	0.27427778	-0.38398886	0.00104643	0.0057465788235294135	-7.946308823529423E-5	2.093327616782007E-4
188.72002	933.92004	7432.0	0.27707645	-0.29983708	1.6462764705882046E-4	0.004950104705882354	-5.1870726643598804E-5	-4.685141868512116E-5
192.59091	930.40906	7448.0	0.25885364	-0.18552426	-0.0011389256249999986	0.007144551249999999	-8.14720795036762E-5	1.3715290900735282E-4
198.6096	926.5936	7464.0	0.30061775	-0.15437834	0.0026102568750000013	0.0019466199999999996	2.3432390625E-4	-3.2487070312499995E-4
203.23286	922.7671	7481.0	0.33155912	-0.16963668	0.0018200805882352923	-8.975494117647064E-4	-4.648095804498289E-5	-1.673040830449827E-4
209.19606	918.86926	7497.0	0.35633466	-0.20146549	0.0015484712500000025	-0.001989300624999999	-1.6975583639705608E-5	-6.823445082720579E-5
214.07347	914.9265	7514.0	0.3569975	-0.22496904	3.8990588235293995E-5	-0.001382561764705883	-8.879298010380638E-5	3.569052119377153E-5
218.91396	912.08606	7530.0	0.31631172	-0.2106524	-0.0025428612500000003	8.947900000000012E-4	-1.6136573988970588E-4	1.4233448529411775E-4
224.71638	909.1891	7547.0	0.2994168	-0.17102543	-9.938188235294138E-4	0.0023309982352941166	9.112014273356391E-5	8.448283737024208E-5
229.6184	905.3816	7564.0	0.31616935	-0.17404763	9.854441176470607E-4	-1.7777647058823544E-4	1.1642723183391025E-4	-1.475749826989619E-4
235.2667	902.4889	7580.0	0.31695473	-0.18290831	4.908625000000014E-5	-5.537924999999989E-4	-5.852236672794129E-5	-2.3501001838235216E-5
241.26653	897.489	7598.0	0.34946996	-0.24141455	0.001806401666666667	-0.0032503466666666675	9.762863425925927E-5	-1.4980856481481493E-4
247.47336	892.7899	7614.0	0.3779797	-0.2874938	0.0017818587499999969	-0.002879953125000001	-1.533932291666881E-6	2.3149596354166656E-5
251.38725	887.91907	7630.0	0.32932794	-0.3173815	-0.0030407349999999993	-0.0018679812499999976	-3.0141210937499976E-4	6.324824218750021E-5
256.7866	881.2134	7648.0	0.2894704	-0.3811469	-0.002214307777777776	-0.003542522222222224	4.591262345679017E-5	-9.30300540123459E-5
262.5	875.5	7664.0	0.29008314	-0.41659364	3.829625000000003E-5	-0.0022154212499999985	1.4078775173611101E-4	8.294381076388909E-5
269.0318	868.98413	7681.0	0.34347013	-0.42510498	0.0031404111764705865	-5.006670588235314E-4	1.8247734861591685E-4	1.0086789359861571E-4
275.4188	863.5812	7697.0	0.40705863	-0.3867597	0.0039742812499999995	0.0023965800000000023	5.2116879595588315E-5	1.8107794117647085E-4
282.23422	859.1771	7714.0	0.4467638	-0.3136457	0.0023355982352941183	0.004300823529411762	-9.639311851211066E-5	1.120143252595153E-4
286.69534	855.3047	7730.0	0.3702344	-0.22744016	-0.004783087499999998	0.0053878462500000016	-4.449178584558823E-4	6.793892003676495E-5
292.8086	851.46094	7747.0	0.32398397	-0.1889905	-0.002720613529411765	0.0022617447058823526	1.2132199826989607E-4	-1.838883261245676E-4
297.5016	848.83276	7763.0	0.2719206	-0.1570018	-0.003253960625	0.0019992937500000005	-3.3334193474264675E-5	-1.6403184742647E-5
302.3853	845.8716	7780.0	0.26387623	-0.14070638	-4.73198235294119E-4	9.585541176470591E-4	1.6357425821799298E-4	-6.121997837370243E-5
308.18427	843.9386	7797.0	0.30519915	-0.113639824	0.0024307599999999993	0.001592150352941176	1.708210726643599E-4	3.7270366782006873E-5
314.0946	841.9685	7813.0	0.3518028	-0.08506943	0.0029127281250000032	0.001785649625	3.012300781250025E-5	1.20937045036765E-5
320.8203	839.0449	7830.0	0.38465858	-0.10492984	0.0019326929411764707	-0.0011682594117647055	-5.76491284602078E-5	-1.737593551038062E-4
328.51266	837.1218	7846.0	0.45856458	-0.1293082	0.004619124999999998	-0.001523647500000001	1.6790200367647047E-4	-2.2211755514705967E-5
337.29834	836.0	7863.0	0.5200894	-0.11348461	0.0036191070588235314	9.307994117647066E-4	-5.882458477508628E-5	1.4437923010380632E-4
346.75876	835.0	7879.0	0.59920305	-0.06768263	0.004944603124999995	0.0028626237500000004	8.284350413602899E-5	1.2073902113970587E-4
355.02106	835.0	7896.0	0.6128948	0.003799287	8.053970588235296E-4	0.004204818647058823	-2.4348270977508622E-4	7.895264100346016E-5
361.76172	834.3096	7913.0	0.52460235	0.034096967	-0.005193673529411763	0.0017822164705882354	-3.528865051903113E-4	-1.425060103806228E-4
367.8891	833.37036	7929.0	0.40447345	8.367456E-4	-0.007508056249999999	-0.0020787638375	-1.4464892003676475E-4	-2.4131126925551472E-4
373.6927	833.0	7946.0	0.29994684	-0.033768367	-0.00614862411764706	-0.0020355948588235296	7.996659602076113E-5	2.5393516868511924E-6
379.4926	833.0	7963.0	0.2736006	-0.027675867	-0.0015497788235294097	3.5838235294117653E-4	2.7052031141868533E-4	1.4082218892733566E-4
384.34445	833.0	7979.0	0.27132678	-0.0048807818	-1.4211375000000234E-4	0.001424692825	8.797906709558796E-5	6.664440450367647E-5
390.19235	832.0	7997.0	0.29978526	-0.008103693	0.001581026666666667	-1.7905062222222225E-4	9.573002314814831E-5	-8.909685817901235E-5
394.67554	832.0	8012.0	0.30309254	-0.01437031	2.204853333333349E-4	-4.1777446666666667E-4	-9.070275555555547E-5	-1.591492296296296E-5
400.7591	831.0	8029.0	0.31877813	-0.045772802	9.226817647058807E-4	-0.001847205411764706	4.1305672433679165E-5	-8.408417324106115E-5
405.3988	829.80054	8046.0	0.3159214	-0.058239777	-1.6804294117646906E-4	-7.333514705882352E-4	-6.41602768166088E-5	6.552082006920418E-5
412.46307	830.0	8062.0	0.35345036	-0.03794169	0.00234556	0.0012686304375	1.571001838235293E-4	1.251238692555147E-4
418.22968	829.0	8079.0	0.37485155	-0.04316336	0.0012588935294117623	-3.071570588235293E-4	-6.392155709342574E-5	-9.269338213667819E-5
421.02356	829.0	8096.0	0.29931104	-0.020707972	-0.004443559411764706	0.001320905176470588	-3.3543840830449814E-4	9.57683667820069E-5
424.9564	828.0	8112.0	0.20564896	-0.024486823	-0.005853879999999999	-2.3617818749999998E-4	-8.814503676470579E-5	-9.731771024816175E-5
428.8292	827.0569	8129.0	0.14485167	-0.03553101	-0.0035763111764705886	-6.496580588235294E-4	1.3397463667820061E-4	-2.432234537197232E-5
432.63437	827.0	8145.0	0.15939386	-0.04422517	9.088868750000006E-4	-5.43385E-4	2.803248782169118E-4	6.642066176470589E-6
436.52887	826.0	8161.0	0.22631904	-0.045141958	0.00418282375	-5.729925000000011E-5	2.0462105468749996E-4	3.038035937499999E-5
440.45795	825.0	8178.0	0.25702217	-0.05554942	0.001806066470588235	-6.122036470588235E-4	-1.3980925173010382E-4	-3.264143512110726E-5
443.36417	824.0	8194.0	0.21305583	-0.060818233	-0.0027478962499999995	-3.293008124999998E-4	-2.846226700367647E-4	1.768142715992648E-5
447.28082	823.0	8211.0	0.19896795	-0.07138557	-8.286988235294115E-4	-6.216080588235292E-4	1.1289396626297577E-4	-1.719454390138408E-5
451.13675	821.43164	8228.0	0.21239652	-0.08241558	7.899158823529412E-4	-6.488241176470592E-4	9.521262975778545E-5	-1.6009446366782334E-6
455.0095	821.0	8244.0	0.22994255	-0.066647254	0.0010966268749999994	9.85520375E-4	1.9169437040441135E-5	1.021465307904412E-4
458.94876	819.52563	8261.0	0.24727371	-0.06119373	0.0010194800000000008	3.207955294117648E-4	-4.5380514705881536E-6	-3.91014615051903E-5
464.15607	818.6146	8278.0	0.27818215	-0.055701464	0.0018181435294117652	3.2307447058823544E-4	4.6980207612456734E-5	1.340553633218041E-7
468.86783	816.7107	8295.0	0.29732952	-0.08440422	0.001126315882352941	-0.001688397411764706	-4.069574394463672E-5	-1.1832187543252597E-4
476.99857	812.50073	8311.0	0.41112757	-0.1808988	0.007112378124999999	-0.00603091125	3.7412889016544113E-4	-2.7140711488970586E-4
483.83612	809.5819	8327.0	0.4843457	-0.2475205	0.0045761331249999995	-0.00416385625	-1.5851531249999997E-4	1.1669093749999996E-4
488.52615	806.6492	8345.0	0.4362858	-0.24122907	-0.0026699944444444437	3.495238888888897E-4	-4.025626427469135E-4	2.507433410493828E-4
494.2298	804.92334	8361.0	0.3615866	-0.18440415	-0.004668700000000001	0.0035515575	-1.2491909722222235E-4	2.001271006944444E-4
498.036	802.98193	8377.0	0.25972593	-0.11408611	-0.006366291874999999	0.004394877499999999	-1.0609949218749986E-4	5.2707499999999935E-5
501.92892	801.0355	8394.0	0.19099809	-0.08016056	-0.0040428141176470575	0.001995620588235294	1.3667516219723186E-4	-1.4113275951557088E-4
503.8581	800.14197	8410.0	0.14314671	-0.06047895	-0.00299071125	0.0012301006250000006	6.57564292279411E-5	-4.784499770220583E-5
507.62372	799.0	8427.0	0.11780248	-0.051807553	-0.0014908370588235299	5.100821764705881E-4	8.822789359861589E-5	-4.235402638408309E-5
510.50073	798.0	8443.0	0.12939657	-0.047763944	7.246306249999992E-4	2.527255624999998E-4	1.3846673023897057E-4	-1.6084788373161767E-5
513.46033	796.2698	8460.0	0.16336845	-0.05255429	0.001998345882352942	-2.8178505882352906E-4	7.492442690311428E-5	-3.1441801254325224E-5
516.30438	795.3478	8477.0	0.17413315	-0.06496463	6.332176470588228E-4	-7.3002E-4	-8.030166089965406E-5	-2.6366761245674757E-5
519.27036	795.0	8494.0	0.18086214	-0.058965206	3.9582294117647166E-4	3.5290729411764686E-4	-1.3964394463667714E-5	6.370160553633217E-5
523.127	795.5635	8510.0	0.18747161	-0.0064870967	4.130918750000004E-4	0.00327988183125	1.0793083639705455E-6	1.8293590857077207E-4
528.4441	797.4813	8527.0	0.26857975	0.090667464	0.004771067058823529	0.005714974158823529	2.56351481401384E-4	1.4324072515138408E-4
535.3958	800.93054	8543.0	0.39074358	0.2028896	0.007635239374999998	0.0070138835	1.7901076976102934E-4	8.118183382352942E-5
544.0078	803.8031	8560.0	0.5130386	0.25473854	0.007193824705882355	0.003049937647058824	-2.5965568771626086E-5	-2.33173285467128E-4
548.9978	808.66516	8577.0	0.51185644	0.32001573	-6.953882352941431E-5	0.003839834705882352	-4.2725667820069226E-4	4.6464532871972236E-5
555.7675	813.76746	8593.0	0.45865422	0.34858572	-0.003325138749999998	0.0017856243749999993	-2.0347499540441147E-4	-1.2838814568014704E-4
564.7053	819.52893	8610.0	0.4625601	0.38129193	2.2975764705882192E-4	0.0019238947058823536	2.0911155276816587E-4	8.133548875432606E-6
572.51935	824.3895	8626.0	0.4863561	0.3680229	0.0014872500000000025	-8.293143750000009E-4	7.859327205882378E-5	-1.7207556755514716E-4
582.37225	830.2234	8643.0	0.5599389	0.36276895	0.0043284000000000005	-3.090558823529416E-4	1.6712647058823518E-4	3.060344074394467E-5
596.16675	836.0834	8659.0	0.73684144	0.35438642	0.011056408749999996	-5.23908125E-4	4.2050054687499974E-4	-1.3428265165441146E-5
610.68335	841.86426	8676.0	0.89996207	0.36101657	0.009595331176470587	3.9000882352941183E-4	-8.594573961937703E-5	5.37598205017301E-5
625.5623	848.7499	8692.0	1.0370448	0.3929932	0.00856767062500001	0.0019985393750000004	-6.422878446691108E-5	1.0053315946691178E-4
636.26764	854.56055	8709.0	0.9634103	0.40597644	-0.004331441176470591	7.637200000000004E-4	-7.58771282439447E-4	-7.263643382352941E-5
645.9045	860.34265	8726.0	0.6995907	0.3816861	-0.015518800000000003	-0.001428843529411766	-6.580799307958478E-4	-1.2897432525951568E-4
658.56415	866.0427	8742.0	0.5572834	0.33805853	-0.008894206250000002	-0.002726723124999997	4.1403710937500007E-4	-8.111747472426443E-5
668.4356	871.37427	8759.0	0.55186284	0.33021381	-3.188564705882364E-4	-4.614541176470604E-4	5.044323399653979E-4	1.332511180795845E-4
679.2448	875.298	8775.0	0.5948681	0.27060172	0.002687828750000003	-0.0037257556250000004	1.8791782628676496E-4	-2.0401884420955874E-4
686.6282	879.08545	8792.0	0.57863754	0.22504216	-9.547388235294121E-4	-0.0026799741176470587	-2.1426868079584796E-4	6.151655925605539E-5
691.5844	882.5282	8809.0	0.37438095	0.17885108	-0.012015093529411765	-0.002717122352941176	-6.506091003460208E-4	-2.18519031141867E-6
695.78	884.39	8826.0	0.18038198	0.11676488	-0.011411704117647059	-0.0036521294117647057	3.549349480968863E-5	-5.500041522491351E-5
699.7269	886.3635	8842.0	0.10593972	0.08416741	-0.00465264125	-0.002037341875	4.224414292279412E-4	1.009242210477941E-4
702.2928	887.0	8858.0	0.06819036	0.036925558	-0.0023593349999999997	-0.00295261575	1.43331640625E-4	-5.720461718749999E-5
705.52844	889.2643	8876.0	0.1080684	0.034579664	0.002215446666666666	-1.3032744444444413E-4	2.54154537037037E-4	1.5679379475308644E-4
707.2201	891.2201	8892.0	0.10116762	0.07672609	-4.312987499999997E-4	0.0026341516249999996	-1.6542158854166662E-4	1.7277994184027775E-4
709.1328	893.1328	8908.0	0.08545119	0.11576943	-9.822768750000002E-4	0.0024402087500000006	-3.443613281250003E-5	-1.2121429687499938E-5
711.10156	896.10156	8925.0	0.08379578	0.16219495	-9.737705882352918E-5	0.0027309129411764704	5.2052930363321826E-5	1.7100246539792337E-5
714.0618	902.0928	8941.0	0.12124018	0.2746772	0.002340275	0.007030140625	1.5235325367647057E-4	2.687017302389706E-4
717.022	907.022	8958.0	0.1623355	0.35468948	0.0024173717647058817	0.004706604705882352	4.535103806228326E-6	-1.366785834775087E-4
719.88	913.52	8974.0	0.21304879	0.42879948	0.0031695806249999996	0.004631875000000001	4.701305376838237E-5	-4.670606617646978E-6
723.70776	920.56165	8991.0	0.23055601	0.47890818	0.0010298364705882362	0.0029475705882352943	-1.2586730320069198E-4	-9.907673010380625E-5
727.56335	928.90845	9008.0	0.24664545	0.5032337	9.464376470588225E-4	0.00143091294117647	-4.905813148789045E-6	-8.92151557093426E-5
730.5115	939.53455	9025.0	0.2247631	0.59429234	-0.001287197058823529	0.005356390588235292	-1.3139027681660892E-4	2.309104498269895E-4
734.4324	951.2971	9041.0	0.22485767	0.7351251	5.910625000001002E-6	0.0088020475	8.081923023897063E-5	2.1535355698529425E-4
736.2771	961.19275	9058.0	0.17786025	0.7672346	-0.0027645541176470594	0.0018887941176470597	-1.629685142733565E-4	-4.0666196366782E-4
738.5813	970.3253	9074.0	0.12487772	0.70452255	-0.003311408125	-0.003919503125000001	-3.4178375459558786E-5	-3.630185776654413E-4
740.5	976.5	9091.0	0.09738496	0.5077072	-0.0016172211764705878	-0.011577373529411761	9.965805579584777E-5	-4.504629649653976E-4
741.471	982.4131	9107.0	0.059382673	0.3077371	-0.0023751429375000006	-0.012498131250000002	-4.73701100643383E-5	-5.754735753676508E-5
743.41943	988.2583	9124.0	0.055199627	0.22899744	-2.460615294117645E-4	-0.004631744705882353	1.2524008282871978E-4	4.627286202422147E-4
743.0	994.0579	9141.0	0.02793896	0.24946827	-0.0016035686470588237	0.001204166470588235	-7.985335986159172E-5	3.4328889273356396E-4
744.0	999.7969	9157.0	0.011847891	0.2987678	-0.0010056918125	0.0030812206249999988	3.7367302159926484E-5	1.1731588465073523E-4
744.0	1006.8626999999999	9174.0	-0.005576551	0.3745573	-0.001024967176470588	0.004458205882352941	-1.1338449394463568E-6	8.099913278546721E-5
743.0	1015.7501	9191.0	-0.04880287	0.47089922	-0.0025427246470588233	0.005667171764705884	-8.927985121107267E-5	7.111564013840839E-5
743.0	1023.1794	9207.0	-0.054140184	0.530437	-3.3358212500000017E-4	0.0037211112500000025	1.3807140762867645E-4	-1.216287821691176E-4
743.0	1032.1803	9223.0	-0.029198552	0.56691045	0.0015588520000000001	0.002279590624999994	1.1827713281250002E-4	-9.009503906250052E-5
743.961	1040.844	9240.0	0.007962883	0.57968396	0.0021859667647058825	7.513829411764731E-4	3.6889103806228376E-5	-8.98945696366777E-5
744.8936	1048.5745	9257.0	0.069178015	0.5268734	0.003600890117647058	-0.003106503529411762	8.323078546712797E-5	-2.269344982698962E-4
747.85706	1057.2852	9273.0	0.14609203	0.49722064	0.004807125937500001	-0.0018532975000000035	7.538973874080893E-5	7.83253768382349E-5
749.7753	1066.8767	9290.0	0.18628423	0.5332921	0.0023642470588235284	0.0021218505882352975	-1.4369875756920427E-4	2.3383224048442944E-4
751.0	1077.5137	9307.0	0.17332952	0.5839686	-7.620417647058828E-4	0.0029809705882352885	-1.8389934256055358E-4	5.053647058823477E-5
751.0	1088.5496	9323.0	0.078569725	0.69025725	-0.005922487187499999	0.006643040625000006	-3.2252783892463226E-4	2.2887937729779484E-4
752.0	1097.5499	9340.0	0.008546996	0.691079	-0.004118984058823529	4.8338235294114966E-5	1.0608841933390997E-4	-3.8792366998269945E-4
751.42615	1104.7216	9356.0	-0.04085176	0.5587061	-0.00308742225	-0.008273306250000001	6.447261305147058E-5	-5.201027803308822E-4
750.49756	1110.5073	9373.0	-0.06420895	0.37555537	-0.0013739523529411764	-0.010773572352941175	1.0079234688581316E-4	-1.4707447664359847E-4
750.0	1115.3772	9390.0	-0.07767115	0.22196414	-7.918941176470585E-4	-0.009034778235294118	3.423871972318341E-5	1.0228200692041512E-4
748.67645	1120.9707	9406.0	-0.08806166	0.19622283	-6.494068750000003E-4	-0.001608831875000001	8.905452665441132E-6	4.641216475183823E-4
747.6447	1126.0658	9424.0	-0.089219905	0.23242557	-6.434694444444456E-5	0.002011263333333334	3.250332947530865E-5	2.0111640046296307E-4
748.0	1131.7744	9439.0	-0.037375674	0.29796955	0.003456282066666667	0.004369598666666669	2.3470860074074077E-4	1.5722235555555564E-4
748.0	1138.9813	9456.0	-0.0047578253	0.37840265	0.0019186969823529413	0.00473135882352941	-9.044618143021916E-5	2.1280009227220092E-5
748.1502	1146.601	9473.0	0.013168806	0.46212754	0.0010545077235294116	0.004924993529411764	-5.083466228373704E-5	1.1390276816609066E-5
745.9128	1154.3488	9489.0	-0.02521581	0.51435864	-0.0023990385	0.0032644437499999984	-2.1584663897058825E-4	-1.0378436121323537E-4
744.9604	1160.1188	9506.0	-0.07598153	0.46994203	-0.002986218823529412	-0.0026127417647058802	-3.454001903114186E-5	-3.4571679498269874E-4
745.0	1165.8007	9522.0	-0.08393996	0.3882091	-4.974018749999993E-4	-0.005108308125000002	1.555510592830883E-4	-1.5597289751838263E-4
746.0	1169.8281	9539.0	-0.0027991754	0.2633027	0.004772987329411764	-0.007347435294117645	3.100228943771625E-4	-1.3171336288927312E-4
746.0	1173.8418	9555.0	0.05472534	0.1944539	0.0035952822125	-0.004303049999999999	-7.360656980698525E-5	1.902740808823529E-4
745.0	1178.6467	9572.0	0.035879143	0.19141772	-0.0011085998235294114	-1.7859882352941174E-4	-2.7669894329584776E-4	2.4261477508650514E-4
744.0	1181.7261	9588.0	-0.04931561	0.19847512	-0.005324672062500001	4.4108749999999947E-4	-2.6350451493566184E-4	3.87303952205882E-5
743.0	1184.6875	9605.0	-0.10021748	0.17286377	-0.002994227647058823	-0.0015065500000000004	1.370849656141869E-4	-1.1456691176470588E-4
741.3493	1186.6506	9622.0	-0.11332286	0.1302869	-7.709047058823529E-4	-0.0025045217647058815	1.307837024221453E-4	-5.8704221453287124E-5
739.42944	1188.5706	9638.0	-0.11655161	0.075827405	-2.0179687500000015E-4	-0.0034037184375000007	3.5569239430147046E-5	-5.6199792049632446E-5
737.5	1190.5	9655.0	-0.1308508	0.059655566	-8.411288235294111E-4	-9.512846470588236E-4	-3.760776167820065E-5	1.442608112024222E-4
736.5444	1192.4557	9672.0	-0.11041209	0.086246155	0.0012022770588235286	0.0015641522941176474	1.2020034602076116E-4	1.479668788927336E-4
734.5786	1194.4214	9688.0	-0.102012254	0.1015732	5.249897500000005E-4	9.579403124999998E-4	-4.233045680147051E-5	-3.788824885110297E-5
732.667	1196.333	9705.0	-0.101918876	0.116479866	5.492823529411247E-6	8.768627058823528E-4	-3.055864273356407E-5	-4.769270977508647E-6
732.0	1199.2761	9721.0	-0.09070524	0.14814825	7.008522499999999E-4	0.0019792740000000005	4.345996415441179E-5	6.890070588235297E-5
729.79535	1201.2046	9738.0	-0.09620647	0.14974032	-3.2360176470588213E-4	9.365117647058829E-5	-6.0262000865051886E-5	-1.1091898961937719E-4
727.8566	1204.1433	9755.0	-0.09495049	0.16472119	7.388117647058846E-5	8.812276470588224E-4	2.3381349480968858E-5	4.632802768166083E-5
726.8987	1206.1013	9771.0	-0.083663404	0.14736249	7.054428750000001E-4	-0.0010849187499999986	3.9472606158088225E-5	-1.228841498161763E-4
724.9321	1208.0679	9788.0	-0.098879434	0.120439954	-8.950605882352944E-4	-0.0015836785882352947	-9.41472625432526E-5	-2.933881401384095E-5
724.0	1210.9601	9804.0	-0.094770856	0.122730635	2.567861250000001E-4	1.4316756250000017E-4	7.19904195772059E-5	1.0792788442095593E-4
722.0414	1213.9172	9821.0	-0.07899246	0.15464234	9.281409411764706E-4	0.0018771591176470579	3.94914597750865E-5	1.0199950324394457E-4
720.1286	1217.7428	9839.0	-0.105451904	0.2151717	-0.001469969111111111	0.0033627422222222226	-1.3322833623819898E-4	8.253239469862027E-5
719.0	1220.5754	9854.0	-0.106392555	0.23805182	-6.271006666666671E-5	0.0015253413333333335	9.381726962962962E-5	-1.224933925925926E-4
717.2575	1225.2274	9871.0	-0.092675835	0.25015154	8.068658823529413E-4	7.117482352941182E-4	5.115152641291812E-5	-4.785841753171855E-5
715.2963	1229.4073	9887.0	-0.10332698	0.27322012	-6.656965625E-4	0.0014417862500000003	-9.203515280330883E-5	4.5627375919117634E-5
714.33575	1233.3285	9904.0	-0.08005594	0.27738488	0.0013688847058823525	2.449858823529406E-4	1.1968125108131486E-4	-7.040002162629763E-5
713.398	1236.204	9920.0	-0.06499832	0.23650235	9.411012500000005E-4	-0.002555158125	-2.6736465992647E-5	-1.7500900045955877E-4
713.0	1240.0886	9937.0	-0.04098956	0.20673048	0.00141228	-0.0017512864705882356	2.7716397058823497E-5	4.7286567906574375E-5
712.0	1243.9868	9955.0	-0.015290328	0.19316271	0.0014277351111111113	-7.537650000000004E-4	8.586172839506307E-7	5.541785947712418E-5
710.59174	1247.8165	9970.0	-0.039301332	0.2267581	-0.0016007336000000002	0.002239692666666667	-2.018979140740741E-4	1.9956384444444448E-4
708.60333	1252.7933	9987.0	-0.09729924	0.27785558	-0.003411641647058823	0.0030057341176470587	-1.0652400276816605E-4	4.506126182237599E-5
707.71234	1256.5753	10003.0	-0.10593451	0.28167936	-5.39704375E-4	2.3898624999999993E-4	1.7949607950367645E-4	-1.7292174172794117E-4
705.713	1259.574	10020.0	-0.12135321	0.22292574	-9.069823529411769E-4	-0.0034560952941176458	-2.1604586937716286E-5	-2.1735773788927328E-4
702.8235	1262.1765	10037.0	-0.15020025	0.17141582	-0.0016968847058823533	-0.003029995294117648	-4.6464844290657435E-5	2.5064705882352813E-5
699.73065	1265.1346	10053.0	-0.18316373	0.13865769	-0.0020602174999999993	-0.0020473831249999998	-2.270829963235288E-5	6.141326056985301E-5
696.9359	1268.032	10070.0	-0.20855005	0.14107446	-0.00149331294117647	1.4216294117647132E-4	3.334732698961937E-5	1.2879682742214537E-4
694.013	1270.974	10086.0	-0.21858732	0.15255284	-6.273293750000009E-4	7.173987499999989E-4	5.4123972886029316E-5	3.5952238051470474E-5
690.04175	1272.9791	10103.0	-0.21619539	0.1451907	1.407017647058832E-4	-4.3306705882352876E-4	4.517830233564024E-5	-6.767445934256045E-5
685.27167	1274.8641	10120.0	-0.26554006	0.12088554	-0.0029026276470588254	-0.0014297152941176474	-1.7901937716262992E-4	-5.862636678200697E-5
681.37225	1276.8138	10136.0	-0.28803784	0.09659732	-0.001406111249999998	-0.00151801375	9.353227481617672E-5	-5.518653492647037E-6
677.42566	1277.7872	10153.0	-0.27955317	0.06566528	4.99098235294116E-4	-0.001819531764705882	1.1207114619377142E-4	-1.7736353806228358E-5
672.6003	1279.6998	10169.0	-0.2789407	0.063040756	3.8279375000001975E-5	-1.640327500000002E-4	-2.8801178768382128E-5	1.0346868841911762E-4
668.70355	1280.6482	10186.0	-0.25645694	0.06765469	0.0013225741176470568	2.714078823529412E-4	7.554674956747382E-5	2.5614154844290668E-5
663.8341	1282.5829	10203.0	-0.2708139	0.07924507	-8.445270588235279E-4	6.817870588235293E-4	-1.2747653979238734E-4	2.4139951557093415E-5
659.94385	1283.5281	10219.0	-0.27192575	0.0812697	-6.949062500000158E-5	1.2653937499999997E-4	4.84397771139704E-5	-3.470298023897058E-5
656.0	1284.0	10236.0	-0.24406426	0.06036154	0.0016389111764705893	-0.0012298917647058825	1.0049422361591711E-4	-7.97900670415225E-5
652.15753	1284.0	10253.0	-0.22198349	0.0067021274	0.0012988688235294117	-0.0031564360352941173	-2.0002491349481036E-5	-1.1332613356401382E-4
649.27655	1285.3617	10269.0	-0.1893224	0.00528754	0.0020413181250000002	-8.841171249999996E-5	4.6403081341911786E-5	1.9175152017463233E-4
647.7066	1285.0	10286.0	-0.12539352	-0.0033782772	0.003760522352941176	-5.097539529411764E-4	1.0112966046712798E-4	-2.4784837673010382E-5
644.4965	1285.0	10302.0	-0.11600361	0.0032025012	5.86869375000001E-4	4.1129865E-4	-1.9835331112132344E-4	5.756578768382353E-5
641.6207	1285.0	10319.0	-0.13183069	-0.0027096597	-9.310047058823534E-4	-3.477741705882353E-4	-8.928671064013849E-5	-4.4651342387543254E-5
639.86414	1285.0	10335.0	-0.14160942	-0.014891423	-6.111706250000008E-4	-7.6136020625E-4	1.9989630055147033E-5	-2.5849127228860296E-5
636.9011	1285.0	10352.0	-0.15628251	-0.014469392	-8.631229411764705E-4	2.482535294117656E-5	-1.4820724480968807E-5	4.624620936418685E-5
633.9702	1285.0	10369.0	-0.16887255	0.0031433515	-7.40590588235294E-4	0.0010360437352941176	7.207785467128033E-6	5.948343425605536E-5
631.1111	1286.0	10385.0	-0.1781198	0.028098317	-5.77953124999999E-4	0.0015596853437500001	1.0164841452205934E-5	3.2727600528492656E-5
627.27576	1286.0	10402.0	-0.21585622	0.036274586	-0.0022197894117647055	4.809569999999998E-4	-9.657860510380626E-5	-6.345460845588238E-5
622.4244	1286.0	10418.0	-0.26508453	0.02215381	-0.003076769375	-8.825484999999999E-4	-5.35612477022059E-5	-8.521909374999998E-5
618.52344	1285.2617	10435.0	-0.2894353	-0.012841408	-0.001432398235294119	-0.0020585422352941175	9.672771410034594E-5	-6.917610207612457E-5
615.2692	1285.0	10452.0	-0.2778695	-0.04897755	6.803411764705891E-4	-0.0021256554117647063	1.2427878892733578E-4	-3.947833910034631E-6
612.32135	1285.0	10468.0	-0.21989633	-0.045136653	0.0036233231249999994	2.4005606250000018E-4	1.8393637178308814E-4	1.4785696714154415E-4
609.3845	1285.0	10485.0	-0.15147519	-0.011675357	0.00402477294117647	0.001968311529411765	2.3614695069204173E-5	1.0166208628892733E-4
606.45074	1285.0	10501.0	-0.13237308	0.008161832	0.0011938818750000003	0.0012398243125	-1.7693069163602937E-4	-4.553045105698529E-5
603.0834	1285.0	10518.0	-0.16318665	0.016736602	-0.0018125629411764696	5.043982352941176E-4	-1.768496950692041E-4	-4.326035748269897E-5
601.5484	1285.0	10538.0	-0.14870718	0.0021290244	7.239734999999997E-4	-7.3037888E-4	1.2682682205882346E-4	-6.173885576470588E-5
599.64087	1285.0	10554.0	-0.11336931	3.984137E-5	0.0022086168749999996	-1.30573939375E-4	9.27902109375E-5	3.74878087890625E-5
598.85345	1285.0	10568.0	-0.059105188	9.92464E-5	0.003876008714285714	4.243216428571429E-6	1.1909941709183676E-4	9.629796843112245E-6
597.8921	1285.0	10584.0	-0.022328159	-5.7171987E-5	0.0022985643125	-9.7761491875E-6	-9.859027511160712E-5	-8.762103510044642E-7
597.0	1285.0	10634.0	-0.0070044943	-8.263725E-5	3.06473294E-4	-5.093052600000002E-7	-3.984182037000001E-5	1.8533687855E-7
596.0	1285.0	10667.0	-0.016913587	0.0	-3.0027553636363636E-4	2.504159090909091E-6	-1.8386328192837466E-5	9.131710154269973E-8
594.095	1285.0	10701.0	-0.0460773	9.298133E-5	-8.577562647058824E-4	2.734745E-6	-1.639649201006606E-5	6.781938502673796E-9
593.1257	1285.0	10720.0	-0.06961382	-3.360024E-5	-0.001238764210526316	-6.662187894736843E-6	-2.0053049780022822E-5	-4.945754155124654E-7
592.53314	1285.0	10734.0	-0.07051859	0.0	-6.462642857142851E-5	2.4000171428571427E-6	8.386698442534911E-5	6.473003598281417E-7
592.0	1286.0	10750.0	-0.05572095	0.030894764	9.248525000000005E-4	0.00193092275	6.184243303571431E-5	1.2053267080357144E-4
590.6959	1286.0	10767.0	-0.042997666	0.03219217	7.484284705882354E-4	7.631799999999985E-5	-1.0377884083045008E-5	-1.0909439705882355E-4
590.45514	1287.0	10784.0	-0.023514846	0.049224034	0.0011460482352941175	0.0010018743529411765	2.3389397923875422E-5	5.444449134948098E-5
589.5	1287.0	10800.0	-0.038203843	0.04367411	-9.180623125000001E-4	-3.4687024999999986E-4	-1.2900690923713234E-4	-8.429653768382352E-5
589.0	1287.0	10833.0	-0.031948846	-0.0032995585	1.895453636363636E-4	-0.0014234445	3.3563868973829204E-5	-3.262346212121213E-5
587.5194	1287.0	10850.0	-0.050931238	-0.028484164	-0.0011166112941176467	-0.001481447382352941	-7.683274457376531E-5	-3.411934256055357E-6
587.0	1287.0	10867.0	-0.045266215	-0.019392148	3.332366470588234E-4	5.348244705882352E-4	8.528517301038059E-5	1.1860422664359859E-4
587.0	1288.0	10933.0	0.0	0.0	6.858517424242424E-4	2.9382042424242426E-4	5.3426529600821064E-6	-3.651576459785014E-6
586.0	1288.0	10966.0	-0.029242093	-7.5714215E-6	-8.861240303030303E-4	-2.2943701515151513E-7	-4.7635629476584024E-5	-8.910601856290176E-6
585.0	1288.0	11032.0	0.0	0.0	4.4306201515151517E-4	1.1471850757575756E-7	2.0139182506887053E-5	5.21447761707989E-9
585.0	1289.0	11249.0	0.0	0.0	0.0	0.0	-2.041760438486245E-6	-5.286567169389749E-10
584.0	1290.0	11265.0	-0.04013254	0.04013081	-0.00250828375	0.002508175625	-1.56767734375E-4	1.567609765625E-4
583.2845	1291.0	11282.0	-0.024844624	0.043010544	8.992891764705883E-4	1.6939611764705853E-4	2.004454662629758E-4	-1.3757526513840835E-4
582.29285	1292.7072	11299.0	-0.056494057	0.088044226	-0.0018617313529411767	0.0026490401176470593	-1.6241297231833911E-4	1.4586141176470594E-4
581.3206	1294.6794	11316.0	-0.06707619	0.12904587	-6.224784117647055E-4	0.002411861411764706	7.289723183391006E-5	-1.3951688581314894E-5
579.3463	1296.6537	11336.0	-0.09965424	0.14545241	-0.0016289025000000006	8.203269999999998E-4	-5.032120441176475E-5	-7.95767205882353E-5
578.0	1297.5778	11348.0	-0.12658536	0.11616045	-0.00224426	-0.002440996666666667	-5.1279791666666624E-5	-2.7177697222222227E-4
576.46643	1299.5336	11365.0	-0.10500932	0.09072196	0.0012691788235294121	-0.001496381764705882	2.0667287197231835E-4	5.556558246828149E-5
574.5406	1301.4594	11381.0	-0.11485632	0.09489074	-6.154374999999997E-4	2.605487499999998E-4	-1.1778852022058824E-4	1.0980815716911761E-4
572.6509	1304.3491	11397.0	-0.11770406	0.14429107	-1.7798375000000009E-4	0.0030875206249999995	2.7340859374999974E-5	1.7668574218749998E-4
570.6586	1305.3413	11414.0	-0.12356898	0.13275924	-3.449952941176468E-4	-6.783429411764702E-4	-9.82420847750863E-6	-2.2152138624567468E-4
569.7153	1307.2847	11431.0	-0.10193662	0.11661665	0.0012724917647058817	-9.495641176470587E-4	9.514629757785461E-5	-1.5954186851211092E-5
567.7627	1309.2373	11447.0	-0.088325486	0.09767489	8.506958750000007E-4	-0.0011838600000000001	-2.6362243106617562E-5	-1.4643492647058837E-5
565.8758	1310.0	11464.0	-0.09932322	0.077474415	-6.469255294117652E-4	-0.0011882632352941175	-8.809537673010388E-5	-2.5901384083043247E-7
563.91724	1312.0828	11480.0	-0.11946053	0.08825443	-0.0012585818749999995	6.737509374999994E-4	-3.822852159926464E-5	1.163758857996323E-4
561.9663	1314.0337	11497.0	-0.13205366	0.10209269	-7.407723529411761E-4	8.140152941176473E-4	3.0459383650519025E-5	8.250844506920467E-6
561.0	1314.9744	11514.0	-0.11016772	0.08364931	0.0012874082352941172	-0.0010849047058823526	1.19304740484429E-4	-1.1170117647058823E-4
559.1114	1316.8887	11530.0	-0.08010782	0.09454099	0.00187874375	6.8073E-4	3.695846966911768E-5	1.1035216911764704E-4
558.0	1317.8478	11547.0	-0.07381386	0.08353358	3.7023294117647065E-4	-6.474947058823535E-4	-8.873592993079584E-5	-7.813086505190316E-5
556.2179	1318.7821	11563.0	-0.07314289	0.05141401	4.193562499999956E-5	-0.0020074731249999996	-2.0518582261029443E-5	-8.499865119485287E-5
555.1277	1319.0	11581.0	-0.08007391	0.03526414	-3.8505666666666647E-4	-8.972150000000003E-4	-2.3721793981481445E-5	6.16810069444444E-5
553.3146	1319.6854	11596.0	-0.08955318	0.010462884	-6.319513333333332E-4	-0.0016534170666666667	-1.645964444444445E-5	-5.0413471111111094E-5
552.18005	1320.0	11613.0	-0.08105505	0.0014299436	4.998899999999996E-4	-5.313494352941177E-4	6.657890196078428E-5	6.600397831603228E-5
550.41766	1321.0	11629.0	-0.09243705	0.031494446	-7.113750000000002E-4	0.0018790314000000001	-7.570406249999999E-5	1.5064880220588237E-4
547.5119	1321.0	11646.0	-0.12820004	0.030202068	-0.002103705294117646	-7.602223529411787E-5	-8.190178200692035E-5	-1.1500315501730106E-4
545.5907	1322.4093	11663.0	-0.15931496	0.046555076	-0.0018302894117647069	9.619416470588236E-4	1.6083287197231713E-5	6.105669896193773E-5
542.62714	1323.3728	11679.0	-0.1831375	0.054900914	-0.0014889087500000002	5.216148750000001E-4	2.1336291360294168E-5	-2.7520423253676472E-5
538.344	1323.0	11696.0	-0.23066276	0.042653393	-0.002795603529411764	-7.204424117647062E-4	-7.686439878892727E-5	-7.306219333910036E-5
534.4782	1323.0	11713.0	-0.25323772	0.008935526	-0.001327938823529412	-0.0019834039411764704	8.633321799307951E-5	-7.429185467128025E-5
530.5521	1324.0	11730.0	-0.2694977	0.016984807	-9.564694117647063E-4	4.7348711764705895E-4	2.1851141868512107E-5	1.4452300346020762E-4
526.8503	1324.0	11745.0	-0.27226388	0.0031157779	-1.8441200000000047E-4	-9.246019400000001E-4	5.1470494117647054E-5	-9.32059371764706E-5
523.92285	1324.0	11762.0	-0.20879066	0.0068586282	0.003733718823529413	2.2016766470588239E-4	2.3047828373702433E-4	6.733938851211073E-5
522.5	1325.5	11779.0	-0.15765895	0.038163655	0.0030077476470588235	0.0018414721647058822	-4.2704186851211156E-5	9.537085294117646E-5
521.04822	1325.9518	11796.0	-0.058118794	0.037989974	0.005855303294117646	-1.021652941176441E-5	1.6750327335640134E-4	-1.0892286435986157E-4
519.5	1326.0	11812.0	-0.032792218	0.04263656	0.0015829110000000002	2.9041162499999964E-4	-2.6702451838235287E-4	1.878925965073525E-5
518.16382	1326.8362	11829.0	-0.034399804	0.038595494	-9.456388235294124E-5	-2.3770976470588212E-4	-9.86749930795848E-5	-3.1065964100345986E-5
516.2106	1327.0	11846.0	-0.07003879	0.021650711	-0.002096410941176471	-9.967519411764707E-4	-1.1775570934256056E-4	-4.464953979238756E-5
513.25653	1328.7434	11862.0	-0.14045979	0.04051523	-0.0044013125	0.0011790324375	-1.4405634742647056E-4	1.359865236672794E-4
509.654	1329.0	11878.0	-0.2119951	0.06722015	-0.004470956874999999	0.0016690575000000004	-4.352773437499974E-6	3.062656640625003E-5
507.38028	1329.0	11895.0	-0.22678077	0.043528218	-8.697452941176471E-4	-0.0013936430588235298	2.1183597534602073E-4	-1.8015885640138414E-4
506.4433	1330.0	11911.0	-0.12763211	0.016901184	0.00619679125	-0.001664189625	4.416585340073529E-4	-1.6909160386029392E-5
505.2658	1330.0	11928.0	-0.06882665	0.012355395	0.0034591447058823525	-2.673993529411765E-4	-1.6103803200692043E-4	8.216413365051903E-5
503.57712	1331.4229	11945.0	-0.022412913	0.024369389	0.002730219823529412	7.067055294117648E-4	-4.287793425605532E-5	5.730028719723184E-5
501.6038	1331.0	11961.0	-0.05247988	0.03757287	-0.0018791854375	8.252175625E-4	-2.8808782881433825E-4	7.407002068014697E-6
499.6832	1329.6832	11978.0	-0.11889468	-0.023841832	-0.00390675294117647	-0.003612629529411765	-1.192686766868512E-4	-2.6104982893598616E-4
497.80493	1330.0	11995.0	-0.14022002	-0.051664203	-0.0012544317647058822	-0.0016366100588235293	1.56018892733564E-4	1.162364394463668E-4
495.826	1328.8259	12013.0	-0.13185133	-0.064847425	4.649272222222229E-4	-7.324012222222223E-4	9.551994371822805E-5	5.0233824255628166E-5
493.8712	1327.8712	12028.0	-0.119123586	-0.07854121	8.485162666666656E-4	-9.12919E-4	2.557260296296285E-5	-1.203451851851851E-5
492.5	1326.5	12044.0	-0.118434	-0.08534613	4.309912500000037E-5	-4.2530750000000037E-4	-5.033857135416658E-5	3.0475718749999976E-5
491.53802	1325.5381	12061.0	-0.07700368	-0.09302609	0.002437077647058823	-4.517623529411764E-4	1.4082226600346015E-4	-1.5561678200691795E-6
490.0955	1325.0	12077.0	-0.05104572	-0.0790742	0.0016223725000000001	8.719931250000005E-4	-5.0919071691176424E-5	8.273471737132356E-5
488.5	1323.5	12094.0	-0.06151974	-0.057217453	-6.161188235294118E-4	0.0012856909999999998	-1.3167596020761247E-4	2.4335169117647017E-5
487.17337	1324.0	12110.0	-0.075028405	-0.011413477	-8.442915625000002E-4	0.0028627485	-1.4260796185661775E-5	9.856609375000002E-5
485.51733	1323.0	12127.0	-0.08924998	-0.015554971	-8.365632352941177E-4	-2.436172941176471E-4	4.546074826989728E-7	-1.8272739965397925E-4
482.569	1323.0	12144.0	-0.13445905	-0.011554957	-0.0026593570588235287	2.3529494117647068E-4	-1.0722316608996535E-4	2.8171307958477518E-5
479.31577	1323.0	12160.0	-0.21101548	0.0021239636	-0.0047847768750000005	8.549325375E-4	-1.328387385110295E-4	3.872734977022058E-5
475.8064	1323.0	12177.0	-0.2442394	0.011625226	-0.001954348235294117	5.588977882352941E-4	1.664958023356402E-4	-1.7413808780276815E-5
473.457	1323.0	12194.0	-0.22122635	0.019562323	0.001353708823529412	4.668880588235293E-4	1.945915916955017E-4	-5.41233702422146E-6
471.49417	1323.0	12210.0	-0.16386989	0.015226876	0.00358477875	-2.7096543749999995E-4	1.3944187040441174E-4	-4.611584352022058E-5
469.5055	1323.0	12227.0	-0.09970594	-1.5342611E-4	0.0037743499999999992	-9.047236535294118E-4	1.1151249999999962E-5	-3.7279895060553635E-5
468.5	1323.0	12244.0	-0.07968999	-9.921712E-5	0.001177408823529412	3.1887641176470595E-6	-1.5276124567474044E-4	5.340661280276817E-5
467.53745	1321.5375	12260.0	-0.04080076	-0.04117067	0.0024305768750000002	-0.002566965805	7.832300321691177E-5	-1.6063466056985293E-4
467.0	1320.7267	12277.0	-0.02040662	-0.06051308	0.001199655294117647	-0.0011377888235294116	-7.240715181660902E-5	8.406923420415226E-5
465.5	1321.0	12293.0	-0.025051823	-0.056147464	-2.9032518750000003E-4	2.7285099999999974E-4	-9.312378010110293E-5	8.816498897058821E-5
463.86102	1320.0	12310.0	-0.061617542	-0.043645408	-0.0021509246470588234	7.354150588235297E-4	-1.0944702703287196E-4	2.7209650519031176E-5
463.0	1318.9213	12326.0	-0.084944375	-0.03904845	-0.0014579270625000003	2.873098749999999E-4	4.3312349034926444E-5	-2.8006573988970614E-5
460.96805	1316.968	12343.0	-0.10179145	-0.09542085	-9.91004411764706E-4	-0.003316023529411765	2.7466038278546722E-5	-2.119607884948097E-4
459.0176	1316.0176	12360.0	-0.11427811	-0.10281014	-7.345094117647057E-4	-4.346641176470584E-4	1.508794117647061E-5	1.6949173010380626E-4
456.17657	1314.0883	12376.0	-0.14153989	-0.122151986	-0.00170386125	-0.0012088653750000006	-6.058448988970589E-5	-4.838757858455889E-5
453.17538	1313.0876	12393.0	-0.19308034	-0.097955644	-0.0030317911764705875	0.0014233142352941181	-7.811352508650515E-5	1.5483409472318347E-4
451.18253	1311.1825	12410.0	-0.19846559	-0.09042574	-3.1677941176470637E-4	4.4293552941176414E-4	1.597065743944636E-4	-5.7669335640138464E-5
448.20343	1309.2035	12428.0	-0.18094926	-0.111299634	9.731294444444442E-4	-0.0011596607777777772	7.16616031227306E-5	-8.903312817719675E-5
445.27078	1306.5415	12443.0	-0.17724459	-0.13995963	2.4697799999999953E-4	-0.0019106664000000005	-4.8410096296296314E-5	-5.006704148148155E-5
440.9773	1302.6515	12460.0	-0.19602513	-0.20203015	-0.0011047376470588227	-0.003651207058823529	-7.951268512110719E-5	-1.0238474463667815E-4
436.18298	1298.183	12476.0	-0.27322572	-0.2759704	-0.004825036875000001	-0.004621265625000001	-2.3251870174632362E-4	-6.062866038602949E-5
431.23108	1293.8207	12493.0	-0.3361525	-0.32081595	-0.003701575294117648	-0.0026379735294117653	6.608597534602075E-5	1.1666424091695503E-4
426.46768	1290.9784	12509.0	-0.34350318	-0.28572804	-4.594174999999999E-4	0.002192994375	2.0263486213235301E-4	3.0193549402573533E-4
420.6515	1287.101	12526.0	-0.35374013	-0.22785307	-6.021735294117628E-4	0.0034044100000000014	-8.397413494809583E-6	7.125974264705891E-5
418.60785	1285.6078	12543.0	-0.26167452	-0.13969469	0.005415624117647057	0.005185787058823528	3.539880968858129E-4	1.0478688581314864E-4
415.74213	1283.7421	12559.0	-0.1781055	-0.08289552	0.005223063750000001	0.0035499481250000006	-1.2035022977940977E-5	-1.0223993336397048E-4
414.5	1282.5	12575.0	-0.115501225	-0.070108995	0.0039127671875	7.991578125000004E-4	-8.189353515625008E-5	-1.7192439453125E-4
413.53317	1281.5332	12592.0	-0.0053491695	-0.038246155	0.006479532676470588	0.0018742847058823527	1.50986205233564E-4	6.324275843425602E-5
412.90552	1281.0	12609.0	0.033556495	-0.008725792	0.0022885685	0.0017364919411764705	-2.465273044982699E-4	-8.105456747404837E-6
411.962	1279.962	12625.0	4.44481E-4	-0.01836419	-0.002069500875	-6.02399875E-4	-2.7237933593750004E-4	-1.461807385110294E-4
410.03366	1278.0337	12642.0	-0.046674665	-0.04903208	-0.002771714470588235	-0.0018039935294117647	-4.130668209342557E-5	-7.068197967128028E-5
408.09213	1275.1842	12658.0	-0.12036013	-0.12857309	-0.0046053415625	-0.004971313125	-1.1460169324448535E-4	-1.979574747242647E-4
406.15982	1273.1598	12675.0	-0.15171495	-0.19062196	-0.0018444011764705878	-0.003649933529411765	1.6240825800173015E-4	7.772821150519027E-5
405.19193	1270.1919	12692.0	-0.104263	-0.20521076	0.0027912911764705877	-8.58164705882352E-4	2.72687785467128E-4	1.642216955017302E-4
403.23538	1266.4707	12708.0	-0.09408796	-0.21413332	6.359399999999998E-4	-5.576599999999998E-4	-1.3470944852941175E-4	1.878154411764702E-5
401.55316	1261.5531	12725.0	-0.08040726	-0.26862565	8.047470588235297E-4	-0.0032054311764705885	9.929826989619406E-6	-1.557512456747405E-4
399.33548	1257.671	12741.0	-0.11391678	-0.29964626	-0.002094345	-0.0019387881250000003	-1.811932536764706E-4	7.916519071691176E-5
398.42477	1252.8495	12758.0	-0.11164645	-0.32486525	1.335488235294118E-4	-0.0014834699999999998	1.310525778546713E-4	2.6783419117647086E-5
397.48672	1248.9734	12774.0	-0.07777725	-0.2875211	0.0021168249999999993	0.0023340093750000013	1.239547610294117E-4	2.3859246093750006E-4
397.0	1245.0879	12791.0	-0.030131983	-0.24206786	0.002802662764705883	0.002673719999999999	4.034339792387551E-5	1.9982977941176325E-5
396.0	1241.0863	12808.0	-0.019152159	-0.22214551	6.458720000000001E-4	0.0011719029411764708	-1.26870044982699E-4	-8.834217993079577E-5
395.0	1237.2845	12824.0	-0.03627731	-0.22108905	-0.0010703219375	6.602874999999883E-5	-1.0726212109375002E-4	-6.91171369485295E-5
391.4328	1231.1492	12841.0	-0.11568009	-0.28069177	-0.004670751764705883	-0.0035060423529411763	-2.1178998983564014E-4	-2.10121829584775E-4
389.7737	1226.3212	12857.0	-0.16054441	-0.33195627	-0.00280402	-0.0032040312499999994	1.1667073529411767E-4	1.8875693933823555E-5
385.6975	1221.5463	12874.0	-0.22667825	-0.3370866	-0.0038902258823529413	-3.017841176470598E-4	-6.389446366782008E-5	1.7072041955017292E-4
381.6453	1216.6453	12891.0	-0.26588833	-0.31891903	-0.0023064752941176474	0.0010686805882352953	9.316179930795847E-5	8.061557093425618E-5
378.94516	1211.8903	12907.0	-0.25568116	-0.2970749	6.379481249999992E-4	0.001365258125000001	1.8402646369485292E-4	1.8536096047794108E-5
374.93668	1207.9366	12924.0	-0.23730889	-0.2581701	0.0010807217647058837	0.0022885176470588213	2.60455082179932E-5	5.430938365051884E-5
372.0684	1205.0342	12941.0	-0.21158068	-0.21646462	0.001513424117647059	0.0024532635294117655	2.5453079584775017E-5	9.69093425605554E-6
370.1062	1202.2124	12958.0	-0.14743762	-0.14018752	0.0037731211764705885	0.004486888235294117	1.329233564013841E-4	1.1962498269896186E-4
369.0	1201.1973	12974.0	-0.089328125	-0.06618511	0.0036318434375	0.004625150625	-8.829858685661794E-6	8.641399356617695E-6
367.22775	1200.0	12990.0	-0.05031881	-0.031186469	0.0024380821874999997	0.0021874150625000002	-7.4610078125E-5	-1.5235847265625E-4
367.0	1198.5	13007.0	-0.012520393	-0.023730617	0.002223436294117647	4.3857952941176484E-4	-1.262622902249134E-5	-1.0287267841695503E-4
367.0	1198.0	13040.0	0.022669796	-0.0065387385	0.0010663693636363636	5.209660151515151E-4	-3.5062634257008585E-5	2.4965601739318267E-6
365.5	1195.5	13074.0	0.008932032	-0.03620242	-4.0405188235294114E-4	-8.724612205882352E-4	-4.324768370556779E-5	-4.098315399234559E-5
366.0	1194.1097	13090.0	-0.026765697	-0.075797245	-0.0022311080625	-0.0024746765625	-1.1419101125919118E-4	-1.0013845886948529E-4
367.42462	1191.5753	13107.0	0.06585132	-0.1609898	0.005448059823529412	-0.005011326764705882	4.517157580017301E-4	-1.4921471777681658E-4
367.0	1188.2562	13125.0	0.051838923	-0.20155327	-7.784665000000002E-4	-0.002253526111111112	-3.4591812908496734E-4	1.5321114742193164E-4
368.31683	1185.3663	13140.0	0.065484636	-0.21593371	9.097141999999998E-4	-9.586959999999997E-4	1.1254537999999999E-4	8.63220074074075E-5
369.0	1182.554	13162.0	0.070969805	-0.21314852	2.4932586363636354E-4	1.2659954545454514E-4	-3.0017651652892553E-5	4.933161570247931E-5
369.0	1178.7834	13179.0	0.036254466	-0.229152	-0.002042078764705882	-9.413811764705874E-4	-1.3478850754954387E-4	-6.282239540736075E-5
369.0	1174.8534	13193.0	0.011791319	-0.24818164	-0.0017473676428571426	-0.001359260000000001	2.1050794417767104E-5	-2.9848487394958116E-5
367.98856	1168.9657	13207.0	-0.03063058	-0.31348813	-0.0030301356428571427	-0.004664749285714283	-9.162628571428572E-5	-2.3610637755102016E-4
367.0	1162.2147	13223.0	-0.095524035	-0.39907542	-0.004055840937499999	-0.005349205625000002	-6.410658091517854E-5	-4.2778521205357454E-5
367.0	1156.4132	13239.0	-0.077721	-0.44775915	0.0011126896874999997	-0.003042733124999999	3.2303316406249994E-4	1.4415453125000022E-4
367.0	1150.5494	13256.0	-0.028179038	-0.4303977	0.002914233058823529	0.0010212617647058825	1.0597313948961937E-4	2.3905852292387537E-4
367.0	1144.5958	13272.0	0.013018941	-0.3862196	0.0025748736874999997	0.00276113125	-2.1209960707720577E-5	1.0874184283088234E-4
366.27127	1139.5426	13289.0	0.01987162	-0.32997227	4.030987647058824E-4	0.003308666470588234	-1.2775146604671278E-4	3.220795415224908E-5
366.0	1133.9987	13306.0	-0.019293902	-0.3011333	-0.0023038542352941177	0.001696410000000001	-1.592325294117647E-4	-9.483861591695489E-5
365.0	1129.1285	13322.0	-0.05625592	-0.29432842	-0.002310126125	4.253050000000008E-4	-3.9199310661764287E-7	-7.944406250000001E-5
365.0	1125.8578	13339.0	-0.04763424	-0.24182104	5.071576470588235E-4	0.0030886694117647053	1.6572257482698962E-4	1.566684948096885E-4
365.0	1122.0754	13355.0	-0.015817706	-0.19476329	0.001988533375	0.002941109374999999	9.258598299632354E-5	-9.222502297794152E-6
366.42377	1120.5763	13372.0	0.045187328	-0.1214309	0.003588531411764706	0.00431367	9.411753157439447E-5	8.073886029411773E-5
368.3745	1118.6255	13389.0	0.11518778	-0.05916742	0.004117673647058824	0.0036625576470588235	3.112601384083046E-5	-3.830072664359864E-5
370.27457	1116.7255	13405.0	0.16682549	-0.057459667	0.0032273568749999993	1.0673456249999996E-4	-5.564479825367652E-5	-2.2223894278492647E-4
371.0	1114.739	13422.0	0.14139067	-0.07903742	-0.001496165882352941	-0.001269279588235294	-2.778542798442906E-4	-8.0942008866782E-5
374.34735	1114.0	13438.0	0.14242597	-0.07112178	6.470625000000105E-5	4.947275000000001E-4	9.755450827205888E-5	1.1025044301470588E-4
376.15488	1110.8451	13455.0	0.13448964	-0.116703555	-4.668429411764717E-4	-0.0026812808823529414	-3.1267599480968986E-5	-1.868240224913495E-4
379.1225	1108.9387	13472.0	0.16323039	-0.12646547	0.001690632352941177	-5.742302941176468E-4	1.269103114186852E-4	1.2394415224913498E-4
383.04105	1104.959	13488.0	0.22444998	-0.1873418	0.0038262243749999994	-0.0038047706250000004	1.3347450137867639E-4	-2.019087706801471E-4
386.9474	1102.0526	13505.0	0.26588038	-0.22137472	0.0024370823529411786	-0.0020019364705882348	-8.171423659169534E-5	1.0604906790657445E-4
389.8725	1100.1274	13521.0	0.25499728	-0.20337649	-6.801937500000022E-4	0.0011248893750000002	-1.948297564338238E-4	1.954266153492647E-4
392.83093	1097.3381	13538.0	0.22560538	-0.15251093	-0.001728935294117647	0.0029920917647058825	-6.169067906574381E-5	1.0983543468858131E-4
395.7844	1094.4312	13554.0	0.16495912	-0.14438519	-0.0037903912500000005	5.078587499999995E-4	-1.288409972426471E-4	-1.5526456341911769E-4
400.2666	1090.4889	13571.0	0.17442563	-0.18381898	5.568535294117654E-4	-0.0023196347058823527	2.557202811418686E-4	-1.6632314446366777E-4
405.08133	1086.6124	13588.0	0.2493558	-0.24838671	0.004407657058823529	-0.0037981017647058836	2.2651785467128023E-4	-8.696865051903123E-5
410.293	1081.707	13604.0	0.3409993	-0.30620188	0.005727718750000001	-0.003613448124999998	8.25038556985295E-5	1.1540852481617837E-5
414.1548	1077.8452	13621.0	0.33788177	-0.299586	-1.8338411764705763E-4	3.891694117647037E-4	-3.477119333910035E-4	2.3544809039792366E-4
419.5	1074.0	13637.0	0.312911	-0.27217263	-0.001560673125000002	0.0017133356249999995	-8.608056295955902E-5	8.276038832720599E-5
421.44012	1070.1198	13654.0	0.21667333	-0.23438632	-0.005661039411764705	0.0022227241176470598	-2.4119801686851196E-4	2.996402897923884E-5
425.75046	1067.6248	13671.0	0.18465973	-0.18726878	-0.0018831529411764709	0.0027716200000000007	2.2222861591695496E-4	3.228799307958476E-5
430.67224	1064.664	13688.0	0.22508451	-0.15197693	0.002377928235294117	0.0020759911764705874	2.5065183391003457E-4	-4.091934256055372E-5
434.52103	1061.479	13704.0	0.25023946	-0.14407131	0.0015721843750000023	4.941012500000001E-4	-5.035899126838218E-5	-9.88681204044117E-5
438.4318	1059.784	13720.0	0.25238186	-0.11824269	1.338999999999993E-4	0.0016142887500000007	-8.989277343750019E-5	7.001171875000003E-5
442.27466	1059.0	13737.0	0.25152338	-0.077250674	-5.0498823529411457E-5	0.002411295058823529	-1.0846989619377103E-5	4.6882724048442834E-5
448.21686	1059.0	13754.0	0.2725271	-0.007929312	0.0012355129411764708	0.004077727176470588	7.56477508650519E-5	9.802541868512112E-5
454.0233	1060.0078	13770.0	0.34873223	0.077133894	0.004762820624999997	0.005316450375	2.204567302389704E-4	7.742019990808827E-5
460.7646	1061.0	13787.0	0.4180886	0.1377035	0.004079786470588235	0.003562918000000001	-4.017847967128011E-5	-1.0314896323529408E-4
468.29346	1062.8586	13803.0	0.46948168	0.14622496	0.003212067500000002	5.325912499999988E-4	-5.423243566176456E-5	-1.8939542187500013E-4
478.04037	1065.8081	13820.0	0.5584207	0.17928648	0.005231707058823528	0.0019447952941176478	1.1880232698961917E-4	8.307082612456759E-5
486.0552	1068.7638	13836.0	0.5996449	0.21483207	0.0025765125000000028	0.002221599375000001	-1.6594965992647033E-4	1.7300255055147074E-5
492.08774	1071.6959	13853.0	0.5318328	0.22551426	-0.003988947058823532	6.283641176470576E-4	-3.862035034602079E-4	-9.371972102076137E-5
497.04816	1073.6827	13870.0	0.3739196	0.19778627	-0.009289011764705882	-0.001631058235294118	-3.1176851211072647E-4	-1.3290719723183387E-4
501.24634	1075.6232	13886.0	0.21810335	0.1316685	-0.009738515625000001	-0.0041323606249999995	-2.8093991268382458E-5	-1.563313993566176E-4
504.71442	1077.5715	13903.0	0.11916261	0.0914347	-0.005820043529411765	-0.0023666941176470587	2.304983585640139E-4	1.0386273572664358E-4
507.49548	1078.0	13919.0	0.12004964	0.05421703	5.543937499999981E-5	-0.0023261043749999996	3.672176815257353E-4	2.5368589154411893E-6
510.40744	1080.4075	13936.0	0.12641117	0.06341881	3.7420764705882296E-4	5.412811764705886E-4	1.8751074826989596E-5	1.686697383217993E-4
512.3951400000001	1081.3951	13953.0	0.10089872	0.062123865	-0.001500732352941176	-7.617323529411797E-5	-1.1029058823529405E-4	-3.632084775086509E-5
514.28998	1081.0	13970.0	0.08471055	0.02261305	-9.522452941176471E-4	-0.0023241655882352942	3.2263944636678164E-5	-1.3223484429065741E-4
516.24936	1082.0	13986.0	0.0792483	0.018105486	-3.413906250000001E-4	-2.817227499999999E-4	3.817841681985294E-5	1.276526773897059E-4
517.5	1083.5	14003.0	0.08279503	0.04028833	2.0863117647058893E-4	0.001304873176470588	3.2354223615917005E-5	9.33291721453287E-5
518.0	1084.1503	14019.0	0.048209134	0.039805442	-0.0021616185000000003	-3.0180499999999614E-5	-1.4814060477941183E-4	-8.344085477941172E-5
519.04526	1084.0	14037.0	0.024933679	0.035636093	-0.0012930808333333334	-2.3163050000000015E-4	4.825209259259261E-5	-1.1191666666666697E-5
519.0	1085.0066	14053.0	-0.008341069	0.033358894	-0.00207967175	-1.4232493750000004E-4	-4.916193229166666E-5	5.581597656250007E-6
520.0	1087.8413	14085.0	0.014330282	0.08229713	7.0847971875E-4	0.0015293198749999999	8.712973339843749E-5	5.2238900390625E-5
519.0	1089.8297	14102.0	-0.027492315	0.13228138	-0.0024601527647058826	0.0029402500000000006	-1.8639014608564015E-4	8.29958897058824E-5
518.0	1091.7656	14119.0	-0.07637075	0.15297364	-0.0028752020588235293	0.0012171917647058818	-2.441466435986157E-5	-1.0135636678200698E-4
515.54846	1094.7258	14135.0	-0.12407587	0.17019767	-0.0029815700000000002	0.001076501875	-6.6479963235294354E-6	-8.793118106617607E-6
513.35333	1096.6466	14152.0	-0.1821777	0.16875382	-0.0034177547058823524	-8.493235294117626E-5	-2.565792387543248E-5	-6.831966046712802E-5
511.3747	1100.2506	14170.0	-0.17563	0.17742956	3.6376111111111054E-4	4.8198555555555483E-4	2.100842120551924E-4	3.1495439360929504E-5
508.42947	1103.141	14190.0	-0.18220982	0.19823578	-3.289909999999993E-4	0.0010403110000000008	-3.463760555555549E-5	2.79162722222223E-5
506.54428	1106.9114	14204.0	-0.16231781	0.2222974	0.0014208578571428562	0.0017186871428571432	1.2498920408163253E-4	4.845543877551017E-5
503.06213	1109.4689	14218.0	-0.1580322	0.2169894	3.0611499999999965E-4	-3.791428571428577E-4	-7.962448979591834E-5	-1.4984500000000007E-4
500.2949	1113.7051	14235.0	-0.18455182	0.22605708	-0.0015599776470588231	5.333929411764702E-4	-1.0977015570934252E-4	5.367857637172517E-5
497.33502	1116.665	14252.0	-0.19229318	0.19725193	-4.5537411764705896E-4	-0.0016944205882352941	6.497667820069201E-5	-1.3104785467128025E-4
494.46216	1119.2689	14268.0	-0.19106339	0.18773249	7.686187500000052E-5	-5.949649999999994E-4	3.3264749540441214E-5	6.871597426470592E-5
492.77142	1122.2286	14285.0	-0.16240391	0.16990714	0.0016858517647058817	-0.0010485499999999994	9.464646410034595E-5	-2.6681470588235298E-5
489.70386	1126.2961	14302.0	-0.13881357	0.19229402	0.0013876670588235302	0.001316875294117647	-1.754027681660891E-5	1.3914266435986156E-4
