# Supplementary material for: Finger drawing on smartphone screens enables early Parkinson’s disease detection through hybrid 1D-CNN and BiGRU deep learning architecture
Source: PLoS One. 2025 Jul 14;20(7):e0327733. doi: 10.1371/journal.pone.0327733 (PMC12258557; doi:10.1371/journal.pone.0327733)
Supplement: S2 File — (ZIP) [file pone.0327733.s002.zip › Dataset/Spiral/patient/004_PD_SPIR_R.txt]

583.08923	644.0	0.0	0.0	0.0	0.0	0.0	0.0	0.0
584.925	644.0	17.0	0.06033397	-0.11462676	0.0035490570588235294	-0.006742750588235293	2.0876806228373702E-4	-3.9663238754325254E-4
586.83527	645.83527	33.0	0.11769884	0.0071844263	0.003585304375	0.00761319914375	2.2654572610294077E-6	8.972468582490808E-4
589.46265	646.7313	50.0	0.14218181	0.063060805	0.0014401747058823526	0.003286845805882353	-1.2618409818339102E-4	-2.544913728157439E-4
592.2657	649.2657	66.0	0.17675278	0.125891	0.0021606856250000004	0.0039268871875	4.503193244485299E-5	4.000258635110295E-5
598.03577	653.0179	83.0	0.26775295	0.21781498	0.005352951176470588	0.00540729294117647	1.877803265570934E-4	8.708269139273353E-5
605.59357	659.59357	100.0	0.42523864	0.3363104	0.009263864117647059	0.006970318823529413	2.3005370242214535E-4	9.194269896193779E-5
614.68787	666.35034	117.0	0.5774868	0.45413283	0.008955774117647057	0.006930731176470587	-1.8122941176470717E-5	-2.328685121107387E-6
627.1568	673.661	133.0	0.7601459	0.54897743	0.011416193750000005	0.0059277875	1.5377622702205925E-4	-6.268397977941169E-5
644.8099	681.3599	150.0	1.0187974	0.55414015	0.015214794117647054	3.0368941176470973E-4	2.2344708044982642E-4	-3.308292993079583E-4
661.7906	689.51624	166.0	1.1931622	0.5522669	0.0108978	-1.1707812500000303E-4	-2.698121323529409E-4	-2.6297971047794548E-5
679.30554	698.05865	183.0	1.2935431	0.5256483	0.005904758823529412	-0.0015658000000000028	-2.9370830449826986E-4	-8.52189338235294E-5
702.4594	710.0935	199.0	1.357655	0.6145069	0.004006993750000007	0.005553662500000001	-1.186103170955878E-4	4.449664062500002E-4
724.06323	722.63794	216.0	1.4352878	0.76931643	0.004566635294117644	0.009106442941176476	3.2920090830449224E-5	2.089870847750868E-4
738.24866	730.8564	233.0	1.270745	0.7591852	-0.009678988235294117	-5.959547058823557E-4	-8.3797785467128E-4	-5.707292733564018E-4
747.9144	739.5315	249.0	0.84423536	0.62300605	-0.0266568525	-0.008511196875000002	-0.0010611165165441178	-4.947026355698529E-4
758.3876	748.1563	266.0	0.46538195	0.47649804	-0.022285494705882352	-0.008618118235294115	2.5713869377162643E-4	-6.28949178200667E-6
774.1483	757.7655	283.0	0.42703912	0.4264097	-0.0022554605882352937	-0.002946372941176471	0.0011782373010380623	3.336320761245673E-4
791.9529	769.9623	299.0	0.75799423	0.5611732	0.020684694375	0.008422718750000002	0.001433759685202206	7.105682306985296E-4
808.9418	790.589	315.0	1.1544503	0.96050835	0.024778504374999996	0.024958446874999998	2.5586312499999977E-4	0.0010334830078124998
827.7214	813.4935	332.0	1.2871811	1.4165508	0.007807694117647061	0.026826026470588234	-9.982829563148785E-4	1.0985762326989624E-4
847.91833	834.9939	348.0	1.2812878	1.6409497	-3.6833124999999245E-4	0.014024931249999997	-5.110015854779408E-4	-8.000684512867648E-4
867.65765	865.1837	365.0	1.2512366	1.8104533	-0.0017677176470588334	0.009970800000000005	-8.231684688581418E-5	-2.3847830882352893E-4
884.39874	894.52295	383.0	1.18682	1.9553132	-0.0035786999999999963	0.008047772222222218	-1.006101307189535E-4	-1.0683487654321041E-4
902.10333	926.89624	399.0	1.0847158	2.0330195	-0.006381512500000006	0.00485664375	-1.7517578125000058E-4	-1.994455295138886E-4
921.082	959.3312	416.0	1.0359751	2.1717212	-0.0028670999999999983	0.008158923529411761	2.0673014705882396E-4	1.942517517301036E-4
935.6827	984.36536	432.0	0.96792746	1.9223884	-0.004252977499999998	-0.015583299999999994	-8.661734374999997E-5	-0.0014838889705882348
945.7369	1009.1449	448.0	0.81125313	1.5877305	-0.009792145624999998	-0.020916118750000004	-3.4619800781250003E-4	-3.333011718750006E-4
952.4809	1027.6157	464.0	0.48528796	1.2474566	-0.020372823124999998	-0.021267118749999994	-6.6129234375E-4	-2.1937499999999388E-5
956.5276	1040.5826	481.0	0.109197184	0.76079154	-0.022122986823529412	-0.028627356470588235	-1.0295080579584788E-4	-4.329551600346024E-4
958.63403	1057.3405	498.0	-0.08520457	0.59475857	-0.011435397294117647	-0.009766645294117651	6.286817370242215E-4	0.0011094535986159166
960.5	1076.0	515.0	-0.101261415	0.7342318	-9.44520294117647E-4	0.008204307647058824	6.171104117647058E-4	0.0010571148788927338
960.0	1091.0566	531.0	-0.11126938	0.8947424	-6.254978125000005E-4	0.010031912500000004	1.993890510110291E-5	1.1422530330882372E-4
960.0	1102.6066	548.0	-0.11456258	0.8925375	-1.937176470588233E-4	-1.2970000000000383E-4	2.5398833261245715E-5	-5.977419117647063E-4
961.1121	1119.1215	565.0	-0.05801895	0.8473786	0.003326095882352941	-0.0026564058823529413	2.0704785467128025E-4	-1.4862975778546692E-4
966.2198	1150.2455	581.0	0.12294081	1.2274201	0.011309985	0.023752593750000002	4.989930698529412E-4	0.001650562477022059
973.61584	1174.8475	597.0	0.3651139	1.6938388	0.015135818124999999	0.029151168749999998	2.3911457031249993E-4	3.3741093749999973E-4
978.5667	1202.7501	614.0	0.53413916	2.0307462	0.009942662352941174	0.019818082352941167	-3.054797512975779E-4	-5.490050821799312E-4
979.0	1228.7576	630.0	0.38242874	1.9713104	-0.009481901249999997	-0.0037147374999999955	-0.0012140352251838232	-0.0014708012408088226
977.3975	1248.0249	647.0	0.030547947	1.4953041	-0.020698870176470586	-0.028000370588235287	-6.598217015570934E-4	-0.0014285666522491347
974.0499	1268.2255	664.0	-0.29491088	1.117767	-0.01914463688235294	-0.022208064705882356	9.142548788927327E-5	3.407238754325254E-4
970.36194	1289.5093	681.0	-0.41850063	1.0767576	-0.0072699852941176465	-0.0024123176470588156	6.985089169550173E-4	0.001164455709342561
965.21545	1307.3536	697.0	-0.42115602	0.99585605	-1.659618750000022E-4	-0.005056346875000006	4.4400146369485277E-4	-1.6525182674632442E-4
961.823	1318.6194	714.0	-0.34566373	0.8467535	0.004440722941176471	-0.008770738235294114	2.7098145977508666E-4	-2.1849360942906518E-4
957.97076	1334.263	730.0	-0.29156378	0.75138825	0.0033812468750000005	-0.005960328125000004	-6.621725413602942E-5	1.7565063189338187E-4
954.326	1349.6962	747.0	-0.23449762	0.69980013	0.0033568329411764707	-0.003034595294117648	-1.436113754325284E-6	1.721019312283739E-4
950.4976	1363.2583	763.0	-0.20385233	0.7776938	0.0019153306249999995	0.004868354375000002	-9.009389476102945E-5	4.939343543198531E-4
946.6588	1373.6824	780.0	-0.20370297	0.7868295	8.785882352940429E-6	5.37394117647057E-4	-1.1214969074394465E-4	-2.54762368079585E-4
941.5	1381.0	797.0	-0.26453	0.5601245	-0.0035780605882352926	-0.013335588235294113	-2.1099096885813137E-4	-8.160577854671277E-4
931.798	1389.202	813.0	-0.43721172	0.30785465	-0.010792607500000002	-0.015766865625	-4.5090918198529434E-4	-1.51954836856618E-4
915.5492	1402.1445	830.0	-0.7824367	0.416072	-0.02030735176470588	0.0063657264705882345	-5.596908391003457E-4	0.0013019171820934255
899.3678	1416.6322	847.0	-1.1132686	0.70544153	-0.019460700000000004	0.017021737058823528	4.980304498269855E-5	6.26824152249135E-4
886.60565	1432.4507	863.0	-1.1559923	1.011487	-0.002670231250000002	0.019127841875000003	0.0010494042968750002	1.3163155101102966E-4
874.0893	1446.8959	879.0	-1.0167583	1.1229898	0.008702125000000005	0.006968925000000001	7.107722656250004E-4	-7.599323046875001E-4
857.7511	1460.5991	896.0	-0.8056559	0.95068645	0.012417788235294118	-0.010135491176470593	2.1856842560553607E-4	-0.001006142128027682
840.3072	1479.4365	913.0	-0.9077513	0.96257806	-0.0060056117647058855	6.995064705882384E-4	-0.001083729411764706	6.373528027681666E-4
824.8945	1499.382	929.0	-1.047779	1.1203798	-0.008751731249999999	0.009862608750000001	-1.7163246783088207E-4	5.726938924632352E-4
811.5025	1514.9972	946.0	-1.0092565	1.1915823	0.0022660294117647067	0.00418838235294118	6.481035683391003E-4	-3.337780233564013E-4
795.54626	1525.3025	962.0	-0.89586544	0.9513534	0.007086941249999999	-0.015014306250000005	3.013069898897058E-4	-0.001200168037683824
774.42145	1538.6409	979.0	-1.0035905	0.7110153	-0.00633676823529412	-0.014137535294117647	-7.896299697231835E-4	5.157476211072696E-5
756.53595	1551.1387	996.0	-1.1686494	0.5554633	-0.00970934705882353	-0.009150117647058824	-1.9838698961937705E-4	2.9337750865051894E-4
741.7799	1563.1926	1012.0	-1.1483368	0.61250055	0.0012695375000000009	0.0035648281250000025	6.861802849264706E-4	7.946841107536767E-4
721.0442	1576.3909	1029.0	-1.1272594	0.7489628	0.0012398470588235308	0.00802719117647059	-1.7464965397923593E-6	2.6249194420415215E-4
699.14166	1586.8318	1046.0	-1.1746565	0.73802114	-0.002788064705882351	-6.436270588235338E-4	-2.3693598615916954E-4	-5.100481314878896E-4
680.5441	1593.152	1063.0	-1.2672001	0.5464585	-0.005443741176470585	-0.011268390588235295	-1.5621626297577845E-4	-6.249860899653978E-4
660.92224	1597.1797	1078.0	-1.2898908	0.28400305	-0.0015127133333333377	-0.01749703	2.620685228758165E-4	-4.1524262745098035E-4
638.4369	1599.4636	1095.0	-1.2787929	0.034739617	6.528176470588232E-4	-0.01466255488235294	1.2738417531718592E-4	1.6673383044982706E-4
619.8412	1600.0	1112.0	-1.2124575	-0.11559812	0.003902082352941179	-0.008843396294117647	1.9113321799307977E-4	3.42303446366782E-4
606.2106	1598.7764	1129.0	-1.0402278	-0.17752454	0.010131158823529407	-0.0036427305882352945	3.6641626297577814E-4	3.059215121107266E-4
584.1851	1597.9373	1145.0	-1.0464643	-0.17952502	-3.8978124999999864E-4	-1.2502999999999993E-4	-6.575587545955879E-4	2.198562867647059E-4
559.81586	1596.136	1162.0	-1.1913587	-0.19083615	-0.008523200000000005	-6.653605882352943E-4	-4.784363970588239E-4	-3.178415224913496E-5
537.52985	1591.3824	1178.0	-1.4286276	-0.24628603	-0.014829306249999993	-0.0034656174999999987	-3.9413164062499927E-4	-1.7501605698529404E-4
508.36487	1584.7703	1195.0	-1.721156	-0.38127333	-0.017207552941176464	-0.007940429411764708	-1.3989686418685123E-4	-2.6322423010380645E-4
481.4053	1575.6943	1212.0	-1.8322945	-0.55666	-0.006537558823529414	-0.010316862941176471	6.276467128027677E-4	-1.3979020761245667E-4
455.5798	1564.82	1228.0	-1.7315222	-0.73093593	0.006298268750000002	-0.010892245624999998	8.022392233455885E-4	-3.596141773897041E-5
427.31808	1553.3273	1245.0	-1.7278665	-0.8181735	2.1504117647058404E-4	-0.005131621764705881	-3.578369160899658E-4	3.388602270761245E-4
406.84515	1542.2792	1261.0	-1.5222781	-0.8200729	0.012849274999999993	-1.1871249999999972E-4	7.896396139705881E-4	3.133068290441176E-4
379.95547	1533.3185	1278.0	-1.3902204	-0.71220934	0.0077681000000000035	0.006344915294117646	-2.9889264705882296E-4	3.8021339965397914E-4
351.30923	1523.7533	1294.0	-1.563817	-0.58742833	-0.0108497875	0.007798813124999998	-0.0011636179687500002	9.086861443014703E-5
326.17758	1510.628	1311.0	-1.6053185	-0.5959993	-0.0024412647058823576	-5.041747058823503E-4	4.94618987889273E-4	-4.884110488754322E-4
295.0258	1492.8911	1327.0	-1.7663666	-0.8418255	-0.010065506249999995	-0.0153641375	-4.765150965073523E-4	-9.287476746323531E-4
272.0719	1474.5134	1344.0	-1.741434	-1.1643054	0.0014666235294117696	-0.018969405882352935	6.783605752595156E-4	-2.1207461072664328E-4
248.34634	1457.4369	1361.0	-1.4567294	-1.301637	0.016747329411764704	-0.008078329411764706	8.988650519031137E-4	6.406515570934252E-4
223.5	1439.0	1377.0	-1.3833797	-1.2545267	0.004584356249999991	0.002944393749999996	-7.601858226102946E-4	6.889201976102939E-4
206.83829	1415.4331	1394.0	-1.1739835	-1.2941605	0.012317423529411767	-0.002331400000000003	4.548863105536339E-4	-3.1034080882352935E-4
193.41101	1397.0138	1410.0	-0.8480506	-1.2905558	0.020370806250000005	2.2529375000000795E-4	5.033364200367649E-4	1.5979335937500068E-4
178.92613	1380.7919	1427.0	-0.6977984	-1.1849157	0.00883836470588235	0.0062141235294117655	-6.78378914359862E-4	3.5228410467127985E-4
165.15866	1361.2494	1443.0	-0.56173146	-1.1023452	0.008504183750000005	0.0051606562499999925	-2.0886309742646587E-5	-6.584170496323581E-5
151.91656	1337.7021	1460.0	-0.64217407	-1.1444867	-0.004731918235294123	-0.0024789117647058857	-7.785942344290663E-4	-4.4938635380622815E-4
143.84705	1318.1177	1477.0	-0.65157664	-1.2773712	-5.530923529411764E-4	-0.007816735294117638	2.4581328719723214E-4	-3.139896193771619E-4
136.36586	1293.122	1493.0	-0.44657615	-1.4617847	0.012812530625000002	-0.01152584375	8.353514361213236E-4	-2.3181927849264764E-4
130.5	1262.5	1510.0	-0.2605132	-1.7124547	0.010944879411764707	-0.014745294117647068	-1.0986183607266444E-4	-1.8937943339100398E-4
124.73842	1240.9536	1526.0	-0.18909772	-1.6946429	0.0044634675	0.0011132375000000028	-4.0508824448529416E-4	9.91158226102942E-4
121.33517	1210.6813	1543.0	-0.14852113	-1.7487592	0.0023868582352941175	-0.0031833117647058827	-1.2215348615916957E-4	-2.527381920415227E-4
118.83133	1184.6387	1559.0	-0.12998873	-1.7444696	0.0011582750000000003	2.681000000000072E-4	-7.678645220588232E-5	2.1571323529411812E-4
117.0	1152.2129	1576.0	-0.05976658	-1.765741	0.004130714705882353	-0.0012512588235294147	1.7484939446366782E-4	-8.937404844290717E-5
117.92627	1119.2534	1593.0	0.03732123	-1.9752036	0.0057110476470588235	-0.012321329411764703	9.296076124567472E-5	-6.511806228373699E-4
121.63832	1088.2551	1609.0	0.20888282	-2.0743687	0.010722599374999999	-0.00619781875	3.132219829963235E-4	3.827194163602939E-4
128.01573000000002	1055.691	1626.0	0.3933634	-2.0481727	0.01085179882352941	0.0015409411764705945	7.599967560553618E-6	4.5522117214532914E-4
133.84319	1030.784	1642.0	0.5295191	-1.8071165	0.008509731250000003	0.01506601249999999	-1.4637922334558798E-4	8.453169577205872E-4
140.0526	1000.7897	1659.0	0.5319528	-1.5932595	1.4315882352941076E-4	0.012579823529411763	-4.921513192041525E-4	-1.4624641003460156E-4
147.62517	974.71826	1676.0	0.504863	-1.5548798	-0.0015935176470588267	0.002257629411764713	-1.021574394463669E-4	-6.071878892733558E-4
161.07745	953.4386	1693.0	0.6410756	-1.3763748	0.008012505882352942	0.010500294117647054	5.65060207612457E-4	4.8486262975778473E-4
180.3866	928.0587	1709.0	0.9990506	-1.3356463	0.022373437500000003	0.0025455312499999966	8.975582261029413E-4	-4.971726792279411E-4
198.29839	907.66846	1726.0	1.3064331	-1.2657995	0.018081323529411764	0.004108635294117653	-2.5247729238754346E-4	9.194729671280333E-5
211.45403	891.702	1743.0	1.3011888	-1.040842	-3.0848823529411643E-4	0.013232794117647054	-0.001081753633217993	5.367152249134942E-4
229.39015	876.12695	1759.0	1.1083972	-0.8979808	-0.012049475000000004	0.008928825000000001	-7.33811672794118E-4	-2.689980698529408E-4
248.82674	860.30786	1776.0	1.0279574	-0.7416074	-0.004731752941176468	0.009198435294117647	4.3045423875432565E-4	1.5859429065743833E-5
266.77472	845.82214	1792.0	1.1184165	-0.71715075	0.005653693749999994	0.001528540625000005	6.490904181985289E-4	-4.793684168198526E-4
282.0	832.5	1809.0	1.1251596	-0.7783507	3.966529411764707E-4	-0.0035999970588235296	-3.0923769463667784E-4	-3.0167868728373735E-4
303.7953	819.78613	1826.0	1.1630328	-0.7491292	0.0022278352941176565	0.0017189117647058766	1.0771660899654034E-4	3.128769896193768E-4
330.41647	805.1604	1842.0	1.3498943	-0.7602523	0.01167884375	-6.951937499999963E-4	5.906880284926465E-4	-1.5088159466911707E-4
346.5261	793.6493	1858.0	1.3699688	-0.7353015	0.0012546562499999997	0.0015594249999999962	-6.515117187500001E-4	1.4091367187499954E-4
376.13226	784.9669	1875.0	1.5709649	-0.6294107	0.0118233	0.006228870588235298	6.216849264705882E-4	2.746732698961942E-4
401.30283	779.4243	1892.0	1.662407	-0.41728184	0.005378947058823521	0.012478168235294115	-3.79079584775087E-4	3.676057439446363E-4
422.29767	774.2252	1908.0	1.5182595	-0.20275621	-0.009009218749999992	0.013407851875000001	-8.992603630514696E-4	5.810522748161788E-5
445.0047	773.0	1925.0	1.4276817	-0.020320848	-0.00532810588235295	0.01073149188235294	2.165360510380613E-4	-1.574329407439448E-4
463.83948	774.0	1942.0	1.2299713	0.12711413	-0.011630023529411756	0.008672645764705882	-3.707010380622827E-4	-1.2110859515570931E-4
478.0414	774.0	1958.0	0.88759065	0.19249277	-0.021398790625000004	0.004086165000000001	-6.105479434742655E-4	-2.8665504779411754E-4
493.33792	776.5845	1975.0	0.7830039	0.23257565	-0.006152161764705886	0.0023578164705882346	8.968605211937717E-4	-1.0166756055363331E-4
510.73187	781.6494	1992.0	0.7879068	0.30940914	2.8840588235294374E-4	0.004519617058823531	3.7885692041522527E-4	1.271647404844292E-4
526.7988	790.49927	2008.0	0.85014987	0.4693478	0.0038901918749999972	0.009996166249999997	2.2511162454044085E-4	3.422843244485291E-4
538.63434	799.6344	2024.0	0.89144385	0.66347337	0.002580873750000004	0.012132848124999998	-8.183238281249958E-5	1.3354261718750006E-4
549.93054	810.10876	2041.0	0.74271846	0.8002086	-0.008748552352941181	0.008043248823529418	-6.664368295847756E-4	-2.405646647923871E-4
561.229	819.735	2057.0	0.54675233	0.7599451	-0.012247883124999998	-0.0025164687500000005	-2.1870817325367602E-4	-6.599823483455886E-4
575.79266	829.5945	2074.0	0.6061571	0.67025	0.003494398235294117	-0.005276182352941178	9.260165506055361E-4	-1.623360942906575E-4
589.3833	842.3833	2091.0	0.78590596	0.6759355	0.010573462352941177	3.3444117647058884E-4	4.1641553633218E-4	3.3003667820069213E-4
605.1036	860.8795	2108.0	0.96113366	0.91815835	0.010307511764705882	0.01424840294117647	-1.5644152249134982E-5	8.184683391003459E-4
621.46136	879.4614	2124.0	1.0241532	1.1856073	0.003938721249999999	0.016715559375	-3.980494071691177E-4	1.5419727711397067E-4
641.9896	894.16064	2140.0	1.1463718	1.2398491	0.007638662500000004	0.0033901125000000004	2.3124632812500032E-4	-8.328404296875E-4
658.75586	904.8169	2157.0	1.2207375	1.0160094	0.004374452941176469	-0.013167041176470592	-1.920123269896197E-4	-9.739502162629761E-4
670.592	914.5919	2174.0	1.0838183	0.6099579	-0.008054070588235302	-0.02388538235294117	-7.31089619377163E-4	-6.304906574394457E-4
678.0099	925.5148	2190.0	0.6618995	0.39908165	-0.026369924999999995	-0.013179765625000003	-0.0011447409007352932	6.691010454963229E-4
684.1109	937.2218	2207.0	0.23397389	0.4886639	-0.02517209470588235	0.005269544117647057	7.046060553633199E-5	0.0010852535142733563
689.70844	947.4169	2223.0	0.03504877	0.6166836	-0.012432819999999999	0.008001231250000001	7.96204669117647E-4	1.7073044577205898E-4
696.91656	955.9165	2240.0	0.15804775	0.6131484	0.007235234117647058	-2.0795294117646827E-4	0.0011569443598615915	-4.8289318771626286E-4
701.97565	964.3009	2257.0	0.2621093	0.5220337	0.006121267647058824	-0.005359688235294117	-6.552743944636672E-5	-3.030432525951558E-4
709.7798	974.1697	2273.0	0.38437575	0.4624455	0.007641653125000002	-0.0037242625000000022	9.502409237132362E-5	1.0221410845588218E-4
717.3346	988.6692	2290.0	0.45679295	0.63871443	0.004259835294117644	0.010368760588235297	-1.9893046064013866E-4	8.290013581314882E-4
725.8738	1007.65295	2306.0	0.5175974	0.9649725	0.0038002781250000006	0.020391129374999997	-2.872232306985273E-5	6.263980491727938E-4
733.48285	1026.8364	2323.0	0.53209186	1.3248755	8.526152941176463E-4	0.021170764705882358	-1.733919312283738E-4	4.586090181660944E-5
738.4601	1040.1104	2339.0	0.45454627	1.298313	-0.004846599375	-0.0016601562500000028	-3.562009168198529E-4	-0.0014269325597426475
742.30145	1061.761	2356.0	0.26877108	1.1571225	-0.010927952352941176	-0.008305323529411764	-3.5772664576124563E-4	-3.9089219290657423E-4
744.51227	1091.1718	2373.0	0.10949182	1.4218482	-0.009369368235294117	0.015572099999999992	9.168141868512111E-5	0.001404554325259515
745.0	1111.7582	2389.0	-0.021149555	1.6239537	-0.0081650859375	0.012631593750000003	7.52676436121323E-5	-1.8378164062499928E-4
744.6773	1143.8082	2406.0	-0.09308401	1.8510821	-0.004231438529411764	0.01336049411764706	2.3139102400519037E-4	4.287649221453272E-5
742.727	1170.7744	2423.0	-0.15698406	1.9410608	-0.003758826470588236	0.005292864705882357	2.7800709342560467E-5	-4.7456643598615896E-4
737.9373	1189.2297	2439.0	-0.2911559	1.5105197	-0.008385740000000001	-0.026908818750000008	-2.8918209558823527E-4	-0.002012605215992648
729.4367	1213.8646	2456.0	-0.4712243	1.3398522	-0.01059225882352941	-0.010039264705882352	-1.2979522491349463E-4	9.923267084775093E-4
719.18634	1233.2205	2472.0	-0.6868034	1.2032033	-0.013473693749999998	-0.008540556249999998	-1.8008968290441176E-4	9.366927849264713E-5
707.1302	1245.4784	2489.0	-0.85330445	0.8367395	-0.009794179411764707	-0.02155669411764706	2.1644201989619356E-4	-7.656551686851213E-4
693.7951	1254.4028	2505.0	-0.94349486	0.58979404	-0.005636900625000003	-0.015434091249999997	2.59829924172794E-4	3.8266267922794145E-4
682.47516	1261.6832	2522.0	-0.90142053	0.23988761	0.002474960588235297	-0.020582731176470588	4.7716830666090005E-4	-3.028611721453289E-4
671.8395	1269.8004	2539.0	-0.7719062	0.08022808	0.00761849	-0.009391737058823528	3.0256055363321783E-4	6.582937716262976E-4
656.4999	1277.9376	2555.0	-0.78163326	0.24930348	-6.079412500000006E-4	0.0105672125	-5.141519531250001E-4	0.0012474343474264704
640.1182	1285.3918	2572.0	-0.89775574	0.4122544	-0.00683073411764706	0.00958534823529412	-3.6604663927335644E-4	-5.7756721453287025E-5
625.18463	1294.8846	2588.0	-1.0173918	0.51291245	-0.007477253749999996	0.0062911281249999965	-4.040747702205847E-5	-2.058887568933827E-4
612.7594	1302.4938	2605.0	-1.006277	0.5370236	6.538117647058747E-4	0.0014183029411764753	4.7829797145328644E-4	-2.8663677551903066E-4
600.51654	1308.2417	2622.0	-0.80945	0.44398698	0.011578058823529417	-0.005472742352941181	6.426027681660908E-4	-4.053556055363327E-4
585.80707	1313.9474	2638.0	-0.7033982	0.3393932	0.006628237500000002	-0.006537111249999998	-3.0936383272058845E-4	-6.652305606617609E-5
571.1536	1319.099	2655.0	-0.78619653	0.26091057	-0.004870490000000002	-0.004616625294117647	-6.763957352941179E-4	1.1296976211072653E-4
559.53876	1322.8204	2672.0	-0.82637477	0.19600411	-0.002363425882352943	-0.0038180270588235293	1.4747435986159167E-4	4.6976366782006926E-5
550.5666	1324.2866	2688.0	-0.6982161	0.12193493	0.008009916875000002	-0.004629323750000001	6.483339223345591E-4	-5.070604319852947E-5
545.42114	1326.193	2705.0	-0.40479162	0.05221128	0.017260263529411762	-0.004101391176470588	5.441380384948094E-4	3.1054857266436025E-5
539.77655	1327.0745	2721.0	-0.17952046	-0.01161686	0.014079447500000002	-0.00398925875	-1.9880100183823505E-4	7.0082766544117526E-6
535.2426	1327.0	2738.0	-0.09855237	-0.03960384	0.0047628288235294115	-0.0016462929411764707	-5.480363927335641E-4	1.3782151816608997E-4
530.4223	1327.0	2754.0	-0.14696117	-0.042657908	-0.00302555	-1.9087925E-4	-4.8677367647058823E-4	9.096335569852942E-5
524.8249	1327.275	2771.0	-0.24420168	-0.0270946	-0.00572003	9.15488705882353E-4	-1.5849882352941176E-4	6.508046799307959E-5
515.92264	1326.3845	2788.0	-0.40015426	-0.044997048	-0.009173681176470588	-0.0010530851764705882	-2.0315595155709338E-4	-1.1579846366782006E-4
503.5	1324.5	2804.0	-0.63789946	-0.09011087	-0.014859075	-0.002819613875	-3.5533711397058823E-4	-1.1040804365808823E-4
486.8592	1321.302	2821.0	-0.96817625	-0.1712914	-0.019428046470588236	-0.004775325294117648	-2.68763027681661E-4	-1.1504184818339107E-4
469.46207	1316.2386	2837.0	-1.2001811	-0.29163736	-0.014500303125000003	-0.0075216225	3.079839590992646E-4	-1.71643575367647E-4
444.0407	1309.4402	2854.0	-1.497084	-0.42203	-0.01746487647058824	-0.0076701552941176475	-1.7438666738754335E-4	-8.73722318339102E-6
422.50885	1301.8036	2870.0	-1.618938	-0.52879447	-0.007615874999999994	-0.006672779375	6.155625919117653E-4	6.233599494485297E-5
407.90552	1293.4528	2887.0	-1.4338889	-0.605117	0.010885241176470592	-0.004489560588235294	0.0010883009515570933	1.2842463451557095E-4
391.89444	1284.0525	2903.0	-1.0608563	-0.62825745	0.023314537499999996	-0.0014462781249999987	7.768310202205878E-4	1.9020515395220595E-4
374.02982	1276.2119	2920.0	-0.8274251	-0.5937644	0.013731247058823526	0.002029002941176472	-5.637229671280276E-4	2.0442829801038063E-4
358.33542	1267.0846	2936.0	-0.81254375	-0.5520896	9.30084375000001E-4	0.0026046750000000007	-8.000726677389703E-4	3.597950367647054E-5
347.5891	1259.0713	2953.0	-0.8292617	-0.5220263	-9.834088235294107E-4	0.0017684294117647002	-1.1255842344290657E-4	-4.9190916955017675E-5
341.1088	1254.4059	2970.0	-0.5749265	-0.4101721	0.014960894117647058	0.006579658823529416	9.379001730103804E-4	2.830134948096892E-4
336.5835	1250.5835	2986.0	-0.19157793	-0.24511436	0.023959285625	0.010316108749999999	5.623994692095589E-4	2.3352812040441142E-4
334.9156	1247.9155	3003.0	0.07694506	-0.11125722	0.015795470000000002	0.007873949411764706	-4.802244485294116E-4	-1.436564316608996E-4
333.00186	1244.0037	3020.0	0.14709654	-0.04659708	0.0041265576470588235	0.0038035376470588237	-6.8640660899654E-4	-2.394359861591695E-4
332.151	1239.302	3036.0	0.10343982	-0.15057185	-0.0027285449999999998	-0.0064984231250000005	-4.2844391544117645E-4	-6.438725482536765E-4
331.26462	1233.7938	3053.0	0.050104793	-0.28701192	-0.0031373545294117646	-0.008025886470588233	-2.4047619377162638E-5	-8.98507850346019E-5
331.0	1228.041	3069.0	0.012697277	-0.37111053	-0.00233796975	-0.005256163125000001	4.996154871323528E-5	1.7310770909926448E-4
331.0	1222.9323	3086.0	0.012043179	-0.39382902	-3.8476352941176504E-5	-0.0013363817647058813	1.3526431747404845E-4	2.3057537413494824E-4
331.0	1217.8505	3103.0	0.025927732	-0.3407932	8.167384117647058E-4	0.0031197541176470563	5.03067508650519E-5	2.621256401384081E-4
331.0	1210.9406	3119.0	0.023785219	-0.35303167	-1.3390706249999992E-4	-7.649043750000001E-4	-5.9415342141544106E-5	-2.4279115579044103E-4
333.20316	1201.9843	3136.0	0.0755331	-0.44995582	0.0030439930000000005	-0.005701420588235293	1.8693529779411768E-4	-2.903833066608996E-4
337.10617	1179.2568	3153.0	0.18120703	-0.9317787	0.006216113529411764	-0.028342522352941175	1.865953252595155E-4	-0.0013318295155709343
340.8848	1139.7296	3170.0	0.27136457	-1.8548542	0.005303384705882355	-0.05429855882352941	-5.368993079584761E-5	-0.0015268256747404843
344.6633	1115.8518	3185.0	0.32975897	-2.4494867	0.003892959999999997	-0.03964216666666667	-9.402831372549052E-5	9.770928104575157E-4
349.2114	1096.6287	3203.0	0.32122847	-2.1636598	-4.739166666666665E-4	0.015879272222222223	-2.4260425925925908E-4	0.0030845243827160498
353.2641	1083.8397	3219.0	0.29188028	-1.2762592	-0.0018342618749999998	0.055462537500000006	-8.502157552083333E-5	0.002473954079861111
356.5034	1076.4899	3236.0	0.25079918	-0.29439357	-0.002416535294117646	0.05775680176470588	-3.4251377595155665E-5	1.349567214532866E-4
361.20065	1073.5997	3252.0	0.23019893	0.16313168	-0.001287515625000001	0.028595328125	7.056372931985282E-5	-0.0018225921024816174
365.9323	1070.6892	3269.0	0.25419536	0.20031978	0.0014115547058823521	0.0021875352941176473	1.587688429930796E-4	-0.0015533995782871972
375.92307	1068.8462	3286.0	0.4218615	0.20751593	0.00986271411764706	4.233029411764697E-4	4.971270242214535E-4	-1.0377837370242222E-4
392.44797	1065.9005	3302.0	0.81542236	0.058216028	0.02459755375	-0.009331243874999999	9.209274770220588E-4	-6.096591760110293E-4
405.42062	1062.1655	3319.0	1.0726957	-0.095736556	0.015133725882352936	-0.009056034352941177	-5.566957569204155E-4	1.6188795415224807E-5
414.8941	1059.4424	3335.0	1.0175937	-0.19868214	-0.003443874999999999	-0.006434099	-0.0011611000551470583	1.6387095955882355E-4
424.2448	1058.0	3352.0	0.7401709	-0.18317664	-0.016318988235294117	9.12088235294118E-4	-7.573596020761246E-4	4.32128660899654E-4
435.17224	1057.4039	3369.0	0.49127635	-0.07545429	-0.01464085588235294	0.006336608823529412	9.871366782006923E-5	3.19089446366782E-4
448.98154	1057.0	3385.0	0.57578564	0.018622644	0.005281830625000001	0.005879808375	0.0012451679067095587	-2.8550028033088237E-5
462.49258	1057.0	3402.0	0.8229505	0.054512724	0.014539109411764709	0.0021111811764705883	5.445458109861593E-4	-2.2168395285467128E-4
474.54446	1057.0	3419.0	0.89583117	0.048334785	0.004287098235294116	-3.6340817647058827E-4	-6.030594809688585E-4	-1.455640795847751E-4
485.86105	1058.1436	3435.0	0.79941624	0.050225668	-0.006025933125000001	1.1818018750000018E-4	-6.445644600183824E-4	3.0099272748161778E-5
495.7213	1060.9071	3451.0	0.64268327	0.11644066	-0.009795810624999998	0.004138437	-2.3561734374999985E-4	2.5126605078124996E-4
503.573	1064.7153	3468.0	0.5023955	0.22594264	-0.008252221764705884	0.0064412929411764705	9.079934472318318E-5	1.354621141868512E-4
510.97626	1068.4882	3485.0	0.39920288	0.3088714	-0.00607015411764706	0.004878162352941177	1.2835692041522496E-4	-9.194885813148783E-5
516.8881	1072.2587	3501.0	0.31556642	0.3201607	-0.005227278749999998	7.055812500000001E-4	5.267971047794137E-5	-2.6078631893382357E-4
522.0099	1076.5148	3517.0	0.24418625	0.281576	-0.004461260625000001	-0.0024115437500000017	4.7876132812499795E-5	-1.9482031250000011E-4
527.16156	1080.7744	3534.0	0.21947476	0.26807606	-0.0014536170588235295	-7.941141176470582E-4	1.7692020977508658E-4	9.514291955017315E-5
531.5434	1085.5433	3551.0	0.22770885	0.2863502	4.8435823529411763E-4	0.0010749494117647056	1.1399854671280277E-4	1.0994491349480964E-4
533.1368	1088.1367	3568.0	0.14504197	0.2451327	-0.004862757647058824	-0.002424558823529411	-3.145362283737024E-4	-2.0585342560553628E-4
533.0	1091.0	3584.0	0.05869682	0.20768376	-0.005396571875	-0.002340558750000001	-3.33633892463235E-5	5.250004595588144E-6
534.08374	1091.0837	3584.0	0.039374042	0.1835513	7.020416294642856E-6	9.611222377232142E-5	1.958821510782047E-9	2.6817026722187897E-8
534.90784	1092.9078	3600.0	-0.039541304	0.102957465	-0.004932209125	-0.0050371146875	-3.0870184633091516E-4	-3.208266819545201E-4
535.0	1094.5	3617.0	-0.057655577	0.06232126	-0.0010655454705882353	-0.0023903649999999998	2.2745080320069205E-4	1.5569115808823533E-4
535.70825	1095.7083	3634.0	-0.027526364	0.03054282	0.0017723066470588234	-0.0018693200000000003	1.6693247750865052E-4	3.064970588235291E-5
536.0	1096.7964	3650.0	0.008980339	0.031947926	0.0022816689375	8.78191250000002E-5	3.1835143152573545E-5	1.2232119531250003E-4
536.0	1097.4545	3667.0	0.0055070613	0.028263582	-2.0431045294117648E-4	-2.1672611764705896E-4	-1.4623408179065744E-4	-1.7914426038062303E-5
536.0	1098.445	3684.0	-0.0034878943	0.03731408	-5.291150352941176E-4	5.323822352941177E-4	-1.910615190311418E-5	4.4065197231833925E-5
536.0	1099.0	3700.0	-0.006691969	0.030809414	-2.0025466874999998E-4	-4.0654162499999995E-4	2.055377290900735E-5	-5.8682741268382354E-5
537.0	1100.0	3733.0	0.0154711045	0.022222256	6.716082878787878E-4	-2.602169090909091E-4	2.642008959481175E-5	4.43408230027548E-6
537.0	1101.4529	3750.0	0.024247307	0.043042615	5.162472058823529E-4	0.001224727	-9.13888717626088E-6	8.734964171122995E-5
538.5	1103.5	3783.0	0.035339065	0.06924615	3.361138787878789E-4	7.940465151515154E-4	-5.458585669529514E-6	-1.3050923783287416E-5
538.0	1104.2799	3800.0	0.026098492	0.06505211	-5.435631176470589E-4	-2.467082352941182E-4	-5.17457056726434E-5	-6.122086767327257E-5
538.0	1106.4274	3816.0	0.005783256	0.10080747	-0.00126970225	0.00223471	-4.538369577205882E-5	1.550886397058824E-4
536.68506	1107.0	3833.0	-0.050139576	0.09264126	-0.0032895783529411763	-4.8036529411764665E-4	-1.1881624134948096E-4	-1.597103114186851E-4
537.0	1109.1934	3850.0	-0.051298458	0.1006295	-6.81695294117647E-5	4.698964705882349E-4	1.8949463667820068E-4	5.5897750865051854E-5
535.9158	1111.0842	3866.0	-0.05736751	0.109841764	-3.793157499999999E-4	5.757664999999999E-4	-1.9446638786764698E-5	6.616876838235309E-6
536.0	1112.9436	3883.0	-0.03374926	0.1200035	0.0013893088235294115	5.977491764705885E-4	1.0403673961937714E-4	1.2930986159169808E-6
535.063	1113.937	3899.0	-0.033513267	0.10675703	1.4749562500000236E-5	-8.279043749999998E-4	-8.59099538143382E-5	-8.910334696691176E-5
535.0	1115.7448	3916.0	-0.025483163	0.09410782	4.723590588235294E-4	-7.440711764705887E-4	2.6918205666089948E-5	4.9313646193771215E-6
533.5	1117.5	3933.0	-0.051332515	0.08491593	-0.001520550117647059	-5.406994117647055E-4	-1.1722995155709343E-4	1.196304498269901E-5
534.0	1118.4961	3949.0	-0.024217669	0.07802617	0.001694677875	-4.306099999999997E-4	2.009517495404412E-4	6.880588235294115E-6
532.54315	1120.4569	3966.0	-0.040818688	0.09217352	-9.765305294117646E-4	8.321970588235287E-4	-1.5712990614186854E-4	7.42827681660899E-5
531.6945	1121.0	3983.0	-0.049857594	0.07909653	-5.317003529411765E-4	-7.692347058823527E-4	2.6166480968858128E-5	-9.420186851211067E-5
530.8286	1123.1714	3999.0	-0.0687115	0.0782398	-0.0011783691249999998	-5.3545625E-5	-4.041679825367646E-5	4.4730567555147045E-5
529.99567	1124.0043	4015.0	-0.0716346	0.076662704	-1.8269375000000074E-4	-9.85685E-5	6.222971093749994E-5	-2.8139296875000002E-6
529.11694	1125.883	4032.0	-0.051269613	0.080397315	0.0011979404117647063	2.1968299999999992E-4	8.121377422145336E-5	1.8720676470588232E-5
527.2136	1127.0	4048.0	-0.07551452	0.090430096	-0.0015153066875000002	6.270488125000003E-4	-1.6957794370404416E-4	2.5460363281250022E-5
525.32697	1128.6731	4065.0	-0.118042156	0.092306204	-0.002501625647058823	1.1035929411764714E-4	-5.8018762326989585E-5	-3.0393501081314894E-5
522.0	1130.5	4082.0	-0.17529966	0.09657985	-0.0033680884705882355	2.5139094117647014E-4	-5.096840138408308E-5	8.295979238754294E-6
520.5878	1132.4122	4098.0	-0.17739078	0.11714605	-1.3069500000000012E-4	0.0012853875000000004	2.023370919117647E-4	6.462478492647065E-5
518.71484	1133.0	4115.0	-0.14736752	0.09078458	0.0017660741176470586	-0.0015506747058823527	1.1157465397923875E-4	-1.6682718858131488E-4
515.7978800000001	1135.2021	4131.0	-0.14304744	0.09325299	2.7000500000000024E-4	1.542756249999994E-4	-9.350431985294115E-5	1.0655939568014701E-4
513.9905699999999	1136.0	4148.0	-0.1278551	0.066723384	8.936670588235293E-4	-0.0015605650588235292	3.668600346020759E-5	-1.0087298140138403E-4
512.5	1137.5	4164.0	-0.12125083	0.07166622	4.127668749999997E-4	3.089272500000004E-4	-3.0056261488970598E-5	1.168432693014706E-4
511.16006	1137.84	4181.0	-0.07651669	0.039722793	0.00263142	-0.001879025117647059	1.305090073529412E-4	-1.2870308044982703E-4
510.1247	1138.0	4198.0	-0.043329444	0.016325567	0.0019521909411764704	-0.0013763074117647059	-3.9954650519031163E-5	2.9571629757785483E-5
509.3852	1139.0	4214.0	-0.021930123	0.006567614	0.0013374575625000001	-6.098720625E-4	-3.842083616727939E-5	4.790220932904412E-5
508.5	1139.0	4231.0	-0.038664147	0.02086049	-9.843543529411767E-4	8.407574117647058E-4	-1.3657717149653982E-4	8.53311455449827E-5
508.0	1140.4099	4248.0	-0.031888217	0.033374898	3.9858411764705877E-4	7.361416470588236E-4	8.134932179930797E-5	-6.15386851211072E-6
505.6857	1141.3143	4265.0	-0.07244978	0.05309504	-0.0023859742941176472	0.0011600083529411766	-1.63797553633218E-4	2.4933335640138417E-5
503.8336	1142.1664	4281.0	-0.11174478	0.066676095	-0.0024559375	8.488159375000001E-4	-4.372700367647034E-6	-1.9449525965073533E-5
501.95377	1143.0	4297.0	-0.13777626	0.071797185	-0.0016269675000000006	3.200681249999997E-4	5.181062499999995E-5	-3.3046738281250027E-5
500.08395	1144.0	4314.0	-0.14749758	0.0773814	-5.718423529411751E-4	3.2848323529411787E-4	6.206618512110738E-5	4.950064878893054E-7
498.23422	1145.7657	4330.0	-0.122853875	0.07154539	0.0015402315624999992	-3.6475062500000016E-4	1.3200461971507338E-4	-4.3327116268382373E-5
496.2806	1146.7194	4347.0	-0.10960747	0.07803275	7.792002941176472E-4	3.8160941176470576E-4	-4.476654519896189E-5	4.3903531574394464E-5
494.5	1147.0	4363.0	-0.115278505	0.058690324	-3.544396875000003E-4	-0.0012089016249999997	-7.085249885110297E-5	-9.94069397977941E-5
492.5293	1149.4707	4380.0	-0.114408515	0.081699766	5.117588235294124E-5	0.0013534965882352936	2.385973940311421E-5	1.5072930666089964E-4
492.0	1150.3671	4397.0	-0.08377644	0.0749589	0.0018018867647058828	-3.965215294117646E-4	1.0298299307958479E-4	-1.0294224221453283E-4
490.5	1150.0	4413.0	-0.071425445	0.051333908	7.719371874999994E-4	-0.0014765619999999998	-6.437184857536771E-5	-6.75025294117647E-5
489.92114	1151.0	4430.0	-0.024504816	0.03360231	0.0027600370000000003	-0.0010430351764705878	1.1694704779411771E-4	2.5501577854671298E-5
