# Supplementary material for: Finger drawing on smartphone screens enables early Parkinson’s disease detection through hybrid 1D-CNN and BiGRU deep learning architecture
Source: PLoS One. 2025 Jul 14;20(7):e0327733. doi: 10.1371/journal.pone.0327733 (PMC12258557; doi:10.1371/journal.pone.0327733)
Supplement: S2 File — (ZIP) [file pone.0327733.s002.zip › Dataset/Spiral/patient/005_PD_SPIR_R.txt]

452.0	719.0	0.0	0.0	0.0	0.0	0.0	0.0	0.0
496.0	723.5	126.0	1.7395586	0.10848673	0.013806020634920636	8.610057936507937E-4	1.0957159234063997E-4	6.833379314688839E-6
522.5	721.5	143.0	1.4963799	-0.22005634	-0.01430462941176471	-0.01932606294117647	-0.0016535676498050202	-0.0011874746314604273
541.28326	718.57166	159.0	0.9626472	-0.26593396	-0.03335829375	-0.0028673512500000022	-0.0011908540211397053	0.0010286694806985294
560.9849	714.4573	176.0	0.911542	-0.30753842	-0.0030061882352941218	-0.0024473211764705857	0.0017854179714532868	2.4707651384083326E-5
581.4663	715.1333	193.0	0.9910638	-0.15531294	0.004677752941176476	0.008954439999999998	4.5199653979238806E-4	6.706918339100343E-4
602.58	717.058	209.0	1.0809714	0.014662361	0.005619224999999992	0.010623456312500001	5.884200367646975E-5	1.0431351953125024E-4
619.67786	722.8792	225.0	1.1366093	0.28004017	0.003477368750000001	0.016586113062499998	-1.338660156249994E-4	3.7266604687499977E-4
623.55115	723.8878	242.0	0.80874133	0.389861	-0.01928635117647058	0.006460048823529414	-0.0013390423486159167	-5.956508375865049E-4
638.78577	729.8312	258.0	0.38952744	0.3700481	-0.026200868125000002	-0.0012383062500000014	-4.321573092830888E-4	-4.811471920955885E-4
655.80566	739.00354	275.0	0.5293783	0.44239768	0.008226521176470587	0.004255857647058825	0.0020251405471453285	3.231861115916957E-4
667.5345	748.11206	292.0	0.784561	0.6077494	0.015010747058823529	0.009726571764705882	3.9907211072664366E-4	3.2180671280276804E-4
678.1295	758.7746	309.0	0.84109753	0.7429172	0.0033256782352941196	0.007951047058823532	-6.87356989619377E-4	-1.0444262975778527E-4
690.6848	770.4441	325.0	0.7779239	0.82406014	-0.003948351874999999	0.00507143375	-4.546268818933824E-4	-1.7997583180147077E-4
701.6857	783.80005	343.0	0.54724854	0.8062058	-0.012815297777777778	-9.919077777777823E-4	-4.926081057098766E-4	-3.368523070987657E-4
717.52783	799.46924	358.0	0.7668666	0.91878015	0.014641203999999996	0.00750495666666667	0.0018304334518518515	5.664576296296301E-4
734.32135	818.246	375.0	1.0049961	1.1082367	0.01400761764705883	0.011144502941176467	-3.7269785467127414E-5	2.1409095732410574E-4
751.26337	839.0897	392.0	1.1194428	1.3183851	0.0067321588235294124	0.012361670588235295	-4.2796816608996576E-4	7.159809688581343E-5
772.47504	862.93274	408.0	1.2508974	1.4720215	0.008215912499999992	0.009602275000000007	9.27346047794112E-5	-1.724622242647055E-4
796.77075	893.16174	425.0	1.4582486	1.7551605	0.012197129411764703	0.016655235294117637	2.3418923010380655E-4	4.148800173010371E-4
815.3525	920.7705	442.0	1.4633952	1.9497064	3.027411764705883E-4	0.011443876470588239	-6.996698961937714E-4	-3.065505190311411E-4
838.11584	954.1737	458.0	1.4267855	2.0878227	-0.002288106249999991	0.008632268749999991	-1.619279641544112E-4	-1.7572548253676548E-4
858.48755	983.7313	475.0	1.3288902	2.082971	-0.00575854705882353	-2.8539411764704007E-4	-2.0414357698961996E-4	-5.245684039792371E-4
873.111	1013.5394	491.0	1.0513422	1.9251459	-0.017346750000000008	-0.00986406875000001	-7.242626838235299E-4	-5.986671645220607E-4
883.8468	1042.6171	508.0	0.76093835	1.8106004	-0.0170825794117647	-0.006737970588235292	1.553944636678287E-5	1.8388812716263047E-4
893.429	1067.5155	524.0	0.47654277	1.6506926	-0.01777472375	-0.009994237500000003	-4.3259021139706224E-5	-2.035166819852944E-4
901.97974	1094.3473	541.0	0.25087434	1.4852207	-0.013274613529411767	-0.00973364117647059	2.647123659169548E-4	1.53291955017302E-5
908.061	1116.8699	558.0	0.24481471	1.4058635	-3.564488235294107E-4	-0.004668070588235295	7.598920415224916E-4	2.9797474048442904E-4
912.0	1135.0	574.0	0.21467996	1.1700709	-0.0018834218749999992	-0.014737037499999994	-9.543581571691178E-5	-6.293104319852937E-4
914.4815	1150.8519	591.0	0.09806089	0.9166678	-0.006859945294117647	-0.014906064705882353	-2.927366717128028E-4	-9.942776816609321E-6
916.33325	1164.3325	608.0	-0.0017606908	0.6941998	-0.005871857694117647	-0.01308635294117647	5.812279999999998E-5	1.070418685121107E-4
916.0	1175.2794	624.0	-0.08119677	0.50086886	-0.00496475495	-0.012083183750000004	5.6693921507352976E-5	6.269807444852918E-5
913.9113	1182.3547	640.0	-0.1514371	0.3798432	-0.004390020624999999	-0.007564103749999999	3.592089531250002E-5	2.824425000000003E-4
913.0	1187.8887	657.0	-0.19207233	0.23632497	-0.002390307647058825	-0.00844224882352941	1.1763017517301026E-4	-5.165559256055365E-5
910.1673	1193.4982	674.0	-0.2127251	0.14557733	-0.001214868823529411	-0.005338096470588235	6.914346020761259E-5	1.825971972318339E-4
906.4838	1200.0323	690.0	-0.23617406	0.17506966	-0.0014655599999999994	0.001843270624999999	-1.5668198529411782E-5	4.488354434742646E-4
902.0912	1208.1813	707.0	-0.26767385	0.33176747	-0.0018529288235294118	0.009217518235294118	-2.2786401384083077E-5	4.337792711937717E-4
895.8838	1217.6453	724.0	-0.35973734	0.5292441	-0.005415499411764707	0.011616272352941175	-2.095629757785468E-4	1.4110318339100332E-4
888.4539	1229.7057	740.0	-0.47652557	0.7021235	-0.0072992643749999996	0.010804962500000001	-1.1773531020220577E-4	-5.070686580882337E-5
878.4814	1243.1261	757.0	-0.59418005	0.85484713	-0.00692085176470588	0.008983742941176471	2.225956531141881E-5	-1.0713056228373704E-4
864.73914	1257.1033	773.0	-0.781428	0.9487001	-0.011702996875000003	0.005865810625000002	-2.988840693933827E-4	-1.9487076976102931E-4
843.40015	1276.5498	790.0	-1.1396977	1.101397	-0.02107468823529411	0.00898217058823529	-5.512759623702417E-4	1.8331529195501691E-4
823.5695	1298.3787	807.0	-1.4161382	1.3008581	-0.016261205882352945	0.011733005882352938	2.831460207612451E-4	1.6181384083044993E-4
805.4599	1321.3165	823.0	-1.4923415	1.5143415	-0.004762706249999998	0.013342712500000006	7.186562270220592E-4	1.0060666360294174E-4
782.69867	1347.7323	840.0	-1.4404614	1.6839935	0.003051770588235293	0.009979529411764701	4.596751081314877E-4	-1.9783429930795912E-4
759.4263	1377.5618	856.0	-1.420868	1.8471092	0.001224587499999999	0.010194731250000005	-1.1419894301470588E-4	1.3450114889706501E-5
741.6367	1401.8176	873.0	-1.324176	1.8179523	0.005687764705882353	-0.0017151117647058848	2.6253983564013847E-4	-7.005790008650524E-4
724.523	1432.1814	889.0	-1.1721512	1.806972	0.009501549999999997	-6.862687499999964E-4	2.3836158088235277E-4	6.430268841911803E-5
704.85	1460.2251	906.0	-1.058848	1.7886782	0.0066648941176470616	-0.0010761058823529363	-1.6686211072664328E-4	-2.293159602076117E-5
688.4174	1479.801	922.0	-0.944227	1.4914365	0.007163812499999998	-0.018577606250000003	3.1182398897058546E-5	-0.0010938437729779418
675.0049	1501.9923	939.0	-0.88165796	1.2916412	0.0036805317647058866	-0.01175266470588236	-2.0489886678200656E-4	4.0146714965397896E-4
661.06195	1519.7864	956.0	-0.80616236	1.0831093	0.004440917647058823	-0.01226658235294117	4.472858131487862E-5	-3.0230449826988734E-5
645.92456	1532.7971	972.0	-0.7238836	0.7605389	0.0051424225	-0.020160650000000002	4.384405330882358E-5	-4.933792279411771E-4
629.53076	1541.7346	989.0	-0.8240551	0.52414846	-0.005892441176470593	-0.013905319999999999	-6.49109628027682E-4	3.679605882352943E-4
616.6118	1546.1294	1005.0	-0.9132444	0.20183891	-0.005574331249999995	-0.020144346875000003	1.9881870404412413E-5	-3.899391796875003E-4
605.30066	1548.4498	1022.0	-0.801449	-0.089035094	0.006576199999999999	-0.017110235529411766	7.147371323529408E-4	1.784771379757787E-4
593.077	1548.0	1039.0	-0.6718038	-0.22909482	0.007626188235294118	-0.008238807411764706	6.176401384083054E-5	5.218487128027682E-4
578.95135	1546.8502	1055.0	-0.6755836	-0.2712428	-2.362375E-4	-0.00263424875	-4.914016084558824E-4	3.5028491636029415E-4
561.83594	1542.9635	1072.0	-0.8640005	-0.3240878	-0.01108334705882353	-0.0031085294117647044	-6.3806526816609E-4	-2.7898862456747315E-5
546.39215	1535.196	1088.0	-1.042065	-0.44591022	-0.011129031250000004	-0.007613901250000003	-2.855261948529666E-6	-2.8158573988970614E-4
529.57794	1524.9468	1105.0	-1.0865897	-0.6430863	-0.0026190999999999983	-0.01159859294117647	5.005841911764709E-4	-2.3439362889273336E-4
505.38242	1511.1744	1122.0	-1.2325903	-0.8685026	-0.008588270588235296	-0.013259782352941177	-3.5112768166089983E-4	-9.77170242214534E-5
481.22476	1494.4567	1139.0	-1.503223	-1.1041696	-0.01591957058823529	-0.013862764705882357	-4.3125294117647033E-4	-3.5469550173010586E-5
457.5	1476.0	1155.0	-1.6563209	-1.2716006	-0.009568618750000008	-0.010464437499999993	3.9693448988970524E-4	2.1239545036764779E-4
423.29218	1454.5281	1172.0	-1.9288294	-1.3979673	-0.016029911764705872	-0.0074333352941176436	-3.800760596885803E-4	1.7830012975778524E-4
402.58893	1432.589	1188.0	-1.7972647	-1.4835861	0.008222793749999999	-0.005351175	0.001515794094669117	1.3013501838235274E-4
374.558	1408.0464	1205.0	-1.6515871	-1.5537376	0.008569270588235292	-0.004126558823529421	2.0380990484429045E-5	7.203624567473994E-5
348.72348	1387.7448	1221.0	-1.6056757	-1.4717833	0.002869462500000003	0.005122143750000002	-3.562380055147056E-4	5.780439108455889E-4
326.8392	1364.9155	1238.0	-1.4318026	-1.4061241	0.010227829411764706	0.003862305882352943	4.3284511245674726E-4	-7.410810986159174E-5
300.84286	1343.4055	1254.0	-1.389209	-1.3236635	0.0026621000000000006	0.005153787499999993	-4.728580882352941E-4	8.071760110294062E-5
279.1595	1323.1595	1271.0	-1.4082668	-1.256985	-0.0011210470588235368	0.003922264705882358	-2.2253806228373748E-4	-7.244251730103736E-5
261.62415	1303.0269	1288.0	-1.1510184	-1.2024275	0.015132258823529407	0.003209264705882355	9.560768166089967E-4	-4.19411764705884E-5
243.1199	1282.6318	1304.0	-1.019761	-1.1705266	0.008203587500000012	0.0019938062499999937	-4.330419577205872E-4	-7.596615349264759E-5
229.85509	1266.2423	1321.0	-0.8233708	-1.0629334	0.01155236470588235	0.006329011764705892	1.9698689446366694E-4	2.55012089100347E-4
218.5991	1252.1322	1337.0	-0.59298813	-0.91334516	0.014398916875	0.009349264999999995	1.7790951056985318E-4	1.8876582720588146E-4
211.63127	1235.1704	1354.0	-0.41750628	-0.8498685	0.010322461764705878	0.003733921176470586	-2.3979147707612486E-4	-3.303143425605535E-4
206.96426	1218.857	1370.0	-0.19416232	-0.8653029	0.0139589975	-9.646499999999975E-4	2.2728348345588264E-4	-2.9366069852941146E-4
205.11455	1205.6873	1387.0	0.023060316	-0.86568904	0.012777802117647058	-2.271411764706087E-5	-6.948208131487895E-5	5.54079930795845E-5
204.74901	1195.506	1404.0	0.11786649	-0.7480368	0.005576833764705883	0.006920720000000004	-4.235863737024221E-4	4.0843730103806263E-4
205.67178	1184.9692	1420.0	0.20163825	-0.54883593	0.005235734999999999	0.012450054374999998	-2.1318672794117715E-5	3.4558339843749963E-4
207.5337	1172.264	1437.0	0.23258539	-0.5133479	0.0018204200000000008	0.0020875311764705883	-2.009008823529411E-4	-6.095601881487889E-4
210.93878	1157.2449	1454.0	0.26140997	-0.71083844	0.001695563529411764	-0.011617090588235294	-7.344498269896282E-6	-8.061542214532871E-4
214.56253	1141.7499	1470.0	0.29398584	-0.93717945	0.0020359918750000004	-0.014146313125000004	2.127677159926478E-5	-1.5807640854779439E-4
220.5459	1127.7262	1487.0	0.36179435	-1.021363	0.003988735882352941	-0.0049519735294117646	1.1486729455017297E-4	5.408435056228376E-4
229.43599	1112.3024	1503.0	0.497478	-0.98528266	0.008480228125	0.0022550212500000028	2.8071826516544115E-4	4.5043717371323546E-4
236.86884	1093.3279	1520.0	0.5862178	-1.0167571	0.005219988235294119	-0.001851437647058823	-1.9177881704152236E-4	-2.415564057093427E-4
245.09546	1074.8091	1536.0	0.6018826	-1.1180278	9.790500000000021E-4	-0.006329418749999996	-2.650586397058823E-4	-2.798738189338233E-4
254.85953	1058.9958	1553.0	0.62318426	-1.1686851	0.0012530388235294117	-0.0029798411764705955	1.6116989619377032E-5	1.9703397491349414E-4
264.11008	1042.7798	1570.0	0.5986029	-1.0579507	-0.0014459623529411764	0.006513788235294125	-1.587647750865052E-4	5.584487889273365E-4
273.5	1024.0	1586.0	0.59831965	-1.0060208	-1.770312500000426E-5	0.0032456187499999983	8.926620174632326E-5	-2.042605928308829E-4
286.68903	1008.9269	1603.0	0.69875354	-0.9666774	0.005907875882352942	0.0023143176470588186	3.4856347102076154E-4	-5.4782417820069394E-5
303.45026	993.822	1620.0	0.88738096	-0.94147354	0.011095730588235294	0.001482579999999998	3.0516792387543244E-4	-4.89257439446365E-5
319.06897	983.19824	1636.0	1.0660539	-0.788823	0.01116705875	0.00954065875	4.458010110294157E-6	5.036299218750002E-4
333.98352	974.0117	1653.0	1.1394427	-0.547756	0.004316988235294119	0.014180411764705884	-4.029453243944636E-4	2.729266479238755E-4
348.24655	964.47095	1669.0	1.0148094	-0.40621823	-0.007789581249999997	0.008846110625	-7.566605928308822E-4	-3.3339382123161773E-4
364.3532	957.61755	1686.0	0.9026377	-0.36101258	-0.006598335294117652	0.0026591558823529406	7.007329152249084E-5	-3.6393851427335644E-4
382.09027	951.8729	1703.0	0.93855846	-0.29044512	0.002112985882352941	0.004151027058823531	5.124306574394467E-4	8.775712802768179E-5
397.64102	947.8397	1719.0	1.0341134	-0.22294487	0.0059721837500000055	0.004218765625000001	2.4119986672794153E-4	4.233660386029361E-6
412.6559	945.54297	1736.0	1.008117	-0.10090775	-0.0015292000000000083	0.007178654117647058	-4.4125786764705963E-4	1.741110878027681E-4
430.10706	946.0	1752.0	0.98988914	0.04712924	-0.001139241249999999	0.009252311875	2.437242187500058E-5	1.2960360983455888E-4
451.5688	946.0	1769.0	1.1067902	0.11761102	0.006876532941176477	0.004145987058823529	4.7151612889273395E-4	-3.003720480103807E-4
465.76556	947.1094	1785.0	1.1046277	0.15849975	-1.351562500000042E-4	0.002555545625	-4.382305744485301E-4	-9.940258961397056E-5
476.9599	949.9933	1802.0	0.9566802	0.20262858	-0.008702794117647059	0.002595813529411765	-5.039786980968855E-4	2.3687002595155988E-6
487.33597	953.7787	1818.0	0.6217146	0.24683723	-0.02093535	0.0027630406249999993	-7.645347426470587E-4	1.0451693474264638E-5
501.09454	959.04724	1835.0	0.4782441	0.3228115	-0.008439441176470589	0.004469074705882352	7.350534602076123E-4	1.0035494593425602E-4
518.72656	967.0359	1852.0	0.71369594	0.45453212	0.013850108235294119	0.007748271764705883	0.001311149965397924	1.928939446366783E-4
534.0	976.5	1868.0	1.0484272	0.61101264	0.02092070374999999	0.0097800325	4.41912219669117E-4	1.2698504595588236E-4
550.59296	983.5968	1885.0	1.1337775	0.64063656	0.005020605882352954	0.0017425835294117662	-9.352998745674729E-4	-4.7279111591695493E-4
571.5761	992.6255	1902.0	1.2087752	0.6140252	0.0044116294117647024	-0.0015653741176470573	-3.5822145328720666E-5	-1.9458574394463668E-4
593.09595	999.7622	1918.0	1.2927564	0.5181807	0.005248824999999999	-0.00599028125	5.232472426470601E-5	-2.765566957720589E-4
606.57837	1011.57837	1935.0	1.1760473	0.5517149	-0.006865241176470589	0.0019725999999999975	-7.125921280276816E-4	4.684047794117646E-4
619.47504	1022.55005	1951.0	0.9789456	0.6714902	-0.012318856250000003	0.007485956250000002	-3.4085094209558835E-4	3.4458476562500024E-4
635.8491	1034.1368	1968.0	0.7079391	0.77386177	-0.015941558823529406	0.006021857058823528	-2.1310015138408252E-4	-8.612348183391023E-5
651.8348	1046.3761	1985.0	0.7436763	0.80617315	0.0021021882352941124	0.001900669411764706	0.0010613968858131481	-2.4242280276816597E-4
664.0135	1055.4108	2001.0	0.8437933	0.7271921	0.006257312500000001	-0.004936315625	2.5969526654411805E-4	-4.2731156479779413E-4
674.53265	1067.542	2018.0	0.75770456	0.61753637	-0.005064043529411764	-0.006450337058823533	-6.659621193771626E-4	-8.906008434256079E-5
690.09973	1086.7886	2034.0	0.69284356	0.85761404	-0.004053812499999997	0.015004854375000001	6.313943933823548E-5	0.001340949464613971
708.2026	1108.9368	2051.0	0.85467243	1.2268301	0.009519345294117647	0.02171859176470588	7.984210467128026E-4	3.949257288062282E-4
719.79443	1124.1122	2068.0	0.9458435	1.3700602	0.005363004117647054	0.008425300000000002	-2.4449065743944667E-4	-7.819583391003458E-4
726.9491	1137.8641	2084.0	0.8110359	1.2380052	-0.008425474999999995	-0.008253437500000002	-8.617799448529405E-4	-0.0010424210937500004
729.8852	1155.9667	2100.0	0.32157004	0.9495591	-0.030591616250000002	-0.018027881249999995	-0.0013853838281250004	-6.109027343749996E-4
730.23706	1171.1036	2117.0	-0.14929758	0.82391053	-0.02769809529411765	-0.007391092352941174	1.7020711505190308E-4	6.256934645328718E-4
729.3394	1182.3029	2134.0	-0.33416077	0.78906804	-0.010874305294117646	-0.002049558235294121	9.896347058823533E-4	3.1420788927335607E-4
725.8418	1191.3164	2150.0	-0.362547	0.65051764	-0.0017741393750000008	-0.008659399999999998	5.687603699448528E-4	-4.131151102941173E-4
720.68713	1198.7505	2167.0	-0.4125813	0.37109652	-0.0029431941176470576	-0.016436536470588237	-6.876792603806216E-5	-4.5747861591695523E-4
715.1461	1208.4231	2184.0	-0.4579441	0.29599562	-0.002668400000000002	-0.004417699999999998	1.6164359861591494E-5	7.069903806228375E-4
708.5177	1220.7235	2200.0	-0.48865074	0.50109494	-0.001919164999999997	0.012818707499999998	4.6827187500000326E-5	0.0010772754687499997
699.755	1230.245	2217.0	-0.54772806	0.6451868	-0.003475136470588235	0.00847599176470588	-9.1527733564014E-5	-2.5545386678200695E-4
689.12274	1239.9182	2234.0	-0.62874717	0.68767565	-0.004765830000000004	0.00249934411764706	-7.592314878892759E-5	-3.5156750865051884E-4
676.5661	1248.2169	2250.0	-0.76636684	0.5860775	-0.008601229374999998	-0.006349884374999996	-2.3971246093749965E-4	-5.53076780790441E-4
657.05164	1255.237	2267.0	-1.0305866	0.42640966	-0.015542338823529407	-0.009392225882352941	-4.083005557958476E-4	-1.789612651384085E-4
631.7653	1260.9003	2283.0	-1.4498293	0.3152665	-0.026202668750000005	-0.006946447500000001	-6.662706204044124E-4	1.5286114889705876E-4
610.98834	1265.5035	2300.0	-1.687962	0.23592669	-0.014007805882352939	-0.004667047647058824	7.173448745674745E-4	1.340823442906575E-4
587.6727	1271.2294	2316.0	-1.6776745	0.21347487	6.429687500000003E-4	-0.001403238749999999	9.156734145220587E-4	2.0398805606617655E-4
563.32587	1281.4131	2333.0	-1.5902857	0.37864217	0.0051405176470588265	0.009715723529411763	2.645616998269898E-4	6.540566046712801E-4
543.88434	1288.4463	2350.0	-1.3598691	0.5080376	0.013553917647058815	0.00761149588235294	4.949058823529404E-4	-1.2377809688581313E-4
518.4676	1295.1521	2366.0	-1.360368	0.5242026	-3.118124999999805E-5	0.001010312499999999	-8.490686810661758E-4	-4.125739613970588E-4
492.36566	1298.7899	2383.0	-1.5129306	0.40297174	-0.008974270588235293	-0.007131227058823526	-5.260640787197233E-4	-4.789140916955015E-4
474.7332	1300.0	2399.0	-1.4001158	0.13964117	0.0070509249999999996	-0.016458160625000003	0.0010015747242647058	-5.829333478860298E-4
461.1308	1301.0	2416.0	-1.0753034	-0.051304933	0.019106611764705888	-0.011232123705882353	7.091580449826993E-4	3.074139364186853E-4
450.0115	1300.0	2433.0	-0.6440205	-0.14307569	0.02536958235294117	-0.005398279823529412	3.684100346020755E-4	3.4316728719723183E-4
441.1468	1299.0	2449.0	-0.27868652	-0.18284076	0.02283337375	-0.002485316874999999	-1.5851303768382318E-4	1.820601842830883E-4
434.94687	1297.6489	2466.0	-0.16392815	-0.16009657	0.006750492352941177	0.0013378935294117646	-9.460518468858132E-4	2.2489472967128022E-4
431.5481	1296.774	2482.0	-0.12005353	-0.11967467	0.0027421637499999993	0.00252636875	-2.505205376838236E-4	7.42797012867647E-5
427.7653	1294.8827	2499.0	-0.053594302	-0.11859095	0.003909366352941177	6.374823529411743E-5	6.86589766435987E-5	-1.448600302768166E-4
425.01587	1293.0317	2515.0	-0.027831659	-0.10716848	0.0016101651875000001	7.139043750000003E-4	-1.4370007284007357E-4	4.063475873161768E-5
421.27557	1290.2756	2532.0	-0.080282554	-0.1510205	-0.0030853467647058825	-0.0025795305882352943	-2.762065854238755E-4	-1.9373146842560556E-4
418.4529	1284.6793	2548.0	-0.14452507	-0.25859928	-0.00401515725	-0.006723673749999999	-5.811315533088234E-5	-2.590089476102941E-4
415.31863	1277.2745	2565.0	-0.17851369	-0.41984686	-0.001999330588235294	-0.009485151764705883	1.1857803892733565E-4	-1.6243988321799316E-4
411.8969	1267.6907	2582.0	-0.18431488	-0.59383816	-3.4124647058823436E-4	-0.010234782352941178	9.753435986159174E-5	-4.409591695501735E-5
408.14178	1254.9962	2599.0	-0.21324071	-0.7865915	-0.0017015194117647066	-0.011338431764705881	-8.00160553633219E-5	-6.492055363321788E-5
402.0766	1230.9987	2615.0	-0.2874958	-1.1915834	-0.0046409431250000015	-0.025311993750000004	-1.8371398207720592E-4	-8.733476240808827E-4
392.84717	1202.772	2632.0	-0.4614853	-1.7160299	-0.010234676470588233	-0.030849794117647062	-3.290431379757783E-4	-3.257529628027681E-4
387.83868	1179.2473	2648.0	-0.5063043	-1.936493	-0.0028011875000000033	-0.013778943749999994	4.6459306066176436E-4	0.0010669281479779417
383.03958	1150.2112	2665.0	-0.4455207	-2.018038	0.003575505882352944	-0.004796764705882365	3.7509961072664395E-4	5.283634731833899E-4
382.0	1124.9749	2682.0	-0.23459294	-1.8515285	0.012407515294117646	0.009794676470588253	5.195299653979236E-4	8.58320069204154E-4
382.0	1102.2079	2698.0	0.030073736	-1.5286725	0.01654166725	0.020178499999999988	2.583844972426471E-4	6.489889705882335E-4
385.25513	1078.4692	2714.0	0.23260932	-1.397982	0.012658474000000001	0.008168156250000003	-2.426995781249999E-4	-7.506464843749991E-4
390.5	1060.5	2731.0	0.37945554	-1.1974694	0.008638012941176469	0.01179485882352942	-2.3649770934256072E-4	2.1333544550173044E-4
397.3407	1051.7655	2748.0	0.52614117	-0.7315346	0.00862856647058824	0.0274079294117647	-5.556747404840942E-7	9.184159169550165E-4
405.06244	1046.2031	2765.0	0.58790046	-0.3131311	0.0036328994117647007	0.024611970588235298	-2.938627681660905E-4	-1.6446816608996483E-4
413.76764	1039.5394	2781.0	0.6215225	-0.02041839	0.0021013775000000012	0.018294544375	-9.572011948529371E-5	-3.9483913832720615E-4
428.3645	1036.9545	2797.0	0.76137877	0.08864997	0.008741016875	0.0068167725	4.1497746093749994E-4	-7.173607421874999E-4
448.6516	1039.6628	2814.0	1.0656413	0.14370915	0.017897795882352942	0.003238775294117648	5.386340592560554E-4	-2.1047042387543248E-4
469.41852	1048.5919	2830.0	1.4310071	0.42552415	0.022835362499999998	0.0176134375	3.08597913602941E-4	8.984163878676469E-4
503.53586	1071.1584	2847.0	1.8545207	1.052918	0.02491256470588235	0.0369055205882353	1.221883650519031E-4	0.0011348284169550177
511.0	1077.0	2864.0	2.0050883	1.2843944	0.008856917647058838	0.013616258823529414	-9.444498269896185E-4	-0.0013699565743944637
