# Supplementary material for: Finger drawing on smartphone screens enables early Parkinson’s disease detection through hybrid 1D-CNN and BiGRU deep learning architecture
Source: PLoS One. 2025 Jul 14;20(7):e0327733. doi: 10.1371/journal.pone.0327733 (PMC12258557; doi:10.1371/journal.pone.0327733)
Supplement: S2 File — (ZIP) [file pone.0327733.s002.zip › Dataset/Spiral/patient/006_PD_SPIR_R.txt]

528.9304	645.6433999999999	0.0	0.0	0.0	0.0	0.0	0.0	0.0
531.5	646.5	16.0	0.35537717	0.11820897	0.022211073125	0.007388060625	0.0013881920703125	4.617537890625E-4
531.0	647.0	48.0	-0.28001797	-0.06367613	-0.019856098125	-0.005683909375	-0.0013145991015625	-4.0849906249999996E-4
533.9053	647.4526000000001	65.0	0.02993735	-0.0160801	0.018232665882352943	0.002799766470588235	0.0022405155298442906	4.990397556228374E-4
537.87067	648.0	81.0	0.20612516	0.02605544	0.011011738125	0.00263347125	-4.513079848345589E-4	-1.0393451286764692E-5
541.6496	649.0	98.0	0.2937093	0.056537535	0.005152008235294118	0.001793064411764706	-3.446899935121107E-4	-4.9435696366782004E-5
546.64294	650.3214	115.0	0.32215634	0.06971858	0.0016733552941176459	7.753555882352943E-4	-2.04626643598616E-4	-5.986522491349481E-5
552.6682	650.0	131.0	0.37017074	0.034337137	0.003000900000000001	-0.0022113401875000003	8.297154411764718E-5	-1.8666848598345592E-4
558.4915	651.0	148.0	0.39070958	0.031776957	0.0012081670588235296	-1.505988235294115E-4	-1.054548788927336E-4	1.2122008023356405E-4
565.4308	653.1077	164.0	0.42231494	0.07175967	0.0019753350000000017	0.0024989195624999998	4.7947996323529504E-5	1.655948991268382E-4
574.1237	655.0494000000001	181.0	0.49846548	0.112307146	0.004479443529411764	0.0023851456470588236	1.4730050173010367E-4	-6.692583261245657E-6
583.1032	658.0516	198.0	0.57775486	0.17569868	0.004664081176470586	0.0037289137647058823	1.0861038062283646E-5	7.904518339100346E-5
593.29	661.7633000000001	214.0	0.6446256	0.24551123	0.0041794212500000025	0.004363284375	-3.029124540441147E-5	3.964816314338236E-5
603.24274	666.6971000000001	230.0	0.68229955	0.30743748	0.0023546218749999973	0.0038703906249999993	-1.1404996093750033E-4	-3.080585937500005E-5
612.89594	672.3375000000001	247.0	0.6563871	0.36764914	-0.001524261764705881	0.0035418623529411765	-2.2816962586505167E-4	-1.9325192474048397E-5
621.0987	677.3240000000001	263.0	0.58221793	0.38143593	-0.004635573125	8.616743749999996E-4	-1.9445696001838247E-4	-1.6751174862132356E-4
629.8386	683.1289999999999	280.0	0.5195397	0.37983406	-0.0036869547058823496	-9.422764705882384E-5	5.580108347750887E-5	-5.6229530709342554E-5
639.9668	688.9834000000001	296.0	0.50081533	0.37482	-0.0011702731250000029	-3.133787499999992E-4	1.5729259880514667E-4	-1.3696943933823458E-5
651.5712	694.1904	313.0	0.6071666	0.3564286	0.006255957058823529	-0.0010818470588235295	4.3683706963667835E-4	-4.520401816609002E-5
663.0	698.0	330.0	0.72634196	0.298117	0.007010315294117644	-0.003430094117647057	4.4374013840830296E-5	-1.3813217993079572E-4
672.30896	701.9236000000001	346.0	0.72184527	0.23007104	-2.810431249999981E-4	-0.004252872500000001	-4.557099011948526E-4	-5.142364889705901E-5
679.4022	703.3506	363.0	0.5619941	0.11743323	-0.009403009999999996	-0.006625753529411765	-5.365862867647058E-4	-1.395812370242214E-4
683.72644	706.3633	380.0	0.3253345	0.08613989	-0.013921152941176473	-0.001840784705882353	-2.6577311418685156E-4	2.8146875432525953E-4
687.59125	710.5913	396.0	0.14113447	0.14163414	-0.011512501875000001	0.0034683906249999997	1.505406916360295E-4	3.3182345818014706E-4
692.7731	714.5154	413.0	0.11374801	0.21606222	-0.0016109682352941186	0.004378122352941177	5.824431552768167E-4	5.3513631055363375E-5
698.37036	719.2470000000001	429.0	0.21154037	0.29268435	0.0061120225000000005	0.004788883124999999	4.8268692095588243E-4	2.5672548253676366E-5
708.43304	724.1732	446.0	0.44337124	0.3336088	0.01363711	0.0024073205882352944	4.4265220588235286E-4	-1.4009191392733557E-4
721.2717	730.1165000000001	463.0	0.72660947	0.3501236	0.016661072352941175	9.714588235294116E-4	1.7788013840830448E-4	-8.446245674740488E-5
732.82886	734.9143999999999	479.0	0.88489425	0.34200966	0.00989279875	-5.071212499999991E-4	-4.230171001838234E-4	-9.241125459558816E-5
743.7311	740.8386	496.0	0.8858768	0.3499033	5.779705882353097E-5	4.6433176470588115E-4	-5.785295112456746E-4	5.7144294982698845E-5
751.2307	745.423	512.0	0.68678397	0.32655266	-0.012443301875	-0.0014594149999999986	-7.813186833639707E-4	-1.2023417279411749E-4
757.3022	751.3021000000001	529.0	0.4064018	0.32492208	-0.016493068823529414	-9.591647058823486E-5	-2.3822158520761262E-4	8.020579584775081E-5
765.6466	757.9172000000001	545.0	0.2877668	0.3554928	-0.007414687499999999	0.0019106699999999997	5.673988327205884E-4	1.2541165441176466E-4
774.6057	764.8846000000001	562.0	0.3620221	0.41276	0.004367958823529413	0.0033686588235294127	6.930968425605537E-4	8.576404844290664E-5
782.61115	770.9584	579.0	0.47819784	0.43551046	0.006833867058823528	0.0013382623529411748	1.450534256055362E-4	-1.1943508650519047E-4
791.9183	776.3345999999999	596.0	0.57310593	0.39590043	0.005582828823529412	-0.00233000176470588	-7.359048442906566E-5	-2.1578024221453264E-4
802.26465	783.1764000000001	612.0	0.6134206	0.35940665	0.002519666875	-0.002280861250000002	-1.9144762178308826E-4	3.0712821691173883E-6
813.72235	792.2687000000001	628.0	0.66169167	0.42775595	0.0030169418749999982	0.00427183125	3.10796874999999E-5	4.0954328125000013E-4
819.15765	798.5436	645.0	0.5860323	0.47253922	-0.004450551176470589	0.002634309999999999	-4.3926429714532866E-4	-9.632477941176476E-5
824.93915	803.9391	662.0	0.41672236	0.44549787	-0.009959408235294114	-0.0015906676470588215	-3.2405041522491325E-4	-2.48528096885813E-4
830.81085	809.8108	680.0	0.2599023	0.3666649	-0.008712225555555557	-0.004379609444444444	6.928792665214203E-5	-1.5494121096586795E-4
836.682	817.9093	695.0	0.21941522	0.36291277	-0.0026991386666666652	-2.501420000000013E-4	4.0087245925925945E-4	2.7529782962962957E-4
843.452	827.7534	711.0	0.31403476	0.48976827	0.005913721250000002	0.00792846875	5.383037447916667E-4	5.111631718750002E-4
848.2829	835.5658000000001	728.0	0.36511645	0.5850912	0.0030048052941176445	0.00560723117647059	-1.711127032871975E-4	-1.3654338667820065E-4
855.21814	845.2727	744.0	0.36084944	0.62101114	-2.666881249999975E-4	0.002244996249999999	-2.0446833869485262E-4	-2.1013968290441192E-4
863.67413	856.6089999999999	761.0	0.41848207	0.65575504	0.0033901547058823507	0.002043758823529408	2.1510840181660873E-4	-1.1837495674740646E-5
874.4906	868.4906000000001	778.0	0.56548303	0.7111489	0.008647115294117647	0.0032584623529411773	3.092329757785469E-4	7.145314878892761E-5
882.4711	877.3389999999999	794.0	0.6630836	0.7054045	0.006100035625	-3.5902499999999893E-4	-1.5919247931985296E-4	-2.2609295955882352E-4
889.2697	887.9045000000001	811.0	0.58601385	0.64843845	-0.004533514705882356	-0.003350944117647058	-6.255029606401385E-4	-1.759952422145329E-4
896.0599	902.1197999999999	828.0	0.42107463	0.6780376	-0.009702307058823526	0.0017411264705882363	-3.0404660899653943E-4	2.9953356401384083E-4
902.90607	915.3590999999999	844.0	0.33066162	0.81268746	-0.005650813125000001	0.00841561625	2.532183708639703E-4	4.171556112132353E-4
908.3451	925.3628000000001	861.0	0.30998638	0.82297117	-0.0012161905882352932	6.049241176470557E-4	2.608601492214534E-4	-4.5945247837370263E-4
913.90234	933.5364999999999	877.0	0.3182757	0.676632	5.180824999999993E-4	-0.009146198124999998	1.0839206801470578E-4	-6.094451401654408E-4
919.5	939.5	894.0	0.30687755	0.3978372	-6.704794117647056E-4	-0.016399694117647058	-6.99154065743944E-5	-4.266762348615918E-4
923.00446	945.5066999999999	910.0	0.24646592	0.20627002	-0.0037757268749999996	-0.01197294875	-1.9407796645220588E-4	2.766715854779411E-4
926.92206	951.383	927.0	0.2044431	0.20321546	-0.002471930588235295	-1.796800000000007E-4	7.669389922145322E-5	6.937216911764706E-4
931.70966	961.7742000000001	944.0	0.22233717	0.3806782	0.0010525923529411771	0.010438984705882354	2.0732487889273365E-4	6.246273356401386E-4
936.8531	973.7062000000001	961.0	0.24544184	0.63006586	0.0013590982352941173	0.014669862352941173	1.802975778546707E-5	2.488751557093423E-4
942.67706	987.5798	977.0	0.32757708	0.87077975	0.005133452500000002	0.015044618124999999	2.3589714154411778E-4	2.342223575367661E-5
947.40015	1000.2003	994.0	0.35422045	0.9514214	0.0015672570588235294	0.004743626470588236	-2.0977620242214543E-4	-6.059406855536331E-4
950.0853	1007.2561000000001	1010.0	0.2684754	0.7525284	-0.005359065625000003	-0.0124308125	-4.3289516773897075E-4	-0.0010734024356617647
952.0691	1013.2073	1027.0	0.1393922	0.4283182	-0.0075931294117647045	-0.019071188235294117	-1.3141551686851187E-4	-3.906103373702422E-4
953.0	1019.1266	1043.0	0.018375646	0.2133227	-0.007563534625	-0.013437218749999999	1.849674172794036E-6	3.521230928308824E-4
954.0	1025.7971	1060.0	-0.033194605	0.15839589	-0.003033544176470588	-0.0032309888235294115	2.6647002638408306E-4	6.003664662629757E-4
955.0	1035.2474	1076.0	-0.01268156	0.34572473	0.0012820653125	0.011708052499999998	2.6972559306066173E-4	9.336900827205881E-4
955.83746	1047.0249	1093.0	0.008779213	0.63536495	0.0012623984117647057	0.017037660000000003	-1.1568765138408406E-6	3.1350632352941204E-4
956.0	1058.55835	1110.0	0.0155533375	0.803227	3.9847791176470594E-4	0.009874238235294116	-5.0818852941176456E-5	-4.2137775086505217E-4
956.0	1068.5563	1126.0	0.002735109	0.8122182	-8.0113928125E-4	5.619499999999986E-4	-7.497607456341913E-5	-5.820180147058824E-4
956.0	1076.0737	1143.0	-0.018348485	0.6642345	-0.0012402114117647058	-0.008704923529411768	-2.5827772383217987E-5	-5.451102076124569E-4
956.0	1083.37195	1160.0	-0.02380411	0.43653393	-3.2091911764705873E-4	-0.013394151176470585	5.407601730103806E-5	-2.758369204152245E-4
956.0	1093.46826	1176.0	-0.017147822	0.38643134	4.16018E-4	-0.003131411875	4.605856985294117E-5	6.414212063419115E-4
956.0	1108.52893	1193.0	-0.0012696881	0.61283	9.340078764705883E-4	0.013317568235294116	3.046999273356402E-5	9.675870653114186E-4
955.54254	1123.2023	1209.0	-0.006612515	0.9322828	-3.3392668125E-4	0.0199658	-7.924590985753677E-5	4.155144852941177E-4
953.6677	1134.99365	1226.0	-0.06315879	1.0209801	-0.0033262514705882356	0.005217488235294123	-1.7601910525519033E-4	-8.675477508650514E-4
951.6737	1142.3052	1243.0	-0.12872307	0.76307875	-0.0038567223529411758	-0.015170667647058825	-3.1204169550172955E-5	-0.0011993032871972322
950.7072	1147.5855999999999	1259.0	-0.13586275	0.37831318	-4.462300000000006E-4	-0.024047848125	2.1315577205882345E-4	-5.548237798713234E-4
949.79877	1153.60364	1276.0	-0.10017785	0.14176115	0.0020991117647058827	-0.013914825294117649	1.497259861591696E-4	5.960601665224913E-4
946.85364	1159.4391	1292.0	-0.11604422	0.15455705	-9.916481250000003E-4	7.997437499999999E-4	-1.9317249310661769E-4	9.196605652573531E-4
942.8223	1170.53296	1309.0	-0.19110537	0.3928837	-0.0044153617647058815	0.014019214705882353	-2.0139491998269888E-4	7.776159385813148E-4
938.89435	1180.26404	1325.0	-0.27615985	0.61873025	-0.005315904999999999	0.014115409375000002	-5.6283952205882356E-5	6.01216681985308E-6
934.07214	1189.9038	1342.0	-0.3294779	0.73837435	-0.0031363558823529415	0.007037888235294113	1.2820877162629752E-4	-4.163247729238758E-4
929.25275	1198.66296	1359.0	-0.33699885	0.6846262	-4.424088235294133E-4	-0.003161655882352941	1.5846747404844283E-4	-5.999731833910031E-4
923.3534	1207.411	1375.0	-0.35663942	0.55075437	-0.001227535624999998	-0.008366989374999995	-4.9070425091911544E-5	-3.2533334329044086E-4
916.84143	1216.15857	1392.0	-0.39444003	0.47713292	-0.0022235652941176476	-0.004330673529411766	-5.858998053633233E-5	2.3743034385813108E-4
909.74115	1226.5176999999999	1408.0	-0.45622468	0.52776885	-0.0038615406249999998	0.0031647456249999963	-1.0237345818014701E-4	4.6846369715073516E-4
904.5888	1243.7616	1425.0	-0.43335816	0.7631809	0.001345089411764706	0.013847767647058829	3.0627235510380623E-4	6.284130601211078E-4
899.69257	1265.1907999999999	1442.0	-0.35886973	1.1678684	0.004381672352941176	0.02380514705882352	1.7862252595155707E-4	5.857282006920408E-4
896.41705	1282.08057	1458.0	-0.23821677	1.4131513	0.00754081	0.015330181250000005	1.9744610294117652E-4	-5.296853630514698E-4
894.5	1294.0	1475.0	-0.10940576	1.2484806	0.007577118235294118	-0.009686511764705885	2.135778546712826E-6	-0.0014715701773356405
891.516	1303.9042	1491.0	-0.07115892	0.7733508	0.0023904275000000003	-0.029695612499999996	-3.241681709558824E-4	-0.001250568795955882
888.2782	1316.5263	1508.0	-0.0975889	0.4620665	-0.0015547047058823533	-0.01831084117647059	-2.320666003460208E-4	6.696924307958474E-4
886.65466	1331.7628	1525.0	-0.108493164	0.5714577	-6.414272941176469E-4	0.006434776470588233	5.3722200692041556E-5	0.0014556245674740482
883.7321	1343.60724	1541.0	-0.14983594	0.78407586	-0.0025839235	0.013288635	-1.2140601286764706E-4	4.2836615808823544E-4
879.51605	1353.2098999999998	1558.0	-0.19546677	0.7664109	-0.002684166470588236	-0.0010391152941176443	-5.896645328719767E-6	-8.428088408304497E-4
876.65466	1359.6907	1575.0	-0.20688395	0.514158	-6.715988235294117E-4	-0.014838405882352941	1.1838633217993085E-4	-8.117229757785469E-4
871.66235	1365.33765	1591.0	-0.2599332	0.26042214	-0.0033155781249999978	-0.01585849125	-1.6524870634191164E-4	-6.375533547794108E-5
866.8519	1372.29614	1608.0	-0.32066798	0.20545411	-0.0035726341176470612	-0.0032334135294117662	-1.512094074394491E-5	7.426516306228372E-4
861.0723	1380.8795	1624.0	-0.35892743	0.3208926	-0.0023912156249999983	0.0072149056249999986	7.383865579044143E-5	6.530199471507354E-4
855.3937	1389.4751	1641.0	-0.38955387	0.49716076	-0.001801555294117649	0.010368715294117647	3.4685901816608786E-5	1.8551821583044994E-4
849.39764	1397.46985	1657.0	-0.39425495	0.574445	-2.9381749999999804E-4	0.004830265	9.423361213235318E-5	-3.4615314338235295E-4
843.5181	1404.3092000000001	1674.0	-0.37456036	0.5142846	0.0011585052941176478	-0.0035388470588235297	8.543075259515563E-5	-4.923007093425606E-4
838.48816	1412.02374	1691.0	-0.3583705	0.4336242	9.523447058823529E-4	-0.0047447294117647035	-1.2127093425605577E-5	-7.093425605536316E-5
833.5656	1419.8688	1707.0	-0.30697474	0.41932097	0.0032122349999999973	-8.93951875E-4	1.4124314338235277E-4	2.4067359604779397E-4
828.9756	1426.0244	1724.0	-0.2624184	0.41601673	0.0026209611764705897	-1.9436705882353023E-4	-3.478081314878869E-5	4.115204801038058E-5
825.1595	1431.8405	1740.0	-0.21933337	0.37514555	0.0026928143749999998	-0.0025544487500000004	4.4908249080881325E-6	-1.475051056985294E-4
821.0	1437.5	1757.0	-0.215655	0.32209954	2.1637470588235213E-4	-0.0031203535294117633	-1.456729217128028E-4	-3.3288516435986054E-5
813.99274	1448.0109	1774.0	-0.29403308	0.40028733	-0.004610475294117646	0.004599281764705881	-2.8393235294117637E-4	4.540961937716261E-4
804.71265	1461.2023	1790.0	-0.45412937	0.65148073	-0.010006018124999998	0.015699587499999997	-3.37221426930147E-4	6.937691084558822E-4
793.98065	1474.3559599999999	1807.0	-0.6511416	0.89707	-0.011588954705882353	0.014446427647058828	-9.311391652249143E-5	-7.37152854671276E-5
782.17316	1484.52234	1823.0	-0.810232	0.9131052	-0.009943149999999998	0.0010021999999999948	1.0286279411764719E-4	-8.402642279411771E-4
771.79346	1491.7239399999999	1840.0	-0.8217284	0.6876143	-6.762588235294161E-4	-0.01326417058823529	5.451112456747401E-4	-8.391982698961933E-4
766.61957	1497.3804300000002	1856.0	-0.5953825	0.3679401	0.01414661875	-0.0199796375	9.264298483455884E-4	-4.197166819852944E-4
761.81104	1502.18896	1873.0	-0.31329337	0.16473296	0.01659347823529412	-0.011953361176470587	1.4393291089965412E-4	4.7213390138408317E-4
757.88916	1506.11084	1890.0	-0.11141381	0.098875	0.011875268235294119	-0.0038739976470588237	-2.775417647058824E-4	4.7525667820069197E-4
753.9478	1511.0783000000001	1906.0	-0.0657542	0.15044759	0.002853725625	0.0032232868749999992	-5.638464131433824E-4	4.4358028262867644E-4
750.02106	1514.97894	1923.0	-0.12273384	0.19967736	-0.0033517435294117648	0.002895868823529412	-3.650275973183391E-4	-1.925988538062278E-5
746.3077	1519.5385	1940.0	-0.20370895	0.24168989	-0.0047632417647058825	0.002471325294117647	-8.30293079584775E-5	-2.4973148788927362E-5
742.27563	1523.72437	1956.0	-0.22369747	0.26658252	-0.0012492825000000006	0.001555789375	2.1962245404411762E-4	-5.722099494485293E-5
737.6513	1526.7829000000002	1973.0	-0.24786189	0.2378013	-0.001421436470588235	-0.0016930129411764703	-1.0126704152249078E-5	-1.911060185986159E-4
731.72424	1529.7586000000001	1989.0	-0.31190267	0.17982768	-0.0040025487499999995	-0.0036233512500000002	-1.6131951746323528E-4	-1.2064614430147062E-4
724.7218	1533.3112999999998	2006.0	-0.3909114	0.16148686	-0.004647572352941178	-0.0010788717647058812	-3.794256487889286E-5	1.4967526384083052E-4
716.45325	1536.2734	2023.0	-0.5078648	0.15011805	-0.006879611764705882	-6.687535294117651E-4	-1.3129643598615905E-4	2.412460207612448E-5
708.69446	1539.1527999999998	2039.0	-0.5622803	0.16649184	-0.003400968749999997	0.001023361875	2.174151884191178E-4	1.0575721277573531E-4
701.48505	1543.0099500000001	2055.0	-0.54243565	0.2000568	0.0012402906249999943	0.0020978100000000003	2.9007871093749945E-4	6.715300781250002E-5
695.7001	1546.86664	2072.0	-0.4402064	0.22418965	0.00601348529411765	0.0014195794117647048	2.807761570069209E-4	-3.989591695501738E-5
689.8907	1550.73956	2089.0	-0.33591488	0.2449808	0.006134795294117645	0.0012230088235294122	7.13588235294089E-6	-1.1562975778546623E-5
682.685	1555.9862699999999	2106.0	-0.32455277	0.29072952	6.68359411764708E-4	0.0026911011764705894	-3.21555051903114E-4	8.635837370242219E-5
672.58527	1560.8488	2122.0	-0.46368042	0.31597134	-0.008695478125	0.0015776137499999981	-5.852398460477942E-4	-6.959296415441196E-5
653.842	1564.43158	2139.0	-0.85039574	0.2952824	-0.022747959999999998	-0.0012169964705882347	-8.266165808823528E-4	-1.6438883650519016E-4
637.7562	1566.17767	2155.0	-1.1773556	0.20121019	-0.020434991250000006	-0.005879513124999999	1.4456054687499945E-4	-2.914072909007353E-4
627.74445	1567.0	2173.0	-1.095408	0.0693207	0.0045526444444444515	-0.007327193888888889	0.0013882019830246922	-8.042670910493831E-5
621.9739	1569.00873	2188.0	-0.66678876	0.0038784384	0.028574615999999997	-0.00436281744	0.0016014647703703696	1.9762509659259261E-4
613.30164	1569.9397	2205.0	-0.30472085	-0.008076016	0.021298112352941177	-7.032032E-4	-4.280296262975776E-4	2.1527142588235294E-4
596.82056	1570.0	2222.0	-0.3630238	0.010316766	-0.0034295852941176484	0.0010819283529411765	-0.0014545704498269898	1.050077384083045E-4
577.33575	1570.14844	2239.0	-0.94876194	0.009453552	-0.03445518470588235	-5.077729411764702E-5	-0.0018250352595155707	-6.662974394463668E-5
564.99945	1570.0	2255.0	-1.2476658	-0.029982002	-0.01868149125	-0.002464722125	9.85855840992647E-4	-1.5087155193014705E-4
557.0808	1569.0	2271.0	-0.9737524	-0.073771805	0.017119587500000005	-0.0027368626874999997	0.0022375674218750004	-1.700878515624999E-5
547.93005	1567.32166	2288.0	-0.53939897	-0.09800563	0.025550201764705877	-0.0014255191176470589	4.959184861591689E-4	7.7137857050173E-5
532.5778	1565.3578	2304.0	-0.3940176	-0.1350385	0.009086335625	-0.0023145543750000006	-0.0010289916337316172	-5.556470358455886E-5
511.7206	1562.85828	2321.0	-0.83849293	-0.16777387	-0.026145607647058824	-0.0019256099999999993	-0.002072467251297578	2.287908088235302E-5
496.40436	1561.0	2338.0	-1.2760882	-0.18284516	-0.025740898235294116	-8.865464705882361E-4	2.3806435986159337E-5	6.11213840830449E-5
486.51492	1561.0	2354.0	-1.1349443	-0.101063006	0.008821493750000006	0.005111384625000001	0.0021601494990808826	3.748706934742648E-4
477.97302	1561.0	2371.0	-0.65863496	-0.0012032316	0.02801819647058823	0.005874104376470589	0.001129217807093425	4.486586773356402E-5
463.34784	1561.0	2388.0	-0.44572374	0.057215422	0.012524189411764707	0.003436391388235294	-9.114121799307954E-4	-1.433948816608997E-4
445.42926	1558.71436	2404.0	-0.7116499	0.002746879	-0.016620384999999998	-0.0034042839375	-0.001821535900735294	-4.2754220785845586E-4
431.4528	1556.5579	2421.0	-1.0329893	-0.10350546	-0.018902317647058832	-0.006250137588235293	-1.342313321799314E-4	-1.6740315592560549E-4
424.4145	1554.8048	2438.0	-0.8860462	-0.17113827	0.008643711764705889	-0.003978400588235295	0.0016203546712802775	1.3363158823529402E-4
419.8645	1551.9322499999998	2454.0	-0.41639718	-0.20110482	0.029353063750000002	-0.0018729093749999988	0.001294334499080882	1.31593200827206E-4
413.88055	1547.9203499999999	2470.0	-0.084493905	-0.23006146	0.0207439546875	-0.0018097900000000004	-5.380693164062501E-4	3.944960937499902E-6
406.9398	1542.9699	2487.0	-0.09651585	-0.2886523	-7.07173235294118E-4	-0.0034465199999999985	-0.001261831054282007	-9.627823529411754E-5
394.51117	1536.21906	2504.0	-0.4016225	-0.38830417	-0.01794745	-0.005861874705882355	-0.00101413392733564	-1.4207968858131507E-4
378.04672	1529.3925	2520.0	-0.880371	-0.4772607	-0.02992178125	-0.005559783124999999	-7.483957031250001E-4	1.8880723805147256E-5
367.0577	1522.63464	2537.0	-1.063346	-0.49728152	-0.010763235294117641	-0.0011776952941176468	0.0011269732915224918	2.5776987240484425E-4
358.90524	1516.67896	2553.0	-0.8652437	-0.44556114	0.012381393749999997	0.003232523749999997	0.0014465393152573525	2.756386902573527E-4
352.89822	1510.8982	2570.0	-0.52018195	-0.38044474	0.020297749999999996	0.0038303764705882363	4.656680147058823E-4	3.516780709342583E-5
346.40738	1506.0555399999998	2586.0	-0.20229274	-0.3006526	0.019868075625000002	0.004987008750000001	-2.6854648437499642E-5	7.228951746323528E-5
333.62936	1499.0163	2603.0	-0.29385796	-0.30498636	-0.005386189411764704	-2.549270588235306E-4	-0.00148554500216263	-3.083491652249136E-4
312.85474	1488.6480999999999	2620.0	-0.8593605	-0.45775688	-0.03326485529411765	-0.008986501176470586	-0.0016399215224913496	-5.136220069204149E-4
294.52594	1477.0173	2636.0	-1.3383799	-0.68191034	-0.029938712500000006	-0.014009591249999998	2.0788392463235274E-4	-3.139431295955883E-4
284.84363	1467.8436000000002	2653.0	-1.2783196	-0.76860356	0.0035329588235294223	-0.0050996011764705895	0.0019689218425605545	5.241170631487887E-4
271.25272	1458.03766	2670.0	-0.9424211	-0.7295095	0.01975873529411764	0.00229965058823529	9.544574394463658E-4	4.352501038062282E-4
249.63937	1449.7779500000001	2686.0	-0.86331725	-0.5824208	0.0049439906249999985	0.009193043750000005	-9.259215418198526E-4	4.308370726102946E-4
229.76286	1442.10516	2703.0	-1.0867069	-0.45321676	-0.013140567647058824	0.007600237647058822	-0.0010637975454152247	-9.3694476643599E-5
221.3284	1438.6642000000002	2719.0	-1.0734848	-0.29736054	8.263812500000078E-4	0.00974101375	8.72934306066177E-4	1.337985064338236E-4
214.66304	1434.7754	2736.0	-0.6713962	-0.16705352	0.02365227058823529	0.007665118823529412	0.0013426993728373696	-1.2211146626297576E-4
205.64444	1430.8578	2752.0	-0.24899024	-0.10389424	0.026400372499999998	0.003947455000000001	1.7175636948529426E-4	-2.3235398897058818E-4
196.06082	1426.0243500000001	2769.0	-0.15180558	-0.14862706	0.005716744705882354	-0.0026313423529411768	-0.001216683987889273	-3.8698807958477513E-4
185.16496	1419.08246	2786.0	-0.44494602	-0.29697236	-0.017243555294117648	-0.008726194117647058	-0.0013506058823529413	-3.585206920415225E-4
174.71594	1410.71594	2802.0	-0.70811427	-0.46876705	-0.016448015625000003	-0.010737168125000002	4.972122931985279E-5	-1.2568587545955896E-4
165.85112	1400.2767	2819.0	-0.68833554	-0.62247384	0.0011634547058823575	-0.009041575882352937	0.00103596884299308	9.97407201557097E-5
158.7395	1387.7255	2835.0	-0.5311254	-0.7810651	0.00982563375	-0.00991195375	5.413861902573527E-4	-5.439861672794149E-5
154.55219	1376.3805	2852.0	-0.32147247	-0.86243296	0.012332525294117644	-0.0047863447058823574	1.4746420847750846E-4	3.0150641435986136E-4
151.66946	1367.3389	2868.0	-0.118301176	-0.7769601	0.012698205875	0.005342053749999999	2.2855036305147267E-5	6.330249034926473E-4
149.37018	1357.85095	2885.0	-0.01245054	-0.61822337	0.0062265079999999995	0.009337454705882353	-3.806881102941177E-4	2.3502358564013846E-4
147.4291	1347.0036	2902.0	0.011938164	-0.529628	0.0014346296470588234	0.0052114923529411805	-2.8187519723183385E-4	-2.4270366782006895E-4
145.51613	1333.6129	2919.0	-0.0223793	-0.63648105	-0.0020186743529411765	-0.006285473529411765	-2.031355294117647E-4	-6.762921107266439E-4
146.0	1318.7817	2935.0	-0.009465116	-0.8647112	8.071365E-4	-0.014264384375000001	1.7661317830882354E-4	-4.986819278492648E-4
145.0	1309.2060999999999	2952.0	0.0031267987	-0.8708234	7.407008647058825E-4	-3.5954117647058896E-4	-3.907978546712797E-6	8.179319528546713E-4
146.33705	1301.6518	2968.0	0.05368279	-0.6428975	0.00315974945625	0.014245368750000001	1.5119053697150735E-4	9.128068704044119E-4
148.3016	1294.7936	2985.0	0.12944771	-0.3754035	0.004456759999999999	0.01573494117647059	7.6294737867647E-5	8.762190743944644E-5
149.15193	1285.24036	3002.0	0.13914423	-0.32334322	5.703835294117656E-4	0.0030623694117647066	-2.2861038062283725E-4	-7.454453979238756E-4
150.16853	1266.3147	3018.0	0.11610866	-0.69353384	-0.0014397231250000003	-0.023136913749999998	-1.2563166590073537E-4	-0.0016374551976102941
151.0	1246.28894	3035.0	0.08376091	-1.2064035	-0.0019028088235294122	-0.030168803529411765	-2.724033520761246E-5	-4.136405752595157E-4
151.0	1232.8849	3051.0	0.016125033	-1.3116251	-0.0042272423125	-0.006576350000000009	-1.4527709306066174E-4	0.0014745283455882348
151.0	1222.2268	3068.0	-0.0111643225	-1.0854673	-0.001605256205882353	0.01330340000000001	1.5423447685986158E-4	0.0011693970588235304
151.0	1207.6322	3084.0	-0.02848043	-0.7201025	-0.00108225671875	0.022835299999999996	3.2687467945772064E-5	5.957437499999991E-4
150.17705	1187.9476300000001	3101.0	-0.04533335	-0.73561114	-9.913482352941177E-4	-9.122729411764749E-4	5.3475578503460185E-6	-0.0013969160553633218
150.0	1170.5575	3118.0	-0.04499003	-1.081038	2.0195294117647127E-5	-0.020319227058823525	5.950256055363322E-5	-0.0011415855363321793
150.0	1158.23035	3135.0	-0.02936498	-1.1469285	9.191205882352942E-4	-0.003875911764705887	5.2877958477508654E-5	9.672538408304492E-4
150.0	1146.0555399999998	3151.0	-0.011036679	-0.8942866	0.0011455188124999999	0.01579011875	1.4149889016544107E-5	0.001229126907169118
151.0	1128.65796	3168.0	0.03506264	-0.72152776	0.0027117246470588236	0.010162284705882358	9.212975497404846E-5	-3.3104906141868473E-4
152.55217	1111.0304	3184.0	0.08711939	-0.8564249	0.0032535468750000004	-0.008431071250000005	3.386388924632355E-5	-0.0011620847472426478
153.50168	1096.9898699999999	3201.0	0.101685256	-1.0423394	8.568156470588233E-4	-0.010936147058823523	-1.4098418987889278E-4	-1.4735740051903044E-4
154.0	1086.5	3217.0	0.091107674	-0.92210937	-6.610988750000001E-4	0.007514376874999992	-9.486965762867647E-5	0.0011531577458639697
156.37976	1075.72144	3234.0	0.0963814	-0.6241235	3.102191764705886E-4	0.017528580588235292	5.713635596885816E-5	5.890708066609E-4
158.36195	1057.74243	3251.0	0.11119867	-0.64012825	8.716041176470584E-4	-9.414558823529354E-4	3.302264359861587E-5	-0.0010864727335640134
159.27222	1037.2777	3267.0	0.10200507	-1.0153425	-5.745999999999998E-4	-0.023450890625000005	-9.038775735294114E-5	-0.001406839671415442
161.0	1023.9475	3284.0	0.11664972	-1.1878705	8.614499999999997E-4	-0.010148705882352942	8.447352941176467E-5	7.824814554498273E-4
165.28621	1012.1414	3300.0	0.16824584	-1.0020648	0.0032247575000000006	0.011612856249999998	1.4770671875000005E-4	0.0013600976332720587
170.27493	997.9003	3317.0	0.2676537	-0.7399015	0.005847521176470588	0.0154213705882353	1.5428021626297573E-4	2.2403025519031187E-4
179.31265	978.3748	3333.0	0.465627	-0.80712634	0.012373331250000001	-0.004201552500000004	4.0786312959558834E-4	-0.0012264326930147063
187.62064	961.6069	3350.0	0.6092155	-1.042247	0.008446382352941177	-0.013830627058823522	-2.3099699394463671E-4	-5.664161505190305E-4
196.60501	950.4938	3366.0	0.685179	-1.0868015	0.004747718749999998	-0.0027846562500000033	-2.311664751838237E-4	6.903731755514699E-4
204.41237	938.8815	3383.0	0.6266948	-0.79963976	-0.0034402470588235285	0.016891867058823527	-4.8164504757785447E-4	0.0011574425475778546
212.21638	920.9590000000001	3400.0	0.5242566	-0.6740052	-0.006025776470588238	0.007390268235294121	-1.5208996539792406E-4	-5.589175778546709E-4
218.93942	902.3864000000001	3416.0	0.41467527	-0.9101178	-0.0068488331249999986	-0.0147570375	-5.144104090073505E-5	-0.0013842066084558827
227.4465	888.5535	3433.0	0.4140698	-1.1248994	-3.5615882352940994E-5	-0.01263421176470589	4.0077748486159163E-4	1.2487210207612413E-4
241.49388	880.0518999999999	3450.0	0.57262474	-0.93371195	0.009326761176470588	0.011246320588235303	5.50728062283737E-4	0.001404737197231835
261.5	873.0	3466.0	1.0043699	-0.4907773	0.026984072499999998	0.027683415624999996	0.0011035819577205881	0.0010273184397977934
274.5	867.5	3483.0	1.2172279	-0.12056831	0.012521058823529411	0.021776999411764707	-8.507655103806227E-4	-3.474362478373699E-4
281.9229	861.5579	3500.0	0.98459333	-0.07956006	-0.013684386470588228	0.00241225	-0.00154149678200692	-0.0011391029065743945
288.26712	857.1552999999999	3516.0	0.509922	-0.16872758	-0.029666958125000004	-0.005572969999999999	-9.98910728400736E-4	-4.9907625E-4
297.61557	851.0306	3533.0	0.21399872	-0.26031452	-0.017407251764705884	-0.005387467058823529	7.2115919766436E-4	1.091193771626293E-5
309.5687	845.3278	3549.0	0.35645372	-0.3094247	0.008903437499999998	-0.00306938625	0.0016444180790441175	1.4488005055147057E-4
325.7339	838.133	3566.0	0.84450203	-0.38288945	0.02870872411764706	-0.0043214558823529425	0.001165016859861592	-7.365115484429073E-5
336.85336	833.6587	3582.0	0.9735034	-0.37610784	0.008062585625	4.238506249999996E-4	-0.0012903836557904412	2.965816567095589E-4
345.47852	829.7607	3599.0	0.8081806	-0.29952452	-0.009724870588235294	0.0045049011764705885	-0.001046320953719723	2.4006179714532877E-4
351.1169	826.9221	3615.0	0.4543423	-0.17448163	-0.022114893750000003	0.007815180625000001	-7.743764476102943E-4	2.0689246553308829E-4
358.75235	823.1238000000001	3632.0	0.23052299	-0.12449182	-0.01316584176470588	0.002940577058823529	5.264148226643603E-4	-2.8674138624567485E-4
369.34192	820.2194	3649.0	0.3028617	-0.1226404	0.004255218235294117	1.089070588235298E-4	0.0010247682352941174	-1.6656882352941173E-4
384.25256	818.1068	3665.0	0.6724509	-0.14874114	0.023099324999999997	-0.0016312962499999998	0.0011777566727941176	-1.087627068014706E-4
398.66495	817.0	3682.0	0.96983045	-0.10205665	0.017492914705882354	0.002746146470588235	-3.2978884083044956E-4	2.574966306228374E-4
408.0319	816.2420999999999	3698.0	0.9773618	-0.020328624	4.7070937499999604E-4	0.005108001625	-0.0010638878331801474	1.4761594715073529E-4
415.12857	816.0	3715.0	0.6939422	0.02645431	-0.01667174117647059	0.0027519372941176468	-0.001008379444204152	-1.385920194636678E-4
424.89417	815.3510000000001	3731.0	0.4148698	0.032307245	-0.017442024999999996	3.658084374999998E-4	-4.8142738970587996E-5	-1.4913305353860294E-4
443.75256	815.0	3748.0	0.55980355	0.0032415187	0.008525514705882354	-0.0017097486058823528	0.0015275023356401383	-1.2209159078719722E-4
470.0	815.0	3765.0	1.221851	-0.0064528133	0.03894396764705882	-5.702548235294117E-4	0.0017893207612456744	6.702904602076124E-5
481.90942	816.4848999999999	3781.0	1.5063477	0.042561516	0.017781043750000003	0.00306339558125	-0.001322682743566176	2.2710315029871324E-4
494.9173	817.0	3798.0	1.2391225	0.07514658	-0.015719129411764714	0.0019167684705882356	-0.0019705984212802776	-6.744865356833908E-5
524.85706	818.3661	3815.0	1.2079923	0.095750734	-0.0018311882352941174	0.0012120090588235294	8.169377162629763E-4	-4.145643598615919E-5
544.8764	822.5753	3831.0	1.2834158	0.17134646	0.0047139687500000055	0.004724732875	4.090723115808827E-4	2.1954523851102942E-4
558.77515	824.2219	3848.0	1.2656093	0.19861598	-0.0010474411764705917	0.0016040894117647054	-3.389064662629763E-4	-1.8356726254325264E-4
578.41095	828.4384	3864.0	1.2109388	0.24499016	-0.0034169062499999903	0.002898386250000001	-1.480915670955874E-4	8.089355238970597E-5
601.1949	835.4346	3881.0	1.1164577	0.35722908	-0.005557711764705888	0.006602289411764704	-1.2592973615917045E-4	2.1787665657439429E-4
613.2589	842.1726000000001	3898.0	0.94946676	0.44256413	-0.009822996470588237	0.005019708823529413	-2.5089910034602057E-4	-9.30929757785465E-5
619.872	847.904	3914.0	0.7771839	0.49439004	-0.010767678749999995	0.0032391193749999984	-5.904264246323488E-5	-1.1128684053308843E-4
628.56146	855.6492000000001	3931.0	0.34610763	0.50863844	-0.025357427647058825	8.381411764705912E-4	-8.582205233564018E-4	-1.412340116782004E-4
640.85144	864.1795999999999	3947.0	0.1926162	0.49247003	-0.009593214375	-0.0010105256250000014	9.852633295036766E-4	-1.1554167509191204E-4
658.17523	872.2701	3964.0	0.60563034	0.5210348	0.02429494941176471	0.001680280588235295	0.001993421399221453	1.5828271842560567E-4
671.7075	879.9229	3981.0	1.0456258	0.5279329	0.02588208588235294	4.057705882352952E-4	9.336096885813123E-5	-7.497117647058823E-5
680.1712	888.6187	3997.0	0.9822781	0.5275508	-0.00395923125	-2.388125000000324E-5	-0.0018650823207720588	-2.685323988970615E-5
687.03503	900.7484	4014.0	0.59873855	0.58785206	-0.022561150000000002	0.003547132941176472	-0.0010942305147058824	2.1005965830449855E-4
693.807	915.8186000000001	4030.0	0.25818935	0.80464214	-0.021284325	0.01354938	7.980156250000014E-5	6.251404411764705E-4
699.5789	930.1578	4047.0	0.12842615	1.0147265	-0.0076331294117647054	0.01235790352941177	8.030115051903115E-4	-7.008685121107236E-5
703.9694	941.9083	4064.0	0.19329035	0.9875413	0.003815541176470589	-0.0015991294117647136	6.734512110726644E-4	-8.210019377162637E-4
709.36554	949.8207	4080.0	0.23784311	0.7307046	0.0027845475	-0.016052293749999995	-6.443710477941182E-5	-9.033227711397051E-4
715.2367	967.71	4097.0	0.2714973	0.6810972	0.0019796582352941175	-0.0029180823529411813	-4.734642733564013E-5	7.726006704152242E-4
723.1864	991.5591	4113.0	0.38097835	1.0598437	0.0068425656250000015	0.023671656250000006	3.039317118566177E-4	0.0016618586626838243
729.6559	1008.749	4130.0	0.46602553	1.3701729	0.005002775294117647	0.01825465882352941	-1.082229606401385E-4	-3.1864690743944673E-4
734.36615	1020.0984000000001	4146.0	0.42288586	1.2192458	-0.002696229375000001	-0.009432943750000006	-4.81187791819853E-4	-0.0017304751608455886
739.29175	1040.6045	4163.0	0.31157485	1.0413613	-0.0065477064705882345	-0.010463794117647059	-2.2655747621107256E-4	-6.06382569204149E-5
742.00793	1065.1028000000001	4180.0	0.1791135	1.1215556	-0.007791844117647059	0.0047173117647058855	-7.318456747404849E-5	8.930062283737027E-4
742.0	1083.1234	4196.0	0.019375114	1.2932554	-0.009983649125	0.010731237500000004	-1.3698781295955886E-4	3.758703584558824E-4
742.0	1099.6001	4213.0	-0.07945444	1.3237292	-0.005813503176470588	0.001792576470588235	2.453027028546713E-4	-5.258035899653982E-4
742.1302	1126.1776	4230.0	-0.11780131	1.3018795	-0.002255698235294118	-0.0012852764705882337	2.092826435986159E-4	-1.810501730103805E-4
741.16406	1144.6876	4246.0	-0.120397076	1.2562597	-1.6223537499999996E-4	-0.002851237500000006	1.3084142876838237E-4	-9.787256433823578E-5
740.0	1154.6913	4262.0	-0.10535243	1.0446324	9.402903750000005E-4	-0.013226706249999998	6.890785937500003E-5	-6.484667968749995E-4
738.27356	1167.0852	4279.0	-0.11098386	0.7429535	-3.312605882352945E-4	-0.01774581764705882	-7.479711548442913E-5	-2.658300821799307E-4
737.0	1182.7849	4296.0	-0.13628568	0.5153206	-0.0014883423529411758	-0.013390170588235295	-6.806363321799302E-5	2.562145328719721E-4
734.35223	1202.8296	4312.0	-0.1434616	0.7239124	-4.4849500000000014E-4	0.0130369875	6.499045955882348E-5	0.0016516973805147058
729.8805	1215.3585	4330.0	-0.20596597	1.0577922	-0.003472465	0.018548877777777775	-1.6799833333333333E-4	3.062161265432097E-4
725.96204	1224.595	4346.0	-0.28308907	0.9236115	-0.00482019375	-0.008386293749999996	-8.4233046875E-5	-0.0016834482204861106
722.00885	1232.9823000000001	4362.0	-0.3099957	0.52233964	-0.0016816643749999992	-0.025079491250000002	1.9615808593750005E-4	-0.0010433248437500004
714.2502	1248.49963	4379.0	-0.39024556	0.44188842	-0.00472058	-0.004732424705882352	-1.7875974264705888E-4	0.0011968862673010384
707.9336	1267.1992	4395.0	-0.44172394	0.7948853	-0.0032173987499999994	0.022062305	9.394882812500005E-5	0.001674670606617647
702.4233	1281.01843	4412.0	-0.44955933	1.1034223	-4.609052941176469E-4	0.01814923529411765	1.6214667387543248E-4	-2.3018057093425592E-4
697.5053	1289.9894	4429.0	-0.38875347	0.9658634	0.0035768152941176466	-0.008091700000000002	2.375129757785467E-4	-0.0015435844290657443
692.7068	1299.7330299999999	4446.0	-0.28245682	0.6241669	0.006252744117647058	-0.020099794117647063	1.5740757785467126E-4	-7.063584775086506E-4
688.7595	1312.8417	4462.0	-0.19633599	0.46666732	0.005382551875000001	-0.009843723749999998	-5.4387015165441093E-5	6.410043979779415E-4
685.88153	1327.4738	4478.0	-0.16487083	0.66005087	0.0019665724999999995	0.012086471874999997	-2.1349871093750007E-4	0.0013706372265624997
681.0497	1339.851	4495.0	-0.19156712	0.8707403	-0.0015703700000000006	0.012393495882352945	-2.0805544117647059E-4	1.8060235726643978E-5
675.37726	1349.4969999999998	4511.0	-0.26332593	0.8530426	-0.004484925624999999	-0.0011061062500000024	-1.8215972656249988E-4	-8.437251332720592E-4
667.74713	1357.5517	4528.0	-0.38796958	0.59249145	-0.007331979411764705	-0.015326538235294115	-1.674737521626298E-4	-8.364959991349478E-4
657.9909	1365.2073	4545.0	-0.5698311	0.35202155	-0.010697736470588238	-0.014145288235294118	-1.9798570934256073E-4	6.948529411764685E-5
648.4827	1373.5173	4561.0	-0.6811998	0.3076535	-0.006960543749999999	-0.0027730031249999995	2.3357454503676492E-4	7.107678193933824E-4
638.4788	1384.2254	4578.0	-0.7132833	0.45601985	-0.001887264705882349	0.008727432352941175	2.9842817906574416E-4	6.76496204584775E-4
630.3164	1396.0254	4594.0	-0.6512354	0.6457993	0.003877993749999996	0.011861215624999998	3.6032865349264654E-4	1.9586145450367642E-4
624.7971	1405.0072	4611.0	-0.47197554	0.71956605	0.010544697647058824	0.004339220588235293	3.9215905276816635E-4	-4.424702962802767E-4
619.5	1411.5	4628.0	-0.29765555	0.60444856	0.010254117058823531	-0.006771617058823526	-1.7092975778546612E-5	-6.535786851211069E-4
614.5	1416.0	4644.0	-0.19561599	0.3512243	0.0063774725	-0.015826516250000002	-2.422902849264707E-4	-5.659311994485297E-4
609.8921	1419.7386000000001	4661.0	-0.1771779	0.123944074	0.0010845935294117642	-0.013369425058823528	-3.11345821799308E-4	1.4453477595155728E-4
601.7272	1422.31824	4678.0	-0.32805565	0.035610713	-0.008875161764705881	-0.005196080058823529	-5.858679584775086E-4	4.807849999999999E-4
592.5564	1424.2887	4694.0	-0.50699663	0.028067002	-0.011183811249999998	-4.714819375000001E-4	-1.442905928308823E-4	2.952873825827206E-4
585.03845	1425.0	4711.0	-0.5784623	0.013977178	-0.004203862941176473	-8.288131764705883E-4	4.1058519463667796E-4	-2.101948464532872E-5
575.9209	1426.0	4728.0	-0.58762366	-7.8176917E-4	-5.389035294117652E-4	-8.681733629411764E-4	2.1558584775086516E-4	-2.315305086505183E-6
568.47095	1425.0	4744.0	-0.5150637	-0.0628822	0.004534997499999999	-0.003881276926875	3.171188143382352E-4	-1.8831897274586396E-4
561.7897	1424.0	4761.0	-0.44869843	-0.102851465	0.003903839411764708	-0.002351133235294118	-3.712694636678181E-5	9.000845244593423E-5
555.9862	1420.9954	4777.0	-0.363652	-0.1745664	0.005315401875	-0.0044821834375000005	8.822265395220578E-5	-1.3319063763786765E-4
550.2253	1418.15015	4794.0	-0.30673978	-0.2151081	0.003347777647058821	-0.0023848058823529405	-1.1574260164359878E-4	1.2337515030276823E-4
541.6298	1411.50385	4811.0	-0.3361227	-0.31901708	-0.0017284070588235282	-0.006112292941176471	-2.9859910034602053E-4	-2.1926394463667826E-4
523.81186	1398.44946	4827.0	-0.68610626	-0.59139943	-0.021873972499999998	-0.017023896874999996	-0.0012590978400735294	-6.819752458639703E-4
506.74652	1384.5282	4844.0	-1.1289879	-0.93680686	-0.026051861176470594	-0.020318084117647062	-2.4575815743944684E-4	-1.9377572015570979E-4
495.08215	1375.08215	4860.0	-1.2319571	-1.0180985	-0.006435574999999999	-0.0050807275	0.0012260178860294122	9.523347886029414E-4
488.96732	1368.96735	4876.0	-0.88500834	-0.7769286	0.021684297500000005	0.015073118750000003	0.0017574920312500002	0.0012596153906250002
484.1279	1365.376	4893.0	-0.32613185	-0.33680648	0.03287508764705882	0.025889536470588233	6.582817733564009E-4	6.362598659169547E-4
480.0	1362.0	4910.0	0.03401056	-0.009666675	0.021184847647058826	0.019243517941176472	-6.876611764705879E-4	-3.9094226643598593E-4
470.6095	1358.0438	4927.0	-0.10480372	0.008952083	-0.008165545882352942	0.0010952210588235293	-0.0017264937370242216	-0.001067546875432526
459.22037	1352.61017	4943.0	-0.47445855	-0.14465162	-0.023103426875	-0.0096002314375	-9.336175620404411E-4	-6.684657810202206E-4
444.09674	1345.341	4960.0	-0.8692047	-0.33766508	-0.023220361764705887	-0.01135373294117647	-6.87852292387576E-6	-1.0314714727508645E-4
431.31268	1337.8751	4976.0	-1.0355008	-0.4951934	-0.010393506250000004	-0.00984552	8.016784696691177E-4	9.426330882352939E-5
424.19635	1327.6606000000002	4993.0	-0.8417583	-0.61770576	0.011396617647058833	-0.007206609411764705	0.0012817719939446377	1.5523003460207618E-4
418.61423	1320.22845	5009.0	-0.4077448	-0.6140609	0.027125843749999996	2.2780374999999825E-4	9.830766314338226E-4	4.6465082261029395E-4
414.75836	1313.6375	5026.0	-0.12834512	-0.51917297	0.01643527529411765	0.005581642941176475	-6.288569679930793E-4	3.1493171712802803E-4
410.8485	1307.8485	5043.0	-0.010438206	-0.38934216	0.006935700823529412	0.007637106470588233	-5.587984982698964E-4	1.2090961937716223E-4
406.95404	1303.95404	5059.0	-0.080377646	-0.23703414	-0.0043712149999999995	0.00951925125	-7.066822389705883E-4	1.1763404871323541E-4
400.24295	1299.1214599999998	5076.0	-0.22499184	-0.1698961	-0.008506717294117647	0.003949296470588236	-2.4326484083044987E-4	-3.2764439878892726E-4
389.9816	1293.49084	5093.0	-0.46378404	-0.21532951	-0.014046600000000001	-0.002672553529411765	-3.2587545328719727E-4	-3.8952058823529416E-4
377.77728	1286.5182	5109.0	-0.7357253	-0.3182776	-0.01699632875	-0.0064342556249999995	-1.84358046875E-4	-2.3510638097426465E-4
367.1763	1277.1763	5126.0	-0.8755394	-0.4977705	-0.008224358823529409	-0.010558405882352942	5.159982309688583E-4	-2.425970739619378E-4
358.00046	1263.75073	5142.0	-0.7990327	-0.7276083	0.0047816687499999955	-0.014364862499999999	8.128767233455878E-4	-2.3790353860294103E-4
351.95892	1249.91785	5159.0	-0.5610304	-0.9341272	0.014000135294117647	-0.012148170588235297	5.422627378892736E-4	1.3039364186851187E-4
347.1033	1238.83887	5175.0	-0.2807045	-0.9630006	0.01752036875	-0.0018045874999999961	2.200145909926471E-4	6.464739430147063E-4
342.24728	1231.2473	5192.0	-0.14340746	-0.7548261	0.008076296470588237	0.012245558823529408	-5.555336634948096E-4	8.264791955017297E-4
338.02258	1224.0451699999999	5209.0	-0.14058983	-0.45176548	1.6574294117646985E-4	0.01782709529411765	-4.653266782006922E-4	3.283256747404849E-4
331.60583	1217.1411	5225.0	-0.23463777	-0.2534904	-0.00587799625	0.0123921925	-3.7773369944852937E-4	-3.3968142463235325E-4
324.3192	1204.4789	5242.0	-0.3699194	-0.4157324	-0.007957742941176472	-0.00954364705882353	-1.2233804065743954E-4	-0.0012903435034602076
316.50055	1188.0011	5259.0	-0.48093367	-0.79768366	-0.006530251176470586	-0.022467721176470588	8.397010380622857E-5	-7.602396539792387E-4
311.19693	1175.3939	5275.0	-0.47281396	-1.0225128	5.074818750000001E-4	-0.014051821250000006	4.3985831571691166E-4	5.259937454044114E-4
306.36093	1165.93494	5292.0	-0.3743919	-0.90513647	0.005789532941176469	0.006904490000000008	3.1070888624567465E-4	0.0012327241911764713
303.62506	1160.4376	5308.0	-0.20754467	-0.53829163	0.010427951875	0.022927802499999997	2.899011833639707E-4	0.0010014570312499994
301.9477	1154.84314	5325.0	-0.07191854	-0.20838258	0.007978007647058822	0.019406414705882356	-1.4411436634948112E-4	-2.0714045847750826E-4
301.0	1149.9424	5341.0	-0.0026784772	-0.09949011	0.004327503925	0.006805779375	-2.2815648262867637E-4	-7.875397081801472E-4
300.0	1144.0238	5358.0	0.021353386	-0.1708536	0.001413639011764706	-0.004197852352941176	-1.7140381842560554E-4	-6.47272454584775E-4
299.12167	1138.365	5375.0	0.02854306	-0.2838682	4.22922E-4	-0.006647917647058825	-5.827747128027682E-5	-1.4412148788927348E-4
299.0	1130.6581999999999	5391.0	0.008636645	-0.39756206	-0.0012441509374999998	-0.007105866249999999	-1.0419205859374999E-4	-2.8621787683823382E-5
298.0	1122.1272	5408.0	-0.016894165	-0.49333063	-0.0015018123529411764	-0.005633445294117647	-1.5156553849480979E-5	8.661299740484423E-5
299.0	1112.8944000000001	5424.0	0.009364375	-0.59090567	0.0016411587499999998	-0.006098440000000004	1.964356939338235E-4	-2.9062169117647296E-5
300.6939	1105.22437	5441.0	0.07341518	-0.5942841	0.003767694411764706	-1.9873117647058424E-4	1.2509033304498272E-4	3.4704169550173056E-4
302.6604	1099.0188	5458.0	0.14411053	-0.5057409	0.00415855	0.005208423529411761	2.2991505190311392E-5	3.180679238754321E-4
305.58163	1094.8368	5474.0	0.20308058	-0.32300985	0.0036856281250000015	0.011420690625000004	-2.955761718749988E-5	3.8826669347426517E-4
309.0518	1091.4741	5491.0	0.2422754	-0.16593814	0.002305577647058823	0.009239512352941175	-8.117943987889286E-5	-1.2830460423875466E-4
311.42603	1088.14795	5508.0	0.22579822	-0.08476599	-9.692458823529417E-4	0.004774832352941177	-1.9263667820069202E-4	-2.626282352941175E-4
315.86105	1086.5694600000002	5524.0	0.2398442	-0.05238973	8.778737500000008E-4	0.00202351625	1.1544497702205891E-4	-1.7195725643382356E-4
321.19144	1083.6028999999999	5541.0	0.2850813	-0.08506722	0.0026610058823529396	-0.0019222052941176469	1.0489012543252581E-4	-2.3210126730103804E-4
326.67102	1079.5526	5557.0	0.34732452	-0.16033429	0.0038902012500000027	-0.0047041918749999995	7.682471047794145E-5	-1.7387416130514705E-4
331.647	1076.7843	5574.0	0.37115335	-0.20018049	0.0014016958823529393	-0.0023438941176470588	-1.4638266868512138E-4	1.38841044550173E-4
335.37375	1073.8130999999998	5591.0	0.32629102	-0.20468485	-0.0026389605882352943	-2.6496235294117725E-4	-2.376856747404843E-4	1.222901038062283E-4
340.37808	1070.7478999999998	5607.0	0.26572657	-0.18316032	-0.0037852781249999995	0.0013452831250000009	-7.164484604779407E-5	1.0064034237132363E-4
343.09174	1068.9541	5624.0	0.1995207	-0.13119228	-0.0038944629411764705	0.0030569435294117643	-6.422636245674767E-6	1.0068590614186844E-4
347.03537	1064.9646	5640.0	0.19434093	-0.1575159	-3.23735625E-4	-0.0016452262499999995	2.231704572610294E-4	-2.938856112132352E-4
350.76923	1061.2307	5657.0	0.19047453	-0.20290425	-2.2743529411764659E-4	-0.002669902941176472	5.66472534602079E-6	-6.027509948096896E-5
356.60837	1055.3916	5673.0	0.26451433	-0.30045733	0.004627487500000001	-0.006097067500000001	3.03432674632353E-4	-2.1419778492647056E-4
370.37122	1047.7239	5690.0	0.5220976	-0.43491977	0.015151957058823532	-0.007909555294117646	6.190864446366783E-4	-1.0661692906574381E-4
388.84613	1040.7179	5706.0	1.0154679	-0.5339132	0.030835643749999996	-0.006187089375	9.80230418198529E-4	1.0765411994485287E-4
402.4056	1035.5315	5723.0	1.2598132	-0.49217963	0.01437325294117647	0.002454915882352941	-9.683759299307956E-4	5.083532504325259E-4
411.6735	1032.3317	5740.0	1.1140101	-0.34131902	-0.008576652941176469	0.008874153529411765	-0.00134999446366782	3.7760221453287204E-4
418.39645	1029.4009	5756.0	0.6417371	-0.15232606	-0.029517062500000003	0.011812059999999997	-0.001308775597426471	1.836191544117645E-4
425.81235	1026.4375	5773.0	0.22887525	-0.062320042	-0.024285991176470588	0.005294471647058825	3.077100778546715E-4	-3.8338755017301013E-4
437.3649	1024.5193	5790.0	0.27663565	-0.05986998	0.0028094352941176477	1.441212941176468E-4	0.001593848615916955	-3.0296178546712816E-4
453.6682	1022.5924	5806.0	0.69354063	-0.07857671	0.02605656125	-0.0011691706249999994	0.001452945372242647	-8.208074494485289E-5
469.88242	1023.0	5823.0	1.0705352	-0.027301317	0.022176151176470583	0.003016199588235294	-2.2825941608996565E-4	2.461982478373702E-4
478.31625	1024.3291	5839.0	1.031045	0.07177733	-0.002468137499999995	0.0061924154374999995	-0.0015402680422794111	1.985134905790441E-4
483.77173	1025.2572	5856.0	0.6185397	0.13160174	-0.024265017647058823	0.0035190829411764703	-0.001282169420415225	-1.5725485272491348E-4
487.39206	1026.196	5872.0	0.15799858	0.13572982	-0.02878382	2.580050000000004E-4	-2.8242514705882366E-4	-2.0381737132352937E-4
490.11777	1028.2355	5889.0	-0.080019906	0.13206926	-0.014001087411764706	-2.1532705882352984E-4	8.695725051903114E-4	-2.784306228373707E-5
494.10767	1031.1077	5905.0	-0.017688215	0.15942428	0.0038957306875	0.0017096887500000005	0.0011185511312040441	1.2031348805147064E-4
501.98798	1040.9856	5922.0	0.20297647	0.35862452	0.012980275588235293	0.011717661176470589	5.343849941608996E-4	5.887042603806229E-4
513.62997	1059.4186	5939.0	0.5246261	0.8375182	0.018920566470588235	0.028170216470588233	3.49428875432526E-4	9.677973702422143E-4
525.3011200000001	1077.0681	5955.0	0.82282346	1.3229878	0.018637334999999998	0.030341849999999997	-1.7701966911764806E-5	1.3572709558823523E-4
534.346	1089.85547	5972.0	0.8787633	1.3717147	0.0032905788235294163	0.002866288235294125	-9.027503633217989E-4	-0.0016162095155709336
540.3057	1103.38	5989.0	0.64377904	1.1109265	-0.013822603529411767	-0.015340482352941184	-0.0010066577854671284	-0.0010709865051903122
543.74664	1115.47974	6005.0	0.28675276	0.75169605	-0.0223141425	-0.022451903125	-5.307211856617644E-4	-4.444637982536759E-4
544.0	1123.76794	6022.0	-0.015654415	0.50551933	-0.017788657352941176	-0.014480983529411759	2.66205008650519E-4	4.688776232698965E-4
544.0	1129.2089999999998	6039.0	-0.18341042	0.3582348	-0.009868000294117647	-0.008663795882352943	4.659210034602076E-4	3.421875086505186E-4
543.42975	1132.5702	6055.0	-0.20852491	0.16151239	-0.001569655625000001	-0.012295150625000001	5.186465418198529E-4	-2.2695967141544114E-4
543.0	1135.0154	6072.0	-0.17050329	-0.026136652	0.0022365658823529414	-0.011038178941176471	2.238953827854672E-4	7.393951081314882E-5
543.0	1137.0	6088.0	-0.11713666	-0.031626094	0.003335414375	-3.4309012500000004E-4	6.867803079044116E-5	6.684430510110294E-4
542.0	1138.39905	6105.0	-0.048860576	-0.019017644	0.0040162402352941174	7.416735294117647E-4	4.0048580017301034E-5	6.380962673010381E-5
539.6723	1141.6554	6121.0	-0.084691055	0.057562605	-0.0022394049375	0.0047862655625	-3.9097782329963233E-4	2.5278700206801474E-4
536.45447	1144.5455299999999	6138.0	-0.1559889	0.14089626	-0.004193990882352942	0.0049019797058823525	-1.1497564381487896E-4	6.806714316608957E-6
527.99146	1150.6051	6155.0	-0.37386486	0.2867508	-0.01281623294117647	0.00857967882352941	-5.071907093425605E-4	2.1633524221453278E-4
516.9569	1158.69543	6171.0	-0.64362913	0.46820816	-0.016860266875	0.011341085	-2.527521208639705E-4	1.7258788602941193E-4
505.23843	1168.63464	6188.0	-0.87494105	0.6342873	-0.013606583529411765	0.009769361176470589	1.9139313797577844E-4	-9.245434256055365E-5
498.1567	1175.7910000000002	6204.0	-0.8497516	0.6671033	0.0015743406249999967	0.0020509999999999973	9.488077596507351E-4	-4.82397573529412E-4
493.03366	1180.9663	6221.0	-0.5648291	0.5401402	0.016760147058823532	-0.007468417647058823	8.932827314013845E-4	-5.599657439446365E-4
490.1021	1184.7957999999999	6238.0	-0.1985805	0.29537722	0.021544035294117646	-0.014397822352941174	2.8140519031141846E-4	-4.0761204152249124E-4
488.1376	1186.8624	6254.0	0.028394887	0.08503706	0.0141859616875	-0.01314626	-4.598796004136029E-4	7.822264705882338E-5
