# Supplementary material for: Finger drawing on smartphone screens enables early Parkinson’s disease detection through hybrid 1D-CNN and BiGRU deep learning architecture
Source: PLoS One. 2025 Jul 14;20(7):e0327733. doi: 10.1371/journal.pone.0327733 (PMC12258557; doi:10.1371/journal.pone.0327733)
Supplement: S2 File — (ZIP) [file pone.0327733.s002.zip › Dataset/Spiral/patient/007_PD_SPIR_R.txt]

464.5	576.0	0.0	0.0	0.0	0.0	0.0	0.0	0.0
469.0	585.5	166.0	0.23514846	0.3523432	0.0014165569879518072	0.0021225493975903617	8.533475831034982E-6	1.2786442154158805E-5
478.14783	595.1478	183.0	0.71812826	0.69309497	0.02841057647058823	0.02004422176470588	0.0015878834989786132	0.0010542160215950304
493.25412	606.50275	199.0	1.0786774	0.7826432	0.022534321249999996	0.005596764375	-3.672659512867647E-4	-9.029660868566174E-4
511.74915	618.1661	216.0	1.3317566	0.8007246	0.014887011764705893	0.0010636117647058838	-4.498417344290649E-4	-2.6665603589965395E-4
525.6198	628.4427	233.0	1.2148389	0.7439348	-0.00687751176470589	-0.0033405764705882355	-0.001280266089965399	-2.590698961937717E-4
539.64276	636.8214	249.0	1.1209111	0.6598461	-0.005870487499999993	-0.005255543750000001	6.293901654411853E-5	-1.1968545496323534E-4
554.91327	645.51697	265.0	0.8707246	0.48904955	-0.015636656250000006	-0.010674784375	-6.103855468750008E-4	-3.387025390624999E-4
569.32947	652.1098	281.0	0.8178506	0.4014732	-0.0033046249999999985	-0.0054735218750000016	7.707519531250004E-4	3.2507890624999987E-4
583.635	658.15875	298.0	0.8685667	0.3318906	0.0029833000000000025	-0.004093094117647058	3.698779411764707E-4	8.120163278546726E-5
595.89386	661.9646	315.0	0.85718644	0.24180703	-6.694270588235312E-4	-0.005299033529411763	-2.1486629757785493E-4	-7.093761245674737E-5
607.1519	665.7173	332.0	0.69606686	0.15182732	-0.00947762235294118	-0.00529292411764706	-5.18129134948097E-4	3.5937716262963136E-7
614.9246	667.18494	348.0	0.51074183	0.060803134	-0.011582814375	-0.005689011624999999	-1.3157450137867629E-4	-2.4755469209558688E-5
622.4933	669.12335	365.0	0.37798837	0.029958231	-0.0078090270588235255	-0.0018144060588235296	2.2198748918685144E-4	2.2791797448096877E-4
631.0381	671.0095	381.0	0.36631033	0.036881093	-7.298775E-4	4.326788749999999E-4	4.4244684742647034E-4	1.404428083639706E-4
640.2585	672.8517	398.0	0.4251846	0.06112592	0.0034631923529411766	0.0014261662941176473	2.466511678200692E-4	5.844043641868514E-5
652.2639	676.50397	415.0	0.58156246	0.13189805	0.009198697647058822	0.004163066470588235	3.373826643598615E-4	1.6099412802768163E-4
663.2515	681.9509	431.0	0.73832583	0.26443866	0.009797710624999997	0.008283788125	3.7438311121323464E-5	2.575451034007353E-4
674.0	687.5	448.0	0.7606897	0.37727103	0.0013155217647058861	0.006637198235294119	-4.989522858996537E-4	-9.685822880622832E-5
686.68585	694.15106	465.0	0.7575638	0.4639699	-1.8387647058823616E-4	0.005099933529411764	-8.819989619377189E-5	-9.042733564013853E-5
701.4124	703.72314	481.0	0.8163657	0.543065	0.0036751187499999977	0.004943443750000002	2.4118720128676462E-4	-9.780611213235113E-6
716.2972	714.9729	498.0	0.90544325	0.66351277	0.005239855882352945	0.007085162941176468	9.204336072664396E-5	1.259834818339098E-4
727.1851	726.2221	514.0	0.8896659	0.76778543	-9.860843750000015E-4	0.006517041250000001	-3.8912126608455915E-4	-3.55076056985292E-5
740.7359	739.7359	531.0	0.8182245	0.87648755	-0.004202435294117646	0.006394242352941178	-1.891971128892732E-4	-7.223464532871965E-6
754.6081	753.7821	547.0	0.73860955	0.92452717	-0.004975934375000005	0.003002476249999997	-4.834369255514741E-5	-2.119853814338238E-4
771.7742	769.496	564.0	0.8692365	0.9519261	0.007683938235294119	0.0016117017647058849	7.446983888408308E-4	-8.181026384083012E-5
786.7601	785.0134	580.0	1.0207816	1.0177734	0.009471568750000006	0.004115456250000003	1.1172690716911796E-4	1.5648465533088242E-4
798.4618	800.43115	598.0	0.9537663	1.0123899	-0.0037230722222222285	-2.990833333333325E-4	-7.330356095679018E-4	-2.4525219907407423E-4
810.70496	816.0913	614.0	0.7573223	0.99050564	-0.012277749999999997	-0.0013677662500000062	-5.346673611111106E-4	-6.67926822916671E-5
822.55914	834.2273	630.0	0.6283607	1.0291078	-0.0080601	0.0024126350000000032	2.636031249999998E-4	2.362750781250006E-4
838.04926	857.5155	647.0	0.69540703	1.2176727	0.003943901764705885	0.011092052941176473	7.061177508650521E-4	5.105539965397924E-4
852.6695	880.5043	664.0	0.8761894	1.4637797	0.010634257058823527	0.014476882352941168	3.9355031141868484E-4	1.991076124567467E-4
864.5038	904.8091	680.0	0.9352551	1.6323669	0.00369160625	0.01053670000000001	-4.3391567555147044E-4	-2.4626139705882235E-4
873.9317	927.43616	697.0	0.7367601	1.6000266	-0.011676176470588233	-0.0019023705882352934	-9.039872188581314E-4	-7.317100346020767E-4
882.7365	947.8412	713.0	0.50978214	1.4079442	-0.014186122500000002	-0.012005150000000006	-1.5687162683823556E-4	-6.314237132352945E-4
888.28503	964.57007	730.0	0.28145158	1.1210812	-0.013431209411764707	-0.01687429411764705	4.4406652249135014E-5	-2.8642024221453197E-4
895.75085	982.3772	747.0	0.25711468	0.9409219	-0.001431582352941176	-0.010597605882352949	7.058604152249136E-4	3.6921695501730006E-4
903.27655	1004.8297	763.0	0.32258365	1.0110868	0.004091810625000001	0.004385306249999998	3.4521206112132357E-4	9.364320082720592E-4
912.83655	1025.8405	780.0	0.45467108	1.2061738	0.007769848823529412	0.011475705882352942	2.1635518814878892E-4	4.17082331314879E-4
919.1598	1051.1184	796.0	0.5094394	1.4620608	0.003423019999999999	0.0159929375	-2.7167680147058835E-4	2.8232697610294105E-4
922.82587	1073.0422	813.0	0.40610737	1.5730221	-0.006078354705882351	0.006527135294117649	-5.589043944636676E-4	-5.568118944636676E-4
923.1708	1091.463	829.0	0.12545963	1.37969	-0.017540483750000002	-0.012083256249999993	-7.163830652573532E-4	-0.0011631494715073527
921.5859	1108.0707	846.0	-0.15547536	1.0658622	-0.016525587647058824	-0.018460458823529417	5.969977076124575E-5	-3.751295631487896E-4
919.36383	1126.7255	863.0	-0.3242785	0.9259359	-0.009929596470588236	-0.008230958823529408	3.8799948096885815E-4	6.017352941176476E-4
916.9623	1143.1508	879.0	-0.3104357	0.8800378	8.651750000000027E-4	-0.0028686312500000033	6.746732169117649E-4	3.351454733455878E-4
916.0	1156.8888	896.0	-0.23106448	0.88342327	0.004668895294117646	1.9914529411764714E-4	2.237482525951555E-4	1.804574437716265E-4
912.7818	1171.7458	913.0	-0.17365831	0.8393429	0.0033768335294117637	-0.0025929629411764695	-7.600363321799309E-5	-1.6424166089965393E-4
907.54565	1190.3629	929.0	-0.21891102	0.90012	-0.002828294375	0.0037985687500000018	-3.8782049402573523E-4	3.9947073069852943E-4
900.92993	1209.1752	946.0	-0.3575457	1.0466211	-0.008154981176470589	0.008617711764705886	-3.1333451773356405E-4	2.83479000865052E-4
892.48975	1224.143	963.0	-0.5252271	1.1285142	-0.009863611764705878	0.0048172411764705785	-1.0050768166089939E-4	-2.235570934256063E-4
883.75464	1239.4907	979.0	-0.6470421	1.0285012	-0.0076134375	-0.006250812499999994	1.4063589154411735E-4	-6.917533547794107E-4
876.2593	1255.1666	996.0	-0.61404234	0.87934065	0.0019411623529411726	-0.008774150000000003	5.620352854671278E-4	-1.4843161764705934E-4
870.5	1270.0	1012.0	-0.48864594	0.8459492	0.007837275000000001	-0.0020869656249999993	3.685070404411768E-4	4.1794902343750024E-4
862.1363	1287.1934	1029.0	-0.41352797	0.9241136	0.004418704117647058	0.004597905882352943	-2.010924048442908E-4	3.932277357266436E-4
852.2204	1300.4915	1045.0	-0.46557927	0.92883104	-0.003253206249999998	2.9484000000000454E-4	-4.79494397977941E-4	-2.6894161764705863E-4
840.90564	1319.824	1062.0	-0.6175752	0.99018234	-0.008940937058823529	0.0036089	-3.3457240051903124E-4	1.9494470588235266E-4
829.2628	1340.3516	1078.0	-0.7578112	1.1451546	-0.008764750000000002	0.009685766249999991	1.1011691176470448E-5	3.7980414062499946E-4
817.2625	1357.6062	1095.0	-0.83248407	1.2376894	-0.004392521764705883	0.005443223529411773	2.571898961937717E-4	-2.495613365051893E-4
806.1449	1372.4734	1111.0	-0.7733005	1.1304454	0.0036989731250000046	-0.006702750000000007	5.057184306066179E-4	-7.591233455882362E-4
792.0882	1391.3898	1128.0	-0.7718108	1.0326463	8.76294117647016E-5	-0.0057528882352941195	-2.1243198313148842E-4	5.587422145328752E-5
776.101	1412.2098	1145.0	-0.87758315	1.0521712	-0.006221902941176468	0.001148523529411775	-3.7114896193771586E-4	4.0596539792387613E-4
760.6537	1433.4329	1162.0	-0.9995867	1.2499977	-0.00717667941176471	0.011636852941176465	-5.6163321799308355E-5	6.16960553633217E-4
745.6565	1453.5973	1178.0	-1.0408014	1.3770076	-0.002575918750000003	0.00793811875	2.875475413602942E-4	-2.31170886948529E-4
733.25476	1473.4932	1195.0	-0.9262904	1.343739	0.0067359411764705964	-0.001956976470588234	5.477564662629765E-4	-5.820644247404844E-4
716.93506	1491.065	1211.0	-0.8541635	1.1550627	0.00450793125	-0.011792268750000001	-1.392506204044123E-4	-6.147057674632354E-4
700.6169	1505.298	1228.0	-0.90629566	0.93588054	-0.0030665976470588227	-0.012893068235294118	-4.455605233564013E-4	-6.475291089965394E-5
683.41187	1518.7255	1244.0	-1.0213656	0.7602942	-0.007191871250000002	-0.010974146249999997	-2.5782960018382376E-4	1.1993262408088257E-4
670.4676	1529.7421	1261.0	-1.0142463	0.58394927	4.1878235294117946E-4	-0.010373231176470592	4.476855060553636E-4	3.5347945501729725E-5
657.0188	1542.2697	1277.0	-0.86984026	0.54978013	0.009025377499999994	-0.0021355712499999957	5.379121966911759E-4	5.148537454044123E-4
641.0004	1552.333	1294.0	-0.7893938	0.5593704	0.004732144705882353	5.641335294117654E-4	-2.5254310553633183E-4	1.5880616349480948E-4
622.0	1561.0	1310.0	-0.94622505	0.5361733	-0.009801953124999999	-0.001449818750000005	-9.08381114430147E-4	-1.2587201746323565E-4
604.74066	1564.7242	1327.0	-1.106459	0.34787413	-0.009425526470588239	-0.01107642176470588	2.2142744377162356E-5	-5.662707655709338E-4
585.72784	1567.4545	1344.0	-1.2343949	0.11624205	-0.007525641176470588	-0.013625416470588236	1.1175795847750888E-4	-1.4994086505190334E-4
566.97906	1569.102	1360.0	-1.2181454	-0.05051126	0.0010155937500000017	-0.010422081875	5.338271829044118E-4	2.0020841222426482E-4
552.0006	1570.0	1377.0	-1.0941497	-0.09543893	0.007293864705882356	-0.002642804117647059	3.6931005622837376E-4	4.576045739619377E-4
538.64954	1569.0928	1394.0	-0.8830062	-0.098309204	0.012420205882352944	-1.6883964705882305E-4	3.0154948096885813E-4	1.45527321799308E-4
524.82587	1567.2283	1410.0	-0.73532385	-0.13810456	0.009230146874999998	-0.0024872097499999994	-1.9937868795955917E-4	-1.448981314338235E-4
505.77712999999994	1562.6868	1427.0	-0.79238945	-0.2693031	-0.003356800000000003	-0.00771756117647059	-7.404086397058825E-4	-3.0766773096885827E-4
482.5	1554.5	1444.0	-1.172698	-0.44770432	-0.022371091176470587	-0.010494189411764705	-0.0011184877162629756	-1.6333107266435968E-4
462.09912	1543.7723	1460.0	-1.4599948	-0.68420124	-0.01795605	-0.014781057500000003	2.7594007352941164E-4	-2.6792925551470616E-4
439.96432	1534.3185	1477.0	-1.5250441	-0.7830972	-0.003826429411764698	-0.0058174094117647065	8.311541522491355E-4	5.272734169550175E-4
421.08698	1526.2347	1494.0	-1.3817991	-0.72992134	0.008426176470588227	0.003127991764705887	7.207415224913485E-4	5.262000692041526E-4
403.92157	1517.9564	1510.0	-1.1160276	-0.5679907	0.016610718750000003	0.010120665000000001	5.11533892463236E-4	4.370420772058821E-4
385.5543	1508.2771	1526.0	-0.9931053	-0.48939395	0.0076826437500000025	0.004912296874999996	-5.580046875E-4	-3.255230078125003E-4
365.95517	1498.0664	1543.0	-1.0191063	-0.5661325	-0.001529470588235297	-0.0045140323529411774	-5.418890787197235E-4	-5.54489954584775E-4
346.30063	1484.045	1560.0	-1.1201658	-0.7183127	-0.00594467647058824	-0.008951776470588235	-2.5971799307958484E-4	-2.610437716262975E-4
331.7511	1470.1442	1576.0	-1.1144387	-0.9019707	3.57943750000006E-4	-0.011478625	3.9391376378676536E-4	-1.5792803308823527E-4
318.5	1458.0	1593.0	-0.8989852	-0.9346173	0.012673735294117645	-0.0019203882352941159	7.24458326124567E-4	5.622492214532873E-4
308.59714	1445.5972	1610.0	-0.60501003	-0.8682497	0.017292657058823532	0.0039039764705882337	2.717012802768169E-4	3.4260968858131465E-4
298.5604	1436.8003	1626.0	-0.42213297	-0.6632073	0.011429816249999999	0.012815149999999997	-3.6642755055147085E-4	5.569483455882353E-4
288.05692	1425.0569	1643.0	-0.43422487	-0.55040145	-7.11288235294117E-4	0.006635638235294124	-7.141826167820068E-4	-3.6350069204152196E-4
276.9107	1411.8959	1659.0	-0.5641105	-0.63985157	-0.008117851874999998	-0.005590632500000005	-4.629102274816176E-4	-7.64141920955883E-4
267.48355	1399.5803	1676.0	-0.6115277	-0.7521042	-0.0027892470588235323	-0.006603095882352939	3.134473421280274E-4	-5.9556669550172586E-5
258.95538	1386.6719	1692.0	-0.58779716	-0.82807404	0.001483158749999998	-0.004748114999999997	2.6702536305147067E-4	1.1593630514705885E-4
251.20078	1374.8011	1709.0	-0.47588214	-0.8097342	0.006583236470588237	0.0010788141176470585	3.000045717993082E-4	3.4276053633217974E-4
244.31018	1363.6204	1725.0	-0.38355938	-0.70535296	0.0057701725	0.006523827499999996	-5.081649816176479E-5	3.4031333639705856E-4
235.6849	1350.7589	1743.0	-0.38121307	-0.6868983	1.3035055555555655E-4	0.0010252588888888926	-3.133234413580246E-4	-3.0547603395061684E-4
223.68135	1331.6876	1759.0	-0.53454095	-0.8914416	-0.009582992500000002	-0.012783956249999999	-6.070839409722224E-4	-8.630759461805557E-4
213.55136	1313.827	1775.0	-0.6749899	-1.1217043	-0.008778059375000001	-0.014391418750000003	5.030832031250004E-5	-1.0046640625000023E-4
206.56082	1298.1217	1792.0	-0.6470676	-1.200272	0.0016424882352941215	-0.004621629411764707	6.129733888408308E-4	5.746934904844291E-4
200.16762	1282.5028	1808.0	-0.5163378	-1.1155686	0.0081706125	0.005293962499999999	4.080077665441174E-4	6.197244944852942E-4
197.1555	1267.244	1825.0	-0.24498674	-0.93501943	0.015961827058823527	0.010620539411764707	4.583067387543251E-4	3.133280536332181E-4
193.46548	1250.8619	1842.0	-0.06561513	-0.87001467	0.010551271176470589	0.0038238094117647057	-3.182679930795846E-4	-3.9980764705882364E-4
191.68423	1235.7369	1858.0	-0.015804628	-0.91855305	0.0031131563749999995	-0.0030336487499999995	-4.6488217509191185E-4	-4.285911351102941E-4
188.0	1221.0	1875.0	-0.06332326	-0.91833806	-0.002795213647058824	1.2646470588236822E-5	-3.4755117776816605E-4	1.7919383650519036E-4
185.24023	1203.581	1892.0	-0.1250129	-0.9489614	-0.0036288023529411767	-0.0018013729411764706	-4.9034629757785455E-5	-1.0670702422145338E-4
182.7066	1186.3595	1908.0	-0.17358881	-1.014493	-0.003035994375	-0.004095725000000008	3.7050498621323544E-5	-1.433970036764711E-4
182.0	1170.5217	1925.0	-0.11655381	-1.0285964	0.0033550000000000008	-8.296117647058817E-4	3.759408455882353E-4	1.9212430795847806E-4
182.04735	1157.6686	1941.0	-0.028680496	-0.9261603	0.005492082125	0.006402256250000002	1.3356763281249993E-4	4.5199175091911774E-4
183.9067	1142.7465	1958.0	0.11186534	-0.82478803	0.008267402117647057	0.005963074705882356	1.632541172145328E-4	-2.58342084775086E-5
185.80302	1127.5758	1974.0	0.20252222	-0.7962013	0.005666055000000001	0.0017866706250000003	-1.6258419485294103E-4	-2.610252550551472E-4
186.0	1110.5234	1991.0	0.17390749	-0.9074447	-0.0016832194117647062	-0.0065437294117647055	-4.3231025951557097E-4	-4.900235315743944E-4
185.0	1093.0709	2008.0	0.041358795	-1.0554487	-0.007796982058823529	-0.008706117647058819	-3.596330968858131E-4	-1.2719930795847725E-4
185.0	1075.661	2024.0	-0.059163626	-1.1303833	-0.0062826513125	-0.0046834125000000115	9.464567164522059E-5	2.5141907169117547E-4
185.0	1060.1522	2041.0	-0.07586148	-1.0698978	-9.82226705882353E-4	0.0035579705882353052	3.117896827422146E-4	4.8478724048443036E-4
186.0	1046.0132	2058.0	-0.003581006	-0.93440187	0.004251792588235294	0.007970348823529408	3.078834878892733E-4	2.5955166089965316E-4
187.11412	1035.3153	2074.0	0.06984351	-0.7158885	0.00458903225	0.013657085624999996	2.1077478860294125E-5	3.554210500919117E-4
187.99036	1027.0386	2091.0	0.09164377	-0.5149902	0.0012823682352941178	0.011817547058823534	-1.945096479238754E-4	-1.0820815095155656E-4
189.87053	1020.5178000000001	2107.0	0.105465494	-0.3195843	8.638577500000005E-4	0.012212868749999998	-2.6156905330882335E-5	2.470760569852899E-5
192.78152	1014.6554000000001	2125.0	0.15775256	-0.21176223	0.0029048369999999987	0.005990115	1.1338773611111101E-4	-3.4570854166666656E-4
193.65802	1009.0259000000001	2140.0	0.15236951	-0.18681723	-3.5886999999999817E-4	0.0016629999999999998	-2.1758046666666645E-4	-2.8847433333333336E-4
196.55295	1002.7882	2157.0	0.15082213	-0.24902545	-9.102235294117734E-5	-0.00365930705882353	1.575574394463652E-5	-3.1307688581314877E-4
199.75995	996.8601000000001	2174.0	0.1694196	-0.3279664	0.001093968823529412	-0.004643585294117646	6.970536332179939E-5	-5.789871972318327E-5
205.81972	988.9071	2191.0	0.27381885	-0.40907127	0.006141132352941177	-0.004770874705882353	2.968919723183391E-4	-7.487612456747497E-6
212.6077	981.39233	2207.0	0.41389415	-0.4741217	0.00875470625	-0.0040656518749999995	1.633483685661765E-4	4.4076426930147094E-5
221.08316	973.9169	2224.0	0.5579832	-0.49378225	0.008475826470588236	-0.0011565029411764705	-1.6404692906574427E-5	1.711264078719723E-4
228.79686	967.15234	2240.0	0.5964322	-0.47619638	0.002403062499999997	0.0010991168750000002	-3.795477481617649E-4	1.409762385110294E-4
235.49045	961.5095	2257.0	0.5449283	-0.39741272	-0.0030296411764705843	0.004634332941176469	-3.195708044982695E-4	2.0795388624567462E-4
241.88635	956.8352	2273.0	0.42837355	-0.28633907	-0.0072846718750000025	0.0069421031250000015	-2.6593941865808864E-4	1.4423563648897079E-4
251.05275999999998	952.16833	2290.0	0.420466	-0.22684525	-4.6514999999999914E-4	0.0034996364705882337	4.011483455882355E-4	-2.0249803849480986E-4
261.7695	946.61523	2306.0	0.5481011	-0.23992638	0.00797719375	-8.175706249999998E-4	5.27646484375E-4	-2.698254434742646E-4
274.45798	940.94653	2323.0	0.73383987	-0.29662937	0.010925809999999996	-0.0033354700000000005	1.734480147058821E-4	-1.4811172794117653E-4
289.21152	936.17065	2340.0	0.923884	-0.32027262	0.01117906647058824	-0.001390779411764706	1.4897439446367296E-5	1.1439356401384085E-4
301.4435	930.80994	2356.0	0.94724613	-0.33049107	0.0014601331249999988	-6.386531249999994E-4	-6.074333340992651E-4	4.700789292279417E-5
313.20627	925.9313	2373.0	0.84712577	-0.3133892	-0.005889432941176472	0.0010059923529411776	-4.3232741565743944E-4	9.674385164359865E-5
322.38647	922.24536	2390.0	0.68482506	-0.26421317	-0.009547100588235295	0.0028927076470588223	-2.151569204152249E-4	1.1098325259515557E-4
330.12427	920.219	2407.0	0.47306773	-0.17730942	-0.012456313529411763	0.005111985294117647	-1.7113017301038046E-4	1.3054574394463675E-4
336.73282	919.3168	2423.0	0.32113573	-0.04892927	-0.00949575	0.008023759375	1.8503522058823513E-4	1.8198588005514704E-4
342.0836	918.0	2439.0	0.25894895	0.013940242	-0.00388667375	0.0039293445	3.5056726562500006E-4	-2.559009296875E-4
345.90442	918.0	2456.0	0.18169972	0.03852379	-0.004544072352941177	0.0014460910588235296	-3.867050605536335E-5	-1.4607373183391005E-4
348.32715	917.0	2472.0	0.114871584	0.016110886	-0.004176758500000001	-0.0014008065	2.2957115808823513E-5	-1.779310974264706E-4
350.19995	917.0	2489.0	0.043841626	0.0037287178	-0.004178232823529412	-7.283628352941177E-4	-8.672491349477454E-8	3.9555509688581315E-5
351.10876	916.0	2506.0	-0.01139465	-0.017596712	-0.003249192705882353	-0.0012544370470588236	5.4649418685121097E-5	-3.094554186851211E-5
352.8475	915.0	2538.0	-0.009843417	-0.03391736	4.847603124999997E-5	-5.1002025E-4	1.0305214803538603E-4	2.3263024908088237E-5
354.0	914.30164	2555.0	0.034291532	-0.03385241	0.0025961734705882353	3.820588235294183E-6	1.498645552551903E-4	3.022593166089966E-5
355.62805	913.37195	2571.0	0.07121799	-0.047501344	0.0023079036249999997	-8.530583750000001E-4	-1.8016865349264723E-5	-5.3554935202205894E-5
356.7578	912.2422	2589.0	0.093096435	-0.06779093	0.0012154691666666673	-0.0011271992222222221	-6.069080324074069E-5	-1.5230047067901224E-5
357.4505	911.54944	2606.0	0.0864791	-0.07770764	-3.8925500000000013E-4	-5.833358823529409E-4	-9.439553921568632E-5	3.199196116878125E-5
358.0	911.0	2638.0	0.020306926	-0.042126384	-0.0020678804375	0.0011119142499999997	-5.245704492187499E-5	5.2976566636029394E-5
359.0	910.0	2705.0	0.0	0.0	-3.0308844776119403E-4	6.28752E-4	2.6340178951325463E-5	-7.211376865671638E-6
360.0	909.0	2755.0	0.0	0.0	0.0	0.0	6.06176895522388E-6	-1.257504E-5
361.45654	907.54346	2772.0	0.057095308	-0.056973755	0.0033585475294117643	-0.0033513973529411766	1.975616193771626E-4	-1.9714102076124568E-4
362.0	905.8705	2788.0	0.017678047	-0.097719796	-0.0024635788124999997	-0.0025466275625	-3.6388289636948525E-4	5.029811190257355E-5
363.0	904.98193	2805.0	0.042924188	-0.07285685	0.001485067117647059	0.0014625262352941175	2.3227329000865052E-4	2.358325763408304E-4
364.0	903.0995	2821.0	0.056332152	-0.10068615	8.379977500000001E-4	-0.00173933125	-4.0441835477941185E-5	-2.0011609283088235E-4
365.7475	902.0	2838.0	0.07567536	-0.106366605	0.001137835764705882	-3.341444117647059E-4	1.763753027681658E-5	8.265804930795848E-5
366.687	900.313	2854.0	0.08599876	-0.09620922	6.452124999999998E-4	6.348365625000003E-4	-3.078895404411764E-5	6.0561310891544135E-5
367.0	898.5	2871.0	0.06144332	-0.10352498	-0.001444437647058823	-4.3033882352941203E-4	-1.229205968858131E-4	-6.265737564878895E-5
368.2304	897.76965	2888.0	0.047296394	-0.08150812	-8.32172117647059E-4	0.001295109411764706	3.601561937716259E-5	1.0149695501730106E-4
369.5	898.0	2905.0	0.05576783	-0.046179455	4.983197647058823E-4	0.0020781567647058827	7.826422837370242E-5	4.606160899653981E-5
369.0	896.54236	2921.0	0.017721262	-0.032414563	-0.0023779104999999997	8.6030575E-4	-1.797643915441176E-4	-7.611568841911766E-5
370.4526	897.0	2937.0	0.03540904	0.015304507	0.001105486125	0.002982441875	2.177122890625E-4	1.326335078125E-4
370.0	895.54236	2954.0	0.0075820806	-0.0154793635	-0.0016368799647058826	-0.0018108159117647057	-1.6131565233564016E-4	-2.8195634039792386E-4
371.45636	896.0	2971.0	0.03502662	-0.014098434	0.0016143846705882355	8.123114705882349E-5	1.91250860899654E-4	1.1129688581314877E-4
372.7319	894.26807	2987.0	0.06525338	-0.040820282	0.0018891725	-0.0016701155	1.7174239338235274E-5	-1.0945916544117646E-4
374.6196	893.3804	3004.0	0.10768391	-0.07441001	0.002495913529411764	-0.0019758663529411765	3.569064878892731E-5	-1.798534429065744E-5
378.0	891.5	3020.0	0.19029397	-0.10057948	0.005163128750000001	-0.001635591875	1.667009512867648E-4	2.1267154871323527E-5
382.7839	889.60803	3037.0	0.28737637	-0.13919531	0.005710729411764705	-0.0022715194117647053	3.22118036332179E-5	-3.740750216262972E-5
389.99118	885.5044	3054.0	0.42307383	-0.20146675	0.007982203529411765	-0.003663025882352942	1.336161245674741E-4	-8.185332179930803E-5
399.57492	881.77	3070.0	0.5764192	-0.2551015	0.009584085625000002	-0.003352171874999999	1.0011763097426485E-4	1.9428375459558942E-5
409.9158	878.0281	3087.0	0.70541334	-0.29425097	0.007587890588235293	-0.0023029100000000013	-1.1742323745674761E-4	6.172128676470573E-5
423.3259	874.1926	3103.0	0.8386016	-0.2809867	0.008324266249999997	8.290168750000014E-4	4.602347886029399E-5	1.9574542968750017E-4
435.54752	868.62244	3120.0	0.900261	-0.2910947	0.0036270235294117666	-5.94588235294118E-4	-2.763083953287194E-4	-8.374147707612467E-5
446.90915	863.3939	3136.0	0.84734464	-0.31690666	-0.0033072724999999997	-0.0016132475000000014	-4.3339350183823537E-4	-6.366620404411771E-5
457.88126	857.27124	3153.0	0.7473256	-0.3846118	-0.005883472941176467	-0.003982655294117647	-1.5154120242214514E-4	-1.3937692906574385E-4
468.6761	850.662	3170.0	0.6400593	-0.42708388	-0.006309782352941179	-0.002498357647058825	-2.5077024221453616E-5	8.731162629757776E-5
481.15588	843.76807	3186.0	0.6392806	-0.44410717	-4.8668750000001315E-5	-0.001063955624999998	3.913196001838236E-4	8.965012637867669E-5
494.43344	839.3856	3203.0	0.7412415	-0.37393454	0.005997700000000002	0.004127801764705883	3.5566875000000016E-4	3.053974935121107E-4
505.65157999999997	836.89136	3219.0	0.77552944	-0.25054365	0.002142996250000001	0.0077119306249999985	-2.4091898437500004E-4	2.240080537683822E-4
515.80884	836.0	3236.0	0.73320687	-0.08838457	-0.0024895629411764743	0.009538769411764706	-2.7250348183391034E-4	1.0746110510380635E-4
523.3841	836.84607	3252.0	0.5561374	0.08698027	-0.011066841874999997	0.0109603025	-5.360799333639702E-4	8.884581801470583E-5
532.50226	838.50073	3269.0	0.41073132	0.19216074	-0.008553298823529412	0.0061870864705882355	1.4785547361591676E-4	-2.8077741349480964E-4
547.05615	844.4225	3286.0	0.53935826	0.32174814	0.007566290588235292	0.0076227882352941185	9.482111418685119E-4	8.4453044982699E-5
568.9199	852.97327	3302.0	1.0144482	0.5248854	0.029693121249999996	0.012696078749999996	0.001382926916360294	3.170806571691173E-4
587.3789	860.5017	3319.0	1.4016347	0.6465178	0.02277567647058824	0.007154847058823534	-4.0690851643598565E-4	-3.2595480536332127E-4
598.4195	863.56775	3335.0	1.2905908	0.5324151	-0.006940243750000005	-0.00713141875	-0.0018572450137867653	-8.92891613051471E-4
605.33984	866.22656	3352.0	0.7606667	0.2811665	-0.031172005882352936	-0.014779329411764708	-0.0014253977724913488	-4.498770977508652E-4
612.0656	869.0437	3368.0	0.24301222	0.07337891	-0.032353405	-0.012986724374999998	-7.383744485294158E-5	1.1203781479779439E-4
620.4774	873.6864	3385.0	0.053850222	0.06250933	-0.011127176352941177	-6.393870588235296E-4	0.0012486016851211072	7.263139597750864E-4
629.64355	879.3218	3402.0	0.27807295	0.24053566	0.013189572235294116	0.01047213705882353	0.0014303969757785467	6.536190657439447E-4
641.8831	888.4879	3418.0	0.59960127	0.47006148	0.02009552	0.014345363749999998	4.316217352941177E-4	2.420766681985292E-4
653.29016	899.29016	3435.0	0.79333556	0.670723	0.011396134705882358	0.011803618823529411	-5.117285467128023E-4	-1.4951440743944625E-4
665.0	912.5	3451.0	0.82237977	0.8468871	0.001815263124999994	0.011010256250000003	-5.988044738051478E-4	-4.9585160845588036E-5
676.1737	927.8982	3468.0	0.77302635	1.003886	-0.0029031423529411755	0.009235229411764708	-2.775532634083041E-4	-1.0441334342560556E-4
690.60315	944.8036	3485.0	0.784896	1.1239388	6.982147058823568E-4	0.007061929411764697	2.118445328719725E-4	-1.278411764705889E-4
704.8013	961.90137	3502.0	0.8429698	1.1588595	0.0034161058823529386	0.0020541588235294134	1.5987595155709305E-4	-2.945747404844284E-4
719.8247	983.73706	3518.0	0.9482468	1.2684159	0.006579812499999997	0.006847275	1.9773166360294116E-4	2.9956976102941165E-4
731.13196	1002.4375	3534.0	0.9156025	1.326967	-0.0020402687499999975	0.003659443750000005	-5.387550781249997E-4	-1.992394531249997E-4
737.3145	1016.6289999999999	3551.0	0.63297576	1.1833134	-0.016625102352941176	-0.00845021176470588	-8.579313884083046E-4	-7.123326773356402E-4
741.3247	1027.3118	3567.0	0.24474922	0.8295842	-0.02426415875	-0.022108075000000005	-4.7744102481617656E-4	-8.536164522058828E-4
743.5164	1037.0985	3584.0	-0.031883825	0.46573818	-0.01627253205882353	-0.02140270705882353	4.700956877162631E-4	4.149223183391032E-5
744.0	1048.6326	3601.0	-0.15689394	0.3690208	-0.007353536176470589	-0.005689257647058825	5.246468166089965E-4	9.243205536332178E-4
745.0	1059.7848	3618.0	-0.13324136	0.49042463	0.001391328235294118	0.007141401764705881	5.144037889273358E-4	7.547446712802769E-4
745.0	1072.5494	3634.0	-0.0898373	0.67706525	0.0027127537500000005	0.011665038749999999	8.258909466911766E-5	2.8272731158088233E-4
746.0	1085.4613	3651.0	-0.035139546	0.8006492	0.0032175149411764704	0.007269644117647058	2.9691834775086466E-5	-2.585526254325259E-4
745.0	1097.6326	3667.0	-0.03335365	0.82659334	1.1161850000000013E-4	0.0016215087500000003	-1.941185275735294E-4	-3.5300846047794113E-4
743.1701	1112.6392	3684.0	-0.07756279	0.85176885	-0.002600537647058824	0.0014809123529411804	-1.5953859688581319E-4	-8.270376297577639E-6
741.25903	1128.9276	3701.0	-0.14417392	0.9462392	-0.003918301764705883	0.005557079411764702	-7.751553633217993E-5	2.3977453287197183E-4
739.3656	1144.0752	3717.0	-0.17548123	0.99735487	-0.0019567068749999986	0.0031947293750000036	1.2259968060661776E-4	-1.4764687729779363E-4
737.5	1157.5	3734.0	-0.16041616	0.96779805	8.861805882352932E-4	-0.0017386364705882376	1.6722867430795835E-4	-2.901979909169554E-4
734.629	1169.226	3750.0	-0.1597937	0.8094631	3.890374999999946E-5	-0.009895934374999998	-5.295480238970586E-5	-5.098311190257351E-4
732.7253	1182.9231	3767.0	-0.14578183	0.7041908	8.242276470588241E-4	-0.006192488235294117	4.619552335640145E-5	2.1784977292387537E-4
728.5489	1196.0526	3784.0	-0.18326023	0.70250833	-0.002204611764705882	-9.896882352941127E-5	-1.7816702422145328E-4	3.5844231833910035E-4
724.94727	1208.1582	3800.0	-0.23539437	0.7361804	-0.0032583837499999997	0.0021045043749999964	-6.586074908088236E-5	1.37717074908088E-4
719.3312	1219.3376	3817.0	-0.31023458	0.7269254	-0.004402365294117646	-5.444117647058766E-4	-6.729303200692038E-5	-1.5581859645328664E-4
712.947	1230.3427	3833.0	-0.40056217	0.650798	-0.005645474375000001	-0.004757962500000004	-7.769431755514717E-5	-2.63346920955883E-4
704.5655	1242.8082	3850.0	-0.49704668	0.6346251	-0.0056755594117647076	-9.513470588235255E-4	-1.7697080449827494E-6	2.2391855536332229E-4
696.1536	1256.9849	3866.0	-0.56739646	0.75332814	-0.004396861249999998	0.007418939999999999	7.991863511029433E-5	5.231429411764703E-4
688.1647	1270.2118	3883.0	-0.5981443	0.85654676	-0.0018086964705882336	0.0060716835294117606	1.5224498702422144E-4	-7.925038062283754E-5
680.59656	1281.1051	3899.0	-0.5442933	0.81799626	0.003365687499999999	-0.0024094062499999958	3.2339899816176453E-4	-5.300681112132348E-4
673.2296	1289.963	3917.0	-0.47049397	0.6479514	0.0040999627777777775	-0.009446936666666671	4.079307098765437E-5	-3.909739120370375E-4
663.4148	1296.3511	3933.0	-0.48562413	0.41931364	-9.456350000000002E-4	-0.014289859999999998	-3.153498611111111E-4	-3.0268270833333293E-4
651.43036	1303.754	3949.0	-0.6099846	0.28811398	-0.007772529375	-0.00819997875	-4.266808984375E-4	3.806175781249999E-4
637.90924	1311.4805	3965.0	-0.8086715	0.30350202	-0.01241793125	9.617524999999995E-4	-2.903376171875E-4	5.72608203125E-4
625.6113	1318.0792	3982.0	-0.90277094	0.3566178	-0.00553526117647059	0.003124457647058824	4.0486294550173E-4	1.2721794982698966E-4
614.27985	1324.8601	4000.0	-0.8523146	0.40449372	0.002803129999999999	0.0026597733333333343	4.6324395424836604E-4	-2.581579520697164E-5
602.50836	1331.4965	4016.0	-0.7307674	0.40408358	0.007596700000000005	-2.5633750000000205E-5	2.9959812500000035E-4	-1.678379427083334E-4
589.19714	1338.6017	4032.0	-0.7104189	0.38668218	0.0012717812499999995	-0.0010875875000000007	-3.9530742187500034E-4	-6.637210937500003E-5
572.1995	1341.6223	4049.0	-0.8601012	0.30425686	-0.00880484117647059	-0.004848548235294116	-5.927424956747406E-4	-2.212329844290656E-4
556.6956	1344.1631	4066.0	-1.0206951	0.18467624	-0.009446699999999997	-0.00703415411764706	-3.775640138408273E-5	-1.2856505190311437E-4
543.63666	1344.0	4082.0	-1.0020521	0.0062453127	0.0011651874999999978	-0.01115193295625	6.632429687499997E-4	-2.5736117741268367E-4
534.6361	1344.0	4099.0	-0.79015124	-0.12162141	0.012464756470588234	-0.007521571923529411	6.646805276816609E-4	2.13550648983564E-4
523.9978	1342.1996	4115.0	-0.5388864	-0.18399817	0.015704052500000003	-0.0038985474999999993	2.0245600183823557E-4	2.2643902647058825E-4
512.6763	1340.2794	4132.0	-0.46333897	-0.19391492	0.004443966470588234	-5.833382352941177E-4	-6.623580017301041E-4	1.9501230968858128E-4
498.12445	1339.3905	4149.0	-0.64833814	-0.16208926	-0.010882304117647058	0.0018720976470588222	-9.01545328719723E-4	1.4443740484429058E-4
483.0918	1339.0	4165.0	-0.8956035	-0.09376726	-0.015454085	0.0042701250000000005	-2.8573630514705886E-4	1.4987670955882366E-4
469.321	1339.0	4182.0	-0.9927721	-0.01482671	-0.005715800000000003	0.004643561764705882	5.728402941176468E-4	2.1966868512110676E-5
457.57065	1340.0	4199.0	-0.8936058	0.070037335	0.005833311764705884	0.004992002647058824	6.793595155709345E-4	2.0496522491349518E-5
447.37274	1340.0	4215.0	-0.6999289	0.07046634	0.012104806250000003	2.6812812499999762E-5	3.919684053308824E-4	-3.103243646599265E-4
436.8944	1337.9789	4231.0	-0.5486374	-0.020162681	0.009455718749999995	-0.0056643138125	-1.655679687500005E-4	-3.556954140625E-4
428.55072	1336.1101	4248.0	-0.4585731	-0.113396905	0.005297900000000002	-0.005484366117647059	-2.445775735294113E-4	1.058515852076126E-5
420.83514	1333.4176	4265.0	-0.4177833	-0.19222613	0.0023993999999999994	-0.004637013235294117	-1.7050000000000016E-4	4.9844287197231856E-5
412.62866	1330.3257	4281.0	-0.40225878	-0.23913667	9.702825000000026E-4	-0.00293190875	-8.93198437499998E-5	1.0656903033088233E-4
405.7423	1325.8712	4298.0	-0.39504033	-0.26613486	4.246147058823522E-4	-0.0015881288235294105	-3.2098105536332376E-5	7.904587802768173E-5
399.2913	1321.7185	4314.0	-0.37365767	-0.28912935	0.0013364162499999999	-0.0014371556250000021	5.698759650735298E-5	9.435824908088025E-6
391.7886	1316.0914	4331.0	-0.38885403	-0.34231335	-8.939035294117659E-4	-0.0031284705882352946	-1.3119528114186857E-4	-9.948911548442897E-5
385.12292	1310.3422	4348.0	-0.38737005	-0.37664825	8.729294117647034E-5	-0.0020197	5.771743944636684E-5	6.52217993079585E-5
380.8535	1304.7802	4364.0	-0.33276632	-0.3885723	0.003412733125000001	-7.452531249999977E-4	2.0784001148897068E-4	7.965292968750015E-5
375.0856	1300.0856	4381.0	-0.30800492	-0.3516757	0.00145655294117647	0.0021703882352941176	-1.1506942257785477E-4	1.7150831531141856E-4
370.50446	1295.5044	4397.0	-0.25455216	-0.2983367	0.0033407974999999993	0.003333687499999998	1.1776528492647058E-4	7.270620404411753E-5
363.00565	1288.0056	4414.0	-0.30335578	-0.32415223	-0.002870801176470588	-0.0015185605882352927	-3.6538815743944626E-4	-2.8542635813148766E-4
355.11887	1279.4918	4431.0	-0.44656426	-0.45659104	-0.008424028235294116	-0.007790518235294119	-3.266604152249134E-4	-3.6893868512110744E-4
349.47293	1270.9639	4447.0	-0.48277268	-0.5774581	-0.002263026250000001	-0.007554191249999998	3.8506262408088217E-4	1.4770436580882553E-5
345.21237	1263.4247	4464.0	-0.37706625	-0.5887424	0.006218025294117648	-6.637823529411779E-4	4.988853849480971E-4	4.0531817041522474E-4
341.44247	1254.6062	4480.0	-0.2437576	-0.55351585	0.008331790625	0.002201659374999998	1.32110333180147E-4	1.790901079963235E-4
338.84357	1245.0614	4497.0	-0.107852824	-0.5316174	0.007994398588235294	0.0012881441176470596	-1.984659039792391E-5	-5.373619160899638E-5
335.9652	1235.826	4514.0	-0.08774202	-0.57479	0.001182988470588235	-0.0025395647058823532	-4.006711833910034E-4	-2.251593425605537E-4
333.13757	1223.4814	4530.0	-0.09918458	-0.674129	-7.151599999999994E-4	-0.006208687499999997	-1.1863427941176466E-4	-2.2932017463235275E-4
329.43317	1209.7327	4547.0	-0.15282215	-0.81266874	-0.003155151176470588	-0.008149396470588237	-1.4352889273356402E-4	-1.141593512110729E-4
325.59448	1194.3779	4563.0	-0.21305296	-0.94967914	-0.0037644256250000015	-0.008563149999999999	-3.807965303308835E-5	-2.5859595588235127E-5
322.44397	1181.664	4580.0	-0.24704751	-0.98406786	-0.001999679411764705	-0.0020228658823529433	1.0380860077854684E-4	3.8472259515570916E-4
320.5112	1170.0673	4596.0	-0.18914884	-0.85654473	0.003618666874999999	0.007970195625000003	3.51146642922794E-4	6.245663442095591E-4
320.0	1161.4469	4613.0	-0.08392673	-0.62464076	0.006189535882352942	0.013641409999999998	1.5122758866782017E-4	3.3360084558823504E-4
320.0	1151.788	4630.0	0.029010065	-0.47096547	0.006643340882352942	0.009039722941176472	2.669441176470587E-5	-2.7068747404844273E-4
320.0	1141.2568	4646.0	0.077930026	-0.46889955	0.0030574975625	1.2911999999999993E-4	-2.2411520749080887E-4	-5.569126838235295E-4
321.0	1130.3729	4663.0	0.10205049	-0.5735067	0.0014188508235294115	-0.006153361764705885	-9.639098464532872E-5	-3.6955775086505206E-4
322.0	1117.8828	4679.0	0.10117053	-0.702216	-5.499749999999994E-5	-0.008044331249999995	-9.211552022058821E-5	-1.1818559283088186E-4
322.77136	1107.3718	4696.0	0.07535678	-0.7502086	-0.0015184558823529409	-0.0028230941176470617	-8.608578719723182E-5	3.071315960207607E-4
324.62485	1099.5006	4713.0	0.09379877	-0.6349919	0.001084822941176471	0.006777452941176467	1.531340484429066E-4	5.647380622837369E-4
328.0	1090.5	4729.0	0.15379407	-0.5042364	0.00374970625	0.008172218750000002	1.6655520680147057E-4	8.717286305147089E-5
333.27292	1083.3027	4746.0	0.2757931	-0.4016225	0.007176413529411765	0.006036111764705885	2.0157101643598617E-4	-1.256533520761245E-4
338.8538	1075.8616	4763.0	0.38934726	-0.36378247	0.006679656470588233	0.002225884117647057	-2.922100346020774E-5	-2.2413103806228398E-4
346.68427	1067.1447	4779.0	0.49617344	-0.42893752	0.006676636250000003	-0.0040721906249999995	-1.8876378676439083E-7	-3.9362967141544103E-4
356.3294	1057.6705	4796.0	0.60092354	-0.5252432	0.006161770588235295	-0.0056650400000000005	-3.0286215397923996E-5	-9.36970220588236E-5
366.66483	1049.2234	4812.0	0.6812196	-0.56638044	0.00501850375	-0.0025710774999999977	-7.145417738970594E-5	1.9337265625000017E-4
379.74786	1041.5366	4828.0	0.79800296	-0.5670911	0.00729896	-4.441624999999838E-5	1.42528515625E-4	1.5791632812499996E-4
392.28625	1035.8569	4845.0	0.8807747	-0.42881975	0.00486892588235294	0.00813360882352941	-1.4294318339100353E-4	4.810602984429064E-4
406.2685	1031.1707	4863.0	0.90619403	-0.26590106	0.0014121849999999979	0.009051038333333332	-1.9204116013071901E-4	5.09683061002179E-5
420.65744	1027.0857	4879.0	0.92190945	-0.17800097	9.822137500000022E-4	0.005493755625000001	-2.687320312499973E-5	-2.223301692708332E-4
434.72528	1024.2213	4895.0	0.9129055	-0.11946625	-5.627468749999989E-4	0.0036584200000000008	-9.656003906250007E-5	-1.1470847656250001E-4
446.41434	1024.0	4912.0	0.8308092	-0.03938102	-0.00482919411764706	0.00471089588235294	-2.509674848615918E-4	6.191034602076115E-5
458.50522	1023.0	4928.0	0.7438579	0.014597293	-0.005434456250000004	0.0033736445625	-3.7828883272059014E-5	-8.357820749080877E-5
473.155	1026.0387	4945.0	0.73333263	0.14127186	-6.1913352941176E-4	0.007451445117647058	2.832542776816614E-4	2.3987062089100343E-4
486.8892	1031.5835	4962.0	0.7814735	0.3113851	0.0028318158823529413	0.01000666117647059	2.0299702422145303E-4	1.5030682698961953E-4
499.57016	1038.285	4979.0	0.8476347	0.49304727	0.0038918352941176423	0.010686009999999998	6.235408304498241E-5	3.996169550172986E-5
510.21849999999995	1045.5748	4995.0	0.7787845	0.58338207	-0.004303137499999998	0.0056459249999999996	-5.121857996323526E-4	-3.150053124999999E-4
518.0	1051.5	5011.0	0.5727779	0.56252223	-0.012875412500000002	-0.0013037399999999977	-5.357671875000003E-4	-4.343540624999998E-4
523.3239	1057.324	5028.0	0.30251315	0.42736852	-0.01589792647058823	-0.00795021823529412	-1.777949394463664E-4	-3.9096930795847775E-4
525.3369	1064.3478	5045.0	0.093593225	0.3759497	-0.012289407352941177	-0.003024636470588234	2.1226583044982675E-4	2.8974010380622856E-4
527.16956	1069.5087	5061.0	-0.045622993	0.33882096	-0.008701013625	-0.0023205462499999996	2.2427460799632354E-4	4.400563878676465E-5
527.0	1077.2758	5078.0	-0.12095863	0.3866115	-0.004431508058823529	0.002811208235294117	2.511473862456748E-4	3.0186791089965387E-4
526.05566	1084.7772	5094.0	-0.15345405	0.45580125	-0.0020309637500000007	0.004324359375	1.5003401930147053E-4	9.457194623161766E-5
525.182	1094.09	5111.0	-0.14774713	0.53103215	3.3570117647058846E-4	0.0044253470588235325	1.3921558391003465E-4	5.940451989619578E-6
523.27704	1103.6147	5127.0	-0.15677775	0.6020407	-5.644137499999993E-4	0.004438034374999997	-5.6257182904411736E-5	7.929572610290182E-7
520.37164	1114.1418	5144.0	-0.19517475	0.6712394	-0.00225864705882353	0.004070511764705886	-9.96607828719724E-5	-2.161897707612416E-5
516.9933	1123.5167	5161.0	-0.22304101	0.6554966	-0.0016391917647058825	-9.260470588235328E-4	3.64385467128028E-5	-2.939152249134952E-4
513.1658	1133.0854	5178.0	-0.26435205	0.61934125	-0.002430061176470588	-0.002126785294117649	-4.6521730103806206E-5	-7.06316608996539E-5
509.4827	1139.0345	5194.0	-0.2801864	0.47916785	-9.896468749999998E-4	-0.008760837499999997	9.002589384191176E-5	-4.146282628676467E-4
504.5807500000001	1145.559	5211.0	-0.28923425	0.36018133	-5.322264705882367E-4	-0.006999207058823529	2.6907082612456655E-5	1.03625320069204E-4
498.97675	1151.0233	5227.0	-0.33219615	0.28269866	-0.00268511875	-0.004842666875000002	-1.345557674632352E-4	1.3478376148897043E-4
493.29172	1155.7083	5244.0	-0.37261516	0.23531826	-0.0023775888235294104	-0.002787082352941176	1.8089995674740555E-5	1.2091673659169564E-4
487.54282	1159.6381	5260.0	-0.39542848	0.21092033	-0.0014258325000000016	-0.0015248706250000008	5.948477022058805E-5	7.888823299632346E-5
481.87924	1161.7069	5277.0	-0.38207823	0.150854	7.853088235294123E-4	-0.0035333135294117646	1.3006713667820083E-4	-1.1814370025951552E-4
477.80615	1164.0	5293.0	-0.3127827	0.080480024	0.004330970625	-0.004398373499999999	2.216038625919117E-4	-5.406624816176468E-5
474.07205	1165.464	5310.0	-0.23558012	0.03820311	0.004541328235294119	-0.002486877294117647	1.2373977076124676E-5	1.124409532871972E-4
471.21	1165.0	5327.0	-0.15821911	-0.024542399	0.004550647647058824	-0.0036909122941176475	5.482006920414481E-7	-7.082558823529415E-5
467.40842	1165.0	5344.0	-0.14259788	-0.056375325	9.188958823529404E-4	-0.0018725250588235293	-2.1363245674740493E-4	1.0696395501730108E-4
462.788	1163.894	5360.0	-0.2075935	-0.08429533	-0.0040622262499999985	-0.0017450003125000003	-3.1132013327205867E-4	7.97029664522056E-6
454.9239	1160.981	5377.0	-0.3687313	-0.16582662	-0.009478694117647058	-0.004795958235294118	-3.1861575692041525E-4	-1.7946811310553634E-4
448.29877	1156.2241	5393.0	-0.4688101	-0.2554214	-0.0062549250000000015	-0.005599673750000001	2.0148556985294104E-4	-5.0232219669117683E-5
443.35583	1152.3558	5410.0	-0.47232634	-0.33546677	-2.0683764705882376E-4	-0.004708551176470588	3.557698442906575E-4	5.241897491349486E-5
441.32404	1150.3241	5427.0	-0.29894355	-0.30160147	0.010198987647058825	0.001992076470588238	6.121073702422147E-4	3.9415456747404857E-4
439.423	1149.0	5444.0	-0.08914819	-0.16104521	0.012340903529411765	0.008268015294117647	1.2599505190311413E-4	3.691728719723182E-4
439.0	1147.5667	5460.0	0.051673308	-0.04015408	0.008801343625	0.007555695624999999	-2.2122249402573534E-4	-4.451997931985299E-5
437.5	1148.0	5476.0	0.04752289	0.029230926	-2.594011250000002E-4	0.004336562875	-5.662965468749999E-4	-2.0119579687499995E-4
