# Supplementary material for: Finger drawing on smartphone screens enables early Parkinson’s disease detection through hybrid 1D-CNN and BiGRU deep learning architecture
Source: PLoS One. 2025 Jul 14;20(7):e0327733. doi: 10.1371/journal.pone.0327733 (PMC12258557; doi:10.1371/journal.pone.0327733)
Supplement: S2 File — (ZIP) [file pone.0327733.s002.zip › Dataset/Spiral/patient/008_PD_SPIR_R.txt]

595.0	654.1261	0.0	0.0	0.0	0.0	0.0	0.0	0.0
595.0	655.9341	16.0	0.012907759	0.12154537	8.067349375E-4	0.007596585625	5.042093359375E-5	4.747866015625E-4
595.79987	657.79987	33.0	0.058052506	0.09233605	0.0026555733529411763	-0.001718195294117647	1.087552009083045E-4	-5.479282893598615E-4
597.70447	659.70447	53.0	0.12580211	0.08541383	0.0033874801999999996	-3.4611100000000035E-4	3.659534235294117E-5	6.860421470588233E-5
601.25214	663.25214	69.0	0.21609914	0.12820287	0.005643564375	0.002674315	1.4100526093750002E-4	1.8877662500000003E-4
606.5	667.0	82.0	0.31592977	0.20818633	0.007679279230769231	0.006152573846153846	1.56593450443787E-4	2.675583727810651E-4
615.0814	673.24884	99.0	0.47949064	0.33644974	0.009621227647058824	0.007544906470588235	1.1423225978174081E-4	8.190191908437579E-5
626.92944	681.10254	115.0	0.6917084	0.4663404	0.013263609999999999	0.00811816625	2.2764889705882338E-4	3.5828736213235296E-5
638.83594	687.41797	132.0	0.87132806	0.51779497	0.010565862352941173	0.0030267394117647044	-1.5869103806228385E-4	-2.9949569636678205E-4
652.0639	693.0274	148.0	0.9499117	0.45832577	0.004911477500000004	-0.0037168249999999965	-3.533990533088231E-4	-4.214727757352938E-4
661.6087	698.70654	165.0	0.8792306	0.38417533	-0.004157711764705885	-0.004361790588235296	-5.334817214532876E-4	-3.7939152249135286E-5
670.8838	703.33026	181.0	0.6500966	0.27589196	-0.014320874999999997	-0.006767710624999999	-6.35197702205882E-4	-1.5037000229779394E-4
681.1357	708.75714	198.0	0.5081732	0.24765366	-0.008348435294117648	-0.0016610764705882349	3.513199826989617E-4	3.003902443771626E-4
694.1113	715.3493	215.0	0.5843751	0.32207707	0.004482464705882355	0.004377847647058825	7.547588235294119E-4	3.5523083044982707E-4
708.665	724.2906	231.0	0.78874874	0.45206293	0.012773352499999995	0.008124116249999997	5.181804871323525E-4	2.3414178768382327E-4
720.45074	731.40045	248.0	0.8874992	0.52630377	0.0058088505882353	0.004367108235294116	-4.09676583044982E-4	-2.210004714532871E-4
731.1161	741.1161	265.0	0.82351196	0.6027904	-0.003763955294117647	0.004499213529411765	-5.631062283737028E-4	7.770899653979305E-6
743.555	751.3964	281.0	0.71396023	0.6458386	-0.006846983125000004	0.0026905125000000057	-1.9268923943014732E-4	-1.1304381433823493E-4
759.76855	759.8971	298.0	0.7510126	0.6350817	0.0021795511764705917	-6.327588235294159E-4	5.309726059688586E-4	-1.9548654844290714E-4
775.1541	769.4713	315.0	0.923443	0.5938521	0.010142964705882352	-0.0024252705882352927	4.684360899653976E-4	-1.054418685121104E-4
790.1525	780.4164	331.0	1.0493109	0.60753125	0.007866743750000002	8.549468749999983E-4	-1.4226380974264685E-4	2.050135914522057E-4
801.20715	792.49	348.0	0.9346244	0.6626634	-0.006746264705882354	0.0032430676470588263	-8.595887326989622E-4	1.4047769247404871E-4
813.2775	808.81226	364.0	0.68663955	0.86704594	-0.015499053125000002	0.01277390875	-5.47049276194853E-4	5.956775689338234E-4
827.153	823.15295	381.0	0.64821285	1.0268213	-0.002260394117647061	0.009398550588235289	7.787446474913494E-4	-1.9855048010380654E-4
841.25024	835.25024	397.0	0.75148505	0.95807725	0.006454512500000002	-0.004296503124999997	5.446816636029415E-4	-8.559408570772053E-4
855.4833	849.6952	414.0	0.86867243	0.87243366	0.006893375294117651	-0.005037858235294117	2.5815458477508724E-5	-4.360912413494825E-5
866.2632	865.3948	431.0	0.82768506	0.85857767	-0.002411021764705887	-8.1505823529412E-4	-5.473174740484434E-4	2.483999999999998E-4
875.6353	882.453	447.0	0.63717705	0.9445433	-0.011906750624999997	0.005372851875000001	-5.934830537683819E-4	3.8674438189338254E-4
884.2906	897.75854	464.0	0.47961116	1.0822731	-0.009268581764705885	0.008101752941176477	1.5518640354671246E-4	1.6052359212802801E-4
891.90784	912.08875	480.0	0.37693363	1.0047444	-0.006417345624999998	-0.00484554375	1.7820225873161797E-4	-8.092060431985299E-4
898.85144	926.31995	497.0	0.3484628	0.8655325	-0.001674754705882353	-0.00818893529411765	2.78975936418685E-4	-1.9667009083044999E-4
904.0315	939.6102	514.0	0.31258532	0.76738083	-0.002110440000000001	-0.005773627647058825	-2.562854671280283E-5	1.42076920415225E-4
906.3785	952.64954	530.0	0.18553327	0.7329118	-0.007940753125	-0.0021543143750000007	-3.643945703124999E-4	2.262070795036765E-4
910.7921	965.84827	547.0	0.11061244	0.7501761	-0.004407107647058824	0.00101554705882353	2.0786149870242215E-4	1.8646243728373708E-4
915.6427	985.76746	563.0	0.13649184	0.9321749	0.0016174624999999998	0.011374925000000001	3.7653563419117646E-4	6.474611213235295E-4
922.1236	1009.4015999999999	580.0	0.28747854	1.2855166	0.008881570588235294	0.02078480588235294	4.273004757785467E-4	5.535224048442906E-4
928.6299	1027.013	596.0	0.44193742	1.4698468	0.009653680000000001	0.0115206375	4.825683823529421E-5	-5.790105238970588E-4
931.56995	1041.4948	613.0	0.41366118	1.2937839	-0.001663308235294118	-0.01035664117647059	-6.657051903114188E-4	-0.0012868987456747406
934.69885	1058.2897	630.0	0.24224877	0.97108316	-0.010083082941176472	-0.018982396470588237	-4.952808650519032E-4	-5.073973702422145E-4
936.0	1074.441	646.0	0.073426336	0.79144293	-0.010551402125000001	-0.011227514374999997	-2.9269948988970584E-5	4.84680130974265E-4
936.0	1089.9103	663.0	-0.0538823	0.83616316	-0.007488743294117647	0.002630601764705884	1.801564018166091E-4	8.151833023356401E-4
936.0	1099.4773	680.0	-0.09382447	0.788572	-0.0023495394117647055	-0.002799479999999998	3.023061107266436E-4	-3.194165743944636E-4
935.0	1108.9197	696.0	-0.111179985	0.58028466	-0.0010847196875000001	-0.013017958750000003	7.905123276654409E-5	-6.386549218750003E-4
935.0	1120.7134	713.0	-0.09272228	0.46432677	0.001085747352941176	-0.006821052352941177	1.2767453179065742E-4	3.6452390570934265E-4
934.0	1135.6593	729.0	-0.06806231	0.59325796	0.0015412481250000002	0.008058199374999998	2.846879825367651E-5	9.299532329963235E-4
933.86865	1148.2118	746.0	-0.047561776	0.81299907	0.0012059137647058825	0.012925947647058829	-1.972555060553634E-5	2.8633813365051944E-4
934.0	1159.4735	762.0	-0.005430514	0.8694468	0.002633203875	0.003527983124999995	8.920563189338236E-5	-5.873727826286771E-4
934.0	1167.6224	779.0	0.017256623	0.66662705	0.0013345374705882353	-0.011930573529411763	-7.639214143598617E-5	-9.09326862024221E-4
934.0	1173.5	795.0	0.02415988	0.37546274	4.314535625000002E-4	-0.018197769375	-5.644274425551469E-5	-3.9169974034926477E-4
932.5849	1177.8302	812.0	-0.01812226	0.17063831	-0.002487184705882353	-0.012048495882352944	-1.7168460402249136E-4	3.6172197015570915E-4
932.0	1182.9103	829.0	-0.06924633	0.11526977	-0.0030072982352941174	-0.0032569729411764704	-3.0594913494809675E-5	5.171484083044984E-4
929.84766	1188.457	845.0	-0.11269271	0.17070444	-0.0027153987500000004	0.003464666875000001	1.824371783088231E-5	4.201024885110295E-4
926.8639	1195.2722	862.0	-0.16671635	0.31199208	-0.0031778611764705887	0.008311037647058823	-2.7203672145328724E-5	2.8508063365051894E-4
923.0723	1203.8192	879.0	-0.22845705	0.45460054	-0.00363180588235294	0.00838873294117647	-2.6702629757785365E-5	4.570311418685062E-6
918.5331	1213.9338	895.0	-0.2893667	0.6067662	-0.003806853124999999	0.009510353750000002	-1.0940452665441182E-5	7.01013005514708E-5
913.5267	1225.42	912.0	-0.36098692	0.7304449	-0.004212954117647059	0.0072752176470588185	-2.38882936851212E-5	-1.3147859429065787E-4
908.12537	1236.7493	928.0	-0.36724737	0.8013999	-3.912781250000018E-4	0.004434687500000006	2.388547495404411E-4	-1.7753313419117576E-4
902.5074	1247.4827	945.0	-0.37192705	0.76237655	-2.752752941176449E-4	-0.0022954911764705888	6.823695934256287E-6	-3.958928633217997E-4
895.4335	1260.7415	962.0	-0.40464497	0.76357675	-0.0019245835294117654	7.05999999999991E-5	-9.701813148788944E-5	1.3918183391003458E-4
890.1588	1278.5236	979.0	-0.3959602	0.9124179	5.108688235294122E-4	0.008755361764705882	1.4326190311418692E-4	5.10868339100346E-4
884.5148	1293.9705	995.0	-0.3701967	1.0538071	0.0016102187499999997	0.008836825	6.870937040441171E-5	5.091452205882368E-6
878.9184	1308.1904	1011.0	-0.34530005	1.0592656	0.0015560406249999978	3.4115625000000205E-4	-3.3861328125001176E-6	-5.309792968749998E-4
875.2211	1319.3365	1028.0	-0.28699067	0.89704597	0.003429963529411766	-0.009542331176470591	1.102307590830452E-4	-5.813816133217996E-4
871.46436	1331.3748	1045.0	-0.21830162	0.65708953	0.004040532352941177	-0.014115084705882349	3.591581314878886E-5	-2.6898550173010344E-4
866.59125	1346.635	1061.0	-0.21589705	0.65339726	1.5028562499999967E-4	-2.307668750000033E-4	-2.4314042049632356E-4	8.677698644301466E-4
861.2542	1360.0735	1078.0	-0.24490672	0.79888827	-0.0017064511764705876	0.008558294705882352	-1.0921981185121101E-4	5.170036224048444E-4
855.65063	1371.6987	1094.0	-0.3306396	0.8320828	-0.005358304999999999	0.0020746581250000035	-2.282408639705882E-4	-4.052272863051468E-4
847.6321	1379.3679	1111.0	-0.44185537	0.6673747	-0.006542104117647061	-0.009688711764705885	-6.963524221453308E-5	-6.919629346885817E-4
835.88715	1388.9274	1128.0	-0.6164531	0.4687669	-0.010270454705882351	-0.011682811764705883	-2.193147404844288E-4	-1.1729999999999992E-4
824.6575	1398.2854	1144.0	-0.7589627	0.4037786	-0.008906850000000001	-0.00406176875	8.522529411764687E-5	4.763151884191177E-4
814.1635	1408.8364	1161.0	-0.8224261	0.49861786	-0.0037331411764705918	0.005578780000000002	3.0433581314878873E-4	5.670911029411766E-4
806.4208	1420.3689	1178.0	-0.6930579	0.64488024	0.007609894117647061	0.008603669411764703	6.672373702422149E-4	1.7793467128027657E-4
798.1928	1429.8073	1194.0	-0.49081045	0.6918377	0.012640465625	0.0029348412500000004	3.1441071920955866E-4	-3.5430176011029394E-4
787.2695	1439.3789	1210.0	-0.451729	0.6220202	0.002442590625000001	-0.0043635937499999986	-6.373671874999999E-4	-4.5615218749999993E-4
774.5159	1446.991	1228.0	-0.63231707	0.51929563	-0.010032670555555559	-0.005706920555555556	-6.9307006558642E-4	-7.462926697530877E-5
757.5065	1455.7468	1244.0	-0.9426323	0.4548645	-0.019394701874999996	-0.004026945625	-5.851269574652774E-4	1.0499843315972226E-4
746.10803	1460.946	1260.0	-1.005958	0.35513914	-0.003957856249999996	-0.006232834999999999	9.648028515625E-4	-1.3786808593749993E-4
736.1319	1468.6945	1278.0	-0.83344054	0.35128203	0.009584303333333329	-2.1428388888888872E-4	7.523421990740736E-4	3.343639506172839E-4
722.6246	1477.2682	1294.0	-0.6942198	0.40392902	0.008701296249999997	0.0032904368750000003	-5.5187942708333215E-5	2.1904504774305556E-4
705.7637	1486.5757	1310.0	-0.7487959	0.5099459	-0.003411006249999994	0.006626054999999995	-7.570189062499995E-4	2.084761328124997E-4
689.2727	1495.3636	1327.0	-0.9792109	0.6037379	-0.013553823529411767	0.005517176470588241	-5.966363105536337E-4	-6.522814878892674E-5
675.8061	1502.226	1344.0	-1.0810179	0.5673744	-0.005988647058823528	-0.002139029411764712	4.450103806228376E-4	-4.503650519031148E-4
662.96515	1507.8881	1360.0	-0.91764593	0.40260172	0.010210748124999995	-0.010298292499999997	0.0010124621989889703	-5.099539430147053E-4
645.0	1512.0	1377.0	-0.8561274	0.24618946	0.0036187370588235336	-0.009200721176470588	-3.877653568339095E-4	6.456301903114168E-5
624.92804	1515.7404	1394.0	-1.0242541	0.14629297	-0.009889805882352946	-0.005876264117647059	-7.946201730103811E-4	1.955562975778547E-4
610.31274	1519.482	1410.0	-1.1473212	0.12761033	-0.007691693749999992	-0.001167665	1.373820082720596E-4	2.9428744485294117E-4
599.37054	1523.2098	1426.0	-0.9688942	0.15791006	0.011151687499999993	0.0018937331249999998	0.001177711328124999	1.913373828125E-4
582.24274	1525.9779	1443.0	-0.79245836	0.17058183	0.010378578823529412	7.453982352941176E-4	-4.547698096885769E-5	-6.754911115916954E-5
560.52036	1530.7466	1459.0	-0.901728	0.21430257	-0.006829352499999997	0.0027325462500000005	-0.001075495707720588	1.241967509191177E-4
542.76706	1534.5582	1476.0	-1.2022511	0.23752019	-0.017677829411764708	0.0013657423529411762	-6.381457006920418E-4	-8.040022923875438E-5
528.2263	1536.6415	1492.0	-1.240702	0.20623828	-0.002403181249999997	-0.0019551193749999998	9.546655101102944E-4	-2.0755385799632348E-4
505.81946	1538.5524	1509.0	-1.1707745	0.13404633	0.004113382352941172	-0.0042465852941176475	3.833272707612452E-4	-1.347921128892734E-4
482.90598	1539.0	1525.0	-1.2335428	0.038178615	-0.003923018749999993	-0.0059917321874999995	-5.022750689338228E-4	-1.09071680836397E-4
465.54404	1539.0	1543.0	-1.280395	-0.050020482	-0.0026029000000000004	-0.0048999498333333336	7.333993055555515E-5	6.0654575231481445E-5
444.47217	1539.0	1559.0	-1.3226638	-0.066039324	-0.0026417999999999997	-0.001001177625	-2.431249999999954E-6	2.4367326302083335E-4
419.17514	1540.0	1575.0	-1.3784484	-0.021022018	-0.0034865374999999976	0.0028135816249999996	-5.279609374999987E-5	2.3842245312499997E-4
400.5932	1540.0	1592.0	-1.3132695	-9.5323334E-4	0.00383405294117646	0.0011805167447058822	4.306229671280269E-4	-9.606264001730103E-5
380.60056	1539.24	1609.0	-1.2712392	0.0041143866	0.0024723705882353053	2.980952905882353E-4	-8.009896193771497E-5	-5.1907144359861585E-5
353.8179	1536.0323	1625.0	-1.3871869	-0.09536682	-0.007246731249999999	-0.006217575412500001	-6.074438648897066E-4	-4.072294189430148E-4
340.0	1532.0	1641.0	-1.3647271	-0.23244438	0.001403737499999988	-0.0085673475	5.406542968749992E-4	-1.468607554687499E-4
323.0087	1525.718	1659.0	-1.0444686	-0.40131885	0.01779213888888889	-0.009381915	9.104667438271612E-4	-4.525375000000001E-5
312.38017	1520.1901	1675.0	-0.7172151	-0.45039663	0.020453343750000005	-0.003067361250000001	1.663253038194448E-4	3.946596093749999E-4
287.0	1508.0	1692.0	-0.83122164	-0.6165501	-0.006706267058823529	-0.009773733529411762	-0.0015976241652249138	-3.944924870242213E-4
273.0	1494.0	1708.0	-0.9422787	-0.81899935	-0.0069410662500000025	-0.012653078125000002	-1.4674949448529619E-5	-1.7995903722426495E-4
263.50473	1478.8076	1725.0	-0.9169401	-1.0491416	0.0014905058823529405	-0.013537779411764705	4.95974831314879E-4	-5.204125216262964E-5
255.03008	1466.03	1741.0	-0.409909	-1.0683733	0.031689443750000004	-0.0012019812499999977	0.0018874336167279415	7.709873851102942E-4
247.25075	1458.2507	1758.0	-0.29893425	-0.59368926	0.006527926470588236	0.02792259058823529	-0.0014800892517301042	0.0017132101081314877
238.7255	1450.7255	1775.0	-0.47070608	-0.25089756	-0.010104225294117648	0.02016421764705882	-9.783618685121108E-4	-4.563748788927335E-4
231.18971	1443.1897	1791.0	-0.4701776	-0.3229764	3.3030000000003334E-5	-0.004504927499999999	6.335784558823532E-4	-0.0015418215716911762
225.0	1438.0	1808.0	-0.44708964	-0.4035091	0.001358115294117645	-0.004737217647058824	7.794619377162598E-5	-1.3664126297577978E-5
220.0	1431.0	1825.0	-0.30293003	-0.3754259	0.008479977058823529	0.0016519529411764724	4.1893304498269907E-4	3.75833564013841E-4
215.0	1424.0	1841.0	-0.22706936	-0.35860467	0.004741291875000001	0.0010513268749999978	-2.336678239889705E-4	-3.753912913602966E-5
211.06033	1418.0905	1857.0	-0.17417607	-0.33242708	0.0033058306250000006	0.0016360993750000018	-8.971632812500004E-5	3.654828125000025E-5
208.0	1412.0	1872.0	-0.12980732	-0.32236463	0.0029579166666666656	6.708300000000001E-4	-2.3194263888889004E-5	-6.435129166666678E-5
206.18558	1405.5568	1891.0	-0.099704415	-0.3534896	0.0015843634210526314	-0.0016381563157894753	-7.229227608494916E-5	-1.2152559556786712E-4
205.0	1399.2311	1908.0	-0.049085334	-0.3772764	0.002977593	-0.0013992235294117644	8.195468111455111E-5	1.4054869786924167E-5
203.39737	1393.1921	1924.0	-0.033184193	-0.39912367	9.938213125E-4	-0.0013654543749999984	-1.2398573046875E-4	2.1105721507353776E-6
201.53732	1386.1493	1941.0	-0.058412686	-0.3964524	-0.0014840289999999998	1.5713352941176492E-4	-1.4575590073529412E-4	8.956399437716254E-5
199.63983	1377.1991	1957.0	-0.08240726	-0.46050376	-0.0014996608749999999	-0.00400321	-9.76992187500005E-7	-2.600214705882353E-4
196.60359	1358.018	1974.0	-0.15110162	-0.8422078	-0.004040844705882353	-0.02245317882352941	-1.4948140181660899E-4	-0.001085292283737024
191.80522	1332.7339	1990.0	-0.25096446	-1.3895037	-0.0062414275000000005	-0.03420599375	-1.37536424632353E-4	-7.345509329044118E-4
185.08055000000002	1309.2618	2007.0	-0.35949683	-1.7902558	-0.0063842570588235285	-0.023573652941176474	-8.401738754325173E-6	6.254318122837367E-4
168.85129999999998	1265.3759	2024.0	-0.6788747	-2.3295877	-0.01878693352941177	-0.03172540588235293	-7.295692041522495E-4	-4.795148788927328E-4
146.40551	1214.7792	2040.0	-1.2385145	-3.021806	-0.034977487499999994	-0.043263643750000025	-0.001011909623161764	-7.211398667279433E-4
133.6489	1172.6063	2057.0	-1.4499817	-3.4290698	-0.012439247058823528	-0.023956694117647056	0.0013257788494809685	0.0011357029195501747
127.361	1127.3417	2074.0	-1.0594735	-3.327078	0.022971070588235293	0.005999517647058822	0.0020829598615916952	0.0017621301038062281
123.06584000000001	1095.4609	2090.0	-0.37381163	-2.6736913	0.042853866874999993	0.04083666875	0.0012426747679227937	0.0021773219439338238
121.661243	1055.8861	2107.0	0.1554033	-2.0541117	0.031130289999999998	0.03644585882352942	-6.896221691176468E-4	-2.5828293685121036E-4
122.0	1041.8446	2123.0	0.3322255	-1.3528032	0.0110513875	0.04383178124999999	-0.0012549314062499997	4.6162015165441064E-4
123.0	1036.8289	2140.0	0.24264553	-0.46801576	-0.00526941	0.05204632000000001	-9.600469117647059E-4	4.832081617647067E-4
123.0	1035.031	2156.0	0.1850002	0.39554286	-0.0036028331249999997	0.05397241375	1.0416105468750005E-4	1.2038085937499977E-4
123.0	1034.0913	2173.0	0.10571145	0.74034226	-0.004664044117647059	0.020282317647058824	-6.24241760380623E-5	-0.00198177035899654
123.0	1033.1342	2190.0	0.018020116	0.6853079	-0.005158313764705882	-0.0032373152941176505	-2.9074685121107263E-5	-0.0013835078200692043
123.0	1032.5369	2206.0	-0.016493455	0.27557793	-0.0021570981875	-0.025608123124999996	1.8757597357536764E-4	-0.0013981754894301466
123.0	1032.0	2256.0	0.0	0.0	3.2986910000000003E-4	-0.005511558600000001	4.973934575E-5	4.0193129049999993E-4
124.44454	1032.0	2272.0	0.055568155	0.0	0.0034730096875	0.0	1.9644628671875E-4	3.4447241250000005E-4
125.00733	1031.0	2289.0	0.033814333	-0.060685996	-0.001279636588235294	-0.003569764470588235	-2.795674279844291E-4	-2.099861453287197E-4
125.0	1029.084	2306.0	0.009324745	-0.11836837	-0.001440564	-0.003393080823529412	-9.466318339100356E-6	1.0393155709342538E-5
125.8904	1027.2192	2323.0	0.022519667	-0.14524782	7.761718823529411E-4	-0.0015811441176470588	1.3039622837370243E-4	1.0658451211072665E-4
127.67207	1024.6559	2342.0	0.06444854	-0.16788776	0.002206782789473684	-0.001191575789473684	7.529531090109173E-5	2.0503596219651307E-5
131.14417	1019.2837	2356.0	0.16482621	-0.26310092	0.007169833571428572	-0.006800940000000001	3.54503627282492E-4	-4.0066887218045125E-4
136.5	1010.5	2372.0	0.30767384	-0.47049925	0.008927976874999998	-0.012962395624999998	1.0988395647321418E-4	-3.850909765624998E-4
145.76922000000002	999.87695	2389.0	0.50033873	-0.6611751	0.01133322882352941	-0.011216226470588238	1.4148540873702424E-4	1.0271583261245647E-4
156.2002	988.7998	2405.0	0.6882926	-0.823486	0.011747116875000005	-0.010144431250000002	2.586800321691216E-5	6.698720128676472E-5
170.43312	976.6752	2421.0	0.89509976	-0.8807014	0.0129254475	-0.0035759624999999948	7.364566406249965E-5	4.1052929687500047E-4
183.65902	966.29224	2438.0	1.0085837	-0.8125932	0.006675525882352938	0.00400636470588235	-3.67642448096886E-4	4.460192474048438E-4
194.09279	950.36084	2455.0	0.92225415	-0.81392807	-0.00507820882352941	-7.852176470588164E-5	-6.913961591695499E-4	-2.4028743944636658E-4
207.35938	927.8125	2471.0	0.79765344	-1.0992035	-0.007787544374999997	-0.017829714375	-1.6933347196691165E-4	-0.0011094495381433825
220.79587	909.93884	2488.0	0.7653425	-1.3639106	-0.0019006435294117653	-0.015571005882352947	3.4628828503460187E-4	1.3286520544982666E-4
235.0	898.0	2505.0	0.8054351	-1.2335	0.002358388235294113	0.007671211764705885	2.5053128027681637E-4	0.001367189273356402
246.48346	878.86096	2521.0	0.8302344	-1.0293912	0.001549956250000005	0.012756799999999999	-5.0526999080881756E-5	3.178492647058821E-4
257.67798	855.64404	2538.0	0.7494634	-1.0742118	-0.004751235294117649	-0.0026365058823529406	-3.706583261245679E-4	-9.054885813148788E-4
264.63612	838.7278	2555.0	0.5227276	-1.1632655	-0.013337400000000003	-0.005238452941176471	-5.050685121107267E-4	-1.5305570934256063E-4
273.16655000000003	827.7501	2571.0	0.40165767	-1.047454	-0.007566870624999996	0.007238218749999997	3.606580859375004E-4	7.797919806985293E-4
283.80637	815.2711	2588.0	0.412664	-0.76849854	6.474311764705855E-4	0.016409144705882363	4.831942236159165E-4	5.394662326989627E-4
294.8127	799.583	2605.0	0.5642436	-0.5633297	0.008916447058823529	0.012068755294117642	4.8641269896193784E-4	-2.553170242214542E-4
304.79526999999996	786.1083	2621.0	0.6809069	-0.6807071	0.007291456250000002	-0.007336087499999998	-1.0156192555147044E-4	-0.0012128026746323524
311.7701	776.6399	2637.0	0.6145019	-0.7710704	-0.004150312499999996	-0.005647706250000002	-7.151105468749999E-4	1.0552382812499973E-4
317.44174	770.5582	2655.0	0.39166278	-0.53126276	-0.012379951111111114	0.013322646666666672	-4.572021450617288E-4	0.001053908495370371
319.63995	767.3601	2670.0	0.14900073	-0.18197818	-0.01617747	0.023285638666666664	-2.531679259259257E-4	6.641994666666661E-4
322.50455	765.7477	2688.0	0.015366966	0.0745992	-0.007424098	0.014254298888888886	4.862984444444444E-4	-5.01741098765432E-4
324.132	763.86804	2704.0	-0.006100375	0.10806355	-0.0013417088125	0.0020915218749999994	3.8014932421875E-4	-7.601735633680554E-4
326.97388	762.0261	2721.0	0.04482108	0.053289704	0.002995379705882353	-0.00322199094117647	2.5512285402249133E-4	-3.1255957742214527E-4
331.6772	761.0	2737.0	0.1558979	-0.021274764	0.00694230125	-0.00466027925	2.46682596507353E-4	-8.989301930147059E-5
342.28046	761.0	2753.0	0.40880617	-0.020475922	0.015806766875000003	4.992762500000006E-5	5.540291015625001E-4	2.9438792968749996E-4
358.7202	762.6356	2770.0	0.8369958	0.058951423	0.02518762529411764	0.004672196764705883	5.51815201124567E-4	2.718981846885813E-4
376.31552	765.07886	2787.0	1.248631	0.16642164	0.024213835294117653	0.006321777470588236	-5.728176470588166E-5	9.703415916955017E-5
388.5392	768.84644	2803.0	1.2680346	0.26258266	0.0012127249999999978	0.006010063750000001	-0.0014375693933823535	-1.9482107536764677E-5
400.9741	773.98706	2820.0	1.031291	0.33832705	-0.013926094117647062	0.004455552352941176	-8.905187716262977E-4	-9.144184688581322E-5
420.93546	780.70386	2836.0	0.9254768	0.4268062	-0.006613387499999998	0.005529946875	4.570441636029415E-4	6.714965762867652E-5
444.9389	788.313	2853.0	1.1827695	0.5102104	0.015134864705882356	0.004906129411764702	0.0012793089532871973	-3.669514489619404E-5
462.63126	795.83606	2869.0	1.3998787	0.5592256	0.013569324999999993	0.0030634500000000023	-9.784623161764765E-5	-1.1516746323529371E-4
482.03467	803.2853	2886.0	1.4203985	0.5442443	0.001207047058823528	-8.812529411764691E-4	-7.271928200692038E-4	-2.320413494809689E-4
504.92896	810.9763	2903.0	1.3112812	0.49817696	-0.006418664705882345	-0.0027098435294117653	-4.4857128027681606E-4	-1.0756415224913507E-4
522.3589999999999	817.86816	2919.0	1.179056	0.45238218	-0.008264074999999996	-0.0028621737499999987	-1.1533814338235318E-4	-9.52063878676459E-6
534.0	822.0	2936.0	0.9563208	0.3502929	-0.013102070588235301	-0.0060052517647058825	-2.8458797577854736E-4	-1.8488694204152258E-4
550.97882	826.88416	2953.0	0.7993138	0.2536993	-0.009235705882352941	-0.005681976470588235	2.2743321799308E-4	1.9016193771626317E-5
571.85367	831.4756	2970.0	0.8705765	0.20437378	0.0041919235294117655	-0.002901501176470589	7.89860553633218E-4	1.6355737024221448E-4
588.1872	836.4452	2986.0	1.0315962	0.20626745	0.010063731250000006	1.1835437499999914E-4	3.6698798253676504E-4	1.8874097196691175E-4
599.32837	843.2189	3003.0	1.0051328	0.31072134	-0.001556670588235302	0.006144346470588237	-6.835530493079593E-4	3.5447012326989637E-4
612.2213	852.3325	3019.0	0.8067816	0.4585264	-0.012396949999999997	0.00923781625	-6.775174632352934E-4	1.9334186121323514E-4
630.57733	864.89343	3036.0	0.6997414	0.6820617	-0.006296482352941178	0.013149135294117646	3.5885103806228345E-4	2.3007759083044983E-4
646.4808	876.1106	3052.0	0.877076	0.8531813	0.0110834125	0.010694975000000002	0.0010862434283088237	-1.5338501838235274E-4
657.39044	885.98804	3069.0	0.96224385	0.8246542	0.005009873529411768	-0.0016780647058823545	-3.5726699826989607E-4	-7.278258650519034E-4
664.9183	893.91833	3085.0	0.674769	0.6419243	-0.017967178125000004	-0.01142061875	-0.0014360657284007358	-6.089096277573529E-4
673.75085	900.40063	3102.0	0.3527158	0.40172854	-0.018944305882352935	-0.014129162352941175	-5.747810337370186E-5	-1.5932609429065737E-4
686.8058	911.54785	3119.0	0.3746275	0.4023801	0.0012889235294117635	3.8327058823529144E-5	0.0011901899653979234	8.333817301038061E-4
704.209	925.0747	3135.0	0.76777244	0.6259604	0.02457155875	0.013973768749999997	0.0014551647012867649	8.709651056985293E-4
718.12573	940.12573	3152.0	1.0412616	0.9058167	0.01608759764705882	0.01646213529411765	-4.990565354671283E-4	1.4637450259515604E-4
727.3907	954.147	3169.0	0.9847533	1.0703411	-0.0033240176470588144	0.009677905882352941	-0.0011418597231833902	-3.990723183391005E-4
734.3521	965.7042	3185.0	0.6148578	0.96663046	-0.023118468750000003	-0.006481915000000005	-0.0012371531939338242	-0.0010099888051470591
740.0399	976.07983	3202.0	0.23987556	0.7136734	-0.02205777882352941	-0.014879827058823528	6.239352508650537E-5	-4.93994826989619E-4
745.5	990.0	3218.0	0.11523499	0.64463127	-0.0077900356249999995	-0.004315133125000002	8.917339499080882E-4	6.602933708639703E-4
752.2822	1007.8467	3235.0	0.21018222	0.8421824	0.005585131176470588	0.011620654705882354	7.86774517733564E-4	9.373992841695503E-4
759.35425	1024.7085	3252.0	0.32714343	1.06309	0.006880071176470589	0.012994564705882358	7.617294117647062E-5	8.08182352941179E-5
764.78827	1037.1824	3269.0	0.36957943	1.062158	0.0024962352941176455	-5.482352941177382E-5	-2.5787269896193783E-4	-7.676110726643607E-4
772.35724	1052.8037	3285.0	0.4159055	0.93442595	0.002895379375	-0.007983253124999999	2.4946505055147147E-5	-4.955268497242641E-4
779.98615	1075.9398	3302.0	0.4616511	0.99700254	0.0026909176470588233	0.0036809758823529437	-1.2027160467128028E-5	6.861311180795848E-4
785.5604	1096.5348	3318.0	0.44658378	1.3226641	-9.417074999999997E-4	0.020353847499999994	-2.2703907169117644E-4	0.0010420544761029406
788.76483	1111.3536	3335.0	0.3208089	1.3357756	-0.007398522352941175	7.712647058823627E-4	-3.798126384083044E-4	-0.0011519166349480958
790.0	1129.7844	3351.0	0.11830684	1.176101	-0.01265637875	-0.0099796625	-3.286160248161766E-4	-6.719329503676476E-4
790.50256	1150.4716	3368.0	-0.055311922	1.0630662	-0.010212868352941176	-0.006649105882352947	1.4373590570934263E-4	1.9591509515570898E-4
788.6122	1167.1027	3384.0	-0.16990389	1.0600129	-0.007161998	-1.9083124999999534E-4	1.906793970588235E-4	4.036421645220595E-4
786.7336	1176.3322	3401.0	-0.2260384	0.88452	-0.00330203	-0.010323111764705887	2.2705694117647058E-4	-5.960165008650524E-4
783.738	1186.7861	3417.0	-0.24512452	0.6035959	-0.0011928825000000007	-0.01755775625	1.3182171874999996E-4	-4.5216528033088213E-4
779.94073	1199.2074	3434.0	-0.2770648	0.4245549	-0.0018788399999999992	-0.010531823529411762	-4.0350441176470497E-5	4.132901600346023E-4
776.202	1214.192	3450.0	-0.29328752	0.5624049	-0.0010139200000000015	0.008615624999999998	5.405749999999986E-5	0.0011967155330882351
772.4304	1227.4937	3467.0	-0.28059852	0.8524851	7.464117647058827E-4	0.01706354117647059	1.0354892733564024E-4	4.969362456747407E-4
767.6111	1237.7778	3484.0	-0.29372993	0.8787939	-7.724358823529385E-4	0.0015475764705882365	-8.934397923875419E-5	-9.127038062283737E-4
763.87604	1246.2479	3500.0	-0.27080718	0.628312	0.0014326718749999995	-0.015655118750000002	1.378192348345586E-4	-0.001075168451286765
758.6035	1255.3275	3517.0	-0.2844713	0.4268061	-8.037717647058825E-4	-0.011853288235294116	-1.3155550821799305E-4	2.2363708910034627E-4
751.82745	1266.7588	3534.0	-0.35453233	0.4505399	-0.004121237058823531	0.0013961058823529395	-1.9514501730103815E-4	7.793761245674738E-4
745.2528	1279.4944	3550.0	-0.4292348	0.6428484	-0.004668904375000001	0.01201928125	-3.42292072610294E-5	6.639484604779413E-4
740.7268	1289.4553	3567.0	-0.4000902	0.74039793	0.0017143882352941189	0.0057382076470588236	3.754878006055365E-4	-3.694749178200692E-4
736.08716	1297.8838	3583.0	-0.33797356	0.6770633	0.00388229	-0.003958414374999997	1.3549386029411756E-4	-6.060388763786763E-4
731.5142	1305.3143	3600.0	-0.2410814	0.48123857	0.005699538823529412	-0.011519101764705886	1.0689698961937717E-4	-4.447463170415229E-4
725.8101	1311.19	3616.0	-0.24984606	0.31141177	-5.477912500000005E-4	-0.010614175	-3.9045812959558827E-4	5.655792279411786E-5
719.4058	1316.2971	3633.0	-0.33964056	0.23302987	-0.0052820294117647045	-0.004610699999999999	-2.7848459775086493E-4	3.531455882352942E-4
711.44653	1321.5321	3650.0	-0.4485239	0.22025737	-0.006404902352941176	-7.513235294117642E-4	-6.605134948096891E-5	2.2702214532871966E-4
703.3328	1327.2504	3666.0	-0.5350048	0.25300455	-0.005405056249999998	0.002046698749999999	6.24903814338236E-5	1.7487639246323522E-4
693.5217	1332.887	3683.0	-0.6074982	0.29723415	-0.004264317647058826	0.002601741176470587	6.710227076124544E-5	3.264955449826988E-5
686.3325	1339.5006	3699.0	-0.5785373	0.37524006	0.0018100562499999973	0.004875369375000001	3.7964836856617645E-4	1.4210176240808835E-4
680.8114	1345.1886	3716.0	-0.4486673	0.3890003	0.007639411764705885	8.094258823529432E-4	3.429032655709346E-4	-2.391731466262975E-4
676.19696	1350.803	3732.0	-0.29604554	0.3661868	0.00953886	-0.0014258437500000026	1.1871551470588217E-4	-1.3970435202205912E-4
672.42725	1355.3591	3749.0	-0.17383777	0.30818844	0.007188692352941176	-0.003411668235294116	-1.3824515570934256E-4	-1.1681320501730078E-4
669.2951	1359.4098	3765.0	-0.11653002	0.24774255	0.0035817343750000003	-0.003777868125	-2.254348736213235E-4	-2.2887493106617767E-5
665.2643	1362.5786	3782.0	-0.13676721	0.1918118	-0.0011904229411764708	-0.003290044117647059	-2.807151362456748E-4	2.8695529844290657E-5
659.5566	1365.9623	3799.0	-0.23373568	0.15221214	-0.005704027647058824	-0.002329391764705883	-2.6550615916955014E-4	5.650896193771624E-5
648.76776	1369.744	3815.0	-0.46595168	0.16432981	-0.014513499999999999	7.573543749999998E-4	-5.505920220588234E-4	1.9292163373161767E-4
632.747	1373.5006	3832.0	-0.8283805	0.19769941	-0.021319342352941174	0.0019629176470588234	-4.0034366782006915E-4	7.09154865916955E-5
613.8358	1377.2328	3848.0	-1.2202373	0.2298997	-0.02449105	0.0020125181250000013	-1.9823172794117662E-4	3.100029871323616E-6
600.30164	1380.9138	3865.0	-1.3270965	0.24215135	-0.0062858352941176435	7.206852941176456E-4	0.001070894982698962	-7.599016652249151E-5
574.7977	1383.8877	3882.0	-1.3793738	0.21494336	-0.0030751352941176518	-0.0016004699999999992	1.8886470588235245E-4	-1.3653854671280265E-4
546.38348	1385.7583	3898.0	-1.6339937	0.15165082	-0.01591374375	-0.0039557837500000005	-8.024130284926468E-4	-1.4720710937500008E-4
525.63733	1385.3307	3915.0	-1.7183431	0.040932607	-0.004961729411764707	-0.006512836058823529	6.442361375432526E-4	-1.5041484169550165E-4
494.79852	1381.2998	3931.0	-1.8093641	-0.1602606	-0.005688812500000001	-0.0125745754375	-4.544269301470587E-5	-3.788587111672795E-4
468.1078	1377.0935	3948.0	-1.8262603	-0.35334468	-9.93894117647054E-4	-0.01135788705882353	2.7617166955017336E-4	7.15699046280277E-5
454.38074	1368.6903	3965.0	-1.3412318	-0.5331239	0.02853108823529411	-0.010575248235294115	0.0017367636678200685	4.603757785467148E-5
435.0623	1361.1388	3981.0	-1.0606018	-0.61967003	0.01753937500000001	-0.005409133125	-6.869820772058813E-4	3.2288219439338217E-4
419.25162	1354.6259	3998.0	-0.82245797	-0.5657596	0.01400846058823529	0.0031712017647058796	-2.0770084775086582E-4	5.047255817474047E-4
410.12753	1348.1276	4015.0	-0.49197316	-0.48330542	0.01944028294117647	0.004850245882352944	3.195189619377164E-4	9.87673010380626E-5
405.30295	1342.4545	4031.0	-0.34478742	-0.3911389	0.00919910875	0.005760407499999998	-6.400733869485293E-4	5.6885101102940915E-5
402.57986	1337.5798	4047.0	-0.037424635	-0.29896173	0.0192101740625	0.005761073125000002	6.256915820312501E-4	4.16015625002205E-8
399.36404	1331.4562	4065.0	0.16280422	-0.28634062	0.011123825277777777	7.011727777777773E-4	-4.492415991512347E-4	-2.8110557484567917E-4
397.52765	1325.5829	4082.0	0.10081838	-0.32029855	-0.003646225882352941	-0.0019975252941176486	-8.688265388312186E-4	-1.587469454056133E-4
394.6078	1317.4312	4098.0	-0.046415962	-0.41219878	-0.009202146375	-0.005743764374999998	-3.4724503079044115E-4	-2.3413994255514685E-4
391.461	1301.5745	4114.0	-0.124892615	-0.693097	-0.0049047908125000005	-0.01755613875	2.6858472265624993E-4	-7.382733984375E-4
388.65482	1271.2385	4131.0	-0.1630681	-1.3886057	-0.002245616764705882	-0.04091227647058824	1.5642200281141871E-4	-0.0013738904541522495
385.9484	1249.4838	4147.0	-0.18328029	-1.839477	-0.0012632618750000012	-0.02817945625	6.139718060661756E-5	7.958012637867651E-4
382.18002	1228.1702	4164.0	-0.20828825	-1.9178859	-0.0014710564705882351	-0.004612288235294111	-1.2223211505190233E-5	0.0013863040008650523
381.1888	1199.6434	4180.0	-0.15922976	-1.7794706	0.0030661556250000006	0.008650956249999994	2.8357575597426474E-4	8.289527803308816E-4
380.3166	1181.2161	4197.0	-0.06841919	-1.4466058	0.0053417982352941176	0.01958028235294118	1.33861330017301E-4	6.429015354671286E-4
380.0	1166.5985	4214.0	0.0031763618	-1.0436624	0.004211503047058824	0.02370255294117646	-6.648795224913492E-5	2.4248650519031063E-4
380.0	1149.6482	4230.0	0.048457004	-0.8743096	0.0028300401375	0.010584550000000005	-8.63414318474265E-5	-8.198751838235285E-4
381.0	1130.548	4247.0	0.08326952	-0.79612184	0.0020477950588235296	0.004599280000000003	-4.601441639273354E-5	-3.52074705882353E-4
383.24094	1118.5543	4263.0	0.11606838	-0.76776487	0.00204992875	0.0017723106249999954	1.333556985293942E-7	-1.766855859375005E-4
384.1423	1110.4308	4280.0	0.12823464	-0.6873651	7.156623529411772E-4	0.004729398235294123	-7.848625865051898E-5	1.7394633001730162E-4
385.98074	1104.077	4297.0	0.13121739	-0.3706374	1.754558823529399E-4	0.018631041176470586	-3.177685121107278E-5	8.177437024221449E-4
388.71313	1098.4303	4313.0	0.14323689	-0.102211915	7.51218750000001E-4	0.0167765928125	3.598517922794132E-5	-1.1590302274816153E-4
393.2791	1094.4806	4330.0	0.21500519	-0.050516877	0.004221664705882353	0.003040884588235294	2.0414387975778545E-4	-8.079828367214534E-4
399.64383	1091.339	4346.0	0.34852597	-0.10798619	0.00834504875	-0.0035918320624999996	2.5771150275735293E-4	-4.145447906709559E-4
410.0	1089.5	4363.0	0.56637686	-0.07561109	0.012814758235294115	0.001904417647058823	2.62924087370242E-4	3.2330880644463667E-4
425.79343	1089.0	4380.0	0.87679994	0.002233395	0.018260181176470592	0.004579087352941177	3.203189965397928E-4	1.5733351211072672E-4
441.62656	1088.0	4397.0	1.1240292	0.032404095	0.014542897647058824	0.0017747470588235295	-2.1866373702422165E-4	-1.6496119377162633E-4
452.85898	1084.7136	4413.0	1.091567	-0.03601834	-0.0020288875000000067	-0.0042764021875	-0.0010357365716911768	-3.781968278952206E-4
461.49463	1080.8021	4429.0	0.79725176	-0.16603093	-0.0183947025	-0.008125786874999999	-0.0010228634374999995	-2.4058654296874992E-4
468.87427	1076.0629	4446.0	0.4643038	-0.3007464	-0.01958517411764706	-0.007924439411764708	-7.002774221453297E-5	1.1843968425605378E-5
478.3016	1074.1396	4463.0	0.30134103	-0.3024015	-0.009586045294117647	-9.73588235294097E-5	5.881840484429066E-4	4.604165051903116E-4
488.3817	1074.7303	4479.0	0.41559002	-0.13654166	0.007140561875	0.010366239999999999	0.001045412948069853	6.539749264705881E-4
502.2598	1079.4342	4495.0	0.6844937	0.16685663	0.01680648	0.018962393125	6.041198828124999E-4	5.372595703125001E-4
515.5	1088.5	4512.0	0.8783702	0.5245645	0.0114045	0.021041639411764707	-3.1776352941176463E-4	1.223086051038062E-4
523.4706	1095.4706	4529.0	0.8025656	0.7036701	-0.004459094117647059	0.010535623529411764	-9.331525951557095E-4	-6.180009342560555E-4
529.78336	1099.5222	4546.0	0.5472931	0.6121619	-0.015016029411764706	-0.0053828352941176424	-6.209961937716263E-4	-9.363799307958475E-4
534.4100599999999	1105.41	4562.0	0.24677195	0.42921576	-0.018782571875	-0.011434133750000002	-2.3540890395220594E-4	-3.782061534926475E-4
538.9868200000001	1111.9736	4578.0	0.07405363	0.29959264	-0.010794894999999999	-0.008101444999999999	4.992298046875001E-4	2.082930468750002E-4
545.70038	1121.5006	4595.0	0.16094035	0.3899867	0.005110983529411766	0.0053172976470588235	9.356399134948096E-4	7.89337802768166E-4
549.79672	1130.1869	4612.0	0.28267643	0.58303744	0.007160945882352939	0.011355925882352942	1.2058602076124549E-4	3.552134256055364E-4
551.6929299999999	1135.3859	4629.0	0.22015068	0.56795174	-0.0036779852941176464	-8.873941176470576E-4	-6.375841868512109E-4	-7.20195294117647E-4
551.40387	1139.1923	4645.0	0.046044234	0.34502527	-0.010881652874999998	-0.013932904375000003	-4.5022922380514696E-4	-8.15344391084559E-4
549.5426600000001	1142.4574	4662.0	-0.16109356	0.14064123	-0.012184576117647058	-0.012022590588235293	-7.664254368512115E-5	1.1237139922145349E-4
546.27954	1145.7205	4679.0	-0.30049556	0.04550222	-0.008200117647058823	-0.0055964123529411765	2.3437991003460204E-4	3.780104844290657E-4
540.3126500000001	1149.4583	4695.0	-0.39765787	0.10399133	-0.006072644375000002	0.0036555693750000002	1.3296707950367632E-4	5.782488579963236E-4
528.829	1154.0732	4712.0	-0.6127008	0.21573843	-0.01264958411764706	0.006573358823529412	-3.8687880839100345E-4	1.7163467344290657E-4
517.14398	1158.928	4728.0	-0.81898403	0.28297442	-0.012892701874999996	0.004202249375	-1.5194859834558429E-5	-1.4819434053308826E-4
509.3701	1162.7533	4744.0	-0.86026764	0.30990627	-0.0025802256250000016	0.0016832406249999987	6.445297656249996E-4	-1.5743804687500006E-4
506.0	1164.5	4762.0	-0.5984369	0.23835412	0.01454615222222222	-0.003975119444444443	9.514654359567901E-4	-3.1435333719135786E-4
