# Supplementary material for: Finger drawing on smartphone screens enables early Parkinson’s disease detection through hybrid 1D-CNN and BiGRU deep learning architecture
Source: PLoS One. 2025 Jul 14;20(7):e0327733. doi: 10.1371/journal.pone.0327733 (PMC12258557; doi:10.1371/journal.pone.0327733)
Supplement: S2 File — (ZIP) [file pone.0327733.s002.zip › Dataset/Spiral/patient/009_PD_SPIR_R.txt]

498.0	624.0	0.0	0.0	0.0	0.0	0.0	0.0	0.0
502.5	622.5	15.0	0.31363377	-0.10457501	0.020908918	-0.006971667333333333	0.0013939278666666665	-4.647778222222222E-4
502.59073	624.59076	215.0	0.11824443	0.11824443	-9.769466999999998E-4	0.0011140972	-1.0942932349999998E-4	4.042882266666666E-5
507.98443999999995	626.9922	231.0	0.5163161	0.17760108	0.024879479374999996	0.003709790625	0.0016160266296874996	1.622308390625E-4
517.09753	630.839	248.0	0.69393975	0.27807495	0.010448450000000001	0.005910227647058823	-8.488840808823526E-4	1.2943747188581313E-4
526.12744	634.451	264.0	0.6861615	0.26638335	-4.8614062499999916E-4	-7.30724999999998E-4	-6.834119140625E-4	-4.150595404411763E-4
533.5643	639.2821	281.0	0.59004104	0.30897138	-0.005654144705882351	0.002505178235294118	-3.04000240051903E-4	1.90347249134948E-4
540.0012	643.0008	297.0	0.49314487	0.28784922	-0.006056010625	-0.001320135	-2.5116619944853097E-5	-2.3908207720588237E-4
544.73663	646.8244	314.0	0.3592926	0.26795316	-0.00787366294117647	-0.0011703564705882348	-1.0692072448096881E-4	8.810501730103838E-6
549.55756	649.55756	330.0	0.21703199	0.19879542	-0.008891288125	-0.0043223587500000014	-6.360157398897066E-5	-1.970001424632354E-4
552.38495	651.6925	347.0	0.14462292	0.13739237	-0.00425935705882353	-0.003611944117647058	2.7246653330449824E-4	4.178909602076137E-5
556.1923	652.5961	363.0	0.13236126	0.06112119	-7.663537499999987E-4	-0.004766948750000001	2.1831270680147072E-4	-7.218778952205896E-5
559.8623	654.43115	380.0	0.16021952	0.03544907	0.001638721176470588	-0.0015101247058823528	1.414749956747404E-4	1.9157788494809697E-4
566.4375	656.3594	397.0	0.25330347	0.050832402	0.005475526470588234	9.049018823529412E-4	2.2569442906574387E-4	1.420603875432526E-4
576.3444	657.0	414.0	0.46939388	0.0651384	0.012711200588235294	8.41529294117647E-4	4.256278892733565E-4	-3.7277993079584794E-6
588.7272	659.1212	430.0	0.74978364	0.08951138	0.01752436	0.0015233112500000002	3.0082246323529405E-4	4.261137224264707E-5
596.9629	660.9907	447.0	0.8287406	0.10324724	0.004644527058823534	8.079917647058825E-4	-7.576372318339097E-4	-4.207761678200692E-5
600.76184	662.8809	463.0	0.60525316	0.109409146	-0.013967965000000006	3.851191249999997E-4	-0.001163280753676471	-2.6429539981617675E-5
604.535	663.0	480.0	0.23816018	0.08745302	-0.02159370470588235	-0.0012915368235294114	-4.4857292387543205E-4	-9.862682050173006E-5
607.3429	664.0	496.0	-0.0013370463	0.04753102	-0.01496857664375	-0.0024951250000000004	4.140705038832719E-4	-7.522426102941181E-5
612.5	664.0	513.0	0.050799813	-0.009311535	0.003066874076470588	-0.003343679705882353	0.0010609088658953287	-4.991498269896192E-5
622.33136	665.46625	530.0	0.35421285	0.0050857887	0.017847825705882354	8.46901394117647E-4	8.694677429065744E-4	2.465047705882353E-4
635.4622	666.35175	547.0	0.6929661	0.038250823	0.019926661764705884	0.0019508843705882356	1.2228447404844293E-4	6.494017508650522E-5
646.5996	668.08563	562.0	0.8901553	0.09904773	0.013145946666666663	0.004053127133333333	-4.520476732026147E-4	1.4014951751633984E-4
662.262	670.0374	579.0	1.0399549	0.1311057	0.008811741176470584	0.0018857629411764701	-2.5495326412918113E-4	-1.274920113033449E-4
671.51685	671.9034	595.0	0.9245608	0.1514605	-0.0072121312499999965	0.0012721750000000004	-0.0010014920266544114	-3.834924632352936E-5
682.011	673.8022	612.0	0.7030563	0.13533418	-0.013029676470588235	-9.486070588235293E-4	-3.4220854238754345E-4	-1.3063423875432525E-4
693.24695	677.41565	629.0	0.57278097	0.16399015	-0.007663254705882354	0.0016856452941176473	3.156718685121107E-4	1.5495602076124568E-4
703.9945	680.1978	646.0	0.57019603	0.19598152	-1.5205529411764588E-4	0.0018818452941176465	4.4183525951557105E-4	1.154117647058819E-5
714.9033	683.9678	662.0	0.6199097	0.23413779	0.0031071043750000027	0.0023847668750000012	2.0369747931985304E-4	3.143259880514717E-5
723.68677	685.33734	679.0	0.62542135	0.19397235	3.242147058823517E-4	-0.002362672941176472	-1.6369939230103829E-4	-2.792611656574396E-4
730.8533	686.0	695.0	0.49180263	0.09784227	-0.008351169999999998	-0.0060081299999999995	-5.422115441176469E-4	-2.2784106617647047E-4
736.2421	687.0	712.0	0.3373215	0.015573883	-0.009087125294117648	-0.004839316882352941	-4.329148788927355E-5	6.875371280276813E-5
739.97955	689.97955	728.0	0.20228027	0.029940363	-0.008440076874999999	8.979050000000001E-4	4.0440526194853083E-5	3.5857636764705884E-4
743.6822	692.6822	745.0	0.10720602	0.112629496	-0.005592602941176471	0.004864066647058823	1.6749846669550164E-4	2.3330362629757784E-4
748.3457	695.56384	761.0	0.12432001	0.20465237	0.0010696243749999997	0.005751429625	4.1638920726102944E-4	5.5460186121323554E-5
752.97003	698.6567	778.0	0.20324549	0.24226998	0.0046426752941176475	0.002212800588235294	2.1017946583044988E-4	-2.0815464922145332E-4
757.11725	701.55865	795.0	0.27093327	0.21653047	0.003981634117647059	-0.0015140888235294114	-3.88847750865052E-5	-2.1922878892733562E-4
759.4553	703.4553	811.0	0.2356756	0.15538259	-0.0022036043749999994	-0.003821742500000001	-3.8657740579044116E-4	-1.4422835477941184E-4
761.3104	704.3104	828.0	0.13478452	0.08451692	-0.005934769411764707	-0.004168568823529411	-2.194802962802769E-4	-2.0401548442906497E-5
763.1899	705.1899	845.0	0.053272206	0.021116784	-0.004794842	-0.0037294197647058823	6.705455363321807E-5	2.5832297577854657E-5
766.1095	707.05475	861.0	0.070302755	0.034350693	0.0010644093124999995	8.271193125000001E-4	3.6620320703124995E-4	2.8478369232536765E-4
770.68665	709.89557	877.0	0.16821775	0.10437705	0.0061196871875	0.0043766473125	3.1595486718750005E-4	2.2184549999999998E-4
776.50757	712.8359	894.0	0.32827428	0.1947375	0.00941509	0.005315320588235295	1.9384722426470582E-4	5.5216075043252646E-5
780.5103	715.5103	911.0	0.38429755	0.21189833	0.003295486470588236	0.0010094605882352934	-3.599766782006919E-4	-2.5328588235294127E-4
784.2192	717.0	927.0	0.32729876	0.17201059	-0.003562424374999998	-0.0024929837500000003	-4.286194278492646E-4	-2.1890277113970584E-4
788.0	720.0	944.0	0.234196	0.12824553	-0.005476632941176472	-0.002574415294117647	-1.1260050389273379E-4	-4.7900908304498025E-6
790.799	721.3995	961.0	0.15282995	0.10441087	-0.0047862382352941175	-0.0014020388235294113	4.0611453287197336E-5	6.896332179930798E-5
793.25916	723.25916	977.0	0.1315016	0.09875343	-0.0013330218749999997	-3.5359E-4	2.1582602251838236E-4	6.552805147058821E-5
797.2541	725.1271	994.0	0.17210643	0.10335814	0.0023885194117647065	2.708652941176469E-4	2.1891419333910036E-4	3.6732664359861585E-5
800.0232	727.0116	1010.0	0.17589302	0.11112866	2.366618750000004E-4	4.856575000000002E-4	-1.3449109604779413E-4	1.3424512867647079E-5
802.8852	729.7704	1027.0	0.18742584	0.11532876	6.784011764705882E-4	2.4706470588235286E-4	2.5984664792387515E-5	-1.4034870242214548E-5
804.79047	731.79047	1044.0	0.1536142	0.15455346	-0.0019889200000000004	0.002307335294117647	-1.569012456747405E-4	1.2119238754325259E-4
806.69794	733.6979	1060.0	0.10721472	0.14370148	-0.0028999675000000004	-6.782487500000007E-4	-5.6940468750000004E-5	-1.86599002757353E-4
807.57635	735.0	1077.0	0.048827294	0.1136503	-0.0034345544705882353	-0.0017677164705882352	-3.144629238754323E-5	-6.408633650519026E-5
809.3706	736.3706	1093.0	0.046522595	0.066315256	-1.4404368750000002E-4	-0.0029584402499999995	2.056569239430147E-4	-7.442023621323527E-5
811.35144	738.35144	1111.0	0.07507759	0.06599429	0.0015863886111111111	-1.783144444444477E-5	9.613512770061729E-5	1.633671558641975E-4
814.423	740.21155	1127.0	0.13752258	0.09917549	0.0039028118750000004	0.0020738250000000005	1.4477645399305558E-4	1.3072852777777782E-4
820.2851	746.28516	1143.0	0.27497068	0.23271126	0.008590506250000001	0.008345985625	2.9298089843750005E-4	3.9201003906249996E-4
830.92926	756.9292	1160.0	0.50214344	0.47648114	0.013363103529411764	0.014339404705882354	2.80741016435986E-4	3.5255406358131495E-4
841.2039	767.0447	1176.0	0.74014634	0.726434	0.014875181250000001	0.01562205375	9.450485753676483E-5	8.016556525735285E-5
851.00397	777.506	1194.0	0.8328573	0.84476966	0.00515060888888889	0.00657420333333333	-5.402540200617283E-4	-5.026583564814816E-4
858.70654	785.70654	1210.0	0.6958793	0.7534002	-0.008561125000000003	-0.005710591250000001	-8.569833680555558E-4	-7.677996614583332E-4
864.5	793.0	1226.0	0.45578295	0.5338093	-0.015006021874999997	-0.013724431249999995	-4.0280605468749967E-4	-5.008649999999996E-4
867.8637	798.29553	1243.0	0.20241535	0.32862642	-0.014903976470588236	-0.012069581176470593	6.002670847750663E-6	9.734412197231779E-5
870.2894	801.57886	1260.0	0.07208433	0.18683092	-0.007666530588235293	-0.00834091176470588	4.257321107266437E-4	2.19333494809689E-4
873.1918	804.38354	1276.0	0.0276681	0.078847505	-0.002776014375	-0.006748963437500001	3.0565726332720583E-4	9.949677045036743E-5
875.06696	806.0669	1293.0	0.03329586	0.036156505	3.310447058823527E-4	-0.002511235294117647	1.8276818122837368E-4	2.4927812608131495E-4
876.9608	807.9608	1309.0	0.057697505	0.01690138	0.0015251028125000004	-0.0012034453124999999	7.462863166360298E-5	8.173687385110295E-5
878.8418	809.8418	1326.0	0.07774548	0.05307579	0.0011792926470588236	0.002127906470588235	-2.0341774437716284E-5	1.959618695934256E-4
881.5292	812.5292	1343.0	0.10489345	0.09490669	0.0015969394117647056	0.0024606411764705885	2.456745674740482E-5	1.957262975778549E-5
884.66925	816.3385	1359.0	0.16641946	0.17426664	0.0038453756249999995	0.004959996875	1.4052726332720587E-4	1.562097311580882E-4
888.0	820.0	1376.0	0.21542288	0.25294745	0.00288255411764706	0.004628282941176472	-5.663655925605527E-5	-1.9512584342560473E-5
891.86365	824.86365	1393.0	0.24859037	0.31106755	0.0019510288235294114	0.0034188294117647065	-5.4795605536332265E-5	-7.11443252595156E-5
894.51843	828.51843	1411.0	0.22428451	0.29920796	-0.0013503255555555563	-6.588661111111129E-4	-1.8340857661583153E-4	-2.2653864015976773E-4
897.18854	832.3771	1426.0	0.18838659	0.25823942	-0.0023931946666666667	-0.0027312359999999997	-6.952460740740736E-5	-1.3815799259259248E-4
899.991	836.973	1442.0	0.16743909	0.24137561	-0.0013092187499999988	-0.0010539881250000004	6.774849479166675E-5	1.0482799218749996E-4
902.75366	840.6305	1458.0	0.1399318	0.23431838	-0.001719205625000001	-4.4107687499999985E-4	-2.5624179687500147E-5	3.8306953125000036E-5
904.78845	844.5769	1476.0	0.13458024	0.2467135	-2.973088888888892E-4	6.886177777777783E-4	7.899426311728399E-5	6.276081404320989E-5
906.7012	848.40234	1492.0	0.113877594	0.242559	-0.0012939153749999995	-2.5965625000000034E-4	-6.228790538194439E-5	-5.926712673611116E-5
908.55676	852.1135	1508.0	0.09831679	0.22371508	-9.725502499999998E-4	-0.0011777449999999991	2.0085320312499975E-5	-5.7380546874999925E-5
910.3571	855.71423	1525.0	0.09040315	0.21283583	-4.6550823529411763E-4	-6.399558823529416E-4	2.9826000865051895E-5	3.163465397923868E-5
911.32056	857.32056	1542.0	0.06509251	0.16247995	-0.0014888611764705879	-0.002962110588235294	-6.019723183391001E-5	-1.3659733564013837E-4
911.0	859.161	1558.0	0.021586679	0.09876885	-0.0027191144375000005	-0.00398194375	-7.689082881433829E-5	-6.373957261029416E-5
912.5	860.5	1574.0	0.015205123	0.06640633	-3.988472500000001E-4	-0.0020226575000000004	1.4501669921875002E-4	1.22455390625E-4
912.92004	861.92004	1591.0	0.004921136	0.0305469	-6.049404117647058E-4	-0.0021093782352941174	-1.2123127162629745E-5	-5.101219723183355E-6
913.0	863.8452	1608.0	0.016598204	0.057515364	6.868863529411764E-4	0.0015863802352941176	7.598980968858131E-5	2.173975570934256E-4
913.76154	865.7615	1624.0	0.021351932	0.099568464	2.9710800000000014E-4	0.0026283187499999998	-2.436114705882352E-5	6.512115716911763E-5
914.0	867.6454	1641.0	0.02616537	0.120192796	2.8314341176470585E-4	0.0012131960000000006	-8.214463667820169E-7	-8.32425147058823E-5
914.0	869.5	1658.0	0.009027903	0.13126886	-0.001008086294117647	6.515331764705872E-4	-7.595468858131488E-5	-3.303898961937726E-5
914.0	870.19055	1674.0	-0.0069147144	0.07573261	-9.964135875E-4	-0.003471015624999999	7.295441636029305E-7	-2.5765930009191164E-4
915.1105	871.1105	1691.0	0.020973036	0.04770111	0.001640455905882353	-0.001648911764705883	1.5510997019896195E-4	1.0718258001730094E-4
915.0	872.0864	1707.0	0.015271313	0.030398259	-3.5635768750000003E-4	-0.0010814281874999998	-1.2480084958639705E-4	3.546772357536769E-5
915.0	874.07544	1724.0	0.01765335	0.062007133	1.4011982352941186E-4	0.0018593455294117645	2.9204559472318344E-5	1.7298668923010376E-4
915.0	876.7915	1757.0	-0.014357353	0.104709305	-9.700213030303031E-4	0.0012940052121212123	-3.364064019877924E-5	-1.713152476638037E-5
915.7024	878.7024	1774.0	-0.0016987714	0.11296056	7.446224470588235E-4	4.8536794117647053E-4	1.0086139706406626E-4	-4.7566898290867165E-5
916.0	880.5	1791.0	0.03840237	0.12040291	0.0023588906705882353	4.3778529411764706E-4	9.495695432525953E-5	-2.7989792387543215E-6
916.0	882.49817	1807.0	0.028806088	0.12584898	-5.997676249999999E-4	3.4037937499999983E-4	-1.849161434742647E-4	-6.087869944852952E-6
917.33875	884.33875	1824.0	0.041358646	0.12660675	7.383857647058822E-4	4.457470588235241E-5	7.87149052768166E-5	-1.740027465397926E-5
917.0	888.4785	1840.0	0.02677297	0.1757882	-9.116047499999999E-4	0.003073840625000001	-1.0312440716911763E-4	1.8932911994485303E-4
917.0	893.3021	1857.0	0.005263094	0.265355	-0.0012652868235294118	0.005268635294117648	-2.0804827854671285E-5	1.2910556877162628E-4
917.0	900.01575	1873.0	-0.0012716707	0.39583832	-4.0842279375E-4	0.0081552075	5.355400186121323E-5	1.8041076286764708E-4
917.8494	906.5482	1890.0	-0.0044635297	0.4910306	-1.8775641176470588E-4	0.005599545882352939	1.2980375410899654E-5	-1.503330363321801E-4
918.74634	914.98535	1907.0	0.032074064	0.5404866	0.0021492702176470584	0.0029091764705882384	1.3747215467128026E-4	-1.5825702422145297E-4
920.6914	925.45715	1923.0	0.10620676	0.613195	0.0046332935	0.004544275	1.5525145514705884E-4	1.0219365808823513E-4
921.0	934.5	1940.0	0.10922582	0.6589465	1.7759176470588257E-4	0.0026912647058823496	-2.6210010207612455E-4	-1.090006055363324E-4
922.4446	941.7782	1957.0	0.08410639	0.59423304	-0.0014776135294117647	-0.0038066741176470587	-9.736501730103807E-5	-3.8223169550172985E-4
923.0	949.31006	1973.0	0.05826619	0.49659276	-0.0016150125	-0.006102517499999998	-8.587435661764711E-6	-1.434902113970587E-4
924.0	956.82385	1990.0	0.04705132	0.4027999	-6.596982352941178E-4	-0.0055172270588235315	5.619495674740484E-5	3.4428849480968617E-5
924.0	966.4094	2006.0	0.01803381	0.44664475	-0.001813594375	0.0027403031249999994	-7.211850873161764E-5	5.160956364889707E-4
923.0	976.85583	2023.0	-0.028319197	0.5818982	-0.0027266474705882355	0.00795608529411765	-5.3709005622837384E-5	3.0681071583045006E-4
923.83875	987.1937	2039.0	-0.055577137	0.6844733	-0.0017036212499999999	0.006410943749999995	6.393913878676473E-5	-9.657134650735346E-5
924.7605	996.0419999999999	2056.0	0.004914271	0.6673077	0.0035583181176470587	-0.0010097411764705883	3.0952584515570936E-4	-4.3651087802768136E-4
925.0	1001.9446	2072.0	0.054569915	0.5063943	0.00310347775	-0.010057087499999999	-2.8427522977941176E-5	-5.654591452205882E-4
925.0	1007.0713000000001	2089.0	0.053601712	0.30324712	-5.6953117647058465E-5	-0.011949834117647058	-1.859076980968858E-4	-1.1133803633217995E-4
925.0	1010.7733000000001	2106.0	0.009262381	0.15663488	-0.0026081959411764707	-0.008624249411764704	-1.5007310726643602E-4	1.9562262975778553E-4
926.0	1014.539	2122.0	0.006905154	0.100020215	-1.473266875E-4	-0.0035384165625000005	1.538043283547794E-4	3.17864553079044E-4
926.0	1017.2845	2139.0	0.01528055	0.0979504	4.926703529411765E-4	-1.217538235294111E-4	3.764688473183391E-5	2.0098016111591704E-4
926.0	1020.0764999999999	2156.0	0.01560746	0.11853009	1.9229999999999984E-5	0.0012105699999999998	-2.784943252595156E-5	7.837198961937711E-5
926.0	1021.9405999999999	2172.0	-0.0015840898	0.10916656	-0.0010744718625	-5.852206250000005E-4	-6.835636640625001E-5	-1.1223691406250002E-4
926.0	1023.788	2189.0	-0.016554313	0.09546119	-8.806013647058824E-4	-8.061982352941174E-4	1.1404146929065743E-5	-1.2998682958477459E-5
926.70026	1025.7002	2205.0	0.0013326213	0.08344669	0.00111793339375	-7.509062499999998E-4	1.2490842240349265E-4	3.455749080882345E-6
927.0	1029.1914	2222.0	0.034854643	0.1250124	0.0019718836294117643	0.0024450417647058817	5.023236680363319E-5	1.8799694204152243E-4
928.4881	1032.9762	2238.0	0.06409082	0.20546916	0.0018272610625000006	0.005028547500000001	-9.03891043198523E-6	1.6146910845588245E-4
928.0	1037.6194	2256.0	0.04825381	0.29351145	-8.798338888888891E-4	0.004891238333333333	-1.5039416396604943E-4	-7.628287037037102E-6
927.0	1043.6443	2271.0	-0.016223831	0.36713192	-0.0042985094	0.0049080313333333325	-2.279117007407407E-4	1.1195333333332881E-6
926.0	1047.1564	2288.0	-0.07866156	0.33951408	-0.0036728075882352944	-0.001624578823529412	3.680598892733562E-5	-3.842711856978085E-4
925.0	1050.9214	2305.0	-0.10463774	0.27555004	-0.0015280105882352942	-0.003762590588235294	1.2616452941176473E-4	-1.257653979238754E-4
924.0	1054.7045	2321.0	-0.10006069	0.2145656	2.860656250000008E-4	-0.0038115275	1.1337976332720594E-4	-3.058556985294133E-6
924.0	1059.2369	2338.0	-0.03555693	0.20040767	0.0037943388235294113	-8.328194117647051E-4	2.0636901167820062E-4	1.7521812283737028E-4
924.0	1063.33	2355.0	0.004826973	0.23849307	0.002375523705882353	0.002240317647058823	-8.345971280276813E-5	1.807727681660899E-4
924.0	1067.0	2371.0	0.025896547	0.262072	0.001316848375	0.0014736831250000016	-6.616720818014706E-5	-4.7914657628676344E-5
924.0	1070.8943	2388.0	0.025832856	0.23761754	-3.7465294117645685E-6	-0.0014384976470588257	-7.768205320069204E-5	-1.7130475129757808E-4
922.7375	1074.525	2405.0	-0.01423984	0.2163443	-0.002357217411764706	-0.0012513670588235294	-1.384394636678201E-4	1.1007681660899787E-5
923.0	1078.3243	2421.0	-0.035324123	0.2084354	-0.0013177676875	-4.943062499999998E-4	6.496560776654414E-5	4.73163005514706E-5
923.0	1082.0913	2438.0	-0.022274166	0.22298232	7.676445294117646E-4	8.557011764705894E-4	1.2267130687716263E-4	7.941220155709348E-5
923.0	1084.8065	2454.0	-0.0037615367	0.19907732	0.00115703933125	-0.0014940625000000006	2.4337175114889712E-5	-1.4686022977941187E-4
923.0	1086.8368	2471.0	0.01883672	0.14493637	0.0013293092176470589	-0.003184761764705882	1.013352272923876E-5	-9.945289792387537E-5
923.0	1089.4098	2487.0	0.016156996	0.10818785	-1.6748275000000009E-4	-0.0022967825000000004	-9.354949797794119E-5	5.549870404411759E-5
923.0	1091.6145	2504.0	-0.0027204887	0.10493316	-0.0011104402764705883	-1.9145235294117674E-4	-5.546808979238754E-5	1.2384294982698964E-4
923.0	1095.0	2520.0	-3.148361E-5	0.14322554	1.68062818125E-4	0.002393273750000001	7.990644341222426E-5	1.615453814338236E-4
923.0	1098.7568	2537.0	2.6722899E-5	0.20779476	3.423912294117647E-6	0.003798189411764705	-9.684641519463667E-6	8.264209775086494E-5
922.0	1103.4814	2554.0	-0.030875836	0.28376517	-0.0018177975822941176	0.004468847647058825	-1.0713067615224913E-4	3.9450484429065875E-5
921.0	1108.2518	2571.0	-0.06300426	0.32292387	-0.0018899072941176473	0.00230345294117647	-4.2417477543252765E-6	-1.2737615916955027E-4
920.0	1113.9702	2587.0	-0.08424554	0.36016518	-0.0013275799999999992	0.0023275818749999982	3.5145455882353E-5	1.508058363970503E-6
920.0	1118.5898	2603.0	-0.05549656	0.33641583	0.0017968112499999996	-0.0014843343749999967	1.9527445312499993E-4	-2.3824476562499968E-4
919.0	1124.2822	2620.0	-0.031643026	0.33579463	0.0014031490588235296	-3.654117647059082E-5	-2.3156599480968823E-5	8.51643057958474E-5
918.0	1130.7955	2637.0	-0.036490563	0.35878402	-2.851492352941176E-4	0.0013523170588235294	-9.931166435986161E-5	8.169754325259531E-5
916.5	1136.5	2654.0	-0.067550495	0.3944405	-0.001827054823529412	0.0020974400000000025	-9.070032871972319E-5	4.383076124567489E-5
914.5411	1144.8357	2670.0	-0.116060674	0.45327124	-0.0030318861875	0.0036769212499999995	-7.530196024816175E-5	9.871757812499981E-5
914.0	1149.9093	2687.0	-0.11009132	0.4325266	3.5113847058823507E-4	-0.0012202729411764728	1.9900145047577853E-4	-2.880702465397925E-4
911.8486	1155.4542	2703.0	-0.09980983	0.3642075	6.425931250000003E-4	-0.004269943749999998	1.8215915900735325E-5	-1.9060442555147032E-4
910.90906	1162.3639	2720.0	-0.07727458	0.34475332	0.001325602941176471	-0.0011443635294117673	4.017704801038063E-5	1.838576600346018E-4
909.01447	1171.9277	2736.0	-0.07816202	0.43475753	-5.54650000000002E-5	0.005625263125000002	-8.631674632352944E-5	4.2310166590073554E-4
907.1412	1183.153	2753.0	-0.11442277	0.6498228	-0.002132985294117647	0.01265089823529412	-1.2220707612456744E-4	4.1327265354671285E-4
904.2123	1193.9385	2770.0	-0.15951964	0.7786343	-0.0026527570588235293	0.007577147058823528	-3.057480968858132E-5	-2.9845595155709363E-4
901.65204	1202.6959	2786.0	-0.17421737	0.7382819	-9.186081250000012E-4	-0.002522024999999997	1.083843083639705E-4	-6.311982536764704E-4
900.44995	1209.6501	2803.0	-0.15310185	0.55061954	0.0012420894117647057	-0.011038962352941177	1.270998551038063E-4	-5.00996314878893E-4
898.568	1213.864	2820.0	-0.10688994	0.30414227	0.002718347647058824	-0.014498662941176473	8.683871972318342E-5	-2.0351179930795855E-4
899.0	1219.9414	2837.0	-0.027482731	0.1930704	0.004671012294117647	-0.006533639411764706	1.1486262629757784E-4	4.6853079584775097E-4
896.8	1224.6	2853.0	-0.019707698	0.17474571	4.8593956250000004E-4	-0.0011452931250000003	-2.6156704572610296E-4	3.367716429227941E-4
897.0	1229.158	2869.0	-0.015257615	0.21480516	2.781301874999999E-4	0.0025037156249999998	-1.2988085937500007E-5	2.28063046875E-4
896.0	1233.7009	2886.0	-0.036222752	0.2545746	-0.0012332433529411763	0.002339378823529411	-8.890432590830447E-5	-9.66687067474052E-6
895.18604	1237.6279	2902.0	-0.033272136	0.26318792	1.8441349999999976E-4	5.383325000000022E-4	8.86035533088235E-5	-1.1256539522058804E-4
894.2894	1242.1317	2919.0	-0.043095846	0.23726389	-5.77865294117647E-4	-0.0015249429411764714	-4.483992906574393E-5	-1.213691435986161E-4
893.39233	1246.2153	2935.0	-0.047332663	0.24622	-2.648010624999998E-4	5.597568749999993E-4	1.956651447610295E-5	1.3029373851102942E-4
891.50757	1249.9849	2952.0	-0.09383522	0.23242627	-0.0027354445294117645	-8.113958823529414E-4	-1.4533196864186852E-4	-8.0656044550173E-5
890.68036	1253.6393	2969.0	-0.084978975	0.21854757	5.20955588235294E-4	-8.163941176470585E-4	1.9155294809688577E-4	-2.9401384083041594E-7
889.75287	1258.7415	2986.0	-0.074693814	0.24536611	6.050094705882354E-4	0.0015775611764705883	4.944346020761254E-6	1.408208996539792E-4
888.8698	1262.3906	3002.0	-0.06021826	0.2414377	9.047221249999997E-4	-2.455256249999996E-4	1.873204090073527E-5	-1.1394292509191174E-4
888.0	1265.9736	3018.0	-0.05751392	0.2524443	1.6902124999999997E-4	6.879125000000003E-4	-4.598130468749998E-5	5.8339882812499994E-5
887.0	1269.7141	3035.0	-0.059199326	0.23742305	-9.914152941176432E-5	-8.836029411764714E-4	-1.5774281141868488E-5	-9.244208477508658E-5
886.0	1274.3246	3051.0	-0.064247295	0.23192714	-3.1549806249999996E-4	-3.4349437499999955E-4	-1.3522283318014726E-5	3.375678538602949E-5
884.3294	1280.0118	3068.0	-0.06927865	0.28889355	-2.9596205882352947E-4	0.003350965294117647	1.1491766868512053E-6	2.1732115700692038E-4
881.9004	1285.0996	3085.0	-0.10846734	0.35414225	-0.0023052170588235294	0.0038381588235294113	-1.1819147058823528E-4	2.8658442906574374E-5
879.55426	1290.3373	3102.0	-0.16545537	0.36012974	-0.003352237058823529	3.522052941176461E-4	-6.158941176470586E-5	-2.0505608996539796E-4
877.6947	1293.6106	3118.0	-0.1676076	0.29292986	-1.345143750000003E-4	-0.004199992499999999	2.0110766773897055E-4	-2.8451236213235286E-4
875.78534	1298.4293	3135.0	-0.14358272	0.24532928	0.0014132282352941176	-0.0028000341176470573	9.104368295847752E-5	8.235049307958482E-5
872.8521	1306.2958	3151.0	-0.13429123	0.3268177	5.807181249999991E-4	0.005093026249999999	-5.203188189338241E-5	4.93316272977941E-4
869.138	1318.517	3168.0	-0.17685772	0.550004	-0.0025039111764705874	0.013128605882352944	-1.8144878243944626E-4	4.726811548442909E-4
861.79614	1333.4077	3184.0	-0.3308767	0.8752023	-0.009626186250000002	0.020324893749999996	-4.451421920955884E-4	4.4976799172794077E-4
854.03577	1346.4464	3201.0	-0.50323	1.0689896	-0.010138429411764701	0.011399252941176477	-3.0131950692041153E-5	-5.250376946366776E-4
846.5176	1355.4824	3218.0	-0.5873102	0.9260916	-0.0049458941176470615	-0.008405764705882357	3.0544325259515526E-4	-0.0011650010380622844
837.6084	1362.9132	3234.0	-0.60239667	0.5839256	-9.429043749999977E-4	-0.021385374999999998	2.501868589154415E-4	-8.112256433823525E-4
830.5536	1371.4464	3251.0	-0.5402736	0.36115417	0.0036542982352941143	-0.013104201764705885	2.704236829584772E-4	4.8712783737024195E-4
824.16864	1382.6627	3267.0	-0.44574377	0.39549664	0.005908114375000002	0.002146404375000001	1.40863508731618E-4	9.531628837316179E-4
817.60205	1394.9286	3284.0	-0.390358	0.62025446	0.0032579864705882355	0.013221048235294115	-1.5588987673010392E-4	6.514496388408302E-4
811.95496	1408.105	3300.0	-0.32737333	0.8296109	0.003936541874999998	0.013084777500000006	4.240971277573514E-5	-8.516920955881839E-6
806.2362	1417.6063	3317.0	-0.29259697	0.83209264	0.002045668235294118	1.4598470588235354E-4	-1.112278611591694E-4	-7.611054584775089E-4
801.4721	1423.2917	3334.0	-0.29145172	0.5881394	6.736764705882274E-5	-0.014350190588235298	-1.163706228373703E-4	-8.527161937716266E-4
794.87946	1428.1206	3350.0	-0.31003326	0.26685256	-0.001161346249999997	-0.020080427499999998	-7.679461856617624E-5	-3.5813980698529374E-4
788.7756	1431.5562	3367.0	-0.34788838	0.076954275	-0.0022267717647058835	-0.011170487352941176	-6.267208910034627E-5	5.241141262975778E-4
782.5722	1434.9519	3383.0	-0.38795805	0.028157577	-0.002504354375	-0.003049793625	-1.734891314338229E-5	5.075433579963235E-4
777.0262	1438.6492	3400.0	-0.38075107	0.094153434	4.2393999999999847E-4	0.003882109235294117	1.7225261029411756E-4	4.077589917820069E-4
773.531	1441.469	3417.0	-0.29791662	0.14349823	0.004872614705882353	0.00290263505882353	2.616867474048444E-4	-5.761612802768159E-5
770.8829	1443.1171	3433.0	-0.17126612	0.12596275	0.007915656250000002	-0.0010959674999999995	1.9019009650735302E-4	-2.499126599264706E-4
768.04126	1443.9587	3450.0	-0.10445786	0.07544703	0.003929897647058823	-0.0029715129411764713	-2.3445638840830462E-4	-1.103262024221454E-4
766.1498	1445.8502	3467.0	-0.061555732	0.031982664	0.002523654588235294	-0.0025567274117647056	-8.272017993079583E-5	2.4399148788927395E-5
763.2758	1447.7242	3483.0	-0.08690624	0.055260416	-0.0015844067499999996	0.0014548595	-2.5675383363970585E-4	2.507241819852941E-4
759.6647	1449.6677	3500.0	-0.1518689	0.10205561	-0.0038213329411764707	0.0027526584705882358	-1.3158389359861595E-4	7.634111591695505E-5
756.0	1453.0	3516.0	-0.22007023	0.1683587	-0.004262583125	0.004143943125	-2.7578136488970597E-5	8.695529090073525E-5
752.16864	1456.8314	3533.0	-0.25895426	0.2275168	-0.0022872958823529402	0.003479888235294117	1.1619336721453294E-4	-3.9062052335640155E-5
746.1485	1461.8514	3549.0	-0.3237984	0.29143777	-0.00405275875	0.003995060625	-1.1034142922794121E-4	3.219827435661766E-5
737.236	1467.6112	3566.0	-0.45132345	0.36511865	-0.007501473529411766	0.004334169411764706	-2.0286557525951566E-4	1.9947575692041568E-5
724.57135	1475.2449	3583.0	-0.6864329	0.46180147	-0.013829967647058823	0.005687224705882353	-3.722643598615916E-4	7.959148788927332E-5
709.69037	1484.5685	3599.0	-0.943091	0.565111	-0.01604113125	0.006456845625000002	-1.3819772518382353E-4	4.81013074448531E-5
694.5355	1493.0403	3616.0	-1.11283	0.6325024	-0.009984647058823529	0.003964199999999999	3.5626377595155713E-4	-1.466262132352943E-4
681.9019	1500.0491	3632.0	-1.0662291	0.58851415	0.0029125562500000035	-0.002749265625000004	8.060752068014708E-4	-4.195916015625002E-4
670.8183	1506.3895	3649.0	-0.83223397	0.44680578	0.013764419411764702	-0.008335786470588233	6.383448918685117E-4	-3.286188732698958E-4
656.5115	1515.1803	3666.0	-0.71384895	0.4026574	0.00696382470588235	-0.002596963529411764	-4.000349826989619E-4	3.375778200692041E-4
640.2512	1527.0616	3682.0	-0.82299113	0.55129796	-0.006821386249999999	0.009290034999999999	-8.615756847426468E-4	7.429374080882351E-4
625.209	1536.1194	3699.0	-0.94489497	0.65791553	-0.007170814117647058	0.006271621764705885	-2.0554580449827028E-5	-1.7755371972318315E-4
616.5989	1544.4011	3716.0	-0.84732354	0.65637964	0.005739495882352942	-9.034647058823436E-5	7.594300000000001E-4	-3.742334256055364E-4
608.9991	1551.0012	3732.0	-0.5481798	0.49239647	0.01869648375	-0.010248948125000004	8.098117417279411E-4	-6.349126034007356E-4
602.39966	1555.7335	3749.0	-0.26590204	0.30177385	0.01660457411764706	-0.011213095294117644	-1.2305350778546708E-4	-5.6714539359861196E-5
596.66266	1559.779	3765.0	-0.14729695	0.17808242	0.007412818125	-0.007730714375000001	-5.744847495404412E-4	2.176488074448527E-4
590.9507	1562.6831	3782.0	-0.19003633	0.11433748	-0.0025140811764705878	-0.0037497023529411756	-5.839352530276817E-4	2.3417717776816623E-4
585.3277	1564.5574	3798.0	-0.27667812	0.0550119	-0.0054151118750000015	-0.00370784875	-1.8131441865808836E-4	2.6158501838234626E-6
579.7867	1566.4044	3815.0	-0.30303866	0.02995237	-0.0015506199999999993	-0.0014740900000000002	2.2732305147058838E-4	1.313975735294118E-4
574.02264	1567.3258	3832.0	-0.3243846	0.012378167	-0.0012556435294117652	-0.0010337766470588233	1.735155709342554E-5	2.590078546712805E-5
567.5225	1567.0	3849.0	-0.36698768	-0.021198997	-0.0025060635294117625	-0.001975127294117647	-7.355411764705866E-5	-5.537356747404845E-5
559.58234	1568.0	3865.0	-0.4301633	-0.010743321	-0.003948476250000003	6.5347975E-4	-9.015079503676502E-5	1.6428794025735293E-4
553.2743	1569.0	3881.0	-0.45198527	0.013876848	-0.001363873124999998	0.0015387605625	1.615376953125003E-4	5.533005078125E-5
548.54425	1569.0	3898.0	-0.3954788	0.02099721	0.0033239099999999985	4.1884482352941163E-4	2.7575194852941156E-4	-6.587739641003462E-5
542.8373	1570.0	3915.0	-0.32021084	0.036076337	0.004427527058823531	8.870074705882354E-4	6.49186505190313E-5	2.7538979238754337E-5
537.10394	1570.0	3931.0	-0.29050606	0.023009492	0.0018565487499999991	-8.166778125E-4	-1.6068614430147073E-4	-1.0648033019301472E-4
530.0	1570.0	3948.0	-0.34105617	-0.0039887517	-0.00297353588235294	-0.0015881319823529412	-2.8412262543252585E-4	-4.537965705017301E-5
522.4529	1571.0	3964.0	-0.4454177	0.022568788	-0.006522595625000002	0.00165984623125	-2.2181623391544138E-4	2.0299863835018383E-4
512.694	1572.0	3983.0	-0.56151664	0.049628515	-0.0061104705263157885	0.0014241961578947368	2.1690794667590196E-5	-1.2402635439750698E-5
504.3729000000001	1573.1567	3998.0	-0.6009818	0.06167855	-0.0026310106666666668	8.033356666666667E-4	2.3196399064327478E-4	-4.139069941520467E-5
496.8332	1573.0	4014.0	-0.5585092	0.049492802	0.0026545374999999982	-7.616092499999998E-4	3.3034676041666656E-4	-9.780905729166666E-5
489.37982	1573.0	4030.0	-0.483378	0.009093505	0.004695700000000004	-0.0025249560625	1.2757265625000036E-4	-1.1020917578125002E-4
483.4096	1573.0	4048.0	-0.3943231	-0.021243272	0.004947494444444444	-0.0016853765	1.3988580246913339E-5	4.6643309027777774E-5
477.86368	1573.0	4064.0	-0.30371162	-0.024156759	0.005663217499999998	-1.8209293749999996E-4	4.473269097222211E-5	9.395522265625001E-5
470.61337	1573.0	4080.0	-0.3196051	-0.015970828	-9.933424999999975E-4	5.116206875E-4	-4.160349999999997E-4	4.33571015625E-5
461.16776	1574.0	4097.0	-0.4287178	0.02896155	-0.00641839411764706	0.002643081058823529	-3.1912068339100367E-4	1.2538002184256055E-4
449.92603	1574.0	4114.0	-0.6136965	0.034938775	-0.0108811	3.5160147058823526E-4	-2.625121107266435E-4	-1.3479291695501727E-4
441.2102	1574.0	4130.0	-0.7167707	0.02335279	-0.0064421375	-7.241240625E-4	2.7743515624999995E-4	-6.72328458180147E-5
434.79895	1574.0	4147.0	-0.5911577	0.0033101665	0.007388999999999999	-0.0011789778529411763	8.135963235294118E-4	-2.6756105320069197E-5
429.95953	1573.0	4163.0	-0.35942617	-0.04328116	0.014483220625000001	-0.00291195790625	4.4338878906250014E-4	-1.0831125333180149E-4
426.24307	1572.0	4180.0	-0.15158054	-0.08011034	0.012226213529411764	-0.0021664223529411766	-1.327651232698963E-4	4.385503254757785E-5
423.23077	1571.2308	4196.0	-0.061339032	-0.07043309	0.005640094250000001	6.048281249999999E-4	-4.116324549632352E-4	1.7320315487132353E-4
420.33398	1571.0	4213.0	-0.07787717	-0.05637797	-9.728316470588231E-4	8.267717647058826E-4	-3.889956410034602E-4	1.3055508217993101E-5
418.5	1571.0	4230.0	-0.07914561	-0.013440435	-7.461411764705939E-5	0.0025257373529411764	5.2836325259515516E-5	9.993915224913492E-5
417.77847	1571.0	4246.0	-0.042367633	0.015985556	0.0022986235625	0.0018391244375000001	1.4832735500919122E-4	-4.291330721507352E-5
417.0	1569.8224	4279.0	0.029208412	-0.011224087	0.0021689710606060605	-8.245346363636364E-4	-3.9288636937557475E-6	-8.071694163223141E-5
415.9675	1570.0	4296.0	0.015056296	-0.027975753	-8.324774117647059E-4	-9.853921176470586E-4	-1.7655579249239802E-4	-9.462204781377778E-6
414.09662	1568.0966	4329.0	-0.065178186	-0.05792204	-0.0024313479393939393	-9.074632424242425E-4	-4.8450622049370705E-5	2.3614810673580635E-6
412.5	1566.5	4346.0	-0.089965716	-0.08425504	-0.0014580900000000002	-0.001549	5.725046702317289E-5	-3.7737456327985735E-5
411.4005	1566.0	4362.0	-0.086557955	-0.07862091	2.129850624999997E-4	3.5213312500000007E-4	1.0444219140625E-4	1.188208203125E-4
410.511	1565.0	4379.0	-0.0701918	-0.0699709	9.627150000000004E-4	5.088241176470588E-4	4.41017610294118E-5	9.217117214532868E-6
410.0	1563.6025	4396.0	-0.051318347	-0.058616117	0.0011102031176470587	6.679284117647059E-4	8.675771626297547E-6	9.359076124567477E-6
408.5	1562.5	4412.0	-0.056255914	-0.077894	-3.085979374999998E-4	-0.0012048676875000002	-8.867506594669116E-5	-1.1704975620404414E-4
407.53894	1561.539	4429.0	-0.056251522	-0.07790654	2.583529411764057E-7	-7.376470588230263E-7	1.816801708477507E-5	7.083117884948102E-5
406.00223	1560.0022	4446.0	-0.07362112	-0.07270962	-0.0010217410588235294	3.057011764705879E-4	-6.011761245674741E-5	1.8025813148788877E-5
405.0798	1558.0798	4462.0	-0.07269587	-0.08774298	5.7828125000000154E-5	-9.395849999999997E-4	6.74730739889706E-5	-7.783038602941173E-5
403.23355	1556.2335	4479.0	-0.08846156	-0.111962184	-9.273935294117646E-4	-0.0014246590588235298	-5.7954214965397934E-5	-2.8533768166090005E-5
400.30484	1552.6096	4495.0	-0.14174798	-0.17775215	-0.00333040125	-0.0041118728749999995	-1.501879825367647E-4	-1.6795086351102935E-4
397.881	1549.881	4512.0	-0.18253179	-0.21468453	-0.0023990476470588237	-0.0021724929411764717	5.4785506055363316E-5	1.1408117257785458E-4
395.5445	1547.5444	4529.0	-0.18865727	-0.19898526	-3.603223529411758E-4	9.234864705882362E-4	1.199250173010381E-4	1.8211643598615927E-4
393.7124	1545.7124	4546.0	-0.15975088	-0.15741003	0.0017003758823529397	0.002445601764705882	1.2121754325259502E-4	8.953619377162622E-5
391.7883	1542.5767	4562.0	-0.11303413	-0.13365127	0.002919796875000001	0.001484922500000001	7.621381204044133E-5	-6.004245404411755E-5
388.90814	1540.9081	4578.0	-0.12390932	-0.1125533	-6.796993750000004E-4	0.0013186231249999996	-2.2496851562500009E-4	-1.0393710937500094E-5
383.08575	1536.0857	4595.0	-0.22275509	-0.18288188	-0.005814457058823529	-0.004136975294117647	-3.020445696366781E-4	-3.209175540657439E-4
367.4634	1525.7982	4611.0	-0.56428736	-0.40909517	-0.021345766875	-0.014138330625	-9.707068635110296E-4	-6.25084708180147E-4
348.12378	1514.0619	4628.0	-1.1384327	-0.7291731	-0.03377325529411765	-0.018828113529411765	-7.310287305363322E-4	-2.7586958261245674E-4
334.26355	1506.2935	4645.0	-1.3791604	-0.8146244	-0.014160452941176464	-0.0050265470588235295	0.0011536942560553638	8.118568512110727E-4
319.2872	1498.3817	4661.0	-1.2607124	-0.6875685	0.007402999999999993	0.00794099375	0.0013477158088235285	8.104713005514705E-4
302.25284	1488.9182	4678.0	-1.0470314	-0.5197616	0.012569470588235295	0.009870994117647058	3.039100346020766E-4	1.1352943339100341E-4
287.0368	1478.5978	4695.0	-0.9159773	-0.5087081	0.007709064705882357	6.502058823529441E-4	-2.859062283737022E-4	-5.423993079584773E-4
277.21854	1467.0623	4711.0	-0.7828179	-0.64139265	0.008322462500000002	-0.008292784375	3.8337362132352855E-5	-5.58936891084559E-4
268.89224	1457.8654	4727.0	-0.57529926	-0.69015086	0.012969914999999999	-0.0030473881250000015	2.9046578124999976E-4	3.2783726562499995E-4
260.46622	1449.3729	4744.0	-0.33054817	-0.6156815	0.01439712294117647	0.004380550588235297	8.395340830449833E-5	4.3693757136678226E-4
251.75356999999997	1443.5652	4761.0	-0.29069966	-0.43558916	0.002344029999999997	0.01059366705882353	-7.090054671280278E-4	3.654774394463667E-4
246.57397000000003	1439.574	4777.0	-0.33638567	-0.24235393	-0.002855375625	0.012077201874999999	-3.249628515624998E-4	9.272092601102927E-5
242.38297999999998	1436.766	4794.0	-0.28195226	-0.08544543	0.003201965294117648	0.009229911764705882	3.563141717128028E-4	-1.6748765354671272E-4
240.50563	1434.5056	4811.0	-0.1134577	-0.026326055	0.009911444705882354	0.0034776102941176472	3.9467525951557096E-4	-3.383706747404844E-4
238.60896	1433.609	4827.0	0.011209046	0.023720477	0.007791671625	0.0031279082500000003	-1.3248581755514717E-4	-2.1856377757352934E-5
237.80237	1433.0	4844.0	0.05603203	0.0198205	0.0026366461176470586	-2.2941041176470582E-4	-3.03236794550173E-4	-1.9748933304498272E-4
238.0	1431.9314	4860.0	0.05167836	0.0068335426	-2.721043749999998E-4	-8.116848375000001E-4	-1.8179690579044115E-4	-3.639215160845589E-5
236.5	1432.0	4877.0	0.019810414	0.006964723	-0.0018745850588235294	7.716494117647057E-6	-9.426356963667822E-5	4.820007833044983E-5
235.5	1431.0	4910.0	-0.020126775	-0.009926927	-0.0012102178484848483	-5.118681818181819E-4	2.013233970723276E-5	-1.5744990179873604E-5
234.5	1430.0	4943.0	-0.034383226	-0.021661887	-4.320136666666668E-4	-3.556048484848485E-4	2.3581944903581262E-5	4.7352525252525275E-6
235.0	1428.775	4960.0	-0.011768282	-0.046432123	0.001330290823529412	-0.0014570727058823528	1.0366497001153404E-4	-6.479222690573555E-5
233.5	1429.0	4977.0	-0.048042614	-0.03504745	-0.0021337842352941176	6.696866470588234E-4	-2.0376912110726646E-4	1.2510349134948096E-4
232.54631	1427.5463	4994.0	-0.06288744	-0.05432701	-8.732250588235297E-4	-0.0011340917647058824	7.415053979238752E-5	-1.0610461245674741E-4
232.0	1425.9005	5010.0	-0.049604297	-0.08392295	8.301964375000003E-4	-0.0018497462499999996	1.0646384352022063E-4	-4.4728405330882325E-5
230.05106	1424.051	5026.0	-0.07254707	-0.11020314	-0.0014339233125000004	-0.0016425118750000006	-1.4150748437500004E-4	1.2952148437499943E-5
228.12183	1422.1218	5043.0	-0.10607484	-0.14423615	-0.001972221764705882	-0.0020019417647058825	-3.16646148356401E-5	-2.1142934688581293E-5
225.47345	1418.4734	5059.0	-0.14515802	-0.1860531	-0.0024426987499999997	-0.0026135593749999995	-2.940481158088235E-5	-3.822610064338231E-5
221.71886	1414.7189	5076.0	-0.22559592	-0.24613804	-0.004731641176470589	-0.0035344082352941177	-1.3464367214532878E-4	-5.416758001730107E-5
218.0	1411.0	5093.0	-0.26679447	-0.27523825	-0.002423444117647059	-0.0017117770588235303	1.3577629757785471E-4	1.072135986159169E-4
215.22466	1403.4493	5110.0	-0.24190973	-0.3730549	0.0014638082352941186	-0.005753920588235295	2.2866190311418693E-4	-2.377731487889273E-4
211.42888	1396.8578	5126.0	-0.23764855	-0.44958574	2.663237500000002E-4	-0.004783177499999999	-7.48427803308824E-5	6.067144301470596E-5
208.69118	1389.3823	5142.0	-0.19519544	-0.5089211	0.0026533193749999993	-0.0037084600000000002	1.4918722656249994E-4	6.716984374999994E-5
205.97743	1381.9548	5159.0	-0.16694163	-0.5334345	0.0016619888235294112	-0.001441964705882354	-5.831356185121106E-5	1.3332325259515567E-4
203.10866	1374.4346	5176.0	-0.17094484	-0.5117045	-2.3548294117646938E-4	0.0012782352941176486	-1.1161598615916944E-4	1.600117647058825E-4
200.38011	1368.5702	5192.0	-0.15238304	-0.42818382	0.0011601124999999993	0.005220042500000001	8.72247150735293E-5	2.46362950367647E-4
197.60161	1362.2032	5209.0	-0.15256381	-0.36587086	-1.0633529411764515E-5	0.003665468235294116	-6.886741349480964E-5	-9.144554498269911E-5
192.6226	1353.434	5226.0	-0.20864578	-0.39104316	-0.0032989394117647064	-0.0014807235294117635	-1.9342975778546717E-4	-3.027171626297576E-4
185.18729	1340.8278	5242.0	-0.36318192	-0.5940241	-0.00965850875	-0.012686308750000003	-3.974730836397058E-4	-7.00349076286765E-4
175.444	1324.1992	5259.0	-0.56525314	-0.9070315	-0.01188654235294118	-0.018412199999999997	-1.3106080017301062E-4	-3.368171323529408E-4
163.45009	1304.4169	5275.0	-0.76539207	-1.2508786	-0.012508683124999996	-0.021490443750000005	-3.8883798253676024E-5	-1.923902343750005E-4
153.39569	1290.0331	5292.0	-0.81995785	-1.2719831	-0.0032097517647058827	-0.00124144117647058	5.46995962370242E-4	0.0011911177984429073
145.0069	1273.0172	5308.0	-0.72747433	-1.1742196	0.005780220000000003	0.006110218749999993	5.618732352941178E-4	4.594787454044108E-4
139.39963	1252.4653	5325.0	-0.49191782	-1.1269628	0.013856265294117643	0.0027798117647058816	4.7506148788927297E-4	-1.959062932525948E-4
135.21129	1238.2678	5342.0	-0.25164253	-1.0719054	0.014133840588235295	0.003238670588235303	1.632795847750897E-5	2.699169550173066E-5
133.37877	1231.1364	5358.0	-0.049159948	-0.78314954	0.012655161374999998	0.01804724124999999	-9.24174508272061E-5	9.25535666360293E-4
133.0	1225.8912	5375.0	0.06443311	-0.35019347	0.006681944588235294	0.02546800411764706	-3.5136569333910024E-4	4.365154628027688E-4
131.56013	1222.1202	5392.0	0.09125077	0.039483987	0.0015775094117647054	0.02292220335294118	-3.0026089273356405E-4	-1.4975298615916958E-4
132.0	1219.3325	5408.0	0.089189894	0.15114723	-1.2880474999999933E-4	0.0069789526875	-1.0664463511029405E-4	-9.964531665900738E-4
133.0	1216.5745	5425.0	0.09094106	0.024260525	1.0300976470588226E-4	-0.007463923823529411	1.3636147923875388E-5	-8.495809712370241E-4
133.0	1213.8934	5441.0	0.06279527	-0.08234799	-0.0017591118750000002	-0.0066630321875	-1.1638260248161765E-4	5.00557272518382E-5
133.0	1212.0244	5458.0	0.041405447	-0.1055119	-0.0012582248823529412	-0.0013625829411764712	2.946394074394465E-5	3.117911321366782E-4
133.0	1209.1536	5475.0	0.015287676	-0.13686858	-0.0015363394705882351	-0.001844510588235293	-1.6359681660899642E-5	-2.8348685121107172E-5
133.0	1206.5095	5491.0	-0.020767614	-0.14173625	-0.0022534556250000002	-3.0422937500000115E-4	-4.481975965073532E-5	9.626757582720575E-5
133.0	1202.0704	5508.0	-0.010045424	-0.19367594	6.307170588235294E-4	-0.0030552758823529404	1.6965721669550174E-4	-1.618262651384082E-4
133.0	1198.0	5524.0	0.0	-0.2701852	6.27839E-4	-0.0047818287500000015	-1.79878676470586E-7	-1.0790955422794132E-4
134.0	1192.9657	5541.0	0.032416955	-0.32135436	0.0019068797058823528	-0.0030099505882352938	7.523768858131486E-5	1.0422812716262986E-4
134.0	1189.4707	5558.0	0.032326434	-0.3029372	-5.3247647058821285E-6	0.0010833623529411757	-1.12482615916955E-4	2.4078311418685114E-4
135.0	1185.828	5574.0	0.047856666	-0.26085114	9.706394999999999E-4	0.0026303787500000023	6.099776654411762E-5	9.668852481617666E-5
135.0	1180.8801	5591.0	0.029822558	-0.242895	-0.0010608298823529413	0.0010562435294117637	-1.1949819896193772E-4	-9.259618944636698E-5
135.0	1177.3191	5607.0	0.004413359	-0.2275942	-0.0015880749375	9.563000000000002E-4	-3.295281594669117E-5	-6.246470588235217E-6
136.0	1173.4404	5624.0	0.016827503	-0.22482312	7.302437647058824E-4	1.6300470588235348E-4	1.3637168836505193E-4	-4.6664429065743925E-5
136.70586	1167.8824	5640.0	0.031334553	-0.27262107	9.06690625E-4	-0.002987371875000002	1.1027928768382353E-5	-1.9689853630514722E-4
138.53174	1162.4048	5657.0	0.08276905	-0.3319707	0.0030255586470588234	-0.0034911547058823524	1.246392954152249E-4	-2.9634284169550014E-5
140.49117	1156.5265	5674.0	0.13402519	-0.3770689	0.003015067058823529	-0.0026528352941176457	-6.171522491349589E-7	4.931290657439451E-5
142.33678	1149.653	5690.0	0.14935823	-0.4220376	9.583150000000012E-4	-0.0028105437500000018	-1.285470036764705E-4	-9.856778492647254E-6
144.22426	1140.8788	5707.0	0.14303404	-0.49042916	-3.720111764705887E-4	-0.0040230329411764685	-7.825448096885823E-5	-7.13228935986157E-5
146.0655	1129.5415	5723.0	0.12838039	-0.6276148	-9.158531249999994E-4	-0.008574102500000003	-3.399012178308817E-5	-2.844418474264709E-4
147.96222	1114.3022	5740.0	0.113833696	-0.86255467	-8.55687882352942E-4	-0.013819992352941173	3.5391319204151434E-6	-3.085817560553629E-4
151.64165	1098.4333	5756.0	0.15502624	-1.0852557	0.0025745340000000007	-0.013918814375000005	2.1438886764705892E-4	-6.176376378677021E-6
157.97253	1084.0549	5773.0	0.27795604	-1.1180154	0.007231164705882353	-0.001927041176470585	2.7391945328719724E-4	7.05398423442907E-4
168.51714	1061.9657	5789.0	0.5159821	-1.1828363	0.014876628749999999	-0.0040513062499999974	4.7784150275735285E-4	-1.3276656709558827E-4
181.4835	1034.5354	5806.0	0.8157798	-1.4906282	0.017635158823529416	-0.018105405882352942	1.6226647491349513E-4	-8.26711743079585E-4
189.5704	1015.0740000000001	5823.0	0.8674309	-1.6226487	0.0030382999999999973	-0.007765911764705888	-8.586387543252599E-4	6.082055363321796E-4
195.78694	996.1144999999999	5839.0	0.6692939	-1.488828	-0.0123835625	0.008363793750000001	-9.638664062499999E-4	0.0010081065946691181
200.341	975.1244	5857.0	0.34854722	-1.2789986	-0.01781926	0.011657188888888892	-3.019831944444444E-4	1.8296639660493838E-4
204.03862	955.8262	5873.0	0.10565425	-1.0823296	-0.015180810624999999	0.012291812499999999	1.6490308593750005E-4	3.966397569444419E-5
208.80434	942.6848	5889.0	0.07635337	-0.94424146	-0.001831305	0.008630508750000002	8.343441015624999E-4	-2.2883148437499983E-4
214.5775	929.47876	5906.0	0.22033177	-0.8066002	0.008469317647058824	0.008096544705882351	6.059189792387543E-4	-3.140964965397942E-5
219.41602	918.45996	5922.0	0.305128	-0.5628203	0.005299764375	0.015236243749999996	-1.9809707950367648E-4	4.462311902573528E-4
222.59767	910.20703	5939.0	0.29231334	-0.40531558	-7.538035294117666E-4	0.009264983529411767	-3.560922296712804E-4	-3.512506012110723E-4
224.4749	906.0502	5956.0	0.1666741	-0.26180252	-0.007390543529411764	0.008441944705882354	-3.903964705882351E-4	-4.841404844290664E-5
227.68837	902.31165	5972.0	0.08950204	-0.11017535	-0.004823253749999999	0.009476698124999999	1.604556112132353E-4	6.467208869485278E-5
230.43674	898.56323	5989.0	0.0850297	-0.014904436	-2.6307882352941207E-4	0.005604171411764706	2.6824558391003455E-4	-2.2779568901384073E-4
238.717	891.5698	6006.0	0.279815	-0.15624748	0.011457958823529412	-0.008314296705882353	6.894728027681661E-4	-8.187334186851211E-4
246.82617	884.10425	6022.0	0.49816528	-0.36298272	0.0136468925	-0.0129209525	1.3680835477941178E-4	-2.879159871323529E-4
254.39651000000003	877.45264	6038.0	0.63304985	-0.5058411	0.008430285625000002	-0.008928648750000004	-3.260379296874999E-4	2.495189843749997E-4
260.28354	873.47766	6055.0	0.57319826	-0.4292408	-0.003520681764705886	0.004505900000000004	-7.029980817474052E-4	7.902675735294122E-4
264.3419	869.3291	6072.0	0.37330896	-0.27626124	-0.011758194117647055	0.00899879764705882	-4.8455955017300987E-4	2.642880968858128E-4
268.66272	865.8915	6088.0	0.1816391	-0.14403519	-0.011979366250000002	0.008264128125	-1.3823258272059168E-5	-4.5916845128676255E-5
274.1409	862.2394	6105.0	0.18833831	-0.13297406	3.9407117647058886E-4	6.506547058823531E-4	7.27849260380623E-4	-4.4785137759515575E-4
282.71603	855.97034	6121.0	0.32938638	-0.23260893	0.008815504374999998	-0.006227179374999999	5.263395749080881E-4	-4.29864630055147E-4
296.47775	850.4458	6138.0	0.6545571	-0.3437339	0.01912768941176471	-0.00653676294117647	6.065991198096888E-4	-1.821079801038063E-5
308.36807	843.8159	6155.0	0.89370126	-0.41928264	0.014067303529411768	-0.004444043529411765	-2.9766975778546716E-4	1.2310114186851203E-4
315.85928	838.14075	6171.0	0.8680951	-0.42976713	-0.0016003850000000028	-6.552806250000008E-4	-9.792305330882357E-4	2.3679768152573528E-4
320.6339	835.183	6188.0	0.55601925	-0.3269588	-0.018357402941176472	0.006047548823529412	-9.85706937716263E-4	3.942840852076125E-4
323.48242	833.2588	6205.0	0.14635101	-0.15138055	-0.02409813176470588	0.010328132352941177	-3.3768993079584753E-4	2.517990311418685E-4
326.64896	830.702	6221.0	-0.04402523	-0.04345124	-0.011898515	0.006745581875	7.624760477941175E-4	-2.2390940487132353E-4
331.47787	828.0148	6238.0	0.044217546	-0.042721305	0.005190751529411765	4.293735294117653E-5	0.001005250972318339	-3.942732071799308E-4
338.52805	824.23596	6254.0	0.26974973	-0.1426542	0.014095761500000002	-0.0062458059375000005	5.565631231617648E-4	-3.9304645565257354E-4
350.9162	819.4525	6271.0	0.5733215	-0.26706722	0.017857162941176473	-0.00731841294117647	2.2125890830449832E-4	-6.309452962802761E-5
366.71112	816.8098	6288.0	0.9291103	-0.2740198	0.020928752941176465	-4.0897529411764626E-4	1.806817647058819E-4	4.0643750865051906E-4
380.40344	813.9424	6304.0	1.1111192	-0.21561258	0.011375556250000009	0.003650451249999999	-5.970747931985285E-4	2.537141590073528E-4
391.3308	813.1116	6321.0	1.0495769	-0.10802564	-0.0036201352941176565	0.0063286435294117645	-8.820995025951568E-4	1.5754072231833916E-4
400.95578	811.20886	6337.0	0.7663147	-0.026736563	-0.017703887499999994	0.0050805673125	-8.802345128676461E-4	-7.800476355698528E-5
411.29764	809.2837	6354.0	0.5126626	-0.042032197	-0.014920711764705885	-8.997431764705882E-4	1.637162197231829E-4	-3.5178296993944633E-4
422.0	807.5	6370.0	0.49923623	-0.09124932	-8.391481249999978E-4	-0.0030760701874999997	8.80097727481618E-4	-1.360204381893382E-4
439.86407	807.51697	6387.0	0.79528296	-0.054528892	0.017414513529411764	0.0021600251764705876	0.001073744803200692	3.0800560964532866E-4
452.70142	808.0	6404.0	0.9458444	0.005226812	0.008856555294117649	0.0035150414117647057	-5.034093079584773E-4	7.970683737024224E-5
461.18484	808.0	6420.0	0.82067525	0.04850512	-0.007823071875000004	0.00270489425	-0.0010424766980698533	-5.06341976102941E-5
468.3952	808.0	6437.0	0.53793657	0.044716083	-0.016631687058823532	-2.2288452941176482E-4	-5.181538343425605E-4	-1.7222228114186853E-4
473.87903	808.0	6453.0	0.26375878	0.019500608	-0.017136111874999995	-0.0015759671874999999	-3.152655101102894E-5	-8.456766613051469E-5
480.42	808.0	6470.0	0.1850796	0.011091762	-0.00462818705882353	-4.946379999999999E-4	7.357602833044979E-4	6.360759926470588E-5
489.47455	809.7457	6487.0	0.3015653	0.035224326	0.006852099999999998	0.0014195625882352943	6.753110034602075E-4	1.1260003460207613E-4
499.90668000000005	812.30225	6503.0	0.5350958	0.12013361	0.014595656250000002	0.00530683025	4.8397226562500023E-4	2.429542288602941E-4
511.0	816.0	6520.0	0.72128177	0.22643603	0.010952115882352943	0.006253083529411765	-2.143259039792388E-4	5.566195761245675E-5
520.16595	818.4332	6536.0	0.7403452	0.2651134	0.0011914643749999995	0.0024173356249999993	-6.100407192095589E-4	-2.3973424402573535E-4
527.28625	822.6432	6554.0	0.5941871	0.2719162	-0.008119894444444449	3.779333333333332E-4	-5.172977121913583E-4	-1.1330012731481478E-4
533.6092	825.2031	6570.0	0.4057292	0.2236094	-0.011778618749999997	-0.003019174999999999	-2.2867026909722176E-4	-2.1231927083333326E-4
540.19653	829.131	6586.0	0.30887866	0.20653798	-0.006053158749999999	-0.0010669637500000002	3.578412499999999E-4	1.2201320312499992E-4
549.7226	834.8613	6603.0	0.3487659	0.2610823	0.002346308235294117	0.0032084894117647045	4.940862932525951E-4	2.5149724480968847E-4
559.7725	840.3862	6619.0	0.52764106	0.3496592	0.011179697499999999	0.005536056250000001	5.520868290441176E-4	1.4547292738970602E-4
572.16266	846.2125	6636.0	0.7226217	0.39870965	0.011469449411764709	0.0028853205882352954	1.704423010380648E-5	-1.5592562716262973E-4
584.66626	851.8331	6652.0	0.86149144	0.41119975	0.008679358749999998	7.806312499999968E-4	-1.7438066636029444E-4	-1.3154308363970616E-4
594.4971	855.9988	6669.0	0.8111218	0.3309298	-0.0029629199999999995	-0.004721761764705881	-6.848399264705881E-4	-3.2367017733563985E-4
602.64386	859.8219	6686.0	0.61805695	0.24027145	-0.011356755882352939	-0.0053328441176470585	-4.937550519031141E-4	-3.5946020761245754E-5
609.03784	862.5189	6702.0	0.4124432	0.15881851	-0.012850859375000002	-0.00509080875	-9.338146829044149E-5	1.5127210477941153E-5
617.72876	866.2915	6719.0	0.32829645	0.14084902	-0.004949808823529411	-0.001057028823529412	4.647676794982701E-4	2.3728117214532872E-4
628.94196	869.9834	6736.0	0.4390395	0.16894405	0.00651429705882353	0.001652648823529413	6.74359169550173E-4	1.5939280276816616E-4
640.5575	873.85254	6752.0	0.6769765	0.22553237	0.014871062499999997	0.00353677	5.222978400735292E-4	1.1775757352941168E-4
652.5941	877.5314	6769.0	0.8301378	0.24383783	0.00900948823529412	0.001076791764705882	-3.4479848615916924E-4	-1.4470460207612458E-4
661.50586	880.7012	6785.0	0.76338464	0.22709972	-0.004172072500000006	-0.001046131875	-8.238475459558829E-4	-1.3268272748161763E-4
669.3482	883.58704	6801.0	0.5644699	0.18513188	-0.012432171249999999	-0.0026229900000000004	-5.162561718749996E-4	-9.855363281250002E-5
676.5766	888.1825	6818.0	0.38984773	0.19460034	-0.010271892352941174	5.569682352941183E-4	1.270752292387544E-4	1.8705636678200698E-4
686.60126	896.6012	6836.0	0.4032452	0.33909422	7.443038888888901E-4	0.008027437777777778	6.120109023238924E-4	4.1502608569353667E-4
698.46313	905.21924	6852.0	0.55796045	0.529699	0.009669703125000002	0.011912798750000002	5.578374522569445E-4	2.4283506076388899E-4
709.513	914.4275	6868.0	0.7195977	0.6715687	0.010102328124999997	0.00886685625	2.703906249999972E-5	-1.9037140625000016E-4
719.8278	922.8623	6885.0	0.7679694	0.6973689	0.00284539411764706	0.0015176588235294081	-4.26878471020761E-4	-4.323057309688583E-4
729.37695	931.5016	6901.0	0.6765262	0.600543	-0.005715200000000004	-0.006051618749999994	-5.350371323529415E-4	-4.7307984834558763E-4
737.99805	938.24854	6918.0	0.5448851	0.47750127	-0.0077435941176470565	-0.007237748823529416	-1.1931730103806193E-4	-6.977235726643658E-5
744.64056	943.3203	6934.0	0.41337004	0.35112548	-0.008219691250000001	-0.007898486875	-2.9756070772059035E-5	-4.1296128216911445E-5
750.5	948.5	6951.0	0.32694018	0.24870792	-0.005084109411764704	-0.006024562352941176	1.8444599048442924E-4	1.102308542387543E-4
756.3041	953.3041	6968.0	0.2692525	0.20345353	-0.0033933929411764717	-0.002662022941176471	9.945391003460189E-5	1.9779643598615912E-4
760.76306	959.76306	6985.0	0.22041781	0.2635208	-0.0028726288235294125	0.003533368823529412	3.063318339100348E-5	3.644348096885814E-4
764.3658	965.5487	7001.0	0.19508815	0.34574527	-0.0015831037500000002	0.005139029375	8.059531709558827E-5	1.0035378446691172E-4
767.042	970.1261	7018.0	0.15597585	0.3430138	-0.002300723529411764	-1.6067470588235374E-4	-4.2212928200691996E-5	-3.1174729887543256E-4
769.9069	973.81384	7034.0	0.12147197	0.27881914	-0.0021564925	-0.0040121662499999974	9.014439338235258E-6	-2.4071822150735272E-4
771.81177	977.62354	7051.0	0.08585392	0.19955269	-0.0020951794117647056	-0.004662732352941177	3.6066522491349654E-6	-3.826859429065764E-5
773.727	980.454	7067.0	0.0708997	0.14508972	-9.346387500000003E-4	-0.003403935625	7.253379136029409E-5	7.867479549632358E-5
775.2331	983.23303	7084.0	0.05985082	0.12958014	-6.499341176470587E-4	-9.123282352941173E-4	1.6747331314878917E-5	1.465651405709343E-4
777.4727	986.9454000000001	7101.0	0.08861931	0.15655257	0.0016922641176470594	0.0015866135294117642	1.3777636678200694E-4	1.469965743944636E-4
779.36163	992.085	7117.0	0.105177954	0.23022152	0.0010349152499999998	0.004604309375000001	-4.108430422794122E-5	1.8860599034926478E-4
783.4318	997.6477	7134.0	0.17999794	0.32844937	0.004401175647058823	0.005778108823529412	1.9801531747404844E-4	6.9047026384083E-5
785.1166	1003.3497	7150.0	0.18646404	0.39807343	4.0413125000000015E-4	0.004351503749999999	-2.4981527481617645E-4	-8.916281709558829E-5
787.0056	1008.0111999999999	7167.0	0.15264045	0.3806531	-0.00198962294117647	-0.001024725294117646	-1.4080907006920411E-4	-3.1624876730103796E-4
788.9056	1010.9056	7184.0	0.114406615	0.28574753	-0.002249049117647059	-0.005582680588235293	-1.526036332179936E-5	-2.681150173010381E-4
791.7603	1013.7602999999999	7200.0	0.11061363	0.1578085	-2.3706156249999992E-4	-0.007996189375000002	1.257492221966912E-4	-1.508442991727943E-4
793.69464	1016.6947	7217.0	0.12382048	0.099640965	7.768735294117643E-4	-0.0034216197058823524	5.964324070069202E-5	2.690923334775088E-4
797.15216	1020.1521	7233.0	0.17449045	0.11580669	0.0031668731249999997	0.0010103578125000004	1.493749747242647E-4	2.7699859489889705E-4
800.9087	1026.8174	7250.0	0.21835859	0.25903326	0.002580478823529412	0.008425092352941177	-3.449378243944633E-5	4.361608553200692E-4
802.38617	1034.5448	7267.0	0.19075556	0.4362147	-0.0016237076470588235	0.010422437647058825	-2.4730508650519034E-4	1.1749089965397929E-4
804.22046	1042.8818	7283.0	0.13777643	0.57993215	-0.003311195624999999	0.008982340624999998	-1.0546799862132348E-4	-9.000606387867666E-5
805.0	1049.2449	7300.0	0.06780049	0.57530934	-0.0041162317647058825	-2.719299999999987E-4	-4.735506704152256E-5	-5.443688602941175E-4
805.9327	1053.8654	7316.0	-0.0036861242	0.44664136	-0.0044679133875	-0.008041748750000001	-2.1980101424632368E-5	-4.8561367187500016E-4
806.0	1058.6718	7333.0	-0.013529654	0.25299796	-5.790311647058824E-4	-0.011390788235294116	2.287577778114187E-4	-1.9700232266435974E-4
806.72943	1061.4589	7350.0	-0.009174394	0.13702862	2.5619176470588234E-4	-0.006821725882352943	4.913076055363323E-5	2.6876837370242194E-4
807.0	1065.3474	7366.0	0.004347331	0.12278242	8.451078125000001E-4	-8.903874999999992E-4	3.680725298713236E-5	3.70708648897059E-4
807.0	1067.5	7383.0	0.009915399	0.13419062	3.2753341176470585E-4	6.710705882352945E-4	-3.0445552984429075E-5	9.185047577854668E-5
807.0	1069.3784	7399.0	-0.005762563	0.10192013	-9.79872625E-4	-0.002016905625000001	-8.171287729779412E-5	-1.6799851332720595E-4
807.0	1071.324	7416.0	-0.008281382	0.072054796	-1.4816582352941178E-4	-0.001756784352941176	4.8923929498269896E-5	1.530125129757793E-5
807.0	1072.0973	7433.0	-0.016080596	0.04673699	-4.5877729411764696E-4	-0.0014892827058823532	-1.827126297577854E-5	1.5735391003460167E-5
808.0417	1073.0416	7449.0	0.02595341	0.01933419	0.002627125375	-0.0017126749999999999	1.9286891681985293E-4	-1.3962018382352917E-5
808.0	1074.9681	7466.0	0.03549667	0.05088851	5.613682352941178E-4	0.001856136470588235	-1.2151512586505188E-4	2.099300865051903E-4
808.0	1075.9244	7482.0	0.022544587	0.06787788	-8.095051875E-4	0.0010618356250000002	-8.567958892463236E-5	-4.9643802849264675E-5
809.0	1077.7301	7499.0	0.02988505	0.08957002	4.3179194117647047E-4	0.0012760082352941177	7.301747815743943E-5	1.2598388840830437E-5
809.0	1078.8057	7516.0	0.020259315	0.09773131	-5.66219705882353E-4	4.8007588235294125E-4	-5.870656747404844E-5	-4.6819550173010374E-5
810.5	1079.0	7533.0	0.043112278	0.050338183	0.0013442919411764704	-0.002787831	1.1238303806228372E-4	-1.9222981660899655E-4
810.0	1081.4321	7549.0	0.03651874	0.0649682	-4.1209612499999975E-4	9.143760625000001E-4	-1.0977425413602938E-4	2.3138794140625002E-4
810.0	1082.1406	7566.0	0.006751521	0.071471356	-0.0017510128823529413	3.825385882352939E-4	-7.875980925605538E-5	-3.12845573096886E-5
810.0	1083.0868	7582.0	-0.015417308	0.062748	-0.0013855518125	-5.452097500000001E-4	2.2841316865808827E-5	-5.7984271139705874E-5
810.0	1084.0	7616.0	-0.02158169	0.036842562	-1.8130535294117651E-4	-7.619246470588234E-4	3.5419013516435984E-5	-6.373967560553626E-6
810.0	1085.0	7648.0	0.0	0.022241887	6.744278125E-4	-4.562710937500001E-4	2.6741661420036766E-5	9.551673540900727E-6
810.0	1086.0	7682.0	0.0	0.026166538	0.0	1.1543091176470592E-4	-1.983611213235294E-5	1.6814764868079587E-5
810.0	1087.0	7698.0	4.8318274E-5	0.033412784	3.019892125E-6	4.528903750000001E-4	1.887432578125E-7	2.1091216452205885E-5
810.0	1088.5	7715.0	6.064888E-5	0.0843221	7.253297647058826E-7	0.0029946656470588233	-1.3497425648788926E-7	1.495161924740484E-4
810.0	1089.0	7748.0	-1.9573126E-5	0.022176303	-2.4309698787878786E-6	-0.0018832059696969696	-9.564544374223518E-8	-1.478142914168422E-4
809.0	1090.7621	7781.0	-0.040644124	0.0237533	-0.0012310469961818182	4.778778787878788E-5	-3.723078867584941E-5	5.851496235078053E-5
809.0	1092.6311	7798.0	-0.029459877	0.09718214	6.578968823529411E-4	0.004319343529411764	1.1111434579616231E-4	2.512679847960574E-4
809.0	1094.5	7815.0	0.0016147641	0.14577353	0.0018279200647058822	0.0028583170588235302	6.882489307958476E-5	-8.594273356401377E-5
808.0	1096.4281	7831.0	-0.028688943	0.14905904	-0.00189398169375	2.0534437499999947E-4	-2.3261885990349262E-4	-1.6581079273897067E-4
808.0	1098.3068	7848.0	-0.018264828	0.12830453	6.131832352941177E-4	-0.001220853529411765	1.4748028994377165E-4	-8.38939943771626E-5
807.0	1102.3339	7864.0	-0.03743159	0.18537834	-0.001197922625	0.003567113125	-1.1319411626838236E-4	2.9924791590073534E-4
803.88824	1108.2235	7881.0	-0.11047424	0.2868385	-0.0042966264705882355	0.005968244705882353	-1.8227669679930797E-4	1.4124303416955015E-4
798.2316	1115.7684	7897.0	-0.23510681	0.44068298	-0.007789535625	0.00961528	-2.1830682215073527E-4	2.2793970588235298E-4
790.70935	1125.1133	7914.0	-0.44973993	0.60527235	-0.012625477647058824	0.009681727647058824	-2.844671777681661E-4	3.9086851211072895E-6
783.0932	1133.9069	7930.0	-0.5960993	0.6831833	-0.009147460625	0.004869434375000002	2.1737606387867657E-4	-3.007683295036764E-4
775.5823	1141.4177	7947.0	-0.61228114	0.6179505	-9.518729411764707E-4	-0.00383722352941177	4.8209339316608986E-4	-5.121563473183396E-4
769.5	1149.0	7963.0	-0.5081672	0.50431764	0.0065071212499999975	-0.007102053749999997	4.6618713694852925E-4	-2.0405188878676417E-4
763.806	1152.796	7980.0	-0.3735209	0.33329988	0.007920370588235297	-0.010059868235294119	8.313231401384114E-5	-1.739890873702425E-4
760.75354	1158.7395	7997.0	-0.24676576	0.24465488	0.007456184705882352	-0.005214411764705882	-2.7305051903114402E-5	2.8502685121107273E-4
756.7753	1161.1123	8013.0	-0.15849218	0.16527146	0.005517098749999999	-0.004961463749999999	-1.2119287224264703E-4	1.5809250919117715E-5
754.99194	1164.008	8030.0	-0.08534411	0.109480925	0.0043028276470588244	-0.003281796176470588	-7.142771193771617E-5	9.880397491349475E-5
753.0867	1166.8267	8047.0	-0.048869472	0.08106697	0.0021455669411764708	-0.0016714091176470592	-1.2689768858131493E-4	9.472865051903112E-5
752.0	1167.7797	8064.0	-0.030368995	0.059195317	0.0010882633529411764	-0.001286567823529412	-6.21943287197232E-5	2.2637723183391013E-5
751.0	1168.677	8080.0	-0.026017908	0.014333603	2.719429375E-4	-0.002803857125	-5.1020025965073525E-5	-9.483058134191174E-5
749.5	1170.5	8096.0	-0.02363662	0.042503472	1.4883049999999992E-4	0.0017606168125	-7.694527343750005E-6	2.8527962109375E-4
748.773	1171.2269	8113.0	-0.042601354	0.035353534	-0.0011155725882352942	-4.205845882352942E-4	-7.437665224913495E-5	-1.2830596474913496E-4
747.8475	1172.1526	8130.0	-0.044138215	0.04252732	-9.040358823529414E-5	4.2198741176470596E-4	6.030405882352941E-5	4.956305882352942E-5
746.90216	1173.0978	8147.0	-0.05404589	0.05910912	-5.828044117647058E-4	9.754000000000001E-4	-2.8964754325259512E-5	3.2553681660899654E-5
747.0	1174.0281	8162.0	-0.020944286	0.04714853	0.0022067736	-7.973726666666667E-4	1.859718674509804E-4	-1.1818484444444446E-4
746.0	1175.9097	8196.0	-0.009874041	0.0568132	3.2559544117647055E-4	2.84255E-4	-5.5328769377162636E-5	3.181257843137255E-5
744.2524	1177.0	8213.0	-0.042203058	0.06519863	-0.0019017068823529413	4.932605882352936E-4	-1.3101778373702424E-4	1.2294446366781976E-5
743.3775	1179.245	8229.0	-0.07738199	0.08950079	-0.0021986832499999998	0.0015188850000000002	-1.856102297794115E-5	6.410152573529417E-5
741.0644	1182.4033	8246.0	-0.118672445	0.1608382	-0.002428850294117647	0.004196318235294117	-1.3539237889273373E-5	1.574960726643598E-4
737.2135	1189.573	8263.0	-0.19525027	0.32637945	-0.004504577941176471	0.009737720588235296	-1.2210162629757787E-4	3.2596484429065755E-4
730.0857	1199.143	8281.0	-0.35932493	0.5654838	-0.009115258888888887	0.013283574999999999	-2.5614894153957866E-4	1.9699191176470574E-4
721.3011	1207.5592	8296.0	-0.53242594	0.69031364	-0.011540067333333332	0.008321989333333332	-1.6165389629629634E-4	-3.307723777777778E-4
711.8739	1216.1008	8312.0	-0.68209493	0.6821608	-0.009354311875	-5.095524999999962E-4	1.3660971614583327E-4	-5.51971364583333E-4
702.42694	1223.6584	8329.0	-0.72964334	0.59135634	-0.0027969652941176463	-0.00534143882352941	3.857262694636679E-4	-2.842286072664361E-4
694.90344	1231.8707	8345.0	-0.6417374	0.46243688	0.0054941212499999975	-0.008057466250000003	5.181929090073527E-4	-1.6975171415441203E-4
687.14484	1240.569	8362.0	-0.4994843	0.4596984	0.008367829411764708	-1.6108705882352867E-4	1.6904165657439472E-4	4.644928935986161E-4
681.2457	1249.9238	8379.0	-0.38291234	0.5334887	0.006857174117647058	0.004340605882352943	-8.886207612456765E-5	2.6480546712802773E-4
675.5	1259.5	8395.0	-0.30095777	0.591232	0.005122160625	0.0036089562499999964	-1.0843834329044108E-4	-4.572810202205918E-5
671.2896	1265.0656	8412.0	-0.24236509	0.5180147	0.003446628235294118	-0.0043068999999999955	-9.856072880622836E-5	-4.65638602941176E-4
668.7564	1269.4872	8428.0	-0.16362573	0.34326845	0.0049212100000000005	-0.010921640625000003	9.216136029411765E-5	-4.1342128906250047E-4
666.8422	1271.1577	8445.0	-0.06700492	0.116700776	0.00568357705882353	-0.013327510235294118	4.484512110726643E-5	-1.4152174178200678E-4
665.5	1272.5	8462.0	-0.03413039	-0.011599331	0.001933795882352941	-0.007547065117647058	-2.2057536332179933E-4	3.4002618339100356E-4
664.54144	1273.4586	8478.0	0.015767546	-0.08526286	0.003118621	-0.0046039705624999995	7.405156985294117E-5	1.8394340969669117E-4
664.0	1273.7708	8495.0	0.007935889	-0.07142902	-4.6068570588235296E-4	8.137552941176471E-4	-2.1054745328719722E-4	3.1868975627162625E-4
663.0	1274.6984	8511.0	-0.0100329565	-0.030336713	-0.00112305284375	0.0025682691874999997	-4.139794611672794E-5	1.0965711833639703E-4
662.0	1275.5488	8528.0	-0.032100927	0.024422467	-0.001298115911764706	0.0032211282352941177	-1.0297827530276817E-5	3.8403473399654E-5
660.5145	1276.0	8545.0	-0.0642674	0.04581975	-0.0018921454705882353	0.001258663705882353	-3.4942915224913493E-5	-1.1543908996539794E-4
660.0	1278.3527	8562.0	-0.0735733	0.093962215	-5.474058823529407E-4	0.002831909705882353	7.910232871972321E-5	9.254388235294118E-5
657.7958	1280.2042	8578.0	-0.0945006	0.12229529	-0.0013079562500000006	0.0017708171875	-4.753439797794125E-5	-6.631828239889707E-5
655.88916	1281.0	8595.0	-0.114457846	0.11433475	-0.0011739556470588234	-4.682670588235295E-4	7.882388408304544E-6	-1.3171083801903115E-4
653.1001	1282.95	8611.0	-0.1472129	0.1098095	-0.0020471908750000004	-2.8282812499999966E-4	-5.457720174632356E-5	1.1589933363970616E-5
650.25916	1284.0	8628.0	-0.18510684	0.08743227	-0.0022290552941176462	-0.0013163076470588235	-1.0697907006920344E-5	-6.0792913062283757E-5
645.80414	1286.4639	8644.0	-0.24734898	0.08028993	-0.00389013375	-4.463962500000007E-4	-1.0381740349264712E-4	5.4369462316176424E-5
637.2999	1290.2334	8661.0	-0.386566	0.1721797	-0.008189236470588238	0.005405280588235294	-2.5288839532871984E-4	3.4421628460207617E-4
623.00275	1295.499	8677.0	-0.71767974	0.29144168	-0.02069460875	0.007453873749999999	-7.815857674632351E-4	1.280370726102941E-4
610.4013	1304.8562	8694.0	-0.96742415	0.4831006	-0.014690847647058825	0.011274054117647059	3.531624178200691E-4	2.2471649221453293E-4
594.7138	1319.0322	8710.0	-1.1150999	0.7763825	-0.009229734374999993	0.01833011875	3.41319579503677E-4	4.4100403952205874E-4
576.04895	1333.7609	8727.0	-1.2142345	1.0230098	-0.00583144705882354	0.014507488235294123	1.998992538927325E-4	-2.2486061851211033E-4
557.6362	1347.2426	8743.0	-1.2380799	1.1027232	-0.001490337499999994	0.004982087499999996	2.713193474264716E-4	-5.95337545955883E-4
545.8337	1355.4442	8760.0	-1.1031487	0.91597694	0.007937129411764707	-0.010985074117647061	5.545568771626294E-4	-9.392448010380623E-4
537.89526	1360.5524	8777.0	-0.739737	0.47671518	0.02137715882352941	-0.025838927058823527	7.905899653979238E-4	-8.737560553633215E-4
531.70575	1364.2942	8794.0	-0.307813	0.10474324	0.025407294117647056	-0.021880702352941178	2.3706678200692023E-4	2.3283674740484406E-4
527.90485	1366.5476	8810.0	-0.02832647	-0.05649083	0.017467908125	-0.010077129375	-4.962116245404409E-4	7.377233111213236E-4
525.54956	1368.4504	8826.0	0.046906896	-0.062232982	0.004702085375	-3.588845E-4	-7.978639218750001E-4	6.073903046875E-4
524.5	1369.5	8843.0	0.018494243	-0.008105714	-0.0016713325294117644	0.0031839569411764705	-3.749069355536332E-4	2.0840243771626298E-4
523.54395	1369.0	8859.0	0.05824068	-0.041298393	0.0024841523125	-0.0020745424375	2.5971780261948527E-4	-3.286562111672794E-4
523.0	1370.0	8893.0	0.04638094	-0.037930112	-3.488158823529412E-4	9.906708823529414E-5	-8.332259396626299E-5	6.392969193339101E-5
521.58386	1370.0	8909.0	5.234314E-4	-0.024881884	-0.0028660942875	8.155142500000001E-4	-1.5732990032169117E-4	4.477794761029412E-5
520.25684	1371.0	8926.0	-0.05313711	0.03613231	-0.003156502435294118	0.0035890702352941177	-1.7082832223183406E-5	1.6315035207612456E-4
518.3609	1371.0	8943.0	-0.11464228	0.022821214	-0.003617951176470588	-7.830056470588237E-4	-2.7144043598615894E-5	-2.5718093425605536E-4
516.5	1371.0	8959.0	-0.13699856	1.5239844E-4	-0.0013972674999999995	-0.0014168009725	1.3879272977941178E-4	-3.961220784007352E-5
513.6326	1371.0	8980.0	-0.16874225	-0.008280077	-0.0015116042857142866	-4.0154644952380953E-4	-5.44460884353748E-6	4.834545347505669E-5
510.51044	1371.0	8995.0	-0.19727595	-0.017016413	-0.0019022466666666663	-5.824224E-4	-2.6042825396825316E-5	-1.2058396698412699E-5
506.77652	1372.1117	9009.0	-0.23509985	0.016781282	-0.0027017071428571426	0.002414121071428572	-5.710431972789116E-5	2.1403881938775513E-4
500.89984000000004	1372.0	9025.0	-0.31804958	0.03476915	-0.005184358125	0.0011242417499999998	-1.5516568638392859E-4	-8.061745758928575E-5
493.2772	1373.0	9042.0	-0.4310552	0.055055294	-0.0066473894117647075	0.001193302588235294	-8.606066392733574E-5	4.0624022491349555E-6
484.0829	1373.0	9059.0	-0.5684601	0.041898947	-0.008082641176470588	-7.739027647058823E-4	-8.442657439446356E-5	-1.1571796193771625E-4
470.47006	1373.0	9076.0	-0.75964326	0.0077303504	-0.011246068235294119	-0.0020099174470588235	-1.860839446366783E-4	-7.270674602076124E-5
451.27502	1373.0	9092.0	-1.0764166	-0.01630183	-0.019798333749999994	-0.001502011275	-5.345165946691172E-4	3.1744135753676475E-5
433.71436	1373.0	9108.0	-1.2999469	-0.014566857	-0.013970643749999997	1.0843581249999994E-4	3.642306249999998E-4	1.0065294296875E-4
422.96948	1371.6616	9125.0	-1.1675782	-0.044160977	0.007786394117647059	-0.0017408305882352939	0.0012798257569204153	-1.0878037651384082E-4
417.338	1369.7793	9142.0	-0.70865935	-0.094284475	0.02699522647058823	-0.00294844105882353	0.0011299313148788925	-7.103591003460212E-5
413.90717	1370.0	9158.0	-0.1686803	-0.089414954	0.033748690625	3.043450625000001E-4	4.2209150965073577E-4	2.0329913258272062E-4
412.03195	1369.032	9175.0	0.16979815	-0.06830059	0.01991049705882353	0.0012420214117647066	-8.140113862456749E-4	5.515743230968862E-5
410.5	1369.0	9192.0	0.17180447	-0.027764743	1.1801882352941047E-4	0.002384461588235294	-0.0011642634256055365	6.720236332179925E-5
409.61578	1369.0	9208.0	0.10481118	0.019152304	-0.004187080624999999	0.0029323154375	-2.690687155330881E-4	3.424086557904415E-5
409.0	1369.0	9259.0	0.0	0.0	-0.002055121176470588	-3.755353725490196E-4	4.180312644175315E-5	-6.485981980488274E-5
409.0	1367.5	9277.0	-9.959407E-5	-0.11355009	-5.533003888888889E-6	-0.006308338333333333	1.1386600958787217E-4	-3.2960016448801743E-4
409.0	1367.0	9307.0	5.0204802E-5	0.059964795	4.9932957333333335E-6	0.0057838295000000005	3.508766540740741E-7	4.030722611111111E-4
407.5	1367.0	9325.0	-0.08452732	0.047123466	-0.00469875137788889	-7.134071666666666E-4	-2.61319148534568E-4	-3.6095759259259264E-4
407.0	1365.2461	9357.0	-0.03514223	-0.045558292	0.0015432840625	-0.0028963049375	1.950636075121528E-4	-6.821555533854167E-5
406.0	1364.3423	9374.0	-0.054995265	-0.06859468	-0.001167825588235294	-0.0013550816470588238	-1.594770382785467E-4	9.066019355536331E-5
404.51514	1362.5151	9391.0	-0.08040505	-0.10482022	-0.0014946932352941178	-0.002130914117647059	-1.922750865051905E-5	-4.563720415224913E-5
403.54062	1360.5406	9407.0	-0.091336034	-0.13087226	-6.831864999999994E-4	-0.001628252499999999	5.07191709558824E-5	3.141635110294125E-5
401.72818	1357.7281	9424.0	-0.10179039	-0.18193285	-6.149621176470587E-4	-0.00300356411764706	4.01319896193769E-6	-8.090068339100358E-5
399.81378	1353.6276	9441.0	-0.12251608	-0.23337753	-0.0012191582352941179	-0.003026157647058823	-3.554094809688583E-5	-1.3290311418684196E-6
397.8259	1348.8259	9465.0	-0.13550426	-0.30031416	-5.411741666666662E-4	-0.00278902625	2.8249336192810485E-5	9.880474877450963E-6
395.0642	1344.1926	9480.0	-0.16196314	-0.32926401	-0.0017639253333333346	-0.00192999	-8.151674444444456E-5	5.7269083333333334E-5
390.36044	1338.721	9492.0	-0.22744629	-0.34741122	-0.005456929166666666	-0.001512267500000002	-3.077503194444443E-4	3.481020833333316E-5
384.31674	1329.5801	9507.0	-0.31718716	-0.4396936	-0.005982724666666669	-0.006152158666666667	-3.505303333333354E-5	-3.0932607777777767E-4
355.01556	1303.0155	9523.0	-0.9889195	-0.9942437	-0.041983271249999995	-0.034659381249999996	-0.002250034161458333	-0.001781701411458333
335.5	1277.5	9540.0	-1.6572472	-1.7206959	-0.03931339411764706	-0.04273248235294118	1.570515960207609E-4	-4.748883001730107E-4
316.61	1242.8164	9557.0	-1.777651	-2.3220575	-0.007082576470588239	-0.03537421176470589	0.0018959304498269893	4.328394463667816E-4
295.29465	1223.2947	9574.0	-1.6490701	-2.2135017	0.007563582352941176	0.006385635294117646	8.615387543252596E-4	0.002456461591695502
280.70953	1208.5251	9591.0	-1.1567389	-1.4670163	0.028960658823529422	0.04391090588235295	0.0012586515570934262	0.002207368858131488
276.01443	1198.0433	9608.0	-0.5419064	-0.6713607	0.036166617647058814	0.046803270588235295	4.238799307958466E-4	1.7013910034602043E-4
274.0	1191.3795	9625.0	-0.1533647	-0.16130123	0.02285539411764706	0.03000349823529412	-7.830131487889268E-4	-9.882219031141868E-4
274.0	1189.2467	9640.0	0.33169994	0.13891207	0.03233764266666667	0.020014220000000003	6.321499032679742E-4	-6.659518823529412E-4
274.83527	1188.1647	9656.0	0.4725277	0.16954409	0.008801734999999998	0.0019145012500000006	-0.0014709942291666672	-0.001131232421875
275.46732	1187.5327	9673.0	0.36082357	0.21739216	-0.006570831176470589	0.002814592352941176	-9.042685986159169E-4	5.294653546712797E-5
275.0	1187.0	9689.0	0.1626192	0.2050291	-0.012387773125	-7.726912500000006E-4	-3.6355887178308815E-4	-2.2420522518382355E-4
275.0	1185.8519	9706.0	0.037318457	0.06707394	-0.00737063194117647	-0.008115009411764705	2.951259519896194E-4	-4.3190106833910027E-4
275.0	1184.5	9723.0	-0.015374513	-0.037751343	-0.003099586470588235	-0.006166193117647058	2.5123796885813144E-4	1.146362525951557E-4
275.0	1182.9646	9739.0	-0.018789561	-0.08361679	-2.1344050000000002E-4	-0.0028665904375	1.803841231617647E-4	2.0622516750919115E-4
275.0	1181.0944	9772.0	-1.3941241E-5	-0.05893151	5.689581745151515E-4	7.480387878787877E-4	2.3709050742883378E-5	1.0953421895087235E-4
275.0	1180.1509	9789.0	1.8325827E-5	-0.04285237	1.8980628235294117E-6	9.458317647058822E-4	-3.335647715833071E-5	1.1634880989829088E-5
276.0	1178.3992	9806.0	0.029446194	-0.06572952	0.0017310510689999999	-0.0013457147058823528	1.0171488271626297E-4	-1.3479685121107267E-4
277.0	1176.5067	9822.0	0.070609026	-0.11143583	0.0025726770000000006	-0.002856644375	5.260162068750005E-5	-9.443310431985295E-5
278.3822	1174.6178	9839.0	0.08968008	-0.13383491	0.0011218267058823524	-0.0013175929411764708	-8.534413494809696E-5	9.053243728373702E-5
278.0	1172.7584	9856.0	0.057827912	-0.13741803	-0.0018736569411764701	-2.1077176470588206E-4	-1.7620492041522484E-4	6.510712802768168E-5
279.0	1170.9014	9872.0	0.04294327	-0.12765577	-9.302901250000002E-4	6.101412499999997E-4	5.896042601102937E-5	5.130706341911761E-5
279.0	1169.9877	9888.0	0.00648781	-0.08647874	-0.0022784662499999997	0.002573564375	-8.426100781249997E-5	1.2271394531250003E-4
280.0	1168.1128	9905.0	0.016269824	-0.07750537	5.75412588235294E-4	5.278452941176468E-4	1.6787522577854668E-4	-1.2033641652249138E-4
281.81094	1166.1891	9924.0	0.059254717	-0.089974195	0.002262362789473684	-6.562539473684212E-4	8.878685269675736E-5	-6.232101270979306E-5
283.65735	1164.3427	9942.0	0.12039104	-0.111797005	0.0033964623888888892	-0.0012123783333333332	6.300553330084474E-5	-3.089579922027289E-5
285.561	1161.439	9960.0	0.14724714	-0.15492547	0.0014920055555555551	-0.0023960258333333337	-1.0580315740740745E-4	-6.575819444444448E-5
287.47342	1159.5266	9972.0	0.14903685	-0.16240054	1.4914249999999998E-4	-6.229225E-4	-1.1190525462962959E-4	1.4775861111111115E-4
289.30994	1156.6901	9988.0	0.12912412	-0.16710068	-0.0012445456249999994	-2.9375874999999947E-4	-8.710550781249996E-5	2.0572734375000032E-5
291.19037	1154.8097	10004.0	0.113611154	-0.14848344	-9.695603750000002E-4	0.0011635775000000004	1.7186578124999948E-5	9.1083515625E-5
294.18402	1151.908	10021.0	0.13956916	-0.14906096	0.0015269415294117642	-3.397176470588224E-5	1.4685305320069202E-4	-7.044407439446368E-5
295.93118	1149.0688	10038.0	0.14986904	-0.15872592	6.058752941176477E-4	-5.685270588235295E-4	-5.418036678200685E-5	-3.144442906574396E-5
297.88058	1147.1194	10054.0	0.14193597	-0.15498419	-4.958168750000009E-4	2.3385812499999992E-4	-6.885576056985305E-5	5.014907398897059E-5
299.76694	1145.233	10071.0	0.12059892	-0.12543805	-0.001255120588235294	0.0017380082352941176	-4.466492430795842E-5	8.847941825259516E-5
301.64005	1144.36	10087.0	0.1011194	-0.07032275	-0.00121747	0.0034447062499999995	2.3531617647058745E-6	1.0666862591911762E-4
303.5	1142.5	10105.0	0.09768894	-0.05114901	-1.905811111111109E-4	0.0010652077777777778	5.704938271604939E-5	-1.321943595679012E-4
309.1181	1138.2546	10121.0	0.20996214	-0.14402618	0.007017074999999999	-0.0058048231250000006	4.504785069444444E-4	-4.293769314236112E-4
313.8179	1134.4547	10137.0	0.30456012	-0.23687318	0.00591237375	-0.005802937499999999	-6.904382812499997E-5	1.1785156250009293E-7
317.3623	1130.6377	10154.0	0.3370175	-0.2927441	0.0019092576470588257	-0.003286524705882354	-2.3547741782006907E-4	1.4802428200692028E-4
319.0364	1128.9636	10171.0	0.2420933	-0.23261918	-0.005583776470588236	0.00353676	-4.4076671280276835E-4	4.0136968858131496E-4
320.5	1127.5	10187.0	0.12973952	-0.14010791	-0.007022111250000001	0.005781954375	-8.989592371323529E-5	1.4032464843750003E-4
321.77948	1126.2206	10204.0	-0.0011971194	-0.029878596	-0.007702155258823529	0.0064840772941176465	-4.000258875432519E-5	4.130134818339094E-5
326.19232	1122.5385	10220.0	0.0625351	-0.06342639	0.0039832637125	-0.002096737125	7.303386857077205E-4	-5.363009011948529E-4
331.23694	1116.1447	10237.0	0.24544907	-0.24579588	0.010759645294117645	-0.01072761705882353	3.9861068127162617E-4	-5.076988196366782E-4
337.98218	1109.0178	10254.0	0.41546184	-0.45876482	0.01000075117647059	-0.012527584705882354	-4.464083044982676E-5	-1.0588044982698967E-4
342.2345	1101.354	10271.0	0.4341647	-0.5695157	0.001100168235294117	-0.00651475764705882	-5.235637024221455E-4	3.536957093425608E-4
345.2647	1097.4706	10290.0	0.2848267	-0.44622546	-0.007859894736842107	0.006488959999999997	-4.7158226169138017E-4	6.844061919504641E-4
348.23694	1093.7631	10303.0	0.18782437	-0.30393624	-0.007461717692307692	0.010945324615384614	3.062900342572428E-5	3.42797278106509E-4
351.01968	1090.9803	10320.0	0.11992318	-0.13783854	-0.003994187647058823	0.00977045294117647	2.0397235560287464E-4	-6.911009848283196E-5
355.7538	1089.082	10337.0	0.13941772	-0.044596504	0.001146737647058823	0.005484825647058824	3.0240737024221447E-4	-2.52095723183391E-4
364.53787	1085.4874	10353.0	0.34496218	-0.073069006	0.01284652875	-0.0017795313750000002	7.312369439338236E-4	-4.540223138786765E-4
378.11127	1079.9629	10370.0	0.6789064	-0.21547076	0.019643777647058824	-0.008376573764705882	3.998381704152249E-4	-3.880613170415224E-4
391.5	1071.5	10386.0	0.9856643	-0.4118994	0.019172368750000002	-0.012276790000000001	-2.9463056066176413E-5	-2.4376351470588244E-4
399.91302	1064.0869	10403.0	0.94689035	-0.5630687	-0.0022808205882352975	-0.00889231176470588	-0.0012619523140138412	1.9908695501730123E-4
404.9512	1057.7317	10419.0	0.61827075	-0.56393516	-0.020538725	-5.415375000000083E-5	-0.001141119025735294	5.523848759191175E-4
408.35773	1053.4634	10436.0	0.21026742	-0.4140103	-0.024000195882352943	0.008819109411764706	-2.0361593425605542E-4	5.219566565743945E-4
411.1287	1048.8713	10452.0	-0.031058343	-0.2691215	-0.0150828601875	0.009055549999999999	5.573334809283089E-4	1.4777536764705814E-5
414.9421	1044.0579	10469.0	-0.011690544	-0.20293173	0.001139282294117647	0.0038935158823529417	9.542436753892734E-4	-3.0364906574394454E-4
418.67706	1041.323	10486.0	0.1500772	-0.17640367	0.009515749647058824	0.0015604741176470584	4.927333737024222E-4	-1.3723775086505195E-4
421.47394	1039.2631	10503.0	0.18458977	-0.12561561	0.0020301511764705877	0.002987532941176472	-4.40329321799308E-4	8.39446366782008E-5
423.61603	1038.384	10519.0	0.17362727	-0.043577377	-6.851562499999991E-4	0.005127389562499999	-1.6970671415441168E-4	1.3374103883272045E-4
425.48596	1038.0	10536.0	0.10929872	0.024900975	-0.0037840323529411764	0.004028138352941176	-1.8228682958477512E-4	-6.466183585640137E-5
427.3765	1037.0	10552.0	0.07193469	0.024691343	-0.0023352518750000004	-1.3101999999999862E-5	9.05487798713235E-5	-2.525775220588235E-4
431.53247	1037.0	10569.0	0.13456485	0.023043962	0.0036841270588235304	-9.690476470588235E-5	3.5408111375432536E-4	-4.9295743944636754E-6
438.60535	1037.0	10585.0	0.30548483	0.021814255	0.010682498749999998	-7.68566875E-5	4.3739823069852927E-4	1.2530048253676468E-6
445.97327	1037.0	10602.0	0.47936848	0.02144495	0.01022845	-2.1723823529411784E-5	-2.6708749999999892E-5	3.2431096453287183E-6
452.64386	1038.0	10618.0	0.5705649	0.048046242	0.0056997762500000035	0.0016625807500000001	-2.830421093749998E-4	1.0526903584558824E-4
457.5794	1039.0	10635.0	0.49285215	0.07340543	-0.0045713382352941204	0.00149171694117647	-6.041832050173014E-4	-1.0050812283737065E-5
461.3658	1039.6829	10652.0	0.3015858	0.06921565	-0.01125096176470588	-2.46457647058823E-4	-3.9291903114186826E-4	-1.0224556401384077E-4
463.54156	1040.0	10668.0	0.12345224	0.056737613	-0.011133347500000002	-7.798773125000003E-4	7.350891544117438E-6	-3.333872909007358E-5
466.86188	1038.5691	10685.0	0.06665888	-0.018768	-0.0033407858823529413	-0.004441506647058824	4.583859775086506E-4	-2.1538996085640138E-4
472.064	1037.6454	10702.0	0.14330292	-0.08216068	0.0045084729411764704	-0.0037289811764705887	4.6172110726643603E-4	4.1913262975778527E-5
475.44125	1037.0	10718.0	0.23010762	-0.10958782	0.005425293750000001	-0.0017141962500000002	5.7301300551470646E-5	1.2592405790441178E-4
480.2479	1036.0	10735.0	0.2997668	-0.10165554	0.004097598823529411	4.666047058823529E-4	-7.809970155709349E-5	1.2828240916955017E-4
484.04214	1036.0	10752.0	0.29030296	-0.03846242	-5.566964705882353E-4	0.0037172423529411767	-2.7378207612456745E-4	1.9121397923875435E-4
486.8642	1036.0	10768.0	0.22096105	0.012923762	-0.004333869375	0.0032116363749999997	-2.3607330652573532E-4	-3.160037362132356E-5
489.79626	1036.7963	10785.0	0.16163738	0.042713728	-0.003489627647058823	0.0017523509411764707	4.96612781141869E-5	-8.584031963667817E-5
490.8278	1037.0	10801.0	0.09880091	0.057853546	-0.0039272793749999995	9.46238625E-4	-2.7353232996323522E-5	-5.038201976102942E-5
491.4475	1037.0	10818.0	0.03385828	0.049211446	-0.003820154705882353	-5.083588235294118E-4	6.301451124567434E-6	-8.556455579584775E-5
492.0	1037.0	10834.0	-0.014025685	0.018307088	-0.0029927478125	-0.001931522375	5.1712930836397066E-5	-8.894772196691176E-5
494.32184	1038.3218	10851.0	0.015663	0.023707533	0.0017463932352941177	3.1767323529411766E-4	2.787730028114187E-4	1.3230562413494808E-4
498.45910000000003	1041.2295	10867.0	0.13768087	0.11006531	0.007626116875000001	0.0053973610625	3.6748272748161773E-4	3.1748048920036764E-4
504.32974	1047.3297	10884.0	0.33022743	0.30395323	0.011326268235294116	0.011405171764705884	2.1765596237024207E-4	3.534006295415226E-4
512.8534	1053.8534	10901.0	0.51147765	0.44942486	0.010661777647058824	0.00855715470588235	-3.908768166089955E-5	-1.6753041522491377E-4
518.4431	1061.2574	10917.0	0.5428908	0.54265547	0.001963321875	0.005826913125000003	-5.436534857536765E-4	-1.706400988051467E-4
523.47906	1067.2186	10934.0	0.4442025	0.5149493	-0.005805194117647059	-0.0016297747058823513	-4.569715289792388E-4	-4.386286959342561E-4
526.29846	1071.2985	10952.0	0.26763007	0.398297	-0.009809579444444445	-0.006480683333333336	-2.2246585148874367E-4	-2.694949237472769E-4
528.5	1075.0	10967.0	0.092532836	0.23102735	-0.011673148933333332	-0.011151310000000001	-1.2423796592592578E-4	-3.11375111111111E-4
529.0	1076.4408	10984.0	-0.014773794	0.082607195	-0.006312154705882352	-0.008730597352941176	3.153526016147635E-4	1.423948615916956E-4
531.2929	1078.2928	11001.0	-0.007237734	0.0152675705	4.432976470588235E-4	-0.0039611543823529416	3.9737955017301034E-4	2.8055546885813145E-4
531.0	1079.5	11017.0	-0.009243466	0.024237197	-1.2535825000000003E-4	5.6060165625E-4	-3.554099356617647E-5	2.826097524126838E-4
532.46075	1080.4608	11034.0	0.015077313	0.018421592	0.0014306340588235295	-3.4209441176470576E-4	9.152895934256056E-5	-5.30997687067474E-5
533.7999	1082.0	11066.0	0.024057461	0.021886429	2.8062962499999996E-4	1.0827615624999995E-4	-3.5937638556985295E-5	1.4074080250459553E-5
534.71185	1084.4237	11083.0	0.030311005	0.054479793	3.678555294117647E-4	0.001917256705882353	5.13093555363322E-6	1.06410620566609E-4
536.61597	1087.2319	11100.0	0.09004991	0.15519522	0.003514053235294117	0.005924436882352941	1.850704532871972E-4	2.3571648096885807E-4
538.46436	1090.9287	11117.0	0.1328075	0.24682288	0.0025151523529411764	0.005389862352941177	-5.8758875432525925E-5	-3.144556055363317E-5
539.3415	1096.0244	11133.0	0.099592224	0.3177693	-0.00207595475	0.004434151249999999	-2.8694419393382356E-4	-5.9731943933823617E-5
539.0	1101.6311	11150.0	0.04339801	0.37748098	-0.0033055419999999994	0.003512451764705885	-7.232866176470583E-5	-5.4217616782006687E-5
540.0	1109.4833	11167.0	0.016091643	0.45775005	-0.0016062568823529413	0.00472171	9.995794809688577E-5	7.113283737024203E-5
541.0285	1116.114	11183.0	0.011696188	0.5002357	-2.7471593749999997E-4	0.0026553531249999957	8.322130905330883E-5	-1.2914730468750025E-4
542.0	1121.6896	11204.0	0.049814645	0.4682773	0.0018151646190476187	-0.0015218285714285688	9.951812174036278E-5	-1.9891341411564593E-4
542.0	1125.7625	11224.0	0.051054895	0.35236338	6.201250000000027E-5	-0.005795696	-8.765760595238091E-5	-2.136933714285716E-4
542.0	1127.6849	11239.0	0.015712122	0.17210409	-0.002356184866666667	-0.012017286	-1.6121315777777782E-4	-4.147726666666667E-4
542.0	1129.5386	11252.0	-0.02347093	0.02803218	-0.0030140809230769228	-0.011082454615384615	-5.0607388954635046E-5	7.191010650887578E-5
542.0	1130.5	11266.0	-0.031715736	0.004647374	-5.889147142857143E-4	-0.0016703432857142857	1.732261577708006E-4	6.722936664050235E-4
542.0	1131.4475	11282.0	-0.016055329	-0.023663525	9.787754375E-4	-0.0017694311875	9.798063448660714E-5	-6.192993861607146E-6
542.0	1133.23	11299.0	-5.0205457E-5	0.020415626	9.414778554705882E-4	0.0025928912352941175	-2.193975413494818E-6	2.5660720134083046E-4
540.90643	1134.0	11316.0	-0.026136957	0.046948835	-0.0015345147966470587	0.0015607770000000002	-1.456466265951557E-4	-6.071260207612455E-5
541.0	1135.5	11332.0	-0.03914258	0.06664339	-8.128514375000003E-4	0.0012309096874999997	4.510395994669115E-5	-2.0616707031250028E-5
541.0	1136.44	11349.0	-0.026435876	0.07109209	7.474531764705884E-4	2.616882352941176E-4	9.17826243512111E-5	-5.7013026600346E-5
540.0	1137.8217	11382.0	-0.014803676	0.028225852	3.524909090909091E-4	-0.0012989769090909092	-1.1968553556959978E-5	-4.7292883163182635E-5
540.0	1138.4502	11399.0	-0.007407299	0.03540369	4.35081E-4	4.2222576470588247E-4	4.858240641711227E-6	1.0124721610569362E-4
539.0	1141.7972	11415.0	-0.042325106	0.106352955	-0.0021823629375	0.0044343290625	-1.6359024609375E-4	2.507564561121323E-4
536.7152	1143.2848	11432.0	-0.08990255	0.15661883	-0.002798673176470588	0.0029568161764705874	-3.6253543468858105E-5	-8.69125227076125E-5
534.80164	1146.1984	11449.0	-0.12938541	0.18681909	-0.0023225211764705887	0.0017764858823529415	2.8008941176470544E-5	-6.943119377162623E-5
532.9468	1149.0532	11469.0	-0.15451632	0.19639905	-0.0012565455000000004	4.789979999999999E-4	5.3298783823529415E-5	-6.487439411764708E-5
532.0398	1150.9602	11485.0	-0.12123606	0.17104587	0.0020800162500000004	-0.0015845737500000002	2.0853510937500003E-4	-1.28973234375E-4
530.163	1152.837	11499.0	-0.087572515	0.1162132	0.002404538928571429	-0.003916619285714284	2.3180191326530606E-5	-1.6657468112244887E-4
528.2523	1154.7477	11515.0	-0.0886549	0.101164944	-6.764906249999945E-5	-9.405159999999997E-4	-1.5451174944196427E-4	1.860064553571428E-4
526.36786	1156.2643	11532.0	-0.11492607	0.07123702	-0.0015453629411764712	-0.0017604661176470592	-8.692434580449834E-5	-4.823235986159173E-5
524.06384	1157.468	11550.0	-0.13717313	0.07545685	-0.0012359477777777778	2.3443500000000042E-4	1.718973129992741E-5	1.1082783986928108E-4
520.41724	1160.5828	11565.0	-0.18818995	0.11308316	-0.0034011213333333327	0.0025084206666666662	-1.4434490370370367E-4	1.515990444444444E-4
515.2931	1164.4713	11582.0	-0.266655	0.19391756	-0.004615591176470587	0.004754964705882352	-7.143940253748554E-5	1.3214964936562857E-4
510.8601699999999	1167.1399	11598.0	-0.33829787	0.23106663	-0.004477679375000002	0.0023218168750000004	8.619487591911583E-6	-1.5207173943014698E-4
506.03036	1169.9696	11614.0	-0.3686194	0.23221928	-0.001895095624999999	7.204062500000032E-5	1.6141148437500016E-4	-1.40611015625E-4
502.25827000000004	1171.8708	11631.0	-0.30884385	0.17756106	0.0035162088235294125	-0.0032151894117647063	3.183120263840831E-4	-1.9336647275086508E-4
499.4832	1174.7584	11647.0	-0.20487833	0.12764524	0.006497844999999999	-0.00311973875	1.8635226102941163E-4	5.965666360294148E-6
497.3288	1179.0137	11664.0	-0.120182745	0.16935427	0.0049820932352941175	0.002453472352941177	-8.916186851211065E-5	3.2783594723183394E-4
492.88327	1185.2335	11681.0	-0.13964725	0.29747128	-0.0011449708823529415	0.007536294705882353	-3.604155363321799E-4	2.989895501730104E-4
486.20224	1194.2472	11697.0	-0.26885685	0.4904848	-0.008075599999999999	0.012063345	-4.331643198529411E-4	2.829406433823529E-4
477.5525	1205.737	11715.0	-0.4681752	0.7077959	-0.011073241666666669	0.01207283888888889	-1.6653564814814834E-4	5.274382716050344E-7
