# Supplementary material for: Finger drawing on smartphone screens enables early Parkinson’s disease detection through hybrid 1D-CNN and BiGRU deep learning architecture
Source: PLoS One. 2025 Jul 14;20(7):e0327733. doi: 10.1371/journal.pone.0327733 (PMC12258557; doi:10.1371/journal.pone.0327733)
Supplement: S2 File — (ZIP) [file pone.0327733.s002.zip › Dataset/Spiral/patient/010_PD_SPIR_R.txt]

555.0	632.0	0.0	0.0	0.0	0.0	0.0	0.0	0.0
565.1129	632.0	17.0	0.4660878	-1.2479347E-4	0.027416929411764705	-7.340792352941176E-6	0.001612760553633218	-4.318113148788927E-7
567.0	632.0	33.0	0.07251108	-6.376341E-5	-0.024598545	3.8143787499999996E-6	-0.003250967150735294	6.971981939338235E-7
569.7621	633.88104	67.0	-0.14031579	0.06691642	-0.006259613823529412	0.001970005394411765	5.393803287197232E-4	5.782914751946367E-5
573.5513	635.0	81.0	0.013174903	0.093771346	0.010963620928571427	0.0019182090000000001	0.0012302310537214884	-3.6997424579831965E-6
579.1972	636.7324	98.0	0.2741466	0.10689637	0.015351276294117647	7.720602352941176E-4	2.580973744438953E-4	-6.742051557093425E-5
584.7347	637.0	115.0	0.42039287	0.085844204	0.00860272176470588	-0.0012383627058823537	-3.969737958477511E-4	-1.1826017301038068E-4
589.0	637.0	132.0	0.36089554	0.004447633	-0.0034998429411764683	-0.0047880335882352935	-7.119155709342557E-4	-2.0880416955017293E-4
592.7677	637.0	148.0	0.29853237	-0.021131516	-0.0038976981250000015	-0.0015986968125	-2.486594898897082E-5	1.9933354848345586E-4
595.2333	636.0	165.0	0.19121943	-0.0672239	-0.006312525882352941	-0.002711316705882353	-1.4204869160899645E-4	-6.544822902249136E-5
597.14233	636.0	181.0	0.08278289	-0.062481213	-0.00677728375	2.9641793750000015E-4	-2.904736672794118E-5	1.8798341521139708E-4
600.937	636.0	198.0	0.08963884	-0.02311988	4.032911764705882E-4	0.0023153725294117644	4.2238676038062285E-4	1.1876203481833907E-4
607.43994	638.72	215.0	0.22580284	0.059059847	0.00800964705882353	0.004834101588235294	4.474326989619377E-4	1.4816053287197234E-4
617.6947	645.1298	231.0	0.4816754	0.25937736	0.015992034999999998	0.0125198445625	4.988992463235293E-4	4.803589358915441E-4
631.5421	654.1566	247.0	0.8119698	0.51767623	0.0206434	0.016143679374999997	2.9071031250000007E-4	2.2648967578124983E-4
646.4054	664.3041	264.0	1.0581622	0.74175197	0.01448190588235294	0.013180925882352946	-3.6244083044982697E-4	-1.7427961721453247E-4
660.1444	674.246	281.0	1.1023669	0.8180119	0.002600276470588241	0.004485878235294116	-6.989193771626294E-4	-5.114733910034605E-4
668.1276	679.8457	297.0	0.8735577	0.6527437	-0.014300575000000003	-0.010329262499999999	-0.0010563032169117652	-9.259462959558822E-4
674.4889	685.4889	314.0	0.4975543	0.40540564	-0.02211784705882353	-0.014549297647058826	-4.598395328719721E-4	-2.482373615916957E-4
680.21643	689.1443	331.0	0.21373214	0.19521049	-0.01669542117647059	-0.012364420588235295	3.189662283737023E-4	1.2852217993079596E-4
685.84625	693.89746	347.0	0.1123507	0.124335	-0.006336339999999999	-0.004429718124999999	6.474425735294119E-4	4.95918903952206E-4
694.31445	700.5887	364.0	0.24515568	0.22235745	0.007812057647058823	0.0057660264705882355	8.322586851211072E-4	5.997496820934256E-4
709.8054	712.2931	380.0	0.62126046	0.47948733	0.02350654875	0.0160706175	9.809056939338236E-4	6.440369393382352E-4
730.8616	730.8616	397.0	1.130442	0.90495396	0.029951855294117643	0.02502744882352941	3.791356790657436E-4	5.268724307958476E-4
752.9567	752.95667	414.0	1.5546068	1.4007815	0.024950870588235294	0.029166325882352937	-2.9417557093425585E-4	2.4346335640138404E-4
776.0947	776.0947	431.0	1.7372535	1.709092	0.010743923529411767	0.01813591176470589	-8.357027681660898E-4	-6.488478892733557E-4
795.26074	794.26074	447.0	1.5818495	1.6204876	-0.009712750000000006	-0.005537775000000009	-0.0012785420955882358	-0.0014796054227941187
808.0389	813.55835	464.0	1.1179332	1.3472955	-0.027289194117647055	-0.01607012352941176	-0.0010339084775086499	-6.195499134948089E-4
816.0603	832.15076	480.0	0.576999	1.0925964	-0.033808387499999995	-0.015918693750000004	-4.074495863970588E-4	9.464361213234714E-6
821.8113	847.4968	497.0	0.16892481	0.93412083	-0.02400436411764706	-0.00932209235294117	5.767072577854668E-4	3.880353762975785E-4
825.53705	862.1483	513.0	-0.057504125	0.85264045	-0.0141518084375	-0.005092523750000001	6.157847300091912E-4	2.6434803768382305E-4
829.39264	879.96326	530.0	-0.051873654	0.8646562	3.312041764705885E-4	7.068088235294113E-4	8.519419184688581E-4	3.411372102076125E-4
834.7936	898.3806	546.0	0.09231183	0.98194516	0.00901159275	0.00733056	5.425242858455883E-4	4.139844485294118E-4
841.6428	913.28564	563.0	0.2808642	1.04069	0.011091315882352943	0.0034555788235294065	1.223366548442908E-4	-2.2794006920415254E-4
844.6973	925.0919	580.0	0.321689	0.9184266	0.0024014588235294113	-0.007191964705882348	-5.111680622837372E-4	-6.263260899653973E-4
847.2496	938.7471	596.0	0.25933966	0.7404294	-0.0038968337499999985	-0.011124824999999998	-3.9364328584558814E-4	-2.4580376838235314E-4
848.0	951.4512	613.0	0.08879656	0.63261354	-0.01003194705882353	-0.006342109411764705	-3.6088901816609014E-4	2.8133621107266426E-4
847.0318	964.8092999999999	629.0	-0.084164254	0.6917631	-0.010810050875	0.003696847499999996	-4.8631488511029306E-5	6.274348069852938E-4
845.1185	977.2888	646.0	-0.19887237	0.7747706	-0.006747536235294118	0.00488279411764706	2.3897144939446363E-4	6.976156574394494E-5
844.2303	990.3882000000001	662.0	-0.19811922	0.7785559	4.7071874999998764E-5	2.3658124999999947E-4	4.246630068933823E-4	-2.9038830422794127E-4
845.6538	1007.5382	679.0	-0.09996916	0.8482907	0.0057735329411764715	0.004102047058823529	3.368506509515572E-4	2.273803416955017E-4
849.63245	1027.9857	696.0	0.1179145	1.1076189	0.012816685882352942	0.015254600000000007	4.143031141868512E-4	6.560325259515576E-4
853.8674	1045.9032	713.0	0.32534856	1.2899951	0.012202003529411766	0.010728011764705881	-3.615778546712802E-5	-2.662698961937721E-4
858.5824	1057.7472	729.0	0.41542682	1.136861	0.005629891249999998	-0.00957088125000001	-4.107570174632355E-4	-0.0012686808134191182
861.19275	1070.1565	746.0	0.34432274	0.82645804	-0.004182592941176468	-0.01825899764705882	-5.772049524221451E-4	-5.11065670415224E-4
862.0	1083.2325	762.0	0.15586928	0.5988577	-0.011778341250000001	-0.014225021249999997	-4.747342693014708E-4	2.5212352481617634E-4
862.0	1094.394	779.0	-0.014399624	0.5338514	-0.01001581788235294	-0.003823900000000004	1.0367784515570945E-4	6.118306617647054E-4
860.1985	1104.0074	795.0	-0.14457142	0.5788644	-0.00813573725	0.002813312499999998	1.1750503952205876E-4	4.1482578125000014E-4
857.5265	1113.6838	812.0	-0.22492945	0.55785745	-0.0047269429411764706	-0.0012357029411764688	2.0051731228373706E-4	-2.3817737889273333E-4
855.3787	1121.4851	829.0	-0.24164161	0.45627287	-9.830682352941179E-4	-0.005975563529411763	2.2022792387543251E-4	-2.788153287197232E-4
853.5	1130.5	845.0	-0.20399372	0.4291222	0.002352993125000001	-0.0016969168749999992	2.0850383501838242E-4	2.6741541590073525E-4
854.0	1141.8126	862.0	-0.09388582	0.5364085	0.0064769352941176465	0.006310958823529409	2.4258483347750856E-4	4.710515116782005E-4
855.0	1154.3618	879.0	0.05353192	0.69661677	0.008671631764705881	0.009424015882352943	1.290997923875432E-4	1.831210034602079E-4
855.0	1165.4016	895.0	0.09942256	0.7764032	0.0028681649999999998	0.004986651874999998	-3.627166727941176E-4	-2.773352504595591E-4
855.0	1176.1958	912.0	0.06664755	0.75542885	-0.001927941764705882	-0.0012337852941176424	-2.821239273356401E-4	-3.659080687716259E-4
853.11035	1184.5585	928.0	-0.02448879	0.6122784	-0.00569602125	-0.008946903125000003	-2.3550496783088237E-4	-4.820698644301475E-4
850.43475	1191.3479	945.0	-0.14729086	0.42907763	-0.007223651176470588	-0.010776515882352941	-8.986058391003462E-5	-1.076242798442905E-4
846.6202	1197.0697	961.0	-0.24441361	0.2876571	-0.0060701718750000005	-0.008838783125	7.209245634191174E-5	1.2110829733455886E-4
842.88257	1203.6761	978.0	-0.30143577	0.25801596	-0.0033542447058823523	-0.001743596470588236	1.5976042171280284E-4	4.173639208477508E-4
839.2312	1209.1532	995.0	-0.29954186	0.2695351	1.1140647058823522E-4	6.775964705882376E-4	2.0386183391003456E-4	1.4242311418685138E-4
834.3588	1217.2823	1011.0	-0.3010995	0.36495546	-9.735250000000167E-5	0.005963772499999999	-1.3047435661764806E-5	3.303860018382351E-4
830.58624	1227.0343	1028.0	-0.2749039	0.51444316	0.001540917647058826	0.008793394117647058	9.636883217993104E-5	1.6644833044982704E-4
826.8503	1241.5989	1045.0	-0.24417166	0.75225526	0.0018077788235294097	0.013988947058823527	1.5697716262975515E-5	3.0562076124567467E-4
822.0334	1254.8833	1061.0	-0.2551609	0.932536	-6.868275000000007E-4	0.011267546250000003	-1.5591289522058816E-4	-1.7008755055147027E-4
819.3461	1266.9617	1077.0	-0.21806608	0.9796934	0.0023184262500000018	0.002947337500000001	1.8782835937500015E-4	-5.200130468750001E-4
814.46686	1278.5994	1094.0	-0.22938453	0.8478516	-6.657911764705887E-4	-0.007755400000000001	-1.7554220155709357E-4	-6.295727941176472E-4
810.1252	1289.7496	1110.0	-0.25152194	0.68912864	-0.0013835881249999998	-0.009920185000000005	-4.486230928308819E-5	-1.3529906250000026E-4
804.42847	1300.0953	1128.0	-0.30418894	0.5954953	-0.0029259444444444454	-0.005201852222222223	-8.56864621913581E-5	2.621295987654323E-4
800.13324	1309.1669	1144.0	-0.33365023	0.5443593	-0.0018413306249999983	-0.0031959999999999975	6.778836371527794E-5	1.253657638888891E-4
794.18884	1316.0815	1161.0	-0.35293055	0.44849113	-0.0011341364705882363	-0.005639304117647057	4.159965614186835E-5	-1.4372377162629764E-4
788.57306	1323.5692	1177.0	-0.34486744	0.3730761	5.03944374999999E-4	-0.004713439375	1.0238005284926471E-4	5.786654641544111E-5
782.95154	1331.0646	1194.0	-0.35249296	0.36241528	-4.485599999999998E-4	-6.271070588235303E-4	-5.6029669117646986E-5	2.4037248918685114E-4
776.20575	1338.7943	1210.0	-0.3736038	0.39773148	-0.0013194274999999978	0.0022072625000000012	-5.4429218749999875E-5	1.7714809742647072E-4
770.50525	1347.3263	1227.0	-0.39781803	0.47165293	-0.0014243664705882355	0.004348320588235294	-6.172880622837516E-6	1.2594459342560546E-4
764.2265	1355.7734	1243.0	-0.3791562	0.5265779	0.0011663643749999994	0.003432810625000001	1.619206778492647E-4	-5.7219372702205804E-5
758.19336	1363.4089	1261.0	-0.38321096	0.5123407	-2.2526444444444392E-4	-7.909555555555589E-4	-7.731271219135797E-5	-2.3465367669753113E-4
752.51154	1369.4885	1277.0	-0.35896218	0.44220072	0.0015155487499999981	-0.004383748749999999	1.0880082465277763E-4	-2.2454957465277753E-4
748.2465	1377.507	1293.0	-0.30516395	0.40630406	0.003362389375	-0.002243541249999998	1.1542753906250013E-4	1.3376296875000008E-4
743.51514	1382.7273	1310.0	-0.26869243	0.3451851	0.002145383529411767	-0.0035952329411764704	-7.158857915224902E-5	-7.95112759515572E-5
738.8364	1389.2454	1327.0	-0.23778546	0.34092557	0.0018180570588235282	-2.5056058823529477E-4	-1.9254498269896394E-5	1.967454325259515E-4
734.19275	1394.8073	1343.0	-0.2363182	0.33302793	9.170374999999988E-5	-4.93602499999999E-4	-1.0789708180147052E-4	-1.5190119485294013E-5
730.22595	1398.774	1360.0	-0.24648675	0.28266525	-5.981499999999999E-4	-0.002962510588235297	-4.057963235294116E-5	-1.4522988754325284E-4
725.76	1403.4933	1376.0	-0.2482218	0.23276906	-1.0844062499999925E-4	-0.0031185118749999987	3.060683593750004E-5	-9.750080422793852E-6
720.05554	1407.2963	1393.0	-0.28400463	0.20837764	-0.0021048723529411757	-0.0014347894117647058	-1.1743716046712802E-4	9.904249783737017E-5
712.7569	1411.6824	1410.0	-0.3795039	0.19897771	-0.0056176041176470605	-5.529370588235295E-4	-2.0663128027681676E-4	5.187366782006919E-5
705.52814	1415.736	1426.0	-0.4752149	0.23400833	-0.005981937499999999	0.002189413749999999	-2.2770836397058682E-5	1.7139692555147052E-4
697.81226	1419.5939	1443.0	-0.5312785	0.24043794	-0.003297858823529411	3.782123529411766E-4	1.5788698096885813E-4	-1.0654125865051897E-4
691.2447	1422.3777	1459.0	-0.48674637	0.19397722	0.002783258125	-0.002903794999999999	3.800698092830882E-4	-2.0512545955882346E-4
685.89966	1425.0669	1476.0	-0.3938586	0.1561821	0.005463986470588234	-0.0022232423529411774	1.576899026816608E-4	4.003250865051891E-5
681.1057	1427.9296	1493.0	-0.29534733	0.12720892	0.005794780588235293	-0.0017043047058823522	1.945847750865055E-5	3.052574394463678E-5
676.4651	1432.5349	1509.0	-0.23478872	0.1844373	0.003784913125000001	0.0035767737499999997	-1.2561671645220577E-4	3.30067403492647E-4
670.7976	1438.2024	1525.0	-0.2477569	0.29865843	-8.105112499999997E-4	0.0071388206249999985	-2.8721402343750003E-4	2.2262792968749993E-4
664.505	1444.8712	1542.0	-0.31698856	0.41928646	-0.004072450588235292	0.007095766470588238	-1.9187878460207603E-4	-2.532597318338831E-6
655.0023	1451.4988	1559.0	-0.47129905	0.48264152	-0.009077087647058824	0.0037267682352941154	-2.9439041522491365E-4	-1.9817636678200724E-4
642.3353	1455.7614	1576.0	-0.687176	0.42521405	-0.012698644117647059	-0.003378086470588234	-2.130327335640138E-4	-4.179326297577853E-4
630.35114	1460.5497	1593.0	-0.86053616	0.3176053	-0.010197656470588234	-0.006329926470588237	1.4711692041522497E-4	-1.7363764705882374E-4
620.4706	1463.2118	1610.0	-0.84337956	0.18264183	0.0010092117647058803	-0.007939027647058823	6.592275432525949E-4	-9.465301038062267E-5
613.8896	1464.0367	1625.0	-0.62004715	0.048806954	0.014888827333333335	-0.008922325066666665	9.253077045751637E-4	-6.55531613071895E-5
606.55084	1465.8623	1642.0	-0.38959402	-0.0010502206	0.013556066470588235	-0.002932774976470588	-7.839769780853528E-5	3.5232647589388693E-4
600.6035	1467.7988	1658.0	-0.25012046	0.023409408	0.0087170975	0.0015287267874999999	-3.024355606617647E-4	2.7884386024816174E-4
593.32904	1469.6677	1675.0	-0.28219312	0.069214314	-0.0018866270588235312	0.0026944062352941174	-6.237485034602077E-4	6.856937928200691E-5
585.2023	1471.5596	1691.0	-0.39541999	0.11687297	-0.007076679374999999	0.0029786660000000005	-3.243782697610292E-4	1.776623529411769E-5
577.0962	1474.9519	1708.0	-0.4986773	0.16017476	-0.006073959411764705	0.0025471641176470585	5.898352724913492E-5	-2.5382463667820113E-5
568.26733	1475.0	1725.0	-0.539836	0.12091178	-0.0024210999999999994	-0.0023095870588235295	2.148740830449827E-4	-2.8569124567474045E-4
558.9812	1476.2037	1741.0	-0.5874051	0.06718843	-0.002973068750000002	-0.003357709375	-3.449804687500016E-5	-6.550764476102942E-5
551.54333	1476.0	1758.0	-0.53887177	0.0023048786	0.002854901764705885	-0.0038166794941176464	3.4282179498269923E-4	-2.6998242301038013E-5
544.1784	1476.0	1775.0	-0.4844937	-0.046266835	0.003198709999999997	-0.0028571596235294114	2.022401384083012E-5	5.644234532871971E-5
537.63055	1475.0	1791.0	-0.40686208	-0.077210695	0.004851976250000001	-0.0019339912499999998	1.0332914062500024E-4	5.769802334558823E-5
531.73376	1475.0	1808.0	-0.33291194	-0.05108846	0.004350008235294117	0.0015366020588235291	-2.9527530276816673E-5	2.0415254757785465E-4
524.45917	1475.0	1824.0	-0.33989093	-0.037700046	-4.3618687499999767E-4	8.367758750000001E-4	-2.991371943933822E-4	-4.3739136488970566E-5
516.9101	1475.0	1841.0	-0.40690395	0.0022941926	-0.003941942352941178	0.0023526022705882355	-2.0622091046712827E-4	8.916625856401385E-5
507.8529	1475.0	1858.0	-0.4962007	0.015113376	-0.005252749999999999	7.540696117647058E-4	-7.71063321799306E-5	-9.403133287197234E-5
497.2378	1473.7063	1874.0	-0.6128822	-0.014614408	-0.007292593750000003	-0.0018579865	-1.2749023437500027E-4	-1.632535069852941E-4
488.37506	1474.0	1891.0	-0.658786	-0.035314053	-0.0027002235294117613	-0.001217626176470588	2.7013942474048483E-4	3.766825432525953E-5
478.81094	1471.9622	1907.0	-0.6383346	-0.07749513	0.0012782125000000005	-0.0026363173125	2.486522518382351E-4	-8.866819600183824E-5
468.2722	1469.0907	1924.0	-0.62743545	-0.13754843	6.411264705882334E-4	-0.00353254705882353	-3.747564878892748E-5	-5.271939684256059E-5
459.04593	1466.4183	1941.0	-0.5961828	-0.19719903	0.001838391176470588	-0.0035088588235294114	7.04273356401385E-5	1.3934256055363763E-6
448.4021	1463.5608	1957.0	-0.61114836	-0.22573125	-9.353474999999958E-4	-0.0017832637499999998	-1.733586672794115E-4	1.0784969209558823E-4
439.00876	1460.4017	1974.0	-0.61541796	-0.23872712	-2.511529411764762E-4	-7.644629411764701E-4	4.024673875432468E-5	5.992945934256057E-5
430.67496	1457.07	1991.0	-0.5478587	-0.20829313	0.00397407411764706	0.0017902347058823525	2.4854276816609034E-4	1.5027633217993075E-4
422.5367	1454.6342	2007.0	-0.48812082	-0.19131888	0.0037336175000000013	0.0010608906249999998	-1.5028538602941156E-5	-4.5584005055147045E-5
416.25928	1451.753	2024.0	-0.4068792	-0.17775603	0.004778918823529412	7.978147058823522E-4	6.148831314878887E-5	-1.547505406574397E-5
409.58493	1447.7925	2040.0	-0.33261794	-0.18816786	0.00464132875	-6.507393749999989E-4	-8.599379595588283E-6	-9.053463005514694E-5
400.92407	1443.962	2057.0	-0.3962588	-0.21997494	-0.003743580000000001	-0.0018710047058823538	-4.932299264705883E-4	-7.178031358131499E-5
391.85355	1439.5121	2073.0	-0.4854191	-0.2566434	-0.005572518749999998	-0.002291778750000001	-1.1430867187499981E-4	-2.6298377757352944E-5
382.1406	1435.4563	2090.0	-0.5951435	-0.29212856	-0.006454376470588239	-0.0020873623529411743	-5.1873983564014166E-5	1.2024493944636858E-5
374.34912	1431.6746	2107.0	-0.6097943	-0.26909488	-8.618117647058802E-4	0.0013549223529411764	3.2897439446366816E-4	2.0248733564013827E-4
368.5	1428.0	2123.0	-0.47417942	-0.23468618	0.00847593	0.002150543749999999	5.836088602941175E-4	4.972633731617642E-5
365.10367	1426.5519	2140.0	-0.26236293	-0.15247904	0.012459793529411766	0.0048357141176470575	2.3434491349480982E-4	1.579511980968858E-4
361.42343	1424.7117	2157.0	-0.1247976	-0.08258593	0.008092078235294117	0.004111359411764707	-2.569244290657441E-4	-4.2609100346020635E-5
358.79245	1421.7925	2173.0	-0.060177583	-0.08909163	0.0040387510625	-4.066062500000002E-4	-2.533329482996323E-4	-2.823728538602942E-4
354.8324	1419.9161	2189.0	-0.1110329	-0.09835787	-0.0031784573125000003	-5.791399999999997E-4	-4.5107552343750005E-4	-1.0783359374999968E-5
351.1189	1418.0594	2206.0	-0.17747004	-0.11490033	-0.003908067058823529	-9.730858823529409E-4	-4.291822037197227E-5	-2.3173287197231833E-5
347.33292	1415.1665	2223.0	-0.22725824	-0.14498805	-0.002928717647058824	-0.0017698658823529418	5.760878892733558E-5	-4.686941176470594E-5
344.2587	1413.2587	2240.0	-0.23108037	-0.13399354	-2.2483117647058865E-4	6.46735882352942E-4	1.5905214532871973E-4	1.4215304498269905E-4
342.39673	1411.3967	2256.0	-0.17047785	-0.12501475	0.0037876575000000013	5.611743749999992E-4	2.507805422794119E-4	-5.347594209558926E-6
340.5	1409.5	2273.0	-0.09081168	-0.11380197	0.0046862452941176455	6.595752941176474E-4	5.2858105536332014E-5	5.78828935986166E-6
338.6247	1408.6248	2289.0	-0.06317442	-0.0657535	0.0017273287500000007	0.0030030293749999997	-1.849322840073528E-4	1.4646588005514703E-4
336.7704	1406.7704	2306.0	-0.06761305	-0.0655548	-2.610958823529411E-4	1.1688235294118234E-5	-1.1696615484429069E-4	-1.7596124351211068E-4
334.8253	1405.8253	2323.0	-0.09843543	-0.06592244	-0.0018130811764705888	-2.162588235294132E-5	-9.129325259515574E-5	-1.9596539792387973E-6
332.99872	1403.9987	2339.0	-0.113665126	-0.08397059	-9.518560000000001E-4	-0.001128009375	5.38265735294118E-5	-6.914896829044116E-5
331.13416	1402.1342	2355.0	-0.11318784	-0.10892043	2.9830375000000457E-5	-0.001559365	6.135539843750003E-5	-2.6959726562500008E-5
329.24146	1400.2415	2372.0	-0.11319095	-0.12425086	-1.8294117647062426E-7	-9.017900000000004E-4	-1.76548918685124E-6	3.8680882352941155E-5
326.3025	1396.605	2389.0	-0.14149904	-0.16932736	-0.001665181764705882	-0.0026515588235294122	-9.794110726643596E-5	-1.0292757785467128E-4
322.9023	1392.9023	2405.0	-0.18664505	-0.23184201	-0.002821625625000001	-0.003907165624999999	-7.227774126838244E-5	-7.847542509191165E-5
319.10468	1389.1046	2422.0	-0.23990081	-0.26939902	-0.0031326917647058815	-0.002209235882352941	-1.8298008217992974E-5	9.987822015570926E-5
316.66794	1384.3359	2438.0	-0.23754145	-0.3100978	1.474600000000003E-4	-0.0025436737499999994	2.050094852941176E-4	-2.0902366727941143E-5
312.56555	1380.5656	2456.0	-0.22921965	-0.2903991	4.6232222222222167E-4	0.00109437222222222	1.74923456790123E-5	2.0211366512345663E-4
309.7928	1375.7928	2472.0	-0.19028495	-0.27556235	0.0024334187499999993	9.272968750000006E-4	1.231935329861111E-4	-1.0442209201388708E-5
307.08298	1372.083	2488.0	-0.16352028	-0.26211312	0.0016727918750000011	8.405768750000021E-4	-4.7539179687499885E-5	-5.419999999999904E-6
303.35077	1367.5261	2505.0	-0.18406208	-0.24439888	-0.001208341176470588	0.0010420141176470568	-1.694784147923876E-4	1.1849249567473801E-5
297.79092	1361.0546	2521.0	-0.26241973	-0.30392626	-0.004897353125000002	-0.0037204612499999994	-2.3056324678308836E-4	-2.97654710477941E-4
290.42526	1354.4253	2538.0	-0.3893969	-0.39680618	-0.007469245294117645	-0.005463524705882353	-1.5128777465397904E-4	-1.0253314446366788E-4
283.95908	1346.4489	2555.0	-0.49057144	-0.49066317	-0.005951443529411767	-0.005520999411764704	8.928245674740462E-5	-3.3808650519029944E-6
276.36917	1338.3691	2571.0	-0.522845	-0.5588924	-0.0020170974999999987	-0.004264326874999998	2.458966268382355E-4	7.854203354779412E-5
270.21933	1331.9591	2588.0	-0.4816473	-0.50585157	0.002423394117647059	0.0031200488235294077	2.6120538927335636E-4	4.3437504108996506E-4
265.57745	1326.5775	2605.0	-0.35417426	-0.4006234	0.007498414117647058	0.006189892352941177	2.985305882352941E-4	1.8057903114186878E-4
262.93823	1320.8147	2621.0	-0.21164332	-0.3241193	0.008908183750000001	0.004781506250000001	8.811060202205896E-5	-8.802413143382348E-5
260.14484	1315.4346	2638.0	-0.112611495	-0.2731018	0.005825401470588235	0.0030010294117647053	-1.813401340830451E-4	-1.0473393166089976E-4
257.2043	1311.4087	2654.0	-0.06416126	-0.25763103	0.0030281396875000005	9.669231250000014E-4	-1.7482886144301466E-4	-1.27131642922794E-4
254.63576	1305.9536	2671.0	-0.08745099	-0.25755522	-0.0013699841176470593	4.45941176470644E-6	-2.5871316500865056E-4	-5.6615512543252644E-5
250.31694	1299.7559	2687.0	-0.1629065	-0.3017566	-0.004715969375	-0.0027625862500000008	-2.0912407858455882E-4	-1.729403538602942E-4
245.22464	1291.7808	2704.0	-0.2729879	-0.40824202	-0.006475376470588235	-0.006263848235294117	-1.0349453503460203E-4	-2.0595658737024216E-4
237.64722	1282.309	2720.0	-0.41115785	-0.5613197	-0.008635621874999999	-0.009567355	-1.3501533777573527E-4	-2.0646917279411764E-4
231.15656	1274.1565	2737.0	-0.4887394	-0.62749654	-0.004563620588235294	-0.003892755294117648	2.3952948745674737E-4	3.3379998269896183E-4
225.66747	1266.5566	2753.0	-0.46934503	-0.5696744	0.0012121481249999996	0.003613883749999998	3.6098554457720584E-4	4.691649402573529E-4
221.98773	1259.9755	2770.0	-0.3376237	-0.4583936	0.007748313529411763	0.006545929411764706	3.844803179065743E-4	1.7247327422145343E-4
219.1434	1252.5736	2787.0	-0.19947305	-0.38538548	0.008126508823529412	0.004294595294117648	2.2246782006920533E-5	-1.324314186851211E-4
216.25632	1246.0253	2804.0	-0.09260866	-0.36381206	0.0062861405882352955	0.0012690247058823535	-1.0825695501730099E-4	-1.7797474048442908E-4
214.34087	1240.0226	2820.0	-0.06036145	-0.37480026	0.002015450625	-6.867625000000002E-4	-2.66918122702206E-4	-1.222367003676471E-4
211.88979	1232.7795	2837.0	-0.070425265	-0.3782503	-5.91989117647059E-4	-2.0294352941176396E-4	-1.5337880839100346E-4	2.845993944636684E-5
209.58311	1225.3325	2855.0	-0.10929001	-0.41329724	-0.0021591525000000003	-0.0019470522222222236	-8.706463235294119E-5	-9.689492737835888E-5
207.69328	1219.0798	2870.0	-0.11552533	-0.4220932	-4.1568799999999924E-4	-5.863973333333327E-4	1.1623096666666675E-4	9.071032592592606E-5
205.8383	1212.3531	2887.0	-0.110977896	-0.41667104	2.674961176470582E-4	3.1895058823529465E-4	4.01873010380622E-5	5.3255760092272195E-5
205.0	1208.8962	2903.0	-0.08168743	-0.3138357	0.001830654125	0.00642720875	9.769737545955887E-5	3.8176613511029406E-4
204.08093	1204.1619	2920.0	-0.03145662	-0.22639024	0.0029547535294117654	0.005143850588235294	6.612349437716267E-5	-7.549165657439446E-5
204.0	1200.4159	2936.0	-0.004135005	-0.18069889	0.0017076009374999998	0.0028557093749999995	-7.794703699448535E-5	-1.430088258272059E-4
203.27228	1197.2722	2953.0	0.012965515	-0.16508275	0.0010059129411764706	9.185964705882353E-4	-4.127576448961936E-5	-1.1394781790657436E-4
203.0	1193.7853	2970.0	-0.0038438714	-0.15564793	-9.887874352941177E-4	5.549894117647065E-4	-1.173353162629758E-4	-2.1388650519031104E-5
203.0	1189.009	2987.0	-0.009229602	-0.21494918	-3.1680768235294114E-4	-0.0034883088235294116	3.9528220761245674E-5	-2.378410726643599E-4
203.0	1183.8977	3003.0	0.005443678	-0.2748347	9.1708E-4	-0.003742845	7.711798014705883E-5	-1.5908511029411764E-5
203.0	1177.0732	3019.0	0.007999019	-0.3781721	1.5970881249999995E-4	-0.0064585875000000015	-4.7335699218750005E-5	-1.697339062500001E-4
203.0	1169.4392	3036.0	0.015829481	-0.47688973	4.606154117647059E-4	-0.005806919411764706	1.7700388192041524E-5	3.833341695501736E-5
203.0	1160.9144	3052.0	0.002102528	-0.55066365	-8.579345625E-4	-0.004610869999999996	-8.240937339154411E-5	7.475308823529439E-5
203.91838	1151.3264	3069.0	0.015931003	-0.6321857	8.134397058823529E-4	-0.004795414705882354	9.831613343425606E-5	-1.085557093425634E-5
204.0	1142.8541	3086.0	0.03613143	-0.634076	0.001188260411764706	-1.111941176470595E-4	2.2048276816609E-5	2.755423875432526E-4
205.0	1135.9667	3102.0	0.05587444	-0.53885555	0.001233938125	0.005951278125000001	2.854857077205875E-6	3.789045151654413E-4
205.0	1130.5	3119.0	0.04361928	-0.3823346	-7.20891764705882E-4	0.00920711470588235	-1.149899935121107E-4	1.915197988754323E-4
206.42766	1124.717	3135.0	0.04409824	-0.2721481	2.9934999999999597E-5	0.006886656250000001	4.69266727941176E-5	-1.4502865349264678E-4
207.30501	1119.085	3153.0	0.052081216	-0.24841224	4.434986666666668E-4	0.0013186588888888888	2.297575925925929E-5	-3.0933318672839513E-4
208.20552	1112.3834	3168.0	0.07108811	-0.31488785	0.0012671262666666663	-0.004431707333333335	5.490850666666663E-5	-3.833577481481483E-4
209.00934	1104.9626	3185.0	0.06789304	-0.40758157	-1.8794529411764673E-4	-0.005452571764705881	-8.559244475201842E-5	-6.005084890426741E-5
209.96652	1098.1005	3202.0	0.067117155	-0.46134874	-4.564029411764729E-5	-0.0031627747058823514	8.370882352941144E-6	1.346939446366782E-4
210.86554	1092.4034	3218.0	0.051701996	-0.42662373	-9.634474374999999E-4	0.002170313125	-5.736294646139703E-5	3.3331798943014694E-4
212.0	1087.578	3235.0	0.07161532	-0.34044823	0.0011713719999999997	0.005069147058823527	1.255776139705882E-4	1.7051964316608983E-4
213.0	1083.7076	3252.0	0.07375206	-0.23136726	1.25690588235294E-4	0.006416527647058825	-6.15106712802768E-5	7.925768166089986E-5
214.0	1080.4797	3268.0	0.06826177	-0.1572661	-3.431431249999997E-4	0.0046313225	-2.9302107077205855E-5	-1.1157532169117656E-4
215.42836	1077.1433	3285.0	0.06727066	-0.12889872	-5.830058823529432E-5	0.0016686694117647057	1.6755443339100316E-5	-1.7427371107266436E-4
217.25458	1074.7455	3301.0	0.09170001	-0.122876726	0.0015268343750000002	3.763746249999993E-4	9.90709352022059E-5	-8.076842417279415E-5
219.14973	1069.7006	3318.0	0.12149996	-0.19153565	0.001752938235294118	-0.004038760235294117	1.3300227076124583E-5	-2.597138153114186E-4
221.0031	1064.9938	3334.0	0.13509223	-0.26969332	8.495168750000002E-4	-0.004884854375000001	-5.6463835018382365E-5	-5.288088373161772E-5
223.85999	1060.2101	3351.0	0.15030065	-0.31372985	8.946129411764706E-4	-0.0025903841176470564	2.6527097750864906E-6	1.3496883866782026E-4
226.5741	1055.6388	3368.0	0.16792391	-0.31694728	0.0010366623529411765	-1.8926058823529537E-4	8.355847750865057E-6	1.41242560553633E-4
230.43617	1050.8457	3384.0	0.2168929	-0.30264857	0.0030605618749999994	8.936693749999995E-4	1.2649372012867643E-4	6.768312270220594E-5
234.19164	1046.2125	3401.0	0.25955027	-0.2818545	0.002509257058823531	0.001223180588235294	-3.242969506920401E-5	1.9383012543252614E-5
238.0	1042.0	3417.0	0.26968452	-0.2813342	6.333906249999972E-4	3.251875000000182E-5	-1.1724165211397087E-4	-7.441636488970576E-5
241.75923	1035.8612	3434.0	0.25610393	-0.30697626	-7.988582352941179E-4	-0.0015083564705882365	-8.424993295847736E-5	-9.063971885813167E-5
246.66542	1029.3346	3451.0	0.266659	-0.37097043	6.208864705882352E-4	-0.0037643629411764717	8.351439446366783E-5	-1.3270626297577854E-4
251.37231	1022.6277	3468.0	0.2851952	-0.42661875	0.0010903647058823531	-0.0032734305882352924	2.7616366782006935E-5	2.887837370242231E-5
256.93457	1015.0654	3484.0	0.3247338	-0.474543	0.002471162500000002	-0.002995265625	8.629986213235307E-5	1.738531020220577E-5
261.68823	1007.4156	3500.0	0.34752795	-0.4928905	0.0014246343749999973	-0.001146718750000001	-6.54080078125003E-5	1.1553417968749994E-4
266.514	1001.729	3517.0	0.3389475	-0.44191647	-5.047323529411743E-4	0.0029984723529411766	-1.1349216046712773E-4	2.4383477076124574E-4
270.30676	996.0399	3533.0	0.27523315	-0.3701031	-0.003982146875000002	0.004488335624999999	-2.1733840762867672E-4	9.311645450367642E-5
274.0	992.0	3550.0	0.22035474	-0.2768325	-0.003228141764705882	0.005486505882352943	4.435324178200706E-5	5.8715897491349654E-5
278.24597	986.7539999999999	3567.0	0.18752351	-0.21872754	-0.001931248823529411	0.0034179388235294106	7.628782006920416E-5	-1.2168041522491368E-4
281.69287	983.3071	3584.0	0.20125733	-0.19629708	8.078717647058828E-4	0.001319438823529411	1.6112474048442907E-4	-1.234411764705882E-4
287.53445	977.4656	3600.0	0.27452463	-0.25477996	0.004579206249999999	-0.003655180000000001	2.3570840533088225E-4	-3.109136764705882E-4
295.18274	972.8629000000001	3617.0	0.40673673	-0.28601927	0.007777182352941177	-0.0018376064705882332	1.8811624134948106E-4	1.069160899653981E-4
301.66232	968.2533000000001	3633.0	0.47801366	-0.30551106	0.004454808125000001	-0.0012182368750000006	-2.076483892463235E-4	3.871059972426454E-5
307.55872	964.2942	3650.0	0.46135995	-0.2756305	-9.796299999999993E-4	0.00175768	-3.1967283088235295E-4	1.7505393382352945E-4
313.20612	960.5292999999999	3667.0	0.40342265	-0.2370535	-0.0034080764705882367	0.002269235294117647	-1.428497923875434E-4	3.0091487889273355E-5
317.24548	956.7545	3683.0	0.28283226	-0.19872122	-0.0075368993749999995	0.0023957674999999998	-2.580514315257352E-4	7.908262867647049E-6
322.5	953.0	3700.0	0.23576374	-0.20403317	-0.0027687364705882354	-3.124676470588241E-4	2.804801708477508E-4	-1.5930794982698963E-4
326.12173	949.2522	3716.0	0.2061905	-0.20903985	-0.0018483275	-3.129174999999991E-4	5.752556066176471E-5	-2.811580882343837E-8
328.5253	944.47473	3733.0	0.16463992	-0.25432205	-0.0024441517647058827	-0.0026636588235294132	-3.504848615916957E-5	-1.3827890138408318E-4
333.30298	940.697	3749.0	0.1983462	-0.25867748	0.0021066425000000003	-2.722143749999996E-4	2.8442464154411766E-4	1.4946527803308835E-4
337.9981	937.00183	3766.0	0.25376096	-0.24681881	0.003259691764705881	6.975688235294127E-4	6.782642733564004E-5	5.7046070501730134E-5
343.5713	933.28577	3783.0	0.31084007	-0.22435898	0.0033575947058823554	0.0013211664705882345	5.758996539792612E-6	3.6682214532871874E-5
347.55588	931.22205	3799.0	0.33358532	-0.16979598	0.0014215781249999997	0.0034101875	-1.2100103630514723E-4	1.3056381433823534E-4
352.329	929.33545	3816.0	0.30196455	-0.10740905	-0.0018600452941176483	0.0036698194117647065	-1.930366717128028E-4	1.527246539792391E-5
356.7285	927.4238	3833.0	0.25721017	-0.071220376	-0.002632610588235293	0.002128745529411765	-4.5445017301037924E-5	-9.065140484429068E-5
360.96237	925.5188	3849.0	0.25058514	-0.06452474	-4.14064375000002E-4	4.184772500000003E-4	1.386591383272057E-4	-1.0689176746323529E-4
365.9915	923.66956	3866.0	0.2590204	-0.08255684	4.961917647058824E-4	-0.0010607117647058828	5.354447880622849E-5	-8.701111851211077E-5
372.73898	920.75366	3883.0	0.34964675	-0.14274602	0.005330961764705884	-0.0035405399999999996	2.843982352941178E-4	-1.4587224913494804E-4
381.41647	917.8959	3899.0	0.47090176	-0.17575653	0.007578438125	-0.0020631568749999996	1.4046727251838223E-4	9.23364453125E-5
390.79062	914.08374	3915.0	0.5972638	-0.21481137	0.0078976275	-0.0024409275000000005	1.994933593750005E-5	-2.3610664062500056E-5
398.43408	910.28296	3932.0	0.6304934	-0.24857813	0.0019546823529411747	-0.0019862800000000004	-3.495850086505192E-4	2.6743970588235296E-5
407.0482	907.47595	3948.0	0.5740473	-0.2310921	-0.0035278812499999965	0.0010928768750000008	-3.426602251838232E-4	1.9244730468750008E-4
415.5715	903.71423	3965.0	0.52126837	-0.21747853	-0.003104642941176471	8.007982352941171E-4	2.489637110726621E-5	-1.718109645328728E-5
423.0534	900.97327	3982.0	0.47147447	-0.19083647	-0.002929052941176474	0.0015671799999999996	1.0328823529411574E-5	4.508128027681662E-5
430.62894	898.5928	3999.0	0.45129663	-0.15696402	-0.0011869317647058824	0.001992497058823529	1.0247771626297599E-4	2.501865051903115E-5
435.8735	896.70886	4016.0	0.38188803	-0.120206416	-0.004082858823529411	0.0021622120000000006	-1.703486505190311E-4	9.983231833910085E-6
440.4095	896.0	4031.0	0.27489716	-0.06325976	-0.007132724666666668	0.0037964437333333333	-2.0332438954248378E-4	1.0894878222222218E-4
444.10715	894.9464	4048.0	0.18727079	-0.011240247	-0.0051544923529411755	0.003059971352941176	1.1636660668973486E-4	-4.332190472895042E-5
446.879	894.06055	4065.0	0.11529404	-0.0023516603	-0.004233926470588235	5.228580411764705E-4	5.415093425605533E-5	-1.4924195951557094E-4
448.81253	894.0	4081.0	0.072526194	-0.0047666887	-0.002672990375	-1.5093927499999998E-4	9.755850597426469E-5	-4.2112332261029406E-5
453.17285	893.27576	4098.0	0.11069863	-0.0076744254	0.002245437411764706	-1.7104333529411765E-4	2.8931928157439446E-4	-1.1825917820069213E-6
458.79895	893.0	4114.0	0.24124485	-0.022261823	0.00815913875	-9.1171235E-4	3.6960633363970584E-4	-4.629181341911765E-5
464.4538	891.5154	4132.0	0.36969265	-0.036620613	0.007135988888888889	-7.977105555555557E-4	-5.684165895061725E-5	6.3334330246913455E-6
470.06775	890.64404	4148.0	0.42626143	-0.06423442	0.003535548749999999	-0.0017258629374999998	-2.2502750868055562E-4	-5.8009523871527755E-5
475.7454	890.0	4164.0	0.41497564	-0.08051053	-7.053618750000011E-4	-0.0010172568749999998	-2.650569140625E-4	4.428787890625E-5
482.64926	888.83765	4181.0	0.38435692	-0.065533474	-0.0018011011764705875	8.810032941176472E-4	-6.445525302768155E-5	1.1166236288927336E-4
489.02008	889.0	4198.0	0.39958838	-0.035746574	8.959682352941194E-4	0.0017521705882352935	1.5865114186851216E-4	5.124513494809684E-5
497.50244	889.0	4214.0	0.46483967	0.007141383	0.004078205624999998	0.0026804973125000003	1.988898368566174E-4	5.802042026654417E-5
505.89502	889.77905	4231.0	0.5362278	0.036068544	0.004199301764705885	0.001701597705882353	7.123302335640453E-6	-5.7582329801038074E-5
516.45593	890.0	4247.0	0.62432766	0.055712275	0.005506241249999995	0.0012277331874999999	8.168371783088185E-5	-2.9616532398897072E-5
526.8197	891.0	4264.0	0.6868391	0.07220215	0.0036771435294117695	9.69992647058824E-4	-1.0759398356401326E-4	-1.5161208261245639E-5
534.6037	892.4009	4281.0	0.63835144	0.07616033	-0.0028522152941176495	2.3283411764705834E-4	-3.840799307958482E-4	-4.336226643598621E-5
544.968	894.39355	4297.0	0.5840876	0.112613186	-0.003391489999999997	0.0022783035000000004	-3.370466911764672E-5	1.2784183639705888E-4
556.4194	898.4055	4314.0	0.6060817	0.19443233	0.0012937705882352885	0.004812890823529411	2.756035640138403E-4	1.4909337197231825E-4
567.403	902.1343	4330.0	0.6644042	0.2721398	0.0036451562500000034	0.004856716875	1.469616038602947E-4	2.739128216911835E-6
579.7998	906.94275	4347.0	0.75785404	0.3267497	0.005497049411764706	0.003212347058823529	1.0893489186851192E-4	-9.672763624567477E-5
588.4167	909.8541	4363.0	0.7373998	0.30632204	-0.0012783899999999973	-0.0012767287499999974	-4.2346496323529396E-4	-2.8056723805147037E-4
596.211	912.73694	4380.0	0.55318296	0.22135088	-0.010836284705882356	-0.004998303529411766	-5.622291003460211E-4	-2.189161634948099E-4
602.86847	914.6228	4397.0	0.3805443	0.12395038	-0.010155215294117647	-0.005729441176470588	4.006290657439462E-5	-4.3008096885813065E-5
608.39246	916.4641	4414.0	0.26184064	0.06747213	-0.006982568235294117	-0.0033222499999999997	1.866262975778547E-4	1.4159948096885815E-4
614.26483	918.42163	4430.0	0.23196243	0.06308701	-0.001867388125000001	-2.740700000000004E-4	3.1969875689338227E-4	1.9051124999999996E-4
618.8759	920.292	4447.0	0.24186781	0.08615242	5.826694117647054E-4	0.0013567888235294114	1.4412103157439448E-4	9.593287197231834E-5
623.3447	923.17236	4463.0	0.24011861	0.13060308	-1.0932499999999866E-4	0.002778166250000001	-4.3249650735294004E-5	8.883608915441185E-5
627.06024	925.03015	4480.0	0.21865207	0.14567243	-0.001262737647058824	8.864323529411753E-4	-6.78478027681662E-5	-1.112784645328721E-4
629.9402	927.9402	4496.0	0.18180929	0.16231497	-0.0023026737499999995	0.0010401587500000007	-6.499600643382347E-5	9.607899816176584E-6
631.78503	929.0	4513.0	0.110151626	0.13436748	-0.004215156705882354	-0.0016439699999999996	-1.1249899740484436E-4	-1.5788992647058827E-4
633.0	930.7074	4530.0	0.048749916	0.08340209	-0.0036118652941176475	-0.0029979641176470597	3.548773010380625E-5	-7.964671280276824E-5
634.0	931.6018	4546.0	0.010148294	0.047188267	-0.0024126013749999997	-0.0022633639375	7.495399494485299E-5	4.5912511259191236E-5
634.0	932.5	4563.0	-0.0058977576	0.04549247	-9.438853882352941E-4	-9.975276470588229E-5	8.63950580449827E-5	1.2727124545847753E-4
635.0	934.35803	4579.0	-0.0061892737	0.05096031	-1.8219756249999997E-5	3.417400000000001E-4	5.785410199908088E-5	2.759329779411765E-5
636.0	936.2051	4596.0	0.018056946	0.09538957	0.001426248217647059	0.0026134858823529416	8.496870434688582E-5	1.3363211072664363E-4
638.1116	939.22314	4613.0	0.07189017	0.1409696	0.0031666602352941175	0.0026811782352941173	1.023771775086505E-4	3.9819031141868055E-6
640.98035	944.94116	4629.0	0.14649136	0.2686384	0.004662574374999999	0.0079793	9.34946337316176E-5	3.311326102941177E-4
644.6417	952.28345	4646.0	0.22190575	0.42816046	0.004436140588235295	0.009383650588235296	-1.3319634515570798E-5	8.2608858131488E-5
647.75836	959.0334	4663.0	0.26652688	0.5332535	0.002624772352941177	0.006181943529411767	-1.065510726643599E-4	-1.8833570934256055E-4
650.67175	966.6868999999999	4679.0	0.2419429	0.5612568	-0.001536498750000002	0.001750206249999997	-2.600794439338237E-4	-2.769835799632356E-4
651.54425	973.1771000000001	4696.0	0.13708264	0.49564484	-0.006168250588235293	-0.003859527058823531	-2.7245599048442886E-4	-3.299843122837369E-4
653.4157	979.2471	4712.0	0.064713426	0.4108692	-0.004523075875	-0.005298477499999999	1.0282341957720581E-4	-8.993440257352926E-5
654.0	984.8784	4729.0	0.019081494	0.34491777	-0.002684231294117647	-0.00387949588235294	1.0816732828719724E-4	8.346950692041524E-5
656.1812	990.5437	4745.0	0.043980524	0.31070888	0.001556189375	-0.0021380556249999995	2.650262918198529E-4	1.0884001608455878E-4
659.09155	997.3661	4762.0	0.1213648	0.33080345	0.004552016235294117	0.0011820335294117634	1.7622510942906573E-4	1.9529936202422135E-4
660.907	1004.6279	4779.0	0.16206579	0.4019423	0.002394175882352941	0.004184638235294116	-1.2693178546712802E-4	1.7662380622837366E-4
662.7997	1011.1986999999999	4795.0	0.14918143	0.44661495	-8.05272499999999E-4	0.0027920406250000022	-1.9996552389705874E-4	-8.70373506433821E-5
664.0	1018.7998	4812.0	0.116341	0.4680395	-0.0019317900000000003	0.0012602676470588228	-6.626573529411772E-5	-9.010429282006938E-5
665.0	1026.4517	4828.0	0.050005574	0.47263688	-0.004145964125	2.87336249999999E-4	-1.383858828125E-4	-6.0808212316176485E-5
666.49786	1035.4893	4845.0	0.040819988	0.50325906	-5.403285882352939E-4	0.0018013047058823529	2.1209620804498271E-4	8.905696799307964E-5
667.31476	1045.8885	4862.0	0.04138148	0.6003487	3.30289411764704E-5	0.005711155294117646	3.3726913494809664E-5	2.299912110726643E-4
669.27875	1054.3938	4878.0	0.07524676	0.62127024	0.00211658	0.001307596250000001	1.3022194117647058E-4	-2.752224402573528E-4
672.1184	1062.592	4894.0	0.14885016	0.57389045	0.004600212500000001	-0.002961236874999995	1.5522703125000006E-4	-2.6680207031249976E-4
674.01276	1072.0638	4911.0	0.16574487	0.54940504	9.93806470588234E-4	-0.00144031823529412	-2.1214153114186863E-4	8.946580233563971E-5
675.0	1079.4386	4928.0	0.13964988	0.49098977	-0.001534999411764705	-0.0034361923529411774	-1.487532871972317E-4	-1.174043598615916E-4
675.0	1086.3406	4944.0	0.04569604	0.4434033	-0.005872115000000001	-0.0029741543749999995	-2.7106972426470596E-4	2.887737362132362E-5
674.3024	1091.3951	4961.0	-0.05282634	0.3540432	-0.005795434117647058	-0.005256476470588235	4.510640138408378E-6	-1.3425424091695505E-4
674.0	1094.1215	4978.0	-0.096660845	0.18415645	-0.002578500294117647	-0.009993338235294118	1.8923140138408303E-4	-2.786389273356402E-4
672.55475	1097.8905	4994.0	-0.10327564	0.09693837	-4.134246875000004E-4	-0.00545113	1.353172254136029E-4	2.838880147058824E-4
671.6828	1101.9517	5011.0	-0.09196103	0.10677551	6.655652941176472E-4	5.786552941176475E-4	6.346999891868515E-5	3.546932525951558E-4
670.81537	1106.554	5027.0	-0.077385545	0.19101042	9.109678125E-4	0.005264681874999999	1.5337657398897044E-5	2.9287666130514695E-4
669.8963	1113.4148	5044.0	-0.06789991	0.346773	5.579785294117651E-4	0.009162504705882354	-2.0764075475778523E-5	2.292836959342562E-4
669.0	1118.9404	5061.0	-0.075664684	0.4328959	-4.56751411764706E-4	0.005066052941176471	-5.968999653979242E-5	-2.40967750865052E-4
668.0	1124.4337	5077.0	-0.06386191	0.42327714	7.376733750000001E-4	-6.011725000000002E-4	7.465154917279414E-5	-3.5420159007352943E-4
666.26526	1128.4695	5094.0	-0.07652378	0.3369327	-7.448158823529415E-4	-0.0050790847058823545	-8.720525043252597E-5	-2.634066003460208E-4
664.4116	1132.1768	5111.0	-0.103028156	0.22706056	-0.0015590809411764703	-0.006463067058823528	-4.7897944636678164E-5	-8.141072664359844E-5
661.95	1135.525	5127.0	-0.13573718	0.16068715	-0.002044314000000001	-0.004148338125	-3.032706617647067E-5	1.4467055836397052E-4
659.5946	1138.8108	5144.0	-0.17525259	0.14732166	-0.0023244358823529413	-7.862052941176476E-4	-1.647775778546707E-5	1.9777251946366775E-4
657.6999	1142.6002	5160.0	-0.16093653	0.16732103	8.947537500000012E-4	0.001249960625000001	2.011993520220589E-4	1.2726036994485304E-4
655.80676	1147.5797	5177.0	-0.12830548	0.23871277	0.0019194735294117643	0.004199514117647058	6.0277634083044886E-5	1.7350314662629746E-4
655.0	1152.0363	5193.0	-0.0829789	0.2906162	0.0028329112500000003	0.003243964375	5.708985753676475E-5	-5.97218589154411E-5
653.08734	1156.738	5210.0	-0.058841705	0.32248488	0.0014198349999999995	0.0018746282352941166	-8.312213235294122E-5	-8.054918468858138E-5
651.236	1161.292	5226.0	-0.08091534	0.31313872	-0.0013796021875	-5.841349999999995E-4	-1.7496482421874997E-4	-1.5367270220588224E-4
649.2954	1165.4092	5243.0	-0.10738788	0.28388315	-0.0015572082352941178	-0.0017209158823529417	-1.0447414576124571E-5	-6.686946366782013E-5
647.42096	1169.7372	5260.0	-0.12767471	0.2478531	-0.00119334294117647	-0.0021194147058823517	2.140384083044986E-5	-2.344110726643588E-5
645.08417	1173.9159	5276.0	-0.13680443	0.24783538	-5.706075000000005E-4	-1.107499999999928E-6	3.892096507352935E-5	1.32394200367647E-4
642.64215	1179.0735	5293.0	-0.14611088	0.26378894	-5.474382352941173E-4	9.384447058823549E-4	1.3628979238754798E-6	5.526777681660911E-5
639.57043	1184.6444	5310.0	-0.17070614	0.3157198	-0.0014467800000000004	0.0030547564705882334	-5.290245674740489E-5	1.244889273356399E-4
636.80115	1190.2983	5326.0	-0.18746482	0.36319947	-0.0010474174999999999	0.002967479375000002	2.496015625000003E-5	-5.4548184742644705E-6
635.03577	1197.8569	5343.0	-0.17234248	0.42251375	8.895494117647065E-4	0.003489075294117647	1.1393923010380626E-4	3.0682112889273235E-5
632.12976	1207.3511	5359.0	-0.15628959	0.53193736	0.0010033056249999991	0.006838975625	7.109763327205788E-6	2.093687706801471E-4
629.2558	1217.721	5376.0	-0.16285174	0.6464141	-3.860088235294111E-4	0.006733925882352939	-8.172437932525943E-5	-6.179396626297725E-6
626.32263	1228.3867	5392.0	-0.16961294	0.7319314	-4.225749999999997E-4	0.005344831250000001	-2.285386029411788E-6	-8.681841452205861E-5
623.47144	1235.5857	5409.0	-0.18584597	0.66058326	-9.548841176470593E-4	-0.004196949411764706	-3.131230103806233E-5	-5.61281215397924E-4
620.1546	1242.6908	5426.0	-0.19039485	0.47572696	-2.6758117647058855E-4	-0.010873900000000002	4.042958477508652E-5	-3.927617993079586E-4
617.6784	1247.6432	5442.0	-0.17916158	0.3173422	7.020793750000011E-4	-0.009899047499999997	6.0603784466911856E-5	6.092828125000031E-5
614.83923	1251.3215	5459.0	-0.1733543	0.17286457	3.416047058823528E-4	-0.00849868411764706	-2.1204392301038133E-5	8.237431660899633E-5
611.89056	1255.1095	5475.0	-0.1609226	0.12053599	7.769812499999994E-4	-0.00327053625	2.721103400735291E-5	3.2675924172794125E-4
610.09125	1257.9087	5492.0	-0.13689075	0.116261736	0.0014136382352941174	-2.514267058823524E-4	3.7450410899654E-5	1.7759467906574398E-4
607.1476	1261.7048	5509.0	-0.1350942	0.120710045	1.0567941176470635E-4	2.616652352941175E-4	-7.693875432525947E-5	3.0181878892733522E-5
604.2674	1264.4652	5525.0	-0.16274273	0.16207252	-0.0017280331250000003	0.0025851546874999997	-1.1460703354779416E-4	1.4521809076286764E-4
600.17487	1269.2168	5542.0	-0.19665201	0.21291186	-0.001994663529411764	0.0029905494117647064	-1.568414143598609E-5	2.3846748486159217E-5
595.4837	1273.0109	5559.0	-0.2676318	0.2525371	-0.004175281764705881	0.0023308964705882357	-1.2827166089965397E-4	-3.880311418685122E-5
589.98267	1276.6782	5575.0	-0.3467291	0.2617061	-0.004943581250000002	5.730624999999989E-4	-4.801871783088256E-5	-1.098646231617648E-4
584.2898	1279.2367	5592.0	-0.38673863	0.21323864	-0.0023535017647058833	-0.002851027058823529	1.52357616782007E-4	-2.0141703287197222E-4
578.52466	1282.1584	5608.0	-0.39879188	0.16650143	-7.533281249999975E-4	-0.002921075625	1.0001085248161786E-4	-4.378035386029452E-6
572.993	1285.0023	5625.0	-0.37165332	0.13166845	0.00159638588235294	-0.0020489988235294124	1.3821847102076103E-4	5.1298635380622806E-5
566.4301	1287.7849	5641.0	-0.37249297	0.13146275	-5.24781249999981E-5	-1.2856250000000194E-5	-1.0305400045955863E-4	1.2725891084558826E-4
560.6013	1290.5991	5658.0	-0.37876683	0.14660332	-3.6905058823529527E-4	8.906217647058835E-4	-1.8621909602076304E-5	5.314576557093434E-5
553.36176	1294.3191	5675.0	-0.4063632	0.1919188	-0.00162331588235294	0.0026656164705882346	-7.378031141868499E-5	1.0441145328719713E-4
546.0	1299.5	5691.0	-0.4559407	0.26589498	-0.00309859375	0.00462351125	-9.220486672794124E-5	1.2236842371323535E-4
539.2695	1301.8652	5708.0	-0.45283723	0.26091427	1.8255705882352924E-4	-2.9298294117647053E-4	1.9300887110726642E-4	-2.8920554065743945E-4
532.749	1304.3127	5724.0	-0.42456886	0.2132238	0.0017667731249999992	-0.002980654375000001	9.901350413602937E-5	-1.6797946461397063E-4
525.3879	1306.204	5741.0	-0.43576282	0.12908734	-6.584682352941178E-4	-0.0049492035294117645	-1.4266125648788923E-4	-1.1579700908304492E-4
517.7223	1307.0	5757.0	-0.43618897	0.041870218	-2.6634375000000876E-5	-0.005451070125	3.948961626838231E-5	-3.1366662224264694E-5
510.18948	1308.0	5774.0	-0.4646459	0.004167671	-0.0016739370588235289	-0.0022177968823529413	-9.690015787197223E-5	1.9019254368512106E-4
502.55084	1309.8623	5791.0	-0.4684646	0.020088648	-2.2462941176470638E-4	9.365280588235293E-4	8.525339100346015E-5	1.8554852595155708E-4
494.06662	1311.7334	5807.0	-0.49212953	0.074263915	-0.0014790581249999983	0.0033859541875	-7.840179457720575E-5	1.5308913304227942E-4
485.44608	1313.6384	5824.0	-0.52419615	0.11963719	-0.0018862717647058819	0.0026690161764705883	-2.39537435121108E-5	-4.2172824178200685E-5
479.5866	1314.0	5841.0	-0.47290754	0.106075026	0.003016977058823527	-7.977743529411765E-4	2.8842640138408286E-4	-2.0392885467128028E-4
472.84064	1315.0	5857.0	-0.4037898	0.05773169	0.004319858750000002	-0.0030214585	8.143010569852972E-5	-1.3898025919117647E-4
466.21667	1315.0	5874.0	-0.355631	-0.003859273	0.002832870588235294	-0.0036229978235294115	-8.746989186851226E-5	-3.538466608996538E-5
461.53125	1314.0	5891.0	-0.28067333	-0.06454026	0.004409274705882351	-0.0035694698235294122	9.272965397923865E-5	3.1487058823529E-6
458.93756	1314.0	5907.0	-0.19727549	-0.06676511	0.005212365	-1.3905312500000003E-4	5.0193143382353054E-5	2.1440104365808826E-4
457.08633	1313.0863	5924.0	-0.10197058	-0.057221532	0.005606171176470588	5.613869411764708E-4	2.3165069204152245E-5	4.120235683391005E-5
455.18094	1313.0	5940.0	-0.009946081	-0.044438303	0.005751531187500001	7.989518125E-4	9.085000689338274E-6	1.4847804457720573E-5
453.5	1313.0	5957.0	-0.016647704	-0.013424127	-3.9421311764705874E-4	0.001824363294117647	-3.615143708910035E-4	6.0318322448096884E-5
452.3956	1312.0	5973.0	-0.031549934	-0.027996704	-9.313893750000002E-4	-9.107860625000001E-4	-3.3573516084558835E-5	-1.7094683478860293E-4
450.5197	1311.5198	5991.0	-0.07208514	-0.030203555	-0.002251955888888889	-1.226028333333333E-4	-7.33648063271605E-5	4.3787957175925935E-5
448.62747	1309.6274	6006.0	-0.09445002	-0.06929279	-0.0014909919999999994	-0.0026059490000000006	5.073092592592598E-5	-1.6555641111111116E-4
444.5157	1307.7578	6023.0	-0.17441428	-0.12646756	-0.00470378	-0.0033632217647058824	-1.8898752941176478E-4	-4.454545674740481E-5
442.89816	1307.0	6040.0	-0.1945816	-0.11977492	-0.00118631294117647	3.9368470588235294E-4	2.069098269896194E-4	2.209944982698962E-4
441.008	1305.0079	6056.0	-0.15035145	-0.107139565	0.0027643843749999997	7.897096875000001E-4	2.4691858226102937E-4	2.4751561351102945E-5
439.0998	1304.0999	6073.0	-0.11671685	-0.07876629	0.0019785058823529413	0.0016690161764705885	-4.6228146626297555E-5	5.172391111591697E-5
438.5	1303.5	6090.0	-0.09234981	-0.060556505	0.0014333552941176466	0.0010711638235294122	-3.206768166089969E-5	-3.516778546712802E-5
438.35193	1303.0	6106.0	0.009158034	-0.02835007	0.00634424025	0.0020129021874999995	3.069303097426471E-4	5.8858647748161706E-5
438.0	1301.5	6123.0	0.01530373	-0.032658175	3.6151152941176466E-4	-2.5341794117647034E-4	-3.519252188581315E-4	-1.333129487456747E-4
435.565	1299.5651	6140.0	-0.03557268	-0.07491108	-0.0029927300000000003	-0.0024854650000000005	-1.9730832525951557E-4	-1.3129688581314884E-4
432.3763	1294.0645	6156.0	-0.14063479	-0.22535498	-0.006566381875000001	-0.009402743750000001	-2.2335324218750004E-4	-4.32329921875E-4
426.34805	1286.1307	6173.0	-0.31452432	-0.43357864	-0.010228795882352941	-0.012248450588235295	-2.1543611807958474E-4	-1.6739451989619374E-4
420.77423	1277.699	6189.0	-0.42980686	-0.62480587	-0.007205158749999999	-0.011951701874999998	1.8897732077205888E-4	1.8546794577206042E-5
416.05045	1272.0757	6206.0	-0.448265	-0.6103065	-0.0010857729411764712	8.529041176470594E-4	3.599638711072663E-4	7.532121172145329E-4
412.3905	1267.3905	6222.0	-0.29999134	-0.36876574	0.009267103750000002	0.015096297499999998	6.470547931985295E-4	8.902120863970586E-4
409.2504	1262.7512	6239.0	-0.215183	-0.25082406	0.00498872588235294	0.006937745882352941	-2.516692863321801E-4	-4.799148010380622E-4
406.76523	1259.3826	6256.0	-0.11041135	-0.15927528	0.006163038235294118	0.005385222352941178	6.907719723183402E-5	-9.132491349480958E-5
404.5	1256.0	6272.0	-0.08850855	-0.13721612	0.001368925	0.0013786974999999996	-2.996320772058824E-4	-2.5040780330882367E-4
401.60764	1250.823	6289.0	-0.116252504	-0.20038395	-0.0016319972941176472	-0.0037157547058823534	-1.7652484083044984E-4	-2.996736591695502E-4
397.51614	1247.5161	6306.0	-0.172601	-0.22691354	-0.003314617411764706	-0.0015605641176470583	-9.897765397923875E-5	1.2677591695501735E-4
393.6961	1241.5442	6322.0	-0.23248242	-0.29494098	-0.0037425887499999994	-0.004251715000000001	-2.674820863970585E-5	-1.6819693014705894E-4
389.95032	1235.9254	6339.0	-0.2576574	-0.36396816	-0.0014808811764705874	-0.004060422352941175	1.3304162197231838E-4	1.1252508650519216E-5
386.17972	1232.1797	6355.0	-0.26063526	-0.3356538	-1.8611624999999993E-4	0.001769647499999999	8.092280790441171E-5	3.6437936580882335E-4
384.2414	1229.2413	6371.0	-0.19775952	-0.25086287	0.003929733749999999	0.005299433124999999	2.5724062499999994E-4	2.2061160156250001E-4
382.294	1226.2941	6388.0	-0.11281638	-0.15965879	0.004996655294117647	0.005364945882352943	6.276009083044987E-5	3.853691608996682E-6
381.21375	1225.2137	6405.0	-0.051745117	-0.054581374	0.003592427235294117	0.006181024470588235	-8.260165051903117E-5	4.800462283737015E-5
381.0	1223.5308	6422.0	0.0062031564	-0.025908558	0.0034087219647058824	0.0016866362352941176	-1.0806192387543218E-5	-2.643757785467128E-4
379.83823	1222.8383	6438.0	0.010036019	-0.014937763	2.3955391250000003E-4	6.856746875000001E-4	-1.9807300326286765E-4	-6.256009673713234E-5
380.0	1221.8883	6455.0	0.009571723	-0.012483182	-2.7311529411764674E-5	1.4438711764705876E-4	-1.5697967171280275E-5	-3.184044528546714E-5
377.87308	1218.7462	6471.0	-0.036192607	-0.08171419	-0.0028602706250000004	-0.004326938000000001	-1.7705994347426472E-4	-2.794578198529412E-4
376.02814	1216.0563	6488.0	-0.10076758	-0.16236262	-0.0037985278235294112	-0.004744025294117648	-5.5191599913494756E-5	-2.453454671280276E-5
374.13837	1212.2767	6504.0	-0.14612465	-0.23803271	-0.002834816875	-0.004729380625	6.0231934283088204E-5	9.152918198529914E-7
373.0	1209.2484	6521.0	-0.13806912	-0.27396545	4.7385470588235323E-4	-0.0021136905882352935	1.9462774005190312E-4	1.538641198096886E-4
372.0	1207.3344	6538.0	-0.09040178	-0.20224835	0.0028039611764705875	0.004218652941176471	1.3706508650519026E-4	3.724907958477508E-4
371.0	1205.4674	6554.0	-0.039868575	-0.11616916	0.0031583253125	0.005379949375	2.2147758501838273E-5	7.258102711397058E-5
371.0	1203.5426	6571.0	-0.0076678647	-0.07441988	0.001894159429411765	0.00245584	-7.43626990051903E-5	-1.7200643382352942E-4
371.0	1201.6549	6588.0	0.018315643	-0.06889374	0.0015284416294117646	3.2506705882352934E-4	-2.1512811764705897E-5	-1.253395847750865E-4
371.0	1199.8308	6604.0	0.025385082	-0.09711396	4.418399375E-4	-0.0017637637500000003	-6.791260574448529E-5	-1.305519255514706E-4
369.9362	1197.9362	6621.0	0.0018323173	-0.11271964	-0.0013854567470588234	-9.17981176470588E-4	-1.0748804026816608E-4	4.975191608996543E-5
370.0	1195.0804	6637.0	-0.020603543	-0.1404871	-0.00140224126875	-0.0017354662500000005	-1.0490326056985329E-6	-5.109281709558828E-5
370.0	1191.364	6654.0	-0.02752894	-0.18999065	-4.0737629411764705E-4	-0.0029119735294117653	5.852146909602076E-5	-6.920631055363323E-5
369.26703	1187.534	6670.0	-0.018133977	-0.24728398	5.871851875E-4	-0.0035808331249999985	6.216009260110293E-5	-4.1803724724264575E-5
369.0	1184.7756	6687.0	-0.022082979	-0.24660327	-2.3229423529411765E-4	4.004176470588078E-5	-4.820467192906574E-5	2.129926405709341E-4
369.0	1181.9983	6704.0	-0.013777784	-0.201204	4.885408823529411E-4	0.002670545294117648	4.240206574394463E-5	1.5473550173010394E-4
369.0	1179.5848	6721.0	-0.010455792	-0.15238452	1.9541129411764703E-4	0.0028717341176470587	-1.72429169550173E-5	1.1834636678200624E-5
370.2691	1176.731	6737.0	0.03621312	-0.13535255	0.002916807	0.0010644981250000005	1.7008723161764707E-4	-1.1295224954044114E-4
370.0	1172.748	6754.0	0.051169172	-0.17747097	8.797677647058822E-4	-0.00247755411764706	-1.1982583737024221E-4	-2.0835601427335649E-4
370.0	1168.8813	6770.0	0.024497982	-0.23047157	-0.0016669493749999998	-0.003312537499999999	-1.5916982123161761E-4	-5.218646139705868E-5
371.0	1165.244	6787.0	0.031661373	-0.25478193	4.2137594117647046E-4	-0.0014300211764705884	1.2284266565743942E-4	1.1073625432525944E-4
371.80292	1161.3942	6803.0	0.034453064	-0.2588617	1.7448068749999993E-4	-2.549856249999989E-4	-1.5430953354779408E-5	7.343972196691184E-5
372.68665	1157.6267	6820.0	0.052317925	-0.24018231	0.0010508741764705884	0.0010987876470588214	5.1552558174740495E-5	7.963372188581296E-5
374.0	1154.8242	6836.0	0.0936742	-0.19849576	0.0025847671875	0.002605409375000001	9.586831318933822E-5	9.416385799632373E-5
375.47122	1151.0575	6853.0	0.09311019	-0.19204211	-3.317705882352963E-5	3.796264705882356E-4	-1.5399672037197233E-4	-1.3092840614186855E-4
376.0	1148.3248	6870.0	0.08112319	-0.17254274	-7.051176470588234E-4	0.0011470217647058818	-3.9525916955017286E-5	4.514089965397919E-5
378.23483	1144.5303	6887.0	0.09269177	-0.1897536	6.805047058823535E-4	-0.0010124035294117645	8.150719723183394E-5	-1.2702501730103803E-4
380.0992	1141.8015	6903.0	0.111383	-0.19168165	0.0011682018749999993	-1.205031250000009E-4	3.0481073069852864E-5	5.574377527573522E-5
381.99042	1138.0192	6920.0	0.12827364	-0.20991099	9.935670588235293E-4	-0.0010723141176470579	-1.0272636245674709E-5	-5.5988881920415115E-5
384.84274	1134.3145	6936.0	0.16129953	-0.22272688	0.002064118125	-8.009931249999998E-4	6.690944163602943E-5	1.6957562040441132E-5
387.50552	1131.2472	6953.0	0.17843431	-0.22523539	0.0010079282352941186	-1.47559411764707E-4	-6.212881704152245E-5	3.843727724913487E-5
389.5	1128.0	6969.0	0.1680147	-0.20793341	-6.512256250000015E-4	0.0010813737499999997	-1.036971162683825E-4	7.680832261029417E-5
392.0643	1124.4679	6986.0	0.15150464	-0.20083731	-9.711799999999995E-4	4.174176470588248E-4	-1.882084558823518E-5	-3.9056241349480874E-5
394.3466	1121.3069	7003.0	0.14039287	-0.18179066	-6.536335294117642E-4	0.0011203911764705882	1.8679204152249134E-5	4.135138408304491E-5
396.2542	1119.7458	7019.0	0.120089166	-0.14282973	-0.0012689815000000004	0.0024350581250000003	-3.845924816176476E-5	8.216668428308825E-5
397.12918	1117.8708	7036.0	0.078370616	-0.10198454	-0.002454032352941176	0.002402658235294117	-6.970887370242209E-5	-1.9058758650519655E-6
398.0	1116.9338	7052.0	0.04904131	-0.042421646	-0.0018330816250000004	0.003722680875	3.880942049632347E-5	8.250141498161769E-5
399.5	1115.5	7069.0	0.038551133	-0.042778827	-6.170692352941175E-4	-2.1010647058823416E-5	7.153014057093429E-5	-2.2021714835640136E-4
400.40598	1114.594	7085.0	0.0452541	-0.03861901	4.189354374999998E-4	2.5998856249999976E-4	6.475029204963234E-5	1.756245059742645E-5
401.3557	1113.6443	7102.0	0.052811656	-0.047086008	4.4456211764705883E-4	-4.980587058823527E-4	1.5074517733564122E-6	-4.45910157871972E-5
402.60175	1112.3982	7118.0	0.05729505	-0.049830932	2.802121250000001E-4	-1.7155775000000017E-4	-1.027187454044117E-5	2.0406309742647032E-5
404.4665	1111.5334	7135.0	0.08590331	-0.052085195	0.0016828388235294116	-1.326037058823529E-4	8.250745285467127E-5	2.2914143598616035E-6
406.34717	1108.3057	7152.0	0.117701404	-0.116123565	0.0018704761176470588	-0.0037669629411764705	1.1037487889273362E-5	-2.137858373702422E-4
408.22635	1106.7737	7168.0	0.13711819	-0.15766753	0.0012135491250000003	-0.0025964978125	-4.1057937040441154E-5	7.31540705422794E-5
411.24365	1104.8782	7185.0	0.16123652	-0.15353283	0.0014187252941176467	2.43217647058823E-4	1.206918641868508E-5	1.6704208585640137E-4
414.94736	1102.0264	7201.0	0.20654345	-0.16662933	0.0028316831249999997	-8.18531249999999E-4	8.830986443014706E-5	-6.635930606617637E-5
419.6836	1099.1582	7218.0	0.28278303	-0.17705181	0.004484681176470588	-6.130870588235301E-4	9.72351794982699E-5	1.2084952422145223E-5
425.33902	1096.2203	7235.0	0.35815197	-0.1827659	0.004433467058823529	-3.3612294117647086E-4	-3.012595155709336E-6	1.6292006920415253E-5
431.01566	1094.3281	7251.0	0.39939484	-0.17520684	0.002577679374999999	4.724412500000004E-4	-1.1598673023897063E-4	5.053526194852945E-5
435.63007	1092.4567	7268.0	0.3674455	-0.12083174	-0.0018793729411764701	0.0031985352941176467	-2.6217954801038054E-4	1.6035847318339095E-4
439.8954	1090.5522	7285.0	0.3090414	-0.08888008	-0.0034355352941176447	0.0018795094117647062	-9.153896193771616E-5	-7.758975778546709E-5
442.574	1088.713	7301.0	0.20337124	-0.08441149	-0.006604385000000001	2.7928687499999966E-4	-1.9805310661764726E-4	-1.0001390854779416E-4
445.1941	1087.8059	7318.0	0.12715235	-0.06725635	-0.004483464117647059	0.0010091258823529412	1.247600519031142E-4	4.293170631487891E-5
448.0442	1088.0	7334.0	0.11118745	-0.024655432	-9.978062500000003E-4	0.002662557375	2.1785361672794118E-4	1.0333946829044118E-4
449.95264	1088.0	7351.0	0.100421704	0.024554815	-6.332791764705878E-4	0.0028947204117647056	2.144276903114191E-5	1.3656649221453266E-5
450.90854	1088.0	7368.0	0.07388403	0.049168635	-0.0015610396470588234	0.0014478717647058825	-5.4574145328719744E-5	-8.510874394463666E-5
452.74527	1088.7452	7384.0	0.049564235	0.048629373	-0.0015199871875000003	-3.370387500000035E-5	2.56577872242644E-6	-9.259847748161768E-5
456.87405	1093.4988	7400.0	0.11220953	0.14421542	0.0039153309375	0.0059741279375000005	3.3970738281250003E-4	3.754894882812501E-4
461.5092	1101.5154	7417.0	0.25076044	0.39330328	0.008150053529411764	0.014652227058823528	2.491013289359861E-4	5.10476418901384E-4
467.27448	1111.1241	7434.0	0.38053623	0.6563494	0.00763387	0.015473301176470588	-3.036373702422138E-5	4.8298477508650605E-5
468.0	1119.9795	7450.0	0.31368488	0.7704347	-0.0041782093749999985	0.0071303312500000035	-7.382549609375E-4	-5.214356204044115E-4
469.0	1127.6725	7467.0	0.13145821	0.68884933	-0.010719215882352941	-0.004799139411764706	-3.847650886678202E-4	-7.017335683391006E-4
466.9679	1135.1284	7484.0	-0.10386663	0.5190845	-0.013842637647058823	-0.00998616647058824	-1.8373069204152243E-4	-3.051192387543255E-4
465.0785	1140.7645	7501.0	-0.24293748	0.37448952	-0.00818063823529412	-0.008505587058823524	3.3305878892733547E-4	8.709290657439502E-5
463.25565	1146.233	7517.0	-0.25932664	0.2832709	-0.0010243224999999991	-0.005701163750000002	4.4726973345588254E-4	1.7527645680147017E-4
461.30322	1152.0903	7533.0	-0.18923509	0.2767501	0.004380721875	-4.075499999999996E-4	3.3781527343749995E-4	3.3085085937500014E-4
461.0	1157.5	7550.0	-0.11245848	0.28911623	0.004516271176470588	7.274194117647045E-4	7.973488321799273E-6	6.676290657439435E-5
460.0	1162.3513	7567.0	-0.04129089	0.28651473	0.004186328823529412	-1.5302941176470464E-4	-1.9408373702422117E-5	-5.179110726643583E-5
460.0	1171.6786	7583.0	0.0044098273	0.4000143	0.00285629483125	0.007093723125	-8.312712451746324E-5	4.52922033547794E-4
462.2164	1181.2983	7600.0	0.093166776	0.54108745	0.0052209969823529415	0.008298420588235296	1.3910012653546716E-4	7.086455666089981E-5
