# Supplementary material for: Finger drawing on smartphone screens enables early Parkinson’s disease detection through hybrid 1D-CNN and BiGRU deep learning architecture
Source: PLoS One. 2025 Jul 14;20(7):e0327733. doi: 10.1371/journal.pone.0327733 (PMC12258557; doi:10.1371/journal.pone.0327733)
Supplement: S2 File — (ZIP) [file pone.0327733.s002.zip › Dataset/Spiral/patient/011_PD_SPIR_R.txt]

533.0	650.0	0.0	0.0	0.0	0.0	0.0	0.0	0.0
586.3657	650.4548	93.0	1.8134679	0.3235957	0.019499654838709676	0.0034795236559139785	2.096737079431148E-4	3.741423285929009E-5
614.0305	654.40814	109.0	1.4212663	0.3191646	-0.024512599999999996	-2.7694374999999785E-4	-0.0027507659274193545	-2.3477921286962352E-4
638.0	660.5	126.0	1.2451067	0.4675692	-0.01036232941176471	0.008729682352941177	8.323688581314873E-4	5.29801535467128E-4
659.9421	666.1826	143.0	1.1244779	0.45276627	-0.0070958117647058816	-8.707605882352936E-4	1.9214809688581348E-4	-5.64731937716263E-4
670.4914	671.74567	159.0	0.67324215	0.42755055	-0.028202234375000003	-0.0015759825000000033	-0.0013191514131433825	-4.407636948529435E-5
669.0	672.07227	176.0	0.044357084	0.25526902	-0.036993239176470585	-0.01013420764705882	-5.171179294982696E-4	-5.034250086505187E-4
675.078	677.05853	192.0	-0.26204613	0.1567448	-0.019150200875	-0.0061577637500000015	0.0011151898938419117	2.485277435661762E-4
687.354	686.5155	209.0	-0.16845824	0.2560627	0.0055051699999999985	0.005842229411764705	0.0014503159338235293	7.058819506920416E-4
701.3613	697.771	226.0	0.49727038	0.59129864	0.03916050705882353	0.01971976117647059	0.0019797257093425607	8.163253979238756E-4
716.66156	709.66156	242.0	1.1051451	0.8717299	0.037992170000000006	0.017526953749999998	-7.302106617647006E-5	-1.3705046415441206E-4
731.60406	723.02856	259.0	1.2314378	0.98566586	0.007428982352941166	0.00670211529411765	-0.0017978345674740494	-6.367552032871969E-4
746.4679	737.4679	276.0	1.0565802	0.95682174	-0.010285741176470586	-0.0016967129411764722	-0.0010420425605536326	-4.940487197231836E-4
763.0296	755.0296	292.0	0.9841681	1.0295408	-0.004525756249999999	0.004544941249999997	3.599990579044117E-4	3.901033869485293E-4
779.8577	770.6513	309.0	1.006971	1.0830928	0.0013413470588235336	0.0031501176470588262	3.451237240484431E-4	-8.204844723183356E-5
795.44867	789.5608	325.0	1.0232766	1.1509868	0.001019099999999995	0.0042433750000000076	-2.0140441176471163E-5	6.832858455882383E-5
809.8413	811.7279	342.0	0.9782864	1.2626079	-0.0026464823529411753	0.006565947058823518	-2.156224913494806E-4	1.3662188581314768E-4
823.8726	832.4498	358.0	0.86209697	1.3675721	-0.007261839375000002	0.006560262500000011	-2.884598138786767E-4	-3.5528492646919735E-7
836.30566	852.3374	374.0	0.73726296	1.3725383	-0.007802125624999996	3.1038749999999504E-4	-3.3767890624999616E-5	-3.90617187500001E-4
848.86	873.07666	392.0	0.6918838	1.3206328	-0.002521064444444443	-0.0028836388888888852	2.9339228780864184E-4	-1.774459104938267E-4
860.0	892.0	408.0	0.66283536	1.1982545	-0.001815527500000004	-0.007648643750000003	4.4096059027777437E-5	-2.9781280381944487E-4
866.6473	908.29456	425.0	0.50447017	1.0544753	-0.009315599411764701	-0.0084576	-4.41180700692041E-4	-4.758566176470564E-5
870.5608	925.52356	441.0	0.2822054	0.9770668	-0.013891548125000003	-0.0048380312499999995	-2.859967945772064E-4	2.2622304687499998E-4
875.2633	944.31665	458.0	0.13037884	0.97649014	-0.008930974117647058	-3.3921176470588626E-5	2.9179847102076147E-4	2.8259471020761244E-4
881.1123	963.41174	474.0	0.124928795	1.0573086	-3.4062781250000004E-4	0.005051153750000002	5.368966440716912E-4	3.178171829044119E-4
886.7981	983.25964	491.0	0.21864271	1.1880983	0.005512583235294117	0.007693511764705883	3.443065322231834E-4	1.5543282439446355E-4
893.44824	1004.7931	507.0	0.37003115	1.3090502	0.009461777499999999	0.007559493749999993	2.468246415441176E-4	-8.376125919118112E-6
900.8048	1028.4144	525.0	0.45207933	1.409707	0.004558232222222224	0.00559204444444445	-2.724191820987653E-4	-1.0930273919753018E-4
905.5965	1048.9652	540.0	0.428817	1.4323674	-0.0015508219999999999	0.0015106933333333275	-4.072702814814816E-4	-2.7209007407407484E-4
907.0	1068.037	557.0	0.24422687	1.29638	-0.01085824294117647	-0.007999258823529405	-5.474953494809689E-4	-5.594089504036902E-4
905.62134	1088.1653	574.0	-0.026547777	1.1605316	-0.015927920411764707	-0.007991082352941175	-2.9821632179930803E-4	4.809688581311886E-7
903.73096	1107.6904	592.0	-0.24020399	1.1029452	-0.011869789611111112	-0.0031992444444444526	2.2545171114742198E-4	2.662132171387068E-4
899.752	1125.1158	607.0	-0.36921746	1.0597738	-0.008600898	-0.002878093333333324	2.179261074074075E-4	2.1410074074075236E-5
894.86743	1145.4862	624.0	-0.39099476	1.1259555	-0.0012810176470588236	0.003893041176470589	4.3058119723183387E-4	3.9830202998846544E-4
891.0937	1165.9697	640.0	-0.38473406	1.1746463	3.912937500000005E-4	0.003043174999999995	1.045194623161765E-4	-5.3116636029412105E-5
888.201	1183.191	657.0	-0.30004275	1.1623561	0.00498184176470588	-7.229529411764723E-4	2.700322361591694E-4	-2.215369377162628E-4
887.0	1202.4539	673.0	-0.16535217	1.1344048	0.008418161250000002	-0.0017469562500000008	2.1476996783088262E-4	-6.400020680147053E-5
886.0	1222.5999	690.0	-0.02282346	1.1524832	0.008384041764705882	0.00106343529411765	-2.00702854671294E-6	1.6531714965397945E-4
886.0	1241.7484	707.0	0.055279627	1.1568623	0.004594299235294118	2.57594117647057E-4	-2.2292603114186846E-4	-4.7402422145329006E-5
883.65485	1259.1067	723.0	0.0068884534	1.1417228	-0.00302444835	-9.462187500000052E-4	-4.7617172408088233E-4	-7.523830422794138E-5
883.0	1279.0846	740.0	-0.043309726	1.1501198	-0.0029528340823529414	4.939411764705875E-4	4.212603979238729E-6	8.471528979238782E-5
883.0	1297.4387	757.0	-0.0426295	1.1044315	4.0013294117647004E-5	-0.002687547058823524	1.760498456747405E-4	-1.8714636678200655E-4
884.0	1314.4738	773.0	0.021906566	1.0831922	0.004033504125	-0.0013274562499999976	2.4959317693014707E-4	8.50056755514704E-5
884.0	1329.0319	790.0	0.06996535	0.9743351	0.0028269872941176465	-0.006403358823529414	-7.097157828719728E-5	-2.985825043252598E-4
883.2288	1343.1696	806.0	0.051400993	0.8173672	-0.0011602723124999998	-0.009810493750000003	-2.492037254136029E-4	-2.129459329044118E-4
881.3383	1357.6318	823.0	-0.06742445	0.7396284	-0.006989731941176471	-0.0045728705882352935	-3.429093899221453E-4	3.0809548010380647E-4
879.44635	1369.322	839.0	-0.15177579	0.7131576	-0.00527195875	-0.001654425000000001	1.0736082444852944E-4	1.8240284926470578E-4
876.1568	1379.1079	856.0	-0.21014562	0.62297285	-0.0034335194117647064	-0.0053049852941176425	1.0814349048442902E-4	-2.147388408304495E-4
873.7317	1387.0731	872.0	-0.22376332	0.48467296	-8.511062499999989E-4	-0.008643743125000002	1.6140082261029422E-4	-2.086723644301475E-4
869.5988	1394.8024	889.0	-0.24088548	0.35492122	-0.0010071858823529427	-0.007632455294117648	-9.181154844290812E-6	5.9487519463667924E-5
863.6775	1402.3225	906.0	-0.30642396	0.3240437	-0.003855204705882352	-0.0018163247058823524	-1.675305190311417E-4	3.4212532871972324E-4
854.3448	1411.7126	922.0	-0.4561548	0.40447453	-0.009358177500000002	0.0050269268750000005	-3.4393579963235314E-4	4.2770322380514703E-4
840.26215	1424.8956	939.0	-0.7443057	0.61247855	-0.016950052941176467	0.012235530588235292	-4.4658090830449794E-4	4.2403551254325243E-4
824.61975	1439.6713	956.0	-1.0533696	0.8700893	-0.0181802294117647	0.015153573529411764	-7.236332179930792E-5	1.7164958477508663E-4
808.5	1455.5	972.0	-1.221223	1.0734012	-0.010490837500000003	0.01270699375	4.8058699448529367E-4	-1.5291123621323532E-4
785.59717	1470.4476	989.0	-1.3584336	1.1118919	-0.00807121176470588	0.0022641588235294175	1.423309256055366E-4	-6.14284407439446E-4
762.3636	1485.091	1005.0	-1.5008053	0.99764854	-0.00889823125	-0.007140210000000001	-5.1688717830882447E-5	-5.877730514705886E-4
741.2905	1496.6257	1022.0	-1.5372782	0.824022	-0.0021454647058823614	-0.010213325882352941	3.972215614186846E-4	-1.8077152249134943E-4
719.2128	1506.7446	1038.0	-1.4749237	0.63591963	0.0038971562500000057	-0.011756398125000005	3.776638097426479E-4	-9.644201516544146E-5
695.50287	1516.2072	1055.0	-1.4198899	0.4993332	0.0032372823529411713	-0.00803449588235294	-3.881611159169614E-5	2.1893542603806265E-4
678.81323	1522.6951	1072.0	-1.2258207	0.3819478	0.011415835294117644	-0.006905023529411763	4.8109134948096896E-4	6.643955017301039E-5
659.89197	1527.6216	1089.0	-1.0899247	0.25261953	0.007993882352941177	-0.007607545294117648	-2.0129134948096867E-4	-4.1324809688581454E-5
642.65576	1531.705	1105.0	-0.98728293	0.17028953	0.006415110625000005	-0.005145624999999999	-9.867323299632327E-5	1.5387001838235306E-4
626.4504	1533.0	1121.0	-0.89242923	0.049337674	0.0059283562500000025	-0.007559491	-3.042214843750014E-5	-1.5086662500000004E-4
614.1182	1533.0	1139.0	-0.8106885	-0.06723341	0.004541151666666663	-0.0064761713333333325	-7.706692129629664E-5	6.018442592592596E-5
600.65497	1531.665	1156.0	-0.74056935	-0.14849305	0.004124655882352942	-0.004779978823529411	-2.4499752018454176E-5	9.977602998846596E-5
584.9802	1528.4951	1172.0	-0.7167475	-0.24618518	0.001488865625000002	-0.006105758125000001	-1.6473689108455875E-4	-8.286120634191186E-5
570.9018	1524.7255	1188.0	-0.79227144	-0.31308728	-0.004720246250000004	-0.004181381250000001	-3.880694921875004E-4	1.2027355468749998E-4
557.0583	1519.025	1205.0	-0.86939794	-0.37816617	-0.00453685294117647	-0.00382817	1.0787841695502001E-5	2.0777132352941243E-5
546.7681	1513.384	1221.0	-0.80037904	-0.43448868	0.00431368125	-0.0035201568749999995	5.531583869485294E-4	1.9250820312500036E-5
537.05634	1509.4225	1238.0	-0.601129	-0.3931638	0.011720590588235295	0.0024308752941176476	4.3570054930795857E-4	3.5006071583044984E-4
527.6934	1505.6774	1254.0	-0.46717426	-0.29204458	0.008372171250000001	0.006319951250000001	-2.0927620863970587E-4	2.4306724724264706E-4
514.99164	1500.8871	1271.0	-0.5073922	-0.23432322	-0.0023657611764705856	0.003395374117647059	-6.316430839100345E-4	-1.7203394896193774E-4
496.55615	1495.6669	1288.0	-0.84193456	-0.24517363	-0.019678962352941178	-6.382594117647062E-4	-0.001018423598615917	-2.3727256055363326E-4
476.37143	1492.3402	1304.0	-1.2104505	-0.2556944	-0.023032246250000006	-6.57548124999999E-4	-2.0958024356617679E-4	-1.2055445772058053E-6
455.64725	1488.5723	1321.0	-1.4593152	-0.25074795	-0.014639099999999997	2.90967647058823E-4	4.937144852941182E-4	5.579504541522483E-5
435.67532	1485.9705	1337.0	-1.4762502	-0.18672079	-0.0010584374999999951	0.0040016975	8.487914062500001E-4	2.3192061580882357E-4
420.12167	1485.0	1354.0	-1.2578714	-0.0929964	0.01284581176470588	0.0055131994117647055	8.178970155709339E-4	8.891187716262974E-5
406.12497	1483.0	1371.0	-0.9214596	-0.045172356	0.019788929411764702	0.00281317905882353	4.0841868512110716E-4	-1.5882472664359855E-4
389.14932	1480.4777	1387.0	-0.7857988	-0.050607234	0.008478800000000002	-3.3967987500000026E-4	-7.068830882352938E-4	-1.9705368336397065E-4
373.37457	1476.1249	1403.0	-0.8204171	-0.14461973	-0.0021636437499999994	-0.005875781	-6.651527343750001E-4	-3.460063203125E-4
356.5	1472.0	1421.0	-0.9589077	-0.27852532	-0.007693922222222223	-0.007439199444444445	-3.072376929012346E-4	-8.685658024691362E-5
344.19968	1468.2	1437.0	-0.9341742	-0.31796876	0.0015458437500000047	-0.0024652149999999998	5.774853732638892E-4	3.1087402777777785E-4
330.66302	1464.1237	1453.0	-0.80566186	-0.28447193	0.00803202125	0.002093551875000002	4.053860937499997E-4	2.849229296875001E-4
314.29968	1460.6599	1470.0	-0.79026854	-0.23985708	9.05489411764702E-4	0.0026244029411764697	-4.1920775519031165E-4	3.12265333044981E-5
295.42316	1453.7903	1487.0	-0.98395467	-0.29697335	-0.011393301764705883	-0.0033597805882352957	-7.234583044982697E-4	-3.5201079584775086E-4
277.43347	1445.2408	1503.0	-1.1771024	-0.4443794	-0.012071733125000005	-0.009212878124999997	-4.240196001838257E-5	-3.6581859604779387E-4
260.60974	1436.8943	1519.0	-1.2377435	-0.5825063	-0.00379006875	-0.008632931250000003	5.176040234375003E-4	3.624667968749962E-5
242.59691	1425.7313	1537.0	-1.1415389	-0.697013	0.005344700000000004	-0.006361483333333331	5.07487152777778E-4	1.2619155092592624E-4
225.35172	1416.0948	1553.0	-1.055148	-0.7363412	0.005399431250000003	-0.002458012500000002	3.420703124999919E-6	2.4396692708333304E-4
213.14041	1406.6171	1569.0	-0.9002815	-0.6675793	0.009679156250000001	0.004297618750000003	2.674828124999999E-4	4.222269531250003E-4
203.36528	1396.0383	1586.0	-0.6810481	-0.6390513	0.01289608235294117	0.0016781176470588234	1.892309472318335E-4	-1.5408830017301053E-4
192.70222	1383.1831	1602.0	-0.48858297	-0.685032	0.012029070625000002	-0.002873793749999999	-5.418823299632302E-5	-2.844944623161764E-4
182.46448	1368.286	1619.0	-0.41663742	-0.82911056	0.004232091176470589	-0.00847520941176471	-4.5864584991349487E-4	-3.294950389273359E-4
169.31296	1350.447	1636.0	-0.54744166	-1.0530242	-0.007694367058823533	-0.013171390588235295	-7.015563667820072E-4	-2.7624595155709326E-4
154.89749	1331.2821	1653.0	-0.8042395	-1.2410054	-0.015105755294117644	-0.011057717647058814	-4.3596401384083E-4	1.2433370242214594E-4
143.21524	1310.6735	1669.0	-0.88521904	-1.3448721	-0.0050612212499999976	-0.006491668749999999	6.277833777573529E-4	2.85378056066176E-4
134.30243	1287.9072	1685.0	-0.74763757	-1.4304879	0.008598841874999999	-0.005350987500000001	8.537539453124998E-4	7.129257812499984E-5
128.38521	1267.6173	1703.0	-0.46000212	-1.433641	0.01597974722222222	-1.751722222222233E-4	4.100502970679011E-4	2.875452932098765E-4
124.11104	1249.9996	1719.0	-0.18247496	-1.2659391	0.0173454475	0.010481368749999997	8.53562673611113E-5	6.660338107638888E-4
121.69394	1233.2455	1735.0	-0.021069018	-1.0655749	0.010087871375	0.012522762499999993	-4.535985078125E-4	1.275871093749997E-4
118.5827	1216.1222	1752.0	0.0028356176	-0.9159002	0.0014061550352941175	0.008804394117647062	-5.106891964532872E-4	-2.1872755190311354E-4
115.92802	1200.4241	1768.0	-0.048253685	-0.86710817	-0.0031930814125	0.003049501875000006	-2.8745227798713234E-4	-3.59680765165441E-4
115.0	1187.3737	1785.0	-0.06468975	-0.8356248	-9.668273529411769E-4	0.0018519629411764711	1.3095612115051898E-4	-7.044346669550206E-5
114.0	1170.3556	1802.0	-0.046116736	-0.8428339	0.001092530235294118	-4.240647058823576E-4	1.2113868166089971E-4	-1.3388397923875462E-4
113.0	1153.3052	1818.0	-0.01698704	-0.922125	0.001820606	-0.004955693749999997	4.550473529411763E-5	-2.8322681525735243E-4
113.61878	1138.0498	1835.0	0.036655065	-0.98890007	0.0031554179411764703	-0.00392794529411765	7.851834948096885E-5	6.045579152249099E-5
114.0	1124.5	1852.0	0.06011286	-0.9557953	0.001379870294117647	0.0019473394117647063	-1.0444397923875431E-4	3.456049826989621E-4
116.0	1107.7451	1868.0	0.11939443	-0.9159429	0.003705098125	0.0024907750000000006	1.4532673943014706E-4	3.3964724264705896E-5
118.25809	1087.161	1885.0	0.16458815	-1.0078157	0.0026584541176470585	-0.005404282352941181	-6.156729455017302E-5	-4.644151384083048E-4
117.0	1067.1935	1901.0	0.078723855	-1.2019285	-0.0053665184375	-0.012132049999999991	-5.015607846966912E-4	-4.2048547794117563E-4
119.07863	1049.6068	1918.0	0.036544826	-1.2721668	-0.0024811193529411762	-0.004131664705882352	1.697293579152249E-4	4.7061089965397875E-4
121.88067	1029.6564	1934.0	0.07870937	-1.2601938	0.002635284	7.483125000000007E-4	3.1977520955882353E-4	3.0499857536764704E-4
124.64445	1009.95557	1951.0	0.169994	-1.1951002	0.005369684117647059	0.0038290352941176453	1.6084706574394467E-4	1.812189878892732E-4
128.42996	993.28015	1968.0	0.26729906	-1.1175216	0.0057238270588235276	0.004563447058823533	2.0831937716262845E-5	4.3200692041522794E-5
132.0	979.0	1984.0	0.2961733	-0.99630064	0.0018046399999999997	0.007576309999999996	-2.449491911764705E-4	1.8830393382352894E-4
137.47357	962.07043	2001.0	0.29518664	-0.88830215	-5.803882352941015E-5	0.006352852352941174	-1.0956934256055351E-4	-7.196809688581307E-5
144.43399	944.77356	2018.0	0.38276947	-0.87181604	0.005151931176470588	9.697711764705882E-4	3.0646882352941166E-4	-3.1665183391003444E-4
156.2924	930.27673	2034.0	0.5974532	-0.89094543	0.013417733125000001	-0.0011955868750000015	5.166126217830883E-4	-1.3533487821691185E-4
168.94612	918.1891	2051.0	0.8078075	-0.8342698	0.012373782352941176	0.003333860588235299	-6.140886894463676E-5	2.6643808607266476E-4
182.88857	909.0796	2067.0	0.98910797	-0.6455629	0.011331279374999996	0.011794181249999994	-6.515643612132376E-5	5.287700413602935E-4
194.42259	899.3849	2084.0	0.95550966	-0.4587727	-0.0019763711764705827	0.010987658823529416	-7.828029736159164E-4	-4.7442495674739885E-5
205.67921	891.1007	2100.0	0.8177551	-0.37138426	-0.008609660000000005	0.005461777499999997	-4.145805514705889E-4	-3.4536758272058865E-4
223.6977	881.9857	2117.0	0.80159706	-0.40136513	-9.504729411764697E-4	-0.0017635805882352936	4.5054041522491384E-4	-4.2502106401384065E-4
247.35666	873.8811	2133.0	1.172389	-0.4658212	0.023174496249999996	-0.0040285043749999985	0.0015078105744485292	-1.4155773667279406E-4
269.0736	866.155	2150.0	1.5234244	-0.46869653	0.020649141176470587	-1.6913705882352995E-4	-1.4855029844290635E-4	2.270216068339099E-4
285.86673	859.04443	2167.0	1.5143869	-0.44266942	-5.316176470588123E-4	0.0015310064705882365	-0.0012459269896193763	1.000084429065745E-4
307.08957	851.37317	2183.0	1.3516473	-0.42529705	-0.010171225000000006	0.0010857731249999981	-6.024754595588246E-4	-2.7827084099264895E-5
328.80988	844.676	2200.0	1.2099417	-0.38352636	-0.00833562352941177	0.002457099411764706	1.0797655709342564E-4	8.066625216262988E-5
345.72452	839.0918	2216.0	1.1284707	-0.35716766	-0.005091937499999991	0.0016474187500000008	2.027303768382362E-4	-5.0605041360294076E-5
362.3114	834.56287	2233.0	1.0655881	-0.28126124	-0.003698976470588236	0.0044650835294117635	8.193888408304439E-5	1.6574498702422134E-4
378.15723	829.5265	2250.0	0.937316	-0.25095645	-0.007545417647058824	0.0017826347058823545	-2.2626124567474046E-4	-1.5779110726643584E-4
390.11536	824.7539	2267.0	0.73481333	-0.24057367	-0.011911921764705883	6.107517647058828E-4	-2.568531833910035E-4	-6.893429065743951E-5
401.0	821.0	2283.0	0.60297346	-0.22941893	-0.008239991875000005	6.971712499999998E-4	2.2949561810661735E-4	5.401217830882311E-6
411.34152	818.60974	2299.0	0.50510895	-0.18409148	-0.0061165318749999975	0.0028329656249999995	1.3271625000000047E-4	1.3348714843749998E-4
425.2086	814.4479	2316.0	0.5559107	-0.16427267	0.0029883382352941163	0.001165812352941176	5.355805947231832E-4	-9.806783953287197E-5
442.54544	811.82825	2333.0	0.8351205	-0.14775205	0.016424105882352946	9.71801176470589E-4	7.903392733564018E-4	-1.1412422145328651E-5
455.267	811.0	2349.0	0.99254113	-0.09688195	0.009838789374999997	0.00317938125	-4.115822817095593E-4	1.379737545955882E-4
465.57767	811.0	2366.0	0.9003365	-0.01944692	-0.005423801764705883	0.0045550017647058814	-8.977994788062282E-4	8.091885380622831E-5
478.50546	811.81323	2383.0	0.709142	0.07857481	-0.011246735294117642	0.005765984117647059	-3.425255017301035E-4	7.123425605536337E-5
501.03076	813.6947	2399.0	0.84675866	0.1699592	0.008601041249999997	0.005711524375000001	0.0012404860340073523	-3.403733915441137E-6
524.5	815.5	2415.0	1.3445075	0.18218818	0.031109302499999998	7.6431125E-4	0.001406766328125	-3.0920082031250004E-4
541.0808	818.90686	2432.0	1.5334995	0.20751567	0.011117176470588238	0.001489852352941177	-0.0011760074134948093	4.267888840830453E-5
557.3112	822.73584	2449.0	1.3236151	0.25574136	-0.012346141176470586	0.0028368052941176447	-0.0013801951557093426	7.923252595155693E-5
577.62177	829.71497	2466.0	1.0849141	0.3667484	-0.01404123529411765	0.006529825882352941	-9.971141868512137E-5	2.1723650519031156E-4
592.9412	835.4706	2482.0	0.90605146	0.42775813	-0.011178914999999998	0.0038131081250000025	1.7889501838235324E-4	-1.6979485983455866E-4
606.0586	841.0293	2498.0	0.87419796	0.44197688	-0.0019908437499999987	8.886718750000001E-4	5.742544531249999E-4	-1.8277726562500015E-4
615.2116	846.527	2515.0	0.6717185	0.3905562	-0.011910556470588238	-0.003024745882352941	-5.835125129757787E-4	-2.30201044550173E-4
624.8751	853.3251	2531.0	0.42551494	0.38007498	-0.0153877225	-6.550762500000008E-4	-2.173228768382351E-4	1.4810435202205875E-4
633.25226	860.6018	2548.0	0.30999935	0.40467814	-0.006795034705882353	0.0014472447058823537	5.05452223183391E-4	1.2366593858131498E-4
642.7096	869.7096	2565.0	0.39753956	0.5002841	0.005149424117647059	0.0056238799999999995	7.026152249134949E-4	2.4568442906574385E-4
652.21094	879.21094	2582.0	0.5045492	0.60163796	0.006294684705882354	0.0059619917647058835	6.736826989619382E-5	1.9888927335640237E-5
661.59753	889.59753	2598.0	0.5652898	0.6742985	0.003796287499999995	0.00454128375	-1.5614982536764745E-4	-8.879425091911774E-5
668.6885	901.0327	2615.0	0.5166984	0.72041863	-0.0028583176470588206	0.0027129488235294076	-3.91447361591695E-4	-1.0754911332179953E-4
675.2805	911.4675	2631.0	0.43481436	0.71866167	-0.0051177524999999995	-1.0980999999999491E-4	-1.4121467830882368E-4	-1.7642242647058766E-4
682.83295	921.7494	2648.0	0.36766377	0.6729339	-0.003950034705882353	-0.002689868823529415	6.868928200692036E-5	-1.5176816608996588E-4
688.5827	934.02625	2665.0	0.3326011	0.6720854	-0.002062510000000001	-4.991176470587758E-5	1.1103086505190307E-4	1.552915916955022E-4
697.7042	948.92676	2681.0	0.39655903	0.78432494	0.003997370625	0.007014971249999995	3.7874253906250004E-4	4.41555188419117E-4
708.2031	962.84375	2698.0	0.55692387	0.9183243	0.009433225882352942	0.007882315294117648	3.197561916089966E-4	5.1020237889273706E-5
717.04504	973.5564	2714.0	0.64460695	0.88469005	0.0054801925000000015	-0.0021021406249999985	-2.470645863970588E-4	-6.240284949448529E-4
725.6342	982.63416	2731.0	0.62369347	0.668787	-0.0012302047058823553	-0.012700179411764705	-3.947292474048445E-4	-6.234140462802768E-4
730.9083	993.5139	2747.0	0.4826166	0.53320354	-0.008817304374999998	-0.00847396625	-4.7419372931985264E-4	2.641383226102941E-4
736.5182	1005.0364	2764.0	0.29446962	0.5257652	-0.011067469411764707	-4.3754941176470515E-4	-1.323626492214535E-4	4.7273040224913497E-4
740.0484	1016.14514	2781.0	0.17971426	0.63021934	-0.006750315294117647	0.0061443611764705865	2.5395024221453296E-4	3.8717121107266424E-4
743.9052	1027.7156	2797.0	0.13657837	0.7131662	-0.002695993124999999	0.005184178749999997	2.53395135569853E-4	-6.001140165441183E-5
746.6242	1039.8726	2814.0	0.111744925	0.74584097	-0.0014607908823529418	0.0019220452941176515	7.265895544982689E-5	-1.9189020328719682E-4
749.40936	1051.9326	2831.0	0.11570646	0.7395881	2.3303147058823542E-4	-3.678158823529457E-4	9.963660899653984E-5	-1.3469771626297629E-4
753.2155	1065.862	2847.0	0.14760172	0.7863316	0.0019934537499999997	0.002921468750000003	1.1002639246323527E-4	2.055802895220593E-4
756.9758	1083.8792	2864.0	0.20749274	0.9566045	0.0035230011764705894	0.010016052941176468	8.997337802768175E-5	4.173284818339097E-4
760.8028	1100.6125	2880.0	0.23846717	1.0962044	0.0019359018749999998	0.00872499375	-9.919370634191185E-5	-8.069119944852923E-5
764.45953	1114.6083	2897.0	0.2546169	1.099606	9.499841176470572E-4	2.0009411764706562E-4	-5.7995162197231926E-5	-5.01464684256055E-4
765.0	1126.9792	2914.0	0.15642391	0.912203	-0.005776058235294116	-0.011023705882352948	-3.956495501730102E-4	-6.602235294117654E-4
766.0	1141.2983	2930.0	0.045174517	0.757497	-0.0069530870625	-0.009669125	-7.356430170036773E-5	8.466130514705919E-5
766.0	1156.004	2947.0	-0.044194527	0.7307	-0.005257002588235294	-0.0015762941176470564	9.976967495674742E-5	4.7604887543252613E-4
766.0	1170.5873	2963.0	-0.08538107	0.85248864	-0.0025741589375000004	0.00761179	1.6767772817095585E-4	5.74255257352941E-4
765.3191	1180.4045	2980.0	-0.072126634	0.8180487	7.796727058823535E-4	-0.0020258788235294153	1.9728421431660905E-4	-5.669216955017303E-4
763.4253	1187.7242	2996.0	-0.092660576	0.5630728	-0.001283371375	-0.015935993749999995	-1.2894025505514708E-4	-8.693821829044113E-4
761.53546	1194.8582	3013.0	-0.14433704	0.30787593	-0.0030397920000000004	-0.015011580588235296	-1.0331886029411767E-4	5.4377244809688205E-5
759.72363	1199.829	3029.0	-0.16112554	0.17554685	-0.0010492812500000007	-0.008270567500000001	1.2440692187499998E-4	4.213133180147059E-4
756.77057	1206.6884	3047.0	-0.18886063	0.21146977	-0.0015408383333333328	0.0019957177777777777	-2.730872685185178E-5	5.703491820987655E-4
752.77716	1212.3342	3063.0	-0.21843813	0.2949551	-0.0018485937500000004	0.0052178331250000015	-1.9234713541666724E-5	2.01382209201389E-4
749.03796	1217.962	3079.0	-0.24300325	0.32484403	-0.0015353199999999997	0.0018680581249999988	1.9579609375000042E-5	-2.0936093750000017E-4
744.4228	1226.4363	3096.0	-0.29272255	0.3969706	-0.0029246647058823543	0.004242739411764706	-8.172615916955027E-5	1.3968713451557104E-4
739.7249	1237.5502	3112.0	-0.31947345	0.55967695	-0.001671931249999998	0.010169146874999997	7.829584099264728E-5	3.7040046645220564E-4
734.15515	1249.3047	3129.0	-0.34783262	0.73684174	-0.0016681864705882347	0.010421458235294122	2.202811418684224E-7	1.4841844723183882E-5
728.40356	1261.725	3146.0	-0.37172756	0.863304	-0.0014055847058823548	0.007438956470588232	1.5447162629757642E-5	-1.754412802768171E-4
721.3494	1273.4758	3162.0	-0.41009247	0.8593993	-0.0023978068749999984	-2.4404374999999895E-4	-6.201388556985272E-5	-4.801875137867644E-4
717.41504	1284.7548	3179.0	-0.3763139	0.77290344	0.0019869747058823533	-0.005087991764705881	2.5792832828719716E-4	-2.849381185121107E-4
709.2296	1297.1556	3195.0	-0.40012467	0.7227652	-0.0014881731250000023	-0.00313364	-2.1719673943014722E-4	1.2214698529411757E-4
701.72076	1307.349	3212.0	-0.44261163	0.6678076	-0.0024992329411764685	-0.003232800000000003	-5.9474106833909774E-5	-5.83294117647077E-6
694.17035	1313.8722	3228.0	-0.48584768	0.537991	-0.0027022531250000016	-0.008113537499999997	-1.2688761488970822E-5	-3.0504609374999963E-4
686.7131	1318.6434	3245.0	-0.50682974	0.32938161	-0.0012342388235294132	-0.012271140588235294	8.635378243944638E-5	-2.4456488754325277E-4
681.79956	1323.4669	3262.0	-0.4302987	0.1500691	0.004501825882352944	-0.010547794705882352	3.3741557093425634E-4	1.0137328719723188E-4
676.8216	1325.5892	3279.0	-0.29431126	0.04839003	0.007999261176470585	-0.005981121764705883	2.05731487889273E-4	2.686278200692041E-4
671.54333	1328.9711	3295.0	-0.24012439	0.05462711	0.0033866793750000016	3.8981749999999994E-4	-2.882863625919115E-4	3.981837040441177E-4
664.6748	1330.3313	3311.0	-0.28789598	0.06055411	-0.002985724375	3.704375000000001E-4	-3.982752343750001E-4	-1.2112499999999895E-6
653.73346	1332.211	3328.0	-0.48657933	0.05422072	-0.01168725588235294	-3.7255235294117656E-4	-5.118547945501729E-4	-4.370528546712804E-5
640.23694	1333.0	3345.0	-0.7780375	0.042092424	-0.01714459823529412	-7.13429176470588E-4	-3.210201384083048E-4	-2.0051577854671263E-5
625.95953	1335.0057	3361.0	-0.98113686	0.062607095	-0.012693709999999997	0.0012821669374999999	2.781805147058828E-4	1.2472475712316174E-4
613.557	1336.9072	3378.0	-1.0240549	0.07080461	-0.0025245905882353	4.822067647058825E-4	5.98183494809688E-4	-4.705648075259514E-5
600.9794	1340.5051	3394.0	-0.8873319	0.15382843	0.00854518750000001	0.005188988749999999	6.918611305147069E-4	2.941738740808823E-4
585.4889	1344.0667	3411.0	-0.82888246	0.2212462	0.003438202352941174	0.003965751176470589	-3.004108910034609E-4	-7.195515138408295E-5
571.07526	1347.5607	3428.0	-0.87568533	0.2780848	-0.002753110000000003	0.0033434470588235305	-3.641948442906575E-4	-3.660612456747403E-5
559.36664	1350.8778	3445.0	-0.85833025	0.25053823	0.001020887058823534	-0.0016203864705882382	2.2199982698961984E-4	-2.9199020761245696E-4
549.4528	1353.3094	3461.0	-0.72625226	0.20623454	0.008254874374999999	-0.0027689806249999987	4.52124207261029E-4	-7.178713465073503E-5
540.9971	1355.2006	3478.0	-0.50021905	0.12592982	0.013296071176470588	-0.004723807058823529	2.965409883217994E-4	-1.1498979022491357E-4
530.6155	1355.0	3494.0	-0.42599326	0.027464092	0.004639111875000001	-0.006154108	-5.410599563419117E-4	-8.939380882352942E-5
517.23944	1353.0342	3511.0	-0.56616664	-0.08896584	-0.008245492941176475	-0.006848819529411764	-7.579179303633222E-4	-4.086538408304495E-5
504.318	1351.1882	3527.0	-0.7838898	-0.1970403	-0.013607697499999995	-0.00675465375	-3.3513778492646996E-4	5.885361213235282E-6
491.4569	1349.2428	3544.0	-0.89734536	-0.21999463	-0.006673856470588236	-0.0013502547058823527	4.078730017301035E-4	3.1790582612456746E-4
480.19614	1348.366	3560.0	-0.82883054	-0.16228949	0.0042821762499999985	0.0036065712499999993	6.847520450367646E-4	3.09801622242647E-4
470.5	1346.5	3577.0	-0.6633178	-0.100114726	0.009736043529411768	0.0036573390588235297	3.208157223183394E-4	2.986341695501792E-6
454.71902	1344.5898	3594.0	-0.6946086	-0.09098219	-0.0018406352941176508	5.372079999999998E-4	-6.809811072664364E-4	-1.8353712110726647E-4
439.82648	1340.4567	3610.0	-0.8360162	-0.16947648	-0.008837974999999998	-0.0049058931250000005	-4.373337316176467E-4	-3.4019382031250003E-4
421.1728	1336.6345	3627.0	-1.0608789	-0.2526686	-0.013227217647058828	-0.0048936541176470595	-2.5819074394463706E-4	7.199416089965293E-7
406.87747	1331.9541	3643.0	-1.1160767	-0.31300446	-0.0034498624999999977	-0.0037709912499999977	6.110846966911769E-4	7.016642922794136E-5
390.7299	1325.3243	3660.0	-1.0688365	-0.3763185	0.0027788352941176507	-0.003724355294117648	3.6639398788927344E-4	2.7432915224911512E-6
372.1275	1316.967	3677.0	-1.0191495	-0.48165813	0.002922764705882355	-0.006196448823529412	8.466435986159086E-6	-1.4541726643598613E-4
353.5982	1304.0209	3693.0	-1.105736	-0.68451446	-0.005411656250000008	-0.012678520625000002	-5.209013097426477E-4	-4.0512948759191184E-4
340.36337	1292.3634	3710.0	-1.052271	-0.86653036	0.0031450000000000054	-0.010706817647058824	5.033327205882361E-4	1.1598252811418696E-4
330.55927	1279.583	3726.0	-0.7981448	-0.91357464	0.015882887499999998	-0.002940267499999996	7.961179687499995E-4	4.854093841911767E-4
322.64197	1270.3025	3743.0	-0.4577032	-0.8090958	0.020025976470588236	0.0061458141176470565	2.4371111591695518E-4	5.34475389273356E-4
316.31522	1260.8586	3760.0	-0.20477577	-0.62704855	0.014878084117647057	0.010708661764705881	-3.028171972318341E-4	2.684028027681662E-4
311.63376	1253.2676	3776.0	-0.123012915	-0.4458304	0.0051101784375	0.011326134375000001	-6.104941050091911E-4	3.8592038143382495E-5
308.1093	1244.2733	3793.0	-0.10767795	-0.41407424	9.020567647058827E-4	0.0018680094117647077	-2.475365689878892E-4	-5.563602919550172E-4
305.10593	1233.6355	3809.0	-0.08837916	-0.4833681	0.0012061743749999998	-0.0043308662500000025	1.9007350643382314E-5	-3.874297288602944E-4
303.25085	1224.2543	3826.0	-0.056154057	-0.60306495	0.001895594294117647	-0.00704099117647059	4.055411288927336E-5	-1.5941911332179926E-4
301.3084	1214.5421	3842.0	-0.045147352	-0.6319508	6.879190624999999E-4	-0.0018053656249999994	-7.547970197610294E-5	3.272265969669119E-4
300.43222	1206.1611	3859.0	-0.026841952	-0.5802042	0.001076788235294118	0.0030439176470588285	2.2874657223183412E-5	2.8525195717993106E-4
300.0	1195.3125	3876.0	-0.00532439	-0.55742043	0.0012657389411764705	0.0013402217647058812	1.111474740484427E-5	-1.0021740484429102E-4
300.0	1185.2156	3892.0	0.02252074	-0.58629715	0.0017403206250000002	-0.0018047950000000049	2.9661355238970604E-5	-1.9656354779411787E-4
301.19766	1168.2211	3910.0	0.06592137	-0.81710225	0.0024111461111111115	-0.012822505555555554	3.7268082561728406E-5	-6.120950308641972E-4
301.0	1150.9681	3926.0	0.07296346	-1.0618232	4.401306249999992E-4	-0.015295059375000003	-1.2318846788194452E-4	-1.5453461371527804E-4
302.0	1136.4031	3942.0	0.07516993	-1.170864	1.3790437500000013E-4	-0.006815049999999989	-1.888914062499994E-5	5.300005859375009E-4
303.87158	1125.642	3958.0	0.08766536	-0.99804336	7.809643750000001E-4	0.010801289999999991	4.019125E-5	0.0011010212499999988
305.0	1115.2963	3975.0	0.106968015	-0.68838906	0.0011354502941176472	0.018214958823529415	2.0852112889273358E-5	4.360981660899661E-4
307.0	1104.1102	3991.0	0.124931626	-0.47577104	0.0011227256875000003	0.013288626250000001	-7.952879136029336E-7	-3.0789578584558834E-4
308.5	1093.0	4008.0	0.12395313	-0.5171315	-5.755858823529466E-5	-0.002432968235294117	-6.942848680795853E-5	-9.247996756055364E-4
310.45877	1082.7062	4025.0	0.11188087	-0.60781574	-7.101329411764707E-4	-0.005334367058823534	-3.838672664359859E-5	-1.706705190311422E-4
312.0	1074.85	4042.0	0.11361967	-0.5755923	1.0228235294117721E-4	0.0018954964705882413	4.778913494809693E-5	4.2528608996539855E-4
315.1608	1068.5176	4058.0	0.14992256	-0.42706856	0.0022689306250000003	0.009282733749999997	1.3541551700367645E-4	4.617023299632348E-4
320.18234	1062.8176	4075.0	0.22524077	-0.28092757	0.0044304829411764704	0.00859652882352941	1.271501362456747E-4	-4.036499567474041E-5
323.84256	1057.2362	4091.0	0.28534818	-0.21740332	0.003756713125	0.003970265625	-4.21106135110294E-5	-2.8914144990808814E-4
328.39453	1052.4037	4108.0	0.31523058	-0.22956574	0.0017577882352941162	-7.15436470588234E-4	-1.1758381704152256E-4	-2.75629535034602E-4
333.1334	1048.5778	4124.0	0.32415769	-0.22436616	5.57944375000001E-4	3.2497374999999884E-4	-7.49902412683822E-5	6.502563878676455E-5
338.8042	1044.7972	4141.0	0.32617104	-0.19785663	1.1843235294117793E-4	0.001559384117647059	-2.5853648356401358E-5	7.261237456747413E-5
345.92044	1039.5597	4157.0	0.38894472	-0.21170428	0.003923355	-8.654781249999993E-4	2.3780766544117637E-4	-1.5155389016544116E-4
358.07303	1034.9635	4174.0	0.6097075	-0.25505647	0.012986045882352937	-0.002550128823529411	5.330994636678198E-4	-9.90970999134948E-5
373.66754	1028.3746	4191.0	0.8839459	-0.3566558	0.016131670588235295	-0.005976431176470591	1.8503674740484455E-4	-2.015471972318341E-4
386.64517	1023.8157	4208.0	1.031003	-0.37667137	0.00865041764705882	-0.0011773864705882343	-4.4007370242214554E-4	2.822967474048445E-4
396.23672	1019.9053	4224.0	0.90390646	-0.30403376	-0.007943533749999995	0.004539850625000001	-0.001037121962316176	3.573273184742647E-4
405.53162	1016.1874	4241.0	0.6731583	-0.21997257	-0.013573421176470587	0.00494477588235294	-3.3116984861591715E-4	2.3819132785466992E-5
416.71225	1012.4292	4257.0	0.4988652	-0.16876422	-0.010893318749999999	0.003200521875000001	1.6750640165441176E-4	-1.090158754595587E-4
429.04312	1009.65234	4274.0	0.57155913	-0.15097237	0.004276113529411766	0.0010465794117647058	8.923195458477508E-4	-1.267024978373703E-4
438.91888	1009.0	4290.0	0.67936444	-0.10986795	0.006737831874999996	0.0025690262499999993	1.5385739659926436E-4	9.515292738970584E-5
446.72562	1009.0	4307.0	0.6159576	0.0040936107	-0.0037298141176470567	0.006703621217647059	-6.157438819204148E-4	2.4321146868512116E-4
455.11707	1009.0	4324.0	0.49457332	0.07625199	-0.007140251764705883	0.004244610547058824	-2.006139792387545E-4	-1.4464768650519031E-4
463.8334	1011.2084	4340.0	0.4146657	0.14760175	-0.004994226249999997	0.00445936	1.3412659466911786E-4	1.3421840808823505E-5
473.27817	1015.1669	4357.0	0.45947006	0.22219484	0.0026355505882352933	0.004387828823529412	4.488104022491347E-4	-4.207716262975754E-6
484.93713	1021.9641	4373.0	0.5902736	0.3543864	0.008175221249999996	0.008261972499999999	3.4622941636029393E-4	2.421339797794117E-4
499.95233	1031.3452	4390.0	0.8052386	0.5756101	0.012645000000000003	0.013013158823529413	2.629281617647063E-4	2.7948154844290675E-4
511.64587	1040.0973	4406.0	0.91431606	0.7145892	0.0068173412499999975	0.008686193750000001	-3.642286718750004E-4	-2.7043531709558825E-4
520.5885	1046.9414	4423.0	0.8092194	0.6611844	-0.006182156470588233	-0.0031414588235294137	-7.6467633650519E-4	-6.957442690311421E-4
526.08997	1051.635	4440.0	0.50237906	0.4433572	-0.018049431764705887	-0.012813364705882353	-6.980750173010385E-4	-5.689356401384081E-4
529.8013	1056.8013	4457.0	0.15988679	0.25919512	-0.020146604117647057	-0.010833063529411765	-1.2336307958477476E-4	1.164883044982699E-4
532.333	1061.9989	4473.0	-0.01678172	0.19137599	-0.011041781875	-0.004238695625	5.690513901654411E-4	4.121479940257353E-4
534.2175	1066.6526	4489.0	-0.04406548	0.217314	-0.0017052349999999998	0.0016211256250000007	5.835341796875E-4	3.6623882812500006E-4
536.0368	1071.1105	4507.0	-0.011566331	0.25880635	0.0018055082777777777	0.0023051305555555563	1.9504129320987654E-4	3.8000273919753086E-5
536.9449	1074.8898	4523.0	0.007026174	0.25739932	0.0011620315625	-8.793937500000196E-5	-4.021729470486111E-5	-1.495668706597224E-4
538.0	1077.7734	4539.0	0.025293835	0.20672634	0.0011417288125	-0.0031670612499999987	-1.2689218749999912E-6	-1.924451171874998E-4
538.65875	1080.6587	4556.0	0.021525221	0.15286952	-2.2168317647058822E-4	-0.0031680482352941177	-8.020070523356402E-5	-5.8057958477587784E-8
539.0	1083.2347	4572.0	0.012762521	0.112159394	-5.4766875E-4	-0.002544382875000001	-2.0374098345588236E-5	3.89790850183823E-5
540.5	1087.0	4589.0	0.029630167	0.144031	9.922144705882352E-4	0.0018748003529411763	9.058136591695501E-5	2.599519545847751E-4
540.0	1091.0872	4605.0	0.018780285	0.2013011	-6.781176249999999E-4	0.003579381250000001	-1.043957559742647E-4	1.0653630606617655E-4
542.2384	1096.7152	4622.0	0.058910087	0.3097001	0.002360576588235294	0.0063764117647058804	1.7874671842560552E-4	1.6453120674740467E-4
544.1333	1102.3999	4639.0	0.10888252	0.38513222	0.002939554882352941	0.004437183529411768	3.4057546712802785E-5	-1.1407224913494781E-4
546.98987	1108.9797	4656.0	0.16298158	0.43051237	0.003182297647058823	0.0026694205882352912	1.4278986159169514E-5	-1.0398605536332215E-4
550.7932	1115.5864	4672.0	0.23020478	0.4467241	0.004201450000000001	0.0010132331250000022	6.369702205882361E-5	-1.0351171645220557E-4
555.61914	1122.4287	4688.0	0.3104394	0.45156744	0.005014663749999999	3.0270874999999836E-4	5.0825859374999875E-5	-4.440777343750024E-5
560.3951	1129.7902	4705.0	0.34285355	0.45509848	0.0019067147058823546	2.0770823529412004E-4	-1.8282053200692025E-4	-5.588265570934019E-6
564.1725	1136.7588	4721.0	0.32623902	0.45884365	-0.001038408125000001	2.3407312499999777E-4	-1.8407017693014723E-4	1.6478056066173582E-6
566.44653	1142.3396	4738.0	0.22406855	0.40074155	-0.006010027647058823	-0.0034177705882352935	-2.9244820717993066E-4	-2.1481433607266418E-4
568.3243	1146.9728	4755.0	0.11652604	0.31354737	-0.006326030000000001	-0.0051290694117647065	-1.8588373702422244E-5	-1.0066463667820077E-4
569.0	1151.5825	4772.0	0.021182168	0.24072647	-0.0056084630588235295	-0.0042835823529411765	4.220982006920419E-5	4.973453287197236E-5
569.0	1153.1011	4788.0	-0.04303474	0.1337882	-0.00401355675	-0.006683641875	9.968164430147058E-5	-1.5000372012867648E-4
567.9826	1155.0173	4805.0	-0.08652452	0.06864122	-0.002558222352941176	-0.0038321752941176466	8.56079057093426E-5	1.6773332828719727E-4
567.1398	1156.8602	4838.0	-0.08813769	-0.020877592	-4.8883939393939724E-5	-0.0027126912727272728	7.604055798627989E-5	3.392375822395072E-5
566.16876	1157.8312	4855.0	-0.069342025	-0.008476294	0.0011056273529411766	7.294881176470588E-4	6.79124289608892E-5	2.024811406102548E-4
565.4467	1159.5533	4871.0	-0.055561	0.05417345	8.613140625000001E-4	0.003915609	-1.5269580652573528E-5	1.991325551470588E-4
562.102	1161.449	4888.0	-0.122245766	0.10071812	-0.003922633294117648	0.0027379217647058823	-2.814086680363322E-4	-6.927571972318337E-5
560.70874	1163.2913	4905.0	-0.16195995	0.13184775	-0.0023361284705882344	0.001831154705882354	9.332381314878903E-5	-5.333923875432519E-5
557.64325	1165.1783	4922.0	-0.18563177	0.13577749	-0.0013924600000000005	2.3116117647058748E-4	5.5509910034601996E-5	-9.411726643598628E-5
554.82904	1167.0854	4937.0	-0.20257467	0.12890957	-0.0011295266666666675	-4.578613333333333E-4	1.752888888888887E-5	-4.593483398692806E-5
552.0338	1167.9662	4954.0	-0.20799172	0.08869773	-3.186499999999988E-4	-0.0023654023529411762	4.769862745098051E-5	-1.1220829527104959E-4
549.35333	1169.0	4971.0	-0.18005487	0.06439521	0.001643344117647058	-0.0014295600000000005	1.15411418685121E-4	5.5049550173010334E-5
547.26807	1170.7319	4987.0	-0.16693828	0.056479122	8.197868750000007E-4	-4.947554999999997E-4	-5.147232766544108E-5	5.842528125000005E-5
544.7461	1171.627	5004.0	-0.12306585	0.057812694	0.0025807311764705874	7.844541176470577E-5	1.0358495891003451E-4	3.37177006920415E-5
542.5033	1173.4967	5021.0	-0.12731422	0.08450118	-2.499041176470589E-4	0.0015699109411764704	-1.665079584775086E-4	8.773326643598616E-5
539.6006	1175.3994	5037.0	-0.15634497	0.11277938	-0.0018144218749999996	0.0017673875000000002	-9.77823598345588E-5	1.2342284926470612E-5
535.4675	1177.2662	5053.0	-0.20159996	0.12634724	-0.0028284368749999997	8.479912500000001E-4	-6.33759375E-5	-5.746226562500001E-5
532.6874	1178.0	5070.0	-0.21712856	0.10101294	-9.134470588235297E-4	-0.0014902529411764708	1.1264645977508647E-4	-1.375437759515571E-4
529.96643	1179.0	5087.0	-0.1941658	0.06788236	0.001350750588235294	-0.0019488576470588232	1.3318809688581316E-4	-2.697674740484426E-5
527.0611	1180.9388	5103.0	-0.18780442	0.05000393	3.9758625E-4	-0.001117401875	-5.9572771139705874E-5	5.196598575367645E-5
524.1979	1181.8021	5120.0	-0.16897899	0.052888628	0.001107378235294118	1.696881176470587E-4	4.175246972318341E-5	7.571117603806228E-5
520.5795	1182.0	5136.0	-0.17735113	0.04648365	-5.2325875E-4	-4.003111249999999E-4	-1.0191481158088237E-4	-3.5624952665441166E-5
516.80865	1183.0	5153.0	-0.21792305	0.039855734	-0.0023865835294117656	-3.8987741176470616E-4	-1.0960733996539798E-4	6.137478373702209E-7
512.53125	1183.4688	5169.0	-0.260033	0.014359135	-0.0026318718750000004	-0.0015935374374999997	-1.533052159926468E-5	-7.522875160845584E-5
509.30954	1184.0	5187.0	-0.25300848	0.01655927	3.9025111111111303E-4	1.2222972222222225E-4	1.678957214506174E-4	9.532039776234566E-5
506.57794	1184.0	5203.0	-0.20377311	0.017126177	0.0030772106249999983	3.54316874999999E-5	1.6793496961805534E-4	-5.424877170138897E-6
503.76056	1184.0	5219.0	-0.15369868	-7.1011076E-4	0.003129651875	-0.001114767985	3.2775781250001185E-6	-7.188747953124999E-5
502.0283	1183.0283	5236.0	-0.11611376	-0.03841232	0.002210877647058824	-0.002217777014117647	-5.404554282006918E-5	-6.488288406574394E-5
498.21515	1183.0	5253.0	-0.13731277	-0.053832002	-0.0012470005882352943	-9.070401176470587E-4	-2.0340460207612463E-4	7.710217038062283E-5
493.6047	1182.2015	5270.0	-0.21633439	-0.046794724	-0.004648330588235293	4.139575294117644E-4	-2.0007823529411754E-4	7.770574394463665E-5
488.97745	1181.3258	5286.0	-0.29582322	-0.053621564	-0.004968051875000001	-4.266774999999996E-4	-1.9982580422794232E-5	-5.253968933823525E-5
484.3681	1180.456	5302.0	-0.33796257	-0.060257457	-0.0026337093750000012	-4.1474331250000024E-4	1.4589640624999996E-4	7.458867187499607E-7
478.61597	1180.0	5319.0	-0.35889077	-0.05703115	-0.0012310705882352946	1.8978276470588221E-4	8.250816392733568E-5	3.556035748269897E-5
473.07642	1177.6921	5336.0	-0.35625264	-0.09452182	1.551841176470598E-4	-0.0022053335294117647	8.15443944636679E-5	-1.408891937716263E-4
461.74362	1175.5812	5352.0	-0.50985014	-0.113652475	-0.009599843749999996	-0.0011956659374999998	-6.09689241727941E-4	6.310422449448531E-5
447.29425	1171.8236	5369.0	-0.78928256	-0.19938037	-0.01643720117647059	-0.005042817352941176	-4.021974956747408E-4	-2.2630302443771625E-4
435.23563	1168.0785	5386.0	-0.9698684	-0.27047393	-0.010622696470588236	-0.004181974117647057	3.4202968858131495E-4	5.063783737024231E-5
428.4851	1165.1617	5403.0	-0.8537998	-0.28457564	0.006827564705882351	-8.295123529411791E-4	0.0010264859515570933	1.972036332179928E-4
426.2738	1163.2738	5419.0	-0.4167041	-0.20137821	0.02731848125	0.005199839375000001	0.001280682284007353	3.7683448299632375E-4
424.5	1163.0	5435.0	0.023046795	-0.0743494	0.027484430937500002	0.007939300625	1.0371855468750213E-5	1.712163281249999E-4
