# Supplementary material for: Finger drawing on smartphone screens enables early Parkinson’s disease detection through hybrid 1D-CNN and BiGRU deep learning architecture
Source: PLoS One. 2025 Jul 14;20(7):e0327733. doi: 10.1371/journal.pone.0327733 (PMC12258557; doi:10.1371/journal.pone.0327733)
Supplement: S2 File — (ZIP) [file pone.0327733.s002.zip › Dataset/Spiral/patient/012_PD_SPIR_R.txt]

563.0	645.0	0.0	0.0	0.0	0.0	0.0	0.0	0.0
570.4725	644.0	140.0	0.7324559	0.05474423	0.005231827857142857	3.910302142857143E-4	3.737019897959184E-5	2.7930729591836734E-6
580.57574	642.23737	157.0	0.743916	-0.113102175	6.741235294117631E-4	-0.009873317941176471	-2.681002545724173E-4	-6.037851856154227E-4
591.6163	641.0	173.0	0.79577184	-0.10526075	0.003240989999999999	4.900890624999999E-4	1.6042915441176475E-4	6.477129377297794E-4
599.43054	640.0	189.0	0.62449557	-0.07146099	-0.010704766875	0.002112485	-8.716098046875E-4	1.0139974609375E-4
604.96387	641.0	207.0	0.4402594	0.015895894	-0.010235342777777776	0.004853160222222222	2.607911651234581E-5	1.5225973456790124E-4
610.11346	641.0	223.0	0.29876336	0.048875723	-0.008843502500000003	0.0020612393125	8.699001736111082E-5	-1.7449505685763887E-4
615.7389	643.2463	240.0	0.18731132	0.12396305	-0.0065560023529411746	0.004416901588235295	1.3455883217993107E-4	1.3856836916089968E-4
622.3671	644.1224	256.0	0.2524911	0.12672895	0.004073736250000001	1.728687500000001E-4	6.643586626838235E-4	-2.652520523897059E-4
630.0804	647.0201	273.0	0.3992285	0.16119024	0.00863161176470588	0.0020271347058823533	2.681103243944634E-4	1.090744679930796E-4
640.52026	651.8401	289.0	0.55259174	0.23716074	0.0095852025	0.00474815625	5.959942095588259E-5	1.700638465073529E-4
652.5896	658.1941	306.0	0.7108801	0.361237	0.009311080000000001	0.0072986035294117626	-1.612485294117645E-5	1.500263105536331E-4
666.0158	664.86615	323.0	0.8700146	0.46765092	0.009360852941176468	0.006259642352941179	2.92782006920392E-6	-6.111536332179902E-5
677.0	672.0	339.0	0.9061922	0.53341174	0.002261100000000002	0.00411005125	-4.437345588235291E-4	-1.343494439338237E-4
687.2531	681.2531	356.0	0.7678541	0.565918	-0.008137535294117648	0.0019121329411764712	-6.116844290657441E-4	-1.2928931228373697E-4
694.10504	688.4734	373.0	0.5410935	0.5469203	-0.01333885882352941	-0.0011175117647058827	-3.0596020761245656E-4	-1.782143944636679E-4
699.7404	694.7404	389.0	0.30154657	0.4740112	-0.014971683125	-0.00455681875	-1.0205151884191185E-4	-2.1495668658088235E-4
706.2807	699.2105	406.0	0.2117467	0.33872533	-0.005282345294117648	-0.007957992352941179	5.699610488754325E-4	-2.0006903546712813E-4
717.93396	704.9717	422.0	0.35262963	0.25409704	0.008805183125000001	-0.005289268125	8.80470526194853E-4	1.6679526424632368E-4
732.2247	712.6123	439.0	0.7440743	0.3056081	0.023026157058823524	0.0030300623529411763	8.365278784602072E-4	4.893723810553633E-4
745.62885	721.02057	456.0	0.98561776	0.4391582	0.014208438823529415	0.007855888235294118	-5.18689307958477E-4	2.8387211072664363E-4
756.34546	730.34546	472.0	0.97863674	0.5890026	-4.363137500000003E-4	0.009365275000000003	-9.152970358455885E-4	9.433667279411782E-5
764.3149	741.4723	489.0	0.6996174	0.68939066	-0.01641290235294118	0.00590518	-9.397993295847752E-4	-2.0353500000000013E-4
770.1859	750.9765	506.0	0.36519545	0.70350295	-0.019671879411764705	8.30134705882348E-4	-1.9170453287197209E-4	-2.985320761245678E-4
777.0862	759.0862	522.0	0.22594045	0.630879	-0.0087034375	-0.0045389968749999995	6.855276194852941E-4	-3.355707238051467E-4
782.4026	764.2684	538.0	0.21278663	0.449784	-8.221137499999989E-4	-0.011318437499999997	4.92582734375E-4	-4.2371503906249984E-4
789.2225	771.29663	555.0	0.29875726	0.3074757	0.005057095882352943	-0.008371076470588235	3.458358607266436E-4	1.7337417820069187E-4
798.59436	779.59436	571.0	0.4310852	0.2940935	0.008270496249999999	-8.363875000000007E-4	2.00837522977941E-4	4.7091806066176464E-4
809.86633	791.67737	588.0	0.61464894	0.5176656	0.010797867058823532	0.013151299999999996	1.4866887110726666E-4	8.228051470588234E-4
820.6062	806.0487	605.0	0.7455785	0.8316143	0.007701738823529412	0.0184675705882353	-1.8212519031141883E-4	3.1272179930795903E-4
827.78754	818.1709	621.0	0.70068747	0.9737469	-0.0028056893750000034	0.008883287499999996	-6.567142624080884E-4	-5.990176930147065E-4
833.5	828.5	638.0	0.4659991	0.86685246	-0.013805198235294117	-0.006287908235294113	-6.470299329584773E-4	-8.924232785467123E-4
837.682	836.364	655.0	0.22343333	0.61097157	-0.014268574705882352	-0.015051817058823531	-2.725743944636675E-5	-5.15524048442907E-4
843.702	841.702	671.0	0.15669818	0.33559337	-0.004170946875000001	-0.0172111375	6.311017394301469E-4	-1.3495752757352935E-4
849.3015	853.7036	688.0	0.22295435	0.35331118	0.0038974217647058827	0.0010422241176470588	4.746099199826991E-4	0.0010737271539792389
856.05426	871.1808	704.0	0.351543	0.721218	0.008036790625	0.02299417625	2.5871055376838233E-4	0.0013719970082720588
858.2523	874.04004	721.0	0.44305012	1.1172427	0.0053827717647058826	0.023295570588235295	-1.5611875648788927E-4	1.772907871972317E-5
867.70435	888.3861	739.0	0.33124453	0.5920303	-0.006211421666666667	-0.029178466666666666	-6.441218572984749E-4	-0.002915224291938998
878.2507	903.876	754.0	0.3932364	0.5293129	0.004132791333333333	-0.004181160000000002	6.896142000000001E-4	0.001666487111111111
886.5128	928.3334	771.0	0.37349516	0.923468	-0.0011612494117647055	0.02318559411764706	-3.114141614763552E-4	0.0016098090657439448
889.9705	951.6758	787.0	0.239546	1.1585704	-0.008371822499999999	0.014693899999999996	-4.5066081801470586E-4	-5.307308823529415E-4
893.0	964.0	804.0	0.1873128	1.3723541	-0.003072541176470589	0.012575511764705883	3.117224307958477E-4	-1.2461107266435959E-4
892.74347	969.4347	820.0	-0.06863829	0.751304	-0.015996943125	-0.038815631249999996	-8.077751217830881E-4	-0.0032119464384191172
896.2811	1001.5301999999999	837.0	-0.11387597	0.73269254	-0.00266104	-0.0010947917647058838	7.844648897058823E-4	0.0022188729108996537
899.6346	1023.8141	853.0	0.039703507	1.2427075	0.009598717312500001	0.03187593500000001	7.662348320312501E-4	0.0020606704227941184
903.8204	1038.2815	870.0	0.24238756	1.4844842	0.011922591352941176	0.01422215882352941	1.3669847296712793E-4	-0.0010384574221453293
909.9268	1063.0161	887.0	0.3637961	1.5523969	0.0071416788235294125	0.003994864705882349	-2.812301487889273E-4	-6.0160553633218E-4
913.1099	1079.9891	903.0	0.32143405	0.9386991	-0.002647628124999999	-0.0383561125	-6.118316842830883E-4	-0.0026469360753676465
915.0	1092.2286	920.0	0.2208413	0.7713306	-0.005917220588235296	-0.009845205882352943	-1.9232896842560573E-4	0.0016771121539792386
915.0	1100.6503	937.0	0.05942892	0.6701475	-0.00949484588235294	-0.005951947058823528	-2.1044854671280262E-4	2.2901522491349506E-4
914.17126	1112.8013	953.0	-0.11123939	0.391619	-0.010666769375	-0.01740803125	-7.324521829044116E-5	-7.160052619485295E-4
914.0	1128.8788	970.0	-0.17052343	0.46877083	-0.003487296470588236	0.004538342941176473	4.223219355536331E-4	0.0012909631877162633
913.0	1143.9565	986.0	-0.12519953	0.8595895	0.00283274375	0.024426166875	3.9500251378676474E-4	0.0012429889958639703
914.4963	1155.9777	1003.0	-0.02954692	0.99302715	0.005626624117647059	0.007849273529411763	1.6434590397923875E-4	-9.751113732698961E-4
916.3689	1164.4756	1019.0	0.08283262	0.79500353	0.00702372125	-0.012376476249999997	8.731857077205881E-5	-0.001264109361213235
918.2722	1171.0887	1036.0	0.16288291	0.41361648	0.0047088405882352935	-0.022434532352941176	-1.3616945069204155E-4	-5.9165035899654E-4
919.11346	1178.4539	1052.0	0.14714515	0.23503359	-9.836099999999993E-4	-0.011161430625000001	-3.557781617647058E-4	7.045688579963234E-4
919.0	1190.0983	1069.0	0.071609095	0.37786257	-0.004443297352941177	0.008401704705882354	-2.0351102076124575E-4	0.0011507726665224915
916.1519	1203.7848	1086.0	-0.09002902	0.6615285	-0.009508124411764705	0.016686231176470584	-2.979310034602076E-4	4.8732508650519E-4
912.4643	1216.607	1102.0	-0.23649241	0.92495257	-0.009153961874999998	0.016464004375	2.21351585477942E-5	-1.3889175091911458E-5
908.66876	1226.6625	1119.0	-0.32818654	0.9001116	-0.005393772352941179	-0.0014612335294117624	2.2118761894463645E-4	-0.001054425759083045
905.4335	1233.6996	1136.0	-0.3282586	0.6248981	-4.238823529410877E-6	-0.016189029411764706	3.1703138408304516E-4	-8.663409342560555E-4
903.55914	1237.8817	1152.0	-0.21999335	0.27306697	0.0067665781250000005	-0.021989445625	4.231760592830882E-4	-3.625260133272058E-4
901.6912	1245.2351	1170.0	-0.116854854	0.16226384	0.005729916444444445	-0.006155729444444446	-5.759231558641977E-5	8.79650898919753E-4
898.793	1255.2417	1186.0	-0.09573135	0.31003338	0.0013202189999999992	0.009235596250000002	-2.7560609027777784E-4	9.61957855902778E-4
894.9182	1268.327	1202.0	-0.1550675	0.6341266	-0.0037085093749999994	0.020255826249999997	-3.142955234374999E-4	6.887643749999997E-4
891.0865	1280.827	1218.0	-0.22173046	0.8962162	-0.004166435	0.016380600000000002	-2.8620351562500012E-5	-2.422016406249997E-4
887.36646	1291.0839	1235.0	-0.27657816	0.9231877	-0.0032263352941176485	0.001586558823529414	5.529998269896183E-5	-8.702377162629758E-4
882.77936	1298.9609	1252.0	-0.28323972	0.68041086	-3.9185647058823266E-4	-0.014280990588235301	1.667340484429068E-4	-9.333852595155715E-4
879.7221	1307.5558	1268.0	-0.25764972	0.45555067	0.0015993749999999966	-0.014053761874999997	1.2445196691176434E-4	1.4201794577206476E-5
874.9335	1318.1995	1285.0	-0.2504286	0.42188853	4.2477176470588385E-4	-0.0019801258823529417	-6.909430795847721E-5	7.102138819204151E-4
868.44794	1329.3281	1302.0	-0.30949175	0.562403	-0.0034743029411764713	0.00826555705882353	-2.2935733564013853E-4	6.0268723183391E-4
863.17737	1341.6453	1318.0	-0.36967832	0.73817146	-0.0037616606249999997	0.010985528750000001	-1.7959855238970526E-5	1.699982306985295E-4
856.5285	1351.7858	1335.0	-0.4245944	0.7663452	-0.0032303576470588224	0.0016572788235294086	3.1253116349481014E-5	-5.487205839100348E-4
848.75214	1361.2479	1351.0	-0.47996274	0.66371787	-0.003460521250000001	-0.006414208124999994	-1.438522518382366E-5	-5.044679342830877E-4
842.26807	1368.7319	1368.0	-0.45793268	0.50231755	0.0012958858823529423	-0.009494136470588237	2.7978865484429077E-4	-1.8117225562283782E-4
838.4543	1373.5458	1384.0	-0.3728642	0.32559076	0.00531678	-0.011045424375000001	2.513058823529411E-4	-9.695549402573527E-5
835.55927	1379.8815	1401.0	-0.22252284	0.21488878	0.008843609411764704	-0.006511881176470587	2.074605536332179E-4	2.6667901167820086E-4
831.8134	1389.5597	1418.0	-0.11430258	0.32251015	0.006365897647058824	0.0063306688235294116	-1.457477508650518E-4	7.554441176470587E-4
828.0076	1402.4731	1434.0	-0.11742119	0.60694844	-1.9491312499999962E-4	0.017777393125000002	-4.1005067325367646E-4	7.154202688419119E-4
824.3201	1416.3796	1451.0	-0.18718062	0.90707725	-0.004103495882352941	0.017654635882352936	-2.2991663278546716E-4	-7.221014273356867E-6
819.5817	1425.0457	1468.0	-0.26784125	0.8969486	-0.00474474294117647	-5.958029411764683E-4	-3.772041522491345E-5	-0.0010735552249134944
813.5217	1432.6377	1484.0	-0.3308385	0.6475007	-0.003937328125	-0.015590493749999997	5.0463426011029345E-5	-9.371681755514705E-4
807.99866	1438.0013	1501.0	-0.36716282	0.3451374	-0.0021367247058823543	-0.01778607647058824	1.0591784818339094E-4	-1.291519247404849E-4
801.4318	1442.6761	1517.0	-0.40679592	0.14357767	-0.0024770687499999985	-0.012597483125	-2.1271502757352765E-5	3.24287084099265E-4
794.7492	1447.5005	1534.0	-0.44041413	0.13921058	-0.0019775417647058847	-2.5688764705882294E-4	2.9383940311418457E-5	7.259173810553633E-4
787.2617	1453.0537	1550.0	-0.45550376	0.21371177	-9.431018749999978E-4	0.004656324375	6.465249310661793E-5	3.070757513786764E-4
780.0	1460.0	1567.0	-0.4749773	0.3246365	-0.0011455023529411772	0.006524984117647059	-1.19059104671282E-5	1.0992116133217995E-4
773.33875	1466.6613	1584.0	-0.45170206	0.41899234	0.0013691317647058809	0.005550343529411766	1.479196539792387E-4	-5.7331799307958394E-5
766.8098	1475.1902	1601.0	-0.41001123	0.5087463	0.002452401764705883	0.005279644705882351	6.372176470588249E-5	-1.5923460207612673E-5
760.403	1483.7959	1617.0	-0.39199337	0.56652653	0.0011261162499999998	0.0036112643749999992	-8.289284466911771E-5	-1.0427377068014697E-4
752.6849	1490.2363	1633.0	-0.40729722	0.51549894	-9.564906250000005E-4	-0.0031892243750000007	-1.3016292968750002E-4	-4.25030546875E-4
743.46075	1496.7235	1650.0	-0.49070528	0.44164532	-0.004906356470588236	-0.004344330588235292	-2.3234504974048442E-4	-6.79474243079583E-5
732.87634	1503.4742	1666.0	-0.6159655	0.36782444	-0.007828763750000002	-0.004613805000000002	-1.826504549632354E-4	-1.6842150735294403E-5
720.8893	1508.4602	1683.0	-0.72878736	0.30631024	-0.006636579999999996	-0.0036184823529411742	7.012845588235329E-5	5.854839100346046E-5
709.1219	1512.6464	1699.0	-0.80980456	0.26036316	-0.005063575000000001	-0.002871692500000002	9.831281249999971E-5	4.6674365808823277E-5
699.5689	1515.9724	1716.0	-0.7462868	0.1867795	0.0037363388235294105	-0.004328450588235294	5.176419896193771E-4	-8.569165224913483E-5
692.02655	1517.3947	1734.0	-0.5638465	0.07839391	0.010135572222222222	-0.006021421666666666	3.5551296659404514E-4	-9.40539488017429E-5
681.4819	1519.253	1749.0	-0.4946053	0.027383093	0.00461608	-0.0034007211333333333	-3.6796614814814816E-4	1.7471336888888887E-4
665.29205	1520.0	1766.0	-0.66743416	0.0123111475	-0.010166403529411764	-8.865850294117648E-4	-8.695578546712802E-4	1.4789035905420992E-4
648.8633	1520.0	1783.0	-0.97883266	-0.022311885	-0.018317558823529412	-0.002036648970588235	-4.794797231833911E-4	-6.765082006920413E-5
636.5234	1520.0	1799.0	-1.111809	-0.046410315	-0.008311021250000002	-0.001506151875	6.254085983455882E-4	3.315606847426469E-5
626.89825	1520.8203	1816.0	-0.89913416	-0.03578133	0.012510284705882354	6.252344117647059E-4	0.0012247827032871976	1.2537566392733566E-4
617.69556	1522.7174	1832.0	-0.5432867	0.03670461	0.02224046625	0.00453037125	6.081363465073529E-4	2.4407105238970588E-4
605.79565	1525.6006	1849.0	-0.4248766	0.15659723	0.006965300000000001	0.00705250705882353	-8.985391911764706E-4	1.4836092993079588E-4
593.2767	1526.0	1866.0	-0.5973139	0.16483004	-0.010143370588235293	4.84282941176471E-4	-0.0010063923875432525	-3.8636612456747403E-4
582.23663	1526.0	1882.0	-0.7322835	0.082690135	-0.008435600000000001	-0.005133744062500001	1.067356617647057E-4	-3.511266877297795E-4
571.8009	1524.7601	1899.0	-0.7432611	-0.045631535	-6.457411764705901E-4	-0.007548333529411764	4.5822698961937717E-4	-1.420346745242214E-4
564.5194	1523.8799	1916.0	-0.5650564	-0.12460187	0.010482629411764706	-0.004645313823529412	6.546100346020762E-4	1.7076586505190307E-4
558.0942	1524.0	1932.0	-0.3763313	-0.116460666	0.011795318750000002	5.088252499999999E-4	8.204308363970601E-5	3.2213369209558825E-4
548.73254	1524.0	1949.0	-0.3375379	-0.03524766	0.0022819647058823517	0.0047772356470588235	-5.596090614186853E-4	2.51082964532872E-4
536.0891	1524.0	1965.0	-0.50793177	0.00921653	-0.010649616875	0.002779011875	-8.08223848805147E-4	-1.2488898575367647E-4
520.6453	1524.0	1982.0	-0.8336409	0.029653603	-0.019159360588235294	0.0012021807647058823	-5.005731596020762E-4	-9.275477119377163E-5
507.6850999999999	1523.0	1999.0	-1.0304755	-0.014098615	-0.011578505882352945	-0.0025736598823529414	4.459326297577852E-4	-2.2210827335640142E-4
498.1296	1523.0	2015.0	-0.89720064	-0.037112024	0.008329678750000007	-0.0014383380625	0.0012442615395220594	7.095761374080884E-5
490.727	1523.0	2032.0	-0.5926698	-0.023545321	0.01791357882352941	7.980413529411765E-4	5.637588278546708E-4	1.315517303200692E-4
484.2087	1525.1979	2048.0	-0.30497473	0.055156134	0.017980941875	0.0049188409375	4.2101907169118154E-6	2.575499740349265E-4
475.7347	1528.1061	2065.0	-0.26746848	0.16132961	0.002206250000000001	0.006245498588235295	-9.279230514705882E-4	7.803868533737028E-5
463.56226	1529.9197	2081.0	-0.46152025	0.21716395	-0.012128235625	0.003489646249999999	-8.959053515625001E-4	-1.72240771139706E-4
450.14404	1531.0	2098.0	-0.76545703	0.18044578	-0.017878634117647056	-0.0021598923529411763	-3.3825873486159147E-4	-3.3232580017301033E-4
438.26288	1531.0	2115.0	-0.9236384	0.06701399	-0.009304786470588234	-0.0066724582352941176	5.043439792387543E-4	-2.654450519031142E-4
429.62784	1531.0	2131.0	-0.80204195	-0.038948923	0.007599778124999998	-0.0066226820624999995	0.0010565352872242645	3.111010799632379E-6
422.0	1531.0	2148.0	-0.536052	-0.06662163	0.015646467647058824	-0.001627806294117647	4.7333467776816625E-4	2.9381622166955014E-4
412.19516	1531.0	2164.0	-0.4046773	-0.039926738	0.008210918749999997	0.0016684307499999999	-4.6472180606617667E-4	2.0601481525735292E-4
400.1484	1529.7355	2181.0	-0.4944702	-0.0434115	-0.0052819352941176475	-2.0498599999999972E-4	-7.936972967128027E-4	-1.1020098529411763E-4
385.86792	1526.717	2198.0	-0.7502581	-0.11873462	-0.015046347058823531	-0.004430771764705882	-5.743771626297578E-4	-2.485756332179931E-4
373.90295	1522.9514	2214.0	-0.8987249	-0.22834325	-0.009279175	-0.006850539375	3.6044825367647065E-4	-1.5123547564338237E-4
364.42313	1519.2115	2231.0	-0.8380549	-0.31198177	0.003568823529411765	-0.00491991294117647	7.557646193771626E-4	1.135662608131488E-4
355.8395	1517.2098	2247.0	-0.5749066	-0.2733383	0.01644676875	0.002415216875000001	8.048715762867647E-4	4.5844561351102945E-4
343.3212	1513.9948	2264.0	-0.5021206	-0.19196509	0.004281529411764707	0.004786659411764704	-7.156023140138408E-4	1.3949661980968843E-4
327.76184	1509.2539	2280.0	-0.68531185	-0.19550492	-0.011449453124999995	-2.212393749999996E-4	-9.831864085477937E-4	-3.12993674172794E-4
312.31653	1505.0791	2297.0	-0.9783066	-0.25603673	-0.01723498529411765	-0.0035606947058823522	-3.4032542171280334E-4	-1.964385488754325E-4
298.62283	1499.9812	2313.0	-1.0630407	-0.31882387	-0.005295881249999995	-0.003924196250000001	7.461940027573535E-4	-2.271884650735306E-5
291.08368	1494.3127	2330.0	-0.8109954	-0.37137067	0.014826194117647054	-0.0030909882352941178	0.0011836514922145321	4.901223615916961E-5
283.525	1485.525	2347.0	-0.449578	-0.45490348	0.02125984705882353	-0.004913694705882354	3.78450173010381E-4	-1.0721802768166096E-4
270.91678	1473.9287	2363.0	-0.3958589	-0.6364452	0.0033574437499999978	-0.011346357500000001	-0.0011189002068014708	-4.0204142463235294E-4
255.26383999999996	1460.983	2380.0	-0.6192287	-0.83177054	-0.013139399999999997	-0.011489725882352935	-9.704025735294116E-4	-8.433434256054922E-6
239.85907	1449.1619	2397.0	-0.97987205	-0.92165184	-0.021214314705882354	-0.0052871352941176505	-4.7499498269896215E-4	3.648582698961932E-4
229.38577	1439.7322	2414.0	-1.0432752	-0.8046036	-0.003729597058823534	0.006885190588235296	0.0010285128027681658	7.160191695501733E-4
222.0	1427.5	2430.0	-0.71100223	-0.6856799	0.020767060625000007	0.007432731249999998	0.0015310411052389713	3.422129136029388E-5
213.20091	1406.5023	2447.0	-0.3894147	-0.89923346	0.01891691352941176	-0.01256197411764706	-1.0883218209342621E-4	-0.0011761591392733565
204.72487	1390.4497	2463.0	-0.300752	-1.1095984	0.005541418749999999	-0.013147808750000003	-8.359684237132352E-4	-3.661466452205893E-5
196.07962	1379.8955	2480.0	-0.37455004	-1.0539601	-0.004341061176470586	0.00327284117647059	-5.813223486159167E-4	9.659205839100349E-4
185.84218	1370.8422	2497.0	-0.5482627	-0.73548454	-0.010218391764705884	0.018733856470588242	-3.4572532871972344E-4	9.094714878892736E-4
176.19751	1360.237	2513.0	-0.6134855	-0.42833316	-0.004076425000000002	0.01919696125	3.8387292279411765E-4	2.8944048713234766E-5
168.70049	1346.401	2529.0	-0.5760521	-0.5051932	0.002339587500000004	-0.004803752500000001	4.0100078125000034E-4	-0.001500044609375
161.81369	1329.1698	2546.0	-0.4751586	-0.846929	0.00593491176470588	-0.020102105882352943	2.1148966262975744E-4	-8.999031401384083E-4
158.37633	1316.8816	2562.0	-0.2850867	-1.0363175	0.011879493749999998	-0.011836781249999997	3.715363740808823E-4	5.165827895220591E-4
155.49251	1310.4775	2579.0	-0.11146591	-0.78693414	0.010212987647058825	0.01466960941176471	-9.802977076124546E-5	0.0015591994506920417
153.64415	1303.5765	2596.0	-0.012261982	-0.42343238	0.005835525176470588	0.021382456470588233	-2.574977923875433E-4	3.9487335640138373E-4
152.75371	1293.7686	2612.0	0.040036082	-0.25819483	0.003268629	0.010327346875	-1.6043101102941178E-4	-6.909443497242645E-4
149.77074	1275.8536	2629.0	-0.017949296	-0.579837	-0.0034109045882352944	-0.01892012764705883	-3.929137404844291E-4	-0.0017204396777681665
147.01445999999999	1258.1157	2646.0	-0.12210726	-1.0755417	-0.006126939058823529	-0.0291591	-1.597667335640138E-4	-6.022924913494807E-4
143.132034	1246.3301	2662.0	-0.2064332	-1.232644	-0.005270371250000001	-0.009818893750000002	5.35354880514705E-5	0.001208762890625
139.45138500000002	1237.1284	2679.0	-0.27084762	-0.9082674	-0.003789083529411765	0.01908097647058824	8.713457179930801E-5	0.0016999923659169556
136.640915	1224.5636	2696.0	-0.24238884	-0.56822115	0.001674045882352942	0.020002720588235295	3.2136055363321807E-4	5.422024221453258E-5
134.5	1210.0	2712.0	-0.17765851	-0.5767972	0.004045645625	-5.360031250000036E-4	1.4822498391544112E-4	-0.0012836702320772062
130.06104	1190.3052	2728.0	-0.18397924	-0.9605525	-3.950456249999998E-4	-0.02398470625	-2.77543203125E-4	-0.0014655439453124999
130.0	1179.0587	2745.0	-0.1106035	-1.0613437	0.00431622	-0.005928894117647051	2.7713327205882354E-4	0.001062106596020762
129.0	1168.4784	2762.0	-0.05090644	-0.87388325	0.003511591764705882	0.01102708529411764	-4.733107266435988E-5	9.974105536332172E-4
128.0	1158.581	2778.0	-0.009844549	-0.58386904	0.0025663681874999998	0.018125888125000003	-5.907647357536764E-5	4.4367517693014765E-4
128.0	1142.1608	2795.0	0.03571704	-0.5794483	0.002680093470588235	2.600435294117602E-4	6.689722534602084E-6	-0.0010509320350346027
129.86036000000001	1124.2568	2812.0	0.072607666	-0.95208806	0.002170036823529412	-0.02191998588235294	-3.000333217993078E-5	-0.001304707612456747
133.23617000000002	1108.0369	2828.0	0.15451586	-1.1775368	0.005119262125	-0.014090546249999995	1.8432658134191177E-4	4.89339977022059E-4
137.90022	1095.5662	2845.0	0.3035831	-1.0839579	0.008768661176470587	0.005504641176470589	2.1467053243944627E-4	0.0011526580839100343
143.5	1079.5	2861.0	0.4091991	-0.9143176	0.006600999999999999	0.010602518749999998	-1.3547882352941173E-4	3.1861734834558804E-4
149.35841	1053.1135	2878.0	0.44768813	-1.1176884	0.002264060588235296	-0.011962988235294122	-2.551140830449826E-4	-0.0013273827638408306
154.8323	1038.058	2894.0	0.4257849	-1.2563313	-0.0013689518749999997	-0.00866518125	-2.2706327895220598E-4	2.0611293658088256E-4
156.17639	1029.118	2911.0	0.26687187	-1.0165786	-0.009347825294117647	0.014103099999999995	-4.6934549524221456E-4	0.0013393106617647056
160.08527	1019.7869000000001	2928.0	0.16454051	-0.6076892	-0.006019491764705883	0.024052317647058827	1.9578432525951556E-4	5.852480968858136E-4
165.63435	1006.8531	2944.0	0.17105155	-0.3276736	4.0693999999999973E-4	0.017500975000000002	4.0165198529411766E-4	-4.0945891544117655E-4
174.01128	994.1864	2961.0	0.33860326	-0.4562871	0.009855982941176471	-0.007565499999999999	5.558260553633218E-4	-0.0014744985294117647
182.65028	983.34973	2977.0	0.55907077	-0.7439516	0.013779219375000002	-0.017979031250000003	2.452022771139707E-4	-6.508457031250002E-4
192.5542	975.0382	2994.0	0.6954248	-0.673499	0.008020825294117642	0.004144270588235299	-3.387290635813153E-4	0.0013013706963667824
204.0	967.0	3011.0	0.74777836	-0.4854489	0.0030796211764705893	0.01106177058823529	-2.906590657439443E-4	4.069117647058818E-4
211.48035	961.8898	3027.0	0.67640024	-0.2911683	-0.004461132499999999	0.012142537500000002	-4.712971047794118E-4	6.754793198529444E-5
218.87444	955.3441	3044.0	0.52586555	-0.24915624	-0.00885498176470588	0.002471297647058823	-2.5846172145328706E-4	-5.688964619377163E-4
225.45354	946.4331	3060.0	0.39086294	-0.34662378	-0.008437663125000001	-0.0060917212499999995	2.60824149816174E-5	-5.351886810661764E-4
235.02103	934.979	3077.0	0.3901934	-0.5595252	-3.938470588235109E-5	-0.012523612941176468	4.940163775951559E-4	-3.78346570069204E-4
247.38351	922.61646	3093.0	0.5551568	-0.7583233	0.010310212499999999	-0.012424881250000006	6.468498253676469E-4	6.170730698528922E-6
258.5845	913.17957	3110.0	0.77678144	-0.82500696	0.013036743529411768	-0.003922568235294113	1.6038417820069228E-4	5.00136059688582E-4
268.47893999999997	906.9126	3127.0	0.7966066	-0.6287276	0.0011661858823529417	0.011545844705882347	-6.982680968858133E-4	9.099066435986153E-4
275.7004	901.86646	3143.0	0.62797475	-0.33793646	-0.010539490625000002	0.018174446250000004	-7.316047817095589E-4	4.1428759650735355E-4
279.8699	898.1301	3160.0	0.3262951	-0.12420264	-0.017745861764705884	0.012572577647058823	-4.239041846885813E-4	-3.295216825259518E-4
283.68137	896.6593	3176.0	0.12224386	8.549386E-4	-0.012753202500000001	0.0078160986625	3.1204120404411764E-4	-2.9727993653492644E-4
287.39166	893.8042	3193.0	0.059763342	-0.018924499	-0.003675324588235294	-0.0011634963294117648	5.339928183391004E-4	-5.282114701124568E-4
291.19254	891.9037	3210.0	0.0964507	-0.04630359	0.0021580798823529414	-0.0016105347647058822	3.431414394463668E-4	-2.6296378546712792E-5
298.67615	888.1295	3226.0	0.24590375	-0.10651241	0.009340815625	-0.00376305125	4.489209839154412E-4	-1.3453228033088237E-4
311.11533	884.2528	3243.0	0.5535043	-0.20665672	0.01809415	-0.005890841764705882	5.149020220588235E-4	-1.251641479238754E-4
323.3937	881.2677	3259.0	0.84543544	-0.2514774	0.018245696250000006	-0.002801292500000002	9.471640625000359E-6	1.930968290441175E-4
333.74713	877.751	3276.0	0.92338055	-0.23487155	0.004585006470588231	9.768147058823533E-4	-8.035699870242221E-4	2.222416003460209E-4
342.0591	874.4852	3293.0	0.7615566	-0.21411875	-0.009519055882352937	0.0012207529411764715	-8.296507266435981E-4	1.4349307958477537E-5
349.65186	871.1741	3309.0	0.48930722	-0.18346462	-0.017015586250000003	0.001915883125	-4.6853314797794157E-4	4.344563648897054E-5
353.6158	867.38416	3326.0	0.25882876	-0.20474714	-0.013557556470588235	-0.0012519129411764705	2.034135164359863E-4	-1.8634094506920416E-4
359.36035	860.51953	3342.0	0.18847428	-0.31128585	-0.004397155	-0.006658669374999999	5.725250919117647E-4	-3.379222771139705E-4
368.35037	852.7197	3359.0	0.29915088	-0.44765985	0.006510388235294118	-0.008022000000000003	6.416201903114187E-4	-8.019591911764731E-5
381.17938	845.4689	3375.0	0.5560842	-0.54965985	0.0160583325	-0.006374999999999995	5.967465165441177E-4	1.0293750000000049E-4
397.69452	837.6527	3392.0	0.9343596	-0.56493026	0.022251494117647055	-8.982594117647099E-4	3.6430362456747376E-4	3.221612110726638E-4
409.38983	832.80505	3409.0	1.0924034	-0.45293003	0.009296694117647063	0.006588248823529414	-7.620470588235289E-4	4.403828373702426E-4
416.82172	829.3928	3425.0	0.84827524	-0.27270964	-0.015258010000000002	0.011263774375	-0.0015346690073529416	2.922203469669117E-4
422.47934	827.50684	3442.0	0.4278657	-0.103007965	-0.02472997294117647	0.009982451470588233	-5.571742906574392E-4	-7.537193555363338E-5
426.96945	825.6769	3459.0	0.11223814	-0.0022403826	-0.01856632705882353	0.005927504847058823	3.625674048442906E-4	-2.3852627197231823E-4
431.84772	826.0	3475.0	0.040547747	0.06861326	-0.0044806495624999994	0.004428352662499999	8.803548435202207E-4	-9.36970115349265E-5
440.70605	826.0	3492.0	0.2655261	0.07377983	0.013234020764705881	3.039158823529417E-4	0.0010420394310121108	-2.4261392824394458E-4
453.16998	826.0	3508.0	0.5993114	0.06609361	0.020861581250000004	-4.8038875000000047E-4	4.767225303308827E-4	-4.9019039522058883E-5
468.23495	826.0	3525.0	0.91930085	0.052935656	0.018822908823529407	-7.73997294117647E-4	-1.1992190743944687E-4	-1.7271090830449798E-5
478.97244	826.0	3542.0	1.0227906	0.02131302	0.006087632352941179	-0.0018601550588235292	-7.491339100346016E-4	-6.389163321799307E-5
486.01508	826.0	3558.0	0.7819281	-0.0031978055	-0.015053906249999999	-0.00153192659375	-0.0013213461626838236	2.0514279067095577E-5
492.30017	826.5751	3575.0	0.39898703	0.009139302	-0.022525945294117646	7.257122058823529E-4	-4.3953170847750865E-4	1.3280228233131486E-4
498.37283	828.45764	3592.0	0.18888864	0.06817015	-0.012358728823529412	0.0034724028235294116	5.980715570934255E-4	1.6157003633217993E-4
508.69634999999994	834.0178	3608.0	0.28687447	0.21788824	0.006124114375	0.009357380625000002	0.0011551776999080884	3.678111125919119E-4
523.8172999999999	838.6815	3625.0	0.6601531	0.3521715	0.02195756647058824	0.007899015294117647	9.313795350346023E-4	-8.578619593425613E-5
538.8782	845.4391	3641.0	0.98493284	0.46175548	0.02029873375	0.006848998749999998	-1.0367704503676505E-4	-6.562603400735308E-5
550.83386	850.90027	3658.0	1.0803944	0.4843622	0.005615385882352945	0.0013298070588235308	-8.637263451557091E-4	-3.246583347750863E-4
560.2838	857.5703	3675.0	0.8679835	0.4544704	-0.012494758823529416	-0.0017583411764705897	-0.001065302629757786	-1.81655778546713E-4
570.28156	864.8544	3691.0	0.5660486	0.43541148	-0.01887093125	-0.0011911824999999987	-3.985107766544115E-4	3.544741727941194E-5
587.49646	871.59863	3708.0	0.60301936	0.43939313	0.0021747505882352934	2.3421470588235314E-4	0.001237981284602076	8.384689446366776E-5
604.5	877.5	3724.0	0.9394656	0.41324466	0.02102789	-0.0016342793750000022	0.0011783212132352942	-1.1678088005514721E-4
618.16	885.80566	3741.0	1.1111335	0.43749434	0.010098111764705882	0.0014264517647058822	-6.429281314878893E-4	1.8004300821799322E-4
627.40314	888.5613	3758.0	0.9238771	0.32756206	-0.011015082352941175	-0.0064666047058823525	-0.0012419525951557092	-4.642974394463667E-4
638.3725	892.3921	3774.0	0.61759514	0.21675256	-0.019142622499999998	-0.006925593749999999	-5.079712591911764E-4	-2.868681525735288E-5
653.35333	898.13257	3790.0	0.5775727	0.2107663	-0.0025014024999999995	-3.741412500000013E-4	0.0010400762499999999	4.0946578124999983E-4
668.2725	904.7272	3807.0	0.77879643	0.28014174	0.011836689999999997	0.004080908235294117	8.434172058823528E-4	2.620617344290658E-4
679.75665	910.3783	3824.0	0.9203853	0.37664735	0.008328757058823529	0.005676800588235296	-2.0634899653979225E-4	9.387602076124581E-5
687.9012	918.62646	3840.0	0.758655	0.47802648	-0.01010814375	0.006336195624999999	-0.0011523063005514705	4.121218979779396E-5
693.7872	928.57434	3857.0	0.3929099	0.5559825	-0.021514417647058824	0.004585648235294122	-6.709572880622838E-4	-1.0297337586505157E-4
699.45825	938.4304	3873.0	0.16428728	0.6506336	-0.014288913749999998	0.005915693749999999	4.515939935661766E-4	8.312784466911732E-5
706.4559	946.45593	3890.0	0.16633624	0.65507495	1.2052705882352874E-4	2.612558823529418E-4	8.476141652249133E-4	-3.326139922145328E-4
714.2714	953.0171	3907.0	0.3160935	0.52910894	0.008809250588235297	-0.007409765294117652	5.111013840830452E-4	-4.5123653979238786E-4
722.3507	959.2805	3923.0	0.47460672	0.36093092	0.009907076249999997	-0.010511126249999999	6.861410386029378E-5	-1.938350597426467E-4
732.73267	967.73267	3940.0	0.61596656	0.3356434	0.008315284705882357	-0.0014875011764705886	-9.363479671280237E-5	5.308014749134947E-4
741.42194	978.3063	3956.0	0.6462383	0.48604387	0.0018919837499999995	0.009400029375	-4.0145630974264734E-4	6.804706594669118E-4
748.11084	992.9994	3973.0	0.5509387	0.7568847	-0.005605858823529414	0.015931813529411764	-4.4104956314878905E-4	3.8422259731833903E-4
753.3943	1007.8800000000001	3990.0	0.39290383	1.0056765	-0.009296168823529412	0.01463481176470589	-2.1707705882352928E-4	-7.629422145328671E-5
756.1119	1019.7797	4006.0	0.18413755	1.0271614	-0.0130478925	0.0013428062499999949	-2.3448272977941176E-4	-8.307503446691184E-4
758.4333	1026.2999	4023.0	0.04650422	0.7281102	-0.008096078235294117	-0.017591247058823527	2.9128319204152253E-4	-0.0011137678416955014
761.61224	1031.9183	4040.0	0.025919056	0.36745054	-0.0012108919999999999	-0.02121527411764706	4.05010955017301E-4	-2.1317806228373734E-4
763.242	1037.726	4056.0	0.04764277	0.12731944	0.001357732125	-0.01500819375	1.605390078125E-4	3.879425229779414E-4
766.17847	1045.3569	4073.0	0.106805876	0.18991992	0.0034801827058823526	0.0036823811764705875	1.2485003416955014E-4	0.0010994455839100344
767.96045	1055.7628	4089.0	0.13439488	0.41092232	0.00172431275	0.013812650000000001	-1.0974187224264704E-4	6.331418014705883E-4
769.84106	1067.0464	4106.0	0.119992346	0.68561286	-8.472078823529408E-4	0.01615826705882353	-1.51265919550173E-4	1.3797747404844287E-4
771.74677	1075.7339	4122.0	0.102447174	0.7399696	-0.0010965732499999999	0.003397296250000001	-1.558533547794119E-5	-7.975606755514706E-4
773.0	1082.5776	4139.0	0.09335869	0.60272586	-5.346167058823533E-4	-0.008073161176470592	3.305626730103803E-5	-6.747327897923878E-4
774.5	1087.0	4156.0	0.06464295	0.35980222	-0.0016891611764705877	-0.014289625882352937	-6.791438062283731E-5	-3.656743944636674E-4
774.0	1093.3336	4172.0	0.019463863	0.21038361	-0.0028236929375000004	-0.009338663125	-7.09082350643383E-5	3.0943517233455856E-4
775.277	1096.554	4189.0	5.689846E-4	0.1467108	-0.0011114634352941178	-0.0037454594117647057	1.0071938248269898E-4	3.2901198313148793E-4
776.1805	1100.361	4206.0	0.01737948	0.15596445	9.888526705882352E-4	5.443323529411766E-4	1.235480062283737E-4	2.523406920415225E-4
777.0283	1106.0851	4222.0	0.050355967	0.22891006	0.0020610304375	0.004559100625	6.701111043198529E-5	2.509230170036764E-4
777.928	1112.7119	4239.0	0.0674952	0.32109657	0.0010081901764705885	0.005422735882352943	-6.193178006055361E-5	5.0802073961937844E-5
778.0	1120.1216	4255.0	0.04657425	0.4649618	-0.0013075593750000005	0.008991576874999997	-1.447343469669118E-4	2.2305256204044089E-4
777.0	1130.306	4272.0	-0.023337057	0.5887761	-0.004112429823529412	0.007283194117647061	-1.649923793252595E-4	-1.0049310337370212E-4
776.0	1139.9424	4288.0	-0.08177673	0.67558134	-0.0036524795625000003	0.0054253275	2.874689131433824E-5	-1.161166636029413E-4
774.5	1149.5	4305.0	-0.11822582	0.6839854	-0.002144064117647058	4.943564705882315E-4	8.873032028546719E-5	-2.900571193771629E-4
772.61957	1156.5216	4322.0	-0.1408898	0.58633465	-0.0013331752941176478	-0.005744161764705883	4.769934256055355E-5	-3.669716608996538E-4
771.7794	1161.6619	4338.0	-0.10757028	0.40064362	0.0020824700000000003	-0.011605689374999999	2.13477830882353E-4	-3.6634547564338223E-4
770.9191	1165.1617	4355.0	-0.07208996	0.20011486	0.002087077647058824	-0.011795809411764705	2.7103806228375554E-7	-1.1183531574394475E-5
771.0	1170.9856	4372.0	-0.0313167	0.1582476	0.002398427058823529	-0.0024627800000000012	1.831467128027674E-5	5.490017301038061E-4
769.12683	1178.4926	4388.0	-0.025562504	0.26248834	3.596372500000002E-4	0.00651504625	-1.2742436305147054E-4	5.611141406250001E-4
768.0	1190.4669	4404.0	-0.06959298	0.53117263	-0.00275190475	0.016792768125000003	-1.94471375E-4	6.423576171875002E-4
767.0	1202.7924	4421.0	-0.08855106	0.80599463	-0.0011151811764705884	0.016166	9.627785726643598E-5	-3.6868713235294305E-5
765.4772	1213.6141	4438.0	-0.08799167	0.90354234	3.290529411764746E-5	0.0057381005882352915	6.753449826989623E-5	-6.134058477508652E-4
763.5734	1223.1329	4454.0	-0.09941971	0.77088994	-7.142525E-4	-0.008290775	-4.669736213235297E-5	-8.768047242647057E-4
761.6912	1227.9263	4471.0	-0.108623154	0.49688917	-5.413790588235297E-4	-0.016117692352941176	1.0169025951557076E-5	-4.604069031141868E-4
759.82104	1232.3579	4487.0	-0.13623996	0.21581228	-0.0017260503749999996	-0.017567305625	-7.404195726102937E-5	-9.060082950367661E-5
758.9284	1236.1432	4504.0	-0.10022342	0.09018146	0.00211862	-0.007390048235294116	2.2615708088235292E-4	5.986621993944637E-4
756.0264	1239.9471	4521.0	-0.109504215	0.07092856	-5.459291176470593E-4	-0.001132523529411765	-1.567381833910035E-4	3.680896885813148E-4
752.32135	1245.518	4538.0	-0.17034571	0.17136881	-0.0035789114705882356	0.00590825	-1.784107266435986E-4	4.1416314878892736E-4
746.817	1253.6383	4554.0	-0.2870332	0.3601438	-0.007292968124999999	0.011798436875	-2.3212854090073518E-4	3.681366796875E-4
738.81647	1264.8202	4571.0	-0.4446633	0.59806275	-0.009272358823529411	0.013995232352941174	-1.1643474697231838E-4	1.2922326340830437E-4
729.42206	1275.5779	4587.0	-0.60698646	0.78349864	-0.010145197500000001	0.011589743125000003	-5.45524172794119E-5	-1.503430767463232E-4
720.1364	1286.2363	4604.0	-0.6910036	0.81274754	-0.004942184705882356	0.001720523529411766	3.060595761245674E-4	-5.805423291522493E-4
708.30347	1293.131	4621.0	-0.7587909	0.65860987	-0.0039874882352941175	-0.009066921764705882	5.615861591695519E-5	-6.345556055363322E-4
700.3131	1298.5151	4637.0	-0.6856604	0.40597254	0.004570656250000006	-0.015789833125000003	5.348840303308828E-4	-4.2018196001838255E-4
691.7235	1301.0691	4653.0	-0.5676771	0.16042835	0.007373956249999994	-0.015346511875	1.7520624999999923E-4	2.7707578125000208E-5
681.2974	1304.9009	4670.0	-0.5257822	0.04932988	0.0024644058823529453	-0.006535204117647059	-2.887970804498264E-4	5.183122210207613E-4
666.6901	1307.5775	4687.0	-0.66189206	0.030832639	-0.008006462352941179	-0.0010880730000000002	-6.159334256055367E-4	3.204194775086505E-4
651.66473	1310.7225	4703.0	-0.913247	0.1042839	-0.01570968375	0.0045907038125	-4.8145133731617644E-4	3.5492355078125E-4
642.5	1314.0	4720.0	-0.9460898	0.16335177	-0.0019319294117647028	0.003474580588235295	8.104561375432529E-4	-6.565430730968855E-5
632.8402	1316.8639	4736.0	-0.709847	0.18061653	0.014765174999999998	0.0010790474999999994	0.001043569025735294	-1.4972081801470596E-4
626.9789	1321.6808	4753.0	-0.3866081	0.22975197	0.01901405294117647	0.00289032	2.4993399653979245E-4	1.0654544117647063E-4
617.9045	1329.8765	4770.0	-0.27839366	0.38054508	0.006365555294117649	0.008870182941176469	-7.440292733564012E-4	3.517566435986158E-4
604.9282	1339.7656	4786.0	-0.4827343	0.5727788	-0.012771290000000001	0.012014607500000003	-0.0011960528308823531	1.9652653492647088E-4
589.893	1347.0535	4803.0	-0.8207083	0.6355598	-0.01988082352941176	0.0036929999999999984	-4.182078546712799E-4	-4.89506323529412E-4
576.61	1352.695	4819.0	-1.0340464	0.5304917	-0.013333631250000005	-0.00656675625	4.0919951746323465E-4	-6.412347656249999E-4
569.0197	1356.4901	4836.0	-0.88133013	0.33422437	0.00898331	-0.01154513705882353	0.0013127612500000005	-2.928459299307959E-4
563.0493	1358.6503	4853.0	-0.48641035	0.10687928	0.02323057529411765	-0.013373240588235294	8.380744290657442E-4	-1.0753550173010375E-4
558.86035	1360.5698	4869.0	-0.14649981	-0.0025537557	0.02124440875	-0.006839564731249999	-1.241354090073532E-4	4.083547410615809E-4
554.188	1361.406	4886.0	-0.04300225	-0.027137963	0.006088091764705883	-0.0014461298411764707	-8.915480579584775E-4	3.1726087588667816E-4
549.1227	1362.0	4903.0	-0.11345391	-0.03288516	-0.004144215294117647	-3.380704117647056E-4	-6.019004152249134E-4	6.517996643598618E-5
539.97705	1363.0	4919.0	-0.34744695	-0.004598137	-0.014624564999999999	0.0017679389374999997	-6.55021856617647E-4	1.3162558432904407E-4
528.3657499999999	1364.0906	4936.0	-0.6117338	0.019908177	-0.015546285294117649	0.0014415478823529412	-5.421884083044997E-5	-1.919947383217991E-5
514.12375	1364.0	4952.0	-0.88610226	0.016774746	-0.017148028750000002	-1.9583943749999994E-4	-1.001089659926471E-4	-1.0233670749080882E-4
503.6857299999999	1363.0	4969.0	-0.961628	-0.0226878	-0.004442690588235295	-0.002321326235294118	7.473728330449828E-4	-1.2502863516435987E-4
495.9771	1361.2443	4985.0	-0.76261276	-0.09285083	0.012438452500000002	-0.004385189374999999	0.001055071443014706	-1.289914462316176E-4
488.5287	1357.1465	5002.0	-0.4674391	-0.2020675	0.017363156470588236	-0.006424510000000001	2.896884688581314E-4	-1.1996003676470601E-4
477.87558	1351.4377	5018.0	-0.3765411	-0.34766167	0.005681124999999999	-0.009099635624999998	-7.301269669117648E-4	-1.671953515624998E-4
465.30963	1345.847	5035.0	-0.5624233	-0.43387118	-0.010934247058823525	-0.0050711476470588265	-9.773748269896192E-4	2.3696988105536304E-4
449.57507	1338.7876	5052.0	-0.8633585	-0.48677644	-0.017702070588235298	-0.003112074117647056	-3.981072664359866E-4	1.1523961937716297E-4
437.87445	1331.3568	5068.0	-0.96829396	-0.5110207	-0.006558466249999999	-0.001515266250000001	6.964752711397062E-4	9.980049172794093E-5
429.7957	1323.7957	5085.0	-0.78250635	-0.50565153	0.01092868294117647	3.158335294117667E-4	0.0010286558347750866	1.0771175173010399E-4
423.2612	1318.2612	5102.0	-0.48743686	-0.46433765	0.01735702882352941	0.0024302282352941158	3.781379930795848E-4	1.2437615916954995E-4
415.97458	1313.5847	5118.0	-0.25026906	-0.34934253	0.014822987500000002	0.007187195	-1.5837758272058806E-4	2.973104227941178E-4
405.90204	1308.951	5135.0	-0.30283734	-0.23321615	-0.0030922517647058835	0.006830963529411763	-0.0010538376038062285	-2.0954792387543357E-5
391.75684	1302.6697	5151.0	-0.6165655	-0.24065335	-0.01960801	-4.6482499999999857E-4	-0.0010322348897058822	-4.559867830882351E-4
376.18353	1296.5688	5168.0	-0.96863705	-0.32990378	-0.020710091176470588	-0.005250025294117646	-6.482830449826997E-5	-2.8148237024221454E-4
366.01978	1290.0099	5184.0	-0.9849021	-0.41654828	-0.0010165656250000002	-0.005415281250000001	0.0012308453469669117	-1.0328497242647163E-5
359.2076	1281.0095	5201.0	-0.7169725	-0.4957587	0.015760564705882354	-0.004659436470588235	9.86890019463668E-4	4.446145761245679E-5
353.58194	1270.164	5218.0	-0.361222	-0.6094518	0.0209265	-0.006687829411764705	3.0387854671280274E-4	-1.1931723183390998E-4
345.9707	1260.9634	5234.0	-0.20328441	-0.6673619	0.009871099375	-0.0036193812499999978	-6.909625390625001E-4	1.917780101102942E-4
338.5651	1253.5651	5251.0	-0.2582361	-0.64334553	-0.003232452352941178	0.0014127276470588175	-7.707971604671281E-4	2.9600640570934207E-4
332.0045	1247.0045	5267.0	-0.3878312	-0.48154444	-0.008099693749999998	0.010112568125000002	-3.042025873161762E-4	5.437400298713241E-4
326.06503	1241.0651	5284.0	-0.41365966	-0.3204933	-0.001519321176470588	0.009473596470588238	3.8708073961937707E-4	-3.7586567906574396E-5
320.91702	1235.3756	5301.0	-0.3436513	-0.2578829	0.004118138823529412	0.0036829647058823503	3.31615294117647E-4	-3.406253979238757E-4
317.11203	1228.2241	5317.0	-0.2350659	-0.31498647	0.0067865875	-0.0035689731249999995	1.6677804227941176E-4	-4.5324611443014687E-4
314.7178	1220.5891	5334.0	-0.14773884	-0.39622056	0.005136885882352941	-0.00477847588235294	-9.704127162629761E-5	-7.114722102076118E-5
312.80508	1210.8304	5350.0	-0.066443786	-0.524534	0.005080940875	-0.008019589999999997	-3.496562959558766E-6	-2.0256963235294105E-4
312.0	1198.5148	5367.0	-0.008592391	-0.71472186	0.003403023235294118	-0.011187521176470594	-9.870103762975778E-5	-1.8634889273356456E-4
312.0	1188.3198	5384.0	0.041937135	-0.8074888	0.0029723250588235294	-0.00545687882352941	-2.5335186851211103E-5	3.3709660899654026E-4
311.0	1179.6736	5400.0	0.03715057	-0.73474336	-2.991603125E-4	0.004546590000000003	-2.044678357077206E-4	6.252168014705883E-4
311.0	1173.1289	5417.0	0.022691457	-0.51758003	-8.505360588235293E-4	0.012774313529411763	-3.2433867430795845E-5	4.8398373702422117E-4
312.58334	1167.25	5433.0	0.0543953	-0.30579153	0.0019814901874999997	0.01323678125	1.7700164039522056E-4	2.8904232536764753E-5
313.48257	1159.5872	5450.0	0.085809074	-0.2619205	0.0018478690588235294	0.0025806488235294105	-7.860066392733548E-6	-6.268313192041523E-4
315.39603	1148.6238	5466.0	0.13433775	-0.45377102	0.0030330422500000004	-0.011990657500000002	7.407332444852944E-5	-9.107066452205883E-4
318.20093	1133.3927	5483.0	0.18590625	-0.76883715	0.0030334411764705877	-0.01853330176470588	2.346626297572307E-8	-3.848614273356399E-4
320.12454	1119.1282	5500.0	0.17314212	-1.0142597	-7.508311764705874E-4	-0.014436620588235295	-2.2260425605536324E-4	2.4098124567474035E-4
322.9979	1111.0043	5517.0	0.16844484	-0.9598349	-2.76310588235294E-4	0.003201458823529408	2.7912975778546668E-5	0.0010375340830449825
326.84604	1104.231	5533.0	0.2092871	-0.6065447	0.0025526412499999995	0.0220806375	1.7680948988970584E-4	0.001179948667279412
331.23816	1097.7618	5550.0	0.2507477	-0.28125033	0.0024388588235294125	0.019134962941176475	-6.693083910034525E-6	-1.732749740484426E-4
337.0299	1091.2935	5566.0	0.34417138	-0.16158445	0.0058389800000000006	0.0074791175	2.1250757352941175E-4	-7.284903400735297E-4
344.0	1082.5	5583.0	0.43618214	-0.31823075	0.005412397647058822	-0.009214488235294119	-2.5093079584775227E-5	-9.819768079584775E-4
349.36838	1071.2632	5599.0	0.43917432	-0.566307	1.8701125000000068E-4	-0.015504765625	-3.265866498161763E-4	-3.9314233685661755E-4
354.95923	1058.7618	5616.0	0.40718955	-0.752965	-0.0018814570588235292	-0.010979882352941176	-1.2167460640138409E-4	2.661696042387543E-4
358.487	1050.026	5633.0	0.29841134	-0.7793582	-0.006398718235294117	-0.0015525411764705885	-2.657212456747405E-4	5.54549480968858E-4
362.13727	1043.7941	5649.0	0.19798571	-0.5880057	-0.006276601875000001	0.011959531250000002	7.632272518382248E-6	8.44504526654412E-4
365.94458	1039.0554	5666.0	0.15883358	-0.3363985	-0.002303066470588236	0.014800423529411763	2.3373737673010382E-4	1.6711131055363297E-4
370.65216	1036.116	5682.0	0.19796762	-0.08072274	0.0024458775000000006	0.015979735	2.968089981617648E-4	7.370696691176473E-5
376.97574	1033.2561	5699.0	0.2961903	-0.009194366	0.0057778047058823535	0.004207551411764706	1.959957179930796E-4	-6.924813875432525E-4
387.22076	1030.7117	5716.0	0.50710404	-0.032947756	0.012406690588235292	-0.0013972582352941177	3.899344636678199E-4	-3.2969468512110726E-4
398.10153	1028.483	5732.0	0.7044136	-0.0713734	0.0123318475	-0.00240160275	-4.6776930147057576E-6	-6.277153216911765E-5
408.00626	1028.0	5749.0	0.78900224	-0.05986002	0.004975802352941176	6.772576470588237E-4	-4.3270853806228377E-4	1.811094351211073E-4
415.17722	1027.0	5766.0	0.6752226	-0.03244358	-0.006692919999999998	0.0016127317647058824	-6.863954325259514E-4	5.5027889273356396E-5
420.48434	1026.0	5782.0	0.43457717	-0.008535018	-0.015040339375	0.001494285125	-5.217137109375001E-4	-7.402914981617648E-6
428.12015	1026.0	5798.0	0.30493748	0.015954904	-0.008102480625000002	0.0015306201249999998	4.3361617187499986E-4	2.2709374999999846E-6
440.43756	1025.0	5815.0	0.42231804	-0.00700009	0.006904738823529413	-0.0013502937647058824	8.827776146193773E-4	-1.6946552292387544E-4
458.19568	1025.0	5832.0	0.8280002	-0.013706405	0.023863656470588232	-3.944891176470588E-4	9.9758339100346E-4	5.6223802768166097E-5
473.11102	1026.0	5848.0	1.1706744	0.032222647	0.021417137500000002	0.00287056575	-1.5290743566176435E-4	2.0406592922794117E-4
483.0736	1027.6147	5865.0	1.0781543	0.08372803	-0.005442358823529412	0.0030297284117647054	-0.0015799703719723186	9.362509515570915E-6
489.4174	1028.0	5881.0	0.64891493	0.10835059	-0.026827460625	0.00153891	-0.0013365688625919117	-9.317615073529408E-5
496.07315	1029.0	5898.0	0.2823104	0.101605155	-0.021564972352941175	-3.967902941176467E-4	3.095581336505192E-4	-1.1386472318339099E-4
505.22574	1032.4902	5915.0	0.18703254	0.122560374	-0.005604580000000001	0.0012326599411764704	9.388466089965396E-4	9.585001384083042E-5
520.1270999999999	1036.2817	5931.0	0.53303385	0.20064552	0.021625081875	0.004880321625	0.0017018538671875001	2.2797885523897056E-4
533.88684	1041.9515	5948.0	0.8742368	0.32110795	0.02007076176470588	0.007086025294117646	-9.143059472318347E-5	1.297472746539792E-4
546.05945	1047.5297	5964.0	1.0227163	0.4276992	0.009279968749999992	0.006661953125000002	-6.744245634191181E-4	-2.6504510569852783E-5
554.3495	1054.1326	5981.0	0.832489	0.45176977	-0.01118984117647058	0.001415915882352942	-0.0012041064662629748	-3.0859042603806233E-4
560.015	1063.7017	5998.0	0.43778718	0.50413215	-0.023217754117647062	0.003080139999999999	-7.075242906574401E-4	9.789553633217982E-5
567.202	1074.3031	6014.0	0.20470521	0.65324473	-0.014567623125	0.009319536250000003	5.406331870404414E-4	3.899622656250003E-4
574.714	1082.714	6031.0	0.24602653	0.69759905	0.002430665882352941	0.0026090776470588206	9.998993533737023E-4	-3.9473285899654015E-4
581.89215	1088.8921	6047.0	0.3549147	0.5869795	0.006805510625000002	-0.006913721875000001	2.734277964154413E-4	-5.951749701286764E-4
588.5945	1093.5945	6064.0	0.43998578	0.3495971	0.005004181176470586	-0.013963670588235293	-1.0596055579584799E-4	-4.1470286548442894E-4
595.27167	1098.1812	6081.0	0.42091012	0.1794637	-0.0011220976470588233	-0.01000784705882353	-3.6036934256055347E-4	2.3269550173010372E-4
598.91785	1103.8768	6097.0	0.30102673	0.1695402	-0.007492711874999999	-6.202187500000001E-4	-3.981633892463235E-4	5.867267693014706E-4
602.67596	1110.3519	6114.0	0.19103666	0.28225398	-0.00647000411764706	0.006630222352941177	6.01592798442905E-5	4.2649653546712805E-4
605.754	1118.0161	6131.0	0.13380761	0.42214316	-0.0033664147058823533	0.008228775294117648	1.8256408304498275E-4	9.40325259515571E-5
607.6321	1127.1604	6147.0	0.07565456	0.53965896	-0.003634565625	0.0073447375	-1.675943244485291E-5	-5.525236213235296E-5
608.5293	1135.1173	6163.0	0.031554457	0.5954404	-0.0027562564374999997	0.0034863399999999975	5.489432421875001E-5	-2.4114984375000017E-4
609.0	1142.5425	6180.0	-0.0043252665	0.54468375	-0.0021105719705882355	-0.002985685294117645	3.798143923010377E-5	-3.8070737024221426E-4
607.69446	1146.6111	6197.0	-0.080255195	0.3945665	-0.0044664663823529415	-0.008830426470588237	-1.385820242214533E-4	-3.438083044982701E-4
606.85535	1151.2893	6213.0	-0.11520686	0.24227163	-0.0021844790624999996	-0.009518429375	1.4262420749080887E-4	-4.300018152573516E-5
604.93756	1155.1249	6230.0	-0.15016954	0.14914522	-0.0020566282352941175	-0.0054780241176470585	7.520636894463648E-6	2.376708974913495E-4
602.08545	1158.8291	6246.0	-0.19625913	0.13721123	-0.002880599375000001	-7.458743750000003E-4	-5.149819623161771E-5	2.9575935891544114E-4
598.46173	1162.5383	6263.0	-0.2326636	0.16599505	-0.0021414394117647054	0.0016931658823529422	4.3479997837370316E-5	1.43472956314879E-4
592.89594	1165.7014	6280.0	-0.3063908	0.1962878	-0.00433689411764706	0.0017819264705882358	-1.291443944636679E-4	5.221211072664329E-6
587.2704	1169.1531	6296.0	-0.389962	0.18259078	-0.005223199999999997	-8.560637500000003E-4	-5.5394117647058604E-5	-1.6487438878676474E-4
581.5	1171.5	6313.0	-0.4230552	0.1659595	-0.0019466588235294143	-9.78310588235294E-4	1.9273771626297548E-4	-7.190990484429047E-6
576.94086	1173.353	6329.0	-0.37584412	0.11757007	0.002950692500000001	-0.0030243393750000007	3.0608445772058846E-4	-1.2787679917279415E-4
574.74	1175.26	6346.0	-0.25328156	0.08555151	0.0072095623529411755	-0.001883444705882353	2.505217560553632E-4	6.711145112456751E-5
570.857	1178.1431	6363.0	-0.16043337	0.10183644	0.005461658235294119	9.579370588235296E-4	-1.0281788927335629E-4	1.6714010380622837E-4
566.03986	1181.9601	6379.0	-0.17491642	0.16060029	-9.051906249999998E-4	0.0036727406250000004	-3.979280537683824E-4	1.6967522288602942E-4
562.2491	1187.6263	6396.0	-0.22126894	0.29488465	-0.0027266188235294123	0.007899080000000001	-1.071428352076125E-4	2.486081985294118E-4
556.6699	1195.1068	6413.0	-0.29454502	0.43594295	-0.004310357647058823	0.008297547058823528	-9.316110726643593E-5	2.343923875432513E-5
551.02386	1201.9761	6429.0	-0.35819334	0.5273581	-0.003978020000000002	0.0057134468750000035	2.0771102941176303E-5	-1.615062614889703E-4
545.3662	1207.0892	6446.0	-0.3671281	0.4797934	-5.25574117647058E-4	-0.0027979235294117687	2.0308505190311439E-4	-5.006688473183395E-4
541.1462	1209.4269	6463.0	-0.34723407	0.29565936	0.0011702370588235298	-0.010831414117647058	9.975359861591693E-5	-4.725582698961935E-4
537.37067	1213.6293	6479.0	-0.27388832	0.15798	0.004584109374999999	-0.008604959999999998	2.1336701976102935E-4	1.3915338235294123E-4
534.78577	1215.2142	6496.0	-0.16510943	0.05460491	0.0063987582352941184	-0.006080887647058823	1.0674405060553642E-4	1.4847484429065735E-4
531.99344	1216.0066	6512.0	-0.11499307	0.011161475	0.0031322725	-0.0027152146875	-2.041553584558824E-4	2.1035455997242645E-4
530.0915	1216.9084	6528.0	-0.08070343	-0.005827764	0.0021431024999999998	-0.0010618274375	-6.182312500000001E-5	1.0333670312500001E-4
527.33392	1217.833	6546.0	-0.09061359	-0.0079044225	-5.505644444444437E-4	-1.1536991666666662E-4	-1.4964816358024687E-4	5.2580973379629626E-5
524.5126	1218.0	6562.0	-0.124235265	-0.008154443	-0.0021013546875000002	-1.56262812500001E-5	-9.692439019097227E-5	6.2339772135416574E-6
520.1891499999999	1218.0	6578.0	-0.20325036	0.004328042	-0.0049384434375	7.801553125000001E-4	-1.7731804687499996E-4	4.973634960937501E-5
516.0	1218.0	6595.0	-0.28204328	-0.016184807	-0.004634877647058825	-0.0012066381764705883	1.7856811202422045E-5	-1.1687020523356403E-4
512.21124	1218.0	6613.0	-0.29885408	-0.025413895	-9.339333333333341E-4	-5.127271111111111E-4	2.0560801742919394E-4	3.8550614742193174E-5
508.49325999999996	1215.7466	6628.0	-0.26495484	-0.07640655	0.002259949333333333	-0.0033995103333333337	2.1292551111111113E-4	-1.9245221481481486E-4
503.54196	1214.8473	6645.0	-0.26045287	-0.09576577	2.648217647058836E-4	-0.0011387776470588233	-1.1736044521337936E-4	1.329842756632065E-4
499.9177199999999	1210.9177	6661.0	-0.24719553	-0.18559982	8.285837500000004E-4	-0.005614628125	3.52351240808823E-5	-2.797406548713235E-4
496.18658	1208.1866	6678.0	-0.25062963	-0.23494935	-2.020058823529409E-4	-0.002902913529411765	-6.0622919550173016E-5	1.5951262326989617E-4
493.2213	1205.2213	6694.0	-0.21934888	-0.24823774	0.0019550468749999998	-8.305243750000007E-4	1.348157973345588E-4	1.2952432215073526E-4
489.59033	1202.2952	6711.0	-0.17721173	-0.2230754	0.0024786558823529405	0.001480137647058824	3.080052984429063E-5	1.3592129541522497E-4
486.0	1200.5	6728.0	-0.1834905	-0.16311163	-3.6933941176470523E-4	0.003527280588235294	-1.675291349480968E-4	1.204201730103806E-4
480.5922	1197.5308	6744.0	-0.2555326	-0.13238005	-0.00450263125	0.0019207237500000005	-2.583307398897059E-4	-1.0040980238970585E-4
474.9265	1193.2843	6761.0	-0.33316013	-0.18042424	-0.004566325294117647	-0.0028261288235294124	-3.746708477508674E-6	-2.7922662197231836E-4
468.3341	1190.556	6778.0	-0.4214031	-0.19713974	-0.005190762941176469	-9.832647058823525E-4	-3.673162629757775E-5	1.0840377162629765E-4
461.5623	1188.8541	6794.0	-0.4556087	-0.1703679	-0.00213785	0.0016732400000000012	1.908070588235293E-4	1.6603154411764712E-4
456.07892	1187.0264	6811.0	-0.43262652	-0.12395928	0.0013518929411764685	0.002729918823529411	2.052789965397923E-4	6.215757785467116E-5
451.3702	1187.0	6827.0	-0.32324752	-0.029415276	0.0068361875	0.00590900025	3.427684099264707E-4	1.9869258915441182E-4
449.5	1187.0	6844.0	-0.29648185	0.009225871	0.0015744511764705894	0.0022730086470588236	-3.09513901384083E-4	-2.138818589965398E-4
451.0	1187.0	6860.0	-0.29648185	0.009225871	0.0	0.0	-9.840319852941184E-5	-1.4206304044117647E-4
