# Supplementary material for: Finger drawing on smartphone screens enables early Parkinson’s disease detection through hybrid 1D-CNN and BiGRU deep learning architecture
Source: PLoS One. 2025 Jul 14;20(7):e0327733. doi: 10.1371/journal.pone.0327733 (PMC12258557; doi:10.1371/journal.pone.0327733)
Supplement: S2 File — (ZIP) [file pone.0327733.s002.zip › Dataset/Spiral/patient/013_PD_SPIR_R.txt]

559.0	618.0	0.0	0.0	0.0	0.0	0.0	0.0	0.0
563.3832	619.46106	182.0	0.37426782	0.10935413	0.002056416593406593	6.008468681318681E-4	1.1298992271464798E-5	3.3013564183069676E-6
569.2929	622.86194	201.0	0.39765987	0.26155683	0.0012311605263157922	0.008010668421052632	-4.343452984688426E-5	3.899906080484613E-4
578.7599	628.0559	214.0	0.6276735	0.37249926	0.01769335615384615	0.008534033076923075	0.0012663227405792584	4.0258819682341784E-5
589.82715	633.9136	231.0	0.7561285	0.42646167	0.0075561764705882346	0.003174259411764707	-5.963046872504657E-4	-3.152808038328452E-4
601.3197	639.4399	247.0	0.82464594	0.43443865	0.0042823400000000025	4.985612499999979E-4	-2.046147794117645E-4	-1.6723113511029432E-4
611.873	645.5238	264.0	0.81361675	0.42279872	-6.487758823529424E-4	-6.847017647058803E-4	-2.9006564013840853E-4	-6.960370674740461E-5
621.37604	652.3008	280.0	0.70966774	0.4077732	-0.0064968131250000005	-9.390950000000009E-4	-3.6550232766544114E-4	-1.5899577205882535E-5
632.2167	660.1445	297.0	0.6124887	0.44068173	-0.005716414117647058	0.0019357958823529406	4.590582396193778E-5	1.6911122837370244E-4
640.64874	667.719	314.0	0.5378105	0.49190107	-0.004392835294117649	0.0030129023529411767	7.785757785467113E-5	6.335920415224918E-5
650.7727	674.8182	330.0	0.5400359	0.50490624	1.3908750000000275E-4	8.128231249999972E-4	2.8324517463235323E-4	-1.3750495174632372E-4
661.39996	682.51996	347.0	0.5961433	0.47592026	0.0033004352941176486	-0.0017050576470588215	1.8596163494809682E-4	-1.4811063365051876E-4
670.9794	689.38763	363.0	0.61298156	0.4443789	0.0010523912499999996	-0.0019713349999999977	-1.4050275275735306E-4	-1.664233455882351E-5
682.7577	697.17175	380.0	0.6508348	0.4344461	0.002226661176470589	-5.842823529411776E-4	6.907470155709349E-5	8.159133217993059E-5
692.5754	704.57544	396.0	0.6739847	0.43827364	0.0014468687499999966	2.3922125000000113E-4	-4.8737026654412026E-5	5.146897518382367E-5
702.4046	713.72375	413.0	0.6229144	0.49591783	-0.003004135294117648	0.003390834705882352	-2.618237673010379E-4	1.8538902681660885E-4
712.72534	723.72534	430.0	0.59920925	0.568067	-0.0013944205882352914	0.004244068823529411	9.468910034602098E-5	5.019024221453287E-5
725.5	733.5	446.0	0.66373634	0.65525615	0.004032943125000001	0.005449321875000003	3.3921023207720576E-4	7.532831571691203E-5
738.5	746.0	463.0	0.7544494	0.7295755	0.005336062352941177	0.004371726470588235	7.66540722318339E-5	-6.33879649653981E-5
749.6034	756.6034	479.0	0.8086293	0.73708975	0.0033862437499999967	4.6964062499999654E-4	-1.2186366268382377E-4	-2.4388036534926492E-4
761.2942	765.91187	496.0	0.76807934	0.6679226	-0.0023852917647058823	-0.004068655882352938	-3.395020891003458E-4	-2.669586180795844E-4
771.7972	779.0967	513.0	0.66999495	0.6800048	-0.005769670000000001	7.107176470588195E-4	-1.9908107266435992E-4	2.811396193771622E-4
782.5942	793.85986	529.0	0.6065748	0.8077241	-0.0039637593750000005	0.007982456249999999	1.1286941406250003E-4	4.544836626838237E-4
795.07495	809.4332	546.0	0.6738598	0.9759282	0.00395794117647059	0.009894358823529417	4.65982385380623E-4	1.1246485726643639E-4
806.91315	821.9131	562.0	0.72829646	0.9746784	0.0034022912500000016	-7.811250000000491E-5	-3.472812040441179E-5	-6.232794577205889E-4
818.47595	834.47595	579.0	0.7378074	0.8552212	5.594670588235276E-4	-0.007026894117647055	-1.6722495242214551E-4	-4.0875185986159117E-4
830.34625	849.40393	595.0	0.73199826	0.78902936	-3.630712499999994E-4	-0.00413699	-5.7658644301470435E-5	1.8061900735294093E-4
841.92804	866.8921	612.0	0.7019933	0.87932557	-0.0017649976470588218	0.0053115417647058814	-8.246625865051896E-5	5.557959861591695E-4
854.5023	885.3601	628.0	0.71105266	1.0895905	5.662099999999975E-4	0.013141558124999994	1.457004779411762E-4	4.89376022518382E-4
866.0102	899.8452	645.0	0.73530126	1.1574595	0.001426388235294115	0.00399229411764707	5.0598719723183374E-5	-5.38192000432525E-4
875.07806	914.3866	662.0	0.66847366	1.0080761	-0.003931035294117646	-0.008787258823529416	-3.15142560553633E-4	-7.517384083044991E-4
882.8577	928.001	678.0	0.51643926	0.8157716	-0.009502150000000001	-0.01201903125	-3.4819466911764716E-4	-2.0198577665441148E-4
890.84424	941.9774	695.0	0.4009056	0.72452205	-0.006796097647058822	-0.005367620588235295	1.591795501730105E-4	3.9125945069204144E-4
896.3066	953.9197999999999	712.0	0.30216601	0.7023547	-0.005808211176470588	-0.001303961764705884	5.811096885813144E-5	2.3903875432525947E-4
902.8423	966.6846	728.0	0.28228402	0.7219923	-0.0012426243749999975	0.001227350000000002	2.853491750919119E-4	1.5820698529411787E-4
907.6193	979.7783999999999	745.0	0.27304277	0.71783984	-5.436029411764726E-4	-2.442623529411779E-4	4.111890787197205E-5	-8.656543252595176E-5
911.97534	993.4137000000001	761.0	0.2354526	0.76721144	-0.0023493856249999986	0.0030857249999999975	-1.1286141773897038E-4	2.0812420955882346E-4
917.18024	1008.1473000000001	778.0	0.23067278	0.84816635	-2.811658823529422E-4	0.004762053529411764	1.2165998486159155E-4	9.860756055363332E-5
922.0931	1021.5505	795.0	0.26039758	0.8906244	0.001748517647058825	0.002497532352941178	1.1939314878892747E-4	-1.3320712802768154E-4
926.88025	1036.0538	811.0	0.27003202	0.89015853	6.021524999999979E-4	-2.911687499999871E-5	-7.164782169117669E-5	-1.5791557674632353E-4
931.5008	1048.7529	828.0	0.30712155	0.8293481	0.0021817370588235315	-0.003577084117647057	9.291673875432551E-5	-2.0870395544982695E-4
935.4131	1062.4459	844.0	0.27419004	0.7953083	-0.002058219375	-0.002127487500000004	-2.649972771139707E-4	9.05997886029408E-5
940.2706	1078.0824	861.0	0.25682947	0.84712553	-0.0010212100000000011	0.003048072352941179	6.100055147058816E-5	3.044446972318343E-4
944.16095	1092.5634	877.0	0.23890945	0.90750873	-0.0011200012500000005	0.003773949999999998	-6.174453124999964E-6	4.536735294117619E-5
947.00446	1106.0134	894.0	0.19401039	0.90270704	-0.002641121176470588	-2.824523529411747E-4	-8.947764273356396E-5	-2.3861190311418663E-4
950.9565	1119.8477	911.0	0.18916549	0.8547486	-2.849941176470596E-4	-0.002821084705882356	1.385957093425605E-4	-1.49331314878893E-4
953.8634	1135.7705	927.0	0.17935844	0.83482444	-6.12940624999999E-4	-0.001245259999999998	-2.0496656709558713E-5	9.848904411764736E-5
956.70013	1151.8005	944.0	0.16012296	0.9197241	-0.0011314988235294116	0.004994097647058826	-3.0503423442906626E-5	3.670210380622838E-4
958.79926	1166.5948	961.0	0.14445643	0.99130535	-9.215605882352948E-4	0.004210661764705879	1.2349307958477463E-5	-4.608446366782044E-5
960.73505	1179.4104	977.0	0.10358052	0.9235721	-0.002554744375	-0.004233328124999998	-1.0207398667279408E-4	-5.277493681066173E-4
962.0	1191.8097	994.0	0.07080763	0.7672866	-0.0019278170588235295	-0.00919326470588235	3.687807742214533E-5	-2.9176097534602076E-4
963.0	1205.7703	1011.0	0.049747787	0.7033765	-0.0012388142941176467	-0.003759417647058828	4.052957439446369E-5	3.196380622837366E-4
963.0	1220.0	1027.0	0.0018484559	0.76705724	-0.0029937081937500003	0.003980046250000001	-1.096808687270221E-4	4.837164935661768E-4
962.47156	1231.1705	1043.0	-0.03751513	0.775485	-0.00246022411875	5.267350000000004E-4	3.334275468750003E-5	-2.1583195312500003E-4
962.0	1242.8705	1060.0	-0.07750189	0.73140436	-0.002352162352941177	-0.002592978823529412	6.3565744593425325E-6	-1.835125778546713E-4
960.6248	1251.5009	1077.0	-0.09285211	0.5903993	-9.029541176470587E-4	-0.008294415294117648	8.524754325259518E-5	-3.35378615916955E-4
960.0	1261.7576	1094.0	-0.09648308	0.4980761	-2.1358647058823514E-4	-0.005430776470588232	4.055103806228374E-5	1.684493425605539E-4
957.7337	1272.3315	1110.0	-0.10966653	0.52375424	-8.23965625E-4	0.001604883750000001	-3.81486971507353E-5	4.3972876378676454E-4
954.57965	1283.261	1127.0	-0.16089071	0.5970244	-0.003013187058823529	0.004310009411764704	-1.2877773140138407E-4	1.5912503892733548E-4
952.8147	1291.9265	1143.0	-0.18172027	0.5904006	-0.0013018474999999998	-4.1398749999999734E-4	1.0695872242647058E-4	-2.9524980698529383E-4
950.8904	1300.4386	1160.0	-0.16056277	0.56189644	0.0012445588235294115	-0.0016767152941176472	1.4978860726643596E-4	-7.427810553633234E-5
947.8579	1309.3552	1176.0	-0.16147682	0.49274522	-5.7128124999999974E-5	-0.004321951250000004	-8.135543428308822E-5	-1.653272472426473E-4
944.0318	1316.9364	1193.0	-0.1829403	0.45710075	-0.001262557647058824	-0.002096733529411764	-7.09076189446367E-5	1.3089516003460236E-4
940.33044	1325.4492	1209.0	-0.2308706	0.44885153	-0.0029956437500000006	-5.155762500000001E-4	-1.0831788143382354E-4	9.882232996323524E-5
935.44073	1335.2654	1226.0	-0.30406365	0.51809704	-0.004305473529411765	0.004073265294117647	-7.70488105536332E-5	2.699318555363322E-4
931.30664	1345.2334	1242.0	-0.31959304	0.59188795	-9.705868749999985E-4	0.004611931875000003	2.084304159007354E-4	3.366666130514721E-5
925.63965	1354.1471	1259.0	-0.32592818	0.6193531	-3.7265529411764804E-4	0.0016155970588235258	3.517244593425591E-5	-1.7625498918685158E-4
920.511	1362.978	1276.0	-0.35141313	0.5904495	-0.0014991147058823534	-0.001700211764705884	-6.626231833910032E-5	-1.9504757785467115E-4
915.6606	1370.0092	1292.0	-0.34022158	0.49299207	6.994718749999997E-4	-0.006091089374999997	1.3741166130514708E-4	-2.744298506433821E-4
911.7244	1377.5511	1309.0	-0.28876117	0.40273118	0.0030270829411764713	-0.005309464117647058	1.3691829801038067E-4	4.597795631487879E-5
907.30396	1384.696	1326.0	-0.24393871	0.38228813	0.0026366152941176475	-0.0012025323529411774	-2.2968685121107285E-5	2.415842214532871E-4
902.45087	1390.5492	1342.0	-0.23201334	0.35824183	7.453356249999994E-4	-0.0015028937500000013	-1.18204979319853E-4	-1.877258731617649E-5
898.1122	1396.3318	1359.0	-0.26678768	0.3279069	-0.0020455494117647068	-0.0017844076470588225	-1.641697080449827E-4	-1.6559641003460074E-5
890.87213	1403.5038	1375.0	-0.35601708	0.34604517	-0.005576837499999997	0.0011336418750000007	-2.2070550551470567E-4	1.8237809512867644E-4
882.7536	1409.9348	1392.0	-0.4644377	0.37157813	-0.0063776835294117665	0.0015019388235294113	-4.710858996539818E-5	2.1664526384082973E-5
874.9215	1417.0785	1409.0	-0.52850837	0.41739067	-0.003768862941176467	0.0026948552941176477	1.5346003460207642E-4	7.017155709342567E-5
867.0589	1422.7058	1425.0	-0.55083483	0.4084549	-0.001395403750000003	-5.584856250000006E-4	1.48341199448529E-4	-2.0333380744485302E-4
859.42145	1429.5786	1442.0	-0.5182291	0.384155	0.0019179841176470587	-0.0014294058823529404	1.9490516868512128E-4	-5.123060337370234E-5
852.6128	1434.1936	1458.0	-0.44370475	0.33293387	0.004657771875000001	-0.0032013206250000002	1.7123673483455888E-4	-1.1074467141544124E-4
846.95166	1440.0483	1475.0	-0.37414292	0.3184879	0.004091872352941176	-8.497629411764724E-4	-3.3288207179930876E-5	1.3832692257785458E-4
840.9707	1445.0293	1491.0	-0.32913515	0.28743815	0.002812985625	-0.0019406093749999992	-7.99304204963235E-5	-6.817790211397043E-5
831.24414	1449.8535	1508.0	-0.39480153	0.27268875	-0.003862728235294119	-8.676117647058837E-4	-3.926890506055364E-4	6.311750648788916E-5
820.773	1455.6135	1525.0	-0.5625765	0.2919138	-0.009869115882352942	0.0011308852941176483	-3.533169204152249E-4	1.175586505190313E-4
809.4576	1462.1671	1541.0	-0.72746277	0.35873204	-0.010305391875	0.004176139999999998	-2.7267249540441135E-5	1.9032841911764686E-4
798.4644	1467.2678	1558.0	-0.8061506	0.37290925	-0.004628695882352942	8.339535294117677E-4	3.3392329368512106E-4	-1.9659920415224886E-4
786.6694	1473.8871	1574.0	-0.791196	0.38533252	9.346625000000025E-4	7.764543749999991E-4	3.4770989889705903E-4	-3.5936971507355346E-6
774.965	1480.69	1591.0	-0.7423129	0.40245908	0.002875476470588233	0.0010074447058823538	1.1416552768166062E-4	1.358766652249145E-5
758.5971	1488.4012	1607.0	-0.831783	0.4418613	-0.00559188125	0.0024626387499999992	-5.292098575367646E-4	9.094962775735284E-5
738.68896	1496.5933	1624.0	-1.0811	0.51072264	-0.014665705882352935	0.004050667058823529	-5.337543901384079E-4	9.341342993079589E-5
719.1062	1503.9575	1641.0	-1.3165567	0.5250394	-0.013850394117647062	8.421623529411788E-4	4.795951557093367E-5	-1.8873557093425591E-4
704.7511	1511.6244	1657.0	-1.2643049	0.4893189	0.0032657375000000044	-0.0022325312500000027	0.0010697582261029416	-1.9216835018382385E-4
685.9176	1517.0275	1674.0	-1.1535357	0.40921605	0.006515835294117648	-0.0047119323529411766	1.911822231833908E-4	-1.4584712370242198E-4
667.99176	1523.0028	1691.0	-1.0252663	0.3316396	0.0075452588235294105	-0.004563320588235296	6.055432525951544E-5	8.741868512110646E-6
653.12024	1527.5371	1708.0	-0.96274495	0.27414572	0.003677726470588231	-0.0033819929411764704	-2.2750190311418705E-4	6.94898615916956E-5
638.57574	1529.2035	1724.0	-0.90990233	0.15310755	0.003302663750000004	-0.007564885624999998	-2.344142003676418E-5	-2.614307927389705E-4
621.10645	1531.0992	1740.0	-0.91026926	0.056800656	-2.293312499999922E-5	-0.006019180875	-2.078498046875002E-4	9.660654687499988E-5
602.0161	1534.1968	1757.0	-0.99621814	0.044959135	-0.005055816470588235	-6.965600588235294E-4	-2.960519615051904E-4	3.1309534212802773E-4
585.6475	1536.0441	1774.0	-1.0915203	0.06790026	-0.005606009411764708	0.001349477941176471	-3.2364290657439554E-5	1.2035517647058826E-4
572.2371	1537.0	1790.0	-1.0401051	0.09840582	0.0032134500000000066	0.0019065975	5.512162132352946E-4	3.481997242647057E-5
556.05634	1537.0	1807.0	-0.8919565	0.045359705	0.008714623529411755	-0.003120359705882353	3.235984429065734E-4	-2.957033650519031E-4
539.5181600000001	1536.8102	1824.0	-0.8650406	-0.055096988	0.0015832882352941173	-0.005909217235294118	-4.194903114186846E-4	-1.640504429065744E-4
524.46704	1537.0	1840.0	-0.91756415	-0.07217685	-0.0032827218749999984	-0.001067491375	-3.041256318933822E-4	3.0260786626838237E-4
513.15143	1538.0	1856.0	-0.870015	-0.005956217	0.0029718218750000025	0.0041387895625	3.9090898437500006E-4	3.2539255859375E-4
502.75684	1539.0	1873.0	-0.67435205	0.05565133	0.011509585294117648	0.0036239733529411762	5.022213775951556E-4	-3.0283306444636696E-5
488.85907	1539.6426	1890.0	-0.5627305	0.074767806	0.006565973529411762	0.0011244985882352945	-2.908006920415227E-4	-1.470279273356401E-4
473.99756	1539.4282	1907.0	-0.7083438	0.049398072	-0.008565488235294114	-0.0014923372941176474	-8.900859861591692E-4	-1.5393152249134953E-4
460.93695	1539.0	1923.0	-0.8633355	-0.016163157	-0.009686981250000004	-0.0040975768125	-7.009331341911815E-5	-1.6282746989889702E-4
447.5	1537.5	1940.0	-0.9073014	-0.080442786	-0.002586229411764706	-0.0037811546470588237	4.176912846020763E-4	1.8613068555363304E-5
438.79498	1535.559	1956.0	-0.71678007	-0.13599725	0.011907583125000003	-0.003472153999999999	9.058632835477943E-4	1.9312540441176546E-5
427.0973	1533.6829	1972.0	-0.575989	-0.16279054	0.008799441875000001	-0.0016745806250000016	-1.942588281250001E-4	1.1234833593749984E-4
416.43103	1532.0	1989.0	-0.56063473	-0.15843196	9.031923529411766E-4	2.5638705882352945E-4	-4.6448526600346025E-4	1.1358633434256064E-4
403.62625	1529.771	2006.0	-0.6623554	-0.14375585	-0.0059835688235294155	8.633005882352953E-4	-4.051035986159172E-4	3.5700795847750935E-5
390.59427	1527.7992	2023.0	-0.765824	-0.11641164	-0.006086388235294112	0.0016084829411764701	-6.048200692040979E-6	4.3834256055363226E-5
381.38675	1525.8773	2039.0	-0.7366782	-0.1137615	0.0018216125	1.656337499999997E-4	4.94250045955882E-4	-9.01780744485294E-5
374.861	1523.9536	2056.0	-0.5319848	-0.11652804	0.012040788235294113	-1.6273764705882342E-4	6.011279844290654E-4	-1.931596453287195E-5
366.87015	1520.9675	2073.0	-0.37601545	-0.15363993	0.009174667647058828	-0.002183052352941177	-1.6859532871972265E-4	-1.188420415224914E-4
356.62247	1518.1038	2089.0	-0.36190113	-0.17726885	8.821449999999974E-4	-0.0014768074999999999	-5.182826654411769E-4	4.414030330882358E-5
345.82565	1515.1376	2105.0	-0.5292463	-0.20202826	-0.010459073124999996	-0.0015474631249999989	-7.088261328124996E-4	-4.4159765624999375E-6
334.24094	1511.4137	2122.0	-0.7322726	-0.21651073	-0.01194272352941177	-8.519100000000015E-4	-8.727355320069261E-5	4.09148897058822E-5
322.26953	1506.6348	2138.0	-0.81281334	-0.2505463	-0.00503379625	-0.002127223124999999	4.3180795496323564E-4	-7.970707031249986E-5
312.3071	1500.7843	2155.0	-0.74978566	-0.32555658	0.0037075105882352958	-0.004412369411764705	5.141945198961938E-4	-1.3442036980968857E-4
302.58267	1494.9496	2172.0	-0.6365556	-0.40098482	0.006660591764705883	-0.004436955294117649	1.7371065743944632E-4	-1.446228373702582E-6
290.90097	1487.4504	2188.0	-0.5885852	-0.45984986	0.002998149999999998	-0.0036790649999999987	-2.2890261029411783E-4	4.7368143382353135E-5
276.55066	1479.7753	2205.0	-0.7042584	-0.5014637	-0.0068043058823529365	-0.002447872941176468	-5.766150519031138E-4	7.24230622837371E-5
262.5	1472.0	2221.0	-0.8749491	-0.5204766	-0.010668168750000005	-0.00118830625	-2.414914292279418E-4	7.872291819852926E-5
252.6176	1467.047	2238.0	-0.86927277	-0.45840317	3.3390176470588276E-4	0.0036513782352941134	6.471806185121111E-4	2.8468732266435963E-4
242.05095	1462.2203	2255.0	-0.71984947	-0.3337795	0.008789605882352943	0.00733080411764706	4.973943598615918E-4	2.1643681660899687E-4
235.83308	1457.222	2271.0	-0.45118725	-0.23003532	0.01679138875	0.006484011250000001	5.001114292279411E-4	-5.292455422794119E-5
227.95695	1451.2178	2288.0	-0.31484646	-0.23919687	0.008020046470588234	-5.38914705882354E-4	-5.159613105536333E-4	-4.131132915224915E-4
217.0561	1442.2449	2305.0	-0.41974074	-0.3956386	-0.006170251764705883	-0.009202454705882353	-8.347234256055364E-4	-5.096199999999999E-4
206.1221	1432.1221	2321.0	-0.59157723	-0.59270185	-0.010739780624999997	-0.012316453124999998	-2.8559555376838215E-4	-1.946249011948528E-4
196.50797	1421.4095	2337.0	-0.6734298	-0.71264005	-0.005115785625000001	-0.0074961375	3.5149968749999976E-4	3.012697265624999E-4
188.81311	1410.7664	2354.0	-0.6145554	-0.76030546	0.0034631999999999996	-0.002803847647058825	5.046462132352941E-4	2.7601705017301026E-4
181.09564	1401.0957	2371.0	-0.4765465	-0.72598827	0.008118170588235293	0.0020186582352941175	2.738217993079584E-4	2.836768166089966E-4
175.23946	1393.3192	2387.0	-0.34325442	-0.5783907	0.008330754999999999	0.009224848124999997	1.3286525735294106E-5	4.503868681066175E-4
169.45378	1384.7563	2404.0	-0.28302765	-0.45690978	0.0035427511764705875	0.007145936470588238	-2.816472837370242E-4	-1.2228892084775056E-4
164.54695	1374.0939	2420.0	-0.25042263	-0.4723411	0.0020378137500000025	-9.644575000000016E-4	-9.405858915441156E-5	-5.068996231617649E-4
159.48802	1361.7081	2437.0	-0.24911903	-0.63135934	7.668235294117577E-5	-0.009354014117647061	-1.153606704152251E-4	-4.935033304498271E-4
154.57782	1347.3113	2454.0	-0.25229907	-0.8326484	-1.8706117647058958E-4	-0.011840532941176466	-1.5514325259515608E-5	-1.462658131487885E-4
147.958916	1333.9178	2470.0	-0.31370768	-0.97051	-0.0038380381249999984	-0.008616350000000002	-2.2818605928308806E-4	2.01511433823529E-4
142.56375	1322.3456	2487.0	-0.34497488	-0.902302	-0.0018392470588235292	0.004012235294117643	1.1757594506920409E-4	7.428579584775085E-4
135.76896	1306.4224	2503.0	-0.39277136	-0.84762716	-0.002987280000000002	0.0034171775	-7.175205882352954E-5	-3.719111213235267E-5
128.0	1284.0	2520.0	-0.45168608	-1.0623342	-0.003465571764705881	-0.012629825882352938	-2.8134809688581115E-5	-9.439413754325258E-4
122.15022	1266.0258	2537.0	-0.4555728	-1.2916687	-2.2863058823529471E-4	-0.013490264705882353	1.9040830449826976E-4	-5.061404844290674E-5
118.40118	1252.904	2554.0	-0.344602	-1.2274814	0.006527694117647058	0.0037757235294117618	3.9743086505190304E-4	0.0010156463667820067
115.31169	1233.5585	2570.0	-0.20144887	-1.0873536	0.008947070625000001	0.008757987500000008	1.5121103170955897E-4	3.113914981617654E-4
113.759415	1212.3536	2587.0	-0.054170273	-1.0629483	0.008663446882352942	0.001435605882352939	-1.6683749567474038E-5	-4.3072833044982767E-4
111.78836	1193.0952	2604.0	-0.008945815	-1.1809499	0.0026602622352941176	-0.006941270588235303	-3.5312850865051914E-4	-4.927574394463672E-4
113.14639	1177.6825	2620.0	0.037522092	-1.1911616	0.0029042441875	-6.382312499999959E-4	1.5248872012867663E-5	3.939399586397067E-4
114.086975	1155.9563	2636.0	0.10356495	-1.172676	0.004127678625000001	0.0011553499999999994	7.646465234375003E-5	1.1209882812499971E-4
115.0	1133.0435	2653.0	0.15941039	-1.2094407	0.0032850258823529416	-0.002162629411764705	-4.956780839100347E-5	-1.9517525951557083E-4
116.98076	1116.1539	2669.0	0.16620307	-1.2830526	4.245424999999997E-4	-0.004600743749999997	-1.7878021139705887E-4	-1.5238214613970576E-4
121.76446	1094.9421	2686.0	0.21602768	-1.2803705	0.0029308594117647053	1.577705882352888E-4	1.4743040657439445E-4	2.799126081314874E-4
128.48138	1070.5559	2703.0	0.34447062	-1.3190053	0.00755546705882353	-0.0022726352941176385	2.720357439446367E-4	-1.4296505190311337E-4
137.874176	1052.8013	2719.0	0.56612664	-1.276672	0.01385350125	0.002645831249999994	3.936271369485294E-4	3.0740415900735204E-4
147.71544	1038.0553	2736.0	0.7285817	-1.1150532	0.00955618	0.009506988235294122	-2.5278360294117656E-4	4.0359746972318397E-4
157.41682400000002	1020.8497	2752.0	0.7602331	-0.9495424	0.0019782124999999998	0.010344424999999997	-4.7362296874999996E-4	5.2339797794117215E-5
169.56924	1001.4725000000001	2769.0	0.75344354	-0.85784656	-3.9938588235293956E-4	0.005393872941176469	-1.398587283737023E-4	-2.912089446366781E-4
185.92737	984.8507999999999	2785.0	0.86560315	-0.97853595	0.007009975624999998	-0.0075430868750000005	4.6308509420955857E-4	-8.085599885110294E-4
209.08629	968.4353000000001	2802.0	1.2056136	-1.0763304	0.020000614705882352	-0.005752614705882351	7.641552400519032E-4	1.0532189230103818E-4
231.18777	950.2837999999999	2819.0	1.5491799	-1.0560827	0.020209782352941175	0.0011910411764705937	1.2303979238754287E-5	4.0845034602076145E-4
255.67448	930.635	2836.0	1.7079755	-1.0730885	0.009340917647058833	-0.0010003411764705858	-6.393449826989613E-4	-1.289048442906576E-4
284.51328	916.4271	2852.0	1.7998579	-1.0410287	0.005742649999999988	0.0020037374999999913	-2.2489172794117778E-4	1.8775491727941106E-4
303.0765	908.7694	2868.0	1.5880233	-0.7755477	-0.013239662499999999	0.016592562500000005	-0.0011863945312499992	9.118015625000008E-4
324.90964	899.65015	2885.0	1.3516042	-0.43738732	-0.01390700588235294	0.019891787058823523	-3.925549307958481E-5	1.940720328719717E-4
350.27066	890.4706	2902.0	1.3538177	-0.2804269	1.302058823529465E-4	0.009232965882352943	8.257183391003464E-4	-6.269894809688576E-4
371.3954	880.8203	2918.0	1.2955817	-0.36340988	-0.003639749999999997	-0.0051864362500000025	-2.3562224264705897E-4	-9.012126332720591E-4
394.53384	872.14343	2935.0	1.3423157	-0.5156557	0.0027490588235294018	-0.008955636470588238	3.7581228373702346E-4	-2.2171766003460208E-4
416.84375	864.4204	2951.0	1.4122949	-0.5366435	0.004373700000000008	-0.0013117375	1.015400735294129E-4	4.7774368566176487E-4
427.0	861.0	2964.0	1.2894912	-0.45874557	-0.009446438461538458	0.005992148461538466	-0.0010630875739644973	5.618373816568052E-4
451.98953	857.2234	2985.0	1.0475129	-0.18504766	-0.011522776190476189	0.013033233809523809	-9.887322518751099E-5	3.352897784754925E-4
470.26782	857.0	3001.0	0.9640366	0.02452045	-0.005217268750000004	0.013098006875	3.9409421502976157E-4	4.048316592261941E-6
487.24222	858.6553	3018.0	0.9275905	0.18789017	-0.0021438882352941197	0.009609983529411765	1.8078708910034612E-4	-2.0517784385813147E-4
500.6668	860.6111	3034.0	0.9003881	0.2696505	-0.0017001499999999975	0.005110020625000001	2.773363970588264E-5	-2.8124768152573525E-4
513.8831	863.5547	3051.0	0.6906273	0.23817436	-0.012338870588235292	-0.0018515376470588244	-6.258070934256056E-4	-4.0950342776816624E-4
524.0	866.0	3068.0	0.70032924	0.21750556	5.707023529411712E-4	-0.0012158117647058833	7.593866435986154E-4	3.73956401384083E-5
540.0	871.0	3084.0	0.8976777	0.29295614	0.012334278750000004	0.004715661249999999	7.352235248161771E-4	3.707170634191177E-4
556.0	878.0	3101.0	0.9827367	0.42595783	0.005003470588235294	0.007823628823529412	-4.3122400951557113E-4	1.828216219723184E-4
571.0	885.0	3117.0	0.95408946	0.4873845	-0.0017904525000000046	0.003839166875000001	-4.2462019301470617E-4	-2.490288717830882E-4
588.0	892.0	3134.0	0.9596824	0.49463737	3.289964705882413E-4	4.266394117647072E-4	1.2467346885813212E-4	-2.007369096020761E-4
607.0	899.0	3151.0	1.0499057	0.44026455	0.005307252941176471	-0.0031984011764705908	2.928386159169547E-4	-2.132376816608999E-4
626.0	907.0	3168.0	1.163495	0.43693814	0.006681723529411758	-1.9567117647058835E-4	8.085121107266393E-5	1.7663117647058837E-4
644.0	914.0	3184.0	1.1723661	0.42569724	5.544437500000082E-4	-7.025562499999999E-4	-3.8295498621323436E-4	-3.168031709558822E-5
665.0	924.0	3201.0	1.1775609	0.532134	3.05576470588232E-4	0.006260985882352943	-1.4639251730104484E-5	4.0962012543252604E-4
685.7172	936.8303	3217.0	1.2775108	0.71509826	0.006246868749999995	0.01143526625	3.713307674632352E-4	3.2339252297794105E-4
700.22253	949.2225000000001	3233.0	1.1584035	0.84637237	-0.007444206250000002	0.008204631875	-8.556921874999998E-4	-2.0191464843749996E-4
716.8241	962.9711	3250.0	0.8502512	0.88995916	-0.018126605882352938	0.002563928823529411	-6.283764489619374E-4	-3.318060618512111E-4
733.0667	973.7916	3266.0	0.89149964	0.76773655	0.0025780275000000033	-0.007638913125000001	0.0012940395863970588	-6.376776217830882E-4
748.0645	986.0645	3284.0	0.9771105	0.64499	0.004756158888888886	-0.006819252777777778	1.2100729938271571E-4	4.553668595679012E-5
760.3287	1000.3259	3300.0	0.76321864	0.7805435	-0.013368241250000003	0.00847209375	-0.0011327750086805556	9.557091579861111E-4
770.135	1016.0161	3317.0	0.5110806	1.0249522	-0.014831649411764703	0.014376982352941178	-8.608283304498235E-5	3.473463884083046E-4
777.71674	1031.0057	3333.0	0.3709869	1.0028124	-0.00875585625	-0.0013837374999999957	3.7973707261029397E-4	-9.850449908088235E-4
782.0	1040.0	3346.0	0.290304	0.88750833	-0.0062063769230769235	-0.008869543846153852	1.9611379437869814E-4	-5.758312573964505E-4
789.02045	1054.0613	3366.0	0.22346367	0.63031614	-0.0033420165000000003	-0.012859609499999997	1.4321802115384617E-4	-1.9950328269230724E-4
792.828	1065.484	3383.0	0.16415623	0.5510281	-0.0034886729411764718	-0.004664002352941177	-8.626849480968908E-6	4.8209453806228355E-4
794.3875	1079.7128	3399.0	0.08177022	0.6688718	-0.005149125624999999	0.00736523125	-1.0377829273897044E-4	7.518271001838235E-4
795.0	1094.3427	3416.0	7.562483E-4	0.82994175	-0.004765527747058824	0.009474702941176472	2.256458105536323E-5	1.2408657006920422E-4
794.7584	1106.4493	3433.0	-0.07871018	0.88523823	-0.004674495782352941	0.0032527341176470576	5.3548214532872345E-6	-3.6599816608996554E-4
793.77484	1117.1257	3449.0	-0.12763564	0.75166166	-0.0030578412499999994	-0.008348535625	1.0104090827205885E-4	-7.250793589154411E-4
791.8287	1130.1995	3465.0	-0.17057529	0.6824435	-0.0026837281249999997	-0.004326135000000002	2.3382070312499977E-5	2.514000390624999E-4
788.75385	1144.9846	3482.0	-0.21200266	0.73057413	-0.0024369041176470598	0.0028312135294117683	1.4519059256055291E-5	4.2102050173010416E-4
785.0556	1161.7499	3499.0	-0.2637968	0.9176737	-0.003046714117647058	0.011005857058823528	-3.587117647058814E-5	4.808613840830447E-4
780.17737	1177.586	3516.0	-0.31083536	1.1004773	-0.0027669741176470594	0.010753152941176474	1.645529411764699E-5	-1.4864948096885572E-5
775.1981	1189.6038	3532.0	-0.35297224	1.0081459	-0.0026335549999999992	-0.005770712500000011	8.338694852941258E-6	-0.0010327415900735302
769.44147	1203.8228	3549.0	-0.3853123	0.8170767	-0.0019023564705882355	-0.011239364705882349	4.301167820069198E-5	-3.2168542387543166E-4
761.7024	1219.5952	3565.0	-0.4400597	0.786228	-0.0034217125	-0.001928043749999997	-9.495975183823529E-5	5.81957559742647E-4
753.9858	1235.0284	3582.0	-0.50939447	0.87707156	-0.004078515882352944	0.005343738823529408	-3.863549307958492E-5	4.27751916089965E-4
744.4347	1247.2784	3598.0	-0.5777464	0.90593946	-0.004271995624999997	0.0018042437500000036	-1.2092483915440819E-5	-2.2121844209558775E-4
733.10815	1257.2432	3615.0	-0.6810659	0.76510066	-0.006077617647058824	-0.008284635294117649	-1.0621306012110745E-4	-5.934634731833914E-4
722.4837	1266.9302	3631.0	-0.73597026	0.52994835	-0.003431522499999999	-0.014697019375000002	1.6538094669117653E-4	-4.0077400505514706E-4
712.9139	1276.6077	3648.0	-0.71746427	0.4289832	0.001088587647058822	-0.005939126470588232	2.6588883217993064E-4	5.151701708477512E-4
703.5867	1284.9307	3665.0	-0.63188875	0.4312269	0.0050338541176470596	1.3198235294117737E-4	2.3207449826989635E-4	3.5712404844290643E-4
692.4874	1295.0938	3681.0	-0.5788579	0.50975055	0.0033144281249999977	0.004907728125	-1.0746412454044137E-4	2.984841107536764E-4
683.1113	1302.5109	3698.0	-0.5727009	0.5007536	3.6217647058823995E-4	-5.292323529411766E-4	-1.7366186202422105E-4	-3.198212045847751E-4
673.49304	1308.9042	3714.0	-0.59675413	0.42701042	-0.0015033268750000023	-0.004608948750000001	-1.1659395909926514E-4	-2.5498227481617655E-4
666.09735	1314.677	3731.0	-0.5385717	0.33635533	0.003422495882352942	-0.0053326523529411765	2.8975427984429084E-4	-4.257080017301031E-5
658.32135	1318.3394	3747.0	-0.44403365	0.22329336	0.005908628124999999	-0.007066373125000001	1.5538326516544108E-4	-1.0835754825367651E-4
651.62195	1321.0945	3765.0	-0.3712727	0.123172924	0.004042275	-0.005562246444444444	-1.0368628472222218E-4	8.35625933641976E-5
646.0294	1323.9902	3780.0	-0.33103037	0.0887783	0.0026828219999999996	-0.002292974933333333	-9.06302E-5	2.1795143407407405E-4
641.0507	1325.9832	3798.0	-0.27801037	0.063497886	0.0029455555555555563	-0.0014044674444444445	1.459630864197537E-5	4.936152716049381E-5
634.14197	1328.0	3814.0	-0.30061677	0.071851656	-0.0014128999999999982	5.221106249999998E-4	-2.7240347222222215E-4	1.2041112934027777E-4
627.4117	1329.8971	3830.0	-0.34707916	0.078917176	-0.0029038993750000013	4.4159500000000036E-4	-9.318746093750019E-5	-5.032226562499964E-6
620.86285	1331.0	3847.0	-0.40971223	0.072181195	-0.0036842982352941183	-3.9623417647058833E-4	-4.590581531141865E-5	-4.9284069204152274E-5
612.96185	1332.0	3864.0	-0.46946004	0.049084403	-0.0035145770588235303	-0.001358634823529412	9.983598615916941E-6	-5.66118027681661E-5
605.0805	1333.7299	3881.0	-0.49794143	0.04739822	-0.001675375882352941	-9.91872352941177E-5	1.0818830449826997E-4	7.408515224913496E-5
598.0073	1334.6642	3897.0	-0.49096435	0.05244505	4.360675000000015E-4	3.1542687500000013E-4	1.319652113970589E-4	2.5913381893382363E-5
591.15936	1336.0	3914.0	-0.46056205	0.07061813	0.0017883705882352937	0.001069004705882353	7.954724048442895E-5	4.432810769896193E-5
585.3442	1337.0	3930.0	-0.3870377	0.07698836	0.004595271875000001	3.981393750000003E-4	1.754313304227942E-4	-4.192908318014704E-5
580.4624	1338.0	3947.0	-0.29396287	0.06067277	0.00547499	-9.597405882352944E-4	5.1748124999999934E-5	-7.987529195501734E-5
574.7732	1338.0	3963.0	-0.26866528	0.023750558	0.0015810993749999988	-0.0023076382499999997	-2.4336816406250007E-4	-8.424360386029408E-5
568.759	1339.4137	3980.0	-0.29829252	0.02637461	-0.0017427788235294117	1.543559999999999E-4	-1.9552224697231828E-4	1.4482319117647057E-4
563.0721	1339.0	3996.0	-0.3322778	0.008875882	-0.0021240800000000004	-0.0010936704999999999	-2.3831323529411794E-5	-7.800165624999998E-5
554.9079	1337.7269	4014.0	-0.42328247	-0.03461258	-0.005055815000000001	-0.0024160256666666668	-1.628741666666667E-4	-7.346417592592594E-5
547.23615	1338.0	4030.0	-0.4914257	-0.049764715	-0.004258951875	-9.470084375000003E-4	4.9803945312500055E-5	9.181357682291666E-5
540.3664	1335.8416	4046.0	-0.48755425	-0.09648732	2.419656249999999E-4	-0.0029201628125	2.8130734375E-4	-1.2332214843749999E-4
532.6229000000001	1334.9058	4063.0	-0.48590294	-0.11129312	9.713588235294217E-5	-8.709294117647056E-4	-8.519396626297514E-6	1.205431412197232E-4
525.8637699999999	1335.0	4080.0	-0.44802222	-0.05897278	0.002228277647058822	0.003077667058823529	1.2536128027681645E-4	2.3227038062283734E-4
520.0	1333.5	4096.0	-0.42780787	-0.057621527	0.001263396875000003	8.445331250000023E-5	-6.03050482536762E-5	-1.8707585914522055E-4
514.14987	1332.075	4113.0	-0.35928965	-0.0609842	0.004030483529411762	-1.9780429411764728E-4	1.6276980320069172E-4	-1.66033886245675E-5
508.44302	1331.1477	4129.0	-0.28632146	-0.065588735	0.004560511874999999	-2.8778343749999956E-4	3.312677159926481E-5	-5.623696461397018E-6
500.7215	1329.3607	4146.0	-0.31793043	-0.09429365	-0.0018593511764705857	-0.0016885244117647066	-3.776390030276815E-4	-8.239652789792394E-5
491.2304	1328.2461	4162.0	-0.46994227	-0.101581834	-0.00950074	-4.555114999999993E-4	-4.775868014705884E-4	7.70633069852942E-5
480.36935	1326.2739	4179.0	-0.6452521	-0.1029032	-0.01031234294117647	-7.772741176470614E-5	-4.774134948096882E-5	2.222259342560548E-5
469.57465	1325.0	4196.0	-0.77048045	-0.10925332	-0.007366373529411764	-3.735364705882353E-4	1.7329231833910035E-4	-1.7400532871972306E-5
459.0	1323.5	4212.0	-0.7772363	-0.10242538	-4.222406250000005E-4	4.267462500000003E-4	4.3400830652573524E-4	5.0017670036764725E-5
449.6191	1322.0	4228.0	-0.6799764	-0.09116143	0.006078743749999997	7.039968749999997E-4	4.0631152343749985E-4	1.7328164062499962E-5
440.99716	1319.9985	4245.0	-0.5570638	-0.09238411	0.007230152941176473	-7.19223529411767E-5	6.772995242214563E-5	-4.564230752595155E-5
431.75983	1319.0	4262.0	-0.48445114	-0.093663126	0.00427133294117647	-7.523623529411729E-5	-1.740482352941178E-4	-1.9493425605532885E-7
421.87405	1316.5748	4279.0	-0.50757223	-0.11443507	-0.0013600641176470562	-0.0012218790588235295	-3.3125865051903097E-4	-6.744957785467131E-5
413.50662	1314.6267	4295.0	-0.5361189	-0.11871619	-0.0017841668749999998	-2.6756999999999996E-4	-2.6506422334558974E-5	5.96443161764706E-5
406.04507	1312.7612	4312.0	-0.503481	-0.12573217	0.001919876470588235	-4.1270470588235323E-4	2.1788490268166087E-4	-8.537335640138427E-6
400.31116	1310.7704	4328.0	-0.39547214	-0.12065604	0.0067505537499999956	3.172581249999999E-4	3.0191732996323503E-4	4.562267693014707E-5
393.5197	1307.84	4345.0	-0.3232471	-0.15866527	0.0042485317647058835	-0.002235837058823529	-1.4717776384083012E-4	-1.5018206963667816E-4
387.6847	1303.7898	4361.0	-0.30081207	-0.20334493	0.0014021893750000014	-0.0027924787500000006	-1.7789639935661763E-4	-3.4790105698529475E-5
382.83755	1299.8375	4378.0	-0.2939728	-0.2612174	4.023100000000005E-4	-0.0034042629411764696	-5.881643382352946E-5	-3.5987305363321705E-5
377.9907	1295.9907	4395.0	-0.27135068	-0.28048488	0.0013307129411764687	-0.0011333811764705885	5.4611937716262837E-5	1.3358128027681653E-4
374.07788	1293.0779	4411.0	-0.22799172	-0.24549814	0.002709935	0.0021866712499999993	8.620137867647071E-5	2.0750327665441172E-4
371.1472	1288.2943	4428.0	-0.1738092	-0.23844573	0.0031872070588235303	4.1484764705882404E-4	2.8074826989619423E-5	-1.0422491782006914E-4
367.3913	1283.5869	4444.0	-0.15260075	-0.2577168	0.0013255281249999994	-0.0012044418750000018	-1.1635493336397068E-4	-1.0120559512867661E-4
363.4609	1278.6914	4461.0	-0.17857362	-0.30530426	-0.0015278158823529401	-0.002799262352941175	-1.6784376513840818E-4	-9.381296929065723E-5
360.56396	1273.564	4478.0	-0.18907596	-0.34509864	-6.177847058823529E-4	-0.0023408458823529423	5.3531245674740425E-5	2.6965674740484267E-5
357.32642	1268.6528	4495.0	-0.19984552	-0.34080678	-6.335035294117654E-4	2.524623529411786E-4	-9.246366782007344E-7	1.5254754325259534E-4
355.40222	1264.8044	4511.0	-0.15967849	-0.28240296	0.0025104393749999995	0.0036502387499999997	1.964964315257353E-4	2.1236102481617632E-4
353.5	1261.0	4527.0	-0.099011876	-0.23611921	0.0037916633750000005	0.002892734374999999	8.007650000000006E-5	-4.734402343750004E-5
352.50153	1258.003	4544.0	-0.052480526	-0.1724173	0.0027371382352941176	0.0037471711764705882	-6.203089057093429E-5	5.026098832179936E-5
350.57	1254.14	4561.0	-0.048468024	-0.16947432	2.3602952941176477E-4	1.7311647058823436E-4	-1.4712404152249133E-4	-2.102385121107267E-4
349.58905	1248.7672	4577.0	-0.044835947	-0.23424028	2.2700481249999984E-4	-0.004047872499999999	-5.640448069853078E-7	-2.638118106617646E-4
347.68146	1240.7258	4594.0	-0.0806092	-0.39661232	-0.0021043090000000004	-0.009551296470588236	-1.3713610661764708E-4	-3.2373082179930807E-4
345.72382	1231.6191	4611.0	-0.11301235	-0.5609929	-0.001906067647058823	-0.009669445882352941	1.1661256055363377E-5	-6.9499653979238445E-6
344.7393	1221.6964	4627.0	-0.10113718	-0.6777606	7.421981250000003E-4	-0.007297981250000002	1.6551661075367647E-4	1.482165395220587E-4
342.8357	1212.1783	4644.0	-0.09921227	-0.70201474	1.132299999999993E-4	-0.0014267141176470544	-3.699812500000006E-5	3.45368654844291E-4
342.0	1203.5499	4660.0	-0.081820205	-0.635879	0.0010870040625000008	0.00413348375	6.086087890625009E-5	3.475123667279409E-4
341.0	1197.8657	4677.0	-0.05894717	-0.46775293	0.001345472647058823	0.00988976882352941	1.5204034385813079E-5	3.386050043252594E-4
340.0	1191.9989	4694.0	-0.04922274	-0.32854363	5.72025294117647E-4	0.008188782352941178	-4.549690311418683E-5	-1.0005802768166067E-4
339.0	1187.2363	4710.0	-0.040825438	-0.22677377	5.248313750000001E-4	0.006360616249999998	-2.9496199448529283E-6	-1.142603814338238E-4
340.0	1182.297	4726.0	0.010868934	-0.19800113	0.00323089825	0.001798290000000001	1.691291796875E-4	-2.851453906249998E-4
340.0	1177.4022	4743.0	0.040188815	-0.23077686	0.0017246988823529413	-0.001927984117647059	-8.859996280276816E-5	-2.191925951557094E-4
341.0	1171.7104	4760.0	0.077543095	-0.27774605	0.0021973105882352943	-0.002762893529411766	2.780068858131488E-5	-4.911231833910041E-5
341.70013	1164.1995	4776.0	0.07884636	-0.36316168	8.145406249999987E-5	-0.005338476874999998	-1.322410328584559E-4	-1.609739590992645E-4
342.0	1155.3986	4793.0	0.058574524	-0.50169116	-0.0011924609411764707	-0.008148792941176472	-7.493617668685121E-5	-1.6531270977508672E-4
343.6122	1147.5511	4809.0	0.053403012	-0.57335085	-3.232195000000002E-4	-0.004478730624999996	5.432759007352941E-5	2.2937889476102973E-4
344.528	1140.4159	4826.0	0.07502261	-0.5567783	0.0012717410588235297	9.748558823529423E-4	9.382120934256057E-5	3.207992063148788E-4
346.0	1134.5994	4843.0	0.090764955	-0.43615228	9.260202941176465E-4	0.0070956482352941145	-2.0336515570934303E-5	3.6004660899653955E-4
347.43954	1128.6814	4859.0	0.09808758	-0.32452914	4.5766406249999995E-4	0.006976446250000001	-2.927226447610291E-5	-7.450124080882116E-6
349.38632	1125.2273	4876.0	0.11412054	-0.22390641	9.431152941176478E-4	0.005918984117647058	2.8555954801038106E-5	-6.220365484429072E-5
352.5535	1119.1698	4892.0	0.1479381	-0.23279698	0.002113597499999999	-5.556606249999992E-4	7.315513786764695E-5	-4.046652964154411E-4
355.40936	1111.1813	4909.0	0.2002425	-0.35020548	0.003076729411764706	-0.006906382352941178	5.665481833910041E-5	-3.735718663494811E-4
358.402	1097.593	4926.0	0.2193036	-0.6260607	0.0011212411764705882	-0.016226777647058824	-1.1502871972318338E-4	-5.482585467128027E-4
361.11575	1083.074	4942.0	0.21399578	-0.9209105	-3.3173874999999943E-4	-0.018428112499999996	-9.081124540441173E-5	-1.3758342830882324E-4
364.0	1073.5	4959.0	0.2139136	-1.050191	-4.8341176470580745E-6	-0.007604735294117655	1.9229684256055376E-5	6.366692474048435E-4
367.04984	1062.8007	4975.0	0.17605463	-0.80894864	-0.0023661856250000012	0.015077647500000006	-1.4758446920955896E-4	0.0014176489246323538
368.97052	1059.059	4992.0	0.14296377	-0.43726233	-0.0019465211764705882	0.021863900588235296	2.468614403114194E-5	3.9919135813148765E-4
370.0	1057.1283	5008.0	0.08655802	-0.025749411	-0.0035253593749999994	0.0257195574375	-9.86773874080882E-5	2.4097855307904392E-4
371.8354	1055.1646	5025.0	0.05069376	0.14383358	-0.0021096623529411767	0.00997547005882353	8.327629541522487E-5	-9.261227869809688E-4
374.77194	1054.228	5042.0	0.088615604	0.12911564	0.0022306967058823533	-8.657611764705873E-4	2.553152387543253E-4	-6.377194844290657E-4
376.7163	1053.2837	5058.0	0.13345446	0.055273533	0.0028024284999999998	-0.0046151316875	3.57332371323529E-5	-2.343356569393383E-4
378.67868	1052.3213	5075.0	0.15120842	-0.0012409622	0.001044350588235295	-0.003324382070588235	-1.0341634775086498E-4	7.592644805363324E-5
382.2493	1051.3754	5091.0	0.17395867	-0.029471958	0.001421890625	-0.0017644372375	2.3596252297794062E-5	9.74965520680147E-5
386.14935	1051.0	5108.0	0.20854506	-0.03464179	0.0020344935294117645	-3.041077647058823E-4	3.603546496539791E-5	8.590173369377163E-5
390.0131	1050.0	5125.0	0.25888368	-0.04307494	0.0029610952941176473	-4.960676470588235E-4	5.450598615916958E-5	-1.129175778546713E-5
393.87946	1050.0	5141.0	0.28776798	-0.022411162	0.0018052687499999984	0.001291486125	-7.223915900735306E-5	1.1172211075367647E-4
399.17737	1050.0	5158.0	0.2979455	0.0018139716	5.986776470588232E-4	0.0014250078588235293	-7.097594723183383E-5	7.85421963667819E-6
408.8161	1053.7264	5174.0	0.4282146	0.10785884	0.008141818750000002	0.0066278042749999995	4.7144631893382367E-4	3.251747760110294E-4
419.25552	1057.7533	5191.0	0.64257216	0.23982508	0.012609268235294114	0.007762720000000001	2.627911461937713E-4	6.675974852941184E-5
430.23535	1061.4117	5208.0	0.78027993	0.3354844	0.00810045705882353	0.005627018823529413	-2.652241868512108E-4	-1.256294809688581E-4
445.43933	1069.6396	5224.0	0.9148334	0.45770556	0.008409591875000004	0.0076388225	1.9320926011029654E-5	1.2573772977941166E-4
466.48364	1080.2198	5240.0	1.1695698	0.6256855	0.015921025000000005	0.01049874625	4.694645703125001E-4	1.78745234375E-4
485.2155	1091.1348	5257.0	1.3549871	0.755026	0.010906899999999994	0.007608264705882351	-2.949485294117654E-4	-1.7002832612456758E-4
497.50412	1099.6694	5274.0	1.2790341	0.78001434	-0.004467823529411761	0.0014699023529411797	-9.043955017301032E-4	-3.6108013840830414E-4
508.51498	1108.5958	5291.0	0.86507094	0.64656013	-0.024350774117647064	-0.007850247647058824	-0.0011695853287197239	-5.482441176470591E-4
517.3389999999999	1115.339	5307.0	0.4478227	0.45540598	-0.026078014999999996	-0.011947134375000001	-1.0795255514705823E-4	-2.5605542049632357E-4
524.3029799999999	1119.5353	5323.0	0.24047253	0.29561892	-0.012959385625000002	-0.009986691249999999	8.199143359374996E-4	1.2252769531250016E-4
527.7343000000001	1122.7344	5340.0	0.15627933	0.16541025	-0.004952541176470588	-0.007659333529411764	4.7099084991349496E-4	1.3690339532871967E-4
529.0	1123.6725	5357.0	0.036680155	0.026413994	-0.0070352455882352945	-0.008176250352941178	-1.2251202422145334E-4	-3.040687197231842E-5
529.0	1124.5	5374.0	-0.05228738	-0.024981929	-0.005233384411764706	-0.003023289588235294	1.0599183391003461E-4	3.0311533910034607E-4
529.0	1125.0	5390.0	-0.1753667	-0.07315956	-0.0076924574999999995	-0.0030111019375	-1.5369206801470582E-4	7.617281709558802E-7
529.0	1126.0	5423.0	-0.08195728	-0.022120701	0.0028305884848484845	0.0015466320909090908	3.18880181359045E-4	1.3811315237603305E-4
529.0	1127.0	5456.0	2.1128575E-5	0.022073897	0.002484194199242424	0.0013392302424242424	-1.0496796533516982E-5	-6.284904499540861E-6
528.0	1128.2344	5473.0	-0.03916363	0.054387797	-0.0023049857985294117	0.001900817647058824	-2.817164704571668E-4	3.303455321379892E-5
528.0	1130.2357	5490.0	-0.014494681	0.13815735	0.0014511146470588233	0.0049276207647058826	2.2094708503460204E-4	1.7804724221453285E-4
528.0	1133.4763	5510.0	-3.5946709E-4	0.1979058	7.067606955000001E-4	0.002987422499999999	-3.721769757794116E-5	-9.700991323529418E-5
529.11877	1138.2375	5523.0	0.06246462	0.30662483	0.004832622083846153	0.008363002307692309	3.1737395294970404E-4	4.135061390532546E-4
531.0510300000001	1145.2041	5539.0	0.12121701	0.41573513	0.003672024375	0.00681939375	-7.253735680288456E-5	-9.647553485576932E-5
530.97528	1158.2225	5556.0	0.09899993	0.6581136	-0.0013068870588235294	0.014257557058823526	-2.9287714316609E-4	4.375390181660898E-4
531.0	1158.0	5589.0	0.09899993	0.6581136	0.0	0.0	3.960263814616756E-5	-4.3204718360071294E-4
