# Supplementary material for: Finger drawing on smartphone screens enables early Parkinson’s disease detection through hybrid 1D-CNN and BiGRU deep learning architecture
Source: PLoS One. 2025 Jul 14;20(7):e0327733. doi: 10.1371/journal.pone.0327733 (PMC12258557; doi:10.1371/journal.pone.0327733)
Supplement: S2 File — (ZIP) [file pone.0327733.s002.zip › Dataset/Spiral/patient/014_PD_SPIR_R.txt]

587.0	625.0	0.0	0.0	0.0	0.0	0.0	0.0	0.0
596.227	640.454	122.0	0.13907158	0.37428862	0.0011399309836065575	0.0030679395081967212	9.343696586938996E-6	2.5147045149153454E-5
600.0	649.5	139.0	0.12901469	0.5069121	-5.915817647058831E-4	0.007801381176470586	-1.0185369107720238E-4	2.7843774519258025E-4
604.0996	655.6494	155.0	0.17217818	0.32298365	0.002697718125	-0.011495528124999998	2.055812431066177E-4	-0.0012060568313419116
607.9106	661.3658	172.0	0.1898015	0.2645548	0.0010366658823529426	-0.0034369911764705902	-9.77089554498269E-5	4.740315852076122E-4
608.2146	661.2146	188.0	0.070281394	0.035572853	-0.007470006625000001	-0.014311371687499998	-5.31667031709559E-4	-6.79648781939338E-4
610.36975	663.3697999999999	204.0	0.03680528	-0.052105173	-0.0020922571249999996	-0.0054798766249999995	3.3610934375000005E-4	5.519684414062499E-4
613.3038	666.6075000000001	222.0	0.07514854	-0.028329317	0.002130181111111111	0.0013208808888888887	2.3457990200617278E-4	3.77819861882716E-4
616.2339	668.2339	238.0	0.14663233	0.063563675	0.004467736875	0.005743312	1.460972352430556E-4	2.764019444444445E-4
619.425	669.0	254.0	0.19304574	0.09125123	0.0029008381249999993	0.0017304721875000002	-9.793117187500007E-5	-2.5080248828125E-4
622.34186	672.3417999999999	271.0	0.21026596	0.13089336	0.0010129541176470593	0.0023318899999999992	-1.1105200043252588E-4	3.537751838235289E-5
628.03375	675.0225	287.0	0.2678418	0.13774015	0.003598490000000001	4.279243750000012E-4	1.6159599264705884E-4	-1.1899785156249988E-4
635.83276	678.9331	303.0	0.39495876	0.20599595	0.00794481	0.0042659875	2.7164499999999994E-4	2.3987894531249995E-4
644.49066	683.6945000000001	320.0	0.56542015	0.30142158	0.010027140588235294	0.005613272352941177	1.2249003460207612E-4	7.925205017301039E-5
652.418	687.7090000000001	337.0	0.6393801	0.32806483	0.004350585294117647	0.0015672499999999972	-3.339150173010381E-4	-2.3800131487889293E-4
659.4054	691.6035999999999	354.0	0.5828969	0.2867212	-0.0033225411764705856	-0.0024319782352941154	-4.5136038062283716E-4	-2.3524871972318312E-4
669.36865	696.1842999999999	370.0	0.5190641	0.26508132	-0.003989550000000001	-0.0013524925	-4.168805147058849E-5	6.746785845588221E-5
682.6346	701.8172999999999	387.0	0.6266862	0.2808753	0.006330711764705879	9.290576470588227E-4	6.07074221453287E-4	1.3420883217993076E-4
698.47864	709.5591999999999	403.0	0.8935104	0.3879238	0.016676512500000004	0.006690531249999999	6.466125459558829E-4	3.6009210018382354E-4
711.5	718.5	420.0	1.0566239	0.546824	0.009594911764705878	0.009347070588235293	-4.165647491349486E-4	1.5626701989619371E-4
722.19855	730.7317	437.0	0.9401605	0.7115969	-0.0068507882352941175	0.009692523529411764	-9.673941176470584E-4	2.0320761245674788E-5
734.2357	743.7734	454.0	0.71836877	0.8608653	-0.013046572352941174	0.008780494117647064	-3.6445788927335623E-4	-5.364878892733532E-5
749.01447	756.6377	470.0	0.68120486	0.91474146	-0.002322744374999998	0.003367259999999997	6.702392486213235E-4	-3.383271323529417E-4
765.6507	767.988	486.0	0.8679582	0.8560843	0.01167208375	-0.003666072499999999	8.746767578124998E-4	-4.3958328124999975E-4
777.3887	777.1572000000001	503.0	0.951084	0.6901697	0.0048897529411764725	-0.009759682352941178	-3.989606358131486E-4	-3.5844763840830465E-4
788.1685	791.8696	521.0	0.79460293	0.66238505	-0.008693392777777777	-0.0015435916666666648	-7.546192066085694E-4	4.564494825708063E-4
799.09546	812.0083999999999	537.0	0.61335623	0.93931067	-0.011327918750000006	0.01730785125	-1.6465787326388928E-4	0.0011782151822916664
812.6264	827.7159999999999	553.0	0.59725714	1.1592876	-0.001006193124999999	0.013748558125000004	6.451078515625004E-4	-2.2245582031249966E-4
825.2322	839.1990000000001	569.0	0.7092992	1.0758841	0.007002628750000003	-0.005212718750000012	5.005513671875001E-4	-0.001185079804687501
833.8499	848.7748999999999	586.0	0.7329472	0.7774047	0.001391058823529412	-0.01755761176470588	-3.3009234861591715E-4	-7.261701773356393E-4
841.79663	858.6610000000001	602.0	0.57652426	0.43037182	-0.00977643375	-0.021689554999999996	-6.979682858455883E-4	-2.582464522058823E-4
848.641	871.2819999999999	619.0	0.36399198	0.43249854	-0.012501898823529412	1.251011764705865E-4	-1.6032147491349479E-4	0.0012832150692041518
853.4383	884.8766	636.0	0.21038973	0.69537544	-0.009035426470588234	0.015463347058823528	2.0391013840830458E-4	9.022497577854671E-4
857.46155	895.6539	652.0	0.15782961	0.8097532	-0.0032850074999999992	0.00714861	3.594011856617647E-4	-5.196710661764705E-4
862.0789	903.7719999999999	669.0	0.15587483	0.69392884	-1.1498705882353041E-4	-0.0068131976470588215	1.8647179065743935E-4	-8.21282802768166E-4
867.62854	913.2855999999999	686.0	0.19704588	0.5166863	0.002421826470588236	-0.010426031764705879	1.4922432525951566E-4	-2.1251965397923867E-4
877.09033	925.0903000000001	702.0	0.3728948	0.4812554	0.010990557500000001	-0.0022144312500000027	5.355456893382353E-4	5.132250321691173E-4
889.32983	940.4398000000001	719.0	0.6673005	0.7035571	0.017317982352941172	0.013076570588235296	3.722014619377159E-4	8.994706963667823E-4
902.26776	955.7346	735.0	0.8918014	0.9820805	0.01403130625	0.0174077125	-2.0541725643382323E-4	2.706963694852939E-4
910.64087	966.0510999999999	752.0	0.8657076	0.9792501	-0.0015349294117647026	-1.6649411764705946E-4	-9.156609212802767E-4	-0.0010337768598615916
917.434	975.7925	769.0	0.612436	0.74004537	-0.014898329411764707	-0.014070866470588235	-7.860823529411767E-4	-8.179042560553632E-4
920.6015	985.8044	785.0	0.26122472	0.512741	-0.021950704999999997	-0.014206523125000002	-4.407734742647056E-4	-8.478540900735466E-6
926.68774	1001.0632	802.0	0.12600577	0.57925534	-0.007954055882352942	0.003912608235294118	8.233323010380621E-4	0.0010658312564878895
933.3904	1017.1711	818.0	0.20840354	0.87214726	0.0051498606250000006	0.018305745	8.189947817095589E-4	8.995710477941175E-4
941.60034	1031.0507	835.0	0.40320066	1.0522428	0.011458654117647057	0.010593855294117644	3.711054995674739E-4	-4.536405709342561E-4
949.141	1039.141	852.0	0.51092565	0.8517788	0.0063367641176470604	-0.011791999999999999	-3.0128764705882337E-4	-0.0013168150173010378
956.00653	1046.0066	868.0	0.517413	0.49005347	4.054593750000002E-4	-0.022607833124999997	-3.7070654641544127E-4	-6.759895703124999E-4
960.8777	1053.7554	885.0	0.40818933	0.23597896	-0.006424921764705882	-0.014945559411764708	-4.017871258650519E-4	4.507219831314876E-4
966.58606	1064.1721	901.0	0.29882517	0.29037243	-0.006835260000000003	0.0033995918750000017	-2.5646139705882542E-5	0.0011465719554227944
972.5668	1078.8446	918.0	0.26523328	0.62209964	-0.0019759935294117624	0.019513365294117645	2.8583920415224944E-4	9.478690246539789E-4
977.29895	1091.5979	934.0	0.27502978	0.9190496	6.122812499999991E-4	0.018559372500000004	1.617671737132351E-4	-5.962454963235253E-5
979.7251	1100.9004	951.0	0.23481776	0.8993394	-0.0023654129411764713	-0.0011594235294117654	-1.7515848183391003E-4	-0.0011599291782006923
982.33563	1108.0034	967.0	0.14327721	0.6440771	-0.005721284375	-0.015953893750000003	-2.0974196461397054E-4	-9.246543887867648E-4
983.6056	1115.02783	984.0	0.038986497	0.3438959	-0.006134747823529411	-0.017657717647058823	-2.4321379325259462E-5	-1.0022493512110705E-4
984.0	1126.4341	1001.0	-0.020131512	0.32101023	-0.0034775299411764706	-0.0013462158823529394	1.563069342560553E-4	9.595001038062285E-4
985.5	1143.5	1017.0	-0.013336121	0.7030265	4.247119375000001E-4	0.023876016875	2.4389011741727943E-4	0.0015763895473345586
985.0	1162.5886	1034.0	-0.015741508	1.1715868	-1.4149335294117658E-4	0.027562370588235297	-3.3306193555363336E-5	2.1684433607266454E-4
983.67395	1172.6304	1051.0	-0.06484211	1.1888044	-0.0028882707058823526	0.0010127999999999966	-1.6157513840830447E-4	-0.0015617394463667822
982.652	1181.3922	1067.0	-0.088651046	0.8341175	-0.0014880585000000002	-0.02216793125	8.751326286764703E-5	-0.001448795703125
980.80005	1187.7998	1084.0	-0.13754761	0.36204776	-0.0028762684705882346	-0.027768808235294117	-8.165941003460203E-5	-3.294633520761244E-4
977.78296	1201.5193	1101.0	-0.19793789	0.3192881	-0.003552369411764707	-0.0025152741176470575	-3.977064359861603E-5	0.0014855020069204153
974.84454	1221.5548	1117.0	-0.21431594	0.7975849	-0.0010236281250000003	0.02989355	1.5804633042279417E-4	0.0020255515073529413
971.9189	1239.3648699999999	1134.0	-0.21275733	1.2554002	9.168294117647152E-5	0.026930311764705877	6.560653330449834E-5	-1.7430813148788967E-4
967.9593	1250.1017000000002	1150.0	-0.2323117	1.1891952	-0.001222148125000001	-0.004137812500000004	-8.211444163602953E-5	-0.0019417577665441176
962.16956	1261.6608999999999	1167.0	-0.2908776	0.8992829	-0.0034450529411764706	-0.01705366470588235	-1.3075910683390998E-4	-7.597560121107262E-4
955.3736	1275.87915	1183.0	-0.4062649	0.58555865	-0.007211706249999998	-0.019607765625000002	-2.3541583180147047E-4	-1.5963130744485335E-4
947.6528	1296.3680399999998	1200.0	-0.5095705	0.79132634	-0.006076800000000003	0.012103981764705885	6.675919117647031E-5	0.0018653969052768171
941.7551	1311.2381599999999	1216.0	-0.5092683	1.1117791	1.888750000000189E-5	0.020028297499999993	3.809804687500003E-4	4.952697334558818E-4
937.5389	1320.65283	1233.0	-0.3977988	1.0214375	0.0065570294117647055	-0.005314211764705877	3.845965830449826E-4	-0.0014907358391003454
934.3253	1328.6987	1250.0	-0.2354723	0.6347108	0.009548617647058824	-0.022748629411764705	1.7597577854671284E-4	-0.0010255539792387545
930.73315	1338.80054	1267.0	-0.121988334	0.32164782	0.006675527411764705	-0.01841546941176471	-1.6900530795847755E-4	2.548917647058821E-4
926.43756	1352.4996	1283.0	-0.13531892	0.40521526	-8.331616250000003E-4	0.005222965000000003	-4.692930647977941E-4	0.0014774021507352945
921.5	1368.0	1299.0	-0.22468992	0.80589163	-0.005585687499999999	0.025042273124999997	-2.970328671874999E-4	0.0012387067578124996
917.0686	1378.3285	1316.0	-0.2948712	0.9383125	-0.004128310588235295	0.007789462941176472	8.572805363321785E-5	-0.0010148711872837368
910.40045	1386.59955	1332.0	-0.3607667	0.7595808	-0.00411846875	-0.011170731250000003	6.151148897059642E-7	-0.0011850121369485298
903.6959	1394.3040999999998	1350.0	-0.41459408	0.4607223	-0.002990409999999999	-0.01660325	6.26699305555556E-5	-3.0180659722222204E-4
893.48395	1404.51605	1366.0	-0.55644757	0.36525163	-0.008865843125000002	-0.005966916874999999	-3.6721457031250017E-4	6.647708203125001E-4
880.5246	1417.4754	1383.0	-0.74851316	0.5468527	-0.011297975882352942	0.01068241588235294	-1.430666327854671E-4	9.793725151384083E-4
869.205	1434.19244	1399.0	-0.8515443	0.92145795	-0.006439446250000001	0.023412828125	3.036581020220588E-4	7.956507651654413E-4
859.61725	1447.4593	1416.0	-0.78781724	1.0484343	0.0037486505882352973	0.007469197058823533	5.99299814013841E-4	-9.378606509515569E-4
851.9845	1457.0194000000001	1432.0	-0.59557676	0.88091266	0.012015029999999996	-0.010470102500000002	5.166487132352937E-4	-0.001121206222426471
839.15045	1464.914	1449.0	-0.5308585	0.6027865	0.003806956470588237	-0.016360362352941176	-4.8282785467127995E-4	-3.4648587370242204E-4
821.7476	1474.58466	1465.0	-0.75388867	0.3728475	-0.013939385625000002	-0.0143711875	-0.0011091463809742648	1.243234283088235E-4
806.3229	1484.1732	1482.0	-1.055233	0.37991443	-0.017726137058823532	4.1570176470588394E-4	-2.2275008434256063E-4	8.698170155709345E-4
796.60065	1493.9989	1498.0	-1.0501974	0.5345776	3.147250000000018E-4	0.009666448124999998	0.0011275538786764709	5.781716475183821E-4
789.751	1502.99866	1515.0	-0.66899675	0.6025064	0.022423567647058825	0.003995811764705883	0.0013005201557093424	-3.335668447231832E-4
782.27	1509.73	1532.0	-0.30041003	0.5194789	0.021681571764705886	-0.004883970588235296	-4.364681660899644E-5	-5.223401384083046E-4
772.75977	1515.94415	1548.0	-0.21574394	0.3816175	0.005291630625	-0.008616337499999998	-0.0010243713212316177	-2.3327293198529387E-4
760.8857	1522.351	1565.0	-0.45437732	0.29805127	-0.014037257647058822	-0.004915660588235295	-0.001136993427768166	2.1768687716262956E-4
747.62427	1526.9645	1581.0	-0.77912843	0.25759092	-0.020296944375	-0.0025287718749999986	-3.9123042049632364E-4	1.4918054457720603E-4
738.7947	1530.8821400000002	1598.0	-0.81208867	0.22086442	-0.001938837647058822	-0.002160382352941176	0.0010798886310553635	2.1669971885813095E-5
732.8137	1533.39545	1615.0	-0.59739625	0.15828429	0.012628965882352941	-0.0036811841176470593	8.569296193771626E-4	-8.945892733564019E-5
727.01263	1536.6582600000002	1632.0	-0.331895	0.10303121	0.015617720588235292	-0.003250181176470588	1.7580910034602063E-4	2.5353114186851244E-5
722.086	1539.6093	1648.0	-0.1565528	0.099432565	0.0109588875	-2.2491531249999985E-4	-2.9117706801470573E-4	1.8907911649816177E-4
716.35626	1542.42914	1664.0	-0.1811971	0.14524156	-0.0015402687500000005	0.0028630621874999995	-7.81197265625E-4	1.9299859374999996E-4
709.29755	1546.3512	1681.0	-0.31377423	0.20034625	-0.007798654705882352	0.0032414523529411773	-3.681403503460207E-4	2.225824502595164E-5
702.7176	1551.18823	1697.0	-0.41826996	0.27904737	-0.0065309831250000006	0.004918820000000001	7.922947380514697E-5	1.0483547794117647E-4
693.86804	1555.066	1714.0	-0.5101586	0.28994745	-0.00540521411764706	6.41181176470587E-4	6.622170631487886E-5	-2.516258131487891E-4
685.0541	1557.97833	1731.0	-0.5631928	0.25569245	-0.0031196588235294135	-0.002014999999999999	1.344444290657439E-4	-1.562459515570933E-4
676.3712	1560.8515	1747.0	-0.5810091	0.181007	-0.0011135187499999935	-0.004667840625000001	1.2538375459558875E-4	-1.6580253906250012E-4
668.5452	1564.7273599999999	1764.0	-0.55289906	0.15840566	0.0016535317647058793	-0.001329490588235294	1.6276767733563956E-4	1.9637353157439454E-4
660.97144	1569.5143	1781.0	-0.49938616	0.22768876	0.003147817647058822	0.004075476470588235	8.78991695501731E-5	3.179392387543252E-4
652.89435	1572.7764	1798.0	-0.4503107	0.27357033	0.0028867917647058833	0.0026989158823529404	-1.5354463667819928E-5	-8.097415224913497E-5
642.77527	1575.7041	1814.0	-0.49032918	0.24265525	-0.002501154999999998	-0.001932192499999999	-3.367466727941176E-4	-2.894442738970587E-4
625.57245	1578.67523	1830.0	-0.73716503	0.1801905	-0.015427240625000001	-0.003904046874999999	-8.078803515625002E-4	-1.232408984375E-4
608.0839	1580.0	1847.0	-1.1051282	0.10178928	-0.021644892352941175	-0.004611836470588236	-3.657442192906573E-4	-4.163468209342571E-5
595.3325	1581.0	1864.0	-1.2018858	0.03985742	-0.005691623529411758	-0.003643050588235294	9.384275778546716E-4	5.698740484429072E-5
586.13574	1581.0	1881.0	-0.93487984	-0.009657399	0.015706232941176464	-0.002912636411764706	0.001258697439446366	4.296553979238754E-5
576.4289	1581.0	1897.0	-0.5548527	-0.056367535	0.023751696250000003	-0.0029193835	5.028414568014712E-4	-4.2169301470588506E-7
563.4079	1581.0	1914.0	-0.4334191	-0.059119545	0.007143152941176469	-1.6188294117647055E-4	-9.76973135813149E-4	1.622059152249135E-4
545.74167	1581.0	1930.0	-0.7631439	-0.03089722	-0.0206078	0.0017638953125000002	-0.0017344345588235293	1.2036114085477943E-4
531.44745	1579.0	1947.0	-1.0341277	-0.07702952	-0.015940223529411764	-0.002713664705882353	2.745633217993079E-4	-2.633858834342561E-4
522.15894	1577.8318	1964.0	-0.92940813	-0.093314275	0.006159974705882352	-9.579267647058823E-4	0.0013000116608996538	1.0327870242214535E-4
513.2662399999999	1578.0	1980.0	-0.612821	-0.0709735	0.019786695625000003	0.0013962984375000004	8.516700574448532E-4	1.4713907513786768E-4
500.55676	1578.0	1996.0	-0.48627397	-0.019024044	0.007909189374999997	0.0032468409999999994	-7.423441406250004E-4	1.1565891015624994E-4
480.97867	1576.9976000000001	2013.0	-0.79778546	0.0019737126	-0.018324205294117643	0.0012351621529411766	-0.001543140862889273	-1.1833404982698956E-4
465.41534	1576.0692	2030.0	-1.1312671	-0.018052489	-0.019616567058823538	-0.0011780118588235295	-7.602128027681734E-5	-1.419514124567474E-4
455.54962	1573.27484	2046.0	-1.0907017	-0.10627351	0.0025353374999999984	-0.0055138138125	0.001384494034926471	-2.709876221047794E-4
446.98856	1570.39545	2062.0	-0.6815766	-0.20140259	0.025570318750000008	-0.005945567499999999	0.0014396863281250006	-2.6984605468749977E-5
437.55612	1567.51874	2079.0	-0.33848312	-0.23591115	0.020181969411764703	-0.0020299152941176467	-3.1696172577854733E-4	2.3033248269896194E-4
425.64017	1562.82007	2096.0	-0.37757292	-0.2693287	-0.002299399999999997	-0.001965738235294117	-0.0013224334948096883	3.7751211072664538E-6
413.9757	1557.98785	2112.0	-0.6055893	-0.31723696	-0.014251023750000001	-0.0029942662500000022	-7.469764843750003E-4	-6.428300091911783E-5
404.48764	1553.74384	2129.0	-0.7319132	-0.32833597	-0.007430817647058826	-6.528829411764685E-4	4.0118859429065734E-4	1.3772842993079612E-4
397.7307	1548.86536	2146.0	-0.585536	-0.33324248	0.00861042352941177	-2.8861823529411945E-4	9.436024221453292E-4	2.142733564013818E-5
393.05725	1545.0572499999998	2162.0	-0.33677503	-0.28674924	0.015547560624999998	0.0029058274999999995	4.3357106847426424E-4	1.9965285845588242E-4
386.69064	1541.1271000000002	2179.0	-0.1929158	-0.23059683	0.008462307647058822	0.0033030829411764715	-4.1677958693771625E-4	2.336796712802777E-5
380.89633	1537.2642	2195.0	-0.2049557	-0.2171115	-7.524937499999995E-4	8.428331249999994E-4	-5.759250873161763E-4	-1.537656135110295E-4
372.57654	1533.28827	2212.0	-0.35391498	-0.2187259	-0.008762310588235294	-9.496470588235224E-5	-4.7116569636678206E-4	-5.5164578287197156E-5
358.86475	1529.38995	2229.0	-0.62997365	-0.22109528	-0.01623874529411765	-1.393752941176473E-4	-4.397902768166091E-4	-2.6123875432526504E-6
344.723	1525.6351300000001	2245.0	-0.91163915	-0.23440453	-0.017604093749999994	-8.318281249999997E-4	-8.533427849264654E-5	-4.327830193014702E-5
334.4228	1521.7691	2262.0	-0.9429281	-0.23313338	-0.0018405264705882408	7.477352941176463E-5	9.27268663494809E-4	5.3329509083044956E-5
325.75208	1516.8139999999999	2278.0	-0.76290464	-0.25926283	0.011251466250000002	-0.001633090625	8.182495450367651E-4	-1.0674150965073528E-4
319.06192	1512.04645	2295.0	-0.47147462	-0.28821865	0.017142942352941178	-0.001703283529411766	3.465574178200692E-4	-4.128994377162714E-6
313.28955	1505.38605	2312.0	-0.22712103	-0.35797724	0.014373740588235295	-0.004103446470588233	-1.628942214532872E-4	-1.4118605536332155E-4
304.41556	1498.33246	2328.0	-0.26261753	-0.43941417	-0.002218531249999999	-0.005089808125000001	-0.0010370169898897058	-6.164760340073553E-5
293.16026	1489.82874	2345.0	-0.47621247	-0.5134343	-0.012564408235294118	-0.004354125294117648	-6.085809991349482E-4	4.3275460640138414E-5
280.62004	1481.9257	2361.0	-0.73738027	-0.5647161	-0.016322987499999997	-0.0032051125000000028	-2.349112040441174E-4	7.181329963235284E-5
269.19684	1474.95746	2378.0	-0.87810504	-0.5276042	-0.008277927647058828	0.0021830529411764757	4.732388148788923E-4	3.1695090830449876E-4
261.26193	1468.9465	2395.0	-0.7735954	-0.4394388	0.006147625882352938	0.005186199999999997	8.485619723183391E-4	1.7665570934256007E-4
254.07831	1463.0783000000001	2411.0	-0.51901263	-0.34570193	0.015911423125000004	0.005858554375000002	6.102373276654417E-4	4.202214843750031E-5
248.2777	1457.7036	2428.0	-0.29810834	-0.2739866	0.012994369999999996	0.0042185488235294095	-1.7159136029411813E-4	-9.647091479238777E-5
241.87169	1450.3396	2444.0	-0.22087333	-0.32147565	0.004827188125000001	-0.0029680656249999986	-5.104488671874997E-4	-4.49163403033088E-4
231.72694	1441.1058	2461.0	-0.36699912	-0.46114784	-0.008595634705882354	-0.008216011176470587	-7.89577813581315E-4	-3.087026794982699E-4
217.4309	1425.0639	2478.0	-0.68630964	-0.7680042	-0.018782971764705884	-0.018050374117647063	-5.992551211072665E-4	-5.784919377162634E-4
204.0152	1413.0152	2494.0	-0.9403853	-0.9615449	-0.015879728749999995	-0.01209629375	1.8145268841911807E-4	3.721300229779414E-4
194.63591	1402.6359	2511.0	-0.90674967	-0.9194303	0.001978566470588237	0.002477329411764706	0.0010504879541522489	8.572719506920415E-4
189.3037	1395.0716	2527.0	-0.5801769	-0.6522768	0.020410798124999997	0.016697093750000003	0.001152014478400735	8.88735271139706E-4
184.67552	1387.3510999999999	2544.0	-0.23229834	-0.4025182	0.020463444705882353	0.014691682352941176	3.0968576989621206E-6	-1.1796537629757807E-4
181.909	1379.636	2561.0	-0.027288454	-0.30669093	0.01205940505882353	0.005636898235294119	-4.943552733564013E-4	-5.326343598615916E-4
177.93616	1369.8404	2577.0	-0.036220875	-0.4366458	-5.582763125E-4	-0.008122179375	-7.886050857077206E-4	-8.599423506433824E-4
175.057526	1359.17255	2594.0	-0.078004904	-0.5742834	-0.0024578840588235294	-0.008096329411764707	-1.1174163213667821E-4	1.5205860726643103E-6
172.15215	1347.4565	2611.0	-0.1287387	-0.71983874	-0.002984340941176471	-0.008562078823529414	-3.0968051903114225E-5	-2.7397024221453357E-5
170.15633	1338.6253000000002	2627.0	-0.13910322	-0.7270223	-6.477824999999993E-4	-4.489724999999986E-4	1.460349025735295E-4	5.070691452205885E-4
167.42896000000002	1331.64343	2644.0	-0.12737468	-0.5757502	6.899141176470594E-4	0.008898358823529413	7.868803633217993E-5	5.498430190311418E-4
165.26036	1325.0414	2660.0	-0.1207465	-0.37166527	4.1426124999999897E-4	0.012755308125	-1.722830422794128E-5	2.4105933134191166E-4
163.279335	1318.1173	2676.0	-0.1210128	-0.2841434	-1.664374999999982E-5	0.005470116875	-2.6931562499999924E-5	-4.55324453125E-4
160.69747999999998	1308.0924	2693.0	-0.12208375	-0.36862934	-6.299705882352947E-5	-0.00496976117647059	-2.7266652249135087E-6	-6.141104736159172E-4
157.830734	1293.7383	2710.0	-0.15121587	-0.66153556	-0.0017136541176470588	-0.017229777647058825	-9.70974740484429E-5	-7.211774394463667E-4
154.958466	1277.83386	2727.0	-0.17087917	-0.9869901	-0.0011566647058823525	-0.01914438470588235	3.276408304498272E-5	-1.1262394463667792E-4
151.0	1265.0	2743.0	-0.2249164	-1.0952448	-0.0033773268749999995	-0.006765918749999995	-1.3879138556985293E-4	7.736541222426471E-4
151.0	1255.87415	2760.0	-0.15927058	-0.88702273	0.0038615188235294113	0.012248357058823526	4.258144528546712E-4	0.0011184868122837365
147.23486	1243.7046	2776.0	-0.12527414	-0.65955335	0.0021247774999999993	0.014216836249999996	-1.0854633272058825E-4	1.2302994944852943E-4
142.44609	1225.23047	2793.0	-0.1978472	-0.73688173	-0.004269003529411765	-0.004548728235294116	-3.761047664359861E-4	-0.0011038567344290654
139.78400399999998	1207.056	2810.0	-0.23460118	-1.0417168	-0.0021619988235294114	-0.01793147470588236	1.2394145328719727E-4	-7.872203806228379E-4
137.82765	1196.1383	2826.0	-0.20484614	-1.0882802	0.001859689999999999	-0.002910212499999995	2.5135555147058814E-4	9.388288878676477E-4
135.89044	1188.67126	2842.0	-0.13580818	-0.7564857	0.004314872500000001	0.02073715625	1.534489062500001E-4	0.0014779605468749997
136.0	1178.69434	2859.0	0.00297413	-0.416674	0.008163665294117647	0.019988923529411767	2.2639957612456747E-4	-4.401368944636664E-5
135.0	1165.932	2876.0	0.017860144	-0.3953586	8.756478823529413E-4	0.0012538470588235285	-4.287069065743945E-4	-0.001102063321799308
134.0	1150.5221999999999	2892.0	-0.006192901	-0.6811927	-0.0015033153125000001	-0.01786463125	-1.4868519967830884E-4	-0.0011949048943014704
134.0	1137.77905	2909.0	-0.0031085783	-0.9669972	1.8143074705882352E-4	-0.01681202941176471	9.910270938581315E-5	6.19177551903112E-5
134.0	1128.7292499999999	2926.0	0.0037879278	-0.8734368	4.056768294117647E-4	0.00550355294117647	1.3190946020761245E-5	0.0013126813148788927
134.77673	1120.89307	2942.0	0.028504852	-0.55927354	0.0015448077625	0.019635203750000003	7.11956833180147E-5	8.832281755514708E-4
135.72672	1111.3663299999998	2959.0	0.074545935	-0.36790985	0.002708299	0.011256687647058823	6.844066102941177E-5	-4.928538884083047E-4
138.68250999999998	1099.2224	2975.0	0.14200231	-0.43775594	0.0042160234375	-0.004365380625000002	9.423277734375E-5	-9.763792670036765E-4
140.62723	1082.9822	2992.0	0.18298946	-0.7715782	0.002411008823529412	-0.019636603529411763	-1.06177330233564E-4	-8.983072296712801E-4
142.56071	1070.1964	3009.0	0.18512672	-1.0035162	1.2572117647058836E-4	-0.013643411764705881	-1.3442868512110727E-4	3.525406920415225E-4
145.517395	1060.9304	3025.0	0.17626327	-0.89537436	-5.539656249999997E-4	0.006758864999999996	-4.248042509191175E-5	0.0012751422977941174
147.430984	1053.2761	3042.0	0.15282746	-0.5874732	-0.0013785770588235296	0.01811183294117647	-4.8506554930795874E-5	6.678216435986162E-4
149.43372	1046.2651	3059.0	0.12528639	-0.3025452	-0.0016200629411764705	0.016760470588235293	-1.4205051903114175E-5	-7.949190311418695E-5
153.704025	1038.24	3075.0	0.18281282	-0.24477232	0.0035954018749999993	0.0036108050000000017	3.2596655101102935E-4	-8.218540992647057E-4
156.568146	1025.0115	3092.0	0.20284618	-0.5205714	0.0011784329411764706	-0.016223475294117648	-1.4217464316608992E-4	-0.0011667223702422147
160.36757	1008.346	3108.0	0.23691964	-0.89148575	0.00212959125	-0.023182146874999997	5.9447394301470586E-5	-4.349169738051468E-4
165.32673	996.3466000000001	3125.0	0.28992724	-1.0413232	0.003118094117647058	-0.008813967647058819	5.8147227508650466E-5	8.451870134083046E-4
169.28015	988.6265000000001	3142.0	0.2847264	-0.8325123	-3.059317647058814E-4	0.012282994117647054	-2.014132871972317E-4	0.0012409977508650513
172.019455	983.961	3158.0	0.24846219	-0.42355525	-0.0022665131249999994	0.025559815625	-1.225363350183824E-4	8.298013442095591E-4
174.89029	979.2194999999999	3175.0	0.2029924	-0.098111436	-0.0026746935294117654	0.01914375376470588	-2.4010612024221527E-5	-3.7741540354671284E-4
177.86511000000002	974.4047	3191.0	0.14543793	-0.013629061	-0.0035971543749999998	0.0052801484375	-5.765380284926465E-5	-8.664753329503676E-4
181.70815	968.5836999999999	3208.0	0.14868546	-0.15571378	1.9103117647058815E-4	-0.008357924647058824	2.2283444420415224E-4	-8.022395932093426E-4
186.35371	960.0771	3224.0	0.22066996	-0.36722216	0.00449903125	-0.013219273750000001	2.6925000459558825E-4	-3.038343189338236E-4
193.21906	946.0825	3241.0	0.36137432	-0.67218417	0.00827672705882353	-0.01793894176470588	2.2221740051903117E-4	-2.776275302768163E-4
203.13583	931.1748	3257.0	0.5190422	-0.96471834	0.009854242499999999	-0.018283385625000002	9.859471507352928E-5	-2.1527741268382748E-5
215.5096	918.1346000000001	3274.0	0.7386508	-1.0916445	0.012918152941176472	-0.007466244705882347	1.8023002595155726E-4	6.363024070069209E-4
227.78535	909.3287	3290.0	0.90397346	-0.922748	0.010332666249999997	0.010556031249999993	-1.615929181985297E-4	0.0011263922472426462
237.10634	901.8937000000001	3308.0	0.85739255	-0.55912685	-0.0025878283333333318	0.020201175000000002	-7.178052546296294E-4	5.358413194444449E-4
244.93893	892.5763	3324.0	0.64148694	-0.3368639	-0.013494100625000005	0.013891434374999997	-6.816420182291671E-4	-3.9435878906250027E-4
252.58961	882.6156000000001	3340.0	0.42005035	-0.38401127	-0.013839786874999996	-0.0029467106250000014	-2.1605390624999422E-5	-0.0010523840625
263.0372	867.2837	3357.0	0.39995262	-0.6853872	-0.001182219411764708	-0.017727995882352937	7.44562791955017E-4	-8.694873680795844E-4
278.27554	854.0089	3374.0	0.6689569	-0.9352287	0.015823781176470587	-0.014696558823529415	0.0010003529757785466	1.7831982698961895E-4
295.13428	842.5771	3390.0	1.0067245	-0.92815	0.021110475000000004	4.424187499999996E-4	3.3041836397058855E-4	9.461860983455884E-4
305.6862	836.5882999999999	3407.0	1.041145	-0.64952844	0.002024735294117645	0.016389503529411768	-0.0011226905709342562	9.380638105536334E-4
313.23752	831.8812	3423.0	0.75474817	-0.29824084	-0.017899801874999996	0.021955475	-0.0012452835730698527	3.4787321691176444E-4
320.17807	827.8812	3440.0	0.39404514	-0.06498704	-0.02121782529411765	0.013720811764705883	-1.9517784818339138E-4	-4.843919550173009E-4
328.84247	823.0630000000001	3456.0	0.22048096	-0.047763754	-0.01084776125	0.0010764553749999998	6.48129002757353E-4	-7.902722743566177E-4
339.6044	818.1318000000001	3473.0	0.36548674	-0.15960553	0.00852975176470588	-0.006578928	0.0011398537067474049	-4.5031666911764706E-4
350.92908	814.3569	3490.0	0.64610445	-0.24693942	0.016506924117647065	-0.005137287647058823	4.6924543252595204E-4	8.480237370242219E-5
360.94266	812.2113999999999	3506.0	0.7503667	-0.2027042	0.006516390625	0.0027647012499999995	-6.244083432904416E-4	4.938743060661764E-4
367.26	810.2466999999999	3523.0	0.6221632	-0.105084985	-0.007541382352941178	0.005742306764705882	-8.26927822231834E-4	1.7515326557093427E-4
373.40878	808.0	3540.0	0.39172846	-0.062406227	-0.013554984705882355	0.0025105151764705886	-3.537413148788928E-4	-1.9010538754325254E-4
377.6625	807.0	3556.0	0.21195115	-0.038896296	-0.011236081875	0.0014693706875000003	1.449314269301472E-4	-6.507153056066177E-5
381.17432	806.0	3573.0	0.10120748	-0.035898313	-0.006514333529411765	1.7635194117647033E-4	2.7774990268166085E-4	-7.60599262543253E-5
383.5	806.0	3589.0	0.0760149	-0.008868582	-0.0015745362500000004	0.0016893581875	3.087373299632353E-4	9.456289039522061E-5
386.45538	805.0	3606.0	0.087720774	0.0032113898	6.88580823529412E-4	7.105865764705883E-4	1.3312453373702426E-4	-5.757480064878893E-5
391.9199	803.54	3623.0	0.16804826	-0.022601668	0.004725146235294118	-0.0015184151647058821	2.3744502422145332E-4	-1.3111774948096886E-4
398.2174	802.5942	3639.0	0.31027988	-0.056452982	0.00888947625	-0.002115707125	2.6027062591911764E-4	-3.733074751838237E-5
407.40103	800.4395999999999	3656.0	0.49062023	-0.099177875	0.01060825588235294	-0.002513229	1.0110468425605525E-4	-2.3383639705882355E-5
420.79315	800.0	3672.0	0.74488807	-0.110871024	0.01589174	-7.308218125E-4	3.302177573529414E-4	1.1140044921875E-4
431.95874	799.0	3689.0	0.8813269	-0.0880757	0.008025813529411766	0.0013409014117647055	-4.6270155709342563E-4	1.218660720155709E-4
440.41083	799.0	3705.0	0.79390395	-0.024828784	-0.005463934375	0.003952932250000001	-8.431092440257354E-4	1.6325192738970596E-4
447.0523	800.0	3722.0	0.5563888	0.054416824	-0.013971479411764706	0.0046615063529411764	-5.004438256920415E-4	4.1680829584775035E-5
453.05148	800.0	3738.0	0.31179184	0.07504616	-0.015287310000000002	0.0012893334999999999	-8.2239411764706E-5	-2.1076080330882353E-4
459.67627	800.0	3756.0	0.20773067	0.043128613	-0.00578117611111111	-0.0017731970555555554	5.281185493827162E-4	-1.7014058641975308E-4
467.39426	800.0	3772.0	0.303424	0.009856817	0.005980833125000001	-0.0020794872500000004	7.351255772569444E-4	-1.9143137152777812E-5
478.08594	799.0	3788.0	0.51626456	-0.04421903	0.013302534999999997	-0.0033797404374999998	4.5760636718749975E-4	-8.126582421874996E-5
488.81647	799.7633000000001	3805.0	0.6964866	-0.034387715	0.010601296470588233	5.783126470588235E-4	-1.5889638408304497E-4	2.3282665203287195E-4
498.88528	800.7212999999999	3822.0	0.7582473	0.022076156	0.0036329823529411766	0.003321404176470588	-4.099008304498269E-4	1.613583252595156E-4
506.0059	802.6686	3838.0	0.6466311	0.09768293	-0.0069760124999999965	0.004725423375	-6.630621783088233E-4	8.775119990808825E-5
511.8463	803.6155000000001	3855.0	0.4261118	0.13556671	-0.012971723529411767	0.0022284576470588237	-3.5268888408304536E-4	-1.4688033693771626E-4
516.0	804.0	3872.0	0.22427492	0.1070172	-0.011872757647058823	-0.0016793829411764706	6.464505190311439E-5	-2.2987297577854675E-4
519.93588	805.0	3888.0	0.11729861	0.04705234	-0.0066860193749999994	-0.0037478037500000005	3.2417114200367645E-4	-1.2927630055147062E-4
525.3087	806.4363000000001	3905.0	0.1465441	0.040535007	0.0017203229411764714	-3.8337252941176474E-4	4.944907244809689E-4	1.979077188581315E-4
531.01266	807.0	3921.0	0.26030564	0.051795308	0.00711009625	7.037688125E-4	3.368608318014705E-4	6.79463338694853E-5
540.22528	809.3063	3938.0	0.44425085	0.10027996	0.010820306470588233	0.0028520383529411766	2.1824766003460198E-4	1.263687964965398E-4
553.37527	813.4584	3955.0	0.71176875	0.18954551	0.015736347058823527	0.005250914705882353	2.8917885813148787E-4	1.4111037370242215E-4
562.8948	817.671	3971.0	0.8059233	0.25997266	0.005884659375000004	0.004401696875000001	-6.157304802389702E-4	-5.307611443014699E-5
569.35974	820.2399	3988.0	0.6613388	0.27518016	-0.008504970588235294	8.945588235294108E-4	-8.464488213667823E-4	-2.0630223832179945E-4
574.14734	824.1473000000001	4004.0	0.39472505	0.2717708	-0.016663359375	-2.1308500000000175E-4	-5.09899299172794E-4	-6.922773897058829E-5
577.9644	825.9821999999999	4021.0	0.13802935	0.1916375	-0.015099747058823531	-0.004713723529411764	9.197719506920398E-5	-2.647434429065743E-4
581.8935	828.9645	4037.0	0.039966144	0.14356898	-0.006128950374999999	-0.0030042824999999985	5.606747927389708E-4	1.0684006433823534E-4
585.7018	831.8510000000001	4054.0	0.11809633	0.14136904	0.004595893294117646	-1.294082352941183E-4	6.308731570069203E-4	1.6911025086505175E-4
592.2742	835.6370999999999	4071.0	0.24674655	0.17561267	0.00756766	0.002014331176470588	1.7480980622837378E-4	1.2610231833910037E-4
602.6841	839.5614	4087.0	0.47640496	0.22662437	0.014353650624999999	0.0031882312499999996	4.241244140624999E-4	7.336875459558822E-5
616.6127	845.1047000000001	4104.0	0.77831054	0.30386186	0.017759151764705883	0.004543381764705882	2.0032359645328729E-4	7.971473615916956E-5
630.8792	852.7881	4120.0	1.0173664	0.40625834	0.01494099125	0.006399780000000001	-1.7613503216911764E-4	1.1602488970588243E-4
641.634	863.0283	4137.0	1.026332	0.58064497	5.273882352941187E-4	0.010258037058823532	-8.478590008650518E-4	2.269562975778548E-4
650.7475	874.4949999999999	4154.0	0.79403543	0.74187607	-0.013664504117647061	0.009484182352941174	-8.348171972318341E-4	-4.552086505190345E-5
656.5	884.5	4170.0	0.4473902	0.8080637	-0.021665326874999998	0.004136726875000003	-5.000514223345585E-4	-3.3421596737132314E-4
664.77625	892.7762	4187.0	0.27167615	0.69816583	-0.010336120588235295	-0.006464580588235298	6.664238992214531E-4	-6.236063213667824E-4
673.8367	899.1020000000001	4203.0	0.33021185	0.48626202	0.003658481249999998	-0.013243988124999998	8.746626148897058E-4	-4.2371297104779374E-4
685.89514	905.9476	4220.0	0.5628858	0.33141854	0.013686702941176472	-0.009108440000000002	5.898953935986162E-4	2.4326753676470563E-4
697.5257	911.7628	4237.0	0.75589514	0.26085758	0.011353490588235296	-0.004150644705882354	-1.3724778546712798E-4	2.9163501730103815E-4
706.0957	919.8766	4253.0	0.7370414	0.33983997	-0.001178358750000004	0.004936399375000001	-7.832405836397063E-4	5.679402550551472E-4
711.5201	931.0401999999999	4270.0	0.5125936	0.526665	-0.01320281176470588	0.010989707647058826	-7.073207655709339E-4	3.560769571799309E-4
717.17084	943.5979	4286.0	0.29787683	0.7409091	-0.013419798125	0.013390256249999996	-1.3561647518382488E-5	1.5003428768382311E-4
720.00055	954.0012999999999	4303.0	0.1141995	0.8236643	-0.01080454882352941	0.004867952941176472	1.5383819420415235E-4	-5.013119593425602E-4
722.9729	962.9458	4319.0	0.041194245	0.760646	-0.0045628284374999994	-0.003938643749999998	3.901075241268382E-4	-5.504122931985294E-4
724.9223	970.6891	4337.0	0.038893044	0.5428654	-1.2784449999999977E-4	-0.012098922222222221	2.4638799652777776E-4	-4.5334880401234575E-4
727.68274	979.2068999999999	4353.0	0.060019914	0.3964732	0.001320429375	-0.009149512500000002	9.051711718749998E-5	1.8433810763888872E-4
730.4742	991.1597999999999	4369.0	0.11442061	0.4814736	0.0034000435000000003	0.0053125249999999985	1.2997588281250002E-4	9.0387734375E-4
734.48285	1007.6727000000001	4386.0	0.19342102	0.79519504	0.00464708294117647	0.018454202352941176	7.335526124567472E-5	7.730398442906575E-4
737.67926	1023.7547999999999	4402.0	0.23712334	1.0804037	0.0027313949999999993	0.01782554125	-1.1973049632352944E-4	-3.929131893382347E-5
740.2858	1035.2146	4419.0	0.22103529	1.096282	-9.463558823529408E-4	9.340176470588243E-4	-2.163382871972318E-4	-9.93619035467128E-4
742.5904	1044.3616	4436.0	0.16626285	0.81949705	-0.003221908235294118	-0.016281467647058824	-1.338560207612457E-4	-0.0010126756055363322
744.50104	1053.0061	4452.0	0.11007257	0.4693344	-0.0035118924999999997	-0.021885165624999998	-1.8124016544117616E-5	-3.5023112362132336E-4
745.0	1066.0585	4469.0	0.04719375	0.42037687	-0.003698754117647059	-0.002879854705882351	-1.0991859861591726E-5	0.00111795946583045
747.4089	1085.0886	4485.0	0.055504546	0.78649825	5.194247500000001E-4	0.022882586249999996	2.636361792279412E-4	0.0016101525597426467
749.356	1100.84814	4502.0	0.07877115	1.1299026	0.0013686237647058822	0.020200255882352948	4.9952883217993064E-5	-1.577841392733558E-4
749.0	1110.48206	4519.0	0.05358451	1.0520397	-0.0014815670588235292	-0.004580170588235305	-1.676582837370242E-4	-0.0014576721453287208
750.24365	1119.21814	4535.0	0.033038154	0.6975218	-0.00128414725	-0.022157368749999996	1.2338738051470569E-5	-0.0010985748851102932
750.0	1130.1106	4552.0	-6.0650415E-4	0.43255022	-0.001979097538235294	-0.015586563529411764	-4.087942871972317E-5	3.86517954152249E-4
750.0	1143.4510500000001	4568.0	-0.030123966	0.51170504	-0.001844841365625	0.004947176250000004	8.391010788143377E-6	0.0012833587362132354
751.0	1158.3130999999998	4585.0	0.014035317	0.80700994	0.002597604882352941	0.017370876470588235	2.6132036752811417E-4	7.308058953287194E-4
750.01044	1169.94775	4602.0	0.007215138	0.9488687	-4.01187E-4	0.00834463294117647	-1.7639952249134946E-4	-5.309555017301039E-4
748.06964	1178.72144	4618.0	-0.076055005	0.77818155	-0.005204383937499999	-0.010667946875	-3.0019980859374997E-4	-0.0011882862385110293
745.3175	1185.365	4635.0	-0.15644622	0.46137393	-0.004728895	-0.018635742352941177	2.7969937499999946E-5	-4.686938516435986E-4
742.4104	1195.7688	4652.0	-0.23759271	0.33384088	-0.004773322941176472	-0.007501944117647058	-2.613408304498323E-6	6.549293079584776E-4
739.477	1208.33044	4668.0	-0.24761628	0.49057877	-6.264731249999989E-4	0.009796118125	2.5917811351102956E-4	0.0010811288901654411
735.6115	1222.1655	4685.0	-0.24386263	0.7747889	2.2080294117647042E-4	0.01671824294117647	4.983976859861584E-5	4.0718381271626303E-4
731.7086	1233.2285000000002	4702.0	-0.25597942	0.9066114	-7.127523529411775E-4	0.00775426470588235	-5.491501730103811E-5	-5.272928373702424E-4
728.8715	1241.2569600000002	4718.0	-0.23556213	0.7551022	0.0012760806250000003	-0.009469325	1.2430206112132362E-4	-0.0010764743566176469
726.5	1247.5	4734.0	-0.19459628	0.45044115	0.002560365625	-0.019041315624999996	8.026781249999997E-5	-5.982494140624997E-4
723.5395	1254.8419	4751.0	-0.15488286	0.2620215	0.0023360835294117645	-0.011083508823529412	-1.3193064446366787E-5	4.681062824394461E-4
719.1406	1260.28906	4767.0	-0.1726584	0.21790354	-0.0011109712499999987	-0.0027573725000000007	-2.154409237132352E-4	5.203835202205882E-4
713.8431	1269.9281999999998	4785.0	-0.25796804	0.3632832	-0.0047394244444444455	0.008076647777777776	-2.015807330246915E-4	6.018900154320986E-4
709.1016	1281.79675	4801.0	-0.33096647	0.6034428	-0.004562401875	0.015009974999999998	1.1063910590277835E-5	4.333329513888889E-4
701.09985	1293.3501999999999	4817.0	-0.44028345	0.7762355	-0.0068323112500000005	0.010799543750000001	-1.4186933593750002E-4	-2.631519531249998E-4
690.14954	1302.6804	4834.0	-0.6236464	0.7771845	-0.010786055882352943	5.582352941176339E-5	-2.3257321366782017E-4	-6.319835423875434E-4
678.1371	1311.5753	4851.0	-0.7709275	0.6571076	-0.008663594117647055	-0.007063347058823525	1.2485069204152283E-4	-4.187747404844288E-4
669.8438	1317.0781	4867.0	-0.7621508	0.41063824	5.485437499999982E-4	-0.015404335000000002	5.757586167279409E-4	-5.213117463235298E-4
662.06396	1320.984	4884.0	-0.6388389	0.21958187	0.00725364117647059	-0.011238609999999998	3.9441749567474066E-4	2.4504264705882373E-4
657.294	1324.80396	4901.0	-0.37255672	0.092071794	0.01566365764705882	-0.007500592705882355	4.947068512110724E-4	2.198833702422143E-4
652.3922	1327.86926	4917.0	-0.18585591	0.06625664	0.011668800625	-0.0016134471249999996	-2.496785638786763E-4	3.679465988051472E-4
646.60065	1331.59955	4933.0	-0.177408	0.09728677	5.279943750000002E-4	0.0019393831249999993	-6.96300390625E-4	2.2205189062499993E-4
640.74243	1335.5050700000002	4950.0	-0.2688444	0.18370993	-0.00537861176470588	0.005083715294117647	-3.4744741998269887E-4	1.8496071583044987E-4
632.0609	1339.46954	4966.0	-0.39728597	0.22780901	-0.008027598125	0.002756192500000001	-1.655616475183825E-4	-1.4547017463235288E-4
623.00885	1344.99554	4983.0	-0.5468569	0.2822162	-0.00879829	0.0032004229411764684	-4.533481617647059E-5	2.6131202422145155E-5
613.05096	1350.7694000000001	5000.0	-0.65007734	0.35544628	-0.006071790588235293	0.004307651764705885	1.6038231833910045E-4	6.513110726643625E-5
605.0	1355.0	5017.0	-0.6549134	0.35788068	-2.8447411764706066E-4	1.432000000000002E-4	3.404303806228372E-4	-2.44967750865052E-4
598.5	1361.5	5033.0	-0.5328253	0.3687041	0.007630506250000002	6.764637499999983E-4	4.946862729779414E-4	3.332898437499988E-5
591.6478	1364.9014	5050.0	-0.38756534	0.29922482	0.008544703529411763	-0.004087016470588234	5.377631055363302E-5	-2.802047188581313E-4
587.2317	1369.7683	5066.0	-0.2657454	0.2545435	0.0076137462499999975	-0.0027925825000000015	-5.818482996323537E-5	8.090212316176452E-5
581.14526	1372.5698	5083.0	-0.2397369	0.19708699	0.0015299117647058834	-0.0033797947058823523	-3.5787261678200667E-4	-3.45418944636677E-5
575.30835	1375.2305000000001	5099.0	-0.28528208	0.15261531	-0.0028465737499999994	-0.002779479999999999	-2.735303446691177E-4	3.751966911764708E-5
569.43805	1377.1873	5116.0	-0.32908952	0.09563155	-0.0025769082352941194	-0.0033519858823529416	1.586267733564E-5	-3.367681660899662E-5
562.5438	1378.0	5133.0	-0.38367817	0.050066635	-0.003211097058823527	-0.0026802891176470585	-3.7305224913494577E-5	3.951157439446371E-5
554.61646	1379.0	5149.0	-0.46134612	0.012161296	-0.004854246875000003	-0.0023690836874999998	-1.0269686351102971E-4	1.9450339384191172E-5
545.97092	1380.0058	5166.0	-0.51983255	0.002069705	-0.003440378235294113	-5.93623E-4	8.316874351211115E-5	1.044388639705882E-4
537.277	1380.0	5182.0	-0.58709204	-0.005083569	-0.0042037181250000055	-4.4707962499999996E-4	-4.770874310661827E-5	9.158960937500005E-6
530.3235	1380.0	5199.0	-0.5544755	-0.013845237	0.0019186200000000015	-5.153922352941177E-4	3.6013753676470626E-4	-4.018388840830454E-6
525.512	1380.0	5216.0	-0.39697513	-0.018256007	0.009264727647058824	-2.594570588235295E-4	4.321239792387543E-4	1.5055010380622835E-5
521.46487	1380.0	5232.0	-0.23636179	-0.023534093	0.010038333750000001	-3.2988037499999986E-4	4.835038143382361E-5	-4.401457261029399E-6
517.56635	1379.28314	5249.0	-0.13303486	-0.027837904	0.006078054705882352	-2.531653529411765E-4	-2.3295759083044997E-4	4.512648356401373E-6
513.63184	1379.0	5265.0	-0.12828779	-0.034109913	2.966918749999995E-4	-3.920005624999999E-4	-3.6133517693014703E-4	-8.677200597426462E-6
509.78238	1377.3912	5282.0	-0.1765414	-0.06551816	-0.002838447647058822	-0.001847543941176471	-1.8441997188581302E-4	-8.562019874567477E-5
504.35815	1376.4527	5298.0	-0.25027743	-0.089478746	-0.004608501875000002	-0.0014975366249999995	-1.1062838924632377E-4	2.1875457261029472E-5
500.0	1374.5	5315.0	-0.30218288	-0.11316213	-0.00305326176470588	-0.0013931402352941177	9.148471237024249E-5	6.140964100345988E-6
491.2324	1371.5581	5332.0	-0.41660455	-0.16293949	-0.006730686470588237	-0.0029280799999999996	-2.1631910034602102E-4	-9.029057439446364E-5
480.92484	1367.1698999999999	5348.0	-0.5809036	-0.24151738	-0.010268690624999997	-0.004911118125000001	-2.2112525965073496E-4	-1.2393988281250007E-4
471.34732	1363.3389	5365.0	-0.68802553	-0.28234947	-0.006301290000000002	-0.002401887647058823	2.3337650735294087E-4	1.4760179282006928E-4
463.80835	1359.4042	5381.0	-0.64969087	-0.2997399	0.002395916249999998	-0.0010869018750000008	5.435753906249999E-4	8.218661075367638E-5
456.1486	1354.5743	5398.0	-0.537077	-0.29871663	0.006624345294117647	6.0192352941177676E-5	2.4873112024221465E-4	6.747613105536344E-5
449.48602	1348.6145000000001	5414.0	-0.3947085	-0.33372223	0.00889803125	-0.0021878500000000016	1.421053722426471E-4	-1.405026470588237E-4
441.89984	1342.92487	5432.0	-0.3744909	-0.3675297	0.0011232000000000002	-0.001878192777777778	-4.3193506944444443E-4	1.7203179012345753E-5
430.1342	1337.0671	5448.0	-0.51008993	-0.3980232	-0.008474939375	-0.0019058437500000004	-5.998837109375E-4	-1.7281857638888983E-6
416.25354	1332.0724500000001	5465.0	-0.75541914	-0.37327474	-0.014431129999999999	0.001455791764705884	-3.503641544117646E-4	1.977432655709344E-4
406.39166	1328.1958	5481.0	-0.86758626	-0.28804314	-0.007010445000000004	0.005326975000000001	4.6379281249999966E-4	2.419489522058823E-4
397.53546	1324.2676999999999	5497.0	-0.74872845	-0.2088148	0.007428613125000004	0.004951771249999999	9.024411328125005E-4	-2.345023437500015E-5
391.6653	1321.4434999999999	5514.0	-0.4718422	-0.1517905	0.016287426470588236	0.003354370588235294	5.21106667387543E-4	-9.396474480968852E-5
386.53735	1318.2687	5531.0	-0.23293513	-0.13768816	0.01405335705882353	8.295494117647054E-4	-1.3141584775086505E-4	-1.4851889273356404E-4
382.63406	1314.6340300000002	5547.0	-0.108928464	-0.15966542	0.007750416624999999	-0.00137357875	-3.939337771139707E-4	-1.3769551011029408E-4
379.70834	1311.7084	5564.0	-0.088943146	-0.1756914	0.0011756069411764708	-9.427047058823526E-4	-3.867535108131487E-4	2.534553200692043E-5
375.8193	1306.81934	5581.0	-0.09857701	-0.22822043	-5.666978823529415E-4	-0.003089942941176471	-1.024885190311419E-4	-1.263081314878893E-4
371.97537	1302.463	5597.0	-0.16237342	-0.276439	-0.003987275624999999	-0.0030136606249999993	-2.137861089154411E-4	4.767644761029483E-6
366.55405	1296.5540999999998	5614.0	-0.24599971	-0.3362989	-0.004919193529411766	-0.0035211705882352952	-5.481870025951569E-5	-2.9853527249135055E-5
360.86697	1289.4892599999998	5631.0	-0.34508044	-0.41242528	-0.005828278235294117	-0.004478022352941176	-5.347557093425594E-5	-5.628539792387535E-5
354.85214	1281.4695000000002	5647.0	-0.40325403	-0.50245684	-0.003635849375	-0.005626972500000001	1.370268037683823E-4	-7.180938419117653E-5
349.07712	1275.07715	5664.0	-0.40667295	-0.5095325	-2.0111294117647013E-4	-4.1621529411764934E-4	2.0204331963667824E-4	3.0651512975778534E-4
344.51657	1268.2749	5681.0	-0.3569966	-0.47496834	0.0029221382352941166	0.002033185882352945	1.837206574394463E-4	1.4408242214532908E-4
339.58917	1262.3838	5698.0	-0.28926283	-0.38163054	0.003984339411764704	0.00549045882352941	6.248242214532867E-5	2.0336899653979206E-4
335.6871	1257.53064	5714.0	-0.23547761	-0.29113775	0.0033615762500000014	0.005655799375000003	-3.8922697610293904E-5	1.0333784466912068E-5
330.79044	1251.6856699999998	5730.0	-0.23297486	-0.28301865	1.5642187499999988E-4	5.074437499999994E-4	-2.003221484375001E-4	-3.217722265625002E-4
326.9775	1244.9663	5747.0	-0.23155993	-0.3454658	8.323117647058874E-5	-0.003673361764705883	-4.30533520761242E-6	-2.459297361591695E-4
323.0754	1235.1886	5764.0	-0.23187143	-0.46804568	-1.8323529411764255E-5	-0.00721058117647059	-5.973806228373706E-6	-2.080717301038063E-4
320.24142	1223.72424	5781.0	-0.19034728	-0.6604192	0.0024425970588235284	-0.011316089411764704	1.4476003460207605E-4	-2.4150048442906553E-4
317.12735	1212.6368400000001	5797.0	-0.16573003	-0.7934926	0.0015385781250000004	-0.0083170875	-5.65011833639705E-5	1.8743761948529394E-4
316.0	1203.93835	5813.0	-0.113709636	-0.7595526	0.003251274625	0.002121249999999998	1.0704353124999996E-4	6.523960937499999E-4
314.29483	1196.1793	5830.0	-0.059719857	-0.5889118	0.0031758693529411767	0.01003769411764706	-4.435604238754301E-6	4.6567318339100366E-4
312.33105	1189.3242	5846.0	-0.04889769	-0.40524316	6.763854375E-4	0.01147929	-1.5621774471507354E-4	9.009974264705871E-5
310.40674	1183.8135	5863.0	-0.07339107	-0.28745487	-0.0014407870588235296	0.006928722941176472	-1.2453955860726646E-4	-2.676804152249134E-4
308.45767	1178.3728999999998	5880.0	-0.10867725	-0.23968726	-0.0020756576470588235	0.0028098594117647036	-3.734532871972317E-5	-2.4228608996539815E-4
307.0	1172.52527	5896.0	-0.12662335	-0.26149428	-0.0011216312499999995	-0.0013629387500000006	5.9626649816176496E-5	-2.60799885110294E-4
305.56583	1166.6975	5913.0	-0.0861467	-0.29790947	0.0023809794117647053	-0.0021420699999999994	2.0603592128027676E-4	-4.5831249999999925E-5
303.61783	1158.4713000000002	5929.0	-0.08604906	-0.40157238	6.102500000000621E-6	-0.006478931875	-1.4842980698529404E-4	-2.710538671875E-4
302.70378	1149.5189	5946.0	-0.071014464	-0.5215176	8.843879999999998E-4	-0.00705560117647059	5.1663852941176425E-5	-3.3921723615917054E-5
303.0	1139.90576	5963.0	-0.029072857	-0.6147086	0.0024671533529411764	-0.005481823529411766	9.310384429065744E-5	9.257515570934256E-5
302.0	1132.3854000000001	5979.0	-0.018413829	-0.6040821	6.661892500000001E-4	6.641562500000059E-4	-1.1256025643382352E-4	3.8412373621323577E-4
302.0	1125.59766	5995.0	0.009728118	-0.507054	0.0017588716875	0.006064256249999997	6.829265234375E-5	3.3750624999999944E-4
303.0	1119.9338400000001	6012.0	0.046532433	-0.36038864	0.0021649597058823527	0.00862737411764706	2.388753049307957E-5	1.507716392733567E-4
304.0	1115.9646	6029.0	0.076729715	-0.22688049	0.0017763107058823533	0.007853420588235294	-2.2861705882352905E-5	-4.552667820069218E-5
305.9587	1111.08264	6045.0	0.11669213	-0.18438646	0.0024976509375	0.0026558768749999993	4.508376447610292E-5	-3.248464820772059E-4
306.89215	1105.3236000000002	6062.0	0.12029019	-0.22563018	2.1165058823529413E-4	-0.002426101176470589	-1.3447060878027682E-4	-2.9893988538062284E-4
309.67947	1096.8013999999998	6078.0	0.1262989	-0.36340797	3.7554437499999916E-4	-0.008611111875	1.0243361672794065E-5	-3.8656316865808823E-4
311.7307	1087.6156999999998	6095.0	0.15757194	-0.5433202	0.0018395905882352941	-0.010583072352941177	8.612036548442912E-5	-1.1599767517301036E-4
313.72565	1077.3718	6112.0	0.16081281	-0.6871114	1.9063941176470628E-4	-0.008458305882352942	-9.699712802768163E-5	1.2498626297577855E-4
316.6811	1069.9567	6128.0	0.16936062	-0.6756605	5.342381249999993E-4	7.156812500000026E-4	2.1474919577205816E-5	5.73374195772059E-4
319.24365	1064.1345	6145.0	0.16979346	-0.5058156	2.5461176470589273E-5	0.009990876470588233	-2.992805579584765E-5	5.455997188581311E-4
321.5	1060.0	6161.0	0.15802446	-0.2864922	-7.355625000000001E-4	0.013707712500000004	-4.756397977941184E-5	2.323022518382357E-4
324.49603	1057.504	6178.0	0.18015563	-0.1062692	0.001301833529411765	0.010601352941176468	1.198468252595156E-4	-1.8272703287197268E-4
329.85657	1053.5717	6195.0	0.23661618	-0.064008035	0.0033212088235294117	0.0024859508823529405	1.187867820069204E-4	-4.773765916955016E-4
335.08792	1050.2747	6212.0	0.31013143	-0.10516193	0.004324426470588234	-0.0024208173529411763	5.901280276816603E-5	-2.886334256055363E-4
343.40085	1047.2996	6228.0	0.4541734	-0.13977858	0.009002623125000001	-0.002163540625000001	2.9238729090073543E-4	1.607979549632347E-5
351.98087	1044.5095	6244.0	0.581099	-0.16845551	0.007932850000000002	-0.0017923081249999993	-6.686082031249997E-5	2.320203125000009E-5
359.88562	1042.7786	6261.0	0.603852	-0.1445372	0.0013384117647058838	0.0014069594117647058	-3.879081314878893E-4	1.8819220804498267E-4
365.434	1040.8553	6278.0	0.4930835	-0.103712566	-0.0065157941176470615	0.0024014490588235293	-4.6201211072664387E-4	5.8499391003460204E-5
371.16418	1038.9453	6294.0	0.3618322	-0.08935313	-0.008203206250000001	8.974647500000002E-4	-1.0546325827205872E-4	-9.399901930147057E-5
374.98334	1037.0083	6311.0	0.22955772	-0.08783029	-0.007780851764705882	8.957882352941162E-5	2.4844381487889348E-5	-4.752270155709344E-5
378.79648	1036.0	6327.0	0.16593368	-0.087534525	-0.0039765024999999996	1.848531250000021E-5	2.3777182904411766E-4	-4.443344439338213E-6
381.76852	1034.1157	6344.0	0.13224083	-0.08302344	-0.0019819323529411763	2.6535794117647045E-4	1.1732765570934255E-4	1.4521919333910014E-5
384.65326	1033.1733	6361.0	0.11931329	-0.060962472	-7.604435294117648E-4	0.0012977040000000004	7.185228373702421E-5	6.072623875432529E-5
387.6183	1032.1908	6377.0	0.12539844	-0.046310954	3.8032187499999984E-4	9.157198749999997E-4	7.129783777573529E-5	-2.3874007812500045E-5
390.46014	1031.2699	6394.0	0.15041263	-0.043424863	0.00147142294117647	1.6977005882352943E-4	6.418241565743943E-5	-4.3879400951557076E-5
395.34882	1030.3256	6410.0	0.21361671	-0.04668138	0.003950255	-2.0353231250000003E-4	1.549270036764706E-4	-2.3331398207720593E-5
401.5147	1029.3713	6427.0	0.3173627	-0.043626785	0.006102705294117648	1.7968205882352943E-4	1.2661472318339106E-4	2.2542021842560555E-5
409.73593	1028.4528	6443.0	0.4625042	-0.057289585	0.009071343749999999	-8.539249999999997E-4	1.8553990349264694E-4	-6.460044117647057E-5
420.54303	1026.4915	6460.0	0.6475559	-0.08331027	0.010885394117647058	-0.0015306285294117653	1.067088451557094E-4	-3.9806089965397977E-5
429.95822	1024.6084	6477.0	0.73610383	-0.11779854	0.005208701764705885	-0.0020287217647058818	-3.339230795847749E-4	-2.9299602076124496E-5
437.66068	1024.0	6494.0	0.66443795	-0.111210674	-0.004215639999999998	3.875215294117646E-4	-5.54373044982699E-4	1.421319584775086E-4
443.82657	1021.7245	6510.0	0.49271443	-0.10815947	-0.010732720000000005	1.907002500000001E-4	-4.073175000000004E-4	-1.230132996323528E-5
448.7611	1020.7463	6526.0	0.29237694	-0.07781524	-0.012521093125	0.001896514375	-1.1177332031249974E-4	1.0661338281249999E-4
453.59808	1020.0	6544.0	0.18986808	-0.05548108	-0.005694936666666666	0.0012407866666666661	3.792309143518519E-4	-3.642931712962966E-5
458.4472	1019.0	6560.0	0.2009097	-0.05294524	6.901012500000001E-4	1.5849000000000028E-4	3.990648697916666E-4	-6.764354166666661E-5
464.24353	1017.9391	6576.0	0.26571232	-0.04410313	0.00405016375	5.52631875E-4	2.1000390625E-4	2.4633867187499983E-5
470.94714	1018.0	6593.0	0.36008266	-0.015208295	0.0055511964705882355	0.001699696176470588	8.829604238754325E-5	6.747437067474047E-5
478.77078	1018.0	6609.0	0.46485698	0.0034940783	0.0065483949999999985	0.00116889833125	6.232490808823519E-5	-3.317486532628676E-5
487.49777	1019.0	6626.0	0.55736655	0.046224143	0.005441739411764708	0.002513533217647059	-6.509738754325236E-5	7.909616978806229E-5
495.4697	1020.0	6643.0	0.588625	0.08847673	0.0018387323529411729	0.002485446294117647	-2.1194159169550208E-4	-1.652171972318346E-6
501.3044	1021.0	6659.0	0.48743775	0.10240417	-0.006324203124999997	8.70465E-4	-5.101834673713231E-4	-1.0093633088235294E-4
506.44455	1022.0	6676.0	0.3494449	0.08573705	-0.008117226470588235	-9.804188235294122E-4	-1.0547196150519047E-4	-1.088755190311419E-4
509.3595	1022.6797999999999	6693.0	0.19019584	0.05810417	-0.009367591764705882	-0.0016254635294117646	-7.355089965397922E-5	-3.7943806228373666E-5
512.61493	1023.0	6709.0	0.09586706	0.031141695	-0.00589554875	-0.0016851546874999998	2.170026884191176E-4	-3.730697380514698E-6
514.5745	1024.0	6725.0	0.0588707	0.030007634	-0.0023122725000000004	-7.087881250000014E-5	2.2395476562499998E-4	1.0089224218749998E-4
516.4777	1025.0	6742.0	0.049225777	0.044766933	-5.673484117647058E-4	8.681940588235296E-4	1.0264259342560557E-4	5.523958066608998E-5
518.3968199999999	1026.3969	6759.0	0.06077955	0.06852841	6.796337058823531E-4	0.0013977339411764703	7.33518892733564E-5	3.114940484429063E-5
520.4167	1027.0	6776.0	0.084488764	0.07934695	0.001394659647058823	6.36384705882353E-4	4.206034948096882E-5	-4.478524913494807E-5
521.34982	1029.3499	6792.0	0.06944567	0.10488404	-9.401933749999996E-4	0.001596068125	-1.4592831387867642E-4	5.998021369485293E-5
523.25742	1030.0	6808.0	0.08438034	0.09098639	9.334168749999998E-4	-8.686031249999998E-4	1.1710064062499996E-4	-1.5404195312499998E-4
525.2123	1033.2123	6825.0	0.0993603	0.1307595	8.811741176470588E-4	0.002339594705882353	-3.0731033737024102E-6	1.887175194636678E-4
527.1511499999999	1035.1511	6842.0	0.118955925	0.14630792	0.001152683823529412	9.14612941176471E-4	1.5971159169550187E-5	-8.382245674740483E-5
530.02377	1038.0475	6858.0	0.16129172	0.16976622	0.0026459871874999997	0.0014661437499999992	9.333146024816173E-5	3.447067555147051E-5
533.0023	1041.0045	6875.0	0.1893451	0.18445502	0.0016501988235294112	8.640470588235295E-4	-5.857578611591697E-5	-3.5417452422145276E-5
536.96262	1043.9626	6892.0	0.22118926	0.20017053	0.0018731858823529419	9.244417647058833E-4	1.3116885813148865E-5	3.5526297577855133E-6
540.78806	1046.894	6908.0	0.25505355	0.20355691	0.002116518125000001	2.1164874999999965E-4	1.5208265165441207E-5	-4.4549563419117726E-5
544.7077300000001	1050.7078	6925.0	0.26507553	0.2174346	5.895282352941168E-4	8.163347058823528E-4	-8.982293468858144E-5	3.5569762110726656E-5
549.4302700000001	1054.6202	6942.0	0.27603102	0.23174858	6.444405882352948E-4	8.41998823529412E-4	3.2301384083045865E-6	1.5096539792387764E-6
554.5734	1059.5734	6958.0	0.3148846	0.28185228	0.00242834875	0.00313148125	1.1149426011029408E-4	1.4309265165441174E-4
560.1046799999999	1065.1046	6974.0	0.33746424	0.33208984	0.0014112275000000007	0.003139847500000001	-6.357007812499995E-5	5.228906250000524E-7
564.92896	1072.572	6991.0	0.3494121	0.41754597	7.028152941176457E-4	0.005026831176470586	-4.167130622837383E-5	1.1099903979238737E-4
569.7665	1079.35535	7007.0	0.32341146	0.4735536	-0.0016250400000000012	0.003500476875000002	-1.4549095588235294E-4	-9.539714384191152E-5
573.5343	1085.6028000000001	7024.0	0.27249882	0.47800893	-0.0029948611764705887	2.6207823529411645E-4	-8.057771626297574E-5	-1.9049403762975796E-4
575.48676	1091.4602	7042.0	0.17365593	0.41704983	-0.005491271666666666	-0.003386616666666666	-1.3868947167755986E-4	-2.0270527233115458E-4
577.40674	1095.8135	7061.0	0.07772672	0.31325302	-0.005048905789473684	-0.005462990000000001	2.3282414589104338E-5	-1.0928280701754394E-4
578.0	1098.3629	7074.0	0.010354048	0.18391356	-0.005182513230769231	-0.00994918923076923	-1.0277495484272845E-5	-3.4509224852071E-4
579.0	1101.2828399999999	7091.0	-0.015553233	0.112500206	-0.0015239577058823528	-0.004200785529411765	2.1520914852275752E-4	3.38141394197498E-4
580.0	1104.417	7107.0	0.008311156	0.08674463	0.0014915243125	-0.0016097235000000001	1.8846762614889705E-4	1.6194137683823529E-4
581.0881	1105.08813	7124.0	0.028256869	0.054842044	0.0011732772352941177	-0.001876622705882353	-1.8720416306228372E-5	-1.5699953287197234E-5
581.0	1108.12427	7140.0	0.015314025	0.09571364	-8.0892775E-4	0.00255447475	-1.2388781158088235E-4	2.7694359099264705E-4
582.07294	1109.0	7157.0	0.024763549	0.08622368	5.558543529411764E-4	-5.582329411764709E-4	8.028130017301039E-5	-1.8310045242214538E-4
582.0	1111.0093000000002	7174.0	0.012433779	0.076808505	-7.25280588235294E-4	-5.538338235294117E-4	-7.536087889273356E-5	2.587716262976051E-7
582.0	1113.86646	7190.0	0.0021692042	0.103108965	-6.41535925E-4	0.0016437787499999999	5.234041452205876E-6	1.373507858455882E-4
581.0	1116.74915	7207.0	-0.036506537	0.1632549	-0.0022750436000000002	0.003537996176470589	-9.608868676470589E-5	1.1142455449826994E-4
578.4215	1118.7893	7223.0	-0.104073375	0.18311685	-0.004222927374999999	0.0012413718749999993	-1.2174273593749995E-4	-1.4353901884191185E-4
577.0	1119.5	7240.0	-0.15762483	0.18525586	-0.003150085588235294	1.2582411764705862E-4	6.310834039792383E-5	-6.562045631487887E-5
578.0	1119.0	7256.0	-0.15762483	0.18525586	0.0	0.0	1.968803492647059E-4	-7.864007352941164E-6
