# Supplementary material for: Finger drawing on smartphone screens enables early Parkinson’s disease detection through hybrid 1D-CNN and BiGRU deep learning architecture
Source: PLoS One. 2025 Jul 14;20(7):e0327733. doi: 10.1371/journal.pone.0327733 (PMC12258557; doi:10.1371/journal.pone.0327733)
Supplement: S2 File — (ZIP) [file pone.0327733.s002.zip › Dataset/Spiral/patient/015_PD_SPIR_R.txt]

516.0	681.0	0.0	0.0	0.0	0.0	0.0	0.0	0.0
527.3976	678.9205	13.0	0.52985024	-0.118786156	0.04075771076923077	-0.009137396615384616	0.0031352085207100593	-7.028766627218935E-4
531.81757	678.0608	30.0	0.10233867	-0.02910461	-0.025147739411764708	0.00527538505882353	-0.0038767911871173807	8.478106867181262E-4
533.5	677.5	46.0	0.10087456	-0.050178718	-9.150687500000029E-5	-0.0013171317499999999	0.0015660145335477942	-4.120323005514706E-4
535.6401	678.0	78.0	-0.1963465	0.05565658	-0.009288158125000001	0.0033073530625	-2.873953515625E-4	1.4451515039062498E-4
540.3341	677.0	95.0	0.036293045	0.007181397	0.013684679117647059	-0.002851481352941176	0.0013513433672145327	-3.622843773788927E-4
545.2793	676.0	112.0	0.28765082	-0.053356484	0.014785751470588233	-0.0035610518235294117	6.476896193771614E-5	-4.1739439446366796E-5
551.43005	675.0	128.0	0.45453477	-0.08883328	0.010430246875	-0.00221729975	-2.7221903722426455E-4	8.398450459558824E-5
556.9491	675.0	145.0	0.40314278	-0.03839576	-0.0030230582352941174	0.0029669129411764705	-7.913708888408305E-4	3.04953687716263E-4
562.5	676.5	161.0	0.3999851	0.027140873	-1.9735499999999975E-4	0.0040960395625	1.7660645220588235E-4	7.057041383272058E-5
568.5	677.5	178.0	0.3695836	0.09691126	-0.001788323529411763	0.004104140411764706	-9.358638408304489E-5	4.765205449827002E-7
575.94855	679.4871	195.0	0.39042538	0.15244696	0.001225987058823528	0.003266805882352941	1.7731238754325243E-4	-4.9254972318339104E-5
583.6751	681.41876	211.0	0.45174336	0.16908407	0.0038323737499999996	0.0010398193750000007	1.6289916819852947E-4	-1.3918665670955877E-4
590.22974	684.30743	228.0	0.47104883	0.18404916	0.0011356158823529407	8.802994117647051E-4	-1.5863281574394464E-4	-9.383527249135032E-6
596.80536	686.26843	245.0	0.45629948	0.1681063	-8.676088235294114E-4	-9.378152941176473E-4	-1.1783674740484425E-4	-1.0694792387543249E-4
602.6832	688.2277	261.0	0.37612933	0.13184093	-0.005010634375	-0.0022665856249999995	-2.589390969669118E-4	-8.304814568014702E-5
609.5572	690.1857	278.0	0.35869518	0.11536622	-0.0010255382352941165	-9.691005882352935E-4	2.3441741998269898E-4	7.63226492214533E-5
616.354	692.118	294.0	0.38136622	0.10251099	0.0014169399999999985	-8.034518750000006E-4	1.526548897058822E-4	1.0353044577205805E-5
625.08594	695.0215	311.0	0.4608285	0.13864018	0.004674251764705882	0.002125246470588236	1.9160657439446372E-4	1.7227637326989626E-4
632.0654	698.01636	328.0	0.4867102	0.18092507	0.001522452941176471	0.0024873464705882347	-1.853999307958477E-4	2.1299999999999935E-5
637.7617	700.9206	344.0	0.4429745	0.20359106	-0.0027334812499999993	0.0014166243749999998	-2.6599588694852937E-4	-6.692013097426468E-5
645.64746	703.91187	361.0	0.40422323	0.20354019	-0.0022794864705882358	-2.9923529411753326E-6	2.67055752595155E-5	-8.350686634948088E-5
653.27484	707.63745	377.0	0.4163609	0.20052233	7.586043749999993E-4	-1.886162500000007E-4	1.898806778492647E-4	-1.1601493566176585E-5
660.99164	712.2438	394.0	0.4612332	0.23602033	0.0026395470588235314	0.0020881176470588236	1.1064368728373718E-4	1.3392552335640142E-4
667.2425	715.495	410.0	0.46872038	0.25881675	4.679487499999989E-4	0.001424776249999999	-1.3572489430147079E-4	-4.145883731617654E-5
673.0494	719.3662	427.0	0.39917883	0.25801712	-0.004090679411764706	-4.7037058823529154E-5	-2.68154597750865E-4	-8.657725346020754E-5
679.44763	723.2238	444.0	0.3213228	0.24119239	-0.004579766470588233	-9.89689999999999E-4	-2.8769826989619222E-5	-5.545017301038058E-5
685.7498	727.16656	460.0	0.3324194	0.22558367	6.935374999999973E-4	-9.755450000000013E-4	3.295814981617644E-4	8.84062499999859E-7
691.5	732.5	477.0	0.34746626	0.26403418	8.851094117647088E-4	0.002261794705882354	1.1268935986159504E-5	1.9043174740484442E-4
698.3497	736.3497	494.0	0.385619	0.28929144	0.0022442788235294098	0.0014857211764705885	7.995114186851182E-5	-4.5651384083045025E-5
706.9903	742.19415	510.0	0.44262353	0.32016566	0.003562783125	0.0019296387500000005	8.240651884191188E-5	2.7744848345588247E-5
715.3139	747.9854	527.0	0.52215797	0.3613615	0.004678496470588234	0.002423284705882352	6.56301967993079E-5	2.9037997404844212E-5
724.2589	752.62946	543.0	0.5929823	0.35634378	0.004426520624999999	-3.136075000000002E-4	-1.5748490349264664E-5	-1.7105576286764702E-4
730.6481	757.43207	560.0	0.53288454	0.32059762	-0.0035351623529411764	-0.0021027152941176454	-4.6833429282006913E-4	-1.0524163494809678E-4
737.5166	762.3444	576.0	0.4269371	0.28982013	-0.006621714999999997	-0.0019235931250000012	-1.9290954044117627E-4	1.1195135569852765E-5
742.1589	766.1589	593.0	0.29628024	0.23132364	-0.007685697647058826	-0.0034409700000000007	-6.258721453287229E-5	-8.92574632352941E-5
747.9748	769.98315	610.0	0.24884398	0.2101247	-0.0027903682352941163	-0.0012469964705882353	2.879605536332182E-4	1.290572664359862E-4
752.9326	773.9326	626.0	0.25164065	0.20727894	1.747918750000018E-4	-1.7786000000000017E-4	1.8532250689338238E-4	6.682102941176469E-5
758.64404	778.64404	643.0	0.28477544	0.22280389	0.0019491052941176452	9.132323529411771E-4	1.043713775951555E-4	6.41819031141869E-5
765.37225	783.5292	659.0	0.34119838	0.2751688	0.003526433750000002	0.003272806874999999	9.85830284926473E-5	1.4747340762867638E-4
771.2797	788.2798	676.0	0.39514863	0.31125712	0.0031735441176470574	0.002122842352941177	-2.0758213667820274E-5	-6.764497188581307E-5
778.25714	793.50476	692.0	0.41978985	0.33496788	0.0015400762500000012	0.0014819224999999998	-1.0209174172794101E-4	-4.005749080882357E-5
784.84863	799.84863	709.0	0.43000814	0.3521877	6.01075882352939E-4	0.001012930588235294	-5.5235315743944833E-5	-2.7587759515570932E-5
790.9408	804.9408	725.0	0.4060061	0.3610938	-0.0015001275000000001	5.566312500000017E-4	-1.313252113970587E-4	-2.8518708639705767E-5
795.7201	810.7201	742.0	0.3415	0.36373687	-0.0037944764705882326	1.5547470588235114E-4	-1.3496170415224897E-4	-2.3597443771626506E-5
800.0	815.0	759.0	0.2784709	0.3288981	-0.003707594117647059	-0.0020493394117647038	5.110726643598448E-6	-1.2969494809688558E-4
803.9627	821.4441	775.0	0.20043856	0.3181873	-0.004877021250000002	-6.694250000000013E-4	-7.308919577205894E-5	8.624465073529391E-5
808.89026	828.33545	792.0	0.20822999	0.36117962	4.583194117647068E-4	0.0025289599999999985	3.138435683391005E-4	1.8814029411764704E-4
815.1559	834.1559	809.0	0.2880932	0.39838055	0.004697835882352941	0.002188290000000001	2.4938332179930784E-4	-2.0039411764705726E-5
824.37195	840.8231	825.0	0.45005295	0.4137475	0.010122484375	9.604343749999994E-4	3.3904053079044126E-4	-7.674097656250011E-5
831.8755	850.09436	842.0	0.5594393	0.48117477	0.006434491176470586	0.003966309999999999	-2.169407763840832E-4	1.7681621323529408E-4
838.53705	857.71606	858.0	0.54951066	0.51217514	-6.205399999999958E-4	0.001937523125	-4.4093944852941137E-4	-1.2679917968749994E-4
844.21716	864.21716	875.0	0.4337906	0.49994448	-0.006807062352941177	-7.194505882352912E-4	-3.639130795847754E-4	-1.5629257136678184E-4
849.1713	872.34265	891.0	0.29878762	0.47233734	-0.008437686250000003	-0.0017254462500000019	-1.0191399356617662E-4	-6.287472886029442E-5
853.9223	879.8446	908.0	0.22119421	0.4393275	-0.004564318235294116	-0.0019417552941176479	2.278451773356404E-4	-1.2724061418685058E-5
857.85156	886.7031	925.0	0.20477147	0.41544294	-9.660435294117642E-4	-0.0014049741176470588	2.1166321799307952E-4	3.157536332179936E-5
861.7629	895.4072	941.0	0.19318834	0.46456692	-7.239456250000015E-4	0.0030702487500000007	1.5131119025735165E-5	2.797014292279412E-4
866.61554	903.2311	958.0	0.22062382	0.49992496	0.0016138517647058832	0.002079884705882352	1.3751749351211088E-4	-5.8256708477508755E-5
872.309	912.8484	974.0	0.2846634	0.53685546	0.004002473750000001	0.0023081562499999986	1.4928887408088235E-4	1.426697150735292E-5
878.1491	923.5819	991.0	0.35870293	0.6348883	0.004355266470588233	0.005766637647058824	2.0752512975778385E-5	2.034400821799309E-4
885.008	934.3467	1008.0	0.42297885	0.69589657	0.0037809364705882376	0.0035887217647058876	-3.378411764705857E-5	-1.2811269896193742E-4
890.2266	943.0665	1025.0	0.42005786	0.6588155	-1.718229411764713E-4	-0.002181239411764709	-2.3251525951557112E-4	-3.3940948096885864E-4
892.5	951.0	1041.0	0.29438856	0.5775944	-0.007854331249999999	-0.005076318750000003	-4.801567693014705E-4	-1.8094245863970587E-4
897.0	959.0	1057.0	0.18544146	0.4494426	-0.006809193750000001	-0.008009487499999995	6.532109374999986E-5	-1.8332304687499953E-4
899.8762	966.75244	1074.0	0.1150275	0.3971873	-0.004141997647058824	-0.0030738411764705885	1.5689388840830457E-4	2.9033213667820036E-4
903.6925	974.385	1091.0	0.1367984	0.407911	0.0012806411764705872	6.308058823529414E-4	3.1897875432525946E-4	2.1792041522491354E-4
906.5768	981.15356	1107.0	0.18206005	0.4131659	0.002828853125000001	3.2843124999999695E-4	9.676324678308836E-5	-1.8898414522059026E-5
910.45166	988.9033	1124.0	0.21791004	0.4302069	0.0021088229411764703	0.001002411764705884	-4.23547166955018E-5	3.9645912629758065E-5
913.34515	997.6903	1141.0	0.20043525	0.4837276	-0.0010279288235294111	0.003148276470588234	-1.8451480968858125E-4	1.2622733564013824E-4
919.09753	1005.1301	1157.0	0.26539338	0.4978085	0.004059883125	8.800562500000005E-4	3.179882467830882E-4	-1.417637637867646E-4
923.1019	1012.15283	1174.0	0.30009907	0.47732314	0.0020415111764705888	-0.0012050211764705887	-1.1872776167820067E-4	-1.2265161332179937E-4
924.9908	1016.98157	1190.0	0.25132892	0.38028875	-0.0030481343750000008	-0.006064649374999998	-3.1810284696691187E-4	-3.037267624080881E-4
927.8617	1020.9309	1207.0	0.15810248	0.24175961	-0.005483908235294119	-0.00814877294117647	-1.4328081531141874E-4	-1.2259550389273366E-4
929.875	1024.75	1224.0	0.08534678	0.14068228	-0.004279747058823529	-0.0059457252941176484	7.083301038062296E-5	1.2959103806228366E-4
931.8177	1029.6354	1240.0	0.06381097	0.15833019	-0.0013459881250000002	0.001102994375000001	1.8335993336397055E-4	4.405449793198531E-4
933.77167	1035.315	1257.0	0.09345173	0.23639816	0.0017435741176470589	0.004592233529411764	1.81738955449827E-4	2.0524936202422135E-4
936.4603	1041.1906	1273.0	0.11849918	0.35565466	0.001565465625	0.007453531250000001	-1.1131780790441185E-5	1.7883110753676482E-4
938.702	1047.1061	1290.0	0.13494375	0.40222153	9.673276470588239E-4	0.0027392276470588226	-3.518458693771624E-5	-2.773119766435987E-4
940.6259	1051.8778	1307.0	0.14757441	0.36968145	7.429799999999993E-4	-0.0019141223529411749	-1.3196920415224973E-5	-2.737264705882351E-4
942.5617	1056.685	1324.0	0.12855348	0.30673885	-0.001118878235294117	-0.003702505882352942	-1.0952107266435978E-4	-1.0519903114186866E-4
944.5	1061.0	1340.0	0.10887197	0.2588546	-0.001230094375	-0.002992765625000001	-6.951008731617678E-6	4.435876608455881E-5
946.46295	1065.9259	1356.0	0.099693954	0.25295544	-5.736259999999998E-4	-3.686975000000009E-4	4.102927343750001E-5	1.640042578125E-4
949.31573	1070.6315	1373.0	0.14428657	0.26733124	0.0026230950588235296	8.4563529411765E-4	1.880424152249135E-4	7.143134083045005E-5
951.3612	1075.7224	1389.0	0.15063454	0.29195315	3.967481250000005E-4	0.001538869374999998	-1.3914668336397057E-4	4.3327130055146754E-5
953.27136	1081.8141	1406.0	0.13487834	0.3238658	-9.268352941176469E-4	0.0018772147058823522	-7.785784818339102E-5	1.9902666522491422E-5
955.2329	1088.9316	1423.0	0.115411274	0.38897076	-0.0011451215294117658	0.0038297035294117673	-1.2840366782006992E-5	1.1485228373702441E-4
957.34015	1095.5101	1439.0	0.09841124	0.44362932	-0.0010625021249999998	0.003416159999999998	5.163712775735371E-6	-2.5846470588235585E-5
958.0	1102.2302	1456.0	0.084156625	0.4609713	-8.385067647058822E-4	0.0010201164705882341	1.317619766435986E-5	-1.4094373702422142E-4
959.0724	1109.2172	1473.0	0.05593478	0.4456648	-0.0016601085294117644	-9.003823529411733E-4	-4.832951557093425E-5	-1.1297051903114162E-4
959.0	1114.8932	1489.0	0.013585813	0.3892537	-0.0026468104375	-0.003525693750000003	-6.166886925551473E-5	-1.6408196231617686E-4
960.0	1119.774	1505.0	0.002191476	0.3099175	-7.121460625000001E-4	-0.004958512499999998	1.209165234375E-4	-8.955117187499969E-5
960.86786	1124.6036	1522.0	0.010964863	0.26181397	5.160815882352942E-4	-0.0028296194117647063	7.224868533737026E-5	1.2522900519031126E-4
961.0	1129.6412	1539.0	0.037910044	0.25261956	0.0015850106470588234	-5.408476470588228E-4	6.287817993079583E-5	1.3463363321799315E-4
962.0	1135.3032	1555.0	0.040650673	0.28340805	1.7128931250000009E-4	0.001924280625	-8.835758340992646E-5	1.5407051700367644E-4
962.7285	1141.1855	1572.0	0.04183235	0.34083095	6.951041176470583E-5	0.0033778176470588236	-5.986994160899662E-6	8.550217776816608E-5
963.0	1146.974	1589.0	0.03354189	0.3690657	-4.8767411764705877E-4	0.001660867647058822	-3.277556055363321E-5	-1.0099705882352951E-4
963.0	1152.8181	1605.0	0.015624658	0.3741237	-0.0011198269999999999	3.1612500000000043E-4	-3.950955514705882E-5	-8.404641544117635E-5
963.0	1158.5	1622.0	-0.003235396	0.3662038	-0.0011094149411764707	-4.658764705882341E-4	6.124740484428925E-7	-4.6000086505190266E-5
962.0	1164.4509	1638.0	-0.054294933	0.35008612	-0.0031912210624999997	-0.0010073550000000014	-1.3011288258272055E-4	-3.384240808823546E-5
962.0	1171.4562	1655.0	-0.049903207	0.3853514	2.5833682352941167E-4	0.002074428235294118	2.0291516976643598E-4	1.8128136678200704E-4
961.0	1178.1068	1672.0	-0.051113106	0.4174357	-7.117052941176472E-5	0.0018873117647058828	-1.9382785467128024E-5	-1.100685121107266E-5
958.6907	1184.928	1688.0	-0.09104588	0.4330386	-0.002495798375	9.751812499999984E-4	-1.515392403492647E-4	-5.7008157169117775E-5
957.77496	1193.9	1705.0	-0.099211715	0.48801088	-4.803432352941182E-4	0.003233663529411764	1.1855618468858128E-4	1.328518987889274E-4
955.84546	1202.7727	1721.0	-0.12282427	0.53292394	-0.0014757846874999996	0.0028070662500000003	-6.221509076286759E-5	-2.6662329963235225E-5
953.92474	1211.3009	1738.0	-0.13196725	0.57007366	-5.37822352941177E-4	0.0021852776470588265	5.517425497404839E-5	-3.657580017301022E-5
951.9781	1220.1095	1755.0	-0.1291731	0.5704876	1.6436176470588208E-4	2.4349411764702708E-5	4.130494809688583E-5	-1.271134256055367E-4
947.973	1229.0674	1771.0	-0.18506308	0.5487641	-0.0034931237499999986	-0.0013577187500000004	-2.2859284466911754E-4	-8.637926011029395E-5
944.1508	1238.5475	1788.0	-0.2463089	0.5413127	-0.0036026952941176473	-4.383176470588233E-4	-6.4453849480969795E-6	5.408241782006924E-5
941.29333	1248.2667	1804.0	-0.25535512	0.58687323	-5.653887499999996E-4	0.0028475331250000027	1.8983165900735298E-4	2.0536567325367663E-4
937.3809	1258.0477	1821.0	-0.2515132	0.62309504	2.2599529411764698E-4	0.002130694705882354	4.655200259515568E-5	-4.2166965830449915E-5
933.50006	1267.7499	1837.0	-0.23653859	0.6156822	9.35913125E-4	-4.6330250000000545E-4	4.436986443014706E-5	-1.6212482536764747E-4
927.8457	1279.3086	1854.0	-0.26919052	0.6436037	-0.001920701764705882	0.0016424411764705909	-1.6803616998269897E-4	1.2386727508650566E-4
921.9816	1291.364	1870.0	-0.35801017	0.71299356	-0.005551228125000002	0.004336866250000002	-2.2690789751838246E-4	1.6840156709558817E-4
916.7658	1301.0854	1887.0	-0.40127724	0.7157021	-0.0025451217647058802	1.593258823529401E-4	1.768297858996542E-4	-2.4573766868512127E-4
911.2842	1310.2878	1904.0	-0.3743069	0.6410708	0.001586490588235293	-0.004390076470588233	2.430360207612455E-4	-2.6761190311418663E-4
905.60693	1317.8574	1920.0	-0.3508006	0.49771762	0.0014691437499999987	-0.008959573750000002	-7.334177389705892E-6	-2.8559357996323553E-4
900.8914	1324.4781	1937.0	-0.30154282	0.3517713	0.002897516470588237	-0.008585077647058825	8.40219247404846E-5	2.2029182525951566E-5
895.82306	1330.177	1954.0	-0.2916208	0.28674066	5.836482352941162E-4	-0.003825331764705884	-1.3610989619377182E-4	2.7998505190311414E-4
892.2838	1338.4324	1971.0	-0.25574183	0.3343104	0.002110527647058824	0.0027982200000000014	8.98164359861593E-5	3.896206920415227E-4
887.50653	1345.9869	1987.0	-0.24450855	0.41722205	7.020800000000008E-4	0.005181978125	-8.802797794117646E-5	1.4898488281249992E-4
882.30066	1355.1655	2004.0	-0.26792467	0.52240556	-0.001377418823529411	0.0061872652941176495	-1.2232346020761244E-4	5.913453935986172E-5
877.6937	1361.3063	2020.0	-0.286269	0.5130931	-0.0011465206250000012	-5.820287500000049E-4	1.4431137408088107E-5	-4.230808777573534E-4
872.7667	1369.311	2037.0	-0.30294016	0.476068	-9.806564705882365E-4	-0.002177947058823528	9.756714965397929E-6	-9.38775475778543E-5
868.92236	1376.1553	2053.0	-0.28417763	0.41266257	0.001172658125	-0.003962839374999999	1.345821622242648E-4	-1.1155576976102944E-4
865.09424	1382.8115	2070.0	-0.24441771	0.38724592	0.002338818823529412	-0.0014950970588235284	6.859768814878895E-5	1.4516131271626297E-4
860.23486	1389.6477	2086.0	-0.23790635	0.39211908	4.0696000000000135E-4	3.045724999999992E-4	-1.2074117647058817E-4	1.1247934742647048E-4
854.57745	1397.2301	2103.0	-0.28292078	0.42540053	-0.0026479076470588233	0.001957732352941176	-1.7969809688581323E-4	9.724469723183393E-5
848.5641	1405.2479	2120.0	-0.35429797	0.45359692	-0.004198658235294119	0.0016586111764705892	-9.122062283737035E-5	-1.759536332179923E-5
843.507	1411.986	2136.0	-0.3878362	0.46201757	-0.002096139375	5.262906249999984E-4	1.3140742876838245E-4	-7.077003446691192E-5
837.8656	1418.846	2153.0	-0.36374623	0.4376358	0.0014170570588235305	-0.0014342217647058805	2.0665861375432533E-4	-1.1532425821799287E-4
832.3809	1426.619	2169.0	-0.3263597	0.43106943	0.002336658125000002	-4.103981250000027E-4	5.747506663602946E-5	6.398897748161736E-5
824.70807	1436.4379	2186.0	-0.37261206	0.48513952	-0.002720727058823532	0.0031805935294117655	-2.974932461072667E-4	2.1123480320069224E-4
817.4824	1447.5293	2203.0	-0.45612174	0.63510543	-0.004912334117647057	0.008821524117647058	-1.2891806228373676E-4	3.3181944636678193E-4
810.1307	1457.3367	2219.0	-0.49732128	0.7158175	-0.0025749712499999987	0.0050445043750000015	1.4608517922794114E-4	-2.36063733915441E-4
800.8566	1464.7147	2236.0	-0.5322353	0.6287674	-0.0020537658823529406	-0.00512059411764706	3.0659139273356356E-5	-5.979469701557095E-4
788.7893	1476.8949	2252.0	-0.6424817	0.6057178	-0.006890400000000005	-0.0014406000000000002	-3.022896323529415E-4	2.2999963235294121E-4
776.13074	1489.8693	2269.0	-0.79349124	0.68304944	-0.00888291411764706	0.004548920000000002	-1.172067128027679E-4	3.523247058823531E-4
764.6661	1498.8893	2285.0	-0.8636169	0.7166747	-0.004382853749999999	0.0021015787499999994	2.812537729779413E-4	-1.5295882812500018E-4
752.9538	1507.6975	2302.0	-0.81351626	0.6438696	0.002947096470588237	-0.004282652941176468	4.3117354238754327E-4	-3.7554304065743927E-4
743.6288	1512.2228	2319.0	-0.66289324	0.38663635	0.00886017764705882	-0.015131367647058825	3.478283044982696E-4	-6.381596885813151E-4
734.9062	1518.0563	2335.0	-0.5182997	0.20179397	0.009037096250000001	-0.011552648750000002	1.1057412683823827E-5	2.2366993106617643E-4
726.23456	1521.8827	2352.0	-0.46550384	0.13558133	0.0031056388235294135	-0.0038948611764705876	-3.489092603806228E-4	4.504580925605538E-4
715.5937	1527.6438	2368.0	-0.49758548	0.19196469	-0.0020051025000000014	0.0035239599999999996	-3.1942133272058846E-4	4.636763235294117E-4
705.6399	1531.744	2385.0	-0.5726346	0.24116585	-0.004414654117647057	0.002894185882352941	-1.4173833044982677E-4	-3.704553633217993E-5
696.06226	1535.5751	2401.0	-0.6245126	0.24633336	-0.0032423749999999987	3.229693750000009E-4	7.326744485294112E-5	-1.6070103170955874E-4
686.2257	1539.5098	2418.0	-0.61234343	0.21821228	7.158335294117619E-4	-0.0016541811764705877	2.328357958477506E-4	-1.1630297361591696E-4
675.34106	1542.4636	2435.0	-0.6188253	0.18584754	-3.812864705882353E-4	-0.0019038082352941178	-6.453647058823513E-5	-1.4683944636678243E-5
665.0167	1544.664	2451.0	-0.6188792	0.13018213	-3.3687499999962567E-6	-0.003479088125	2.361985753676494E-5	-9.845499310661763E-5
654.8876	1546.6224	2468.0	-0.6453918	0.10481261	-0.0015595647058823528	-0.0014923247058823534	-9.15409385813151E-5	1.168684364186851E-4
647.0	1547.0	2485.0	-0.58588403	0.040830363	0.003500457058823527	-0.0037636615882352936	2.9764833910034586E-4	-1.3360805190311414E-4
637.1235	1548.0	2501.0	-0.5207398	-0.001623121	0.004071514375000002	-0.00265334275	3.569108226102966E-5	6.939492738970585E-5
626.8159	1549.4368	2518.0	-0.53450966	0.009764119	-8.099917647058837E-4	6.698376470588236E-4	-2.8714741998269914E-4	1.9548119982698963E-4
614.31555	1550.0	2535.0	-0.6390474	0.035932183	-0.006149278823529414	0.001539297882352941	-3.140757093425606E-4	5.114471972318338E-5
603.00085	1552.3333	2551.0	-0.74490863	0.0863101	-0.006616326874999995	0.0031486198125	-2.9190503216911293E-5	1.005826206341912E-4
590.2511	1554.2499	2568.0	-0.8131126	0.13102038	-0.004011998235294118	0.002630016470588235	1.5319580233563983E-4	-3.050607893598619E-5
576.5385	1555.2087	2585.0	-0.84691435	0.10459814	-0.001988338235294122	-0.001554249411764705	1.1903882352941152E-4	-2.4613328719723176E-4
563.30817	1555.0	2601.0	-0.857988	0.045268264	-6.921031249999959E-4	-0.0037081172500000002	8.101469439338288E-5	-1.3461673988970595E-4
548.3424	1553.906	2617.0	-0.89589846	-0.03688111	-0.0023694037499999987	-0.005134335875	-1.0483128906250017E-4	-8.913866406249998E-5
535.52356	1553.0748	2634.0	-0.8893614	-0.10858854	3.845329411764696E-4	-0.004218084117647058	1.6199627595155696E-4	5.389716219723185E-5
517.5898	1554.0	2651.0	-0.93596154	-0.07506841	-0.0027411847058823537	0.0019717723529411764	-1.8386574394463665E-4	3.641092041522491E-4
500.65378	1555.9183	2667.0	-1.0470833	0.031592418	-0.006945109999999997	0.00666630175	-2.6274533088235276E-4	2.9340808731617647E-4
485.58786	1556.0	2684.0	-1.0514034	0.103503264	-2.541235294117741E-4	0.004230049764705882	3.9358743944636605E-4	-1.4330894031141869E-4
469.07047	1555.7699	2700.0	-1.0269127	0.06446762	0.0015306687500000055	-0.0024397277499999996	1.1154951746323623E-4	-4.1686109466911763E-4
452.3084	1556.0	2717.0	-0.9905228	0.005995619	0.002140582352941175	-0.0034395294705882352	3.5877270761245255E-5	-5.881186591695503E-5
436.2758	1555.2844	2733.0	-0.96208924	-0.043901525	0.001777097500000005	-0.0031185715	-2.2717803308823113E-5	2.0059873161764713E-5
422.12378	1554.354	2750.0	-0.9558753	-0.06767692	3.6552588235293964E-4	-0.0013985526470588238	-8.303362456747443E-5	1.0117757958477507E-4
408.96848	1551.4241	2767.0	-0.84210056	-0.11954963	0.006692631764705881	-0.0030513358823529412	3.721826989619378E-4	-9.722254325259514E-5
396.937	1549.4895	2783.0	-0.7046875	-0.18302633	0.008588316249999998	-0.003967293749999999	1.1848028033088233E-4	-5.724736672794111E-5
383.71796	1549.0	2800.0	-0.6566913	-0.15332569	0.0028233058823529437	0.0017470964705882353	-3.3911825692041497E-4	3.361406012110726E-4
372.34256	1546.5571	2816.0	-0.6593686	-0.11421789	-1.673312499999996E-4	0.002444237499999999	-1.8691482077205895E-4	4.357131433823523E-5
359.98795	1545.6647	2833.0	-0.703734	-0.06493502	-0.002609729411764706	0.0028989923529411767	-1.4367048010380625E-4	2.67502854671281E-5
349.23416	1542.4114	2850.0	-0.67461514	-0.09822735	0.0017128741176470569	-0.001958372352941177	2.542707958477508E-4	-2.8572733564013846E-4
340.7609	1539.5044	2866.0	-0.57757217	-0.17976187	0.006065185624999997	-0.005095907499999999	2.7201946920955877E-4	-1.9609594669117638E-4
331.97815	1535.5913	2883.0	-0.47515255	-0.2515288	0.006024683529411767	-0.004221584117647059	-2.382476211072329E-6	5.143078719723176E-5
322.60565	1531.8423	2899.0	-0.47517985	-0.27816924	-1.706250000000492E-6	-0.0016650274999999992	-3.766493612132355E-4	1.5978478860294125E-4
312.77866	1528.9115	2916.0	-0.5297186	-0.2493003	-0.003208161764705884	0.0016981729411764696	-1.8861503027681667E-4	1.9783532006920404E-4
302.2329	1525.0776	2933.0	-0.60502726	-0.22052667	-0.004429921176470584	0.001692566470588235	-7.186820069204116E-5	-3.297923875432133E-7
291.68884	1520.2296	2949.0	-0.6664681	-0.25020802	-0.0038400525000000033	-0.001855084374999998	3.6866792279411276E-5	-2.2172817784926456E-4
280.86838	1514.4342	2966.0	-0.6744903	-0.31374666	-4.718941176470576E-4	-0.0037375670588235313	1.9812696366782034E-4	-1.1073427551903138E-4
272.1522	1508.6913	2982.0	-0.6302669	-0.38592508	0.0027639625000000015	-0.004511151249999998	2.022410386029412E-4	-4.8349011948529156E-5
263.13235	1501.6794	2999.0	-0.54969525	-0.43826172	0.004739508823529411	-0.003078625882352944	1.1620860726643586E-4	8.426619809688552E-5
251.78496	1492.4874	3016.0	-0.55322945	-0.50584966	-2.0789411764706134E-4	-0.003975761176470586	-2.9102370242214547E-4	-5.2772664359861296E-5
239.44102	1483.7435	3032.0	-0.65349346	-0.5815942	-0.0062665006249999974	-0.004734033749999998	-3.786629067095585E-4	-4.739203584558827E-5
226.88895	1473.0635	3049.0	-0.77942705	-0.6618057	-0.00740785823529412	-0.0047183235294117705	-6.71386829584778E-5	9.241306228369263E-7
214.32967	1461.854	3065.0	-0.85617846	-0.7267184	-0.004796963124999998	-0.004057043749999996	1.6318094439338263E-4	4.132998621323591E-5
203.70816	1448.7914	3082.0	-0.7859055	-0.7846728	0.004133703529411761	-0.003409082352941174	5.253333326124564E-4	3.811537629757776E-5
192.9333	1432.6932	3099.0	-0.67141354	-0.9223921	0.006734821176470592	-0.008101135294117653	1.5300692041522536E-4	-2.7600311418685174E-4
182.33946	1416.011	3115.0	-0.6013456	-1.0675784	0.004379246249999996	-0.009074143749999992	-1.4722343290441222E-4	-6.081302849264623E-5
171.80762	1402.3307	3132.0	-0.58395684	-1.0600766	0.0010228682352941179	4.4128235294117664E-4	-1.9743400086505165E-4	5.597309472318335E-4
161.86633	1384.9594	3149.0	-0.5815825	-1.041176	1.396670588235312E-4	0.0011117999999999896	-5.195301038062274E-5	3.944221453287135E-5
152.20987	1368.5778	3165.0	-0.57798856	-1.0023974	2.246212500000011E-4	0.0024236625000000067	5.309636948529369E-6	8.199140625000107E-5
144.49022	1350.7256	3182.0	-0.5063944	-1.0343951	0.004211421176470586	-0.0018822176470588245	2.3451764273356383E-4	-2.532870674740489E-4
138.95747	1333.7874	3198.0	-0.3882409	-1.082696	0.007384593750000001	-0.0030188062500000057	1.9832328584558844E-4	-7.103678768382382E-5
133.99648	1312.9806	3215.0	-0.26380682	-1.1978304	0.007319651764705883	-0.006772611764705874	-3.820116782006979E-6	-2.2081208910034518E-4
132.04568	1291.5026	3231.0	-0.11280536	-1.291404	0.00943759125	-0.005848350000000002	1.3237121783088234E-4	5.776636029411697E-5
131.17361	1271.7362	3248.0	0.025488062	-1.3618699	0.008134907176470588	-0.004145052941176475	-7.662847491349481E-5	1.0019394463667806E-4
131.0	1250.8185	3264.0	0.092650145	-1.3352729	0.004197630187500001	0.0016623124999999989	-2.4607981181066173E-4	3.629603400735296E-4
132.72705	1231.7296	3281.0	0.1476475	-1.242038	0.003235138529411764	0.005484405882352948	-5.6617156358131585E-5	2.2482902249134994E-4
133.7416	1209.584	3298.0	0.17526074	-1.2100486	0.0016243082352941183	0.0018817294117647093	-9.475472318339092E-5	-2.1192214532871992E-4
136.36691	1190.1654	3314.0	0.17710748	-1.2205715	1.1542125000000084E-4	-6.576812500000001E-4	-9.430543658088234E-5	-1.5871316636029435E-4
140.24873	1169.7563	3331.0	0.23762116	-1.2335749	0.0035596282352941167	-7.649058823529476E-4	2.0260041089965387E-4	-6.3073313148792656E-6
145.6116	1151.1652	3347.0	0.31614628	-1.1797884	0.00490782	0.0033616562499999975	8.426198529411772E-5	2.5791013327205905E-4
151.43547	1133.6936	3364.0	0.4002949	-1.0847768	0.004949918823529412	0.005588917647058829	2.476401384083068E-6	1.3101537629757833E-4
159.92404	1115.6709	3381.0	0.5151975	-0.999145	0.006758976470588233	0.005037164705882355	1.064151557093424E-4	-3.2456055363321975E-5
167.54773	1098.5176	3397.0	0.5565033	-0.99483764	0.0025816125000000037	2.692099999999989E-4	-2.6108524816176434E-4	-2.979971691176473E-4
176.51709	1083.5726	3414.0	0.58614576	-0.93540895	0.0017436741176470544	0.003495805294117644	-4.929049307958526E-5	1.897997231833909E-4
185.54941	1066.521	3430.0	0.5910448	-0.9463961	3.061900000000048E-4	-6.866968749999966E-4	-8.98427573529406E-5	-2.614063855698526E-4
194.94229	1053.6808	3447.0	0.60275936	-0.85484904	6.890917647058782E-4	0.005385121176470589	2.2523633217992554E-5	3.5716576773356384E-4
202.56049	1039.2153	3464.0	0.5468345	-0.7993509	-0.0032896976470588213	0.0032645964705882336	-2.3404643598615878E-4	-1.2473674740484441E-4
210.3051	1025.4661	3480.0	0.49868673	-0.78144115	-0.0030092356249999987	0.0011193593749999967	1.7528876378676415E-5	-1.340773184742648E-4
219.03491	1011.93896	3497.0	0.47727332	-0.7766593	-0.0012596123529411778	2.8128529411764564E-4	1.0291901600346005E-4	-4.929847534602065E-5
228.64835	999.422	3514.0	0.5096877	-0.765126	0.0019067282352941157	6.784294117647106E-4	1.8625532871972315E-4	2.3361418685121467E-5
237.67203	988.49194	3530.0	0.57332504	-0.70373464	0.003977333749999999	0.0038369600000000004	1.2941284466911772E-4	1.9740816176470563E-4
245.24869	978.9391	3547.0	0.54763454	-0.58198947	-0.0015112058823529382	0.007161480588235292	-3.2285527249134924E-4	1.9556003460207596E-4
252.30428	969.9276	3564.0	0.46717462	-0.49547058	-0.004732936470588236	0.005089346470588237	-1.8951356401384107E-4	-1.2189024221453265E-4
260.00052	960.2494	3580.0	0.39600244	-0.46443883	-0.004448261249999998	0.001939484374999998	1.7792201286764852E-5	-1.968663809742649E-4
269.45816	948.8502	3596.0	0.43118948	-0.5390319	0.00219919	-0.004662066874999999	4.154657031249999E-4	-4.125969531249998E-4
280.26358	938.08374	3613.0	0.578624	-0.6421351	0.008672618823529413	-0.006064894117647056	3.807899307958478E-4	-8.251924956747392E-5
290.9266	927.48804	3629.0	0.7021697	-0.6962098	0.007721606249999999	-0.003379668750000002	-5.943828584558839E-5	1.6782658547794086E-4
302.0	917.5	3646.0	0.7494105	-0.6803788	0.0027788705882352926	9.312352941176494E-4	-2.9074915657439443E-4	2.535825908304501E-4
315.18695	907.72363	3663.0	0.77230716	-0.6001626	0.0013468623529411773	0.004718599999999997	-8.423577854671266E-5	2.2278615916954987E-4
326.43423	897.97144	3679.0	0.76116866	-0.55358225	-6.961562499999963E-4	0.002911271874999996	-1.2768866268382333E-4	-1.1295800781250008E-4
340.48715	889.2235	3696.0	0.8118337	-0.52869225	0.002980296470588232	0.0014641176470588282	2.16261924740484E-4	-8.512671929065693E-5
356.19244	878.62976	3713.0	0.9148908	-0.56727666	0.006062182352941177	-0.002269671176470589	1.812874048442909E-4	-2.1963463667820104E-4
371.6588	870.17053	3729.0	0.99119264	-0.5725549	0.004768864999999997	-3.2988999999999935E-4	-8.083233455882376E-5	1.2123632352941185E-4
387.34903	861.32544	3746.0	1.0258301	-0.5454474	0.0020374976470588307	0.001594558823529409	-1.6066866782006863E-4	1.1320287197231814E-4
401.90097	853.4851	3762.0	0.9880085	-0.4848939	-0.0023638500000000076	0.0037845937500000024	-2.750842279411774E-4	1.3687718290441209E-4
418.22058	847.91724	3779.0	0.9472545	-0.3724699	-0.0023972941176470565	0.0066131764705882334	-1.967301038061699E-6	1.6638721885813123E-4
434.86496	844.0338	3795.0	0.9703431	-0.25166017	0.001443037500000001	0.007550608125	2.400207261029411E-4	5.8589478400735426E-5
451.11893	841.1101	3812.0	1.013515	-0.14246687	0.0025395235294117607	0.006423135294117649	6.449917820069175E-5	-6.632193122837363E-5
465.88095	838.3197	3828.0	0.9858882	-0.052434597	-0.001726674999999997	0.0056270170625	-2.666374080882349E-4	-4.975738947610305E-5
480.27628	837.21545	3845.0	0.89290273	-0.019973807	-0.005469733529411765	0.001909458235294118	-2.201799134948099E-4	-2.1867993101211072E-4
494.1149	837.0	3862.0	0.8029861	0.008552461	-0.005289213529411761	0.0016780157647058823	1.061882352941202E-5	-1.3614262975778564E-5
508.76245	836.0	3878.0	0.7942031	0.022510448	-5.489374999999991E-4	8.723741874999999E-4	2.962672518382351E-4	-5.035259857536765E-5
521.26685	835.0	3895.0	0.7928755	0.0064352695	-7.809411764706443E-5	-9.455987352941176E-4	2.7696669550172626E-5	-1.0693958369377161E-4
530.5	835.0	3911.0	0.6948816	-0.0019551164	-0.006124618749999998	-5.2439911875E-4	-3.779077895220583E-4	2.6324976034007347E-5
540.5	835.0	3928.0	0.5415275	-0.007476033	-0.009020829411764702	-3.247598E-4	-1.7036533304498256E-4	1.1743489338235296E-5
549.5	835.0	3945.0	0.43324625	0.012974813	-0.00636948529411765	0.0012029909411764707	1.5596141868512068E-4	8.986769065743945E-5
557.764	837.44104	3961.0	0.4062209	0.09233014	-0.0016890843750000002	0.0049597079375	2.925250574448531E-4	2.347948122702206E-4
566.37164	838.3429	3978.0	0.45930547	0.1147301	0.0031226217647058823	0.0013176447058823528	2.830415376297578E-4	-2.142390136245675E-4
571.858	839.286	3995.0	0.40889838	0.105698325	-0.00296512294117647	-5.312808823529415E-4	-3.5810262975778537E-4	-1.0876032871972319E-4
578.8385	840.2096	4011.0	0.3444101	0.07913745	-0.0040305175000000006	-0.0016600546874999999	-6.658715992647067E-5	-7.054836282169115E-5
585.5623	840.0	4028.0	0.33197087	0.029288767	-7.317194117647072E-4	-0.0029322754705882353	1.9404694636678197E-4	-7.483651665224914E-5
591.3034	841.0	4044.0	0.34022802	0.018247468	5.160718750000029E-4	-6.900811875000001E-4	7.798695542279438E-5	1.4013714269301472E-4
597.0556	841.0	4061.0	0.34901842	0.011175563	5.170823529411751E-4	-4.1599441176470587E-4	5.943987889248073E-8	1.6122751513840835E-5
603.9169	841.9723	4077.0	0.37461957	0.010989428	0.001600071875000001	-1.163343749999992E-5	6.768684512867662E-5	2.5272560891544122E-5
609.7875	842.9292	4094.0	0.35911548	0.038595416	-9.120052941176486E-4	0.0016238816470588234	-1.4776924524221468E-4	9.620676967993077E-5
614.7872	844.0	4110.0	0.34771803	0.07885393	-7.123406249999985E-4	0.002516157125	1.247904181985313E-5	5.576721737132355E-5
620.43225	845.0	4127.0	0.31801966	0.08976827	-0.0017469629411764724	6.420199999999997E-4	-6.0860136245674936E-5	-1.1024336029411767E-4
625.3206	846.77356	4144.0	0.27994835	0.09483567	-0.00223948882352941	2.9808235294117647E-4	-2.897211072664339E-5	-2.0231626297577835E-5
630.1901	848.0	4160.0	0.26363555	0.09521814	-0.001019550000000001	2.390437500000061E-5	7.624617647058806E-5	-1.713612362132349E-5
634.3348	849.66736	4177.0	0.2646624	0.09625787	6.040294117647197E-5	6.116058823529346E-5	6.352664359861607E-5	2.1915419550172265E-6
638.24524	851.0	4194.0	0.23785697	0.10386269	-0.001576790000000001	4.473423529411764E-4	-9.630546712802784E-5	2.2716574394463702E-5
642.1226	852.5613	4210.0	0.20646563	0.08979812	-0.0019619587499999994	-8.790356249999999E-4	-2.4073046874999892E-5	-8.289862362132352E-5
645.96136	854.4807	4227.0	0.20586729	0.09512479	-3.519647058823546E-5	3.13333529411765E-4	1.133389576124567E-4	7.013936202422147E-5
648.89996	855.44995	4244.0	0.1834654	0.0890631	-0.001317758235294118	-3.565699999999997E-4	-7.544480968858132E-5	-3.9406089965397926E-5
652.8089	857.4044	4260.0	0.19827862	0.09283806	9.258262499999993E-4	2.3593499999999962E-4	1.4022403033088233E-4	3.703156249999995E-5
655.3151	858.31506	4277.0	0.18508652	0.08345703	-7.760058823529402E-4	-5.518252941176469E-4	-1.0010777249134938E-4	-4.63388408304498E-5
659.5865	860.2932	4293.0	0.2019673	0.09047405	0.001055048749999999	4.385637499999999E-4	1.144409145220587E-4	6.189931525735294E-5
662.37744	861.0	4310.0	0.19576636	0.0872333	-3.6476117647058756E-4	-1.9063235294117652E-4	-8.351823096885803E-5	-3.701153546712803E-5
665.27356	862.0	4327.0	0.17646636	0.06566684	-0.0011352941176470594	-0.0012686152941176468	-4.532546712802775E-5	-6.341076124567472E-5
667.1034	863.0	4343.0	0.14105721	0.047727264	-0.002213071875	-0.0011212235000000004	-6.736110983455879E-5	9.2119871323529E-6
669.01624	864.0	4360.0	0.10847167	0.039433144	-0.0019167964705882343	-4.878894117647056E-4	1.7427964965397983E-5	3.7254946366782045E-5
671.96027	865.0	4376.0	0.10832747	0.044519182	-9.012500000000687E-6	3.1787737499999963E-4	1.192364981617646E-4	5.0360424172794076E-5
673.8624	865.8624	4392.0	0.12553774	0.04837263	0.0010756418750000009	2.4084050000000015E-4	6.77908984375001E-5	-4.814804687499968E-6
676.8534	867.0	4410.0	0.15190312	0.058247708	0.001464743333333333	5.486154444444446E-4	2.1616747685185122E-5	1.7098608024691357E-5
678.80383	867.80383	4426.0	0.15516481	0.051613774	2.0385562499999899E-4	-4.1462087500000007E-4	-7.880548177083338E-5	-6.020226996527779E-5
680.74854	868.0	4442.0	0.12485638	0.03977119	-0.001894276874999999	-7.401615000000002E-4	-1.3113328124999987E-4	-2.034628906250001E-5
682.5	869.5	4459.0	0.10692277	0.04318418	-0.0010549182352941177	2.007641176470591E-4	4.937403762975772E-5	5.5348565743944665E-5
683.0	869.63416	4476.0	0.06335838	0.026797343	-0.002562611176470588	-9.639315882352941E-4	-8.868782006920413E-5	-6.851151211072666E-5
684.5	870.0	4492.0	0.032419834	0.030162977	-0.0019336591250000003	2.1035212499999996E-4	3.930950321691173E-5	7.339273207720588E-5
685.26587	870.0	4509.0	0.03432828	0.011456411	1.1226152941176477E-4	-0.0011003862352941176	1.2034827378892734E-4	-7.710225648788927E-5
685.0	871.2322	4525.0	0.0061244303	0.026011921	-0.0017627406062500001	9.09719375E-4	-1.1718763347886031E-4	1.2563160064338235E-4
686.18677	871.0	4542.0	0.020075357	0.0110151805	8.206427470588234E-4	-8.821612058823531E-4	1.5196372666522492E-4	-1.0540474005190312E-4
687.0	871.0	4576.0	0.018944733	-9.311751E-4	-3.3253647058823536E-5	-3.513634E-4	-2.5114599826989616E-5	1.561170017301038E-5
688.09436	871.0	4592.0	0.055578176	-0.024837332	0.0022895901875	-0.00149413480625	1.4517773965992648E-4	-7.1423212890625E-5
689.0	872.0	4642.0	0.037206065	0.036045536	-3.6744221999999993E-4	0.00121765736	-5.314064815E-5	5.4235843325E-5
690.0	872.0	4658.0	0.018644601	0.008262325	-0.0011600915000000002	-0.0017364506875000001	-4.954058000000002E-5	-1.8463175296875E-4
690.0	873.0	4774.0	0.0	0.0	-1.6072931896551725E-4	-7.122693965517241E-5	8.615191215814509E-6	1.4355377136593341E-5
689.0	874.0	4807.0	-0.029299995	0.029299995	-8.878786363636363E-4	8.878786363636363E-4	-2.2034827799943E-5	2.9063805333903296E-5
688.0	875.0	4841.0	-0.028849386	0.028891416	1.3253205882352872E-5	-1.2017029411764682E-5	2.650387771311733E-5	-2.6467519581629443E-5
687.0	876.0	4874.0	-0.030072302	0.030090423	-3.705806060606053E-5	3.633354545454551E-5	-1.5245838329822243E-6	1.465168935342733E-6
686.0	877.0	4891.0	-0.038159184	0.038139004	-4.756989411764706E-4	4.7344594117647033E-4	-2.580240473943589E-5	2.5712493865995578E-5
685.0	878.0	4941.0	-0.03216638	0.03216638	1.1985607999999995E-4	-1.1945247999999992E-4	1.191110042352941E-5	-1.1857968423529404E-5
684.0	879.5	4974.0	-0.015420958	0.040119056	5.074370303030304E-4	2.4099018181818178E-4	1.1744877281910014E-5	1.0922504903581263E-5
683.0	879.0	5007.0	-0.039371114	0.010845272	-7.25762303030303E-4	-8.870843636363636E-4	-3.736967676767677E-5	-3.418407713498623E-5
682.0	879.0	5040.0	-0.03697693	-0.036475018	7.255103030303033E-5	-0.0014339481818181818	2.419131313131313E-5	-1.657163085399449E-5
681.0	879.6404	5056.0	-0.035749733	-0.0035522245	7.669981249999996E-5	0.00205767459375	2.59298887310602E-7	2.1822642347301134E-4
681.0	880.5	5074.0	-0.021889368	0.046179738	7.700202777777777E-4	0.0027628868055555554	3.851780362654321E-5	3.917845621141975E-5
680.0	880.0	5090.0	-0.034193788	0.02555003	-7.690262500000002E-4	-0.0012893567499999998	-9.619040798611112E-5	-2.532652222222222E-4
679.0	881.178	5140.0	-0.011011154	0.019312974	4.6365268E-4	-1.2474112000000003E-4	2.4653578600000007E-5	2.3292312599999996E-5
677.8492	881.0	5156.0	-0.033874296	0.0230479	-0.0014289463749999998	2.3343287499999997E-4	-1.1828744093749999E-4	2.2385874687499998E-5
677.0	881.0	5190.0	-0.042141017	-0.025179217	-2.4313885294117662E-4	-0.0014184446176470588	3.4876691825259504E-5	-4.8584632136678195E-5
676.0	882.47815	5239.0	-4.8223554E-4	0.050933734	8.501792134693878E-4	0.0015533255306122448	2.23126136002156E-5	6.064837037263885E-5
674.5417	882.0	5255.0	-0.04270145	0.026323656	-0.00263870090375	-0.001538129875	-2.1805500732621175E-4	-1.9321596285076532E-4
674.0	882.0	5288.0	-0.041526444	-0.008516709	3.56062424242424E-5	-0.0010557686363636364	8.103961049012855E-5	1.461700723140496E-5
671.698	882.0	5339.0	-0.035509028	0.007756767	1.1798854901960793E-4	3.190877647058824E-4	1.6153393450071673E-6	2.6957968648421937E-5
671.0	882.0	5371.0	-0.048718043	-1.846646E-5	-4.1278171875000014E-4	-2.42976045625E-4	-1.6586570867800253E-5	-1.7564494072840074E-5
670.5529	883.0	5389.0	0.0057272227	0.04245154	0.0030247369833333333	0.0023594448033333335	1.9097326122685185E-4	1.4457893605324075E-4
669.5	883.0	5406.0	-0.027565796	0.03484065	-0.0019584128647058825	-4.47699411764706E-4	-2.9312646164936565E-4	-1.6512613029988466E-4
669.0	884.40796	5422.0	-0.05102438	0.046983436	-0.0014661615	7.589241250000002E-4	3.076571029411765E-5	7.541397104779414E-5
666.7057	884.0	5438.0	-0.094092496	0.028172921	-0.00269175725	-0.0011756571875000002	-7.659973437499998E-5	-1.2091133203125002E-4
664.7956	884.0	5455.0	-0.1333874	0.001781573	-0.00231146494117647	-0.0015524322352941176	2.2370135813148804E-5	-2.2163238105536316E-5
663.82697	885.0	5472.0	-0.106415264	0.025607828	0.0015865962352941173	0.0014015444117647057	2.2929771626297574E-4	1.737633321799308E-4
662.5	885.0	5488.0	-0.10972189	0.022899741	-2.0666412500000043E-4	-1.6925543749999987E-4	-1.1207877251838236E-4	-9.81749905790441E-5
661.5247	886.47534	5505.0	-0.06424233	0.053648748	0.0026752682352941177	0.001808765117647059	1.6952543295847754E-4	1.1635415030276817E-4
661.0	886.0	5521.0	-0.028669365	0.04140674	0.0022233103125	-7.651255000000004E-4	-2.8247370174632364E-5	-1.608681636029412E-4
661.0	887.5	5538.0	-0.0103957895	0.04102833	0.001074916205882353	-2.225941176470563E-5	-6.75525945069204E-5	4.369800519031145E-5
661.0	888.47095	5555.0	0.022255888	0.052074417	0.001920686911764706	6.497698235294116E-4	4.975121799307959E-5	3.9531131487889246E-5
661.0	889.8048	5571.0	0.027376212	0.07228728	3.2002024999999994E-4	0.0012633039374999998	-1.0004166636029413E-4	3.834588212316177E-5
661.0	891.7958	5588.0	0.014969245	0.12026734	-7.298215882352941E-4	0.0028223564705882357	-6.175540224913494E-5	9.170897253460211E-5
661.0	894.54236	5604.0	5.061521E-5	0.15193024	-9.32414361875E-4	0.0019789312499999996	-1.266204835248162E-5	-5.271407628676476E-5
662.0	896.65796	5620.0	0.028469026	0.17670046	0.001776150674375	0.0015481387500000006	1.69285314765625E-4	-2.692453124999994E-5
663.0	900.1892	5637.0	0.07005537	0.20493159	0.002446255529411765	0.0016606547058823525	3.941793264922146E-5	6.618585640138346E-6
663.0	902.48096	5653.0	0.05903295	0.20271459	-6.889012500000003E-4	-1.385624999999998E-4	-1.9594729871323533E-4	-1.1245107536764702E-4
665.0	906.4656	5670.0	0.084082864	0.21891867	0.001473524352941176	9.531811764705888E-4	1.272015060553633E-4	6.42202162629758E-5
666.4013	909.8026	5687.0	0.08894429	0.21560183	2.8596623529411776E-4	-1.9510823529411854E-4	-6.985635986159167E-5	-6.754643598615925E-5
668.3508	913.70166	5704.0	0.11137644	0.23529485	0.0013195382352941176	0.001158412941176471	6.079835294117647E-5	7.961889273356408E-5
670.2984	917.5968	5720.0	0.13888402	0.2408829	0.0017192237500000002	3.492531250000007E-4	2.4980344669117664E-5	-5.057248851102939E-5
673.24725	923.7417	5737.0	0.17278127	0.31552744	0.0019939558823529407	0.004390855294117646	1.6160713667820025E-5	2.3774130406574383E-4
675.1853	929.5558	5753.0	0.1616091	0.373237	-6.982606249999988E-4	0.0036068474999999996	-1.6826353170955872E-4	-4.90004871323529E-5
677.0973	934.1946	5770.0	0.1388013	0.3776113	-0.001341635294117648	2.573117647058822E-4	-3.784556877162642E-5	-1.9703151384083044E-4
680.08606	940.2582	5787.0	0.146328	0.3665493	4.427470588235309E-4	-6.507058823529389E-4	1.0496366782006935E-4	-5.341280276816595E-5
681.9919	944.9757	5803.0	0.13634482	0.3180428	-6.239487500000005E-4	-0.0030316562500000005	-6.666848805147072E-5	-1.4880939797794136E-4
683.9207	948.84143	5819.0	0.1276518	0.26003087	-5.433137499999997E-4	-0.0036257456249999993	5.0396875000000485E-6	-3.713058593749993E-5
686.69946	954.5492	5836.0	0.13005291	0.26777175	1.4124176470588142E-4	4.5534588235293823E-4	4.026797145328712E-5	2.4006420631487869E-4
690.5991	959.5991	5853.0	0.17776422	0.30191013	0.002806547647058824	0.0020081400000000016	1.567826989619378E-4	9.134083044982725E-5
694.55884	965.33826	5869.0	0.24971002	0.32545784	0.0044966125	0.001471731875	1.0562905330882352E-4	-3.35255078125001E-5
698.4593	970.18896	5886.0	0.2915933	0.33814293	0.002463722352941176	7.46181764705883E-4	-1.1958177335640143E-4	-4.267941825259512E-5
701.6701	975.01025	5902.0	0.2726476	0.31344837	-0.0011841062500000006	-0.001543410000000002	-2.2798928768382354E-4	-1.4309948529411782E-4
704.6092	979.2184	5919.0	0.2067613	0.2657861	-0.0038756647058823517	-0.0028036629411764677	-1.5832696799307947E-4	-7.41325259515568E-5
707.52747	983.5824	5936.0	0.16037746	0.24340317	-0.0027284611764705887	-0.0013166429411764719	6.748256055363312E-5	8.74717647058821E-5
711.00323	988.5049	5952.0	0.15601139	0.24550761	-2.72879375E-4	1.3152749999999908E-4	1.534738625919118E-4	9.051065257352943E-5
713.4364	992.8728	5969.0	0.16547614	0.27258098	5.567499999999996E-4	0.0015925511764705875	4.880172794117645E-5	8.594256920415226E-5
717.8103	999.21545	5986.0	0.20885186	0.325852	0.002551512941176471	0.003133589411764706	1.1733899653979245E-4	9.064930795847756E-5
721.58276	1004.87415	6002.0	0.2366252	0.36971593	0.0017358337500000005	0.002741495625000003	-5.0979949448529414E-5	-2.4505861672793932E-5
724.3032	1010.9098	6019.0	0.2234251	0.38143653	-7.764764705882365E-4	6.894470588235277E-4	-1.4778295415224924E-4	-1.207087391868515E-4
728.38666	1016.57996	6036.0	0.21580826	0.37811	-4.480494117647051E-4	-1.956782352941173E-4	1.9319238754325374E-5	-5.206619377162618E-5
731.3116	1022.4674	6052.0	0.19554552	0.36720747	-0.00126642125	-6.814081250000013E-4	-5.114823988970594E-5	-3.035811810661775E-5
733.07367	1028.2211	6068.0	0.13915007	0.34806544	-0.003524715625000001	-0.0011963768749999985	-1.4114339843750005E-4	-3.2185546874999825E-5
734.0477	1034.1432	6085.0	0.07700657	0.35387775	-0.0036554999999999995	3.419005882352934E-4	-7.693198529411683E-6	9.0486909602076E-5
735.97314	1039.9194	6102.0	0.04644508	0.3506672	-0.0017977347058823528	-1.8885588235293993E-4	1.092803114186851E-4	-3.122096885813137E-5
737.8969	1046.6908	6118.0	0.053939242	0.377913	4.683851249999999E-4	0.0017028624999999992	1.4163248943014706E-4	1.182323988970587E-4
738.8478	1053.3911	6135.0	0.07472762	0.3990288	0.0012228457647058821	0.0012421058823529423	4.4380037629757775E-5	-2.7103330449826873E-5
741.46704	1062.4011	6151.0	0.10958381	0.4706233	0.0021785118750000006	0.00447465625	5.97291318933824E-5	2.0203439797794113E-4
743.0	1073.4491	6168.0	0.12882297	0.61500984	0.0011317152941176473	0.008493325882352942	-6.157626946366784E-5	2.3639233131487892E-4
744.7	1085.2002	6184.0	0.1121539	0.75252473	-0.0010418168750000005	0.008594680624999997	-1.3584576056985297E-4	6.334671415440915E-6
747.26013	1097.7804	6201.0	0.124226555	0.85166943	7.101561764705883E-4	0.005832041176470587	1.0305723832179935E-4	-1.6250820285467117E-4
750.1787	1111.1255	6217.0	0.15565902	0.8857392	0.0019645290625000004	0.002129360625	7.839830537683825E-5	-2.3141753446691168E-4
752.96954	1123.8782	6235.0	0.17839018	0.8520401	0.0012628422222222223	-0.0018721722222222212	-3.898260223765434E-5	-2.2230738040123453E-4
755.43884	1138.072	6251.0	0.20505846	0.8566987	0.0016667674999999993	2.9116250000000427E-4	2.524532986111106E-5	1.352084201388891E-4
757.344	1153.7522	6268.0	0.15432003	0.91544396	-0.002984613529411765	0.0034556035294117595	-2.736106487889273E-4	1.8614358996539736E-4
759.35956	1167.517	6284.0	0.10946737	0.9258898	-0.00280329125	6.528650000000025E-4	1.13326424632353E-5	-1.751711580882348E-4
761.261	1178.566	6301.0	0.09335417	0.8165572	-9.478352941176467E-4	-0.006431329411764706	1.0914446799307962E-4	-4.167173183391005E-4
762.1997	1187.9987	6317.0	0.06752154	0.6366682	-0.0016145393749999997	-0.011243062499999998	-4.166900505514706E-5	-3.0073331801470574E-4
760.91144	1198.5312	6334.0	-0.00513685	0.5074287	-0.004274022941176471	-0.007602323529411768	-1.5644020977508653E-4	2.1416111591695468E-4
761.0	1210.3942	6351.0	-0.061663758	0.54987526	-0.003325112235294118	0.0024968564705882368	5.581827681660899E-5	5.940694117647061E-4
757.9527	1221.1418	6367.0	-0.15032183	0.63668275	-0.005541129499999999	0.005425468124999999	-1.385010790441176E-4	1.8303822840073515E-4
756.0349	1230.8254	6384.0	-0.19985463	0.66539985	-0.0029136941176470597	0.0016892411764705911	1.545550224913494E-4	-2.1977805579584755E-4
755.066	1239.67	6400.0	-0.16768786	0.58597684	0.0020104231250000007	-0.0049639381249999975	3.077573276654413E-4	-4.158237063419118E-4
752.16327	1247.3469	6417.0	-0.15108526	0.46422884	9.766235294117645E-4	-0.007161647058823534	-6.081174091695507E-5	-1.2927699610726685E-4
749.4035	1256.193	6434.0	-0.1584532	0.4345896	-4.33408235294117E-4	-0.0017434847058823504	-8.294304498269892E-5	3.1871543252595197E-4
744.7004	1268.3657	6450.0	-0.21234491	0.53768945	-0.0033682318750000006	0.0064437406249999996	-1.834264774816177E-4	5.117015831801469E-4
738.17847	1286.3484	6467.0	-0.3543736	0.8384693	-0.008354628823529412	0.017692932352941174	-2.933174675605536E-4	6.617171604671279E-4
729.38324	1301.5793	6484.0	-0.52132916	1.1120689	-0.009820915294117645	0.016094094117647055	-8.625214532871954E-5	-9.40493079584776E-5
720.96204	1313.038	6500.0	-0.61819476	1.0968513	-0.0060541	-9.510999999999964E-4	2.354259558823528E-4	-0.0010653246323529407
713.0	1324.0	6516.0	-0.64214504	0.8392444	-0.0014968924999999994	-0.016100431249999998	2.8482546875E-4	-9.468332031250001E-4
705.1562	1334.7657	6533.0	-0.5623821	0.5603776	0.004691937647058821	-0.016403929411764703	3.640488321799306E-4	-1.785283304498265E-5
696.2444	1347.4578	6550.0	-0.50426304	0.5273798	0.0034187682352941175	-0.001941047058823534	-7.48923183391002E-5	8.507577854671276E-4
682.43915	1363.9268	6566.0	-0.6338707	0.793498	-0.00810047875	0.016632387500000005	-7.199529365808823E-4	0.0011608396599264712
670.23517	1378.059	6583.0	-0.80285317	0.9725853	-0.009940145294117646	0.010534547058823526	-1.0821567906574384E-4	-3.586964965397929E-4
655.4006	1389.1425	6599.0	-0.957037	0.91698843	-0.009636489375000001	-0.0034748043750000013	1.8978494944852796E-5	-8.755844646139704E-4
642.83545	1398.9705	6616.0	-0.9316096	0.66036165	0.0014957294117647051	-0.015095692941176467	6.548363992214533E-4	-6.835816803633215E-4
630.0792	1407.6139	6633.0	-0.83815163	0.4708345	0.0054975276470588235	-0.011148655882352943	2.3539989619377166E-4	2.3217865051903085E-4
620.63165	1413.2211	6649.0	-0.6610206	0.29370072	0.011070689375000005	-0.011070861249999998	3.4832260799632384E-4	4.862164522059071E-6
610.94135	1417.0234	6666.0	-0.54321826	0.18203229	0.006929549411764706	-0.006568731176470589	-2.4359646842560582E-4	2.6483118079584757E-4
602.42535	1419.8937	6682.0	-0.4559676	0.09174258	0.005453166249999999	-0.005643106875000001	-9.227394761029419E-5	5.78515188419118E-5
593.57605	1422.856	6699.0	-0.44430918	0.03223424	6.857894117647028E-4	-0.0035004905882352944	-2.8043393166089976E-4	1.2603625216262978E-4
584.99884	1424.0	6715.0	-0.4533139	0.024416162	-5.627949999999979E-4	-4.886298749999997E-4	-7.803652573529378E-5	1.882412945772059E-4
573.2659	1425.0	6733.0	-0.56069034	0.013183819	-0.0059653577777777755	-6.240190555555557E-4	-3.0014237654320985E-4	-7.52162114197533E-6
562.6042	1425.0	6749.0	-0.66131604	-0.027076492	-0.0062891062500000025	-0.0025162694375	-2.023427951388919E-5	-1.1826564887152776E-4
551.709	1425.0	6765.0	-0.72771984	-0.058363084	-0.004150237500000001	-0.001955412	1.336792968750001E-4	3.505358984374999E-5
542.0589	1423.4117	6782.0	-0.693509	-0.094693504	0.0020124023529411745	-0.0021370835294117646	3.625082266435985E-4	-1.0686560553633202E-5
533.3503	1419.9401	6798.0	-0.5840825	-0.16767804	0.006839156250000006	-0.0045615335	3.0167211856617696E-4	-1.5152812316176473E-4
524.1039	1417.0347	6815.0	-0.48988265	-0.2472999	0.005541167647058822	-0.004683638823529411	-7.635227076124611E-5	-7.182666089965335E-6
513.9894	1413.1958	6831.0	-0.5263548	-0.29055154	-0.0022795093750000023	-0.0027032275000000005	-4.887923138786766E-4	1.2377570772058815E-4
504.21405	1409.2856	6848.0	-0.5723179	-0.29738933	-0.0027037117647058843	-4.022229411764712E-4	-2.495308174740482E-5	1.3535320934256054E-4
495.63315	1406.7267	6865.0	-0.5745476	-0.23654693	-1.3115882352941183E-4	0.003578964705882354	1.5132664359861602E-4	2.3418750865051915E-4
487.03757	1402.5188	6881.0	-0.5444985	-0.21406868	0.0018780687500000032	0.0014048906249999986	1.2557672334558844E-4	-1.358796300551472E-4
478.21863	1398.6093	6898.0	-0.504156	-0.22622114	0.0023730882352941147	-7.148505882352927E-4	2.9118793252594794E-5	-1.2469065960207595E-4
470.48328	1393.6124	6915.0	-0.47163624	-0.26043087	0.001912927058823533	-0.002012337058823529	-2.7068304498269504E-5	-7.632273356401389E-5
462.7763	1388.9105	6931.0	-0.44356126	-0.31381258	0.0017546862499999982	-0.0033363568750000017	-9.89005055147093E-6	-8.275123851102955E-5
453.00827	1382.0066	6948.0	-0.48137787	-0.37654263	-0.0022245064705882335	-0.0036900029411764696	-2.3407016003460188E-4	-2.080270977508635E-5
442.15054	1375.1003	6964.0	-0.5863426	-0.43133867	-0.006560295625000004	-0.0034247524999999994	-2.7098682215073564E-4	1.657815257352939E-5
432.38654	1367.3092	6981.0	-0.672809	-0.49784288	-0.0050862588235294085	-0.003912012352941177	8.670804714532914E-5	-2.866234429065748E-5
423.74734	1360.5605	6998.0	-0.6602735	-0.51111907	7.373823529411784E-4	-7.809523529411777E-4	3.425671280276816E-4	1.8417999999999993E-4
416.88983	1352.8899	7014.0	-0.5048295	-0.4879966	0.009715249999999995	0.0014451543750000004	5.61116727941176E-4	1.3913167049632363E-4
410.10376	1345.1038	7031.0	-0.37143624	-0.46428937	0.00784666235294118	0.001394542941176472	-1.0991692041522437E-4	-2.977143166089907E-6
402.33832	1335.6729	7047.0	-0.33679166	-0.5082193	0.0021652862499999988	-0.002745620625000004	-3.5508600643382386E-4	-2.5876022288602975E-4
394.38943	1325.7368	7064.0	-0.40020856	-0.5883173	-0.003730405882352941	-0.00471164705882353	-3.46805419550173E-4	-1.1564861375432505E-4
386.7635	1316.2043	7081.0	-0.46818998	-0.64779526	-0.003998907058823531	-0.003498703529411761	-1.5794186851211144E-5	7.134961937716285E-5
379.0	1305.0	7097.0	-0.49818417	-0.6762696	-0.0018746368749999985	-0.0017796462500000026	1.3276688648897075E-4	1.074410799632349E-4
373.68033	1294.8005	7114.0	-0.41706416	-0.68476796	0.004771765294117645	-4.999035294117604E-4	3.9096483347750847E-4	7.527898356401424E-5
365.72968	1283.4594	7130.0	-0.39619023	-0.67166334	0.0013046206250000025	8.190387499999938E-4	-2.1669654181985266E-4	8.243389246323464E-5
359.8836	1275.5115	7147.0	-0.36349866	-0.60975903	0.0019230335294117649	0.0036414300000000045	3.637722967128014E-5	1.6602301470588297E-4
355.09448	1266.7926	7164.0	-0.3072909	-0.526674	0.0033063388235294116	0.0048873547058823534	8.137089965397922E-5	7.328968858131464E-5
351.4959	1257.9918	7180.0	-0.23355255	-0.46749678	0.004608646874999999	0.0036985762499999984	8.13942532169117E-5	-7.429865349264719E-5
349.82697	1248.1349	7197.0	-0.10349362	-0.50702745	0.007650525294117648	-0.002325333529411767	1.7893402465397936E-4	-3.54347634083045E-4
347.91882	1240.6753	7214.0	-0.04096598	-0.497246	0.003678096470588235	5.753794117647074E-4	-2.336722837370243E-4	1.7063017301038085E-4
348.0	1232.9009	7230.0	0.021052454	-0.4884356	0.003876152125	5.506499999999998E-4	1.2378478400735295E-5	-1.5455882352942278E-6
348.9377	1226.1868	7247.0	0.0856196	-0.42715624	0.003798067411764706	0.003604668235294118	-4.593218425605512E-6	1.7964813148788931E-4
350.8688	1219.3936	7263.0	0.15054958	-0.37037575	0.004058123749999999	0.003548780625000001	1.6253521139705806E-5	-3.4929756433823135E-6
354.73135	1213.403	7280.0	0.23901685	-0.33473036	0.005203957058823531	0.0020967876470588233	6.740195934256069E-5	-8.541135164359869E-5
358.53815	1207.6927	7296.0	0.3106881	-0.3231754	0.004479453125000001	7.221850000000002E-4	-4.528149586397059E-5	-8.591266544117645E-5
362.49307	1202.7604	7313.0	0.32366824	-0.2846856	7.63537647058822E-4	0.002264105882352942	-2.1858326340830464E-4	9.070122837370247E-5
366.40735	1197.889	7330.0	0.30769998	-0.26383707	-9.393094117647066E-4	0.0012263841176470575	-1.0016747404844285E-4	-6.104245674740498E-5
369.2841	1193.0739	7346.0	0.24181607	-0.25186536	-0.004117744374999999	7.482318750000015E-4	-1.986521852022058E-4	-2.9884515165441E-5
371.5778	1188.2666	7363.0	0.16375795	-0.2618192	-0.004591654117647058	-5.855199999999995E-4	-2.7877043685121073E-5	-7.845599264705889E-5
373.51556	1182.4534	7379.0	0.1066111	-0.30155078	-0.003571678125000001	-0.0024832237500000028	6.374849954044105E-5	-1.186064843750002E-4
375.0	1176.6737	7396.0	0.0664401	-0.3485352	-0.002363	-0.0027637894117647044	7.109871323529417E-5	-1.6503862456747154E-5
376.0	1170.8279	7413.0	0.0373698	-0.37405697	-0.0017100176470588235	-0.001501280588235294	3.8410726643598624E-5	7.426522491349472E-5
377.32233	1165.0331	7429.0	0.03420547	-0.3784751	-1.97770625E-4	-2.7613312500000126E-4	9.451543887867647E-5	7.65717164522058E-5
379.29416	1160.1174	7446.0	0.0685962	-0.3362598	0.0020229841176470586	0.0024832529411764714	1.306326319204152E-4	1.6231682742214544E-4
380.0	1155.3978	7462.0	0.07955952	-0.2876769	6.852074999999999E-4	0.003036431249999999	-8.361103860294117E-5	3.4573644301470475E-5
382.18036	1151.6393	7478.0	0.102085225	-0.2434718	0.0014078565625000004	0.0027628187500000016	4.516556640625003E-5	-1.7100781249999842E-5
384.12326	1147.7534	7495.0	0.11447863	-0.21097153	7.290238235294115E-4	0.0019117805882352939	-3.993133758650523E-5	-5.006106833910045E-5
387.1365	1144.9318	7512.0	0.14547606	-0.17800283	0.0018233782352941172	0.0019393352941176464	6.437378892733563E-5	1.6208650519030891E-6
389.9565	1142.0217	7528.0	0.18590257	-0.14990939	0.002526656875	0.0017558399999999998	4.395491498161767E-5	-1.146845588235291E-5
391.0	1138.2045	7545.0	0.18171272	-0.15384863	-2.4646176470588207E-4	-2.3171999999999898E-4	-1.6312462586505187E-4	-1.16915294117647E-4
392.0	1134.2839	7562.0	0.09698455	-0.19949773	-0.00498401	-0.0026852411764705895	-2.786793079584775E-4	-1.4432477508650532E-4
393.0	1130.6343	7578.0	0.031979967	-0.22506107	-0.0040627864375	-0.0015977087499999994	5.757647265624996E-5	6.797077665441189E-5
394.0	1126.4375	7596.0	0.0034069081	-0.2642346	-0.001587392161111111	-0.0021763072222222212	1.3752190424382718E-4	-3.214435956790121E-5
395.0	1120.0474	7612.0	0.029285798	-0.312195	0.0016174306187499998	-0.002997525000000001	2.0030142374131944E-4	-5.132611111111123E-5
397.36072	1112.2786	7628.0	0.07969419	-0.42337286	0.0031505244999999998	-0.006948616250000001	9.5818367578125E-5	-2.46943203125E-4
400.19302	1103.614	7644.0	0.14483152	-0.55869114	0.004071083125	-0.008457392499999997	5.753491406249999E-5	-9.429851562499977E-5
404.09412	1095.8118	7661.0	0.22848085	-0.6058221	0.004920548823529413	-0.002772409411764709	4.996857050173022E-5	3.3441076989619345E-4
407.98233	1089.5265	7678.0	0.286715	-0.5318315	0.0034255382352941168	0.004352388235294119	-8.794179930795862E-5	4.191057439446369E-4
411.8681	1084.6979	7695.0	0.29720733	-0.36414048	6.171958823529408E-4	0.009864177647058825	-1.6519660899653977E-4	3.242229065743945E-4
415.85904	1081.5704	7711.0	0.26997778	-0.20627168	-0.0017018468749999995	0.009866799999999998	-1.4494017233455876E-4	1.638970588233469E-7
418.66046	1078.6698	7728.0	0.21939169	-0.09654037	-0.0029756523529411764	0.006454782941176471	-7.492973399653982E-5	-2.0070688581314867E-4
422.57935	1075.4207	7745.0	0.20121974	-0.071416095	-0.0010689382352941173	0.0014778985294117647	1.1215965397923877E-4	-2.927579065743945E-4
427.54904	1072.817	7761.0	0.24107859	-0.10436338	0.002491178125	-0.0020592053125000004	2.2250727251838233E-4	-2.210689901194853E-4
434.6462	1067.6769	7778.0	0.35603762	-0.20464844	0.0067622958823529405	-0.0058991211764705875	2.512422210207612E-4	-2.2587740376297572E-4
443.28214	1060.7179	7794.0	0.5195987	-0.35158688	0.010222567499999998	-0.0091836525	2.162669761029411E-4	-2.052832077205883E-4
452.14114	1054.9153	7810.0	0.6193348	-0.436058	0.00623350625	-0.005279445000000001	-2.493163281249999E-4	2.4401296874999997E-4
457.79932	1050.1338	7827.0	0.5793216	-0.43452471	-0.002353717647058822	9.019352941176591E-5	-5.051308174740483E-4	3.1586108996539805E-4
461.70224	1047.1489	7844.0	0.38093603	-0.3147187	-0.011669739411764706	0.007047412352941174	-5.480012802768167E-4	4.092481660899652E-4
464.84753	1045.1525	7860.0	0.1696555	-0.12601975	-0.013205033125	0.011793684375	-9.595585707720586E-5	2.9664200137867664E-4
467.80096	1044.199	7877.0	0.060624085	0.0082314955	-0.006413612647058823	0.007897132088235295	3.994953222318339E-4	-2.2920895804498265E-4
470.42255	1044.0	7893.0	0.038150407	0.056372583	-0.0014046048750000002	0.00300881796875	3.130629857536764E-4	-3.0551963246783096E-4
474.35855	1043.0	7910.0	0.1273774	0.04731373	0.005248646647058824	-5.328737058823529E-4	3.913677365916955E-4	-2.0833480439013842E-4
478.24213	1042.3789	7927.0	0.20696661	0.0155289015	0.004681718235294117	-0.001869695794117647	-3.334873010380629E-5	-7.863659342560554E-5
483.75528	1041.0	7943.0	0.29141384	-0.041655425	0.005277951874999999	-0.00357402040625	3.7264602481617616E-5	-1.0652028825827206E-4
488.0	1041.0	7960.0	0.33693552	-0.051399663	0.0026777458823529416	-5.73190470588235E-4	-1.5295329368512103E-4	1.7651940798010384E-4
491.92136	1041.0	7977.0	0.30496398	-0.021031888	-0.0018806788235294098	0.0017863397058823529	-2.6814262975778533E-4	1.38795892733564E-4
494.36462	1041.0	7993.0	0.2164519	0.018769665	-0.005532005000000001	0.0024875970625	-2.2820788602941197E-4	4.382858478860296E-5
496.31696	1042.317	8010.0	0.11375861	0.059803415	-0.006040781764705883	0.0024137499999999997	-2.992804498269893E-5	-4.343944852941209E-6
498.2741	1042.0	8027.0	0.050221786	0.05416574	-0.0037374602352941173	-3.3162794117647066E-4	1.3548950173010386E-4	-1.6149282006920414E-4
501.5578	1043.0	8043.0	0.09072376	0.054109503	0.002531373375	-3.514812499999607E-6	3.918021006433823E-4	2.050707054227944E-5
502.081	1043.0	8060.0	0.08870488	0.03475082	-1.1875764705882357E-4	-0.0011387460588235295	-1.5589006012110728E-4	-6.677830860726647E-5
504.1308	1043.0	8077.0	0.10262366	0.003521783	8.187517647058827E-4	-0.0018370021764705883	5.5147612456747426E-5	-4.1073889273356394E-5
508.20764	1044.0	8093.0	0.15889706	0.014935738	0.0035170875	7.133721875E-4	1.6864598345588233E-4	1.5939839774816177E-4
513.0674	1044.0	8110.0	0.26250574	0.02158906	0.006094628235294116	3.9137188235294115E-4	1.5162004325259507E-4	-1.8941194420415226E-5
517.79846	1044.0	8126.0	0.34758213	0.0110846665	0.005317274375	-6.5652459375E-4	-4.858461626838225E-5	-6.549352975643382E-5
522.75	1044.0	8143.0	0.38619727	-0.0019502232	0.0022714788235294113	-7.667582176470588E-4	-1.791644442041523E-4	-6.484330817474044E-6
525.87036	1045.0	8159.0	0.30092406	0.011373972	-0.005329575624999999	8.327622E-4	-4.750659030330882E-4	9.997002610294117E-5
528.63385	1046.0	8176.0	0.17849123	0.053741794	-0.007201931176470588	0.0024922248235294117	-1.1013856185121111E-4	9.761544844290657E-5
530.76935	1047.0	8192.0	0.10585286	0.08658312	-0.0045398981250000005	0.002052582875	1.6637706571691173E-4	-2.747762178308824E-5
533.35315	1048.6766	8209.0	0.0753814	0.09880719	-0.0017924388235294113	7.190629411764708E-4	1.6161525302768172E-4	-7.844234904844288E-5
535.62445	1049.6245	8226.0	0.09690738	0.09017502	0.0012662341176470587	-5.077747058823534E-4	1.7992193771626294E-4	-7.216692041522495E-5
537.5563	1051.0	8242.0	0.12071841	0.08676562	0.0014881893749999998	-2.1308749999999956E-4	1.3872203584558817E-5	1.8417950367647118E-5
540.9416	1052.4708	8258.0	0.1447308	0.0853319	0.0015007743749999997	-8.960749999999996E-5	7.865624999999908E-7	7.717499999999975E-6
542.41235	1054.4124	8275.0	0.14589238	0.101222135	6.832823529411737E-5	9.347197058823531E-4	-8.426153762975778E-5	6.0254541522491355E-5
544.3512	1056.3512	8292.0	0.12371373	0.11977638	-0.001304626470588235	0.001091426176470588	-8.076204152249132E-5	9.218027681660882E-6
546.24915	1058.2491	8309.0	0.11379183	0.13720264	-5.836411764705881E-4	0.0010250741176470578	4.2410899653979225E-5	-3.903062283737073E-6
548.2373	1060.2373	8325.0	0.101232335	0.13331982	-7.849684374999994E-4	-2.4267624999999883E-4	-1.2582953814338203E-5	-7.923439797794104E-5
549.16797	1063.3359	8342.0	0.07050249	0.14777906	-0.001807637941176471	8.505435294117638E-4	-6.015702962802774E-5	6.430704584775075E-5
550.0	1066.2943	8359.0	0.06240397	0.18011333	-4.7638352941176457E-4	0.001902015882352941	7.830908304498273E-5	6.185131487889278E-5
552.0601	1070.1202	8375.0	0.06449077	0.23261198	1.3042499999999999E-4	0.0032811656250000005	3.7925533088235285E-5	8.619685891544121E-5
553.0135	1074.027	8391.0	0.06513013	0.26778153	3.9959999999999475E-5	0.0021980968749999996	-5.654062500000032E-6	-6.769179687500005E-5
554.887	1078.774	8408.0	0.090920195	0.3022644	0.0015170626470588236	0.002028404117647059	8.688839100346024E-5	-9.98192690311416E-6
556.0	1083.567	8425.0	0.10389422	0.30759582	7.631779411764706E-4	3.1361294117647243E-4	-4.434615916955018E-5	-1.0087006920415215E-4
557.77594	1087.5519	8441.0	0.09593636	0.299319	-4.973662499999998E-4	-5.173012500000011E-4	-7.87840119485294E-5	-5.19321369485296E-5
559.7383	1092.4766	8458.0	0.10264968	0.2908862	3.9490117647058794E-4	-4.960470588235305E-4	5.2486319204152224E-5	1.2502465397923918E-6
561.7354	1098.2062	8474.0	0.12124017	0.30672503	0.001161905625	9.899268750000016E-4	4.793777803308826E-5	9.287337086397076E-5
564.3316	1103.9974	8491.0	0.13878295	0.3456121	0.0010319282352941172	0.002287474705882351	-7.645728806228406E-6	7.632634299307939E-5
566.632	1108.896	8508.0	0.16941114	0.35518134	0.0018016582352941176	5.628964705882373E-4	4.527823529411767E-5	-1.0144577854671257E-4
568.55365	1113.6609	8524.0	0.1484877	0.32903892	-0.0013077149999999992	-0.00163390125	-1.943358272058823E-4	-1.3729985753676484E-4
570.5	1118.0	8541.0	0.1282117	0.27374867	-0.0011927058823529406	-0.0032523676470588227	6.7652422145328626E-6	-9.520390570934252E-5
571.45447	1123.3633	8557.0	0.07706473	0.2547531	-0.003196685625000001	-0.001187223125000001	-1.2524873391544128E-4	1.2907153262867635E-4
572.3794	1126.7588	8574.0	0.036108103	0.2438893	-0.002409213352941176	-6.390470588235298E-4	4.6321898356401454E-5	3.224565095155713E-5
572.0	1130.6378	8591.0	0.0020806368	0.22957423	-0.0020016156588235296	-8.420629411764714E-4	2.397633494809686E-5	-1.194211072664362E-5
572.0	1135.9271	8607.0	-0.027143348	0.24693955	-0.00182649905	0.001085332500000001	1.0944788051470592E-5	1.2046221507352953E-4
573.1888	1139.3776	8624.0	-0.005511604	0.24989785	0.0012724555294117649	1.7401764705882335E-4	1.822914458477509E-4	-5.36067560553634E-5
571.8777	1144.2446	8641.0	-0.016320731	0.27060106	-6.358310000000001E-4	0.0012178358823529412	-1.1225214878892735E-4	6.140107266435987E-5
570.89575	1148.2085	8657.0	-0.04849676	0.27284816	-0.0020110018124999997	1.4044375000000012E-4	-8.594817578124997E-5	-6.733700827205881E-5
569.97565	1152.0487	8674.0	-0.07731005	0.23766622	-0.0016948994117647062	-0.0020695258823529407	1.8594258866781965E-5	-1.2999821366782005E-4
568.00256	1154.9974	8690.0	-0.13091634	0.2010964	-0.003350393124999999	-0.00228561375	-1.0346835707720581E-4	-1.3505491727941216E-5
565.16925	1157.9154	8707.0	-0.17002876	0.16990764	-0.0023007305882352946	-0.001834632941176471	6.174485510380615E-5	2.65282828719723E-5
563.13837	1161.7233	8724.0	-0.17699789	0.1573376	-4.0994882352941115E-4	-7.394141176470591E-4	1.1122245674740491E-4	6.442463667820071E-5
560.17065	1166.488	8740.0	-0.20052813	0.21170041	-0.0014706400000000005	0.0033976756250000007	-6.629319852941183E-5	2.5856810891544126E-4
556.47174	1171.2924	8756.0	-0.21287742	0.28791937	-7.718306250000008E-4	0.004763685	4.367558593749998E-5	8.537558593749996E-5
552.52527	1177.212	8773.0	-0.23941565	0.36453307	-0.0015610723529411762	0.004506688235294118	-4.642598399653973E-5	-1.5117456747404808E-5
547.7219	1183.9171	8790.0	-0.28891167	0.42573652	-0.002911530588235294	0.0036002029411764704	-7.94387197231834E-5	-5.332266435986165E-5
543.21436	1190.3809	8806.0	-0.31862757	0.43921426	-0.001857243750000001	8.42358750000001E-4	6.589292738970581E-5	-1.7236526194852934E-4
540.5	1194.0	8823.0	-0.32367608	0.44953337	-2.969711764705853E-4	6.070064705882332E-4	9.17807396193774E-5	-1.3844251730103987E-5
542.0	1192.0	8836.0	-0.32367608	0.44953337	0.0	0.0	2.2843936651583485E-5	-4.669280542986409E-5
