# Supplementary material for: Finger drawing on smartphone screens enables early Parkinson’s disease detection through hybrid 1D-CNN and BiGRU deep learning architecture
Source: PLoS One. 2025 Jul 14;20(7):e0327733. doi: 10.1371/journal.pone.0327733 (PMC12258557; doi:10.1371/journal.pone.0327733)
Supplement: S2 File — (ZIP) [file pone.0327733.s002.zip › Dataset/Spiral/patient/016_PD_SPIR_R.txt]

577.0	681.0	0.0	0.0	0.0	0.0	0.0	0.0	0.0
583.7456	680.0	167.0	0.5420277	0.05847919	0.0032456748502994012	3.501747904191617E-4	1.9435178744307793E-5	2.09685503245007E-6
590.2548	679.0	184.0	0.42076096	-0.051334515	-0.007133337647058822	-0.006459629705882353	-6.105301469034249E-4	-4.0057673507655966E-4
596.4434	677.5189	203.0	0.39432076	-0.08136393	-0.0013915894736842118	-0.0015804955263157897	3.0219727228287423E-4	2.5679653576666123E-4
602.08545	677.0	217.0	0.34577435	-0.059409905	-0.003467600714285713	0.001568144642857143	-1.4828651718582154E-4	2.2490286922663806E-4
607.4047	678.2023999999999	233.0	0.32614058	0.028875511	-0.0012271106249999997	0.0055178385	1.4003063058035708E-4	2.468558660714286E-4
612.24677	679.1234	250.0	0.2902592	0.07925895	-0.002110669411764707	0.002963731705882353	-5.1974046280276893E-5	-1.502415761245675E-4
616.93274	680.9663	266.0	0.2586449	0.14453134	-0.001975893749999999	0.004079524375000001	8.423478860294242E-6	6.9737041819853E-5
622.58	683.8599999999999	283.0	0.26516625	0.20830342	3.8360882352941064E-4	0.0037512988235294106	1.3879426903114174E-4	-1.9307385380622955E-5
632.2377	688.4965	300.0	0.38302934	0.26149008	0.006933122941176471	0.003128627058823531	3.8526553633218E-4	-3.662775086505175E-5
645.5352	693.9436000000001	316.0	0.68158233	0.34047118	0.018659561875	0.004936318749999998	7.329024333639707E-4	1.1298073069852921E-4
661.38916	701.1946	333.0	0.99733186	0.44681787	0.018573501764705878	0.006255687647058825	-5.062359429066085E-6	7.760993512110747E-5
676.11426	708.5571	349.0	1.1505922	0.5204041	0.00957877125	0.004599139375000002	-5.621706571691174E-4	-1.0353426700367645E-4
688.0845	718.4889000000001	366.0	1.04254	0.60627496	-0.006356011764705878	0.005051227058823529	-9.373401773356398E-4	2.659339316608981E-5
703.52905	728.0193999999999	382.0	0.9013524	0.64305586	-0.008824224999999998	0.0022988062500000003	-1.5426332720588248E-4	-1.7202630055147052E-4
724.32745	738.1786	399.0	1.0314453	0.6730261	0.007652523529411755	0.0017629552941176426	9.692205017301031E-4	-3.15206444636681E-5
742.99115	746.5516	416.0	1.210334	0.6467511	0.01052286470588236	-0.001545588235294114	1.6884359861591789E-4	-1.9462020761245626E-4
755.9351	752.4675	432.0	1.1942387	0.501129	-0.0010059562499999952	-0.009101381249999999	-7.205513097426472E-4	-4.722370634191178E-4
773.6455	760.6023	449.0	1.0014142	0.37582913	-0.011342617647058835	-0.007370580588235296	-6.080389057093434E-4	1.0181180363321778E-4
795.1317	771.2922000000001	465.0	1.0244987	0.4315217	0.001442781250000011	0.003480785625	7.990874310661778E-4	6.78210388327206E-4
812.3872	784.4122	482.0	1.1329792	0.6696213	0.00638120588235294	0.014005858823529409	2.904955666089958E-4	6.191219528546712E-4
824.3408	801.0096000000001	499.0	1.0489988	0.9664439	-0.004940023529411775	0.017460152941176473	-6.659546712802773E-4	2.0319377162629788E-4
834.3927	813.3927000000001	515.0	0.7500671	1.0627012	-0.018683231249999994	0.006016081249999999	-8.589504825367637E-4	-7.152544806985296E-4
847.6312	824.4734000000001	532.0	0.5024918	0.89000356	-0.014563252941176467	-0.010158684705882352	2.4235166522491337E-4	-9.514568209342561E-4
862.0102	837.0101	548.0	0.61267185	0.72545934	0.006886253124999998	-0.010284013750000001	0.0013405941291360292	-7.833065257353074E-6
875.26605	854.0563999999999	565.0	0.79973453	0.75121796	0.011003687058823531	0.0015152129411764679	2.4220199610726662E-4	6.940721583044982E-4
884.83514	871.1361999999999	581.0	0.80266994	0.96836245	1.8346312499999823E-4	0.013571530625000001	-6.762639958639708E-4	7.535198552389708E-4
891.3149	883.2872	598.0	0.5535069	1.0586287	-0.014656649411764706	0.005309779411764712	-8.729477962802767E-4	-4.859853654844287E-4
896.67786	891.2372	615.0	0.2447994	0.7709235	-0.018159264705882354	-0.016923835294117652	-2.060361937716263E-4	-0.0013078596885813156
902.2608	900.1014	631.0	0.13619675	0.42397332	-0.006787665625	-0.02168438625	7.107249425551471E-4	-2.9753443474264674E-4
911.5333	911.8399999999999	648.0	0.25432262	0.36491194	0.006948580588235294	-0.0034741988235294117	8.08014483131488E-4	0.0010711874956747403
920.188	929.1384	665.0	0.4610096	0.67419595	0.012158057647058825	0.01819317705882353	3.0643982698961946E-4	0.0012745515224913495
926.26465	943.7058	681.0	0.53411496	0.99973303	0.0045690850000000005	0.020346067500000002	-4.743107904411765E-4	1.3455565257352946E-4
933.86945	956.7715000000001	698.0	0.50621027	1.0847	-0.0016414523529411802	0.004998057058823528	-3.6532572664359886E-4	-9.028241435986162E-4
938.55853	965.4114	715.0	0.36768547	0.83228207	-0.00814851764705882	-0.014848113529411766	-3.827685467128024E-4	-0.0011674217993079584
942.5108	975.7771	731.0	0.22544725	0.5407299	-0.008889888750000002	-0.018222010625	-4.633569393382381E-5	-2.1086856847426464E-4
946.2752	987.4632999999999	747.0	0.16406475	0.4559996	-0.0038364062499999987	-0.005295643749999999	3.158426562500002E-4	8.078979296875001E-4
950.0	1000.5	764.0	0.15204756	0.63579273	-7.068935294117654E-4	0.010576066470588237	1.840889835640137E-4	9.336300129757786E-4
954.1058	1013.5802000000001	781.0	0.16396816	0.8110032	7.012117647058826E-4	0.010306498235294118	8.282972318339106E-5	-1.5856955017301106E-5
955.2659	1024.5956	797.0	0.15217863	0.83118534	-7.368456249999995E-4	0.0012613837499999975	-8.987858685661763E-5	-5.653196553308825E-4
956.0	1033.7625	814.0	0.077980444	0.6709451	-0.004364599176470589	-0.009425896470588238	-2.133972677335641E-4	-6.286635423875433E-4
959.0075	1047.03	830.0	0.05836768	0.6292196	-0.0012257977499999999	-0.002607843749999998	1.9617508915441184E-4	4.26128295036765E-4
959.9165	1065.0814	847.0	0.04321327	0.79128075	-8.914358823529411E-4	0.00953300882352941	1.9668345155709337E-5	7.141677984429063E-4
960.7763	1081.2107	864.0	0.04477773	1.075392	9.202705882352963E-5	0.01671242647058823	5.7850761245674756E-5	4.2231868512110707E-4
961.0	1094.19006	880.0	0.04509182	1.121043	1.9630624999999752E-5	0.0028531875000000068	-4.524777113970617E-6	-8.66202435661764E-4
962.0	1102.31006	897.0	0.015777461	0.81168056	-0.0017243740588235293	-0.018197790588235296	-1.0258851081314877E-4	-0.0012382928287197237
963.37634	1110.88184	913.0	0.025000053	0.42079598	5.764120000000001E-4	-0.02443028625	1.4379912867647058E-4	-3.8953097886029395E-4
964.3283	1121.9697	930.0	0.06475992	0.33637476	0.0023388157058823527	-0.00496595411764706	1.0367080622837368E-4	0.00114496071366782
962.7892	1136.4757	946.0	0.016553398	0.5906288	-0.003012907625	0.015890877499999997	-3.3448270818014705E-4	0.0013035519761029411
963.0	1149.42004	963.0	-0.026992643	0.8404286	-0.002561531823529412	0.014694105882352941	2.6551517733564012E-5	-7.039833044982683E-5
962.04913	1160.7051000000001	980.0	-0.07291591	0.9075622	-0.0027013686470588236	0.003949035294117648	-8.225695501730101E-6	-6.320629757785466E-4
961.0	1168.2534	996.0	-0.101096325	0.6831075	-0.0017612759375	-0.01402841875	5.8755794347426475E-5	-0.001123590877757353
959.2505	1176.9981699999998	1013.0	-0.10240819	0.44280162	-7.716852941176443E-5	-0.014135639999999998	9.906514165224915E-5	-6.307132352941029E-6
958.337	1186.31506	1029.0	-0.09224245	0.37693363	6.353587499999995E-4	-0.004116749374999999	4.4532954963235245E-5	6.261806640624999E-4
957.4848	1196.0911999999998	1046.0	-0.08428861	0.473566	4.678729411764708E-4	0.0056842570588235275	-9.852106401384045E-6	5.765297902249134E-4
955.6349	1207.1907	1063.0	-0.07483065	0.6199962	5.563505882352942E-4	0.008613541176470589	5.2045674740484355E-6	1.7231083044982713E-4
953.72107	1218.67346	1079.0	-0.10239746	0.72660035	-0.0017229256249999998	0.0066627593750000005	-1.424547633272059E-4	-1.2192386259191176E-4
951.8398	1227.64087	1096.0	-0.123940736	0.6864134	-0.0012672515294117647	-0.002363938235294121	2.680435856401383E-5	-5.309822123702424E-4
948.8986	1235.152	1113.0	-0.16608171	0.5542377	-0.0024788808235294115	-0.007775041176470582	-7.12723114186851E-5	-3.1830017301038004E-4
945.30743	1241.5901	1129.0	-0.19814622	0.38716766	-0.002004031875000001	-0.010441877500000002	2.9678059283088146E-5	-1.6667727022058875E-4
940.63715	1249.1505	1146.0	-0.26732883	0.3008242	-0.004069565294117648	-0.005079027058823532	-1.2150196583044978E-4	3.1546179065743943E-4
934.8126	1260.3747600000002	1162.0	-0.363418	0.42810637	-0.006005573125	0.007955135625000002	-1.2100048943014703E-4	8.146351677389709E-4
927.5779	1273.23865	1179.0	-0.45154023	0.69552153	-0.005183660588235293	0.015730303529411765	4.8347796280276914E-5	4.5736281790657434E-4
923.0588	1284.8236000000002	1195.0	-0.44308752	0.8610605	5.282943749999984E-4	0.010346185624999997	3.569971852022057E-4	-3.3650736902573553E-4
917.2227	1294.94324	1212.0	-0.40192032	0.8263589	0.0024216000000000007	-0.0020412705882352942	1.113709191176472E-4	-7.286738948961936E-4
913.4852	1302.02954	1229.0	-0.28439298	0.6014663	0.006913372941176469	-0.013228976470588235	2.6422193771626285E-4	-6.581003460207612E-4
909.6888	1307.4668000000001	1245.0	-0.18836628	0.3303762	0.006001668750000001	-0.01694313125	-5.698151194852925E-5	-2.3213467371323532E-4
907.0632	1313.9053	1262.0	-0.12460133	0.22023343	0.003750879411764706	-0.006478986470588235	-1.323993728373703E-4	6.155379282006921E-4
903.31555	1321.3689	1278.0	-0.14841858	0.271097	-0.0014885781249999999	0.003178973124999998	-3.274660960477941E-4	6.036224747242645E-4
899.5168	1331.4496	1295.0	-0.18414956	0.44379938	-0.002101822352941176	0.010158963529411768	-3.607318987889271E-5	4.105876708477512E-4
894.9636	1342.07275	1311.0	-0.24075164	0.6411884	-0.00353763	0.012336813749999998	-8.97379779411765E-5	1.361156387867644E-4
890.89044	1351.77386	1328.0	-0.28161454	0.7232646	-0.002403700000000002	0.004828011764705885	6.670176470588223E-5	-4.416942344290655E-4
885.81177	1360.98035	1345.0	-0.3010708	0.6740041	-0.0011444858823529414	-0.0028976764705882377	7.407141868512122E-5	-4.544522491349484E-4
881.14984	1368.1335	1361.0	-0.30125442	0.536708	-1.1476249999999716E-5	-0.008581006250000002	7.081310202205885E-5	-3.5520811121323527E-4
875.47955	1374.6939	1378.0	-0.33256134	0.38168266	-0.0018415835294117624	-0.00911913764705882	-1.0765336937716252E-4	-3.165478806228346E-5
864.5753	1381.28314	1395.0	-0.49448183	0.32114333	-0.009524734705882354	-0.0035611370588235296	-4.5195006920415245E-4	3.2694121107266415E-4
853.008	1389.27997	1411.0	-0.70121515	0.35524294	-0.0129208325	0.002131225625	-2.1225611213235285E-4	3.5577266773897064E-4
841.8071	1399.1929	1427.0	-0.8488236	0.49048448	-0.009225528125	0.00845259625	2.3095652343749998E-4	3.9508566406249996E-4
832.1286	1408.3071	1444.0	-0.82513577	0.6031321	0.0013934017647058803	0.006626330588235291	6.246429346885812E-4	-1.0742739186851228E-4
822.8382	1419.7941	1460.0	-0.65050906	0.6927451	0.010914169375000005	0.005600812500000003	5.950479756433827E-4	-6.409488051470547E-5
812.1801	1429.34985	1477.0	-0.5410952	0.6990972	0.0064361094117647046	3.7365294117646893E-4	-2.6341529195501764E-4	-3.0747997404844324E-4
796.96313	1439.8980000000001	1494.0	-0.7001423	0.67019457	-0.009355711764705883	-0.0017001547058823488	-9.289306574394462E-4	-1.2198868512110691E-4
782.0005	1447.9997600000002	1511.0	-0.9097296	0.5838824	-0.012328664705882356	-0.005077186470588237	-1.7487958477508663E-4	-1.9864892733564046E-4
769.10516	1453.4474500000001	1527.0	-0.9873382	0.41068015	-0.004850537500000002	-0.010825140625	4.673829503676471E-4	-3.592471346507352E-4
758.90564	1460.0755	1544.0	-0.8352332	0.29082328	0.008947352941176474	-0.007050404117647059	8.116406141868515E-4	2.2204332396193768E-4
747.9616	1467.3130999999998	1560.0	-0.63459635	0.282761	0.012539803124999999	-5.03892500000002E-4	2.245281364889703E-4	4.091569761029411E-4
732.0293	1477.64716	1577.0	-0.6384486	0.4335929	-2.2660294117647067E-4	0.008872464705882354	-7.509650627162629E-4	5.515504238754327E-4
712.02234	1489.1866	1593.0	-0.9721711	0.674802	-0.020857656249999995	0.01507556875	-0.0012894408318014704	3.876940027573529E-4
698.5	1498.5	1610.0	-1.18393	0.7685192	-0.01245640588235294	0.005512776470588232	4.941911980968856E-4	-5.625171929065746E-4
687.23486	1506.84344	1627.0	-1.0026308	0.664121	0.010664658823529412	-0.006141070588235294	0.0013600626297577852	-6.855204152249133E-4
675.82715	1514.24164	1643.0	-0.70595074	0.50299245	0.018542503749999995	-0.010070534374999995	4.923653079044114E-4	-2.4559148667279383E-4
658.0384	1520.6539	1660.0	-0.6755561	0.34760538	0.0017879200000000017	-0.009140415882352941	-9.855637499999997E-4	5.4712852508650235E-5
640.3632	1528.283	1677.0	-0.92726505	0.33293304	-0.014806408823529415	-8.630788235294121E-4	-9.761369896193775E-4	4.869021799307958E-4
627.20575	1534.86285	1693.0	-1.1135385	0.3615668	-0.011642090624999997	0.0017896100000000005	1.9776988740808862E-4	1.6579305147058828E-4
612.4877	1542.3388	1710.0	-0.96822023	0.41560018	0.008548133529411764	0.0031784341176470565	0.0011876602443771625	8.169553633217977E-5
592.70374	1551.77106	1726.0	-0.9593242	0.48994872	5.560018750000034E-4	0.004646783750000001	-4.99508228400735E-4	9.177185202205904E-5
574.9362	1558.8989000000001	1743.0	-1.0649685	0.5345751	-0.006214370588235296	0.002625081176470586	-3.982572037197235E-4	-1.1892368079584795E-4
561.5206	1564.4911499999998	1760.0	-1.0759058	0.44971073	-6.433705882352899E-4	-0.00499202176470588	3.277058823529415E-4	-4.480648788927333E-4
549.85925	1568.7135600000001	1776.0	-0.876145	0.3070577	0.012485049999999998	-0.008915814375000001	8.205262867647054E-4	-2.4523703814338253E-4
533.58795	1572.536	1793.0	-0.7300738	0.17295776	0.008592423529411763	-0.007888231764705883	-2.2897802768166088E-4	6.044603589965401E-5
516.60245	1576.31055	1809.0	-0.80161554	0.11774425	-0.004471358750000001	-0.0034508443749999996	-8.164863924632353E-4	2.773367118566177E-4
502.0694	1577.9901	1826.0	-0.97036856	0.105292454	-0.009926648235294119	-7.324585882352942E-4	-3.2089938148788927E-4	1.599050462802768E-4
490.41208	1579.9176	1842.0	-0.9539869	0.07460101	0.0010238537500000047	-0.00191821525	6.844063740808827E-4	-7.41097913602941E-5
478.68973	1581.0	1859.0	-0.7200886	0.04690684	0.013758723529411765	-0.0016290688235294116	7.491099870242212E-4	1.7008613321799313E-5
460.5976	1580.28864	1876.0	-0.71428365	-0.025004875	3.414676470588188E-4	-0.004230100882352941	-7.892503460207615E-4	-1.5300188581314882E-4
445.21246	1579.40155	1892.0	-0.9085263	-0.09040614	-0.012140165624999998	-0.0040875790625	-7.801020795036761E-4	8.907613740808827E-6
433.12988	1576.52167	1909.0	-0.9706943	-0.17459472	-0.0036569411764705885	-0.004952269411764707	4.990132028546711E-4	-5.086413819204159E-5
424.5685	1576.0	1926.0	-0.7722528	-0.18983014	0.011673029411764709	-8.962011764705883E-4	9.017629757785469E-4	2.3859224913494817E-4
415.0567	1573.81134	1942.0	-0.48119876	-0.15538271	0.018190877499999997	0.002152964375	4.0736550551470554E-4	1.9057284696691177E-4
403.37924	1571.89655	1959.0	-0.41621676	-0.12258497	0.003822470588235293	0.0019292788235294122	-8.452004065743943E-4	-1.3157973615916934E-5
390.96646	1568.98883	1975.0	-0.6054143	-0.13809465	-0.011824846249999996	-9.693550000000007E-4	-9.779573023897055E-4	-1.811646139705883E-4
375.90982	1566.2275	1992.0	-0.8302815	-0.16623704	-0.013227482352941178	-0.0016554347058823523	-8.250800605536365E-5	-4.035762975778538E-5
363.78214	1562.50916	2008.0	-0.9229759	-0.23368117	-0.005793399999999997	-0.0042152581249999994	4.6463014705882383E-4	-1.5998896369485294E-4
351.92154	1555.281	2025.0	-0.8376669	-0.33208197	0.005018176470588233	-0.005788282352941177	6.3597508650519E-4	-9.253083693771631E-5
335.40915	1546.2046	2042.0	-0.83060503	-0.5194222	4.1540411764706036E-4	-0.011020013529411761	-2.707513148788925E-4	-3.0774889273356377E-4
316.5204	1538.2080999999998	2058.0	-1.0137	-0.63602537	-0.011443435625000005	-0.007287698125000006	-7.411774839154416E-4	2.3326971277573473E-4
297.91327	1530.7653	2075.0	-1.188976	-0.6261417	-0.01031035294117647	5.813923529411772E-4	6.665192257785498E-5	4.628876751730107E-4
286.62878	1526.5429	2091.0	-1.1100005	-0.4439191	0.0049359687500000055	0.0113889125	9.528951056985297E-4	6.754700091911765E-4
273.48157	1522.87036	2108.0	-0.8519509	-0.2201565	0.015179388235294118	0.013162505882352942	6.02554087370242E-4	1.0432902249134949E-4
251.75641	1516.25214	2125.0	-0.8368504	-0.17256323	8.882647058823507E-4	0.0027996041176470586	-8.406543252595158E-4	-6.095824567474049E-4
232.34955	1507.7497600000002	2141.0	-1.1058502	-0.32420635	-0.016812487499999994	-0.009477694999999998	-0.0011062970128676466	-7.673311948529411E-4
219.55998	1496.56	2158.0	-1.1867886	-0.5851265	-0.004761082352941187	-0.01534824411764706	7.089061851211063E-4	-3.4532641868512126E-4
206.87898	1481.2903000000001	2175.0	-0.9638575	-0.90048474	0.013113594117647061	-0.018550484705882355	0.0010514515570934264	-1.8836709342560562E-4
195.0	1466.0	2191.0	-0.62819517	-1.0906415	0.020978895625	-0.011884797500000002	4.915813442095587E-4	4.1660545036764705E-4
181.36865	1455.7445699999998	2208.0	-0.54840565	-0.9836551	0.004693501176470592	0.0062933176470588255	-9.579643793252594E-4	0.0010693008910034605
169.58186	1445.81824	2224.0	-0.6541326	-0.7708343	-0.006607934374999999	0.013301300000000002	-7.063397219669119E-4	4.3799889705882353E-4
160.15404	1431.6464999999998	2241.0	-0.65960675	-0.64996487	-3.2200882352941565E-4	0.007109966470588232	3.697603265570931E-4	-3.641960899653982E-4
153.96263	1411.863	2257.0	-0.4645053	-0.8673701	0.012193840625	-0.013587826875	7.822405905330885E-4	-0.0012936120840992644
148.18254	1394.73016	2274.0	-0.29085818	-1.1595232	0.010214536470588235	-0.017185476470588233	-1.1642965614186857E-4	-2.116264467993078E-4
145.20074	1383.2045	2290.0	-0.11814476	-1.1619166	0.01079458875	-1.495875000000063E-4	3.625326746323535E-5	0.0010647430606617642
142.30395	1371.1276	2307.0	-0.042919755	-0.8568064	0.004425000294117648	0.017947658823529417	-3.746816738754325E-4	0.0010645439013840837
140.5	1357.0	2323.0	-0.016372565	-0.6454209	0.001659199375	0.01321159375	-1.72862557444853E-4	-2.960040670955885E-4
138.52329	1335.2329	2340.0	-0.023481952	-0.8911517	-4.1819923529411775E-4	-0.014454752941176471	-1.2219991825259516E-4	-0.0016274321583044983
136.655914	1322.9355	2357.0	-0.042656463	-1.0412754	-0.0011279124117647057	-0.00883080588235294	-4.1747833910034584E-5	3.3082041522491365E-4
134.83497	1312.0099	2373.0	-0.08273164	-0.9217753	-0.0025046985625	0.00746875625	-8.604913442095588E-5	0.0010187226332720586
131.90879	1300.3616	2390.0	-0.12895148	-0.6594682	-0.0027188141176470596	0.015429829411764706	-1.25950326557094E-5	4.6829842128027685E-4
130.0	1283.2583	2406.0	-0.16091694	-0.617376	-0.00199784125	0.0026307624999999946	4.506080422794122E-5	-7.999416819852945E-4
128.0	1264.3851300000001	2423.0	-0.14676465	-1.0121006	8.324876470588242E-4	-0.02321909411764705	1.664899351211073E-4	-0.0015205798010380616
127.75703	1250.4578999999999	2440.0	-0.08261705	-1.1847805	0.0037733882352941174	-0.010157641176470595	1.729941522491349E-4	7.683207612456739E-4
127.0	1240.7323000000001	2456.0	-0.0021562013	-0.9493945	0.00502880304375	0.014711624999999999	7.846342552849268E-5	0.0015543291360294123
127.0	1229.72485	2473.0	0.037581783	-0.6042538	0.0023375284882352944	0.020302394117647064	-1.583102679714533E-4	3.288687716262979E-4
128.40964	1215.7229	2489.0	0.070465535	-0.5115802	0.0020552344999999997	0.0057920999999999945	-1.7643374264705917E-5	-9.068933823529418E-4
128.0	1198.3260500000001	2506.0	0.067757264	-0.7625445	-1.5931005882352932E-4	-0.014762605882352937	-1.3026732698961935E-4	-0.0012091003460207607
130.14981	1182.8015	2523.0	0.090793796	-1.0529664	0.0013550901176470587	-0.017083641176470595	8.90823633217993E-5	-1.36531487889274E-4
131.01237	1170.9258	2539.0	0.10449684	-1.0178545	8.564402499999998E-4	0.0021944937499999984	-3.116561672794118E-5	0.001204883432904412
131.92867	1156.5707	2556.0	0.08458467	-0.8713867	-0.0011713041176470585	0.00861575294117648	-1.1927908044982696E-4	3.777211288927342E-4
132.80074000000002	1137.1918	2572.0	0.06542439	-0.8735418	-0.0011975175000000001	-1.3469375000000477E-4	-1.63833639705885E-6	-5.469029181985303E-4
133.695015	1119.7449000000001	2589.0	0.055509117	-1.0526325	-5.832513529411766E-4	-0.010534747058823532	3.613330276816609E-5	-6.117678416955015E-4
135.58276999999998	1106.5034	2605.0	0.069210075	-1.1007956	8.56309875E-4	-0.003010193750000001	8.997257674632354E-5	4.702845818014707E-4
134.51038	1096.5519	2622.0	0.048789464	-0.8418117	-0.0012012124117647058	0.015234347058823532	-1.2103072275086504E-4	0.0010732082828719726
136.33774	1083.6358599999999	2638.0	0.034267038	-0.59700656	-9.076516249999999E-4	0.015300321250000005	1.834754917279412E-5	4.123386948529616E-6
138.24451399999998	1066.7993000000001	2655.0	0.065751664	-0.64481175	0.0018520368235294118	-0.0028120700000000033	1.6233461461937716E-4	-0.0010654347794117652
140.11923000000002	1051.0461	2672.0	0.109969795	-0.90581006	0.0026010665294117644	-0.01535284176470588	4.406057093425604E-5	-7.376924567474045E-4
142.95101	1040.245	2688.0	0.1771618	-0.9857495	0.004199500312500001	-0.004996214999999998	9.990211144301478E-5	6.472891727941176E-4
144.83551	1032.658	2705.0	0.19824079	-0.7183287	0.0012399405882352937	0.01573063529411764	-1.7409174848615923E-4	0.0012192264878892727
146.77391	1024.9044	2721.0	0.13535857	-0.35945976	-0.003930138749999999	0.02242930875	-3.2312995863970583E-4	4.186670909926476E-4
149.64722	1015.1167	2738.0	0.14145926	-0.2662189	3.5886411764705835E-4	0.005484756470588237	2.522942863321799E-4	-9.967383693771628E-4
152.98013	1004.0596	2755.0	0.16879283	-0.46983042	0.0016078570588235295	-0.011977148235294121	7.347017301038065E-5	-0.0010271708650519036
158.25595	989.0695000000001	2771.0	0.2613118	-0.7984284	0.005782435624999999	-0.02053737375	2.6091116038602934E-4	-5.350140946691175E-4
161.55054	979.6237000000001	2788.0	0.30168507	-0.849949	0.0023748982352941187	-0.0030306235294117597	-2.0044337586505178E-4	0.0010298088365051905
167.60321	971.1957	2805.0	0.34601966	-0.69317615	0.0026079170588235298	0.009221932352941175	1.3706989619377123E-5	7.207385813148786E-4
175.07034	963.9296999999999	2821.0	0.42178175	-0.45874184	0.004735130625	0.014652144374999999	1.329508478860294E-4	3.393882513786765E-4
184.63652	956.2908	2838.0	0.5374159	-0.3171337	0.006802008823529408	0.008329890588235293	1.2158107050172986E-4	-3.7189728157439444E-4
193.9342	947.2789	2854.0	0.65061504	-0.3489195	0.007074946250000005	-0.0019866124999999984	1.7058589154412347E-5	-6.447814430147057E-4
203.54929	936.4507000000001	2871.0	0.69691783	-0.5544881	0.00272369352941176	-0.012092270588235296	-2.5595604238754383E-4	-5.944504757785469E-4
211.44223	925.3367000000001	2887.0	0.6078393	-0.69014496	-0.005567408124999999	-0.00847855375	-5.18193853400735E-4	2.2585730238970604E-4
217.5	915.5	2904.0	0.45739645	-0.7283958	-0.008849579411764704	-0.002250049411764706	-1.930688992214532E-4	3.663826081314878E-4
224.56662	907.4332999999999	2921.0	0.34763545	-0.6290897	-0.006456529411764706	0.0058415352941176505	1.407676470588234E-4	4.7597557093425626E-4
233.34477	901.1931	2937.0	0.37640014	-0.44445845	0.0017977931249999989	0.011539453124999998	5.15895158547794E-4	3.561198644301467E-4
247.2429	894.5338999999999	2954.0	0.60665196	-0.31978273	0.013544224705882353	0.007333865882352941	6.90966563581315E-4	-2.473874848615916E-4
259.15652	887.9218000000001	2970.0	0.83653975	-0.2926852	0.014367986875000002	0.0016935956250000023	5.148513556985307E-5	-3.5251689108455866E-4
268.70651	882.2201	2987.0	0.88080645	-0.3031582	0.002603923529411764	-6.160588235294124E-4	-6.920037262110729E-4	-1.358620263840832E-4
275.26825	877.4878000000001	3004.0	0.6392271	-0.30389497	-0.014210549999999999	-4.3339411764705747E-5	-9.89086678200692E-4	3.36893771626298E-5
282.7642	871.2357999999999	3020.0	0.36565623	-0.29152542	-0.017098179375	7.730968750000004E-4	-1.8047683593750015E-4	5.102726792279414E-5
290.888	864.6895999999999	3037.0	0.28026167	-0.33042106	-0.005023209411764706	-0.002287978823529412	7.102923507785468E-4	-1.800632763840831E-4
301.9576	857.0283	3054.0	0.46822882	-0.42473686	0.011056891176470587	-0.005547988235294118	9.458882698961937E-4	-1.9176525951557092E-4
315.5622	849.5359000000001	3070.0	0.7258809	-0.4925923	0.016103255000000004	-0.004240964999999999	3.153977389705885E-4	8.16889522058824E-5
328.43317	842.181	3087.0	0.90354455	-0.5095612	0.010450802941176467	-9.98170588235298E-4	-3.324971799307963E-4	1.9075261245674716E-4
340.60184	836.7994000000001	3103.0	0.90607744	-0.42638713	1.5830562500000062E-4	0.005198379375000003	-6.432810822610291E-4	3.872843727022063E-4
348.85684	833.0715	3120.0	0.7538602	-0.30287308	-0.008953955294117648	0.007265532352941175	-5.360153481833911E-4	1.2159723399653956E-4
357.98224	831.2036	3137.0	0.5177057	-0.12424841	-0.013891441176470584	0.010507333529411765	-2.904403460207609E-4	1.9069418685121117E-4
370.09467	829.2722000000001	3153.0	0.48297933	-0.008527576	-0.002170398125000004	0.0072325521250000005	7.325651907169112E-4	-2.0467383777573528E-4
384.59927	827.3430000000001	3170.0	0.6861132	0.007879055	0.011949051176470589	9.650959411764704E-4	8.30555841262976E-4	-3.6867389316609005E-4
399.0	825.5	3186.0	0.9205636	-0.047505897	0.014653150000000004	-0.0034615595	1.6900617647058844E-4	-2.766659650735294E-4
410.08856	825.0	3203.0	0.9465804	-0.0572869	0.001530399999999997	-5.75353117647059E-4	-7.719264705882356E-4	1.6977684602076124E-4
420.35934	824.0	3220.0	0.76401114	-0.048112363	-0.010739368235294115	5.396786470588238E-4	-7.217510726643595E-4	6.55901038062284E-5
435.51804	824.0	3237.0	0.6802697	0.0032321191	-0.004925967058823533	0.0030202636529411764	3.4196477508650485E-4	1.459167650519031E-4
453.50854	822.9491	3253.0	0.8688059	0.007999013	0.011783512500000003	2.9793086874999996E-4	0.001044342472426471	-1.7014579901194853E-4
470.1838	823.0	3269.0	1.1008556	0.0012832758	0.014503106250000002	-4.1973357499999997E-4	1.6997460937499993E-4	-4.485402773437499E-5
481.06793	823.8136	3286.0	1.0970838	0.0073748524	-2.2187058823529363E-4	3.5832803529411766E-4	-8.661751081314879E-4	4.5768330017301036E-5
491.14255	824.6904	3302.0	0.7562149	0.05058785	-0.021304306250000002	0.00270081235	-0.0013176522288602943	1.4640526966911763E-4
507.50095	825.6112	3320.0	0.5973928	0.086646795	-0.008823450000000004	0.0020032747222222223	6.933809027777777E-4	-3.875209043209875E-5
524.1569	826.4619	3336.0	0.79549766	0.09572249	0.012381553750000003	5.672309374999997E-4	0.0013253127343750004	-8.975273654513892E-5
539.9065	828.3633	3353.0	1.0176754	0.095791645	0.013069278823529406	4.067941176470665E-6	4.0454416089964895E-5	-3.3127235077854646E-5
550.1065	830.2212999999999	3369.0	0.9868503	0.11430229	-0.0019265687499999962	0.0011569153125000004	-9.372404733455877E-4	7.20529607077206E-5
562.66614	835.2855	3385.0	0.7493614	0.21834026	-0.01484305625	0.0065023731250000005	-8.072804687500003E-4	3.3409111328125E-4
578.86566	840.9552000000001	3402.0	0.6638884	0.34355792	-0.005027823529411759	0.007365744705882353	5.773666306228378E-4	5.0786563581314854E-5
594.8483	848.4241999999999	3419.0	0.8596897	0.4796825	0.011517723529411762	0.008007328235294117	9.732674740484423E-4	3.7740207612456694E-5
607.6028	857.0685000000001	3435.0	0.97754294	0.5903674	0.007365827499999998	0.0069178062499999984	-2.594935018382352E-4	-6.80951240808824E-5
618.28625	866.2863	3452.0	0.857722	0.6401445	-0.007048290588235293	0.002928064705882354	-8.478892993079583E-4	-2.346906790657438E-4
628.7216	874.1266	3468.0	0.5805757	0.6059918	-0.017321643749999997	-0.0021345437500000022	-6.42084572610294E-4	-3.1641302849264724E-4
641.9849	881.7057	3485.0	0.5473032	0.52999526	-0.0019572058823529434	-0.004470384705882353	9.037904628027678E-4	-1.3740240916955006E-4
657.47577	888.1003000000001	3502.0	0.7335918	0.4215227	0.010958152941176472	-0.006380738823529412	7.597269896193774E-4	-1.1237377162629754E-4
673.2316	894.4618	3519.0	0.9805249	0.35565847	0.014525476470588236	-0.0038743664705882335	2.0984256055363315E-4	1.474336678200693E-4
683.0366	901.0219999999999	3535.0	0.9198953	0.3425482	-0.003789350000000004	-8.193918749999987E-4	-0.001144676654411765	1.9093591222426467E-4
692.59705	910.597	3551.0	0.71332806	0.43223342	-0.012910452499999996	0.005605326249999997	-5.700689062499995E-4	4.0154488281249974E-4
702.89746	923.7137	3567.0	0.48237446	0.6392028	-0.014434600000000002	0.012935586249999999	-9.525921875000042E-5	4.581412500000001E-4
714.3831	937.1135999999999	3585.0	0.4685203	0.86389726	-7.696755555555558E-4	0.012483025555555558	7.591624691358025E-4	-2.5142260802468923E-5
724.0394	947.6473000000001	3601.0	0.57946694	0.9060432	0.006934164999999999	0.002634121250000003	4.8149003472222217E-4	-6.155565190972222E-4
733.5	957.5	3618.0	0.6251021	0.7642299	0.0026844211764705888	-0.008341958823529413	-2.4998493079584765E-4	-6.456517690311422E-4
738.9178	965.2238	3634.0	0.4725341	0.54127586	-0.009535499999999999	-0.013934627499999998	-7.637450735294118E-4	-3.4954179227941154E-4
743.5525	975.3812	3651.0	0.2755018	0.4380885	-0.011590135294117647	-0.0060698447058823565	-1.2086089965397928E-4	4.6263428200692E-4
747.18524	988.6483000000001	3667.0	0.1297837	0.5851855	-0.009107381250000001	0.009193562500000002	1.5517212775735284E-4	9.539629503676475E-4
750.02124	1005.0954999999999	3684.0	0.067956485	0.8702487	-0.0036368950000000002	0.016768423529411762	3.217933088235295E-4	4.4558006055363296E-4
752.86334	1018.0432000000001	3700.0	0.065542035	1.0175843	-1.509031249999999E-4	0.009208475	2.1787449218750002E-4	-4.724967830882351E-4
754.77826	1028.6696	3717.0	0.09157771	0.9271405	0.0015315102941176476	-0.0053202235294117625	9.896549524221456E-5	-8.546293252595155E-4
756.6724	1039.0345	3734.0	0.08292964	0.6799144	-5.087100000000004E-4	-0.014542711764705882	-1.200129584775087E-4	-5.424993079584775E-4
758.5	1051.5	3750.0	0.07927522	0.57627684	-2.2840125000000034E-4	-0.006477347500000001	1.7519296875000006E-5	5.040852665441175E-4
762.9006	1067.6023	3767.0	0.15018645	0.73691493	0.004171248823529412	0.009449299411764703	2.588029455017301E-4	9.368615830449826E-4
763.0	1082.0143	3784.0	0.13781373	0.9347136	-7.278070588235296E-4	0.011635215882352945	-2.8817975778546714E-4	1.2858332179930832E-4
765.2054	1090.8215300000002	3800.0	0.115694955	0.8580849	-0.0013824234374999996	-0.00478929375	-4.091352366727937E-5	-0.001026531852022059
765.0	1097.2063	3817.0	0.03273929	0.5409632	-0.0048797450000000004	-0.018654217647058827	-2.057247977941177E-4	-8.155837586505193E-4
766.0	1102.9463	3833.0	-0.01297581	0.23002249	-0.0028571937499999997	-0.019433794375	1.2640945312500005E-4	-4.8723545496323325E-5
766.0	1109.2796600000001	3850.0	-0.007999568	0.12096435	2.9272011764705887E-4	-0.0064151847058823526	1.8528905103806228E-4	7.658005687716263E-4
767.0	1117.6897	3867.0	0.017236318	0.26082057	0.001484463882352941	0.008226836470588235	7.010257439446366E-5	8.612953633217992E-4
766.4109	1129.71277	3883.0	1.1585772E-4	0.5537133	-0.0010700287675	0.018305795625	-1.596557906158088E-4	6.299349471507353E-4
766.0	1145.0	3899.0	-0.025733903	0.8796509	-0.001615610045	0.020371100000000003	-3.409882984375E-5	1.2908152343750023E-4
763.62335	1155.2599	3916.0	-0.104926	0.9482342	-0.004658358647058824	0.004034311764705883	-1.7898521188581314E-4	-9.609875432525952E-4
761.706	1165.47	3933.0	-0.15469669	0.8358437	-0.002927687647058823	-0.006611205882352944	1.0180417647058827E-4	-6.262069204152251E-4
759.8346	1174.8269	3949.0	-0.1724812	0.62018484	-0.0011115318750000002	-0.01347867875	1.1350973575367644E-4	-4.29217054227941E-4
759.0	1182.9569000000001	3966.0	-0.13127106	0.437066	0.0024241258823529416	-0.010771696470588232	2.079798680795848E-4	1.59234251730104E-4
758.0	1192.47534	3982.0	-0.07621665	0.42850402	0.003440900625	-5.351237500000015E-4	6.354842141544114E-5	6.397857950367644E-4
756.2106	1202.7367	3999.0	-0.047845934	0.530368	0.0016688656470588235	0.00599199882352941	-1.0423735164359861E-4	3.8394838667820064E-4
754.3054	1212.4728	4016.0	-0.07869895	0.6006352	-0.0018148832941176473	0.004133364705882358	-2.049264083044983E-4	-1.0933141868512067E-4
751.42944	1221.2822	4032.0	-0.14687999	0.6111301	-0.004261314999999999	6.559312499999984E-4	-1.5290198161764697E-4	-2.173395909926475E-4
749.5444	1228.8226300000001	4049.0	-0.1765141	0.52117366	-0.0017431829411764716	-0.0052915552941176485	1.4812541522491338E-4	-3.498521496539792E-4
747.62286	1234.1315	4066.0	-0.15425946	0.37157008	0.0013090964705882364	-0.008800210588235291	1.7954584775086517E-4	-2.063914878892731E-4
744.8004	1238.59863	4082.0	-0.14720105	0.22709471	4.411506249999992E-4	-0.009029710625000001	-5.4246615349264825E-5	-1.4343752297794367E-5
741.9202	1243.2394	4099.0	-0.16231245	0.17802511	-8.88905882352941E-4	-0.0028864470588235306	-7.823861807958471E-5	3.6136844506920413E-4
737.10736	1247.839	4115.0	-0.22592345	0.18121482	-0.0039756875	1.9935687500000077E-4	-1.929238511029412E-4	1.928627458639707E-4
731.34143	1253.65857	4132.0	-0.3280695	0.26494184	-0.006008591176470589	0.0049251188235294105	-1.1958256920415227E-4	2.779859969723182E-4
723.3164	1262.6835999999998	4149.0	-0.4447659	0.4234002	-0.0068644941176470575	0.00932108	-5.034723183390993E-5	2.585859515570935E-4
713.64557	1274.0254	4166.0	-0.59851104	0.62989014	-0.009043831764705882	0.012146467058823529	-1.2819633217993088E-4	1.661992387543252E-4
704.8356	1284.70557	4182.0	-0.6791763	0.784297	-0.0050415787499999976	0.009650428750000002	2.501408134191178E-4	-1.560023943014704E-4
698.8273	1293.9546	4198.0	-0.5806919	0.76446056	0.006155274999999995	-0.0012397775000000041	6.998033593749995E-4	-6.806378906250004E-4
693.06287	1298.93713	4215.0	-0.41603237	0.5428162	0.009685854705882357	-0.013037903529411764	2.076811591695507E-4	-6.940074134948094E-4
688.6182	1303.5726300000001	4232.0	-0.24541736	0.26766402	0.010036177058823528	-0.016185422352941174	2.0607197231833602E-5	-1.851481660899653E-4
683.82684	1308.1731	4248.0	-0.17827997	0.13406958	0.0041960868749999995	-0.0083496525	-3.6500563648897053E-4	4.897356158088234E-4
677.2778	1312.7916	4265.0	-0.24115226	0.13342091	-0.00369837	-3.8157058823528826E-5	-4.6437981617647055E-4	4.889114965397925E-4
668.1241	1319.438	4281.0	-0.41704544	0.27194005	-0.010993323749999999	0.008657446249999999	-4.5593460937499997E-4	5.434752068014704E-4
657.0025	1326.8557	4298.0	-0.62787056	0.41865784	-0.012401477647058822	0.008630458235294118	-8.28325821799308E-5	-1.5875302768165277E-6
644.4412	1334.37256	4315.0	-0.83758754	0.4966694	-0.012336292941176474	0.004588915294117646	3.834394463667558E-6	-2.3773782006920424E-4
634.5247	1341.9802	4331.0	-0.84563446	0.5259837	-5.029324999999973E-4	0.0018321437500000044	7.395850275735298E-4	-1.722982215073526E-4
627.0312	1346.78754	4348.0	-0.6416925	0.43884954	0.01199658588235294	-0.005125538823529416	7.352657871972316E-4	-4.092754455017306E-4
621.2831	1351.47797	4365.0	-0.41850036	0.31141722	0.013128949411764705	-0.0074960188235294115	6.660961937716266E-5	-1.394399999999997E-4
613.44617	1356.2768999999998	4381.0	-0.30522367	0.2233169	0.007079793125000001	-0.005506269999999999	-3.78072267922794E-4	1.2435930147058829E-4
604.01807	1359.9928	4397.0	-0.36665952	0.17157951	-0.003839740625000001	-0.0032335868750000014	-6.824708593750001E-4	1.4204269531249984E-4
589.66473	1363.8337999999999	4414.0	-0.64731187	0.17320529	-0.01650896176470588	9.563411764706006E-5	-7.4524830233564E-4	1.958365289792389E-4
577.0689	1365.7862	4431.0	-0.89639986	0.15953644	-0.014652234705882354	-8.040500000000006E-4	1.0921923875432509E-4	-5.292259515570945E-5
568.3968	1366.6508	4447.0	-0.86524	0.0638956	0.0019474912500000024	-0.0059775525	0.0010374828722426472	-3.2334390625E-4
560.8688	1367.0	4464.0	-0.60393745	-0.013799619	0.01537073823529412	-0.004570307	7.896027638408304E-4	8.277914705882355E-5
554.6151	1367.0	4480.0	-0.33491585	-0.06365225	0.016813849999999998	-0.0031157894374999997	9.019448529411743E-5	9.090734765625002E-5
546.71655	1367.0	4497.0	-0.24949032	-0.071162514	0.00502503117647059	-4.417802352941178E-4	-6.934599307958475E-4	1.572946589532872E-4
537.10034	1368.0	4514.0	-0.4023792	-0.0072377273	-0.008993463529411765	0.0037602815705882354	-8.246173356401385E-4	2.471801062283737E-4
523.2719	1368.0	4530.0	-0.6691757	0.015187479	-0.016674781250000003	0.00140157539375	-4.800823575367649E-4	-1.474191360523897E-4
510.35132	1368.0	4547.0	-0.8820358	0.017709052	-0.012521182352941177	1.4832782352941173E-4	2.443293468858133E-4	-7.372044530709342E-5
500.65207	1367.163	4563.0	-0.896635	-0.015746875	-9.124499999999952E-4	-0.0020909954374999998	7.255457720588238E-4	-1.399577038143382E-4
492.05875	1366.2647	4580.0	-0.6865268	-0.064341635	0.01235930588235294	-0.0028585152941176467	7.806915224913491E-4	-4.514822685986159E-5
484.00653	1364.4013	4597.0	-0.4450745	-0.11117199	0.014203076470588235	-0.0027547267647058827	1.0845709342560561E-4	6.105207612456709E-6
473.93222	1361.9774	4613.0	-0.38617823	-0.15141208	0.0036810168749999983	-0.0025150056250000004	-6.576287247242648E-4	1.4982571231617644E-5
461.26294	1358.21796	4630.0	-0.588018	-0.22002484	-0.011872927647058825	-0.0040360447058823525	-9.149379130622838E-4	-8.947288711072659E-5
445.02618	1353.2598	4646.0	-0.8808479	-0.29497	-0.01830186875	-0.004684072500000001	-4.0180881893382334E-4	-4.050173713235301E-5
433.43762	1347.7188	4663.0	-0.9674081	-0.37654757	-0.005091776470588234	-0.004798680588235293	7.770642517301038E-4	-6.741652249134868E-6
424.0923	1341.0692	4679.0	-0.8604458	-0.44684225	0.006685143749999997	-0.0043934175	7.360575137867645E-4	2.5328943014705846E-5
415.5521	1334.41406	4696.0	-0.57345283	-0.47740906	0.016881939411764708	-0.0017980476470588235	5.998115095155712E-4	1.5266881487889273E-4
407.068	1329.4272	4713.0	-0.358429	-0.42647922	0.012648460588235296	0.0029958729411764706	-2.490281660899654E-4	2.8199532871972315E-4
396.0964	1323.89844	4729.0	-0.40318152	-0.33942103	-0.002797032500000001	0.005441136874999999	-9.653433180147061E-4	1.528289958639705E-4
383.05	1319.3071	4746.0	-0.65334064	-0.2713498	-0.014715242352941178	0.004004190000000002	-7.010711678200692E-4	-8.452628676470569E-5
371.38287	1313.6914000000002	4763.0	-0.8142754	-0.26809588	-0.009466750588235292	1.914070588235274E-4	3.0873480968858155E-4	-2.242813494809691E-4
362.34177	1308.005	4779.0	-0.7622421	-0.3084525	0.003252081249999997	-0.0025222887500000006	7.949269898897055E-4	-1.696059880514705E-4
355.99167	1303.2438	4796.0	-0.5319487	-0.322481	0.013546670588235292	-8.252058823529411E-4	6.055640787197233E-4	9.98284039792388E-5
351.63287	1295.5104999999999	4812.0	-0.2547925	-0.3807659	0.017322262500000005	-0.0036428062499999983	2.3597449448529452E-4	-1.7610002297794108E-4
345.1557	1286.2595000000001	4829.0	-0.16468863	-0.4972199	0.005300227647058822	-0.006850235294117647	-7.071785207612461E-4	-1.886722967128029E-4
338.65195	1274.9778999999999	4845.0	-0.23778659	-0.65654933	-0.004568622499999999	-0.009958089375000003	-6.168031341911764E-4	-1.9424088005514723E-4
332.71848	1264.958	4862.0	-0.3432718	-0.77020746	-0.006205012352941178	-0.0066857723529411715	-9.625822664359876E-5	1.9248923659169598E-4
326.41925	1257.4193	4879.0	-0.38983193	-0.6724459	-0.002738831176470587	0.005750679999999995	2.03893010380623E-4	7.315560207612451E-4
318.84467	1250.38354	4895.0	-0.4217686	-0.4833248	-0.001996041875	0.011820068750000003	4.6424331341911687E-5	3.793367968750005E-4
311.37012	1243.3701	4912.0	-0.4546191	-0.34647277	-0.0019323823529411768	0.008050119411764707	3.744677768166073E-6	-2.217617257785468E-4
306.124	1232.2480500000001	4929.0	-0.42416587	-0.4204437	0.0017913664705882352	-0.004351231176470588	2.1904404844290659E-4	-7.294912110726644E-4
301.45026	1216.3507	4945.0	-0.3380838	-0.7397453	0.005380129375000001	-0.019956350000000005	2.2429768152573535E-4	-9.753199264705885E-4
297.90567	1197.6855500000001	4962.0	-0.21173115	-1.121661	0.0074325088235294105	-0.022465629411764703	1.2072820285467117E-4	-1.4760467128027637E-4
296.03912	1185.2347399999999	4978.0	-0.1052869	-1.2278352	0.006652765625	-0.006635887499999993	-4.873394990808814E-5	9.893588694852944E-4
296.0	1176.8872999999999	4995.0	-0.009301691	-0.93469155	0.005646188764705883	0.01724374411764705	-5.9210403546712794E-5	0.0014046842128027672
296.0	1168.16064	5011.0	0.0698989	-0.5067701	0.0049500369375	0.026745090625000002	-4.350948920036767E-5	5.938341567095595E-4
297.0	1157.9459000000002	5028.0	0.13416092	-0.31515518	0.003780118823529411	0.011271465882352942	-6.881871258650523E-5	-9.102132201557094E-4
298.455	1145.8152	5045.0	0.14870292	-0.4686562	8.554117647058823E-4	-0.009029471764705884	-1.720415916955017E-4	-0.0011941728027681665
302.69144	1133.9256599999999	5061.0	0.21192442	-0.7047745	0.003951343750000001	-0.014757393749999997	1.934957490808824E-4	-3.57995124080882E-4
307.4613	1123.8467	5078.0	0.30964586	-0.7680815	0.0057483199999999995	-0.0037239411764705883	1.0570448529411757E-4	6.490266219723182E-4
311.31238	1117.5315	5095.0	0.34956998	-0.5770826	0.002348477647058824	0.011235229411764705	-1.9999072664359855E-4	8.799512110726642E-4
315.89597	1112.156	5110.0	0.34810826	-0.33673215	-9.744799999999998E-5	0.016023363333333332	-1.630617098039216E-4	3.1920892810457515E-4
320.6062	1107.3938	5128.0	0.29931545	-0.14768817	-0.002710711666666668	0.010502443333333333	-1.4518131481481487E-4	-3.067177777777777E-4
325.55893	1102.6616	5144.0	0.29085034	-0.1252539	-5.290693749999999E-4	0.0014021418750000004	1.3635264322916675E-4	-5.687688411458333E-4
330.3354	1097.66455	5160.0	0.3106455	-0.20635495	0.0012371975000000021	-0.0050688156250000005	1.1039167968750012E-4	-4.0443484375000005E-4
334.71698	1091.7107	5177.0	0.28992733	-0.29227617	-0.0012187158823529433	-0.005054189411764705	-1.4446549307958504E-4	8.603654844291232E-7
338.88748	1085.6688	5194.0	0.2640795	-0.36301917	-0.0015204605882352918	-0.00416135294117647	-1.7749688581314616E-5	5.2519792387543245E-5
342.64603	1077.7078999999999	5211.0	0.22764093	-0.4442062	-0.002143445294117649	-0.004775707647058823	-3.664615916955042E-5	-3.6138512110726626E-5
347.41632	1067.9592	5227.0	0.24034561	-0.5570766	7.940424999999997E-4	-0.007054400000000002	1.8359298713235304E-4	-1.4241827205882372E-4
351.1816	1059.546	5244.0	0.23822165	-0.60475934	-1.249388235294106E-4	-0.0028048670588235263	-5.4057724913494725E-5	2.4997252595155737E-4
355.942	1053.087	5260.0	0.2579965	-0.5599951	0.0012359281250000007	0.0027977650000000007	8.505418428308821E-5	3.5016450367647046E-4
359.7323	1046.4015	5277.0	0.25891963	-0.45265126	5.430176470588201E-5	0.006314343529411763	-6.950743295847757E-5	2.0685756055363307E-4
364.47632	1041.7855	5293.0	0.26036012	-0.29397526	9.003062499999756E-5	0.009917249999999999	2.2330537683822218E-6	2.2518165441176477E-4
370.4418	1036.779	5310.0	0.29823306	-0.22310376	0.0022278200000000014	0.004168911764705883	1.2575231617647083E-4	-3.3813754325259505E-4
378.1144	1031.4142	5327.0	0.40948877	-0.23152792	0.006544453529411765	-4.955388235294109E-4	2.5391961937716253E-4	-2.7437944636678197E-4
385.575	1025.8187	5343.0	0.5052094	-0.28750095	0.005982539375000002	-0.0034983143749999987	-3.511963465073519E-5	-1.8767347196691175E-4
393.16147	1021.1288999999999	5360.0	0.5429174	-0.29723495	0.0022181176470588214	-5.725882352941189E-4	-2.2143657223183414E-4	1.7210153762975763E-4
398.46494	1018.6901	5377.0	0.45770895	-0.24035846	-0.005012261764705882	0.0033456758823529414	-4.25316435986159E-4	2.304861245674741E-4
404.20438	1013.7956999999999	5393.0	0.34803548	-0.20755172	-0.006854591875	0.00205042125	-1.1514563189338238E-4	-8.095341452205883E-5
409.6884	1009.3116	5410.0	0.28581136	-0.20991677	-0.003660242352941176	-1.3912058823529455E-4	1.8790291306228376E-4	-1.2879657871972322E-4
416.12234	1003.8777	5426.0	0.3008929	-0.28208005	9.425962500000003E-4	-0.0045102050000000015	2.876774126838235E-4	-2.731927757352942E-4
423.72464	998.9565	5442.0	0.3940659	-0.34916973	0.0058233125	-0.004193104999999999	3.05044765625E-4	1.9818750000000153E-5
432.85867	995.4282000000001	5459.0	0.5200631	-0.3221478	0.007411599999999998	0.0015895252941176487	9.342867647058811E-5	3.40154723183391E-4
440.85947	993.5352	5476.0	0.5778052	-0.18054175	0.00339659411764706	0.008329767647058823	-2.3617681660899638E-4	3.9648484429065736E-4
447.99408	992.6686	5492.0	0.5547239	-0.05032327	-0.0014425812499999982	0.008138655	-3.024484604779411E-4	-1.1944540441176463E-5
454.69254	993.0	5509.0	0.45384687	0.06770294	-0.005933942941176473	0.006942718235294118	-2.6419774653979264E-4	-7.034922145328717E-5
462.30923	992.0	5526.0	0.39127162	0.06089605	-0.003680897058823531	-4.0040529411764723E-4	1.3253211072664366E-4	-4.319484429065744E-4
468.90836	992.0	5542.0	0.3587945	0.03688139	-0.002029819999999998	-0.00150091625	1.031923161764708E-4	-6.878193474264705E-5
475.52634	993.8422	5559.0	0.39171848	0.057782073	0.0019367047058823509	0.0012294519411764709	2.333249826989617E-4	1.6060989359861593E-4
480.27203	995.7573	5575.0	0.35184726	0.12499474	-0.002491951249999999	0.004200791687499999	-2.7679099724264687E-4	1.8570873414522053E-4
484.9101	999.2734	5592.0	0.26944092	0.21025561	-0.004847431764705884	0.005015345294117648	-1.3855767733564028E-4	4.791491803633226E-5
490.52322	1003.5232000000001	5608.0	0.24545233	0.28925297	-0.0014992868749999985	0.004937334999999999	2.0925905560661783E-4	-4.875643382353033E-6
496.12198	1007.7479000000001	5626.0	0.28506076	0.32474843	0.002200468333333335	0.0019719699999999987	2.0554195601851853E-4	-1.6474250000000004E-4
502.0833	1011.8125	5644.0	0.33814335	0.31218407	0.002949032777777777	-6.980199999999998E-4	4.158691358024678E-5	-1.483327777777777E-4
509.33084	1016.1654000000001	5658.0	0.4184215	0.29875532	0.005734153571428571	-9.591964285714279E-4	1.9893719954648526E-4	-1.8655459183673432E-5
519.1233	1022.0616	5675.0	0.52365744	0.30912355	0.006190349411764708	6.098958823529432E-4	2.683504943153747E-5	9.22995477014336E-5
528.32	1027.592	5691.0	0.6201858	0.34521177	0.006033022499999999	0.002255513749999997	-9.832931985294315E-6	1.0285111672794085E-4
536.298	1033.298	5708.0	0.64912444	0.38215354	0.0017022729411764715	0.0021730452941176493	-2.547499740484428E-4	-4.8510856401380905E-6
540.4028	1036.4027	5725.0	0.4690341	0.31440073	-0.010593549411764706	-0.003985459411764706	-7.232836678200692E-4	-3.62264982698962E-4
543.5595	1039.119	5741.0	0.20987019	0.18852153	-0.016197744375	-0.007867450000000002	-3.5026218520220584E-4	-2.4262441176470598E-4
544.0	1041.4949	5758.0	-0.02545938	0.09312351	-0.013842915882352941	-0.005611648235294117	1.385193230968858E-4	1.3269422145328734E-4
545.0	1043.3223	5775.0	-0.10688807	0.051526397	-0.00478992294117647	-0.0024468890000000003	5.325289965397924E-4	1.8616230795847746E-4
546.2338	1045.2338	5791.0	-0.086953096	0.0553164	0.0012459358750000005	2.368751875E-4	3.7724117601102943E-4	1.6773526171875002E-4
547.14185	1051.5673	5808.0	-0.019304609	0.19782515	0.003979322764705882	0.008382867647058825	1.6078746410034598E-4	4.7917602703287214E-4
548.9822	1061.8755	5824.0	0.052166335	0.4301261	0.0044669340000000005	0.014518809375	3.0475702205882385E-5	3.8349635799632344E-4
551.8505	1075.95374	5841.0	0.15349706	0.82203096	0.0059606308823529405	0.02305322705882353	8.78645224913494E-5	5.020245696366781E-4
553.71936	1084.87756	5857.0	0.17779057	0.973392	0.0015183443750000011	0.009460065000000004	-2.776429067095587E-4	-8.495726286764703E-4
555.64264	1090.92786	5874.0	0.1577353	0.7452696	-0.0011797217647058831	-0.013418964705882356	-1.5870977292387555E-4	-0.0013458252768166095
557.0	1095.094	5891.0	0.11648507	0.3402226	-0.0024264841176470588	-0.023826294117647057	-7.333896193771622E-5	-6.121958477508647E-4
558.42786	1097.42786	5908.0	0.06609079	0.029977933	-0.002964369411764706	-0.018249686294117645	-3.164031141868512E-5	3.2803575432525955E-4
560.2496	1101.49915	5923.0	0.068217255	-0.01804522	1.4176433333333387E-4	-0.003201543533333333	2.0707558300653598E-4	0.0010032095173856208
563.4341	1104.21704	5940.0	0.12709793	0.0755966	0.0034635691176470584	0.0055083423529411766	1.954002814302191E-4	5.123462286043829E-4
564.0735	1108.147	5957.0	0.12335111	0.15657362	-2.2040117647058812E-4	0.004763354117647059	-2.1670413494809685E-4	-4.382283737024222E-5
565.0	1109.9717	5973.0	0.10580869	0.17093544	-0.0010964012500000002	8.976137499999998E-4	-5.4750004595588256E-5	-2.4160877297794118E-4
566.5	1111.5	5990.0	0.06491467	0.1306712	-0.002405530588235294	-0.002368484705882353	-7.700760813148788E-5	-1.921234385813149E-4
565.0	1111.0	6023.0	-0.05520027	-0.03978742	-0.0036398466666666667	-0.005165412727272727	-3.740351752822341E-5	-8.475539458758708E-5
564.0	1111.0	6073.0	0.0	0.0	0.0011040054	7.957483999999999E-4	9.487704133333334E-5	1.1922322254545454E-4
563.0	1111.0	6139.0	0.0	0.0	0.0	0.0	-1.6727354545454547E-5	-1.2056793939393939E-5
562.0	1111.0	6173.0	-0.03797766	6.5557847E-6	-0.00111699	1.9281719705882353E-7	-3.285264705882353E-5	5.671094031141869E-9
560.55286	1112.44714	6190.0	-0.06452632	0.08284619	-0.0015616858823529409	0.004872919659723529	-2.6158581314878876E-5	2.866309907368512E-4
557.3404	1113.3298300000001	6206.0	-0.15055756	0.05992894	-0.0053769525000000006	-0.001432328125	-2.3845416360294123E-4	-3.9407798654522057E-4
555.77435	1114.2257	6226.0	-0.15698448	0.06681058	-3.2134600000000013E-4	3.4408199999999973E-4	2.5278032500000003E-4	8.882050624999999E-5
553.89215	1116.1079	6239.0	-0.1414044	0.10669849	0.001198467692307692	0.00306830076923077	1.1690874556213017E-4	2.0955528994082848E-4
552.04034	1116.9596999999999	6255.0	-0.13533737	0.099799074	3.7918937500000006E-4	-4.3121350000000034E-4	-5.120489483173075E-5	-2.1871964182692316E-4
545.7549	1121.547	6273.0	-0.2048965	0.17675337	-0.0038643961111111107	0.004275238666666666	-2.3575474922839506E-4	2.614695648148148E-4
545.0	1122.0	6287.0	-0.24121116	0.19700296	-0.0025939042857142857	0.0014463992857142866	9.074941609977322E-5	-2.0205995578231282E-4
