# Supplementary material for: Finger drawing on smartphone screens enables early Parkinson’s disease detection through hybrid 1D-CNN and BiGRU deep learning architecture
Source: PLoS One. 2025 Jul 14;20(7):e0327733. doi: 10.1371/journal.pone.0327733 (PMC12258557; doi:10.1371/journal.pone.0327733)
Supplement: S2 File — (ZIP) [file pone.0327733.s002.zip › Dataset/Spiral/patient/017_PD_SPIR_R.txt]

616.0	673.0	0.0	0.0	0.0	0.0	0.0	0.0	0.0
629.4677	682.4173	128.0	1.1877137	0.7076563	0.00927901328125	0.00552856484375	7.249229125976562E-5	4.3191912841796876E-5
651.183	692.7768	145.0	1.651775	0.6959286	0.027297723529411764	-6.898647058823534E-4	0.0010599241322448096	-3.657899735077855E-4
675.5	705.5	161.0	1.8122963	0.853254	0.010032581250000006	0.009832837499999997	-0.001079071392463235	6.576688878676468E-4
693.88245	715.32947	177.0	1.4776118	0.7365922	-0.020917781250000003	-0.007291362499999995	-0.0019343976562500005	-0.0010702624999999995
706.4897	726.27686	194.0	1.0484182	0.70340484	-0.02524668235294118	-0.0019521976470588235	-2.5464124134948093E-4	3.140685207612454E-4
720.7463	735.63965	210.0	0.83149797	0.63444287	-0.013557514374999996	-0.0043101231250000024	7.30572998621324E-4	-1.473703423713237E-4
735.80164	747.85126	227.0	0.6031744	0.63045007	-0.01343079823529412	-2.348705882352952E-4	7.453890570933884E-6	2.3972073745674749E-4
752.98236	760.32153	243.0	0.73740685	0.70388126	0.008389528124999997	0.004589449374999999	0.0013637703975183822	3.015199977022059E-4
762.8047	768.0	259.0	0.8713608	0.71257734	0.008372121875000006	5.435049999999997E-4	-1.0878906249994075E-6	-2.5287152343749994E-4
773.8396	778.8396	276.0	0.67307955	0.5573624	-0.011663602941176476	-0.00913029058823529	-0.0011785720480103814	-5.690467993079582E-4
796.832	804.5399	293.0	0.8296906	0.9042254	0.009212414705882351	0.020403705882352935	0.0012280010380622838	0.0017372939100346015
815.236	828.6481	310.0	1.1413604	1.4782906	0.018333517647058824	0.033768541176470594	5.365354671280278E-4	7.861667820069212E-4
827.0189	844.36487	326.0	1.1546235	1.5985551	8.289437500000052E-4	0.00751653125	-0.0010940358685661762	-0.0016407506204044122
836.8316	860.33057	342.0	0.9201428	1.4057235	-0.01465504375	-0.012051975000000006	-9.677492187500003E-4	-0.0012230316406250004
845.39526	876.7905	359.0	0.44169354	0.96136737	-0.02814407411764706	-0.02613859588235293	-7.934723745674742E-4	-8.286247577854661E-4
854.8933	893.808	376.0	0.21649797	0.74670637	-0.013246798235294116	-0.01262711764705883	8.763103460207615E-4	7.947928373702412E-4
864.0668	915.5735	392.0	0.377995	1.0238771	0.010093564375	0.017323170625000002	0.0014587726631433823	0.001871893017003677
874.61273	942.1156	409.0	0.54637474	1.4335988	0.009904690588235291	0.024101276470588233	-1.1110222750865283E-5	3.987121085640136E-4
882.55334	966.0216	425.0	0.57673824	1.6980734	0.0018977187499999992	0.0165296625	-5.004357398897057E-4	-4.7322587316176454E-4
888.5	985.0	442.0	0.46873865	1.5858212	-0.006352917058823528	-0.006603070588235289	-4.853315181660899E-4	-0.0013607490051903111
892.76624	1000.06506	459.0	0.28263387	1.1624204	-0.010947339999999998	-0.024905929411764706	-2.702601730103806E-4	-0.0010766387543252598
897.76294	1015.0345	476.0	0.17106424	0.78246343	-0.006562919411764706	-0.022350410000000005	2.579070934256054E-4	1.5032467128027656E-4
903.4082	1031.0885	492.0	0.18450817	0.6694974	8.402456249999996E-4	-0.007060376874999996	4.626978147977941E-4	9.556270703125005E-4
907.91125	1045.645	508.0	0.25565332	0.74163324	0.004446571875000001	0.004508489999999997	2.253953906250001E-4	7.230541796874996E-4
911.8483	1060.3932	525.0	0.27622688	0.84481823	0.0012102094117647053	0.0060697052941176485	-1.903742625432527E-4	9.183619377162656E-5
915.5616	1078.5889	542.0	0.2358407	0.9475662	-0.0023756576470588247	0.006043998235294119	-2.109333564013841E-4	-1.512179930795835E-6
920.1319	1100.817	558.0	0.19575939	1.173693	-0.002505081874999999	0.014132925000000005	-8.089014246323383E-6	5.055579227941178E-4
923.1462	1121.8771	574.0	0.1988015	1.3901592	1.9013187499999917E-4	0.013529137499999996	1.6845085937499987E-4	-3.773671875000051E-5
925.49976	1146.4968	591.0	0.17815664	1.5523835	-0.001214403529411764	0.009542605882352935	-8.261972967128019E-5	-2.3450185986159186E-4
927.0	1162.9458	609.0	0.116563566	1.4164796	-0.0034218374444444453	-0.007550216666666665	-1.2263521750181564E-4	-9.496012527233111E-4
927.0	1173.3533	625.0	0.0051094284	0.9600963	-0.006965883599999999	-0.028523956249999996	-2.2150288472222213E-4	-0.0013108587239583332
924.9021	1181.4894	641.0	-0.12672095	0.46393022	-0.00823939865	-0.03101038	-7.959469062500006E-5	-1.5540148437500029E-4
922.06854	1192.7943	659.0	-0.21455514	0.24462232	-0.004879677222222222	-0.012183772222222222	1.8665119043209877E-4	0.0010459226543209877
917.2167	1208.025	674.0	-0.3296727	0.40589723	-0.007674503999999999	0.010751660666666666	-1.863217851851851E-4	0.0015290288592592592
910.9611	1225.5972	691.0	-0.41089353	0.89214146	-0.004777695882352943	0.028602601764705887	1.7040047750865035E-4	0.0010500553587081895
906.686	1240.5991	707.0	-0.43277025	1.1698699	-0.001367295000000001	0.01735802749999999	2.1315005514705885E-4	-7.027858915441185E-4
902.3479	1252.8549	724.0	-0.35524717	1.0459101	0.00456018117647059	-0.007291752941176468	3.486750692041524E-4	-0.0014499870847750858
898.09955	1263.2512	741.0	-0.27518892	0.7469268	0.004709308823529412	-0.017587252941176468	8.772214532871887E-6	-6.056176470588234E-4
893.0014	1273.9972	757.0	-0.24356063	0.5269317	0.001976768125	-0.01374969375	-1.7078379365808823E-4	2.3984744944852924E-4
887.3083	1287.614	774.0	-0.289131	0.55807316	-0.0026806100000000017	0.0018318505882352915	-2.7396341911764717E-4	9.165614316608995E-4
879.6318	1301.7365	791.0	-0.41961953	0.7544401	-0.007675795882352941	0.011550996470588234	-2.9383446366781994E-4	5.717144636678201E-4
871.1395	1312.7906	807.0	-0.5244438	0.8366029	-0.006551516875	0.005135175000000006	7.02674379595588E-5	-4.009888419117643E-4
861.0814	1325.7383	824.0	-0.6268165	0.82701725	-0.006021923529411764	-5.638617647058824E-4	3.1152549740484474E-5	-3.352374567474052E-4
851.3068	1340.909	840.0	-0.68027204	0.81608665	-0.003340971249999998	-6.831625000000008E-4	1.6755951746323536E-4	-7.456295955882398E-6
841.8126	1354.8248	857.0	-0.66850644	0.8651649	6.920941176470548E-4	0.002886955882352941	2.3723913927335607E-4	2.100069636678201E-4
837.0	1366.0	874.0	-0.512656	0.8357238	0.009167672941176472	-0.0017318294117647057	4.985634602076128E-4	-2.7169325259515566E-4
833.1898	1372.6204	890.0	-0.2674804	0.59608084	0.015323475	-0.014977685000000004	3.847376286764705E-4	-8.278659742647061E-4
830.76117	1375.4777	907.0	-0.071817964	0.23517464	0.011509555058823529	-0.021229776470588234	-2.2434823183391003E-4	-3.6777008650518996E-4
827.8517	1379.2966	923.0	-0.0051362347	0.004620043	0.0041676080812499995	-0.0144096623125	-4.588716860983456E-4	4.262571348805146E-4
825.9327	1382.1346	940.0	-0.018784927	-0.029390646	-8.028642529411765E-4	-0.0020006287647058823	-2.923807255406574E-4	7.299431498702422E-4
823.0917	1383.9083	956.0	-0.09825364	0.0016990447	-0.0049667945625	0.00194310566875	-2.602456443474265E-4	2.4648340209099264E-4
819.4108	1388.5891	973.0	-0.15198754	0.12880403	-0.0031608176470588234	0.0074767638411764705	1.0623393620242214E-4	3.2550930426038065E-4
812.1693	1395.8307	990.0	-0.3020707	0.30065843	-0.00882842117647059	0.010109082352941175	-3.333884429065745E-4	1.5484226539792378E-4
803.9671	1403.4263	1007.0	-0.4887214	0.4749313	-0.010979452941176467	0.010251345294117649	-1.2653128027681633E-4	8.368408304498483E-6
796.0	1409.5	1023.0	-0.61464584	0.54728556	-0.007870277500000002	0.004522141249999997	1.943234650735291E-4	-3.5807525275735326E-4
790.8417	1412.7722	1039.0	-0.5395628	0.40380752	0.004692689999999999	-0.008967377499999998	7.851854687500001E-4	-8.430949218749997E-4
786.2401	1416.5066	1056.0	-0.36860567	0.22339478	0.010056301764705884	-0.010612514117647059	3.155065743944638E-4	-9.677274221453296E-5
780.6526	1421.3474	1073.0	-0.24936807	0.15102428	0.007013976470588235	-0.004257088235294117	-1.7896031141868523E-4	3.7384858131487897E-4
771.0005	1427.9996	1089.0	-0.3369191	0.2354623	-0.005471939375000002	0.00527737625	-7.803697403492648E-4	5.959040303308823E-4
762.5431	1435.5656	1106.0	-0.5215035	0.4256424	-0.01085790588235294	0.011187064705882351	-3.168215592560552E-4	3.4762873269896183E-4
755.71625	1441.2837	1122.0	-0.5975481	0.50030833	-0.004752787500000001	0.0046666206249999995	3.815698988970587E-4	-4.0752775505514696E-4
748.9743	1446.3505	1139.0	-0.5079425	0.42768234	0.0052709176470588275	-0.004272117058823528	5.896297145328723E-4	-5.258080990484428E-4
742.2884	1450.1411	1155.0	-0.38872346	0.2760718	0.007451189999999996	-0.009475658750000001	1.3626702205882306E-4	-3.2522135569852955E-4
736.7108	1453.8595	1172.0	-0.31005222	0.16585742	0.004627720000000002	-0.00648319882352941	-1.66086470588235E-4	1.7602705449827003E-4
728.76135	1457.6193	1188.0	-0.36496896	0.145925	-0.003432296250000001	-0.0012457762500000004	-5.037510156250002E-4	3.273389108455881E-4
720.27277	1461.2909	1205.0	-0.4612911	0.17839064	-0.005666008235294118	0.0019097435294117642	-1.313948226643598E-4	1.8561881055363322E-4
710.65295	1465.1388	1222.0	-0.5636429	0.20892017	-0.006020694117647055	0.001795854705882353	-2.0863875432525743E-5	-6.6993425605536036E-6
701.281	1468.9298	1238.0	-0.64807445	0.23922257	-0.005276971875000001	0.0018939000000000004	4.648264016544087E-5	6.127830882352969E-6
692.618	1472.691	1255.0	-0.6328511	0.2287473	8.954911764705864E-4	-6.161923529411769E-4	3.6308606185121104E-4	-1.4765249134948103E-4
683.30365	1478.2178	1271.0	-0.5660105	0.26278493	0.004177537500000002	0.0021273518750000026	2.0512789522058846E-4	1.7147151424632372E-4
669.99536	1485.5023	1288.0	-0.6281935	0.3675203	-0.003657823529411764	0.006160904117647059	-4.6090358996539796E-4	2.372677789792386E-4
655.0	1491.5	1304.0	-0.8368948	0.45146722	-0.013043831250000006	0.005246682499999999	-5.866254825367651E-4	-5.713885110294125E-5
641.35284	1498.5127	1321.0	-0.9872426	0.47881168	-0.008843988235294113	0.0016084976470588245	2.4704958910034663E-4	-2.14010873702422E-4
630.51294	1504.7435	1338.0	-0.9152654	0.4511495	0.004233952941176468	-0.0016271870588235315	7.692906574394459E-4	-1.90334394463668E-4
626.0	1508.5	1354.0	-0.69575113	0.38405484	0.013719641875	-0.004193416249999998	5.928555583639707E-4	-1.6038932444852917E-4
622.36285	1509.2549	1355.0	-0.63507944	0.3488441	0.060671689999999945	-0.03521074000000002	0.046952048124999944	-0.03101732375000002
614.82513	1513.0874	1371.0	-0.39443788	0.24015729	0.015040097500000002	-0.006792925625	-0.0028519745312499964	0.001776113398437501
605.5826	1515.767	1388.0	-0.3416229	0.14532122	0.0031067635294117655	-0.0055785923529411766	-7.01960821799308E-4	7.143136894463666E-5
595.09296	1516.7814	1404.0	-0.47324842	0.03318739	-0.008226595	-0.007008364375	-7.083349080882354E-4	-8.936075137867648E-5
584.9227	1519.3591	1421.0	-0.60889685	0.023362406	-0.007979319411764708	-5.779402352941175E-4	1.4545622837370118E-5	3.7826024351211076E-4
573.9135	1521.6173	1437.0	-0.69847983	0.07625655	-0.005598936249999999	0.0033058840000000003	1.4877394761029432E-4	2.4273901470588235E-4
564.57587	1523.4849	1454.0	-0.6682905	0.10892596	0.0017758429411764715	0.0019217299999999997	4.338105406574394E-4	-8.14208235294118E-5
559.0206	1524.0	1471.0	-0.49896845	0.09338015	0.009960120588235295	-9.144594117647063E-4	4.814280968858131E-4	-1.6683467128027682E-4
550.87506	1525.2812	1487.0	-0.38467568	0.052799556	0.007143298124999999	-0.002536287125	-1.7605140395220598E-4	-1.0136423207720584E-4
542.3119	1525.0	1504.0	-0.37651956	-0.014925966	4.7977176470588497E-4	-0.003983854235294118	-3.9197213884083025E-4	-8.515100648788929E-5
528.6427	1526.0	1521.0	-0.586204	3.8693403E-4	-0.01233437882352941	9.007588252941176E-4	-7.53773564013841E-4	2.8733018003460206E-4
512.8218400000001	1526.0	1537.0	-0.9006188	0.0028598644	-0.019650925000000007	1.5455814812499998E-4	-4.572841360294123E-4	-4.6637542323069855E-5
499.32343	1526.0	1553.0	-1.0906854	0.0011117697	-0.011879162499999991	-1.0925591874999998E-4	4.8573515625000094E-4	-1.6488379179687498E-5
487.98547	1527.0	1570.0	-0.9728642	0.010836361	0.00693065882352941	5.72034782352941E-4	0.0011064600778546707	4.0075923594290645E-5
474.54962	1526.4437	1586.0	-0.79174656	0.014188666	0.011319852499999998	2.095190625000001E-4	2.7432460477941177E-4	-2.2657232490808808E-5
457.93204	1526.0	1603.0	-0.78958833	-0.02237799	1.2695470588235523E-4	-0.0021509797647058827	-6.584057525951555E-4	-1.3885287218858133E-4
440.33392	1525.0	1620.0	-0.98251677	-0.057880864	-0.011348731764705888	-0.002088404352941176	-6.750403806228378E-4	3.6809065743945044E-6
427.81165	1521.6039	1636.0	-1.039796	-0.14445199	-0.003579951874999994	-0.005410695375	4.855487431066184E-4	-2.0764318887867648E-4
415.78702	1517.9391	1653.0	-0.8710908	-0.23750961	0.00992383529411764	-0.005473977647058824	7.94340421712802E-4	-3.722486591695519E-6
400.43674	1514.097	1670.0	-0.73731697	-0.29056343	0.007869048823529417	-0.0031208129411764707	-1.208697923875426E-4	1.3842145328719723E-4
385.51328	1509.5044	1686.0	-0.75688577	-0.32939935	-0.0012230500000000033	-0.002427244999999998	-5.682561764705887E-4	4.334799632352954E-5
368.19058	1504.8214	1703.0	-0.9711755	-0.3268661	-0.012605278235294115	1.4901470588235218E-4	-6.695428373702419E-4	1.515446885813147E-4
355.846	1499.1075	1720.0	-1.0232031	-0.33431974	-0.0030604470588235268	-4.384494117647049E-4	5.614606574394464E-4	-3.455671280276806E-5
347.51956	1494.0078	1736.0	-0.72730607	-0.3634385	0.018493564374999993	-0.0018199225000000013	0.00134712571461397	-8.634206801470603E-5
337.95404	1490.1816	1753.0	-0.4698479	-0.3180536	0.01514459823529412	0.0026697000000000005	-1.9699800821799257E-4	2.640954411764707E-4
329.07132	1484.3035	1769.0	-0.36431098	-0.30003965	0.006596057499999999	0.001125871875	-5.342837959558826E-4	-9.648925781250003E-5
318.29565	1479.7183	1786.0	-0.4382286	-0.29069778	-0.004348095294117648	5.495217647058808E-4	-6.437736937716263E-4	-3.390294766435995E-5
307.9115	1472.9557	1802.0	-0.594715	-0.33920884	-0.009780399999999998	-0.0030319412499999997	-3.3951904411764686E-4	-2.2384143841911754E-4
298.44193	1467.2651	1819.0	-0.63782847	-0.38407496	-0.0025360864705882345	-0.002639183529411765	4.2613608996539784E-4	2.310339532871968E-5
288.07825	1459.8986	1835.0	-0.60741335	-0.40640518	0.001900945000000001	-0.0013956387499999973	2.7731446691176475E-4	7.772154871323549E-5
276.13214	1449.8275	1852.0	-0.6555371	-0.5136298	-0.002830808823529413	-0.006307330588235297	-2.7833846020761257E-4	-2.889230493079588E-4
262.25081	1436.2509	1868.0	-0.76344275	-0.733813	-0.006744103124999998	-0.013761450000000001	-2.4458089384191156E-4	-4.65882463235294E-4
244.27298	1418.273	1885.0	-0.9895193	-1.0353545	-0.013298620588235296	-0.01773773529411764	-3.8555985077854695E-4	-2.3389913494809643E-4
229.02759	1398.2845	1902.0	-1.1200602	-1.3254132	-0.007678876470588233	-0.017062276470588243	3.3057318339100374E-4	3.973287197231752E-5
219.75912	1382.0146	1918.0	-0.944392	-1.3569238	0.010979262499999996	-0.0019694124999999896	0.0011661336856617643	9.433039981617659E-4
212.8803	1371.7606	1935.0	-0.58429295	-1.0316298	0.02118229705882353	0.019134941176470587	6.001785034602078E-4	0.0012414325692041515
210.0145	1365.0435	1952.0	-0.18026304	-0.5846572	0.023766465294117647	0.026292505882352938	1.520098961937717E-4	4.2103321799307944E-4
208.15097	1360.3019	1968.0	0.1240818	-0.13741535	0.0190215525	0.027952615625	-2.9655704963235294E-4	1.0375685891544136E-4
207.2268	1357.4536	1985.0	0.176848	0.07440222	0.0031038941176470586	0.01245985705882353	-9.363328460207613E-4	-9.113387391868511E-4
206.32806	1355.328	2001.0	0.12792389	0.0796906	-0.0030577568749999996	3.305237499999997E-4	-3.851031870404411E-4	-7.580833318014707E-4
204.33075	1349.6615	2018.0	0.031573016	-0.038532034	-0.005667698470588236	-0.006954272588235294	-1.535259762110727E-4	-4.2851743166089963E-4
195.77525	1330.5505	2035.0	-0.23151462	-0.5494949	-0.015475743294117647	-0.030056639176470584	-5.769438131487889E-4	-0.0013589627404844288
190.374	1318.435	2051.0	-0.45959362	-1.0282543	-0.014254937499999999	-0.029922462499999997	7.630036213235303E-5	8.386042279411726E-6
188.77103	1313.3131	2068.0	-0.41773832	-0.9630557	0.0024620764705882343	0.003835211764705882	9.833537629757784E-4	0.0019857455449826984
187.87387	1310.8739	2084.0	-0.19201043	-0.4919984	0.014107993125	0.029441081249999997	7.278697909007353E-4	0.0016003668428308821
188.0	1309.0618	2101.0	0.057556197	0.042954702	0.014680389823529413	0.03146782952941177	3.367039403114201E-5	1.1922048702422176E-4
188.0	1307.1735	2118.0	0.18023792	0.27661607	0.00721657194117647	0.013744786352941175	-4.390481107266437E-4	-0.0010425319515570937
188.0	1305.2399	2134.0	0.0856823	0.06451268	-0.0059097262499999996	-0.013256461875	-8.203936369485293E-4	-0.0016875780142463234
187.0	1304.3567	2151.0	0.0058649895	-0.031217255	-0.004695135911764706	-0.0056311726470588234	7.144649048442904E-5	4.485464251730104E-4
185.9152	1299.2032	2167.0	-0.03980589	-0.12415072	-0.00285442996875	-0.0058083415625	1.1504412143841913E-4	-1.107305721507356E-5
175.14066	1265.0134	2184.0	-0.32251665	-0.9888122	-0.016630044705882353	-0.05086244	-8.103302786548444E-4	-0.0026502410845588237
167.1104	1240.3312	2200.0	-0.6208361	-1.933946	-0.018644965625	-0.059070862499999995	-1.259325574448529E-4	-5.130264062499995E-4
168.0	1236.6355	2217.0	-0.50056005	-1.7527328	0.007075061764705881	0.010659599999999998	0.0015129427876297576	0.004101791911764706
168.0	1231.8956	2233.0	-0.16696697	-0.8593995	0.020849567500000003	0.05583333125	8.609066084558826E-4	0.002823358203125
167.0749	1228.1498	2250.0	0.13595974	0.1031805	0.017819218235294115	0.05662235294117647	-1.782558391003463E-4	4.6413040657439476E-5
167.7864	1224.4272	2267.0	0.26398593	0.5396793	0.007530952352941176	0.0256764	-6.051921107266434E-4	-0.0018203501730103806
168.0	1219.8014	2283.0	0.09702264	0.017194172	-0.010435205625	-0.0326553205	-0.0011228848736213235	-0.00364573253125
164.00874	1197.0437	2300.0	-0.062534444	-0.6087688	-0.009385710823529412	-0.03682135129411764	6.173498832179927E-5	-2.450606349480965E-4
153.51451	1145.0774	2316.0	-0.40012288	-2.1885135	-0.02109927725	-0.09873404375	-7.320979016544117E-4	-0.0038695432784926474
152.0	1128.8582	2333.0	-0.50797623	-2.7453983	-0.006344314705882354	-0.03275792941176472	8.67938973183391E-4	0.003880947902249134
153.0	1126.7277	2350.0	-0.3097036	-1.8632437	0.01166309588235294	0.051891447058823544	0.001059259446366782	0.004979375086505192
154.0	1124.8632	2366.0	0.042595062	-0.3218506	0.022018666375000003	0.09633706875	6.472231557904414E-4	0.002777851355698529
155.5	1123.5	2383.0	0.29953977	0.8216756	0.015114394588235292	0.06726624705882353	-4.061336345155712E-4	-0.0017100483347750866
155.0	1122.083	2400.0	0.23804475	0.8770977	-0.003617354117647058	0.0032601235294117663	-0.001101867570934256	-0.0037650660899653976
155.0	1121.5	2416.0	0.059845246	0.23074014	-0.011137469	-0.0403973475	-4.700071801470589E-4	-0.0027285919393382355
155.70483	1121.0	2432.0	-0.015416879	-0.01603622	-0.0047038828125	-0.0154235225	4.0209913671875004E-4	0.0015608640624999999
152.70766	1101.5266	2449.0	-0.06093552	-0.34151575	-0.002677567117647059	-0.019145854705882353	1.1919504087370243E-4	-2.1896071799307957E-4
136.51817	1030.6245	2466.0	-0.52076745	-2.5326555	-0.027048937058823528	-0.12889057352941177	-0.0014336099965397923	-0.00645557169550173
140.656586	1007.3888	2482.0	-0.5723092	-3.9109735	-0.0032213593749999964	-0.08614487499999998	0.0014892236052389707	0.002671606158088237
146.69202	992.38525	2499.0	-0.13171689	-3.0365434	0.025917194705882354	0.05143706470588236	0.0017140325929930794	0.008093055276816608
152.30295	981.4951	2516.0	0.570545	-0.6705802	0.041309522941176464	0.13917430588235294	9.054310726643595E-4	0.005161014186851211
155.99608	976.00586	2532.0	0.71501005	0.27367932	0.009029065624999999	0.059016219999999994	-0.002017528582261029	-0.005009880367647059
157.87657	972.2468	2549.0	0.5460985	0.81061906	-0.00993597352941176	0.03158469058823529	-0.0011155905384948091	-0.0016136193771626294
160.56038	970.21985	2565.0	0.100029066	0.173875	-0.027879339625000003	-0.03979650375	-0.001121460380974265	-0.004461324646139705
163.31425	967.6858	2582.0	0.058850642	0.11582754	-0.0024222602352941174	-0.003414556470588235	0.0014974752582179933	0.002140114545847751
169.0442	962.9558	2598.0	0.17899811	-0.03901011	0.007509216749999999	-0.009677353125	6.207173115808822E-4	-3.914247909007353E-4
177.99106	952.6107	2616.0	0.4312251	-0.36870635	0.014012610555555555	-0.01831645777777778	3.6129965586419757E-4	-4.799502584876545E-4
194.59082	934.12134	2632.0	0.8154072	-0.86480695	0.02401138125	-0.031006287499999997	6.249231684027779E-4	-7.931143576388885E-4
212.89934	916.29065	2648.0	1.2011704	-1.3067853	0.024110200000000005	-0.027623646875000005	6.1761718750002245E-6	2.114150390624995E-4
231.73734	902.53076	2665.0	1.4160204	-1.3370333	0.012638235294117646	-0.0017792941176470619	-6.748214532871976E-4	0.001520256044550173
250.60342	891.1803	2681.0	1.4429823	-1.0979471	0.001685118749999992	0.014942887500000002	-6.845697840073534E-4	0.0010451363511029415
266.4919	882.754	2698.0	1.2591065	-0.6159855	-0.010816223529411766	0.028350682352941182	-7.353730752595152E-4	7.886938148788929E-4
279.13113	874.0679	2714.0	0.9311322	-0.32178387	-0.020498393749999996	0.018387601874999996	-6.051356387867644E-4	-6.226925298713241E-4
293.0	864.0	2731.0	0.7556299	-0.36671886	-0.010323664705882352	-0.0026432347058823503	5.985134731833909E-4	-0.0012371080341695498
309.95532	853.02686	2748.0	0.7467046	-0.5225682	-5.250176470588184E-4	-0.009167608235294122	5.763910034602078E-4	-3.8378667820069244E-4
329.8125	841.9204	2764.0	0.988289	-0.6651384	0.015099024999999995	-0.008910637499999999	9.765026654411759E-4	1.6060670955882683E-5
344.84244	833.94714	2781.0	1.1285799	-0.6457113	0.008252405882352947	0.001142770588235296	-4.0274230103806165E-4	5.91376946366782E-4
357.01807	828.49097	2797.0	0.99563485	-0.45290214	-0.008309065625000008	0.012050572499999999	-0.0010350919692095595	6.81737619485294E-4
367.98663	824.0067	2814.0	0.72427946	-0.24330592	-0.01596208176470588	0.012329189411764706	-4.501774199826985E-4	1.6389230103806338E-5
377.36313	821.25476	2830.0	0.43500236	-0.07867633	-0.01807981875	0.010289349375	-1.3235856158088245E-4	-1.2749000229779418E-4
385.00128	819.24963	2847.0	0.3389781	-0.015582283	-0.00564848588235294	0.0037114145294117645	7.312548745674742E-4	-3.869373438581315E-4
393.4985	817.3003	2864.0	0.3667804	-0.022887437	0.001635429411764706	-4.2971494117647057E-4	4.2846560553633207E-4	-2.4359585121107267E-4
401.0	817.0	2880.0	0.39397383	-0.0043250783	0.0016995893750000012	0.00116014741875	4.0099977022059485E-6	9.936639749540441E-5
411.19086	817.0	2897.0	0.47793448	0.03808481	0.00493886176470588	0.0024946993117647056	1.9054543468858114E-4	7.85030525302768E-5
425.91232	818.364	2913.0	0.68895733	0.084263474	0.013188928125000002	0.0028861665000000005	5.156291475183826E-4	2.4466699264705932E-5
442.08243	820.2313	2930.0	0.9574054	0.14814828	0.015791062941176465	0.0037579297647058816	1.5306675389273306E-4	5.128019204152242E-5
458.9162	824.2036	2947.0	1.1454117	0.23513103	0.011059194117647057	0.005116632352941177	-2.783452249134946E-4	7.99236816608997E-5
471.7878	825.9697	2963.0	1.1431895	0.24415338	-1.3888749999999006E-4	5.638968750000008E-4	-6.998801011029404E-4	-2.845459673713235E-4
482.20547	827.84106	2980.0	0.82853997	0.18663187	-0.018508795882352946	-0.0033836182352941177	-0.0010805828460207622	-2.3220677119377165E-4
489.25085	828.0	2997.0	0.49986112	0.08319731	-0.019334050000000002	-0.006084385882352942	-4.854435986159154E-5	-1.588686851211073E-4
495.52075	828.6301	3013.0	0.23236279	-0.014314576	-0.016718645625	-0.0060944928749999995	1.634627734375001E-4	-6.316870404411007E-7
505.65662	831.56714	3029.0	0.24908155	0.016878923	0.0010449225	0.0019495936875	0.0011102230078125	5.0275541015625E-4
526.16003	843.01	3047.0	0.7152847	0.35020986	0.025900175	0.018518385388888888	0.0013808473611111112	9.204884278549382E-4
548.9982	860.4531	3063.0	1.3258487	0.8861922	0.03816025000000001	0.03349889625	7.662546875000004E-4	9.362819288194445E-4
568.7829	871.97253	3079.0	1.643965	1.1773217	0.019882268749999987	0.018195593750000003	-0.0011423738281250012	-9.564564062499998E-4
583.48425	877.1383	3096.0	1.4446133	0.9270061	-0.011726570588235282	-0.014724447058823528	-0.0018593434904844279	-0.0019364729887543254
592.7818	879.9564	3112.0	0.9120921	0.4284006	-0.03328257500000001	-0.031162843750000002	-0.0013472502757352954	-0.0010273997931985297
599.2709	880.81775	3129.0	0.29691744	-0.13296744	-0.03618674470588235	-0.03302164941176471	-1.708335121107261E-4	-1.0934150951557121E-4
604.7841	883.3921	3146.0	0.05217861	-0.23754497	-0.01439640176470588	-0.006151619411764706	0.0012817848788927338	0.0015805900000000004
617.477	895.4769	3162.0	0.19787697	0.16046053	0.009106147500000002	0.02487534375	0.0014689093290441175	0.0019391851976102942
635.626	913.626	3179.0	0.74369085	0.85187674	0.03210669882352941	0.04067154176470589	0.0013529736072664356	9.29188118512111E-4
654.7096	928.6979	3195.0	1.2436818	1.2935876	0.031249434375000003	0.027606928749999995	-5.357902803308778E-5	-8.165383134191182E-4
667.64594	940.41077	3212.0	1.3156465	1.270181	0.004233217647058816	-0.0013768588235294084	-0.001589189219290658	-0.0017049286807958473
674.51624	945.3872	3229.0	0.90110266	0.76013666	-0.024384931764705877	-0.030002608235294118	-0.0016834205536332173	-0.0016838676124567476
679.05365	948.02686	3245.0	0.31285012	0.15062988	-0.03676578375	-0.03809417375	-7.738032490808829E-4	-5.057228446691178E-4
685.5426	955.4282	3262.0	0.012308134	-0.04810781	-0.017678940352941177	-0.011690452352941177	0.0011227554939446367	0.0015531600821799309
698.53705	972.91003	3278.0	0.21798682	0.37633875	0.012854917875	0.026527910000000002	0.0019083661392463236	0.002388647647058824
714.045	994.05994	3295.0	0.73448294	1.0971866	0.030382124705882353	0.04240281470588235	0.0010310121665224913	9.338179238754322E-4
726.89166	1016.7833	3311.0	1.0671592	1.6809491	0.020792266250000004	0.03648515625000001	-5.993661534926468E-4	-3.6985365349264613E-4
731.9204	1031.2213	3328.0	0.85389477	1.6081566	-0.01254496647058824	-0.004281911764705885	-0.0019610136894463674	-0.0023980628243944644
733.29193	1038.1677	3345.0	0.3211958	0.98159206	-0.03133523352941176	-0.036856737647058824	-0.001105309826989619	-0.0019161662283737025
735.19415	1043.5825	3362.0	-0.12996604	0.27607203	-0.02653893176470588	-0.04150117823529412	2.8213539792387536E-4	-2.7320238754325254E-4
739.39685	1061.5874	3378.0	-0.17189854	0.25658986	-0.002620781249999999	-0.0012176356250000013	0.0014948844071691176	0.002517721413143382
747.92163	1103.6396	3394.0	0.13406974	1.2236419	0.0191230175	0.0604407525	0.0013589874218749999	0.0038536492578125003
750.0	1146.5997	3411.0	0.40352622	2.7165787	0.01585038117647059	0.08781981176470588	-1.925080190311418E-4	0.0016105328979238753
753.52124	1177.888	3428.0	0.34691536	3.3019588	-0.003330050588235293	0.03443412352941177	-0.0011282606920415222	-0.003140334602076124
752.6851	1201.5468	3444.0	0.117629305	2.5776937	-0.0143303784375	-0.045266568749999986	-6.875204905790441E-4	-0.004981293267463235
750.5	1222.5	3461.0	-0.18135276	1.395233	-0.017587180294117648	-0.0695565117647059	-1.9157657980103815E-4	-0.0014288201773356417
746.1944	1238.2224	3478.0	-0.35307708	0.6210886	-0.010101430588235294	-0.04553790588235294	4.4033821799307967E-4	0.001412859169550174
742.3585	1249.9244	3494.0	-0.3771998	0.3841741	-0.0015076699999999991	-0.014807156249999998	5.371100367647059E-4	0.0019206718520220587
737.64746	1258.7051	3511.0	-0.39887074	0.32193014	-0.0012747611764705898	-0.0036614094117647083	1.3700519031141728E-5	6.55632166955017E-4
730.77185	1268.3802	3527.0	-0.39970338	0.2792767	-5.2039999999999725E-5	-0.002665839999999999	7.642007352941188E-5	6.222308823529432E-5
724.2012	1274.7318	3544.0	-0.45162106	0.24176067	-0.0030539811764705893	-0.002206825294117646	-1.7658477508650526E-4	2.700086505190313E-5
718.56555	1279.6229	3560.0	-0.44786626	0.25182778	2.3467500000000016E-4	6.291943749999994E-4	2.0554101102941184E-4	1.7725122931985283E-4
711.7715	1284.4857	3578.0	-0.43065494	0.20857105	9.561844444444461E-4	-0.0024031516666666664	4.008385802469144E-5	-1.6846366898148142E-4
704.4997	1289.8752	3593.0	-0.408505	0.18095966	0.0014766626666666653	-0.0018407593333333342	3.469854814814795E-5	3.7492822222222144E-5
697.0087	1293.9956	3610.0	-0.44236535	0.20816198	-0.0019917852941176463	0.0016001364705882353	-2.0402635063437128E-4	2.024056355247982E-4
686.99426	1298.8022	3627.0	-0.5518857	0.25904703	-0.006442373529411767	0.0029932382352941185	-2.6179930795847773E-4	8.194716262975783E-5
679.00146	1303.4993	3643.0	-0.58781135	0.2749425	-0.002245353124999995	9.93466874999998E-4	2.623137752757358E-4	-1.2498571001838253E-4
666.8943	1307.3159	3660.0	-0.6483209	0.23980641	-0.0035593852941176486	-0.0020668288235294106	-7.729600994809728E-5	-1.8001739403114168E-4
655.65765	1310.057	3676.0	-0.72377187	0.1886847	-0.004715685625	-0.003195106874999999	-7.226877068014699E-5	-7.051737821691179E-5
646.5244	1312.8951	3693.0	-0.7129328	0.15381852	6.375923529411736E-4	-0.0020509517647058838	3.1489870458477494E-4	6.730324178200679E-5
637.0262	1314.7948	3710.0	-0.6384904	0.09655697	0.004378964705882354	-0.0033683264705882342	2.2008072664359888E-4	-7.749262975778532E-5
628.2379	1316.6906	3726.0	-0.55046535	0.07242679	0.005501565625000003	-0.00150813625	7.016255744485305E-5	1.1626188878676463E-4
620.00793	1317.5984	3743.0	-0.44437474	0.0464732	0.006240624117647057	-0.0015266817647058826	4.347402897923848E-5	-1.0909126297577963E-6
609.2457	1318.0	3759.0	-0.51857626	0.020046068	-0.004637595000000001	-0.00165169575	-6.798886948529412E-4	-7.813374080882333E-6
593.6361	1319.2955	3777.0	-0.74281317	0.007908899	-0.012457606111111111	-6.742871666666667E-4	-4.34445061728395E-4	5.4300476851851854E-5
579.28595	1320.0	3793.0	-0.9433245	0.027227027	-0.012531958125	0.001207383	-4.6470008680555034E-6	1.1760438541666667E-4
568.5241	1321.0	3809.0	-0.93498605	0.04782334	5.211531249999998E-4	0.0012872695624999999	8.158194531249999E-4	4.992910156249991E-6
561.031	1322.0	3826.0	-0.7220224	0.06805445	0.012527273529411768	0.0011900652941176473	7.06242376730104E-4	-5.7178981401383895E-6
555.5562	1322.8146	3842.0	-0.35394707	0.050775934	0.023004708125	-0.00107990725	6.548396622242644E-4	-1.4187328400735294E-4
549.72345	1323.0	3859.0	-0.14367239	0.023308573	0.01236909882352941	-0.001615727117647059	-6.256240765570934E-4	-3.151881574394464E-5
542.5148	1323.0	3875.0	-0.19696605	0.0053502866	-0.0033308537499999995	-0.0011223929	-9.81247035845588E-4	3.083338860294119E-5
532.0	1323.0	3892.0	-0.42487538	-0.017256897	-0.01340643117647059	-0.0013298343294117648	-5.926810250865053E-4	-1.2202437024221463E-5
518.00632	1323.0	3909.0	-0.7490487	-0.020966662	-0.01906901882352941	-2.1822147058823531E-4	-3.330933910034601E-4	6.538899169550174E-5
503.88025	1320.6971	3925.0	-0.967294	-0.076504126	-0.013640331249999998	-0.0034710915000000005	3.392929733455883E-4	-2.0330437683823533E-4
493.85846	1318.8097	3942.0	-0.9196521	-0.12750417	0.0028024647058823536	-0.0030000025882352937	9.672232915224913E-4	2.7711112456747463E-5
483.83438	1316.9724	3959.0	-0.73184395	-0.1617649	0.011047538235294115	-0.002015337058823529	4.850043252595154E-4	5.792150173010382E-5
473.40396	1314.0674	3975.0	-0.5642852	-0.1945781	0.010472421874999999	-0.002050825000000001	-3.5944772518382265E-5	-2.2179963235295066E-6
460.9142	1311.1523	3992.0	-0.59776604	-0.19221443	-0.0019694611764705856	1.390394117647066E-4	-7.318754736159167E-4	1.2881555363321808E-4
449.65662	1308.2761	4008.0	-0.68735147	-0.19574206	-0.005599089374999998	-2.2047687500000024E-4	-2.2685176240808827E-4	-2.246976792279418E-5
439.08347	1305.4167	4025.0	-0.7253793	-0.19900288	-0.0022369311764705874	-1.9181294117647044E-4	1.9777401167820062E-4	1.686113754325282E-6
428.0	1302.0	4041.0	-0.6757273	-0.19120482	0.003103249999999995	4.873787499999997E-4	3.337613235294114E-4	4.244948069852939E-5
420.63678	1298.3184	4058.0	-0.5540895	-0.20812266	0.007155164705882354	-9.951670588235289E-4	2.3834792387543286E-4	-8.720857698961933E-5
414.34512	1294.5634	4075.0	-0.39680186	-0.23571113	0.009252214117647059	-0.0016228511764705884	1.23355847750865E-4	-3.692259515570938E-5
406.5598	1289.7799	4091.0	-0.34059858	-0.2800567	0.0035127050000000014	-0.002771598125	-3.587193198529411E-4	-7.179668428308823E-5
397.98532	1283.9883	4108.0	-0.374254	-0.32520747	-0.0019797305882352937	-0.002655927647058824	-3.2308444636678204E-4	6.804145761245661E-6
388.47302	1276.473	4124.0	-0.479029	-0.40216282	-0.0065484375000000004	-0.004809709374999999	-2.855441819852942E-4	-1.3461135799632342E-4
379.9238	1269.9238	4141.0	-0.6002093	-0.48128057	-0.007128252941176468	-0.00465398529411765	-3.410679065743928E-5	9.160240051902876E-6
373.95898	1263.2787	4158.0	-0.52677447	-0.48925322	0.004319695882352938	-4.689794117647041E-4	6.734087543252593E-4	2.461768166089968E-4
369.3667	1257.3667	4174.0	-0.33582363	-0.4380635	0.0119344275	0.0031993574999999996	4.759207261029414E-4	2.2927105698529397E-4
365.0379	1251.5569	4191.0	-0.18748412	-0.35178682	0.008725853529411763	0.0050750988235294114	-1.8873964532871985E-4	1.1033772491349482E-4
361.40454	1243.8091	4207.0	-0.12242361	-0.3707506	0.004066281875	-0.001185236249999999	-2.912232284007352E-4	-3.9127094209558816E-4
356.36874	1236.1583	4224.0	-0.16894554	-0.4404603	-0.002736584117647059	-0.004100570588235297	-4.0016858780276816E-4	-1.7149025519031164E-4
352.89038	1229.8356	4240.0	-0.2203436	-0.45658508	-0.0032123787499999997	-0.0010077987499999969	-2.9737164522058795E-5	1.9329823988970625E-4
349.01065	1223.016	4257.0	-0.2352595	-0.45374092	-8.774058823529417E-4	1.673035294117638E-4	1.373513451557093E-4	6.912366349480945E-5
347.15588	1219.3118	4274.0	-0.18678874	-0.32972866	0.0028512211764705883	0.007294838823529411	2.1933100346020767E-4	4.192667820069204E-4
346.0	1216.2594	4290.0	-0.09061663	-0.18321398	0.006010756875	0.0091571675	1.9747098115808825E-4	1.1639554227941184E-4
345.0	1215.3484	4307.0	-0.0058370796	-0.040795557	0.004987032376470588	0.008377554294117646	-6.021908814878896E-5	-4.585960034602087E-5
344.45773	1213.4578	4323.0	0.026963143	0.019537073	0.0020500139125	0.003770789375	-1.8356365399816176E-4	-2.8792280744485287E-4
343.5	1212.5	4340.0	0.011900698	0.012439835	-8.860261764705882E-4	-4.1748458823529405E-4	-1.7270824052768163E-4	-2.4636905666089963E-4
344.0	1211.5513	4357.0	0.0071428358	-0.01798674	-2.798742470588235E-4	-0.0017897985294117649	3.5655995847750864E-5	-8.072434948096887E-5
344.0	1209.8473	4373.0	0.018823871	-0.048035	7.300646999999999E-4	-0.00187801625	6.312118419117647E-5	-5.513607536764697E-6
344.0	1207.9714	4390.0	0.024640217	-0.0873541	3.42138E-4	-0.002312888235294118	-2.2819217647058816E-5	-2.5580705017301052E-5
343.0	1206.0695	4406.0	-0.010025926	-0.10865322	-0.0021666339374999998	-0.0013311949999999994	-1.5679824609375E-4	6.13558272058824E-5
343.0	1204.2361	4423.0	-0.03403822	-0.13826984	-0.0014124878823529414	-0.0017421541176470595	4.436153265570932E-5	-2.417406574394471E-5
343.0	1203.1415	4440.0	-0.02108157	-0.10889262	7.621558823529412E-4	0.001728071764705883	1.279202214532872E-4	2.0413093425605542E-4
338.27252	1179.4689	4457.0	-0.09136704	-0.5570317	-0.004134439411764705	-0.026361122352941177	-2.88035017301038E-4	-0.00165230553633218
328.5327	1134.1571	4473.0	-0.39768884	-1.9535364	-0.0191451125	-0.08728154375	-9.381670680147058E-4	-0.003807526337316176
330.0	1128.9572	4490.0	-0.39648518	-2.2132695	7.080352941176443E-5	-0.015278417647058826	0.0011303480017301037	0.004235478006055363
331.0	1126.5201	4506.0	-0.1775275	-1.395183	0.013684855	0.051130406249999996	8.508782169117647E-4	0.004150551493566176
332.105	1124.895	4522.0	0.09475303	-0.17780522	0.017017533125	0.07608611125	2.0829238281250013E-4	0.0015597315625000005
333.45154	1123.5485	4556.0	0.2715881	0.82977974	0.005201031470588235	0.029634851764705882	-3.475441663062284E-4	-0.0013662135142733563
334.8002	1124.0	4572.0	0.048186433	0.097570375	-0.0139626041875	-0.0457630853125	-0.0011977272286305147	-0.004712371067325367
335.84238	1124.0	4589.0	0.062022753	0.06609221	8.139011764705882E-4	-0.0018516567647058825	8.692061978806229E-4	0.0025830252086937715
337.5	1122.5	4606.0	0.07921574	-0.0013949639	0.0010113521764705887	-0.00396983375882353	1.1614764705882383E-5	-1.245986467128028E-4
338.23123	1121.7688	4622.0	0.08142461	-0.05860131	1.3805437499999924E-4	-0.00357539663125	-5.458111259191184E-5	2.4652320473345622E-5
340.41376	1122.0	4640.0	0.10231904	-0.055754334	0.001160801666666667	1.58165333333333E-4	5.681929398148154E-5	2.074201091435185E-4
342.21384	1121.0	4656.0	0.11715757	-0.041240986	9.274081250000002E-4	9.070842500000001E-4	-1.4587096354166671E-5	4.68074322916667E-5
343.5	1121.0	4672.0	0.12833104	-0.023457019	6.983418750000003E-4	0.0011114979375	-1.4316640624999991E-5	1.2775855468749996E-5
344.46774	1121.0	4689.0	0.09216502	0.011429403	-0.002127412941176471	0.0020521424705882353	-1.6622087153979242E-4	5.533203135813148E-5
345.0	1120.0	4722.0	0.0012578969	-0.01652067	-0.002754761306060606	-8.469719090909091E-4	-1.9010556511640464E-5	-8.785195089936802E-5
346.7609	1118.2391	4754.0	0.022513557	-0.062401973	6.64239378125E-4	-0.00143379071875	1.068437713808002E-4	-1.833808780184659E-5
347.44302	1117.557	4771.0	0.059018742	-0.05978104	0.0021473638235294116	1.5417252941176464E-4	8.724261443555361E-5	9.340960283304497E-5
348.0	1115.6782	4789.0	0.037828002	-0.091863275	-0.0011772633333333334	-0.0017823463888888885	-1.8470150871459696E-4	-1.0758438435003629E-4
349.0	1114.8237	4805.0	0.04674323	-0.0801745	5.572017499999998E-4	7.305484374999999E-4	1.0840406770833333E-4	1.5705592664930554E-4
350.5	1113.5	4821.0	0.073698275	-0.09477819	0.0016846903124999998	-9.127306250000002E-4	7.046803515625E-5	-1.0270494140625E-4
351.0	1112.0846	4838.0	0.06293146	-0.08662979	-6.333420588235293E-4	4.7931764705882356E-4	-1.3635484537197228E-4	8.188519247404845E-5
352.8245	1110.1755	4854.0	0.07381489	-0.09880575	6.80214375E-4	-7.609975E-4	8.209727711397057E-5	-7.751969669117647E-5
354.6885	1107.6229	4871.0	0.10470418	-0.13098963	0.0018170170588235294	-0.0018931694117647058	6.687074610726644E-5	-6.659834775086505E-5
357.19955	1102.0011	4888.0	0.13716152	-0.23357917	0.0019092552941176479	-0.006034678823529412	5.425778546712854E-6	-2.4361820069204154E-4
362.9296	1076.2816	4904.0	0.25172606	-0.8503851	0.007160283749999998	-0.038550370625	3.2818927849264686E-4	-0.0020322307375919115
376.10153	1055.5107	4921.0	0.59953666	-1.6773628	0.020459447058823535	-0.04864574705882353	7.823037240484434E-4	-5.93845672577855E-4
384.27933	1047.9766	4937.0	0.75598735	-1.5013632	0.009778168124999993	0.010999975000000009	-6.675799333639714E-4	0.0037278576286764713
386.13766	1044.7246	4954.0	0.6086766	-0.81614673	-0.008665338235294114	0.04030685117647058	-0.0010849121388408298	0.0017239338927335628
387.0	1042.9792	4971.0	0.23123538	0.0074883257	-0.022202424705882354	0.04844912092352942	-7.962992041522495E-4	4.789570439446376E-4
388.0	1042.0	5004.0	-0.24069077	0.37782294	-0.014300792424242424	0.011222261039393939	2.3944340247393728E-4	-0.0011280866631556206
389.0	1042.0	5037.0	-0.018349644	0.07658436	0.006737609878787879	-0.009128441818181817	6.375273425160698E-4	-6.166879653810835E-4
390.0	1042.0	5070.0	0.02406367	0.016322687	0.0012852519393939392	-0.0018261113030303032	-1.652229678604224E-4	2.212827428833792E-4
391.0	1042.0	5103.0	0.03646168	-2.2461447E-5	3.7569727272727287E-4	-4.953075286969697E-4	-2.7562262626262617E-5	4.03273871010101E-5
391.8629	1043.0	5136.0	0.010278485	0.03747497	-7.934301515151516E-4	0.0011362858014242426	-3.5428103764921955E-5	4.944222212488522E-5
392.5	1043.0	5153.0	0.041315008	0.028745262	0.0018256778235294117	-5.135122352941178E-4	1.5406517500262136E-4	-9.704694333637414E-5
393.65182	1044.0	5170.0	0.06799469	0.03511303	0.0015693930588235293	3.7457458823529426E-4	-1.5075574394463675E-5	5.224040138408306E-5
397.0	1044.0	5187.0	0.14292146	0.019489545	0.004407457058823529	-9.190285294117649E-4	1.6694494117647061E-4	-7.60943010380623E-5
410.925	1046.4178	5202.0	0.7143386	0.09801174	0.03809447600000001	0.0052348130000000005	0.002245801262745099	4.102561019607844E-4
434.73666	1047.0	5224.0	1.307362	0.09843611	0.026955609090909084	1.9289545454545153E-5	-5.063121322314057E-4	-2.3706924793388435E-4
467.6804	1047.8473	5240.0	2.002262	0.085492	0.043431250000000005	-8.090068749999997E-4	0.0010297275568181825	-5.176852627840905E-5
484.30026	1045.9572	5253.0	2.0177906	-0.042216048	0.0011945076923077012	-0.009823696	-0.0032489801775147926	-6.93437625E-4
489.86758	1045.0662	5269.0	1.4397336	-0.10215924	-0.0361285625	-0.0037464495	-0.0023326918870192315	3.7982790624999996E-4
491.0	1045.8191	5286.0	0.24102347	-0.11441014	-0.07051236058823529	-7.20641176470588E-4	-0.0020225763581314875	1.7798872491349484E-4
491.84552	1046.0	5302.0	-0.5759645	-0.026742835	-0.051061748125	0.0054792065625	0.0012156632789522056	3.8749048368566177E-4
494.2419	1047.0	5319.0	-0.5661958	0.067630544	5.746294117647037E-4	0.005551375235294118	0.003037433972750865	4.245216046712836E-6
499.3144	1051.3143	5335.0	-0.08574774	0.17285869	0.03002800375	0.0065767591250000005	0.0018408358961397061	6.408649310661764E-5
515.5702	1067.5702	5352.0	0.5304015	0.57900065	0.036244072941176465	0.023890703529411767	3.656511288927332E-4	0.0010184673179065744
531.9026	1080.6307	5369.0	1.1166171	1.0112815	0.0344832705882353	0.025428285294117642	-1.035766089965393E-4	9.04459861591691E-5
539.3451	1086.3451	5385.0	1.1199002	0.9844429	2.0519374999999895E-4	-0.001677412499999996	-0.002142379802389706	-0.0016941061121323524
541.0	1088.999	5402.0	0.71721256	0.62196934	-0.023687508235294117	-0.021321974117647056	-0.0014054530579584775	-0.001155562448096886
541.0	1090.8607	5418.0	0.007816835	0.051304266	-0.0443372328125	-0.035666567125	-0.0012906077860753678	-8.96537062959559E-4
540.2029	1092.7971	5435.0	-0.43978357	-0.22811256	-0.026329435588235296	-0.01643628388235294	0.0010592821896626297	0.0011311931319204153
540.0	1093.8086	5452.0	-0.3797731	-0.11352252	0.0035300276470588256	0.006740590588235293	0.0017564390138408307	0.0013633455570934256
540.0	1094.4377	5468.0	-0.1982235	-0.01430264	0.011346849999999999	0.0062012425	4.885513970588234E-4	-3.370925551470584E-5
540.0	1095.0	5484.0	-0.05077207	0.010746265	0.009215714375	0.0015655565625	-1.3319597656249993E-4	-2.8973037109375E-4
540.0	1096.0	5518.0	0.018667722	-0.0010418685	0.0020423468235294118	-3.4670980882352937E-4	-2.1098139857266435E-4	-5.62431285683391E-5
540.0	1097.9227	5567.0	0.0	0.044987787	-3.8097391836734696E-4	9.393807244897959E-4	-4.945552534483182E-5	2.6246745577822966E-5
538.23425	1099.0	5584.0	-0.09569445	0.08263955	-0.005629085294117647	0.0022148095882352946	-3.0871243386766466E-4	7.502522727914698E-5
536.3738	1101.6262	5602.0	-0.1414276	0.13657507	-0.002540730555555555	0.002996417777777777	1.7157526325344954E-4	4.342267719680458E-5
533.4577	1103.5422	5617.0	-0.20633845	0.16289087	-0.004327390000000001	0.0017543866666666667	-1.1911062962962977E-4	-8.280207407407402E-5
530.12885	1105.4355	5634.0	-0.23112817	0.14783528	-0.001458218823529411	-8.856229411764694E-4	1.687747750865053E-4	-1.552946828143021E-4
527.4124	1107.2938	5654.0	-0.22778793	0.13554274	1.6701199999999972E-4	-6.146270000000009E-4	8.126154117647053E-5	1.3549797058823423E-5
522.39944	1111.4004	5669.0	-0.26072666	0.17477529	-0.0021959153333333333	0.0026155033333333335	-1.5752848888888886E-4	2.1534202222222228E-4
514.62122	1117.303	5684.0	-0.38795587	0.27468997	-0.008481947333333332	0.006660978666666667	-4.1906879999999993E-4	2.696983555555555E-4
507.3209	1124.6791	5700.0	-0.5105441	0.44024563	-0.007661764374999998	0.01034722875	5.126143489583336E-5	2.303906302083333E-4
500.6068	1130.3932	5717.0	-0.570609	0.5210329	-0.003533229411764711	0.004752192352941178	2.4285499783736978E-4	-3.291197880622836E-4
496.53632	1134.7318	5733.0	-0.44808185	0.44846857	0.007657946875000002	-0.004535270625000001	6.994485179227946E-4	-5.804664361213237E-4
494.39328	1137.2135	5750.0	-0.20764028	0.2381921	0.014143621764705882	-0.01236920411764706	3.815102876297577E-4	-4.608196172145329E-4
492.50168	1140.9966	5766.0	-0.022504307	0.10850677	0.0115709983125	-0.008105333125	-1.607889657628676E-4	2.6649193704044133E-4
486.91943	1148.8009	5783.0	-0.079983406	0.21582358	-0.0033811234705882357	0.0063127535294117635	-8.795365754757786E-4	8.481227443771625E-4
478.86096	1161.9933	5800.0	-0.29862732	0.5617731	-0.012861406705882351	0.020349971764705883	-5.576637197231833E-4	8.257187197231835E-4
468.0	1170.5	5816.0	-0.6278169	0.84156185	-0.020574348750000002	0.017486796874999995	-4.820588777573532E-4	-1.7894843060661803E-4
472.0	1167.0	5829.0	-0.6278169	0.84156185	0.0	0.0	0.0015826422115384617	-0.0013451382211538457
