# Supplementary material for: Finger drawing on smartphone screens enables early Parkinson’s disease detection through hybrid 1D-CNN and BiGRU deep learning architecture
Source: PLoS One. 2025 Jul 14;20(7):e0327733. doi: 10.1371/journal.pone.0327733 (PMC12258557; doi:10.1371/journal.pone.0327733)
Supplement: S2 File — (ZIP) [file pone.0327733.s002.zip › Dataset/Spiral/patient/018_PD_SPIR_R.txt]

519.0	669.0	0.0	0.0	0.0	0.0	0.0	0.0	0.0
540.49307	665.9452	16.0	0.8785421	-0.055690635	0.05490888125	-0.0034806646875	0.003431805078125	-2.1754154296875E-4
551.8104599999999	666.9621	33.0	0.40161693	0.1757483	-0.02805442176470588	0.013614055	-0.004880194294982699	0.0010055717463235293
561.59784	667.0	50.0	0.29950184	0.12759046	-0.006006769999999998	-0.002832814117647059	0.0012969206920415226	-9.674628892733563E-4
562.9145	667.0	66.0	-0.02114406	0.07498738	-0.020040368750000002	-0.003287692499999999	-8.770999218750003E-4	-2.842989889705874E-5
567.4263	668.0	83.0	-0.14731297	0.07906721	-0.007421700588235294	2.3998999999999958E-4	7.422745977508652E-4	2.0751073529411756E-4
574.27484	670.5166	99.0	0.03637047	0.091569155	0.011480214999999998	7.813715625E-4	0.0011813697242647058	3.3836347656250026E-5
580.75934	674.37964	116.0	0.23789531	0.19325075	0.011854402352941176	0.005981270294117647	2.2011020761245753E-5	3.0587639597750866E-4
586.84644	678.23096	132.0	0.40594622	0.29810843	0.010503181875000002	0.006553604999999999	-8.445127987132342E-5	3.577091911764697E-5
592.5	682.0	149.0	0.4776447	0.32666975	0.004217557647058821	0.0016800776470588235	-3.6974260164359887E-4	-2.8667807958477503E-4
599.0	686.0	166.0	0.3685276	0.29934728	-0.006418652941176469	-0.001607204117647058	-6.256594463667818E-4	-1.933695155709342E-4
604.4254	688.47516	182.0	0.33464012	0.2205381	-0.0021179675000000016	-0.00492557375	2.687928400735292E-4	-2.073981020220589E-4
610.1181	691.3727	199.0	0.33737996	0.16530852	1.61167058823529E-4	-0.003248798823529412	1.3406673875432533E-4	9.863381920415226E-5
617.3435	694.67175	216.0	0.37988076	0.1432032	0.00250004705882353	-0.0013003129411764697	1.3758117647058826E-4	1.146168166089966E-4
624.1298	697.56494	232.0	0.4165125	0.14682062	0.0022894837500000015	2.2608875000000063E-4	-1.3160206801470523E-5	9.54001056985294E-5
629.56024	699.18677	249.0	0.39655173	0.14170645	-0.0011741629411764715	-3.008335294117648E-4	-2.0374392301038074E-4	-3.0995428200692085E-5
634.17694	701.0885	265.0	0.3508842	0.121061094	-0.0028542206250000007	-0.001290334750000001	-1.0500360523897058E-4	-6.184382628676477E-5
640.29047	704.0968	282.0	0.3043938	0.12715791	-0.002734729411764705	3.5863623529411873E-4	7.028894896193854E-6	9.699829325259528E-5
644.04486	707.04486	299.0	0.24519214	0.14716837	-0.0034824505882352936	0.00117708588235294	-4.398359861591696E-5	4.8144096885813024E-5
648.8954	709.9303	315.0	0.23508117	0.18127666	-6.319356249999998E-4	0.002131768125000001	1.7815718520220586E-4	5.96676401654413E-5
655.6422	712.8211	332.0	0.29867095	0.2004378	0.0037405752941176464	0.0011271258823529408	2.572065246539792E-4	-5.909660250865059E-5
665.1035	716.7012	348.0	0.44692934	0.2144241	0.009266149375000001	8.741437500000004E-4	3.4534838005514717E-4	-1.5811383272058772E-5
678.7833	722.4786	365.0	0.72092915	0.2858538	0.016117635882352942	0.004201747058823528	4.030286180795848E-4	1.9574137110726634E-4
693.3292	729.0453	382.0	0.995199	0.3880081	0.01613352058823529	0.006009076470588237	9.34394463667433E-7	1.0631349480968877E-4
706.28766	736.8584	398.0	1.0600802	0.4969394	0.004055075000000005	0.006808206249999997	-7.549028492647052E-4	4.9945611213234997E-5
717.2371	745.2371	415.0	0.9267992	0.56698686	-0.00784005882352941	0.004120438823529412	-6.997137543252597E-4	-1.581039662629756E-4
728.0792	754.91376	431.0	0.69725686	0.6212565	-0.014346396250000004	0.0033918525000000005	-4.0664608915441213E-4	-4.553664522058821E-5
741.72363	764.6597	448.0	0.63316464	0.6470293	-0.003770130588235296	0.0015160470588235317	6.221332742214535E-4	-1.1034149653979228E-4
753.73096	774.27576	465.0	0.7013689	0.651631	0.004012015294117648	2.7068823529411356E-4	4.5777328719723195E-4	-7.325640138408342E-5
765.1361	781.70886	481.0	0.7552408	0.56783533	0.0033669937500000052	-0.005237229374999999	-4.031384650735265E-5	-3.442448506433821E-4
773.2754	789.59424	498.0	0.6435863	0.46632236	-0.006567911764705888	-0.005971351176470587	-5.844062067474055E-4	-4.3183635380622807E-5
780.15485	798.4436	515.0	0.42171896	0.4479277	-0.013051019999999998	-0.0010820388235294122	-3.813593079584771E-4	2.8760660899653965E-4
787.87317	810.3097	531.0	0.31129873	0.5776767	-0.006901264374999997	0.008109312500000004	3.843597265625001E-4	5.744594577205885E-4
795.51495	823.9011	548.0	0.34418783	0.78523165	0.0019346529411764675	0.012209114705882347	5.197598421280273E-4	2.4116483564013788E-4
802.2206	834.3308	564.0	0.38588873	0.83552146	0.0026063062500000025	0.0031431131250000063	4.197833180147094E-5	-5.666250988051463E-4
810.1602	844.2002	581.0	0.4439678	0.7302823	0.003416415882352942	-0.006190538823529412	4.765350778546702E-5	-5.490383499134952E-4
818.7432	853.6919	597.0	0.47381046	0.5894761	0.0018651662499999978	-0.008800387500000006	-9.6953102022059E-5	-1.6311554227941216E-4
826.6913	867.45984	614.0	0.51004034	0.59672976	0.0021311694117647053	4.266858823529442E-4	1.5647244809688673E-5	5.427690224913501E-4
836.415	884.9469	631.0	0.5628031	0.8536202	0.0031036917647058837	0.01511120235294118	5.7207197231834024E-5	8.637950865051904E-4
844.1948	902.38965	647.0	0.56004447	1.1537954	-1.72414374999999E-4	0.01876094999999999	-2.0475663373161767E-4	2.281092279411757E-4
851.0193	916.2838	664.0	0.47616026	1.1754246	-0.004934365294117648	0.001272305882352942	-2.80114759948097E-4	-0.001028743771626297
857.93335	933.3334	680.0	0.4039543	1.0724877	-0.004512872500000001	-0.00643355625	2.634329963235296E-5	-4.8161638327205887E-4
865.64325	954.2689	697.0	0.3857893	1.0780923	-0.0010685294117647052	3.296823529411806E-4	2.026084169550174E-4	3.97837564878893E-4
873.78503	973.9501	714.0	0.42638886	1.1991551	0.0023882094117647044	0.00712134117647059	2.0333757785467114E-4	3.995093425605534E-4
881.1179	990.2948	730.0	0.47864994	1.237084	0.003266317500000001	0.0023705562500000027	5.488175551470603E-5	-2.969240579044117E-4
887.3872	1009.624	747.0	0.45181143	1.1902959	-0.0015787358823529402	-0.0027522411764705945	-2.850031401384083E-4	-3.013410250865057E-4
894.3254	1031.8596	763.0	0.4049359	1.1794564	-0.002929720625	-6.774687499999932E-4	-8.443654641544123E-5	1.2967327665441258E-4
899.9768	1047.6049	780.0	0.34007552	1.1364489	-0.003815316470588235	-0.0025298529411764757	-5.2093873269896185E-5	-1.0896377595155779E-4
904.5072	1060.7751	797.0	0.2835263	0.98084176	-0.0033264247058823536	-0.009153361176470587	2.875833910034597E-5	-3.896181314878889E-4
906.2727	1078.4545	813.0	0.16302083	0.8740378	-0.007531591875	-0.006675247500000002	-2.628229480698529E-4	1.5488210477941156E-4
909.42163	1100.3191	830.0	0.082786605	0.9807175	-0.004719660294117647	0.006275276470588238	1.654077400519031E-4	7.617955276816612E-4
911.1182	1116.9459	846.0	0.0440683	1.1386037	-0.0024198940625	0.009867887499999999	1.4373538947610296E-4	2.2453818933823502E-4
913.0174	1130.1217	863.0	0.056014605	1.0813959	7.02723823529412E-4	-0.0033651647058823547	1.8368340506055364E-4	-7.784148356401384E-4
915.01807	1151.199	880.0	0.09236	1.0421689	0.0021379644117647057	-0.0023074705882352884	8.442591695501728E-5	6.221730103806271E-5
916.92	1173.1201	896.0	0.10448906	1.1118081	7.580662499999998E-4	0.004352449999999994	-8.624363511029412E-5	4.1624503676470514E-4
917.9042	1188.3291	913.0	0.07373296	1.1968831	-0.0018091823529411762	0.005004411764705883	-1.510146237024221E-4	3.83506920415229E-5
918.85016	1199.1011	929.0	0.056410328	1.0078317	-0.0010826644999999998	-0.011815712499999992	4.540736580882352E-5	-0.0010512577665441171
919.0	1211.7054	946.0	0.017648384	0.6414143	-0.002280114352941177	-0.02155396470588236	-7.043822664359866E-5	-5.728383650519041E-4
920.0	1225.9133	963.0	0.008897091	0.49122563	-5.147819411764706E-4	-0.00883462764705882	1.0384308304498272E-4	7.481962975778553E-4
919.0	1239.0182	979.0	-0.021364184	0.6443039	-0.0018913296875	0.009567391875000001	-8.60342341452206E-5	0.0011501262201286764
917.0	1248.4841	996.0	-0.091558985	0.74478984	-0.004129105941176471	0.005910937647058823	-1.316338972750865E-4	-2.150855428200693E-4
916.4233	1255.7301	1012.0	-0.11881463	0.5767273	-0.0017034778125000006	-0.010503908749999999	1.516017580422794E-4	-0.0010259278998161763
916.0	1261.5	1029.0	-0.09965964	0.30331683	0.0011267641176470593	-0.016082968823529414	1.6648481942041528E-4	-3.2818000432525973E-4
912.12256	1268.7549	1045.0	-0.13339609	0.20057482	-0.002108528125	-0.006421375625	-2.0220576516544121E-4	6.038495749080884E-4
909.36884	1277.5779	1062.0	-0.16837887	0.32341635	-0.0020578105882352953	0.007225972352941179	2.983384515570869E-6	8.027851751730105E-4
903.99677	1291.341	1079.0	-0.28450653	0.623435	-0.00683103882352941	0.01764815588235294	-2.807781314878891E-4	6.130696193771623E-4
896.9536	1304.8312	1095.0	-0.4299101	0.88316774	-0.009087723125000002	0.01623329625	-1.4104276884191203E-4	-8.842872702205865E-5
890.3858	1317.9213	1112.0	-0.4971787	0.99076885	-0.0039569764705882325	0.006329477058823533	3.018086267301041E-4	-5.825775994809687E-4
881.2918	1327.7083	1129.0	-0.5609159	0.8412227	-0.0037492470588235322	-0.008796832352941179	1.2219377162629429E-5	-8.897829065743949E-4
873.70044	1337.3745	1145.0	-0.5812318	0.62461424	-0.0012697437499999964	-0.01353802875	1.54968956801471E-4	-2.963247748161763E-4
865.8042	1349.2937	1162.0	-0.53803194	0.5461293	0.0025411682352941166	-0.004616761176470585	2.2417129325259487E-4	5.247804455017303E-4
858.2197	1361.6155	1178.0	-0.49858505	0.6109556	0.0024654306250000008	0.00405164375	-4.733600643382237E-6	5.417753079044116E-4
851.27484	1374.5878	1195.0	-0.43749696	0.77542686	0.0035934170588235283	0.009674780000000001	6.635214316608985E-5	3.3077272058823536E-4
843.6252	1385.2185	1212.0	-0.41351432	0.8069265	0.0014107435294117648	0.0018529199999999964	-1.2839256055363315E-4	-4.601094117647062E-4
835.8554	1394.1447	1228.0	-0.4460587	0.664202	-0.002034023749999999	-0.008920281250000002	-2.1529795496323523E-4	-6.733250781249999E-4
823.5067	1402.7444	1244.0	-0.577187	0.48584506	-0.008195518750000002	-0.011147308749999998	-3.850934375000002E-4	-1.3918921874999973E-4
809.3852	1412.9556	1261.0	-0.7939572	0.44485632	-0.01275118823529412	-0.0024111023529411746	-2.679805579584775E-4	5.138944939446367E-4
796.2418	1425.3845	1278.0	-0.9553179	0.56523114	-0.009491805882352943	0.007080871764705878	1.9172837370242212E-4	5.583514186851208E-4
785.604	1437.962	1294.0	-0.90544856	0.7532155	0.003116833750000006	0.011749022500000005	7.880399770220593E-4	2.917594209558829E-4
774.0	1450.0	1311.0	-0.76052934	0.84947014	0.008524659999999995	0.0056620376470588206	3.1810742647058756E-4	-3.58057932525952E-4
758.78156	1461.3436	1329.0	-0.7160621	0.8071853	0.0024704022222222233	-0.0023491577777777772	-3.363476543209873E-4	-4.4506641249092215E-4
739.903	1471.0485	1344.0	-0.9367065	0.66627496	-0.014709626666666665	-0.009394022666666668	-0.0011453352592592592	-4.696576592592594E-4
727.4267	1478.0488	1361.0	-1.0569254	0.47691724	-0.007071699999999994	-0.011138689411764702	4.4928980392156887E-4	-1.0262745559400201E-4
715.3904	1486.0731	1378.0	-0.94399524	0.38240796	0.006642950588235288	-0.005559369411764707	8.067441522491342E-4	3.281952941176468E-4
701.2393	1496.1005	1394.0	-0.7705741	0.42485502	0.010838821249999998	0.0026529412500000023	2.622419163602944E-4	5.132694163602943E-4
684.883	1503.5585	1411.0	-0.78368676	0.46943307	-7.713329411764705E-4	0.0026222382352941165	-6.829502465397923E-4	-1.8060596885815174E-6
668.34656	1508.1633	1427.0	-0.94772536	0.4096231	-0.010252412499999995	-0.0037381231249999994	-5.925674724264703E-4	-3.9752258501838224E-4
656.0499	1512.9834	1444.0	-1.023655	0.29748794	-0.004466449411764707	-0.006596185882352942	3.403507698961934E-4	-1.6812133866782013E-4
644.0272	1515.9955	1461.0	-0.83538765	0.13922471	0.011074549999999997	-0.009309601764705883	9.141764359861591E-4	-1.596126989619377E-4
630.8441	1517.8794	1477.0	-0.66471606	0.037687313	0.010666974374999999	-0.0063460873125	-2.547347656249989E-5	1.8521965326286766E-4
613.47485	1518.8362	1494.0	-0.7632922	-0.001823799	-0.005798596470588231	-0.0023241830588235294	-9.685629909169547E-4	2.3658260315743943E-4
597.39197	1520.826	1510.0	-0.9820232	0.0023523108	-0.0136706875	2.610068625E-4	-4.920056893382356E-4	1.615743700827206E-4
586.40607	1523.7188	1527.0	-0.9892547	0.069746666	-4.2538235294117984E-4	0.003964373835294118	7.791355968858129E-4	2.178451160467128E-4
575.1556	1525.0	1543.0	-0.7726744	0.124462776	0.013536268750000004	0.003419756875	8.72603193933824E-4	-3.403856001838238E-5
560.2198	1526.6422	1560.0	-0.65495926	0.12159816	0.006924419999999996	-1.6850682352941178E-4	-3.8893227941176514E-4	-2.1107433520761246E-4
542.06314	1528.5936	1576.0	-0.8043803	0.10430694	-0.009338815	-0.0010807012499999998	-0.0010164521874999998	-5.701215165441175E-5
526.2392	1530.5372	1594.0	-1.0711907	0.090831734	-0.0148228	-7.486225555555558E-4	-3.0466583333333335E-4	1.8448816358024664E-5
515.73398	1532.4532	1610.0	-1.03058	0.10958369	0.00253816875	0.00117199725	0.001085060546875	1.2003873784722224E-4
502.13217	1533.4097	1626.0	-0.79427147	0.100886926	0.014769283125000005	-5.435477499999997E-4	7.644446484375003E-4	-1.0722156249999998E-4
484.87665	1533.0	1643.0	-0.7545704	0.024254771	0.0023353570588235295	-0.004507773823529412	-7.314074156574398E-4	-2.331897690311419E-4
468.61783	1534.2977	1660.0	-0.9025104	-0.001241709	-0.008702352941176475	-0.0014997929411764708	-6.492770588235297E-4	1.7694005190311418E-4
455.59814	1534.0	1676.0	-0.99962115	-0.01295914	-0.0060694218749999945	-7.323394374999999E-4	1.6455819163603005E-4	4.796584397977943E-5
447.34708	1534.0	1693.0	-0.7742199	-0.011284577	0.01325889705882353	9.850370588235287E-5	0.0011369599372837366	4.8873126081314874E-5
436.5623	1531.927	1709.0	-0.4917998	-0.06526542	0.017651256249999997	-0.0033738026875	2.745224494485292E-4	-2.1701914958639705E-4
421.82602	1529.9807	1726.0	-0.5380391	-0.13416167	-0.0027199588235294106	-0.004052720588235295	-0.0011983067690311416	-3.993634710207616E-5
406.23593	1528.0262	1742.0	-0.7794128	-0.18552543	-0.015085856250000002	-0.003210234999999999	-7.728685891544119E-4	5.2655349264706E-5
391.44946	1525.0642	1759.0	-1.0501683	-0.19835977	-0.015926794117647053	-7.549611764705882E-4	-4.946693339100302E-5	1.4442787197231828E-4
380.6406	1522.2562	1776.0	-0.99190164	-0.19426396	0.003427450588235289	2.4092999999999868E-4	0.0011384849826989612	5.8581833910034525E-5
366.6624	1517.4156	1793.0	-0.777503	-0.24245451	0.01261168470588235	-0.0028347382352941174	5.402490657439448E-4	-1.809216608996539E-4
348.96173	1511.6539	1809.0	-0.808771	-0.3363368	-0.0019542499999999977	-0.005867643124999999	-9.103709191176468E-4	-1.8955655560661758E-4
333.23483	1506.5587	1825.0	-0.9556669	-0.39455557	-0.009180993749999998	-0.003638673125000002	-4.51671484375E-4	1.393106249999998E-4
321.04956	1501.0248	1842.0	-0.99215096	-0.39560124	-0.0021461211764705907	-6.150999999999992E-5	4.13816033737024E-4	2.1042136029411778E-4
311.5836	1494.7917	1859.0	-0.79506385	-0.39532757	0.011593359411764707	1.609823529411786E-5	8.082047404844293E-4	4.565190311418693E-6
300.7167	1488.8112	1875.0	-0.51129013	-0.36668628	0.0177358575	0.0017900806250000026	3.8390613051470586E-4	1.1087389935661779E-4
287.18489	1482.5693	1893.0	-0.50727266	-0.38378435	2.2319277777777598E-4	-9.49892777777779E-4	-9.729258179012346E-4	-1.5222074459876562E-4
270.00835	1476.6694	1909.0	-0.80242544	-0.3888144	-0.01844704875	-3.143781250000005E-4	-0.001166890095486111	3.971966579861115E-5
257.35289	1470.8655	1925.0	-0.98307705	-0.35974836	-0.011290725624999998	0.001816627500000001	4.4727019531250016E-4	1.331878515625001E-4
250.87376	1467.4369	1942.0	-0.7916606	-0.2839157	0.011259791176470586	0.0044607447058823526	0.001326500988321799	1.5553630622837361E-4
244.18413	1462.1841	1959.0	-0.44088626	-0.23889357	0.02063378470588236	0.0026483605882352936	5.514113840830454E-4	-1.06610830449827E-4
236.30365	1455.3036	1975.0	-0.23566028	-0.30093	0.012826623749999998	-0.0038772768749999985	-4.879475597426475E-4	-4.0785234145220575E-4
223.97453	1447.1454	1992.0	-0.38232732	-0.42660195	-0.008627472941176472	-0.007392467647058826	-0.001262005687716263	-2.067759277681663E-4
212.52457	1437.6038	2009.0	-0.66843	-0.5928005	-0.0168295694117647	-0.009776385294117644	-4.8247626297577816E-4	-1.402304498269893E-4
200.34811	1428.2487	2024.0	-0.84302187	-0.6888239	-0.011639457999999998	-0.006401560000000006	3.460074274509802E-4	2.2498835294117587E-4
188.23108	1417.1981	2041.0	-0.8477762	-0.70181507	-2.79666470588237E-4	-7.641864705882318E-4	6.682230311418684E-4	3.316102076124573E-4
180.43495	1409.4349	2058.0	-0.6878462	-0.6421562	0.009407647058823531	0.0035093452941176487	5.698419723183393E-4	2.513842214532871E-4
174.4646	1401.6195	2074.0	-0.44148794	-0.5196451	0.015397391249999996	0.007656943749999999	3.743590119485291E-4	2.5922490349264686E-4
166.86043	1391.2906	2091.0	-0.30337748	-0.48920575	0.008124144705882356	0.0017905499999999986	-4.2783803200692E-4	-3.450819852941177E-4
159.03608	1379.5541	2107.0	-0.29775307	-0.5919111	3.5152562499999804E-4	-0.006419084375000002	-4.8578869255514736E-4	-5.131021484375E-4
151.90525	1368.5088	2124.0	-0.3732385	-0.70196	-0.004440319411764704	-0.006473464705882353	-2.8187323745674717E-4	-3.198842993079506E-6
146.69873	1358.7468	2141.0	-0.41449252	-0.74675775	-0.0024267070588235296	-0.0026351617647058807	1.184477854671279E-4	2.257825259515572E-4
142.816795	1349.6335	2157.0	-0.29840222	-0.641675	0.007255643749999999	0.006567671875	6.051469255514705E-4	5.751771024816176E-4
139.00463000000002	1342.0093	2174.0	-0.16528326	-0.47995326	0.00783052705882353	0.009513043529411765	3.381666522491359E-5	1.7325715614186852E-4
135.03456	1335.5519	2191.0	-0.13299458	-0.36942783	0.001899334117647058	0.00650149588235294	-3.4889370242214543E-4	-1.7714986159169557E-4
133.60474399999998	1327.419	2207.0	-0.10529272	-0.35951576	0.0017313662499999997	6.195043749999997E-4	-1.0497991727941147E-5	-3.676244692095588E-4
131.6326	1315.7957	2224.0	-0.08609101	-0.4939882	0.0011295123529411772	-0.007910143529411762	-3.540317041522485E-5	-5.017439943771624E-4
131.0	1301.7958	2241.0	-0.035673916	-0.73510385	0.0029657114117647054	-0.014183273529411766	1.0801170934256049E-4	-3.6900764705882376E-4
130.0	1284.1304	2257.0	-0.0028335976	-1.0503902	0.0020525199	-0.019705396875000003	-5.7074469485294096E-5	-3.451327090992648E-4
130.0	1268.7145	2274.0	0.019553415	-1.1924672	0.0013168830941176473	-0.008357470588235294	-4.3272753287197215E-5	6.675250756920417E-4
133.08962	1254.283	2290.0	0.117650844	-1.0934955	0.0061310893125	0.006185731250000007	3.0088788864889704E-4	9.089501148897063E-4
138.06634	1233.6351	2307.0	0.2803134	-1.1039302	0.009568385647058822	-6.138058823529423E-4	2.0219390203287188E-4	-3.9997277249135E-4
141.97871	1214.0958	2324.0	0.36902508	-1.178054	0.0052183341176470594	-0.004360223529411763	-2.5588538408304485E-4	-2.2037750865051885E-4
145.79784	1200.7075	2340.0	0.3699919	-1.1350968	6.042624999999871E-5	0.002684825000000002	-3.223692417279413E-4	4.4031553308823527E-4
148.70990999999998	1189.8702	2356.0	0.2673055	-0.8822294	-0.006417900000000001	0.01580421249999999	-4.0489539062499996E-4	8.199617187499993E-4
152.67649	1175.2941	2373.0	0.19498467	-0.62375	-0.0042541664705882335	0.015204670588235296	1.2727844290657454E-4	-3.5267171280276196E-5
155.77888000000002	1157.2112	2390.0	0.18888712	-0.6976709	-3.586794117647063E-4	-0.004348288235294115	2.2914629757785453E-4	-0.0011501740484429065
160.38531	1141.1514	2406.0	0.22413439	-0.96903944	0.002202954375	-0.01696053375	1.6010211167279413E-4	-7.882653446691177E-4
164.262085	1129.8447	2423.0	0.2528278	-1.0249978	0.0016878476470588238	-0.003291668235294117	-3.0300395761245652E-5	8.040509126297578E-4
167.17322000000001	1117.8938	2439.0	0.23263499	-0.80552226	-0.0012620506249999986	0.013717221249999995	-1.843686420036764E-4	0.0010630555928308819
171.09705	1102.6118	2457.0	0.20989028	-0.6701532	-0.0012635950000000002	0.007520503333333335	-8.579861111119788E-8	-3.442621064814811E-4
174.94055	1085.7675	2473.0	0.21467797	-0.79804814	2.9923062499999896E-4	-0.00799343375	9.767660156249995E-5	-9.696210677083335E-4
178.88705	1070.4518	2490.0	0.21978968	-1.0085641	3.0068882352941124E-4	-0.012383291764705887	8.577638408307542E-8	-2.582269420415227E-4
181.75726	1062.1068	2506.0	0.21610266	-0.88584924	-2.3043874999999908E-4	0.007669678750000006	-3.3195473345588145E-5	0.0012533106571691183
184.54666	1054.9066	2523.0	0.18211178	-0.53133017	-0.001999463529411765	0.020854062941176466	-1.0406028114186858E-4	7.755520112456742E-4
189.4678	1046.0643	2539.0	0.21314637	-0.31438062	0.001939661875	0.013559346875000003	2.461953377757353E-4	-4.5591975413602896E-4
194.4965	1034.007	2556.0	0.27832553	-0.40127128	0.003834068235294117	-0.0051112152941176475	1.1143566825259511E-4	-0.0010982683628892737
201.35799	1023.28406	2573.0	0.39410412	-0.60465306	0.006810505294117648	-0.011963634117647056	1.7508453287197242E-4	-4.030834602076123E-4
209.37718	1012.52856	2589.0	0.49774954	-0.7393336	0.006477838749999999	-0.008417533750000004	-2.0791659007353067E-5	2.2163127297794073E-4
215.9943	1004.00574	2606.0	0.51687485	-0.6824955	0.001125018235294118	0.0033434176470588236	-3.148717949826989E-4	6.918206704152252E-4
223.60965	996.2927	2622.0	0.5068824	-0.5193616	-6.245281250000026E-4	0.010195868750000003	-1.0934664751838253E-4	4.2827819393382373E-4
229.5973	990.4027	2639.0	0.44466022	-0.34706706	-0.0036601282352941153	0.01013497294117647	-1.7856471237024193E-4	-3.5821064013842648E-6
235.3727	984.6273	2655.0	0.36472386	-0.2560644	-0.004996022499999999	0.005687666249999997	-8.349339154411773E-5	-2.779566681985296E-4
241.314	977.9147	2672.0	0.31992415	-0.25848958	-0.002635277058823529	-1.4265764705882183E-4	1.3886737889273352E-4	-3.429602292387541E-4
246.21103	970.052	2688.0	0.2867526	-0.36481497	-0.0020732218749999996	-0.006645336875000001	3.512844898897059E-5	-4.0641745174632373E-4
252.70682	961.61646	2705.0	0.29807943	-0.47286826	6.662841176470561E-4	-0.006356075882352939	1.6114741133217976E-4	1.7015352508650713E-5
259.39894000000004	953.00134	2721.0	0.3702893	-0.5653064	0.004513116875000001	-0.00577738375	2.4042704733455902E-4	3.6168258272058684E-5
268.5	945.0	2739.0	0.4788581	-0.5804458	0.0060316000000000015	-8.410777777777792E-4	8.436017361111116E-5	2.742392206790123E-4
278.5	936.0	2755.0	0.61064595	-0.55656385	0.008236740624999999	0.0014926218750000025	1.3782128906249984E-4	1.4585622829861136E-4
290.41614000000004	928.3893	2771.0	0.73980457	-0.501708	0.00807241375	0.0034284906249999955	-1.0270429687499931E-5	1.2099179687499956E-4
300.98856	921.8069	2788.0	0.76980364	-0.4305708	0.0017646511764705891	0.0041845411764705924	-3.7104485726643596E-4	4.4473561851211585E-5
309.4644	916.12134	2805.0	0.6734783	-0.34774223	-0.005666196470588238	0.004872268823529411	-4.3710868512110743E-4	4.045456747404816E-5
319.3788	909.0808	2821.0	0.5667906	-0.32499748	-0.006667981249999996	0.0014215468749999988	-6.261154871323491E-5	-2.1567012178308828E-4
334.42355	900.1102	2838.0	0.6887978	-0.43080842	0.0071768941176470575	-0.006224172941176472	8.144044333910032E-4	-4.4974822448096884E-4
350.11987	890.30005	2855.0	0.90235966	-0.56094027	0.012562462352941176	-0.007654814705882353	3.1679813148788934E-4	-8.415539792387535E-5
362.57535	882.61646	2871.0	1.0007968	-0.607733	0.006152321250000002	-0.002924545624999997	-4.006338189338234E-4	2.9564181755514725E-4
372.14655	873.8828	2887.0	0.82763404	-0.5802944	-0.010822672500000005	0.0017149124999999987	-0.0010609371093750005	2.899661328124997E-4
379.78287	867.21716	2905.0	0.5373267	-0.47061548	-0.01612818555555555	0.006093273333333334	-2.9475072530864136E-4	2.432422685185186E-4
390.53635	860.2318	2921.0	0.37091187	-0.38917625	-0.010400926875000004	0.005089951874999998	3.5795366753472156E-4	-6.270759114583346E-5
408.12817	852.7488	2937.0	0.6287236	-0.38186243	0.016113233125000005	4.5711375000000165E-4	0.0016571350000000006	-2.895523828124998E-4
428.80554	846.6583	2954.0	1.1283416	-0.38247246	0.02938929411764705	-3.5884117647061124E-5	7.809447642733558E-4	-2.8999874567474282E-5
443.12885	840.8019	2971.0	1.3395417	-0.35552418	0.012423535294117653	0.0015851929411764701	-9.979858131487882E-4	9.535747404844301E-5
457.90268	834.0325	2987.0	1.1995307	-0.36021066	-0.008750687500000007	-2.9290499999999955E-4	-0.0013233889246323538	-1.1738112132352935E-4
479.36902	826.5437	3004.0	1.0752367	-0.38340446	-0.007311411764705877	-0.0013643411764705875	8.466327854671351E-5	-6.302565743944635E-5
498.37872	820.35803	3020.0	1.1122571	-0.41117373	0.002313775000000004	-0.0017355793750000008	6.015741727941176E-4	-2.320238740808833E-5
512.46014	816.01135	3037.0	1.116026	-0.37269723	2.2169999999999135E-4	0.002263323529411766	-1.230632352941184E-4	2.3522958261245683E-4
523.48993	812.17004	3054.0	0.9165167	-0.25290293	-0.011735841176470588	0.007046723529411762	-7.033847750865047E-4	2.813764705882351E-4
539.48392	809.56445	3070.0	0.6904967	-0.13205886	-0.01412625	0.007552754375000002	-1.4940055147058822E-4	3.162692784926496E-5
556.3537	807.6273	3087.0	0.72207534	-0.051938944	0.0018575670588235288	0.0047129362352941176	9.402245328719724E-4	-1.6704812586505201E-4
568.6383	805.7269	3103.0	0.87674844	-0.04502362	0.00966706875	4.3220775000000003E-4	4.880938556985295E-4	-2.6754553033088235E-4
577.71545	806.0	3120.0	0.7851381	-0.0013068619	-0.005388843529411765	0.0025715740058823533	-8.856418987889273E-4	1.2584507387543254E-4
586.8412	807.1682	3136.0	0.529019	0.07207352	-0.016007443749999996	0.00458627386875	-6.636625137867644E-4	1.2591874142922792E-4
596.1537	809.03076	3153.0	0.36943462	0.14595196	-0.009387316470588236	0.004345790588235293	3.894192517301035E-4	-1.4146075324394506E-5
606.92737	811.9855	3170.0	0.43258104	0.22966425	0.003714495294117646	0.004924252352941176	7.706948096885814E-4	3.4027162629757796E-5
617.78534	815.9142	3186.0	0.6200791	0.27770218	0.011718628750000001	0.003002370625000002	5.002583409926473E-4	-1.2011760799632336E-4
626.57526	820.6814	3203.0	0.65780133	0.31031322	0.0022189547058823512	0.001918296470588234	-5.588043555363323E-4	-6.376906790657459E-5
632.55444	824.703	3219.0	0.49765462	0.3284404	-0.010009169374999998	0.0011329487500000013	-7.642577550551468E-4	-4.908423253676455E-5
636.57446	828.57446	3236.0	0.27363652	0.30174103	-0.013177535294117648	-0.0015705511764705883	-1.8637446583044995E-4	-1.5902940743944642E-4
640.48364	832.48364	3253.0	0.11200202	0.2612537	-0.009507911764705883	-0.0023816076470588262	2.1586020761245675E-4	-4.770920415224929E-5
643.7129	837.1387	3269.0	0.060879916	0.23634937	-0.0031951314999999997	-0.0015565206249999984	3.9454876654411767E-4	5.156793887867674E-5
647.3103	841.96545	3286.0	0.097618535	0.26266775	0.002161095235294118	0.0015481399999999984	3.1507216089965396E-4	1.826270955882351E-4
651.0	847.5	3302.0	0.17009978	0.33103612	0.0045300778125	0.004273023125000001	1.4806141107536762E-4	1.7030519531250016E-4
655.5873	856.6455	3319.0	0.22765747	0.44619933	0.003385746470588235	0.006774306470588236	-6.731360834775089E-5	1.4713431444636678E-4
661.4822	867.96436	3335.0	0.30757955	0.6316852	0.004995129999999999	0.011592866874999996	1.0058647058823524E-4	3.0116002527573503E-4
668.1436	881.66846	3352.0	0.4105525	0.8497123	0.006057232352941177	0.012825123529411767	6.247660899653991E-5	7.248568555363356E-5
672.6976	895.4414	3369.0	0.40602157	0.99149007	-2.665252941176464E-4	0.008339868823529413	-3.7198574394463666E-4	-2.6383851211072667E-4
678.91675	907.8335	3385.0	0.3795371	0.96360224	-0.0016552793749999989	-0.0017429893749999967	-8.679713005514703E-5	-6.301786374080881E-4
682.4017	917.0043	3402.0	0.2680381	0.7196715	-0.006558764705882354	-0.01434886705882353	-2.8844031358131504E-4	-7.41522216695502E-4
686.3644	928.09326	3419.0	0.20765173	0.59393555	-0.0035521394117647054	-0.007396232352941179	1.7686031141868523E-4	4.089785121107266E-4
691.19666	941.68835	3435.0	0.22195683	0.6302042	8.940687499999992E-4	0.002266790625000001	2.77888010110294E-4	6.039389361213237E-4
696.1828	959.54834	3452.0	0.25766492	0.8857607	0.0021004758823529425	0.015032735294117645	7.096512543252608E-5	7.509379217128026E-4
700.9935	974.9828	3469.0	0.2836326	1.0901064	0.0015275105882352937	0.012020335294117652	-3.370384083044993E-5	-1.771999999999996E-4
703.92004	986.52026	3485.0	0.28456685	1.0448569	5.8390624999998114E-5	-0.0028280937499999964	-9.181999770220598E-5	-9.28026815257353E-4
705.8598	1001.7385	3502.0	0.17133543	0.86532325	-0.006660671764705881	-0.010560802941176476	-3.9523896410034585E-4	-4.5486524653979296E-4
708.8158	1021.1582	3518.0	0.10155556	0.9106174	-0.0043612418750000005	0.002830884375000002	1.4371436810661753E-4	8.369804572610299E-4
711.78064	1038.2454	3535.0	0.09838945	1.0777584	-1.8624176470588235E-4	0.009831823529411764	2.4558824178200694E-4	4.1181995025951545E-4
713.7095	1049.5472	3551.0	0.118597716	1.0510156	0.0012630166250000002	-0.0016714250000000042	9.057864935661766E-5	-7.189530330882355E-4
714.6637	1059.3185	3569.0	0.10290134	0.78114563	-8.720208888888895E-4	-0.014992776111111106	-1.1861319521604942E-4	-7.400750617283945E-4
716.59656	1070.5795	3584.0	0.06974115	0.47495937	-0.002210679333333333	-0.020412417333333335	-8.924389629629623E-5	-3.613094148148153E-4
718.5	1083.5	3601.0	0.06407697	0.47962356	-3.331870588235297E-4	2.7436411764705955E-4	1.1044072202998842E-4	0.0012168694971164938
720.5	1097.5	3618.0	0.099145316	0.7126567	0.002062843882352941	0.013707831764705884	1.409429965397924E-4	7.902039792387544E-4
721.4616	1109.7697	3634.0	0.099540934	0.86103565	2.4726125000000022E-5	0.009273684375	-1.2738235983455882E-4	-2.771342118566177E-4
721.0	1118.7775	3651.0	0.03650296	0.7423	-0.0037081161176470588	-0.006984450000000005	-2.1957895544982698E-4	-9.563608455882356E-4
723.3051	1128.5256	3668.0	0.02967957	0.5712231	-4.013758823529413E-4	-0.010063347058823528	1.9451413148788925E-4	-1.8111159169550135E-4
724.29004	1141.0302	3684.0	0.048651345	0.54301447	0.0011857359375	-0.0017630393749999973	9.919448874080882E-5	5.187692302389707E-4
724.0	1154.5593	3701.0	0.045751687	0.713088	-1.705681176470588E-4	0.010004325294117648	-7.978259147923876E-5	6.921979217128027E-4
724.0	1167.9595	3718.0	0.011954305	0.8632282	-0.001988081294117647	0.008831776470588233	-1.0691253979238754E-4	-6.897346020761268E-5
723.0	1179.2589	3734.0	-0.054221094	0.87680334	-0.0041359624375	8.484462500000026E-4	-1.3424257146139705E-4	-4.989581387867644E-4
720.9967	1187.0132	3751.0	-0.12505771	0.65561986	-0.004166859764705882	-0.01301079294117647	-1.817489835640141E-6	-8.152493641868513E-4
720.02026	1191.9595	3767.0	-0.12551807	0.36314064	-2.8772500000001297E-5	-0.018279951250000002	2.5863045404411755E-4	-3.2932239430147076E-4
719.15204	1196.6959	3784.0	-0.097999014	0.13590737	0.001618768000000001	-0.013366662941176471	9.691414705882366E-5	2.8901695934256064E-4
718.0	1201.7109	3801.0	-0.08228696	0.08872664	9.242384705882347E-4	-0.0027753370588235295	-4.085467820069213E-5	6.230191695501731E-4
716.0	1206.3116	3818.0	-0.088741325	0.15227905	-3.796685294117641E-4	0.0037383770588235296	-7.670041176470581E-5	3.8315965397923876E-4
713.2738	1212.1787	3833.0	-0.1321815	0.2633339	-0.0028960116666666676	0.007403656666666667	-1.677562091503269E-4	2.443519738562092E-4
709.6354	1219.7292	3851.0	-0.20200202	0.38089263	-0.0038789177777777775	0.006531040555555556	-5.4605895061728324E-5	-4.847867283950618E-5
705.1641	1229.0598	3867.0	-0.2710216	0.5172112	-0.004313723749999998	0.008519910624999998	-2.7175373263888788E-5	1.2430437934027766E-4
699.285	1237.8584	3883.0	-0.3572685	0.6193202	-0.005390431250000001	0.0063818125	-6.729421875000018E-5	-1.3363113281249987E-4
692.45264	1247.0632	3900.0	-0.43824992	0.6555004	-0.004763612941176472	0.002128247058823529	3.687166522491346E-5	-2.502097318339101E-4
686.8176	1254.5765	3917.0	-0.45411032	0.57743376	-9.329647058823528E-4	-0.004592155294117645	2.253322491349482E-4	-3.953177854671279E-4
678.697	1262.303	3934.0	-0.47976243	0.47850844	-0.001508947647058824	-0.005819136470588238	-3.3881349480968887E-5	-7.217536332179957E-5
671.1388	1269.1483	3950.0	-0.50001556	0.39830375	-0.0012658206250000005	-0.005012793124999998	1.5195438878676463E-5	5.0396459099264976E-5
663.1702	1276.8297	3967.0	-0.49951625	0.39824635	2.9371176470590033E-5	-3.376470588234426E-6	7.61877530276818E-5	2.9467156790657434E-4
656.1402	1284.8597	3983.0	-0.4719872	0.4375262	0.001720565625	0.002454990624999997	1.0569965303308811E-4	1.5364794347426445E-4
649.3597	1293.8004	3999.0	-0.42262518	0.5013855	0.0030851262500000004	0.003991206250000004	8.528503906250003E-5	9.601347656250044E-5
642.656	1300.344	4016.0	-0.38504785	0.4906504	0.002210431176470586	-6.314764705882384E-4	-5.1452651384083196E-5	-2.7192251297577895E-4
635.07275	1305.9454	4033.0	-0.4170879	0.4231967	-0.001884708823529411	-0.003967864705882353	-2.4089058823529395E-4	-1.9625813148788912E-4
626.07275	1311.9563	4049.0	-0.47913045	0.3336078	-0.0038776593749999984	-0.005599306249999998	-1.245594094669117E-4	-1.0196509650735281E-4
616.34174	1315.8633	4066.0	-0.57957995	0.24476247	-0.005908794117647057	-0.005226195882352941	-1.194785142733564E-4	2.194766868512101E-5
607.8714	1319.6515	4082.0	-0.60856104	0.17966764	-0.0018113181250000027	-0.004068426875000001	2.560922495404409E-4	7.236056295955874E-5
598.90247	1323.5487	4099.0	-0.59913814	0.17318475	5.542882352941184E-4	-3.813464705882348E-4	1.391533153114189E-4	2.1688708261245683E-4
591.7708	1326.4861	4115.0	-0.51445776	0.15181413	0.00529252375	-0.0013356637500000004	2.961397196691176E-4	-5.964482996323535E-5
585.9108	1328.6964	4132.0	-0.38941017	0.12849501	0.007355740588235293	-0.0013717129411764705	1.2136569636678196E-4	-2.120540657439416E-6
581.1102	1329.6299	4149.0	-0.27157557	0.08043584	0.00693144705882353	-0.00282701	-2.4958442906574332E-5	-8.560570934256057E-5
575.35297	1331.0	4165.0	-0.23273906	0.030472726	0.0024272818749999994	-0.0031226946249999997	-2.8151032398897064E-4	-1.8480289062499983E-5
566.33185	1331.5337	4182.0	-0.33026785	-0.0074732564	-0.005736987647058822	-0.002232116611764706	-4.802511483564013E-4	5.2386941955017285E-5
556.8079	1332.0	4199.0	-0.5314738	-0.004082479	-0.01183564411764706	1.9945749411764708E-4	-3.5874449826989635E-4	1.4303377093425606E-4
544.48306	1331.0	4216.0	-0.7367853	-0.039610848	-0.012077147058823528	-0.0020899040588235294	-1.420605536332163E-5	-1.3466832664359862E-4
536.8136999999999	1329.7034	4232.0	-0.74326354	-0.08116197	-4.0488999999999803E-4	-0.002596945125	7.295160661764706E-4	-3.169006663602942E-5
530.14847	1328.7162	4248.0	-0.5661934	-0.106768735	0.01106688375	-0.0016004228125000002	7.169858593749998E-4	6.228264453125E-5
524.3252299999999	1327.775	4265.0	-0.34305134	-0.09997281	0.013126003529411763	3.9976029411764754E-4	1.2112469290657436E-4	1.176578298010381E-4
521.8081999999999	1326.8082	4282.0	-0.15314525	-0.07674745	0.011170946470588234	0.0013661976470588236	-1.1500335640138406E-4	5.68492560553633E-5
517.7165	1326.0	4298.0	-0.08068394	-0.0686728	0.004528831875000001	5.046656249999993E-4	-4.151321622242646E-4	-5.384575137867652E-5
513.90265	1325.0	4315.0	-0.12703604	-0.06106143	-0.0027265941176470585	4.4772764705882387E-4	-4.267897642733564E-4	-3.349292820069143E-6
508.94934	1324.0	4332.0	-0.19913588	-0.059291396	-0.004241167058823529	1.0411964705882333E-4	-8.90925259515571E-5	-2.021223529411768E-5
503.15985	1322.0533	4348.0	-0.30490366	-0.07352962	-0.006610486250000002	-8.89889E-4	-1.4808244944852956E-4	-6.212554044117646E-5
494.48148	1320.0963	4365.0	-0.45685828	-0.107167415	-0.008938507058823528	-0.0019786938235294114	-1.3694240051903092E-4	-6.404734256055362E-5
484.83023	1318.166	4381.0	-0.5971592	-0.13975964	-0.0087688075	-0.0020370140624999993	1.0606222426470498E-5	-3.6450149356617397E-6
474.3815	1316.2302	4398.0	-0.7116403	-0.14431818	-0.006734182352941176	-2.6814941176470585E-4	1.1968383217993079E-4	1.0405086180795845E-4
465.1831	1314.2366	4415.0	-0.7150552	-0.13289036	-2.0087647058823521E-4	6.722247058823516E-4	3.843121107266436E-4	5.531612456747397E-5
458.9109	1312.3036	4431.0	-0.5880073	-0.11759336	0.00794049375	9.560625000000012E-4	5.088356387867647E-4	1.7739862132353098E-5
452.10913	1309.7394	4448.0	-0.4049057	-0.1264489	0.010770682352941178	-5.209141176470593E-4	1.664816825259517E-4	-8.688097750865062E-5
447.30267	1306.8684	4464.0	-0.26717138	-0.1589687	0.008608394999999998	-0.0020324874999999992	-1.3514295955882377E-4	-9.447333639705874E-5
440.88486	1302.9424	4481.0	-0.23132415	-0.21377604	0.0021086605882352947	-0.003223961176470589	-3.823373183391002E-4	-7.008668685121117E-5
433.04153	1299.0208	4498.0	-0.3428719	-0.26286095	-0.006561632352941177	-0.0028873476470588225	-5.100172318339101E-4	1.9800795847750972E-5
423.1717	1295.2687	4514.0	-0.5236002	-0.27849063	-0.011295518749999997	-9.768550000000022E-4	-2.958678998161763E-4	1.1940579044117627E-4
413.43393	1291.3735	4531.0	-0.6482998	-0.26540717	-0.007335270588235295	7.696152941176465E-4	2.3295577422145306E-4	1.0273354671280286E-4
405.03958	1288.5198	4547.0	-0.671007	-0.21746899	-0.0014192000000000024	0.0029961362500000015	3.697544117647058E-4	1.391575597426472E-4
397.39053	1285.5936	4564.0	-0.56297714	-0.16975446	0.006354697647058825	0.0028067370588235295	4.5728809688581337E-4	-1.114112889273365E-5
390.77954	1282.8898	4581.0	-0.4148002	-0.14962536	0.008716290588235294	0.001184064705882352	1.389172318339099E-4	-9.54513148788928E-5
385.81808	1279.9393	4597.0	-0.28324956	-0.15888686	0.008221915	-5.788437499999986E-4	-3.0898474264705864E-5	-1.1018177849264691E-4
381.10593	1276.0707	4614.0	-0.21473485	-0.1923674	0.00403027705882353	-0.001969443529411765	-2.465669377162629E-4	-8.179998702422154E-5
376.1315	1273.0876	4630.0	-0.21000743	-0.20814294	2.954637500000006E-4	-9.859712500000003E-4	-2.3342583180147058E-4	6.146701746323528E-5
372.23615	1269.2361	4647.0	-0.22150096	-0.22037546	-6.760900000000001E-4	-7.195599999999998E-4	-5.7150220588235334E-5	1.5671250000000027E-5
364.7983	1265.3992	4663.0	-0.2989939	-0.23641144	-0.004843308749999999	-0.0010022487500000003	-2.6045117187499994E-4	-1.766804687500003E-5
355.0802	1259.6481	4680.0	-0.48079118	-0.29036063	-0.010693957647058824	-0.003173481764705883	-3.4415581747404854E-4	-1.2771958910034605E-4
346.4396	1252.8638	4696.0	-0.617614	-0.38909498	-0.00855142625	-0.006170896874999998	1.3390821231617643E-4	-1.873384443933822E-4
338.97168	1245.2955	4713.0	-0.6414078	-0.48159298	-0.0013996352941176456	-0.005441058823529413	4.206935856401385E-4	4.2931650086504985E-5
333.7945	1238.589	4729.0	-0.5010245	-0.5100449	0.00877395625	-0.0017782450000000012	6.358494715073528E-4	2.2892586397058826E-4
330.4629	1232.3887	4746.0	-0.2496876	-0.47361943	0.014784523529411763	0.0021426747058823537	3.535627811418685E-4	2.306423356401385E-4
327.0	1226.5	4763.0	-0.09236089	-0.38411754	0.009254512352941177	0.005264817058823531	-3.252947750865051E-4	1.836554325259516E-4
325.54132	1221.624	4780.0	-0.023467965	-0.297963	0.0040525249999999995	0.0050679141176470585	-3.0599925605536343E-4	-1.1582525951557197E-5
324.57883	1218.1577	4796.0	0.009868172	-0.21896124	0.0020835085625	0.0049376099999999985	-1.2306352734374996E-4	-8.144007352941249E-6
325.0	1214.3679	4813.0	0.0415823	-0.1845862	0.0018655369411764706	0.002022061176470588	-1.2821860077854675E-5	-1.7150287197231827E-4
324.0	1210.4844	4829.0	0.033100057	-0.18083864	-5.301401875E-4	2.3422250000000068E-4	-1.4972982054227942E-4	-1.1173991727941171E-4
324.0	1207.6543	4846.0	0.030633992	-0.16636735	-1.4506264705882373E-4	8.512523529411763E-4	2.2651620025951548E-5	3.6295873702422094E-5
324.0	1204.8367	4863.0	0.012137482	-0.16405898	-0.00108803	1.3578647058823552E-4	-5.5468667820069194E-5	-4.20862283737024E-5
324.0	1201.948	4879.0	0.012675468	-0.1592756	3.3624125000000045E-5	2.9896125000000023E-4	7.01033828125E-5	1.0198423713235294E-5
325.0	1199.0656	4896.0	0.040684022	-0.152299	0.001647562	4.103882352941176E-4	9.493752205882353E-5	6.554528546712786E-6
326.0	1195.1324	4912.0	0.07459056	-0.18012239	0.002119158625	-0.0017389618750000002	2.94747890625E-5	-1.3433438189338237E-4
327.90585	1191.1882	4929.0	0.10210488	-0.22584665	0.0016184894117647055	-0.0026896623529411774	-2.945113019031144E-5	-5.59235575259516E-5
329.63168	1187.3683	4945.0	0.122765504	-0.25822338	0.0012912890000000002	-0.0020235456249999995	-2.0450025735294086E-5	4.1632295496323615E-5
330.74283	1181.7715	4962.0	0.1191918	-0.30215952	-2.10217882352941E-4	-0.0025844788235294125	-8.832393425605537E-5	-3.299607050173017E-5
333.49734	1175.754	4978.0	0.12756816	-0.36177966	5.235225000000008E-4	-0.0037262587499999993	4.5858773897058864E-5	-7.136124540441167E-5
335.6892	1169.9324	4995.0	0.15422349	-0.39516735	0.0015679605882352927	-0.0019639817647058807	6.143753460207599E-5	1.0366335207612462E-4
338.63376	1165.0988	5011.0	0.17786358	-0.38404188	0.0014775056250000002	6.953418749999982E-4	-5.653435202205784E-6	1.6620772748161743E-4
340.57132	1159.286	5028.0	0.17743935	-0.35054383	-2.4954705882352805E-5	0.001970473529411765	-8.838001946366782E-5	7.500774437716274E-5
342.5	1155.0	5045.0	0.14564267	-0.29349655	-0.0018703929411764703	0.003355722352941175	-1.0855519031141868E-4	8.148522491349473E-5
345.4369	1150.1262	5062.0	0.13261019	-0.27266258	-7.66616470588236E-4	0.0012255276470588255	6.492802768166084E-5	-1.2530557093425585E-4
349.79343	1143.8099	5078.0	0.19581121	-0.30421275	0.0039500637500000015	-0.0019718856249999993	2.9479251378676486E-4	-1.9983832950367655E-4
353.65646	1139.0153	5095.0	0.25110507	-0.31306317	0.0032525799999999984	-5.206129411764721E-4	-4.102845588235312E-5	8.536898140138396E-5
357.47678	1135.5232	5111.0	0.28371534	-0.27462184	0.002038141875	0.0024025831249999997	-7.590238281249991E-5	1.8269975413602948E-4
361.3659	1131.6342	5129.0	0.26822504	-0.23690458	-8.605722222222198E-4	0.0020954033333333336	-1.610396720679011E-4	-1.7065543981481452E-5
365.25235	1128.7477	5145.0	0.24303909	-0.16411485	-0.0015741218750000008	0.004549358125	-4.459685329861131E-5	1.5337217447916664E-4
368.16626	1125.8337	5161.0	0.19897497	-0.13186443	-0.0027540075000000008	0.00201565125	-7.37428515625E-5	-1.5835667968749998E-4
370.99075	1122.0093	5178.0	0.16960871	-0.16393112	-0.0017274270588235297	-0.0018862758823529418	6.038708477508653E-5	-2.29525125432526E-4
373.87076	1118.1293	5194.0	0.14753014	-0.21649906	-0.0013799106249999995	-0.0032854962499999987	2.171977711397064E-5	-8.745127297794106E-5
376.91748	1111.3301	5210.0	0.16100067	-0.31191602	8.419081250000005E-4	-0.005963560000000001	1.38863671875E-4	-1.6737898437500017E-4
381.69504	1104.61	5228.0	0.22200248	-0.42944995	0.0033889894444444437	-0.006529662777777778	1.4150451774691352E-4	-3.14501543209876E-5
384.7728	1097.6816	5244.0	0.25602537	-0.5017101	0.0021264306249999983	-0.0045162593750000014	-7.890992621527784E-5	1.2583771267361105E-4
388.49628	1090.7556	5260.0	0.24034502	-0.5075897	-9.800218749999989E-4	-3.6747499999999905E-4	-1.9415328124999982E-4	2.5929902343750015E-4
392.3771	1084.2458	5277.0	0.23139632	-0.45493227	-5.263941176470591E-4	0.0030974958823529416	2.6683985726643514E-5	2.0382181660899651E-4
395.20892	1079.1866	5294.0	0.1984511	-0.35808793	-0.0019379541176470587	0.005696725882352943	-8.303294117647057E-5	1.5289588235294126E-4
398.56143	1074.8772	5310.0	0.18331945	-0.28106382	-9.457281249999998E-4	0.004814006874999999	6.201412454044118E-5	-5.516993795955902E-5
402.0	1069.5	5327.0	0.19295809	-0.23885503	5.66978823529412E-4	0.0024828700000000016	8.898276167820069E-5	-1.371256985294116E-4
404.80515	1066.1948	5344.0	0.16876264	-0.2051942	-0.0014232617647058827	0.001980048823529412	-1.1707297577854674E-4	-2.9577716262975856E-5
410.19373	1063.602	5360.0	0.23348823	-0.16910931	0.004045349375	0.002255305624999999	3.4178819623161764E-4	1.720355009191167E-5
414.98727	1059.3418	5377.0	0.30497923	-0.17671332	0.004205352941176471	-4.472947058823526E-4	9.411974480968875E-6	-1.5897649005190302E-4
418.57486	1057.7125	5394.0	0.31157252	-0.13098271	3.8784058823529584E-4	0.0026900358823529415	-2.2455955017301027E-4	1.845488581314879E-4
422.37506	1054.625	5410.0	0.27546433	-0.116987556	-0.0022567618750000025	8.746971249999997E-4	-1.6528765395220615E-4	-1.1345867233455886E-4
426.2872	1052.8564	5427.0	0.22813182	-0.12121701	-0.002784265294117645	-2.487914117647055E-4	-3.102961288927308E-5	-6.608756098615914E-5
430.18347	1049.9083	5443.0	0.20408918	-0.13590996	-0.0015026650000000003	-9.183093749999998E-4	8.010001838235279E-5	-4.184487270220589E-5
433.08215	1047.959	5460.0	0.19395946	-0.13084094	-5.958658823529417E-4	2.9817764705882395E-4	5.3341124567474035E-5	7.155806012110728E-5
435.95667	1045.0216	5476.0	0.17507815	-0.15671533	-0.0011800818750000008	-0.0016171493750000016	-3.651349954044119E-5	-1.197079388786766E-4
438.8973	1042.2053	5493.0	0.1603349	-0.15190442	-8.672499999999991E-4	2.82994705882353E-4	1.8401875000000097E-5	1.117731812283738E-4
441.72592	1040.1371	5510.0	0.14746581	-0.16033362	-7.570052941176471E-4	-4.958352941176469E-4	6.484982698961885E-6	-4.58135294117647E-5
444.8299	1037.1702	5526.0	0.17196767	-0.16271187	0.0015313662499999992	-1.486406249999999E-4	1.430232215073529E-4	2.169966681985294E-5
448.48367	1034.2582	5543.0	0.19575393	-0.17356105	0.0013991917647058825	-6.381870588235286E-4	-7.77496972318333E-6	-2.8796849048442867E-5
452.37854	1033.0	5560.0	0.22637494	-0.14116313	0.0018012358823529414	0.0019057599999999998	2.3649653979238754E-5	1.4964394463667816E-4
457.2813	1031.3594	5576.0	0.28045192	-0.09170495	0.0033798112500000015	0.0030911362500000003	9.866096047794126E-5	7.408601562500003E-5
462.80994	1031.0	5593.0	0.32883668	-0.03889146	0.0028461623529411747	0.0031066758823529404	-3.1391111591695694E-5	9.140960207611856E-7
468.6291	1031.0	5609.0	0.38056126	0.027148752	0.0032327862500000012	0.00412751325	2.4163993566176658E-5	6.380233547794123E-5
475.91937	1032.0	5626.0	0.4294992	0.07185972	0.002878702352941177	0.002630056941176471	-2.0828464532872012E-5	-8.808566522491348E-5
483.59695	1032.0	5642.0	0.48819426	0.0734031	0.003668441249999998	9.646124999999981E-5	4.93586810661763E-5	-1.5834973069852945E-4
491.50653	1033.0	5659.0	0.5215047	0.08655899	0.0019594376470588267	7.738758823529414E-4	-1.0052962370242183E-4	3.984791955017303E-5
497.84064	1034.0	5675.0	0.49227798	0.07087791	-0.0018266700000000025	-9.800675E-4	-2.3663172794117682E-4	-1.0962146139705884E-4
503.67188	1036.224	5693.0	0.40692705	0.09675938	-0.004741718333333333	0.0014378594444444447	-1.6194712962962947E-4	1.3432927469135802E-4
507.45386	1037.0	5709.0	0.26581925	0.100897565	-0.0088192375	2.586365624999993E-4	-2.548449479166667E-4	-7.370143012152784E-5
510.1179	1039.1179	5725.0	0.14768912	0.11379502	-0.007383133125	8.060909375000001E-4	8.975652343750002E-5	3.421589843750005E-5
513.1363200000001	1040.0	5743.0	0.08421394	0.09362101	-0.003526398888888889	-0.001120778333333333	2.1426301311728394E-4	-1.0704829282407407E-4
515.01334	1041.0	5758.0	0.06846714	0.06566751	-0.001049786666666667	-0.001863566666666667	1.6510748148148145E-4	-4.951922222222228E-5
516.9033	1042.9033	5775.0	0.06302379	0.062700525	-3.2019705882352936E-4	-1.7452852941176502E-4	4.2917035755478686E-5	9.9355184544406E-5
517.86533	1044.0	5792.0	0.05469324	0.08264455	-4.900323529411764E-4	0.0011731779411764708	-9.990311418685123E-6	7.92768512110727E-5
519.8075	1045.8075	5808.0	0.058992103	0.085070655	2.686789375E-4	1.5163156249999987E-4	4.741945565257353E-5	-6.384664866727943E-5
521.77197	1047.772	5825.0	0.078981854	0.11695568	0.0011758677058823534	0.0018755897058823536	5.3364045198961963E-5	1.0140930255190316E-4
523.7143	1049.7144	5841.0	0.11917852	0.12512547	0.0025122916249999995	5.106118749999989E-4	8.352649494485288E-5	-8.531111443014717E-5
526.3528	1052.6764	5858.0	0.14302635	0.15337817	0.0014028135294117648	0.0016619235294117658	-6.526341738754322E-5	6.772421496539805E-5
528.60068	1054.6007	5875.0	0.16541365	0.16951871	0.0013169	9.494435294117636E-4	-5.05373702422146E-6	-4.1910588235294245E-5
530.55508	1056.555	5891.0	0.14727834	0.1417497	-0.0011334568749999992	-0.001735563124999999	-1.5314730468749996E-4	-1.6781291590073515E-4
532.0	1058.5249	5908.0	0.12183923	0.120091826	-0.0014964182352941178	-0.0012739925882352945	-2.1350668252595208E-5	2.7151208044982613E-5
533.47556	1060.4756	5925.0	0.07796703	0.10460528	-0.0025807176470588234	-9.109732941176473E-4	-6.378231833910033E-5	2.1354076124567485E-5
535.4335599999999	1062.4336	5941.0	0.07044812	0.103029035	-4.6993187500000023E-4	-9.851531249999938E-5	1.3192411075367645E-4	5.077862385110299E-5
536.0	1065.3942	5958.0	0.0703986	0.14915657	-2.912941176470432E-6	0.002713384411764705	2.74717019896194E-5	1.654058661332179E-4
537.0	1068.5555	5974.0	0.056648854	0.1785934	-8.593591250000004E-4	0.0018398018750000016	-5.352788648897063E-5	-5.459890854779396E-5
538.0	1071.2039	5991.0	0.045251805	0.20049682	-6.704146470588234E-4	0.001288436470588234	1.1114381055363354E-5	-3.243325908304515E-5
539.0	1075.347	6007.0	0.033805672	0.2289317	-7.153833124999998E-4	0.0017771799999999997	-2.810541590073524E-6	3.054647058823536E-5
541.1295	1079.259	6024.0	0.07153051	0.24819237	0.002219108117647059	0.0011329805882352945	1.7261714294982702E-4	-3.789408304498266E-5
541.0	1084.0615	6041.0	0.06320302	0.28123882	-4.898523529411769E-4	0.001943908823529412	-1.5935061591695508E-4	4.7701660899653976E-5
542.0	1088.9196	6057.0	0.04867039	0.31900334	-9.082893749999999E-4	0.0023602825000000015	-2.6152313878676437E-5	2.602335477941184E-5
542.0	1094.6893	6074.0	0.013701616	0.35684767	-0.002056986705882353	0.0022261370588235285	-6.757043122837371E-5	-7.89090830449841E-6
542.0	1099.6095	6090.0	-0.019044325	0.3480281	-0.0020466213125	-5.512231249999999E-4	6.478370863970476E-7	-1.7358501148897053E-4
541.22375	1103.5525	6107.0	-0.040369328	0.30906954	-0.0012544119411764707	-0.0022916800000000017	4.6600551254325256E-5	-1.0237981617647069E-4
540.2441699999999	1108.2675	6124.0	-0.06300193	0.2533931	-0.0013313295294117644	-0.0032750847058823527	-4.524564013840807E-6	-5.78473356401383E-5
539.0	1112.3853	6140.0	-0.105691575	0.24060304	-0.0026681028125	-7.993787499999995E-4	-8.354833019301472E-5	1.5473162224264708E-4
537.3538	1115.2924	6157.0	-0.113282226	0.19737878	-4.465088823529414E-4	-0.002542603529411764	1.3068199589100343E-4	-1.0254263408304498E-4
535.4157700000001	1118.1685	6173.0	-0.13122797	0.16567005	-0.001121609	-0.0019817956249999994	-4.2193757352941165E-5	3.505049402573529E-5
532.48425	1120.5157	6190.0	-0.16088514	0.13230294	-0.0017445394117647066	-0.0019627711764705884	-3.6642965397923914E-5	1.1190852076124093E-6
530.5788600000001	1122.4211	6207.0	-0.1731059	0.08629948	-7.188682352941175E-4	-0.0027060858823529416	6.033359861591701E-5	-4.372439446366783E-5
528.63495	1124.3651	6223.0	-0.15595025	0.08656429	0.0010722281249999997	1.6550625000000263E-5	1.1194352251838233E-4	1.7016478170955887E-4
528.0	1126.3591	6240.0	-0.0928875	0.092139736	0.0037095735294117656	3.2796741176470575E-4	1.55137964965398E-4	1.831863451557091E-5
524.44458	1127.2777	6256.0	-0.097114965	0.067480326	-2.642165625E-4	-0.0015412131250000004	-2.483618807444854E-4	-1.1682378354779414E-4
523.74802	1129.252	6274.0	-0.08578024	0.08169712	6.297069444444447E-4	7.898218888888892E-4	4.966241705246915E-5	1.295019452160494E-4
521.8054999999999	1131.1945	6290.0	-0.10592466	0.099808566	-0.0012590262500000006	0.0011319653750000002	-1.1804582465277784E-4	2.138396788194444E-5
519.89642	1132.0	6306.0	-0.11576164	0.09275864	-6.148112499999997E-4	-4.406203749999999E-4	4.026343750000006E-5	-9.8286609375E-5
518.9542799999999	1134.0458	6323.0	-0.08803792	0.09646402	0.0016308070588235291	2.1796352941176437E-4	1.3209519463667815E-4	3.874022967128025E-5
517.04855	1135.9514	6340.0	-0.07643211	0.09873518	6.826947058823534E-4	1.33597647058824E-4	-5.5771314878892686E-5	-4.962698961937669E-6
515.0641800000001	1137.9358	6356.0	-0.10812526	0.110699974	-0.001980821875	7.47799625E-4	-1.6646978630514711E-4	3.83876236213235E-5
513.1761799999999	1138.8239	6372.0	-0.11734576	0.10238893	-5.762812499999995E-4	-5.194402500000002E-4	8.778378906250004E-5	-7.920249218750002E-5
512.18408	1140.0	6389.0	-0.10593991	0.08329601	6.709323529411762E-4	-0.0011231129411764706	7.336550605536328E-5	-3.551015830449826E-5
510.22568	1141.0	6406.0	-0.09241467	0.04566719	7.956023529411761E-4	-0.00221346	7.3335294117647E-6	-6.413806228373702E-5
508.2859	1142.0	6423.0	-0.094605274	0.040197756	-1.2885905882352935E-4	-3.21731411764706E-4	-5.438008304498267E-5	1.1127815224913493E-4
506.3755	1142.0	6439.0	-0.11367049	0.020296508	-0.0011915759999999997	-0.001243828	-6.64198088235294E-5	-5.7631036764705874E-5
504.39728	1142.0	6455.0	-0.13129416	-0.00547854	-0.0011014793749999996	-0.0016109405000000001	5.631039062500007E-6	-2.2944531250000008E-5
502.5	1142.0	6473.0	-0.13143787	-0.027756266	-7.98388888888995E-6	-0.0012376514444444446	6.074974922839498E-5	2.073828086419753E-5
499.5255	1142.0	6490.0	-0.14866698	-0.028734522	-0.001013477058823529	-5.7544470588235104E-5	-5.9146657054978764E-5	6.941805728565938E-5
496.18954	1142.0	6505.0	-0.18139799	-0.01472543	-0.002182067333333334	9.339394666666666E-4	-7.790601830065366E-5	6.609892915032679E-5
494.7162	1141.0	6522.0	-0.16885433	-0.031165581	7.378623529411772E-4	-9.67067705882353E-4	1.717605697808536E-4	-1.1182395132641291E-4
491.6963	1141.0	6539.0	-0.16757582	-0.033197533	7.520647058823591E-5	-1.1952658823529413E-4	-3.8979757785467135E-5	4.9855359861591694E-5
488.4984	1140.0	6555.0	-0.16476794	-0.048892196	1.7549249999999905E-4	-9.809164374999998E-4	6.267876838235196E-6	-5.383686557904411E-5
486.80798	1139.0	6572.0	-0.1468922	-0.061639886	0.001051514117647059	-7.498641176470588E-4	5.153068339100352E-5	1.3591312932525944E-5
484.88397	1137.8839	6588.0	-0.12344816	-0.062081106	0.0014652525	-2.7576249999999945E-5	2.5858648897058816E-5	4.514299172794118E-5
482.9405	1138.0	6605.0	-0.10784463	-0.042297058	9.178547058823532E-4	0.0011637675294117647	-3.2199870242214514E-5	7.007904584775085E-5
481.5	1138.0	6621.0	-0.09006396	-0.019222653	0.001111291875	0.0014421503125	1.208982306985292E-5	1.7398923943014706E-5
480.52515	1138.0	6639.0	-0.06124893	0.020821834	0.0016008349999999999	0.0022246937222222224	2.7196840277777777E-5	4.34746338734568E-5
