# Supplementary material for: Finger drawing on smartphone screens enables early Parkinson’s disease detection through hybrid 1D-CNN and BiGRU deep learning architecture
Source: PLoS One. 2025 Jul 14;20(7):e0327733. doi: 10.1371/journal.pone.0327733 (PMC12258557; doi:10.1371/journal.pone.0327733)
Supplement: S2 File — (ZIP) [file pone.0327733.s002.zip › Dataset/Spiral/patient/019_PD_SPIR_R.txt]

560.0	682.0	0.0	0.0	0.0	0.0	0.0	0.0	0.0
604.0	685.5	109.0	1.8475683	0.11543318	0.016950167889908257	0.00105902	1.55506127430351E-4	9.715779816513761E-6
624.0	689.0	126.0	0.895207	0.2676131	-0.05602125294117648	0.00895176	-0.004292436519475573	4.642788235294117E-4
636.5236	692.721	142.0	0.45111132	0.27105194	-0.02775598	2.149274999999999E-4	0.0017665795588235299	-5.4605203125E-4
649.08795	694.0	159.0	0.38710582	0.14976652	-0.0037650294117647053	-0.007134436470588236	0.0014112323875432526	-4.323155276816609E-4
663.9631	701.48157	175.0	0.53896874	0.29155904	0.009491432499999997	0.0088620325	8.285288694852939E-4	9.997793106617647E-4
672.0	708.5	192.0	0.5400308	0.43052778	6.247411764706394E-5	0.008174631764705884	-5.546446107266432E-4	-4.0435337370242164E-5
672.60077	709.60077	208.0	0.25416833	0.32504797	-0.017866404375000002	-0.0065924881250000004	-0.0011205549057904417	-9.229449931066178E-4
682.61456	719.61456	225.0	0.14822277	0.3873591	-0.006232091764705882	0.0036653605882352937	6.843713300173012E-4	6.034028654844291E-4
696.76575	734.4466	241.0	0.35749298	0.66238433	0.013079388125	0.017189076874999997	0.0012069674931066178	8.45232267922794E-4
712.3493	748.3493	258.0	0.86685926	0.95571977	0.02996272235294118	0.01725502588235294	9.931373075259518E-4	3.879353373702577E-6
730.8359	766.8359	275.0	1.2940235	1.2554457	0.025127308235294115	0.01763093705882354	-2.8443612456747444E-4	2.2112422145329304E-5
747.9729	784.9729	291.0	1.248192	1.2500855	-0.0028644687500000016	-3.3501250000000926E-4	-0.0017494860615808823	-0.0011228718474264718
765.26996	804.5222	309.0	1.2030517	1.2815573	-0.0025077944444444394	0.0017484333333333362	1.981523919753123E-5	1.1574699074074143E-4
776.6703	823.1172	324.0	0.95909053	1.250734	-0.016264078000000005	-0.0020548866666666664	-9.170855703703709E-4	-2.535546666666668E-4
792.6785	842.6428	341.0	0.8173937	1.2494469	-0.008335107647058823	-7.571176470588803E-5	4.66410020761246E-4	1.1642205305651638E-4
805.1025	862.0255	358.0	0.738246	1.1823748	-0.004655747058823532	-0.003945417647058815	2.1643297577854652E-4	-2.276297577854663E-4
818.49347	882.8478	374.0	0.71892595	1.2260317	-0.0012075031249999951	0.00272855625	2.1551524586397105E-4	4.1712336856617594E-4
828.8395	901.3992	391.0	0.6820625	1.2068437	-0.002168438235294119	-0.00112870588235294	-5.6525594723183744E-5	-2.2689777249134942E-4
840.3083	921.9238	407.0	0.6130246	1.1966377	-0.004314868749999999	-6.3787500000001E-4	-1.3415190716911752E-4	3.067693014705813E-5
853.9054	941.1505	424.0	0.64907783	1.1886756	0.002120778235294114	-4.6835882352940357E-4	3.7856746972318316E-4	9.971539792388612E-6
866.163	960.9741	441.0	0.7345052	1.1729	0.005025139411764706	-9.279764705882353E-4	1.7084477508650544E-4	-2.703633217993128E-5
877.2803	980.1338	458.0	0.7482536	1.16922	8.087294117647056E-4	-2.1647058823530163E-4	-2.480241176470588E-4	4.185328719723139E-5
886.2558	997.46045	474.0	0.670652	1.118429	-0.004850099999999996	-0.003174437500000002	-3.5367683823529387E-4	-1.8487293198529378E-4
895.8012	1018.56274	491.0	0.54032505	1.1178582	-0.007666291176470591	-3.357647058823426E-5	-1.656583044982703E-4	1.847565311418687E-4
904.2919	1035.4066	507.0	0.4674758	1.1232712	-0.0045530781249999985	3.38312500000007E-4	1.9457581571691204E-4	2.3243060661765078E-5
912.729	1056.2037	523.0	0.43371397	1.1322178	-0.0021101143749999995	5.591625000000017E-4	1.5268523437499994E-4	1.3803124999999666E-5
921.0598	1076.7316	540.0	0.45777357	1.2159286	0.001415270588235295	0.004924164705882352	2.073755860726644E-4	2.5676483564013823E-4
927.5	1096.0	557.0	0.43763384	1.2456145	-0.0011846900000000013	0.0017462294117647085	-1.5293885813148802E-4	-1.869373702422143E-4
935.4585	1117.0107	573.0	0.41144943	1.2472314	-0.0016365256249999995	1.0105624999999507E-4	-2.8239726562499887E-5	-1.0282332261029459E-4
939.4891	1138.9344	590.0	0.33312264	1.3090863	-0.004607458235294117	0.003638523529411761	-1.747607417820069E-4	2.0808631055363328E-4
943.44806	1161.7921	606.0	0.2077927	1.3397439	-0.007833121250000002	0.001916100000000004	-2.0160393841911782E-4	-1.076514705882348E-4
944.0	1182.046	623.0	0.06920552	1.3516606	-0.008152187058823528	7.009823529411766E-4	-1.8768576989619166E-5	-7.147750865051927E-5
944.90295	1200.1268	640.0	-0.04159145	1.2627866	-0.006517468823529412	-0.005227882352941171	9.615989619377148E-5	-3.4875674740484394E-4
943.0	1218.9459	656.0	-0.15290922	1.1004328	-0.006957360625000001	-0.0101471125	-2.7493237591911764E-5	-3.074518841911768E-4
942.0	1237.1302	673.0	-0.17747308	0.9940587	-0.0014449329411764702	-0.006257300000000008	3.2426045198961944E-4	2.288124999999995E-4
940.5	1253.5	689.0	-0.17630845	0.9825116	7.278937499999999E-5	-7.216937499999951E-4	9.485764476102939E-5	3.459753906250008E-4
938.58295	1270.7534	706.0	-0.14258583	0.9833452	0.0019836835294117653	4.9035294117646464E-5	1.1240553849480972E-4	4.533700259515538E-5
935.261	1284.5864	723.0	-0.17361502	0.8992317	-0.001825246470588236	-0.004947852941176474	-2.24054705882353E-4	-2.939346020761247E-4
932.57794	1297.4773	739.0	-0.18672614	0.75948405	-8.194450000000002E-4	-0.008734228125	6.286259191176473E-5	-2.3664844898897035E-4
925.7675	1310.5425	756.0	-0.3305674	0.6892567	-0.008461250588235294	-0.004131020588235289	-4.495179757785467E-4	2.7077691392733596E-4
918.1706	1321.7441	772.0	-0.46136513	0.6407968	-0.008174858125	-0.00302874375	1.789952895220586E-5	6.889230238970554E-5
909.73016	1331.1238	789.0	-0.584163	0.56982887	-0.007223404117647057	-0.00417458411764706	5.596788278546723E-5	-6.740237456747411E-5
899.46686	1340.7776	806.0	-0.66778034	0.52165633	-0.004918667058823528	-0.002833678823529414	1.3557276816608994E-4	7.887678200692034E-5
886.4342	1351.2612	822.0	-0.7764301	0.511338	-0.0067906100000000025	-6.448956250000026E-4	-1.1699643382352963E-4	1.367989499080882E-4
873.5	1359.0	839.0	-0.87491435	0.5057917	-0.005793191176470584	-3.262529411764708E-4	5.867169550173048E-5	1.8743687283737165E-5
859.018	1369.13	855.0	-0.9612991	0.534215	-0.005399046875000001	0.0017764562500000025	2.463401884191148E-5	1.314193244485296E-4
846.2474	1376.0015	872.0	-0.9265187	0.4792626	0.0020459058823529374	-0.0032324941176470594	4.379383974913493E-4	-2.9464413927335657E-4
836.0833	1383.55	889.0	-0.768671	0.42766735	0.009285158823529413	-0.0030350147058823516	4.2583840830449855E-4	1.1616435986159283E-5
825.8029	1390.1183	905.0	-0.60931396	0.37767494	0.009959814999999997	-0.003124525624999999	4.216601102941149E-5	-5.594432444852972E-6
816.3258	1397.7394	921.0	-0.51005965	0.37788874	0.006203394375000004	1.3362499999999139E-5	-2.3477628906249954E-4	1.961180078124999E-4
806.9314	1405.2549	938.0	-0.47553918	0.39647514	0.0020306158823529393	0.0010933176470588237	-2.454575583910038E-4	6.352677335640145E-5
798.3726	1412.9019	955.0	-0.48086813	0.45142102	-3.1346764705882346E-4	0.003232110588235294	-1.3788726643598607E-4	1.2581134948096886E-4
788.3444	1420.437	971.0	-0.5224025	0.47466058	-0.002595898124999999	0.0014524724999999995	-1.4265190487132347E-4	-1.1122738051470591E-4
780.0	1426.5	988.0	-0.5386145	0.43579334	-9.536470588235297E-4	-0.002286308235294119	9.66030038927335E-5	-2.1992827854671286E-4
770.1008	1433.1395	1004.0	-0.55735785	0.3860817	-0.001171459375000003	-0.0031069774999999966	-1.3613269761029581E-5	-5.129182904411734E-5
763.1375	1437.6469	1021.0	-0.5075814	0.3022954	0.00292802647058824	-0.004928605882352943	2.4114622621107315E-4	-1.0715461072664392E-4
757.4727	1443.5273	1038.0	-0.39333868	0.27467522	0.006720159999999998	-0.001624716470588235	2.2306667820069163E-4	1.943464359861593E-4
751.9356	1448.0643	1054.0	-0.28535876	0.26007646	0.0067487450000000004	-9.124224999999993E-4	1.7865625000001778E-6	4.4518373161764736E-5
746.1827	1452.8173	1071.0	-0.2517848	0.2602591	0.0019749388235294125	1.0743529411765393E-5	-2.808121280276817E-4	5.4303884083044984E-5
738.93243	1457.3007	1088.0	-0.3017296	0.26131764	-0.0029379294117647067	6.226705882352922E-5	-2.889922491349482E-4	3.0307958477508135E-6
729.46643	1462.1201	1104.0	-0.47071365	0.26534545	-0.010561503125	2.517381249999978E-4	-4.7647335707720585E-4	1.1841941636029286E-5
720.422	1466.1926	1121.0	-0.5933701	0.26318765	-0.007215085294117649	-1.2692941176470514E-4	1.9684810769896182E-4	-2.2274560986159E-5
707.64746	1469.9579	1137.0	-0.73409075	0.24293368	-0.008795040625	-0.001265873124999999	-9.874720818014694E-5	-7.118398207720585E-5
694.57	1473.6943	1154.0	-0.8530852	0.21461296	-0.006999673529411763	-0.0016659247058823541	1.0560982915224923E-4	-2.353244593425619E-5
682.5346	1478.628	1171.0	-0.8695036	0.22928911	-9.657882352941209E-4	8.633029411764706E-4	3.549344290657437E-4	1.4877809688581322E-4
670.21497	1483.2617	1187.0	-0.84093285	0.27352428	0.0017856718750000056	0.002764698125000001	1.719662568933829E-4	1.1883719898897066E-4
658.0378	1488.9838	1204.0	-0.7809903	0.33281207	0.003526032352941172	0.0034875170588235297	1.023741457612451E-4	4.251876081314874E-5
645.87317	1494.5634	1220.0	-0.7221307	0.3678684	0.0036787250000000007	0.002191020624999998	9.543290441176792E-6	-8.103102711397073E-5
635.3952	1500.1628	1237.0	-0.69189614	0.37087932	0.001778503529411766	1.7711294117647223E-4	-1.1177773356401381E-4	-1.184651578719721E-4
627.3826	1504.3087	1253.0	-0.56798786	0.32183748	0.007744267499999999	-0.003065115	3.7286024816176455E-4	-2.0263924632352954E-4
620.0	1508.0	1270.0	-0.42480052	0.25320622	0.008422784705882353	-0.004037132941176472	3.991277681660909E-5	-5.717752595155719E-5
612.2445	1513.0533	1287.0	-0.33110476	0.21650454	0.0055115152941176485	-0.0021589223529411756	-1.7125114186851206E-4	1.1048297577854687E-4
600.1	1517.95	1303.0	-0.46849304	0.24099821	-0.008586767500000002	0.0015308543749999997	-8.811426746323531E-4	2.3061104549632346E-4
584.8473	1523.4323	1320.0	-0.7748521	0.30911613	-0.01802112117647059	0.004006936470588235	-5.549619809688581E-4	1.4565188797577855E-4
571.62006	1529.1628	1337.0	-0.9714488	0.37123623	-0.01156451176470588	0.0036541235294117653	3.798005536332182E-4	-2.075370242214528E-5
557.2826	1534.8789	1353.0	-1.0384343	0.383364	-0.004186593750000002	7.579856249999989E-4	4.6111987591911736E-4	-1.810086190257354E-4
544.1122	1541.0613	1369.0	-0.9223595	0.37469244	0.007254675000000002	-5.419724999999979E-4	7.150792968750003E-4	-8.12473828124998E-5
528.2825	1548.144	1386.0	-0.87442225	0.41156432	0.00281983823529412	0.002168934117647057	-2.608727508650519E-4	1.5946509515570912E-4
512.59848	1555.4006	1403.0	-0.9247395	0.44522747	-0.002959838235294123	0.001980185294117649	-3.3998096885813194E-4	-1.1102871972318127E-5
496.0308	1561.3231	1420.0	-1.0186018	0.4404729	-0.005521311764705873	-2.796805882352949E-4	-1.5067491349480885E-4	-1.32933287197232E-4
479.50375	1563.3884	1436.0	-1.0496429	0.28918046	-0.0019400687500000097	-0.009455777500000002	2.2382768841911648E-4	-5.735060569852942E-4
461.8691	1564.0	1453.0	-1.0821757	0.07845613	-0.0019136941176470606	-0.012395548823529409	1.5514489619381823E-6	-1.7292772491349454E-4
442.59607	1560.8723	1469.0	-1.1261055	-0.1892375	-0.0027456124999999942	-0.016730851875	-5.1994898897058354E-5	-2.70956440716912E-4
423.97092	1555.9904	1486.0	-1.1912379	-0.38875964	-0.003831317647058822	-0.011736596470588237	-6.386500865051929E-5	2.9377972967128025E-4
404.28564	1549.4675	1502.0	-1.224311	-0.51239043	-0.002067068749999998	-0.007726924374999996	1.1026555606617652E-4	2.5060450597426506E-4
381.94785	1540.9827	1519.0	-1.2941282	-0.6109457	-0.004106894117647066	-0.005797368823529416	-1.1998972750865109E-4	1.1350326773356351E-4
361.82224	1530.8815	1535.0	-1.3370781	-0.6848719	-0.002684368749999999	-0.004620387499999996	8.89078354779417E-5	7.356133272058875E-5
343.28625	1519.5718	1552.0	-1.2483442	-0.7626771	0.0052196411764705904	-0.004576776470588236	4.649417603806229E-4	2.5653546712800105E-6
326.44437	1508.6296	1570.0	-1.1059163	-0.7874998	0.007912661111111108	-0.0013790388888888876	1.4961221859113985E-4	1.7765208787218602E-4
310.79962	1499.6248	1585.0	-0.9280014	-0.71450347	0.01186099333333334	0.004866421999999996	2.632221481481488E-4	4.163640592592589E-4
301.27695	1492.5662	1602.0	-0.66595566	-0.5518926	0.01541445529411765	0.009565345294117652	2.0902717416378287E-4	2.764072525951562E-4
292.73056	1486.798	1618.0	-0.4545183	-0.35088795	0.013214834999999998	0.012562790624999997	-1.3747626838235322E-4	1.873403331801466E-4
287.06348	1482.0952	1635.0	-0.24121335	-0.20576333	0.012547349999999999	0.008536742352941176	-3.9263823529411704E-5	-2.3682636894463652E-4
282.34125	1478.3413	1651.0	-0.10370967	-0.13879311	0.00859398	0.00418563875	-2.4708562499999997E-4	-2.719439751838235E-4
276.7854	1472.7854	1668.0	-0.10869699	-0.17471413	-2.9337176470588174E-4	-0.002113001176470588	-5.227853979238754E-4	-3.705082309688581E-4
268.1762	1463.8135	1685.0	-0.268408	-0.35103735	-0.009394765294117646	-0.010371954117647061	-5.353760899653978E-4	-4.8582076124567493E-4
253.24525	1448.7169	1701.0	-0.6215816	-0.6841057	-0.02207335	-0.020816771875	-7.92411544117647E-4	-6.528011098345587E-4
235.06467	1428.6711	1718.0	-1.0816115	-1.1611232	-0.027060582352941176	-0.02805985294117647	-2.9336660899653987E-4	-4.2606359212802756E-4
216.31944	1406.4259	1734.0	-1.3700904	-1.5280815	-0.018029931250000006	-0.022934893750000004	5.644156939338231E-4	3.203099494485291E-4
201.06772	1386.7181	1751.0	-1.3374193	-1.6119598	0.0019218294117647032	-0.004934017647058815	0.0011736329801038062	0.0010588750648788934
183.7392	1362.6522	1768.0	-1.1555036	-1.5841469	0.010700923529411766	0.0016360529411764723	5.164173010380625E-4	3.864747404844287E-4
172.63895	1343.065	1784.0	-0.8705175	-1.430957	0.01781163125	0.009574368749999992	4.4441923253676473E-4	4.9614473805147E-4
163.84941	1327.6989	1801.0	-0.5756828	-1.1519047	0.017343217647058824	0.01641484117647059	-2.7553741349481002E-5	4.023807309688587E-4
156.902	1311.706	1817.0	-0.34825417	-0.8993138	0.014214289375000005	0.015786931249999997	-1.9555801700367622E-4	-3.924437040441213E-5
152.79346	1297.7771	1834.0	-0.14778373	-0.7406382	0.01179237882352941	0.009333858823529413	-1.4246532655709377E-4	-3.795924956747402E-4
150.52454	1286.1472	1850.0	-0.0062565566	-0.6273977	0.0088454483375	0.007077531250000005	-1.841831553768381E-4	-1.4102047334558804E-4
149.0	1275.1151	1867.0	0.0307579	-0.59167767	0.0021773209764705884	0.002101178235294112	-3.922427859429066E-4	-2.9272664792387605E-4
148.0	1267.1252	1884.0	0.06878994	-0.48821288	0.002237178823529411	0.00608616411764706	3.521049826989576E-6	2.344109342560558E-4
146.90082	1258.6033	1900.0	0.057137363	-0.39131874	-7.282860624999998E-4	0.006055883750000001	-1.853415553768382E-4	-1.8925229779412009E-6
146.02115	1250.0846	1917.0	0.021091398	-0.3909437	-0.002120350882352941	2.2061176470587832E-5	-8.188616587370244E-5	-3.549307396193773E-4
146.0	1240.7982	1933.0	-0.0051626046	-0.442742	-0.0016408751625	-0.003237393750000001	2.9967232490808824E-5	-2.0371593290441183E-4
147.0	1229.4661	1950.0	0.025351917	-0.5675808	0.0017949718588235295	-0.00734345882352941	2.021086483131488E-4	-2.41533239619377E-4
148.0	1219.0648	1967.0	0.07999959	-0.67924047	0.0032145689999999996	-0.00656821588235294	8.350571418685119E-5	4.560252595155705E-5
149.5	1209.5	1983.0	0.12107996	-0.6909934	0.0025675231250000003	-7.345581249999997E-4	-4.0440367187499955E-5	3.646036098345588E-4
150.41232	1199.9384	2000.0	0.1075552	-0.6244853	-7.955741176470586E-4	0.003912241176470586	-1.9782924956747406E-4	2.733411353806227E-4
151.0	1190.505	2016.0	0.07793719	-0.55612206	-0.001851125625	0.004272702500000003	-6.597196920955884E-5	2.2528832720588568E-5
152.0	1177.8274	2033.0	0.056682337	-0.6057042	-0.0012502854705882355	-0.0029165964705882385	3.5343538494809673E-5	-4.228999394463672E-4
153.05582	1163.5535	2050.0	0.044891052	-0.78144425	-6.936049999999999E-4	-0.010337649999999995	3.27459100346021E-5	-4.365325605536327E-4
153.0	1148.0767	2066.0	0.022623645	-0.9612735	-0.0013917129375	-0.011239328125000003	-4.363174609375E-5	-5.635488281250051E-5
154.0	1132.3265	2083.0	0.022313552	-1.0849023	-1.8240764705882403E-5	-0.007272282352941175	8.079248075259514E-5	2.333556336505193E-4
155.0	1116.1907	2100.0	0.047795027	-1.0801374	0.001498910294117647	2.8028823529412187E-4	8.924417993079585E-5	4.4426885813148806E-4
157.2499	1097.7505	2116.0	0.082242146	-1.085755	0.0021529449375000003	-3.5110000000000696E-4	4.087716521139709E-5	-3.9461764705883055E-5
159.52797	1078.2483	2133.0	0.14687583	-1.1748465	0.0038019814117647064	-0.005240676470588228	9.700214554498271E-5	-2.8762214532871886E-4
164.29025	1059.6991	2149.0	0.2377254	-1.2204759	0.005678098124999999	-0.0028518375000000096	1.1725729457720581E-4	1.4930243566176364E-4
167.51958	1044.6619	2166.0	0.28057337	-1.1130939	0.002520468823529411	0.0063165882352941224	-1.857429000865052E-4	5.393191608996548E-4
173.45029	1025.499	2182.0	0.3492456	-1.0599263	0.004292014375	0.003322974999999992	1.1072159696691182E-4	-1.8710082720588316E-4
180.1221	1005.6947	2199.0	0.4102412	-1.0982978	0.0035879764705882343	-0.0022571470588235295	-4.1413994377162694E-5	-3.2824247404844245E-4
187.72482	988.61914	2216.0	0.49026877	-1.1294224	0.004707504117647062	-0.001830858823529402	6.585456747404868E-5	2.507577854671338E-5
198.01097	969.978	2232.0	0.5934253	-1.1437292	0.0064472831250000015	-8.941749999999971E-4	1.0873618795955874E-4	5.8542738970587815E-5
207.43533	950.1293	2249.0	0.680167	-1.1486138	0.005102452941176466	-2.8732941176470687E-4	-7.910765787197266E-5	3.5696799307958246E-5
217.57346	931.0442	2265.0	0.68175566	-1.1476463	9.929125000000122E-5	6.0468750000000626E-5	-3.1269760569852906E-4	2.173738511029422E-5
228.79613	916.7378	2282.0	0.6982908	-1.0749279	9.726552941176472E-4	0.004277552941176462	5.137435553633212E-5	2.4806377595155656E-4
241.21402	902.4697	2299.0	0.73856	-0.9026165	0.0023687764705882354	0.010135964705882353	8.212477508650519E-5	3.4461245674740536E-4
254.31984	888.4916	2315.0	0.8016709	-0.7310903	0.003944431249999998	0.010720387500000005	9.847842371323517E-5	3.65264246323532E-5
267.4414	876.6217	2332.0	0.8635316	-0.6518219	0.0036388647058823525	0.004662847058823531	-1.7974502595155626E-5	-3.5632590830449846E-4
279.0415	864.9585	2348.0	0.8125671	-0.6406064	-0.003185281249999998	7.009687499999959E-4	-4.2650912224264693E-4	-2.476173943014709E-4
290.29837	856.5847	2365.0	0.7288189	-0.5708587	-0.004926364705882349	0.004102805882352939	-1.0241667387543241E-4	2.0010806660899667E-4
302.22443	849.761	2381.0	0.6577509	-0.4023967	-0.004441750000000001	0.010528875000000004	3.0288419117646735E-5	4.016293198529415E-4
314.4505	844.7284	2398.0	0.66973424	-0.25155303	7.04902352941177E-4	0.008873157058823529	3.027442560553634E-4	-9.739517301038085E-5
326.754	840.46375	2414.0	0.7280729	-0.16314042	0.003646166249999999	0.005525788125	1.8382899356617638E-4	-2.0921055836397055E-4
340.07123	837.12256	2431.0	0.79218066	-0.09806835	0.0037710447058823503	0.0038277688235294123	7.345791522491241E-6	-9.988348832179929E-5
351.83887	835.6935	2448.0	0.7885783	-0.052214865	-2.1190352941176626E-4	0.002697263823529412	-2.342910726643598E-4	-6.650029411764708E-5
363.76358	834.8727	2465.0	0.749363	7.74821E-4	-0.0023067823529411735	0.0031170403529411765	-1.2322816608996513E-4	2.469273702422145E-5
376.3191	835.0	2481.0	0.73026943	0.04874498	-0.0011933481250000003	0.0029981349375	6.958963924632333E-5	-7.431588465073535E-6
388.2217	835.0	2497.0	0.718251	0.07761615	-7.511518750000015E-4	0.0018044481249999997	2.763726562499992E-5	-7.460542578125001E-5
399.06674	835.0	2514.0	0.6866267	0.06412114	-0.001860252941176467	-7.938241176470589E-4	-6.524123918685092E-5	-1.528395436851211E-4
409.47134	837.6942	2531.0	0.6390303	0.097542465	-0.0027997882352941168	0.001965960294117647	-5.526678200692057E-5	1.6234025951557095E-4
420.0216	841.2086	2547.0	0.5910679	0.19403692	-0.0029976500000000045	0.0060309034375	-1.2366360294117982E-5	2.540589464613971E-4
432.5	845.0	2564.0	0.6275458	0.2843323	0.0021457588235294154	0.005311492941176469	3.0255346020761296E-4	-4.231826448961947E-5
448.2991	848.73315	2580.0	0.79756516	0.321549	0.010626209999999997	0.0023260437499999995	5.300281985294113E-4	-1.8659057444852937E-4
465.15463	853.47876	2598.0	1.0249426	0.32620707	0.012632079999999997	2.5878166666666743E-4	1.1143722222222222E-4	-1.1484789351851843E-4
479.83588	859.2388	2613.0	1.1010994	0.33700427	0.005077120000000009	7.198133333333338E-4	-5.036639999999993E-4	3.0735444444444426E-5
494.72296	863.9308	2630.0	1.057349	0.3468697	-0.0025735529411764686	5.803194117647064E-4	-4.500395847750869E-4	-8.205524798154557E-6
514.06177	868.74414	2647.0	1.0089172	0.31966737	-0.002848929411764714	-0.0016001370588235291	-1.619861591695561E-5	-1.2826214532871973E-4
533.9684	873.3905	2663.0	1.1253633	0.28274554	0.007277881250000007	-0.0023076143749999993	6.329256663602951E-4	-4.4217332261029386E-5
550.22565	877.9596	2680.0	1.1961622	0.25858968	0.004164641176470588	-0.0014209329411764722	-1.8313176903114227E-4	5.2157731401383945E-5
566.83093	882.61035	2696.0	1.133104	0.27011448	-0.003941137500000011	7.203000000000001E-4	-5.066111672794125E-4	1.3382705882352953E-4
585.3431	889.7372	2713.0	1.0309536	0.34368747	-0.006008847058823528	0.004327822941176471	-1.2162997404844217E-4	2.1220723183391007E-4
601.5522	895.95703	2730.0	0.9725399	0.40791452	-0.003436099999999994	0.003778061764705883	1.513380622837373E-4	-3.233889273356402E-5
615.4906	902.6388	2747.0	0.92147815	0.4517826	-0.0030036323529411776	0.0025804752941176456	2.5439273356400966E-5	-7.044626297577867E-5
628.5868	909.25146	2763.0	0.81991	0.44997072	-0.006348009374999998	-1.1324249999999925E-4	-2.0902356387867628E-4	-1.683573621323528E-4
641.5568	916.77844	2779.0	0.6872348	0.44232458	-0.0082922	-4.77883749999998E-4	-1.215119140625001E-4	-2.2790078124999922E-5
652.8394	923.2263	2796.0	0.6270016	0.41353393	-0.003543129411764705	-0.0016935676470588251	2.7935709342560557E-4	-7.151081747404866E-5
665.21265	933.468	2813.0	0.65512675	0.49633956	0.00165442058823529	0.004870919411764707	3.0573823529411737E-4	3.861462975778548E-4
675.20074	944.2007	2829.0	0.63818	0.6328647	-0.0010591718750000007	0.008532821249999996	-1.6959952895220567E-4	2.2886886488970555E-4
683.0	955.0	2846.0	0.53283244	0.73339874	-0.006196915294117648	0.005913767058823536	-3.022202011245675E-4	-1.5406201124567413E-4
692.91504	969.0641	2863.0	0.47082537	0.8316443	-0.0036474747058823495	0.0057791505882352915	1.4996709342560578E-4	-7.918615916955548E-6
703.7534	983.3379	2879.0	0.5110958	0.91583973	0.002516901874999998	0.0052622143749999975	3.852735363051467E-4	-3.230851332720587E-5
711.67084	998.07336	2895.0	0.5162629	0.95665604	3.2294374999999875E-4	0.002551019375000005	-1.3712238281249995E-4	-1.6944968749999954E-4
721.2158	1015.38855	2912.0	0.56943786	1.0622916	0.0031279388235294116	0.006213856470588233	1.649997102076125E-4	2.1546100562283693E-4
727.617	1030.9786	2929.0	0.5089008	1.0874839	-0.00356100352941176	0.0014819000000000032	-3.934671972318336E-4	-2.7835038062283703E-4
731.6634	1043.9901	2945.0	0.31860536	0.96847725	-0.011893465000000002	-0.007437915625000006	-5.207788419117651E-4	-5.574884765625006E-4
733.70605	1052.8242	2962.0	0.12029805	0.7144602	-0.011665135882352943	-0.014942179411764704	1.3431124567474107E-5	-4.4142728157439394E-4
735.5	1061.5	2979.0	-0.009293591	0.45583162	-0.0076230377058823535	-0.015213445882352941	2.377704809688582E-4	-1.5956851211072807E-5
736.0	1072.5	2995.0	-0.07770722	0.39253536	-0.004275851812499999	-0.00395601625	2.0919911833639713E-4	7.035893520220589E-4
737.36707	1080.4681	3012.0	-0.05095982	0.41774458	0.0015733764705882346	0.0014828952941176457	3.440722519463667E-4	3.199359731833909E-4
737.0	1088.0271	3028.0	-0.03334416	0.44402677	0.0011009787500000003	0.0016426368750000024	-2.9524857536764645E-5	9.983848805147292E-6
737.0	1095.4231	3045.0	-0.029924126	0.42675367	2.0117847058823523E-4	-0.0010160647058823553	-5.292942820069206E-5	-1.5639421064013868E-4
738.0	1102.9755	3062.0	-0.005887387	0.37847418	0.0014139258235294117	-0.002839969999999999	7.133807958477508E-5	-1.0728854671280257E-4
738.0	1109.5564	3078.0	0.017418869	0.40498865	0.001456641	0.0016571543750000008	2.669698529411774E-6	2.810702734375E-4
738.0	1116.3757	3095.0	0.005064218	0.40285867	-7.267441764705883E-4	-1.2529294117647242E-4	-1.2843442214532873E-4	-1.0484984212802783E-4
737.3343	1121.9972	3111.0	-0.0077972854	0.35626972	-8.038439625E-4	-0.0029118093749999976	-4.818736626838229E-6	-1.741572771139703E-4
735.92816	1129.1437	3128.0	-0.06774231	0.34870392	-0.0035261779176470587	-4.450470588235301E-4	-1.6013729147923875E-4	1.4510366565743927E-4
733.5	1137.0	3145.0	-0.14267343	0.4085852	-0.00440771294117647	0.0035224282352941164	-5.185500138408304E-5	2.333808996539792E-4
733.0	1145.5433	3161.0	-0.14050521	0.49227634	1.355137499999999E-4	0.00523069625	2.839516681985294E-4	1.0676675091911771E-4
729.5798	1155.0507	3178.0	-0.15972145	0.58282477	-0.0011303670588235291	0.005326378235294118	-7.446357698961935E-5	5.628352076124602E-6
727.9138	1164.4308	3194.0	-0.14851291	0.6285528	7.005337499999993E-4	0.002858001875000002	1.1443130055147053E-4	-1.5427352251838226E-4
725.0478	1174.8567	3211.0	-0.1527078	0.64241815	-2.4675823529411804E-4	8.156088235294117E-4	-5.5723057958477497E-5	-1.2014076773356414E-4
722.1836	1184.0819	3227.0	-0.1929352	0.6385287	-0.0025142124999999998	-2.430906250000045E-4	-1.417158915441176E-4	-6.61687155330885E-5
718.4933	1193.52	3244.0	-0.2207309	0.59140015	-0.0016350411764705886	-0.00277226764705882	5.171596020761242E-5	-1.487751189446362E-4
714.76904	1205.3083	3261.0	-0.23230708	0.62278074	-6.809517647058819E-4	0.0018459170588235319	5.6122906574394516E-5	2.7165792387543245E-4
711.0	1218.5	3277.0	-0.2603793	0.73815656	-0.0017545137499999988	0.007210988749999994	-6.709762408088231E-5	3.353169806985289E-4
706.2197	1231.7311	3294.0	-0.28048342	0.8508024	-0.0011825952941176472	0.006626225882352941	3.364226211072657E-5	-3.43978157439443E-5
703.7157	1242.7059	3310.0	-0.2474903	0.84298754	0.002062069999999999	-4.884287499999987E-4	2.027915808823529E-4	-4.4466591452205873E-4
698.74274	1251.6432	3327.0	-0.23884848	0.6798531	5.083423529411761E-4	-0.009596143529411764	-9.139574394463666E-5	-5.357479282006921E-4
694.94507	1259.0732	3343.0	-0.22838809	0.47100228	6.537743750000009E-4	-0.01305317625	9.089501378676546E-6	-2.1606454503676471E-4
691.2562	1266.4875	3360.0	-0.22695106	0.34322524	8.453117647058694E-5	-0.0075162964705882355	-3.3484894031142E-5	3.256988105536332E-4
685.73175	1274.7804	3376.0	-0.27738857	0.34203565	-0.0031523443749999994	-7.434937499999766E-5	-2.0230472196691165E-4	4.6512169347426486E-4
680.2738	1282.0447	3393.0	-0.3277622	0.40819362	-0.002963154705882353	0.0038916452941176443	1.112880406574391E-5	2.3329380406574365E-4
673.8027	1288.648	3410.0	-0.38543946	0.42390713	-0.0033927800000000006	9.243241176470613E-4	-2.527207612456751E-5	-1.745483044982696E-4
666.0923	1294.4308	3426.0	-0.46610564	0.37204474	-0.0050416362499999985	-0.0032413993750000022	-1.0305351562499987E-4	-2.6035771829044146E-4
659.6141	1298.693	3444.0	-0.48044252	0.28044173	-7.964933333333332E-4	-0.0050890561111111106	2.358412731481481E-4	-1.0264759645061712E-4
652.137	1303.4315	3460.0	-0.47645935	0.21837111	2.4894812499999877E-4	-0.0038794137499999996	6.534009114583325E-5	7.560264756944444E-5
641.3994	1307.2002	3476.0	-0.5607732	0.19344336	-0.005269615624999998	-0.001557984375	-3.449102343749998E-4	1.4508933593749998E-4
632.03986	1310.984	3493.0	-0.627462	0.17664829	-0.003922870588235294	-9.879452941176467E-4	7.922029628027671E-5	3.3531710640138425E-5
622.719	1313.7124	3509.0	-0.66111887	0.15950862	-0.002103554375000004	-0.0010712293750000015	1.1370726332720564E-4	-5.20525505514717E-6
611.4881	1318.256	3526.0	-0.67848825	0.18282956	-0.001021728235294117	0.0013718200000000008	6.36368317474051E-5	1.4370878676470602E-4
600.05646	1322.9718	3542.0	-0.68941015	0.24242552	-6.826187500000025E-4	0.0037247475	2.119434283088216E-5	1.4705796874999995E-4
588.8087	1327.0637	3559.0	-0.71040124	0.29250422	-0.0012347699999999994	0.00294580588235294	-3.2479485294117465E-5	-4.582009515570943E-5
577.5009	1330.833	3576.0	-0.7336283	0.28163153	-0.0013662976470588215	-6.395699999999978E-4	-7.73692041522483E-6	-2.1090446366781986E-4
569.6131	1334.5548	3592.0	-0.61854833	0.24520035	0.007192498125000002	-0.0022769487500000005	5.349247357536765E-4	-1.0233617187500017E-4
561.3797	1338.3102	3609.0	-0.49039638	0.20166613	0.0075383499999999975	-0.002560836470588236	2.034422794117621E-5	-1.6699277681660906E-5
556.84296	1340.0785	3625.0	-0.329038	0.15377514	0.010084898750000001	-0.0029931868749999996	1.5915929687500025E-4	-2.7021900275735238E-5
552.2151	1341.9283	3642.0	-0.19277571	0.10826034	0.008015428823529413	-0.0026773411764705888	-1.2173352508650521E-4	1.857915873702417E-5
548.38776	1343.0	3658.0	-0.12814185	0.05093593	0.004039616249999999	-0.003582775625	-2.4848828584558835E-4	-5.65896530330882E-5
544.62317	1344.0	3675.0	-0.12421985	0.013961861	2.3070588235294087E-4	-0.0021749452352941177	-2.2405355103806226E-4	8.281355233564014E-5
541.78235	1345.0	3692.0	-0.1369943	0.016513186	-7.514382352941181E-4	1.500779411764705E-4	-5.7773183391003464E-5	1.3676606920415223E-4
536.58484	1346.4717	3708.0	-0.20789282	0.04272276	-0.0044311574999999995	0.001638098375	-2.299824540441176E-4	9.300127711397059E-5
533.2944	1347.0	3725.0	-0.22741963	0.05274169	-0.0011486358823529414	5.893488235294119E-4	1.9308950692041517E-4	-6.169115008650518E-5
528.59204	1348.204	3742.0	-0.27390397	0.056694712	-0.0027343729411764698	2.3253070588235297E-4	-9.327865051903108E-5	-2.098930103806229E-5
522.87305	1348.0	3758.0	-0.3231272	0.024743987	-0.0030764518750000004	-0.0019969203125	-2.1379933363970666E-5	-1.3934068864889705E-4
516.9427499999999	1347.0	3774.0	-0.36553478	-0.03970074	-0.00265047375	-0.0040277954375	2.6623632812500025E-5	-1.2692969531249998E-4
509.47686999999996	1345.1193	3791.0	-0.4210956	-0.10777141	-0.003268283529411765	-0.00400415705882353	-3.6341751730103834E-5	1.3904928633217545E-6
500.94165	1341.4708	3808.0	-0.5253485	-0.19475874	-0.0061325235294117635	-0.005116901764705883	-1.6848470588235284E-4	-6.545557093425607E-5
492.5512	1337.6205	3824.0	-0.56562597	-0.28643337	-0.0025173418750000023	-0.0057296643750000004	2.2594885340073507E-4	-3.8297663143382346E-5
482.098	1332.3278	3840.0	-0.61730313	-0.34344077	-0.0032298225	-0.003562962499999999	-4.453003906249985E-5	1.3541886718750008E-4
470.97598	1325.6506	3858.0	-0.69777495	-0.41909894	-0.004470656666666665	-0.0042032316666666646	-6.89352314814814E-5	-3.557050925925919E-5
457.55252	1318.6014	3874.0	-0.7900435	-0.47408178	-0.005766784375	-0.003436427500000002	-8.100798177083343E-5	4.792526041666641E-5
447.89587	1312.2639	3891.0	-0.77652144	-0.47780415	7.954152941176472E-4	-2.189629411764691E-4	3.860117452422146E-4	1.8926262110726663E-4
437.57156	1304.6572	3907.0	-0.70401907	-0.48930576	0.004531398125000002	-7.188506249999997E-4	2.334989269301472E-4	-3.1242980238970665E-5
429.28146	1298.211	3924.0	-0.57230437	-0.4605378	0.007747923529411762	0.0016922329411764696	1.892073767301035E-4	1.4182844506920405E-4
423.30524	1292.4579	3940.0	-0.41064858	-0.3962443	0.010103486875000001	0.00401834375	1.4722270909926495E-4	1.4538192555147068E-4
418.53598	1288.536	3957.0	-0.24501374	-0.2969198	0.00974322588235294	0.005842617647058823	-2.119182309688595E-5	1.0731022923875427E-4
415.7435	1285.3717	3974.0	-0.11366808	-0.18215542	0.007726215294117648	0.006750845882352941	-1.1864768166089956E-4	5.342519031141871E-5
412.0	1282.0	3990.0	-0.06478052	-0.11245889	0.0030554725000000007	0.004356033125	-2.9192142463235293E-4	-1.4967579733455878E-4
409.22284	1280.6115	4007.0	-0.083331026	-0.072377644	-0.0010912062352941181	0.0023577203529411765	-2.439222785467129E-4	-1.1754781012110729E-4
407.7355	1278.7355	4024.0	-0.0869265	-0.053572442	-2.1149847058823536E-4	0.0011061883529411769	5.1747515570934284E-5	-7.361952941176469E-5
404.83987	1276.8398	4040.0	-0.11362132	-0.06718409	-0.0016684262499999996	-8.507280000000002E-4	-9.105798621323527E-5	-1.2230727205882357E-4
402.9637	1274.9637	4056.0	-0.113514364	-0.08160433	6.684749999999462E-6	-9.01265E-4	1.0469443749999994E-4	-3.1585624999999878E-6
400.11685	1272.1168	4073.0	-0.12603933	-0.12488269	-7.367627058823529E-4	-0.002545785882352941	-4.3732203287197196E-5	-9.673652249134948E-5
396.39642	1269.3965	4090.0	-0.17824405	-0.16815671	-0.00307086588235294	-0.002545530588235293	-1.3730018685121102E-4	1.501730103811716E-8
392.62418	1266.3121	4106.0	-0.23352024	-0.19865336	-0.003454761875	-0.0019060406250000009	-2.399349954044125E-5	3.996812270220577E-5
389.38934	1262.7787	4123.0	-0.2540211	-0.2168975	-0.0012059329411764712	-0.0010731847058823524	1.3228405493079582E-4	4.8991524653979325E-5
386.01624	1259.0162	4139.0	-0.23179628	-0.23626989	0.0013890512500000004	-0.001210774375000001	1.6218651194852948E-4	-8.599354319853043E-6
383.63083	1254.2617	4157.0	-0.18395518	-0.2768177	0.0026578388888888888	-0.0022526561111111103	7.04882021604938E-5	-5.7882318672839404E-5
378.44278	1248.1642	4173.0	-0.20981988	-0.34163627	-0.0016165437499999994	-0.004051160625000001	-2.671489149305555E-4	-1.1240653211805568E-4
373.70203	1240.6027	4189.0	-0.2670788	-0.4380275	-0.003578682500000001	-0.006024451875	-1.226336718750001E-4	-1.233307031249999E-4
369.99268	1234.989	4206.0	-0.291469	-0.45380202	-0.001434717647058822	-9.279129411764682E-4	1.2611557958477527E-4	2.997964078719725E-4
367.23093	1231.231	4222.0	-0.24585323	-0.383873	0.0028509856249999983	0.004370563749999997	2.6785645450367625E-4	3.3115479319852906E-4
365.25113	1227.2511	4239.0	-0.15580967	-0.25906867	0.00529668	0.00734143117647059	1.4386437500000008E-4	1.7475690743944662E-4
363.31738	1224.3174	4256.0	-0.069929324	-0.13921751	0.00505178505882353	0.007050068235294118	-1.4405584775086466E-5	-1.7138996539792453E-5
361.5	1222.5	4272.0	-0.05619469	-0.07555112	8.584146250000002E-4	0.003979149374999999	-2.620856521139706E-4	-1.9193242876838242E-4
360.65445	1219.6544	4289.0	-0.044569347	-0.09228453	6.838437058823527E-4	-9.843182352941178E-4	-1.026887759515573E-5	-2.919686829584775E-4
359.6936	1217.6936	4305.0	-0.032982536	-0.090069525	7.241756875000002E-4	1.3843781250000037E-4	2.5207488511029633E-6	7.017225298713239E-5
358.83377	1215.8337	4322.0	-0.0317339	-0.08656656	7.344917647058808E-5	2.0605676470588217E-4	-3.827803006055365E-5	3.9775854238754E-6
359.0	1213.9456	4338.0	-0.010606886	-0.09621281	0.0013204383750000002	-6.028906249999997E-4	7.793682490808826E-5	-5.055921185661762E-5
358.0199	1212.0199	4355.0	-0.012183968	-0.098792225	-9.276952941176473E-5	-1.5173029411764716E-4	-8.312987673010382E-5	2.653884299307956E-5
357.1513	1209.3026	4372.0	-0.025111407	-0.13020319	-7.60437588235294E-4	-0.0018477038235294118	-3.927459169550173E-5	-9.976314878892733E-5
357.0	1207.2698	4388.0	-0.036727905	-0.14892995	-7.26031125E-4	-0.0011704225000000006	2.150403952205878E-6	4.23300827205882E-5
356.38736	1204.7747	4405.0	-0.03260039	-0.15151538	2.427949999999999E-4	-1.520841176470588E-4	5.698977205882352E-5	5.9902257785467164E-5
356.0	1202.5127	4421.0	-0.03249102	-0.15566449	6.835624999999845E-6	-2.59319374999999E-4	-1.4747460937500003E-5	-6.702203584558762E-6
356.0	1200.6122	4438.0	-0.0039359545	-0.13261692	0.0016797097352941178	0.0013557394117647054	9.840435942906576E-5	9.500345804498261E-5
356.0	1197.438	4455.0	0.0035963436	-0.13925084	4.4307635882352936E-4	-3.902305882352934E-4	-7.274313979238755E-5	-1.0270411764705876E-4
356.0	1195.8542	4471.0	0.0074520167	-0.14181958	2.4097956875000003E-4	-1.6054625000000086E-4	-1.2631049379595583E-5	1.4355271139705784E-5
357.00052	1192.9989	4488.0	0.039600775	-0.14432493	0.0018911034294117645	-1.473735294117641E-4	9.706610945069202E-5	7.748659169551043E-7
357.0	1190.152	4504.0	0.040253174	-0.16636337	4.0774937500000306E-5	-0.0013774025000000013	-1.1564553074448526E-4	-7.687681066176482E-5
357.77106	1187.229	4521.0	0.040846497	-0.18954802	3.490135294117646E-5	-0.0013638029411764706	-3.455049740484617E-7	7.99974048442978E-7
358.69934	1182.6013	4538.0	0.05353787	-0.23588528	7.465513529411764E-4	-0.0027257211764705877	4.1861764705882355E-5	-8.011283737024218E-5
359.0	1177.5	4554.0	0.052166454	-0.31302023	-8.571350000000002E-5	-0.0048209343750000005	-5.201655330882353E-5	-1.309508249080883E-4
361.44525	1171.6643	4571.0	0.08993234	-0.36902198	0.0022215227058823526	-0.003294220588235295	1.3571977681660897E-4	8.980669333910031E-5
363.3137	1166.059	4588.0	0.13307108	-0.4004532	0.002537572941176471	-0.001848895294117646	1.859119031141873E-5	8.501913494809702E-5
365.231	1159.076	4604.0	0.14197306	-0.4222106	5.563737500000002E-4	-0.001359837499999999	-1.2382494944852943E-4	3.056611213235294E-5
368.08096	1151.6761	4621.0	0.17365676	-0.4490594	0.0018637470588235283	-0.0015793411764705885	7.690431228373695E-5	-1.2911980968858213E-5
371.9388	1143.1223	4637.0	0.21123312	-0.5166764	0.0023485225	-0.004226062500000002	3.0298465073529493E-5	-1.6542008272058835E-4
375.66263	1133.8434	4653.0	0.25380865	-0.59037787	0.0026609706250000018	-0.004606341874999996	1.9528007812500098E-5	-2.37674609374996E-5
379.5172	1125.2069	4670.0	0.27445945	-0.59903103	0.0012147529411764687	-5.090094117647087E-4	-8.507162846020782E-5	2.4101955666089926E-4
383.94077	1115.1185	4687.0	0.27556688	-0.5986591	6.514294117647178E-5	2.187823529411884E-5	-6.762411764705864E-5	3.1228685121107504E-5
389.00876	1103.4694	4703.0	0.3028904	-0.6603862	0.0017077199999999994	-0.003857943750000002	1.0266106617647047E-4	-2.4248887408088256E-4
394.1749	1091.6503	4720.0	0.32307976	-0.74454415	0.0011876094117647053	-0.004950467647058819	-3.059474048442906E-5	-6.42661115916951E-5
399.71954	1078.321	4737.0	0.355313	-0.8256655	0.0018960729411764705	-0.004771844117647064	4.16743252595156E-5	1.050726643598559E-5
403.31854	1070.3629	4753.0	0.31196725	-0.7328461	-0.002709109375000001	0.005801212500000007	-2.8782389476102947E-4	6.608160386029419E-4
406.03616	1063.8915	4770.0	0.21573237	-0.49643674	-0.005660875294117645	0.013906432941176468	-1.7363328935986143E-4	4.7677767301038007E-4
408.96216	1060.0757	4786.0	0.14289941	-0.23881218	-0.00455206	0.016101535	6.930095588235282E-5	1.3719387867647075E-4
410.79102	1058.209	4803.0	0.07374357	-0.0145342825	-0.004067990588235294	0.0131928175	2.8474671280276813E-5	-1.711010294117647E-4
411.71173	1057.0	4820.0	0.03190586	0.083333835	-0.002461041764705882	0.005756948088235294	9.452640138408307E-5	-4.3740408304498274E-4
413.5	1055.5	4836.0	0.03990378	0.061018795	4.998699999999999E-4	-0.0013946899999999996	1.8505698529411763E-4	-4.4697738051470583E-4
414.0	1056.0	4919.0	0.0	0.0	-4.8076843373493974E-4	-7.351662048192771E-4	-1.1814920888372767E-5	7.946069821454489E-6
414.0	1055.0	4969.0	0.0	-0.028292006	0.0	-5.6584012E-4	9.615368674698795E-6	3.386521696385541E-6
415.45587	1055.0	4986.0	0.08098222	0.0119009875	0.004763659999999999	0.0023642937352941176	2.80215294117647E-4	1.7236081501730105E-4
416.47726	1054.0	5003.0	0.064257436	-0.033639293	-9.838108235294112E-4	-0.0026788400294117647	-3.380865190311418E-4	-2.966549273356401E-4
417.16708	1054.0	5019.0	0.06913652	-0.0164527	3.0494275000000036E-4	0.0010741620625	8.054709834558822E-5	2.345626307444853E-4
419.1409	1053.0	5036.0	0.100684285	-0.03917763	0.0018557508823529407	-0.001336760588235294	9.122400778546707E-5	-1.418189794550173E-4
422.08313	1051.9169	5055.0	0.16112986	-0.052362405	0.00318134605263158	-6.939355263157896E-4	6.976816685677048E-5	3.383289799576339E-5
424.98584	1051.0142	5069.0	0.21651849	-0.059003215	0.003956330714285714	-4.743435714285712E-4	5.5356047261009576E-5	1.5685139634801314E-5
428.71136	1051.0	5085.0	0.2361566	-0.058904402	0.0012273818749999992	6.175812499999763E-6	-1.7055930245535718E-4	3.0032461495535685E-5
431.47107	1050.0	5101.0	0.23080142	-0.044622865	-3.346987499999992E-4	8.925960625000002E-4	-9.76300390624999E-5	5.540126562500003E-5
435.26468	1049.3677	5118.0	0.21855527	-0.029735235	-7.20361764705883E-4	8.757429411764705E-4	-2.26860596885814E-5	-9.913600778546896E-7
437.9816	1049.0	5135.0	0.20189504	-0.028948277	-9.800135294117645E-4	4.629164705882337E-5	-1.527363321799303E-5	-4.879125259515572E-5
441.72955	1049.0	5151.0	0.20370477	-0.01572469	1.1310812500000059E-4	8.264741875000001E-4	6.832010340073532E-5	4.876140877757355E-5
445.59464	1048.0	5168.0	0.21844377	-0.029958956	8.670000000000001E-4	-8.373097647058823E-4	4.434658088235292E-5	-9.786964424740486E-5
449.26685	1048.0	5185.0	0.23765197	-0.0116628185	0.0011298941176470577	0.001076243382352941	1.546435986159162E-5	1.125619498269896E-4
453.09048	1048.0	5201.0	0.23441292	-0.001855522	-2.0244062499999958E-4	6.1295603125E-4	-8.327092141544108E-5	-2.895545944393381E-5
458.63663	1049.9092	5218.0	0.27681834	0.048479643	0.002494436470588235	0.0029608920588235295	1.586398291522491E-4	1.381138839749135E-4
464.45822	1052.6388	5234.0	0.34810337	0.14433615	0.004455314375000002	0.0059910316875	1.225548690257354E-4	1.8938372679227938E-4
470.06958	1053.6898	5251.0	0.40243855	0.17875941	0.0031961870588235286	0.0020248976470588244	-7.406631271626313E-5	-2.3330200237889267E-4
475.74084	1055.5803	5267.0	0.40509012	0.15855226	1.657231249999995E-4	-0.0012629468750000004	-1.8940399586397057E-4	-2.0549028262867655E-4
479.83618	1056.0	5284.0	0.3270775	0.090071924	-0.0045889776470588225	-0.00402825505882353	-2.796882807093425E-4	-1.6266518728373704E-4
484.6939	1057.0	5300.0	0.2707181	0.035444852	-0.0035224625000000002	-0.003414192	6.665719669117639E-5	3.8378941176470626E-5
490.78058	1060.5204	5317.0	0.2849569	0.082338	8.375764705882351E-4	0.002758420470588235	2.5647288062283734E-4	3.6309485121107266E-4
496.3677	1063.2451	5334.0	0.32076478	0.16594681	0.002106345882352942	0.004918165294117647	7.463349480968864E-5	1.2704381314878894E-4
501.96677	1066.9779	5351.0	0.35575277	0.23699376	0.0020581170588235276	0.004179232352941176	-2.836989619377315E-6	-4.346664359861596E-5
506.5871	1070.7247	5367.0	0.34306785	0.29188302	-7.928074999999993E-4	0.0034305787499999997	-1.7818278492647043E-4	-4.679085018382352E-5
511.37762	1075.3776	5384.0	0.28613684	0.29022726	-0.003348882941176471	-9.739764705882388E-5	-1.5035737889273365E-4	-2.075280233564014E-4
517.6264	1081.6263	5400.0	0.29126385	0.3315357	3.204381249999992E-4	0.0025817775	2.293325666360294E-4	1.674484466911765E-4
525.1705	1091.2557	5417.0	0.38990355	0.4873785	0.0058023352941176465	0.009167223529411765	3.2246453935986163E-4	3.8737917820069203E-4
534.04584	1102.4551	5433.0	0.5213188	0.6936351	0.008213453124999999	0.012891037499999997	1.5069486443014703E-4	2.3273837316176453E-4
540.0305	1112.7175	5450.0	0.54087263	0.80023116	0.0011502252941176466	0.0062703564705882415	-4.154839900519031E-4	-3.8945182525951504E-4
545.5876	1119.7834	5466.0	0.4396415	0.6870564	-0.006326945624999997	-0.0070734225000000026	-4.673231824448527E-4	-8.339861856617653E-4
548.0787	1125.236	5483.0	0.2439514	0.44780326	-0.011511182352941176	-0.01407371411764706	-3.049551016435988E-4	-4.117818598615916E-4
548.9358	1128.8716	5500.0	0.039131492	0.20387207	-0.012048229882352943	-0.014348893529411764	-3.159103114186863E-5	-1.6187024221453195E-5
550.0	1131.6871	5516.0	-0.07027217	0.05611969	-0.006837728874999999	-0.00923452375	3.25656312959559E-4	3.196481112132353E-4
550.0	1133.741	5533.0	-0.09177702	0.023181137	-0.0012649911764705886	-0.0019375619411764703	3.2780809991349476E-4	4.2923304757785464E-4
550.0	1135.5	5549.0	-0.08258398	0.02808195	5.74565E-4	3.063008125E-4	1.1497226102941179E-4	1.402414221047794E-4
550.0	1136.2493	5566.0	-0.041370638	0.015300067	0.002424314235294118	-7.518754705882353E-4	1.0880877854671282E-4	-6.224566371107266E-5
548.80426	1136.0	5582.0	-0.062333766	-0.020056909	-0.0013101954999999998	-0.002209811	-2.3340685845588236E-4	-9.112097058823528E-5
549.0	1137.5	5599.0	-0.05628393	-0.009484366	3.558727058823527E-4	6.219142941176472E-4	9.800401211072663E-5	1.6657207612456748E-4
549.0	1138.0	5616.0	-0.023343505	0.0072801583	0.0019376720588235295	9.86148488235294E-4	9.304702076124569E-5	2.1425540830449814E-5
549.0	1139.0333	5632.0	0.0015638276	0.04132031	0.0015567082875000001	0.00212750948125	-2.3810235707720585E-5	7.133506206341912E-5
549.0	1140.8445	5649.0	0.027559396	0.09302919	0.0015291510823529412	0.0030416988235294116	-1.6210120674740558E-6	5.37758436634948E-5
550.0	1141.7845	5665.0	0.048488624	0.090404786	0.00130807675	-1.640252499999998E-4	-1.3817145772058819E-5	-2.003577545955882E-4
550.0	1143.7083	5682.0	0.03614122	0.102448694	-7.263178823529411E-4	7.084651764705886E-4	-1.1967027249134947E-4	5.132296626297579E-5
