# Supplementary material for: Finger drawing on smartphone screens enables early Parkinson’s disease detection through hybrid 1D-CNN and BiGRU deep learning architecture
Source: PLoS One. 2025 Jul 14;20(7):e0327733. doi: 10.1371/journal.pone.0327733 (PMC12258557; doi:10.1371/journal.pone.0327733)
Supplement: S2 File — (ZIP) [file pone.0327733.s002.zip › Dataset/Spiral/patient/020_PD_SPIR_R.txt]

561.3166	648.3164999999999	0.0	0.0	0.0	0.0	0.0	0.0	0.0
566.52374	650.2618	17.0	0.3639812	0.1511533	0.02141065882352941	0.008891370588235293	0.0012594505190311417	5.230217993079584E-4
571.5706	651.1902	33.0	0.36437124	0.07799838	2.4377499999998775E-5	-0.004572182499999999	-0.0013366425827205882	-8.414720680147057E-4
578.3814	653.1270999999999	50.0	0.44707876	0.10267675	0.00486514823529412	0.0014516688235294113	2.847512197231836E-4	3.5434419550173E-4
586.28467	654.0712000000001	70.0	0.5142388	0.080944605	0.003358001999999999	-0.0010866072499999997	-7.535731176470606E-5	-1.2691380367647054E-4
593.0656	655.0	83.0	0.51473206	0.06334498	3.794307692308084E-5	-0.0013538173076923083	-2.553891479289937E-4	-2.0554619822485272E-5
598.7573	656.0	99.0	0.4621433	0.058831334	-0.0032867975000000042	-2.8210287499999976E-4	-2.077962860576928E-4	6.698215204326928E-5
602.84265	657.0	116.0	0.32756808	0.048157506	-0.007916189411764706	-6.278722352941174E-4	-2.723171712802766E-4	-2.03393741349481E-5
606.7336	658.8668	132.0	0.19747737	0.062556975	-0.008130669374999998	8.999668124999999E-4	-1.3404997702205746E-5	9.548994048713233E-5
609.7882	659.7882	149.0	0.1311686	0.07676022	-0.0039005158823529422	8.354850000000002E-4	2.4883255839100324E-4	-3.7930477941176295E-6
612.5122	660.7561000000001	165.0	0.10758928	0.07360532	-0.0014737075	-1.9718125000000013E-4	1.516755238970589E-4	-6.454164062500002E-5
616.3986	661.6993	182.0	0.13640238	0.058432087	0.0016948882352941174	-8.925431176470589E-4	1.8638798442906573E-4	-4.0903639273356396E-5
620.2784	663.6392000000001	198.0	0.19777428	0.072591364	0.0038357437500000004	8.849548125000003E-4	1.338034696691177E-4	1.1109362063419119E-4
625.7193	665.5731000000001	215.0	0.27373475	0.10532456	0.0044682629411764724	0.0019254821176470584	3.720701124567483E-5	6.120748853806224E-5
634.5	667.5	232.0	0.4336981	0.14312807	0.00940960882352941	0.0022237358823529413	2.906674048442904E-4	1.7544339100346053E-5
645.7895	670.9297999999999	249.0	0.64146525	0.1841513	0.01222159705882353	0.002413131176470588	1.6541107266436004E-4	1.1140899653979215E-5
657.37415	674.7914000000001	265.0	0.81479186	0.22904448	0.010832913125000003	0.0028058237500000003	-8.679274586397044E-5	2.4543285845588273E-5
665.6445	679.9866999999999	282.0	0.7847858	0.2933654	-0.0017650623529411797	0.003783583529411765	-7.410573810553636E-4	5.751528114186851E-5
671.8829	682.5886	298.0	0.5717653	0.28529787	-0.013313781249999997	-5.042206249999993E-4	-7.217949310661761E-4	-2.6798775965073524E-4
676.4665	686.4666	315.0	0.3063873	0.25614157	-0.015610470588235297	-0.0017150764705882366	-1.350993728373706E-4	-7.12268144463669E-5
680.37726	690.3773000000001	331.0	0.13273397	0.22956862	-0.010853333124999998	-0.001660809374999999	2.973210914522062E-4	3.391693474264851E-6
683.09265	693.0926999999999	348.0	0.07261163	0.19588688	-0.003536608235294118	-0.001981278823529411	4.303955817474047E-4	-1.885114403114187E-5
686.1207	696.0604000000001	364.0	0.07435035	0.17414367	1.0866999999999995E-4	-0.0013589506250000008	2.2782988970588238E-4	3.889551240808813E-5
688.9263	698.9630999999999	381.0	0.09616567	0.16370597	0.0012832541176470587	-6.139823529411762E-4	6.909318339100346E-5	4.38216630622838E-5
690.90656	702.8131000000001	397.0	0.117384896	0.16210103	0.0013262016250000005	-1.0030874999999995E-4	2.6842192095588607E-6	3.2104600183823515E-5
694.66656	705.8333	414.0	0.15241638	0.19721493	0.002060675529411764	0.002065523529411765	4.3204347318339035E-5	1.2740189878892734E-4
699.33484	710.5564999999999	431.0	0.22908635	0.24752223	0.004509998235294118	0.0029592529411764704	1.4407780622837374E-4	5.2572318339100324E-5
708.4295	715.4766	447.0	0.3922272	0.29658937	0.010196303125	0.0030666962500000006	3.5539405560661765E-4	6.7152068014706345E-6
721.1843	721.0922	464.0	0.70356333	0.34130874	0.018313890000000003	0.002630551176470587	4.775051102941178E-4	-2.5655592560553743E-5
732.2933	725.3172999999999	481.0	0.89944607	0.34224546	0.011522514117647056	5.510117647058835E-5	-3.99492698961938E-4	-1.5149705882352933E-4
740.4078	729.2039	497.0	0.83720255	0.29627895	-0.00389022	-0.002872906875000001	-9.63295882352941E-4	-1.8300050321691183E-4
747.0654	733.0654	514.0	0.5959688	0.22094573	-0.014190220588235295	-0.00443136588235294	-6.058823875432527E-4	-9.167405925605525E-5
750.9079	736.9078	530.0	0.2590771	0.19420741	-0.021055731249999998	-0.0016711450000000006	-4.290944163602939E-4	1.7251380514705873E-4
755.912	740.912	547.0	0.11728691	0.20197824	-0.008340599411764706	4.571076470588239E-4	7.479489316608995E-4	1.2519133217993086E-4
762.1812	744.7874999999999	563.0	0.17781772	0.23249902	0.003783175625000001	0.0019075487499999998	7.577359397977942E-4	9.06525689338235E-5
769.31036	748.6551999999999	580.0	0.31778997	0.23646316	0.00823366176470588	2.3318470588235322E-4	2.6179330233563994E-4	-9.849200259515569E-5
774.7706	753.5138	597.0	0.4021743	0.26652324	0.004963784117647059	0.0017682399999999993	-1.9234574394463651E-4	9.029737024221447E-5
780.5194	757.3462999999999	614.0	0.40409607	0.26431814	1.1304529411764643E-4	-1.2971176470588327E-4	-2.853375778546714E-4	-1.116442214532872E-4
785.3175	761.3175000000001	630.0	0.33479872	0.25065532	-0.004331084374999999	-8.539262499999978E-4	-2.777581043198528E-4	-4.526340533088216E-5
789.05743	765.0574999999999	646.0	0.23887487	0.23005806	-0.005995240625	-0.0012873287500000004	-1.040097656250001E-4	-2.7087656250000163E-5
792.94604	767.973	664.0	0.18705027	0.19916227	-0.0028791444444444445	-0.001716432777777778	1.7311645447530866E-4	-2.3839112654320985E-5
796.9029	770.903	680.0	0.19265793	0.16974404	3.504787500000009E-4	-0.0018386393749999994	2.0185144965277784E-4	-7.637912326388828E-6
800.7036	774.7036	696.0	0.1922414	0.16788717	-2.6033124999999893E-5	-1.1605437500000065E-4	-2.353199218750005E-5	1.0766156249999992E-4
803.8484	777.6967999999999	713.0	0.20632063	0.1726104	8.281899999999999E-4	2.778370588235291E-4	5.0248419117647046E-5	2.3170084342560574E-5
807.51355	781.5135	729.0	0.19355921	0.20598121	-7.975887499999997E-4	0.002085675625	-1.0161117187499998E-4	1.1298991038602943E-4
811.4894	785.4893999999999	746.0	0.2011711	0.23942558	4.477582352941166E-4	0.0019673158823529414	7.325570501730096E-5	-6.962337802768153E-6
814.68805	788.3761	763.0	0.21634817	0.22393893	8.927688235294126E-4	-9.109794117647054E-4	2.6177093425605648E-5	-1.6931148788927334E-4
818.23956	791.6197999999999	779.0	0.20942257	0.20370904	-4.3285000000000025E-4	-0.001264368125	-8.28511764705883E-5	-2.2086794577205916E-5
822.1297	795.6946	796.0	0.2196255	0.19871251	6.001723529411764E-4	-2.939135294117647E-4	6.076602076124569E-5	5.708556444636678E-5
826.0	800.0	812.0	0.22330734	0.2339938	2.301149999999995E-4	0.0022050806249999996	-2.312858455882356E-5	1.5618713465073526E-4
832.30756	805.3076000000001	830.0	0.3030159	0.2960514	0.004428253333333334	0.0034476444444444454	2.3322990740740749E-4	6.903132330246921E-5
838.19476	812.5930000000001	846.0	0.38341174	0.40035486	0.00502474	0.0065189662499999974	3.7280416666666605E-5	1.91957612847222E-4
847.1711	821.4639	862.0	0.49690303	0.52167207	0.007093205625000001	0.007582325625000004	1.292791015625001E-4	6.645996093750041E-5
856.38513	833.6621	879.0	0.5931119	0.700507	0.005659345294117647	0.01051970176470588	-8.434472534602083E-5	1.7278683174740445E-4
862.732	843.22	896.0	0.5652728	0.77301097	-0.0016375941176470592	0.0042649394117647045	-4.2923173010380627E-4	-3.6792719723183383E-4
868.469	849.469	912.0	0.44187623	0.6336563	-0.007712285625000002	-0.008709666875	-3.796682192095589E-4	-8.109128929227941E-4
873.17334	855.26	929.0	0.30090362	0.40734345	-0.008292506470588235	-0.013312520588235292	-3.413063797577838E-5	-2.707561007785465E-4
876.0515	859.1030000000001	946.0	0.15831123	0.19362798	-0.008387787647058822	-0.012571498235294118	-5.604775086505135E-6	4.358955017301022E-5
879.9264	861.9264000000001	962.0	0.10864919	0.063368805	-0.0031038774999999994	-0.0081411984375	3.302443841911764E-4	2.7689373736213235E-4
882.8144	865.8145	978.0	0.11533451	0.08369992	4.1783249999999966E-4	0.0012706946874999998	2.2010687499999994E-4	5.882433203125001E-4
885.62024	869.6202000000001	995.0	0.12049725	0.1502456	3.0369058823529404E-4	0.003914451764705883	-6.714230103806213E-6	1.5551512218858136E-4
888.5944	873.5944999999999	1011.0	0.15097769	0.20853128	0.0019050274999999998	0.0036428550000000004	1.0008355698529412E-4	-1.6974797794117665E-5
892.44714	879.8942999999999	1028.0	0.1922218	0.3038822	0.0024261241176470588	0.005608877647058822	3.065274221453288E-5	1.1564839100346011E-4
897.0836	886.7781	1045.0	0.23586875	0.4044926	0.002567467647058823	0.005918258823529411	8.314325259515551E-6	1.8198892733564062E-5
902.9165	896.1941999999999	1061.0	0.33373943	0.53328264	0.006116917500000001	0.008049377500000003	2.2184061580882362E-4	1.3319491727941199E-4
908.14575	905.2915	1078.0	0.3901814	0.64995605	0.003320115882352942	0.006863141764705881	-1.645177422145329E-4	-6.977857266436014E-5
912.0	913.0	1095.0	0.34969264	0.63362795	-0.0023816917647058833	-9.604764705882327E-4	-3.354004498269897E-4	-4.6021283737024193E-4
914.3931	918.1794	1111.0	0.22992043	0.46824685	-0.007485763124999999	-0.010336318750000004	-3.1900446001838223E-4	-5.859901424632356E-4
917.341	922.682	1128.0	0.12787895	0.2930683	-0.006002440000000001	-0.010304620588235294	8.725430147058812E-5	1.8645977508652594E-6
920.62396	926.6239	1145.0	0.09621765	0.15471189	-0.0018624294117647053	-0.008138612352941178	2.4353003460207624E-4	1.2741224913494803E-4
923.52905	930.529	1161.0	0.13109751	0.13527398	0.00217999125	-0.0012148693750000002	2.526512913602941E-4	4.327339361213236E-4
926.4049	933.4049	1178.0	0.1685565	0.1355668	0.00220347	1.7224705882352895E-5	1.3811029411764702E-6	7.24761224048443E-5
929.34906	936.3490999999999	1194.0	0.1863956	0.1422835	0.0011149437499999998	4.1979375000000124E-4	-6.803289062500001E-5	2.5160565257353023E-5
932.1629	939.1628000000001	1211.0	0.17943214	0.1453924	-4.0961529411764734E-4	1.8287647058823516E-4	-8.96799437716263E-5	-1.3936310553633299E-5
934.0162	943.0323000000001	1227.0	0.14949173	0.18432571	-0.001871275625	0.002433331875	-9.135377068014705E-5	1.406534627757353E-4
936.9647	946.9294	1244.0	0.14974056	0.22981943	1.4637058823529732E-5	0.0026761011764705874	1.1093604022491351E-4	1.4280547145328679E-5
939.7878	953.5755999999999	1260.0	0.1455056	0.31945544	-2.646849999999989E-4	0.005602250624999999	-1.7457628676470538E-5	1.8288434053308824E-4
943.747	961.4939999999999	1277.0	0.19083838	0.45682868	0.002666634117647058	0.008080778823529412	1.724305363321798E-4	1.4579577638408308E-4
945.7639	970.8196	1293.0	0.20448287	0.5940184	8.527806250000006E-4	0.008574357499999997	-1.133658432904411E-4	3.084866727941162E-5
948.7459	978.9836	1310.0	0.18907209	0.65000045	-9.06516470588236E-4	0.0032930617647058827	-1.0348806444636686E-4	-3.1066445501730085E-4
950.0	986.0146	1327.0	0.13071112	0.5882744	-0.0034329982352941184	-0.0036309441176470576	-1.4861657439446368E-4	-4.0729446366782E-4
951.6436	991.2872	1343.0	0.06624095	0.41988635	-0.004029385624999999	-0.010524253124999997	-3.727421185661752E-5	-4.3083181295955873E-4
952.58484	995.1696999999999	1360.0	0.03115342	0.24495785	-0.002063972352941177	-0.010289911764705882	1.156125454152248E-4	1.3784785899653808E-5
953.0	998.9704999999999	1377.0	0.021082303	0.13531974	-5.924186470588236E-4	-0.0064493005882352945	8.656198269896197E-5	2.259183044982699E-4
954.492	1002.9839999999999	1393.0	0.016682561	0.1317644	-2.749838750000001E-4	-2.2220874999999939E-4	1.9839673253676466E-5	3.8919323988970594E-4
954.0	1006.6365000000001	1410.0	0.012196293	0.16629644	-2.638981176470587E-4	0.0020312964705882343	6.521033737024358E-7	1.3255913062283728E-4
955.0	1010.6995	1427.0	0.015893629	0.21618588	2.174903529411764E-4	0.002934672941176471	2.8316968858131473E-5	5.313979238754334E-5
956.3053	1016.9159999999999	1443.0	0.043711837	0.2967911	0.0017386380000000002	0.005037826249999999	9.507172794117649E-5	1.3144708180147047E-4
956.0	1023.8761	1460.0	0.034169096	0.39198554	-5.61337705882353E-4	0.0055996729411764735	-1.352926885813149E-4	3.3049805363322054E-5
957.0	1033.6699	1476.0	0.03680928	0.55103093	1.650114999999998E-4	0.009940336875	4.539682536764705E-5	2.7129149586397044E-4
957.0	1044.3773	1493.0	0.024168475	0.7008242	-7.435767647058824E-4	0.008811368823529411	-5.3446368512110715E-5	-6.64098853806229E-5
958.0	1054.1986000000002	1509.0	0.025889967	0.73730356	1.075932500000001E-4	0.0022799599999999975	5.3198125919117657E-5	-4.0821305147058836E-4
959.0	1060.95935	1526.0	0.046966452	0.6384203	0.0012397932352941176	-0.005816662352941171	6.659999913494809E-5	-4.762719031141864E-4
959.0	1067.6698000000001	1543.0	0.044768557	0.4493294	-1.2928794117647048E-4	-0.011122994117647063	-8.053418685121106E-5	-3.1213716262975833E-4
960.0	1072.5482	1559.0	0.038454637	0.26256797	-3.9462000000000004E-4	-0.011672589375	-1.6583253676470597E-5	-3.4349703584558595E-5
960.8148	1077.4444600000002	1576.0	0.033546057	0.18647729	-2.8874000000000017E-4	-0.0044759223529411765	6.22823529411764E-6	4.2333335423875434E-4
961.0	1083.2811000000002	1592.0	0.03133421	0.22661601	-1.3824043749999975E-4	0.002508670000000001	9.406222656250026E-6	4.365370220588236E-4
962.0	1091.4966	1609.0	0.043633763	0.34665045	7.235031176470587E-4	0.007060849411764706	5.0690797361591675E-5	2.6777525951557086E-4
963.0	1102.52673	1625.0	0.058590338	0.54499555	9.347859375E-4	0.01239656875	1.3205176240808832E-5	3.334824586397059E-4
963.5812	1115.48706	1642.0	0.044363804	0.80067605	-8.368549411764706E-4	0.015040029411764704	-1.0421416933391004E-4	1.5549768598615906E-4
964.0	1126.1876	1659.0	0.043187153	0.8915351	-6.92147647058824E-5	0.005344650000000003	4.515530449826989E-5	-5.703164359861589E-4
964.0	1135.16797	1676.0	0.0182009	0.7675839	-0.001469779588235294	-0.007291247058823532	-8.23861660899654E-5	-7.432880622837373E-4
964.0	1141.42896	1692.0	-0.0154681	0.50124276	-0.0021043125	-0.01664632125	-3.965830698529411E-5	-5.846921369485292E-4
964.0	1147.0558	1709.0	-0.021278903	0.28060567	-3.418119411764705E-4	-0.012978652352941178	1.0367650346020761E-4	2.1574522923875413E-4
964.0	1154.2914	1725.0	-0.016210243	0.24111106	3.1679124999999995E-4	-0.002468413124999999	4.1162699448529406E-5	6.568899517463237E-4
963.0	1165.17334	1742.0	-0.034960747	0.4390038	-0.0011029708235294118	0.011640749411764706	-8.35154160899654E-5	8.299507374567473E-4
960.7857	1181.7146	1759.0	-0.092028484	0.7945266	-0.0033569257058823528	0.02091310588235294	-1.325855813148789E-4	5.454327335640137E-4
958.8582	1192.8507	1775.0	-0.14419712	0.9613278	-0.003260539750000001	0.010425074999999999	6.024122242646976E-6	-6.555019301470587E-4
957.95074	1202.1970000000001	1792.0	-0.13162872	0.85981536	7.393176470588239E-4	-0.005971319999999995	2.352857292387544E-4	-9.644938235294114E-4
955.98816	1209.0355	1808.0	-0.117676735	0.55690044	8.719990625E-4	-0.0189321825	8.292588465073506E-6	-8.100539062500002E-4
954.1031	1215.6907999999999	1825.0	-0.107682854	0.30188087	5.87875352941177E-4	-0.01500115117647059	-1.671315938581312E-5	2.3123713667820046E-4
951.2646	1223.3386	1841.0	-0.12936279	0.21936588	-0.0013549960000000007	-0.005157186875000001	-1.214294595588236E-4	6.152477688419119E-4
948.1669	1234.9989	1858.0	-0.19840264	0.4415885	-0.004061167647058822	0.013071918823529411	-1.5918656747404835E-4	0.0010723003352076123
942.76294	1249.9654500000001	1874.0	-0.2745871	0.7691472	-0.004761528749999999	0.020472418750000002	-4.377256893382353E-5	4.6253124540441193E-4
937.7978	1263.4044	1892.0	-0.34093416	0.9942134	-0.0036859477777777786	0.012503677777777777	5.9754498456790015E-5	-4.427078317901236E-4
931.0998	1272.53357	1907.0	-0.41940778	0.9337494	-0.005231574666666668	-0.004030933333333338	-1.0304179259259264E-4	-0.0011023074074074076
926.7721	1279.8419	1924.0	-0.40836328	0.63378716	6.49676470588236E-4	-0.01764483764705882	3.4595594925028846E-4	-8.008179008073814E-4
921.41797	1285.58203	1941.0	-0.35201892	0.30193543	0.0033143741176470576	-0.01952069	1.567469204152248E-4	-1.1034425605536356E-4
915.5	1293.0	1958.0	-0.31836227	0.18688059	0.001979802941176471	-0.0067679317647058816	-7.850418685121097E-5	7.501622491349482E-4
910.6551	1300.2415	1974.0	-0.31157127	0.2768378	4.2443749999999947E-4	0.005622325625000001	-9.721034007352948E-5	7.743910868566176E-4
905.0094	1310.98126	1991.0	-0.31949744	0.49693093	-4.6624529411764767E-4	0.012946654705882351	-5.239310553633219E-5	4.308428871107265E-4
900.13184	1321.7362699999999	2007.0	-0.3228584	0.6755372	-2.1005999999999803E-4	0.011162891874999997	1.6011580882353103E-5	-1.1148517693014711E-4
896.3992	1329.8011000000001	2024.0	-0.250918	0.69378245	0.004231788235294119	0.001073250000000006	2.6128519031141863E-4	-5.935083455882348E-4
893.5582	1337.6626	2040.0	-0.18955156	0.5837315	0.003835402499999998	-0.006878184375000006	-2.4774108455882544E-5	-4.969646484375008E-4
890.67566	1344.4865	2057.0	-0.14646742	0.4297394	0.0025343611764705896	-0.00905835882352941	-7.653184256055343E-5	-1.2824555579584734E-4
888.90967	1350.2709399999999	2074.0	-0.101124816	0.29829264	0.0026672119999999987	-0.007732162352941176	7.814754325259357E-6	7.801155709342554E-5
886.005	1355.9849	2090.0	-0.11123256	0.26248777	-6.317339999999992E-4	-0.0022378043749999993	-2.0618412499999987E-4	3.4339737362132356E-4
881.08673	1362.91327	2107.0	-0.17719144	0.31319568	-0.0038799341176470594	0.0029828182352941157	-1.9107059515570944E-4	3.070954476643597E-4
877.25574	1372.3607	2123.0	-0.26321816	0.43214652	-0.005376669999999998	0.0074344275	-9.354599264705868E-5	2.782255790441178E-4
871.5262	1382.9476	2140.0	-0.33851144	0.60647434	-0.004429016470588236	0.010254577647058824	5.5744325259515434E-5	1.658911851211073E-4
865.4424	1393.8940400000001	2156.0	-0.41129908	0.74773556	-0.004549227499999999	0.008828826249999998	-7.513189338235202E-6	-8.910946231617664E-5
858.1473	1402.8527	2173.0	-0.44228327	0.73519164	-0.0018225994117647072	-7.378776470588195E-4	1.6038988754325247E-4	-5.627472880622834E-4
851.98456	1409.6872600000002	2190.0	-0.45414683	0.5735113	-6.97856470588235E-4	-0.009510608235294123	6.616134948096895E-5	-5.160429757785472E-4
846.774	1415.226	2206.0	-0.420469	0.36690623	0.0021048643750000012	-0.012912816874999997	1.7517005284926478E-4	-2.126380399816171E-4
841.3838	1420.6162	2223.0	-0.32404408	0.21953647	0.005672054117647057	-0.008668809411764705	2.0983469074394446E-4	2.496474978373701E-4
836.03674	1425.4449	2239.0	-0.29200372	0.18661848	0.0020025224999999994	-0.0020573743750000005	-2.293457261029411E-4	4.1321468979779404E-4
830.6417	1431.3582999999999	2256.0	-0.2758567	0.24573815	9.498247058823536E-4	0.003477627647058823	-6.192339965397916E-5	3.255883542387543E-4
825.8944	1438.4741	2273.0	-0.29298782	0.3459929	-0.0010077129411764705	0.005897338235294118	-1.1514927335640142E-4	1.4233591695501734E-4
820.96356	1445.3818999999999	2290.0	-0.2912872	0.43062395	1.0003647058823447E-4	0.004978297058823529	6.516173010380618E-5	-5.4061245674740516E-5
815.09344	1454.20874	2306.0	-0.31256786	0.5224437	-0.001330041249999997	0.005738734374999999	-8.937985753676447E-5	4.752733226102935E-5
807.15753	1464.05304	2323.0	-0.4097723	0.60825837	-0.005717908235294118	0.0050479217647058875	-2.581098226643601E-4	-4.063603589965359E-5
798.144	1472.856	2339.0	-0.52681386	0.61757463	-0.007315097499999999	5.822662499999978E-4	-9.982432904411757E-5	-2.791034696691181E-4
787.31537	1479.34235	2356.0	-0.66245705	0.5376666	-0.00797901117647059	-0.004700472352941178	-3.905374567474059E-5	-3.1074932958477503E-4
777.719	1486.1686	2372.0	-0.7104779	0.42695776	-0.0030013031250000002	-0.0069193024999999984	3.111067532169118E-4	-1.386768841911763E-4
768.9781	1491.0164	2389.0	-0.65832514	0.29256833	0.003067809411764707	-0.007905260588235296	3.5700661980968864E-4	-5.7997534602076346E-5
763.39813	1496.60187	2406.0	-0.49650323	0.23439428	0.009518935882352938	-0.003422002941176469	3.7947802768166066E-4	2.63721038062284E-4
757.2351	1502.64734	2422.0	-0.32691517	0.26969624	0.010599253750000003	0.002206372499999998	6.751986672794152E-5	3.5177346507352916E-4
750.6645	1508.3355000000001	2439.0	-0.25839826	0.32717136	0.0040304064705882344	0.0033808894117647085	-3.8640278114186874E-4	6.908923010380651E-5
742.9615	1516.0385	2455.0	-0.32774207	0.39810658	-0.004333988125	0.004433451249999998	-5.227746622242647E-4	6.578511488970559E-5
732.65576	1524.6201999999998	2472.0	-0.49749306	0.49089244	-0.009985352352941176	0.0054579917647058825	-3.3243318987889265E-4	6.026708910034616E-5
720.16254	1533.1979000000001	2488.0	-0.7138639	0.55795264	-0.0135231775	0.004191262500000001	-2.2111407169117655E-4	-7.91705790441176E-5
709.0061	1540.7963	2505.0	-0.8302813	0.5771688	-0.006848082352941176	0.0011303623529411787	3.9265265570934257E-4	-1.8005294982698954E-4
700.92755	1546.03625	2522.0	-0.7476781	0.46649504	0.004859011764705882	-0.006510221176470589	6.886525951557093E-4	-4.494460899653981E-4
693.63245	1549.9117	2538.0	-0.5420905	0.27290854	0.012849224999999999	-0.012099156250000003	4.993883272058823E-4	-3.493084420955884E-4
687.90424	1553.73053	2555.0	-0.31788054	0.14455497	0.013188821176470591	-0.007550209999999998	1.9976245674740744E-5	2.6758507352941203E-4
681.88873	1557.74084	2572.0	-0.22648476	0.12032818	0.005376222352941175	-0.001425105294117647	-4.595646366782009E-4	3.603002768166089E-4
672.8118	1560.59412	2588.0	-0.3442004	0.13573319	-0.007357227500000001	9.628131249999998E-4	-7.958406158088236E-4	1.4924490119485294E-4
660.6885	1562.21857	2605.0	-0.58087045	0.12380424	-0.013921767647058825	-7.017029411764711E-4	-3.8614942041522495E-4	-9.791270977508653E-5
647.6712	1565.18982	2621.0	-0.8017782	0.12058921	-0.013806734374999997	-2.009393749999996E-4	7.1895795036767095E-6	3.129772288602947E-5
636.3221	1568.1129799999999	2638.0	-0.8845841	0.1338546	-0.004870935294117647	7.803170588235287E-4	5.256352400519029E-4	5.7720966695501666E-5
628.73987	1571.06506	2654.0	-0.718637	0.16532879	0.010371693750000001	0.001967136875000001	9.52664315257353E-4	7.41762385110295E-5
621.0717	1572.98206	2671.0	-0.50392634	0.16167144	0.012630038823529408	-2.1513823529411787E-4	1.32843827854671E-4	-1.2836912413494815E-4
614.52216	1574.86945	2687.0	-0.31288823	0.12280626	0.011939881875000002	-0.00242907375	-4.313480928308782E-5	-1.3837096966911764E-4
603.984	1576.836	2704.0	-0.35515937	0.087231256	-0.002486537647058823	-0.0020926472941176473	-8.486129130622839E-4	1.9789791522491332E-5
592.20734	1577.7987699999999	2721.0	-0.5892272	0.061921548	-0.01376869588235294	-0.0014888063529411761	-6.63656366782007E-4	3.5520055363321836E-5
581.3213	1579.7357200000001	2737.0	-0.76871955	0.07075816	-0.011218271875000005	5.5228825E-4	1.5940150045955844E-4	1.2756841268382352E-4
570.4417	1581.7116700000001	2754.0	-0.7887555	0.09642439	-0.0011785852941176484	0.0015097782352941176	5.905697988754328E-4	5.6322940311418675E-5
562.51044	1583.62238	2770.0	-0.66466516	0.11482241	0.007755646250000005	0.00114987625	5.583894715073533E-4	-2.2493874080882343E-5
556.2298	1584.5901	2787.0	-0.42995098	0.10479791	0.013806716470588235	-5.896764705882356E-4	3.559453070934253E-4	-1.0232663062283739E-4
548.8546	1585.0	2803.0	-0.31402293	0.06247512	0.007245503125	-0.0026451743749999995	-4.100758340992647E-4	-1.2846861902573526E-4
539.6302	1585.0	2821.0	-0.36191124	-0.008416555	-0.002660461666666669	-0.003938426388888889	-5.50331377314815E-4	-7.184733410493831E-5
528.7033	1584.0	2837.0	-0.53067476	-0.07279023	-0.01054772	-0.0040233546874999995	-4.929536458333332E-4	-5.3080186631944E-6
516.8258000000001	1582.63763	2853.0	-0.73358095	-0.10300339	-0.012681636875	-0.0018883225000000002	-1.3336980468749995E-4	1.3343951171874996E-4
505.20578	1582.0	2870.0	-0.8204379	-0.10450112	-0.005109232352941179	-8.810176470588251E-5	4.454355601211071E-4	1.0589533737024222E-4
495.7822	1579.75647	2887.0	-0.739354	-0.11646697	0.004769641176470594	-7.038735294117647E-4	5.811102076124572E-4	-3.622186851211072E-5
488.3141	1578.82855	2904.0	-0.55721796	-0.099345766	0.010713884705882349	0.0010071296470588237	3.496613840830444E-4	1.006472456747405E-4
481.6622	1576.91553	2919.0	-0.38400382	-0.10734489	0.011547609333333335	-5.332749333333331E-4	5.558164183006575E-5	-1.0269363869281045E-4
467.86218	1573.96063	2937.0	-0.50204045	-0.14292884	-0.006557590555555554	-0.0019768861111111114	-0.0010058444382716049	-8.020062098765435E-5
452.38605	1572.04828	2953.0	-0.7702184	-0.17198402	-0.016761121875	-0.0018159487499999991	-6.377207074652778E-4	1.0058585069444516E-5
436.8877	1569.22192	2969.0	-1.0665185	-0.17484337	-0.018518756249999997	-1.7870937500000066E-4	-1.0985214843749983E-4	1.023274609374999E-4
424.7476	1567.14954	2987.0	-1.0978572	-0.1711358	-0.0017410388888888918	2.0597611111111073E-4	9.320954089506168E-4	2.1371415895061743E-5
415.99704	1564.3988	3002.0	-0.7857999	-0.14740764	0.020803819999999997	0.0015818773333333331	0.0015029905925925927	9.172674814814816E-5
402.93192	1561.5520000000001	3019.0	-0.5588205	-0.15741622	0.013351729411764702	-5.887399999999994E-4	-4.3835826989619385E-4	-1.2768337254901956E-4
385.8463	1558.31628	3036.0	-0.685523	-0.19828598	-0.007453088235294114	-0.002404103529411765	-0.0012238128027681656	-1.0678608996539798E-4
370.28036	1555.32574	3053.0	-0.9429103	-0.20332332	-0.015140429411764704	-2.963141176470589E-4	-4.5219653979238763E-4	1.2398761245674742E-4
360.56833	1552.3921	3069.0	-0.9798888	-0.20537925	-0.0023111562500000016	-1.284956250000007E-4	8.018295726102939E-4	1.0488655790441138E-5
353.36255	1549.45416	3086.0	-0.6746473	-0.18095608	0.01795538235294118	0.0014366570588235307	0.0011921493295847753	9.206780493079596E-5
345.6409	1546.05634	3102.0	-0.30865717	-0.17915891	0.022874383124999998	1.1232312499999918E-4	3.074375482536762E-4	-8.277087086397072E-5
335.8915	1542.1566	3119.0	-0.25894502	-0.2121892	0.002924244117647056	-0.0019429582352941171	-0.00117353758866782	-1.2089890354671274E-4
324.75867	1536.87933	3136.0	-0.48023498	-0.27701885	-0.013017056470588232	-0.003813508823529411	-9.377235640138405E-4	-1.1003238754325258E-4
313.2154	1530.1077	3152.0	-0.7153906	-0.38761637	-0.01469722625	-0.006912345	-1.0501061121323551E-4	-1.9367726102941183E-4
302.44446	1522.96295	3169.0	-0.77033585	-0.46733326	-0.003232073529411768	-0.004689228823529411	6.74420748269896E-4	1.3077153979238764E-4
296.47583	1518.4758000000002	3185.0	-0.5985045	-0.42927012	0.010739459375000003	0.0023789462499999997	8.732208065257357E-4	4.4176094209558814E-4
289.65433	1513.76953	3202.0	-0.40218556	-0.34495342	0.01154817294117647	0.004959805882352939	4.7571386245674566E-5	1.5181527249134939E-4
283.89673	1508.93115	3218.0	-0.2618552	-0.2638698	0.0087706475	0.005067726250000001	-1.7359534007352947E-4	6.745022977941385E-6
277.03455	1504.0230000000001	3235.0	-0.2486892	-0.24244486	7.744705882352948E-4	0.0012602905882352928	-4.7036334775086495E-4	-2.2396680363321816E-4
269.21043	1499.1578399999999	3251.0	-0.3549213	-0.25395584	-0.00663950625	-7.194362499999985E-4	-4.633735523897059E-4	-1.237329273897057E-4
261.30127	1495.2008700000001	3268.0	-0.48801023	-0.2676061	-0.007828760588235294	-8.029564705882367E-4	-6.995613754325263E-5	-4.912954152249307E-6
253.79678	1492.1992	3285.0	-0.5058353	-0.22382168	-0.0010485335294117646	0.00257555411764706	3.988368858131488E-4	1.9873591695501746E-4
245.93025	1488.46515	3301.0	-0.49970058	-0.1789478	3.834199999999989E-4	0.0028046175000000003	8.949709558823522E-5	1.4316461397058774E-5
239.86517	1484.5768	3318.0	-0.43773144	-0.17817405	0.0036452435294117634	4.551470588235234E-5	1.9187197231833908E-4	-1.6230016435986165E-4
233.98398	1479.98395	3335.0	-0.3593015	-0.21708645	0.004613525882352943	-0.0022889647058823522	5.695778546712819E-5	-1.3732231833910028E-4
227.65817	1474.65814	3351.0	-0.32199752	-0.29407755	0.002331498750000001	-0.004811943750000002	-1.4262669577205886E-4	-1.5768619025735312E-4
222.45361	1465.9072	3367.0	-0.30436102	-0.4305456	0.00110228125	-0.008529253124999997	-7.682609375000006E-5	-2.3233183593749968E-4
218.0	1454.0	3384.0	-0.28012586	-0.6460261	0.0014255976470588221	-0.012675323529411768	1.9018611591695422E-5	-2.4388649437716303E-4
213.11642	1442.34924	3401.0	-0.27041447	-0.8289766	5.712582352941168E-4	-0.010761794117647053	-5.02552595155709E-5	1.1256055363321853E-4
207.75278	1434.33704	3417.0	-0.25407496	-0.7937222	0.001021219375	0.0022033999999999943	2.8122571231617705E-5	8.103246323529405E-4
203.11615	1427.1161499999998	3434.0	-0.26258665	-0.60498446	-5.006876470588212E-4	0.011102220000000006	-8.952394247404831E-5	5.234600000000008E-4
197.02791	1419.0279	3451.0	-0.3237957	-0.41437617	-0.003600532352941179	0.011212252352941173	-1.8234380622837398E-4	6.472491349480418E-6
188.12897	1406.7804999999998	3468.0	-0.45220196	-0.4696181	-0.007553309411764706	-0.0032495252941176465	-2.3251629757785452E-4	-8.506928027681659E-4
177.4459	1391.0026	3484.0	-0.6334427	-0.7735449	-0.01132754625	-0.018995425	-2.3588980238970593E-4	-9.84118731617647E-4
169.81201	1374.624	3500.0	-0.664586	-1.0833073	-0.001946456249999999	-0.01936015	5.863181250000001E-4	-2.2795312499999986E-5
163.96082	1361.88245	3517.0	-0.54522085	-1.1062025	0.007021479411764708	-0.0013467764705882355	5.275256271626298E-4	0.0010596102076124566
159.10312	1352.2577999999999	3533.0	-0.3433987	-0.88375854	0.012613884374999999	0.0139027475	3.4952531020220566E-4	9.530952481617647E-4
155.30714	1342.7678	3550.0	-0.14878435	-0.5416387	0.01144790294117647	0.020124696470588233	-6.858714316608994E-5	3.6599699826989605E-4
153.19722	1328.5777	3568.0	-0.06431918	-0.48884872	0.004692509444444445	0.0029327766666666674	-3.752996387073347E-4	-9.551066557734202E-4
149.43694	1312.74774	3583.0	-0.076584876	-0.7510263	-8.177130666666662E-4	-0.017478505333333335	-3.673481674074074E-4	-0.0013607521333333335
147.52303	1301.30756	3600.0	-0.09244334	-0.9328433	-9.328508235294119E-4	-0.010695117647058824	-6.772809227220337E-6	3.990228050749713E-4
145.3044	1291.2176	3617.0	-0.10636487	-0.83470124	-8.189135294117648E-4	0.005773062352941179	6.702193771626304E-6	9.687164705882355E-4
144.0	1283.4359	3633.0	-0.09757683	-0.57525146	5.492524999999998E-4	0.016215611249999998	8.551037683823529E-5	6.526593060661762E-4
141.41908	1275.09546	3650.0	-0.0938935	-0.33334848	2.166664705882352E-4	0.014229587058823531	-1.9563884083044977E-5	-1.1682495242214509E-4
141.0	1262.5023	3667.0	-0.06201113	-0.43201151	0.0018754335294117652	-0.005803707647058822	9.757453287197236E-5	-0.0011784291003460207
138.10667	1245.4266400000001	3683.0	-0.09274789	-0.80489326	-0.0019210475000000001	-0.023305109375000004	-2.3728006433823535E-4	-0.001093837607996324
135.59032000000002	1231.1322	3700.0	-0.13568386	-1.0497465	-0.0025256452941176464	-0.014403131764705875	-3.556457612456743E-5	5.236457417820077E-4
134.647644	1221.2381599999999	3717.0	-0.119988985	-0.9818175	9.232279411764696E-4	0.003995823529411759	2.0287489619377153E-4	0.0010822914878892726
133.69333	1213.7732999999998	3733.0	-0.072529376	-0.64118934	0.0029662255625	0.021289259999999997	1.2768735133272065E-4	0.0010808397794117648
134.0	1204.79785	3750.0	-0.016875662	-0.3611443	0.0032737478823529416	0.01647323764705883	1.8089548226643626E-5	-2.832954325259511E-4
134.0	1191.74207	3767.0	0.045369685	-0.43497005	0.003661491	-0.00434269117647059	2.280841868512107E-5	-0.0012244664013840835
134.0	1176.1665	3783.0	0.03698265	-0.7822869	-5.241896875000001E-4	-0.021707303125	-2.6160504296875E-4	-0.0010852882467830881
135.03078	1162.7845499999999	3800.0	0.0499362	-0.9975328	7.619735294117647E-4	-0.012661523529411764	7.565665981833911E-5	5.321046820934257E-4
136.99057	1152.0471	3816.0	0.095614105	-0.96627647	0.0028548690625000003	0.0019535206249999965	1.3080597081801472E-4	9.13440259650735E-4
137.93761	1144.2495	3832.0	0.11482202	-0.66116303	0.0012004946874999995	0.019069590000000004	-1.0339839843750005E-4	0.0010697543359375005
139.88469	1133.6919	3849.0	0.13701521	-0.42803803	0.0013054817647058824	0.013713235294117646	6.175710423875466E-6	-3.150796885813152E-4
141.80273	1118.7755	3866.0	0.13670847	-0.54675317	-1.8043529411764695E-5	-0.0069832435294117645	-7.785442906574396E-5	-0.0012174399307958476
143.0	1101.9524000000001	3882.0	0.11398326	-0.90309244	-0.0014203256249999997	-0.022271204375	-8.764263097426468E-5	-9.554975528492647E-4
144.71039	1088.7377000000001	3899.0	0.096969455	-1.0793551	-0.0010008120588235298	-0.010368391764705876	2.4677268598615877E-5	7.001654476643602E-4
146.0	1077.73364	3916.0	0.092329465	-0.9762349	-2.729405882352939E-4	0.006065894117647052	4.281596885813152E-5	9.667226989619369E-4
147.0	1066.91785	3932.0	0.06307362	-0.68467015	-0.0018284903125000002	0.018222796875000002	-9.722185776654414E-5	7.598064223345594E-4
148.53693	1051.1676	3948.0	0.06128933	-0.62423563	-1.1151812499999962E-4	0.003777157499999996	1.0731076171875003E-4	-9.028524609375004E-4
150.95023	1033.724	3966.0	0.09711407	-0.86691236	0.001990263333333333	-0.013482040555555555	1.1676563657407404E-4	-9.588443364197528E-4
153.40797	1017.7362	3982.0	0.14545208	-1.1056954	0.003021125625000001	-0.014923940000000004	6.442889322916674E-5	-9.011871527777801E-5
155.36623	1008.1687999999999	3998.0	0.1713882	-0.9833013	0.0016210074999999987	0.007649631250000004	-8.750738281250014E-5	0.0014108482031250005
159.63617	996.0914	4015.0	0.21156932	-0.7215045	0.002363595294117648	0.015399811764705885	4.368163494809701E-5	4.558929714532871E-4
163.53877	979.5754	4032.0	0.24552077	-0.6653783	0.0019971441176470585	0.0033015411764705893	-2.155595155709349E-5	-7.116629757785468E-4
169.49133	963.6898000000001	4049.0	0.32661217	-0.85339594	0.0047700823529411756	-0.011059861176470587	1.631140138408304E-4	-8.447883737024222E-4
178.72011	948.9918	4065.0	0.489052	-1.0180846	0.010152489375	-0.010293041249999996	3.3640043887867656E-4	4.792624540441196E-5
187.2878	939.7121999999999	4082.0	0.60348594	-0.8719248	0.006731408235294119	0.008597635294117638	-2.0124006704152244E-4	0.0011112162673010374
196.89081	930.1310000000001	4098.0	0.6807727	-0.57958776	0.004830422500000001	0.018271065000000003	-1.1881160845588238E-4	6.045893566176478E-4
206.44427	917.778	4114.0	0.6956715	-0.45816514	9.311749999999994E-4	0.007588913749999999	-2.4370296875000008E-4	-6.676344531250003E-4
215.4656	902.0687	4131.0	0.6305949	-0.6691933	-0.0038280352941176495	-0.012413421176470586	-2.7995354671280284E-4	-0.0011766079368512108
222.36696	888.9495999999999	4148.0	0.50491697	-0.90433705	-0.007392819411764702	-0.013831985294117647	-2.096931833910031E-4	-8.344494809688595E-5
228.25775	879.9896000000001	4164.0	0.38143542	-0.8622945	-0.007717596875	0.0026276593750000007	-2.0298591452206087E-5	0.0010287277918198529
236.60558	872.8367000000001	4181.0	0.33535802	-0.55830395	-0.0027104352941176497	0.017881797058823527	2.945389165224912E-4	8.973022166955016E-4
248.85318	865.4313	4197.0	0.49644294	-0.3103668	0.010067807500000001	0.015496071875	7.986401746323532E-4	-1.4910782398897047E-4
261.03301999999996	858.5735999999999	4214.0	0.74384505	-0.21907565	0.014553065294117647	0.005370067647058822	2.6383869377162627E-4	-5.956473075259516E-4
270.09021	851.4323999999999	4230.0	0.8165533	-0.31489554	0.004544265625000002	-0.005988743124999998	-6.255499793198528E-4	-7.099256732536763E-4
278.0	844.0	4247.0	0.66743076	-0.4035574	-0.008771914117647061	-0.0052154035294117666	-7.833046907439449E-4	4.549056444636654E-5
284.29654	835.2711999999999	4264.0	0.4094721	-0.48009968	-0.015174038823529412	-0.004502487058823527	-3.7659557093425595E-4	4.1936262975778794E-5
293.84885	826.1511	4280.0	0.33822605	-0.5348929	-0.004452878125	-0.003424576250000002	6.700725436580882E-4	6.736942555147032E-5
304.9929	818.6714	4297.0	0.49715832	-0.54641616	0.00934895705882353	-6.778388235294139E-4	8.118726578719723E-4	1.6157278979238754E-4
318.63687	811.0646999999999	4314.0	0.7573483	-0.5046682	0.01530529294117647	0.0024557623529411782	3.503726989619377E-4	1.8432948096885836E-4
333.71817	806.5704000000001	4330.0	0.96237063	-0.37218747	0.012813895625000002	0.008280045625	-1.5571233226102925E-4	3.640177045036763E-4
341.48083	802.8797999999999	4347.0	0.8606454	-0.22839862	-0.005983837058823529	0.008458167647058826	-0.0011057489814013841	1.047776600346037E-5
347.15073	799.9247	4363.0	0.53461224	-0.11180494	-0.020377072500000003	0.0072871049999999995	-8.995772150735297E-4	-7.319141544117664E-5
354.01538	797.9948999999999	4380.0	0.27745277	-0.042433366	-0.015127027647058821	0.004080680823529412	3.0882616782006953E-4	-1.8861318685121104E-4
363.55792	795.0736999999999	4397.0	0.22306286	-0.045981582	-0.003199406470588236	-2.0871858823529412E-4	7.016247750865049E-4	-2.523176124567474E-4
376.31375	792.1959999999999	4413.0	0.49728045	-0.10492194	0.017138599375	-0.0036837723750000003	0.0012711253653492648	-2.1719086167279412E-4
392.72107	791.0	4430.0	0.9254794	-0.1258116	0.025188173529411762	-0.001228803529411764	4.735043620242213E-4	1.4440993209342566E-4
404.5277	790.0	4446.0	1.0686755	-0.0863651	0.008949756249999996	0.0024654062499999997	-0.0010149010799632354	2.3088811121323524E-4
413.90598	790.0	4463.0	0.88354385	-0.0050228694	-0.010890097058823522	0.004784837094117647	-0.0011670501946366776	1.3643710847750865E-4
421.62238	790.0	4479.0	0.576538	0.054287106	-0.019187865625	0.0037068734625	-5.1861053538603E-4	-6.737272697610294E-5
433.65128	790.0	4497.0	0.4260325	0.06176111	-0.008361416666666668	4.152224444444444E-4	6.014693865740741E-4	-1.8286950100308643E-4
448.1992	789.4751000000001	4513.0	0.5903569	0.022929495	0.010270274999999999	-0.0024269759375	0.0011644807291666666	-1.776373988715278E-4
462.38052	790.0	4529.0	0.89029855	0.007555215	0.018746353125000004	-9.608925E-4	5.297548828125003E-4	9.163021484375E-5
473.00934	791.4019000000001	4546.0	0.9378714	0.03610764	0.0027984029411764707	0.001679554411764706	-9.381147166955019E-4	1.5532040657439448E-4
481.4372	791.0	4562.0	0.7153844	0.046909504	-0.0139054375	6.751164999999996E-4	-0.0010439900275735295	-6.277736948529415E-5
489.20715	792.0	4579.0	0.42075038	0.0632701	-0.017331412941176474	9.623879999999999E-4	-2.0152796712802795E-4	1.689832352941178E-5
499.03137	793.2063	4596.0	0.35772023	0.06448154	-0.0037076558823529414	7.12611764705887E-5	8.013974740484431E-4	-5.241922491349478E-5
512.54205	793.0	4612.0	0.55721754	0.027642963	0.012468581875000002	-0.0023024110625000003	0.001011014859834559	-1.483545149356618E-4
523.97842	795.1631	4629.0	0.7622155	0.06451814	0.012058703529411767	0.0021691280588235296	-2.4110490916955048E-5	2.6303171301903113E-4
535.4352	797.0725	4645.0	0.8203618	0.11611165	0.003634143749999999	0.0032245943749999997	-5.265349862132355E-4	6.596664476102938E-5
545.0867	799.0216	4662.0	0.72427666	0.14204691	-0.0056520670588235305	0.0015256035294117648	-5.462476946366782E-4	-9.994063797577852E-5
554.3923	801.7570000000001	4678.0	0.5780893	0.16890115	-0.00913671	0.00167839	-2.177901838235293E-4	9.549154411764705E-6
566.45404	805.844	4695.0	0.535926	0.22351736	-0.00248019411764706	0.0032127182352941173	3.91559757785467E-4	9.025460207612455E-5
581.9388	811.6020000000001	4712.0	0.7366251	0.30427706	0.011805829411764708	0.004750570588235294	8.403543252595158E-4	9.046190311418686E-5
597.4681	818.4255	4728.0	0.9687512	0.43523556	0.01450788125	0.008184906250000002	1.6887823988970577E-4	2.1464597886029427E-4
609.5381	826.0254	4746.0	1.0250816	0.5197523	0.0031294666666666668	0.00469537444444444	-6.321341435185185E-4	-1.938628780864201E-4
617.6531	833.6531	4761.0	0.7941736	0.5494085	-0.015393866666666667	0.0019770800000000013	-0.0012348888888888889	-1.8121962962962924E-4
625.46735	840.8505	4778.0	0.45407933	0.52854544	-0.02000554529411765	-0.001227238823529408	-2.7127521337946955E-4	-1.8848934256055348E-4
636.4956	847.7478000000001	4795.0	0.34493545	0.4684525	-0.006420228235294119	-0.003534878823529414	7.991362975778547E-4	-1.3574352941176504E-4
647.5793	854.5476000000001	4811.0	0.4942087	0.4186161	0.009329578125000001	-0.003114775	9.843628975183824E-4	2.6256488970588358E-5
658.83704	858.9457	4828.0	0.6818704	0.33157128	0.011038923529411764	-0.0051202835294117625	1.0054972967128012E-4	-1.1797108996539779E-4
669.84796	864.1088	4845.0	0.7720233	0.26132315	0.005303111764705881	-0.004132242941176471	-3.3740069204152246E-4	5.812003460207595E-5
678.4166	866.3541	4861.0	0.656219	0.17357495	-0.007237768749999998	-0.0054842625	-7.838050321691175E-4	-8.450122242647054E-5
684.89856	871.8986	4878.0	0.45415395	0.16830364	-0.011886179411764708	-3.100770588235295E-4	-2.7343592128027704E-4	3.0436384948096884E-4
691.81256	875.4061999999999	4894.0	0.3287688	0.20050223	-0.007836571874999997	0.002012411875	2.5310047104779444E-4	1.451555583639706E-4
699.7322	882.7321999999999	4911.0	0.3176655	0.3236699	-6.531352941176493E-4	0.00724515705882353	4.2255509299307924E-4	3.0780854022491354E-4
706.1514	890.2523000000001	4927.0	0.37184164	0.4450745	0.003386008749999999	0.007587787499999998	2.5244650275735303E-4	2.141440257352929E-5
715.22986	900.2873999999999	4944.0	0.4735133	0.60831255	0.0059806858823529445	0.009602238235294117	1.526280666089968E-4	1.184971020761246E-4
721.95953	910.9324999999999	4961.0	0.49413493	0.71496224	0.0012130370588235295	0.00627351117647059	-2.8044993079584795E-4	-1.9580747404844274E-4
728.6565	919.6565	4978.0	0.42699763	0.7313548	-0.003949252941176471	9.642682352941176E-4	-3.0366411764705885E-4	-3.1230840830449836E-4
733.6824	926.5236	4994.0	0.35737133	0.5752868	-0.004351643750000002	-0.009754249999999999	-2.514942555147066E-5	-6.699073897058823E-4
738.50653	932.2598	5010.0	0.27169535	0.3787437	-0.005354748749999999	-0.012283943749999998	-6.269406249999982E-5	-1.5810585937499995E-4
741.54297	939.0859	5027.0	0.17122057	0.26627132	-0.005910281176470589	-0.006616022352941179	-3.267837802768176E-5	3.3340714100345997E-4
744.6945	948.1670999999999	5044.0	0.13647072	0.3470419	-0.0020441088235294115	0.004751210588235296	2.274219031141869E-4	6.68660761245675E-4
747.65	961.5501999999999	5060.0	0.10870373	0.6064813	-0.0017354368749999995	0.0162149625	1.9291996783088255E-5	7.164844944852939E-4
750.54663	976.8263999999999	5077.0	0.12825021	0.92806834	0.001149792941176471	0.018916884705882354	1.697194009515571E-4	1.589366003460209E-4
753.0171	989.5427999999999	5094.0	0.12909213	1.0607347	4.952470588235271E-5	0.007803903529411764	-6.4721660899654E-5	-6.537047750865054E-4
755.0	997.8053	5110.0	0.13608088	0.8620164	4.3679687499999925E-4	-0.012419893750000001	2.420451056985291E-5	-0.0012639873299632354
757.7893	1005.5786	5127.0	0.11983069	0.535396	-9.558935294117638E-4	-0.019212964705882355	-8.192296496539782E-5	-3.9959240916955023E-4
758.3425	1012.3702000000001	5143.0	0.07680634	0.27690953	-0.002689021875	-0.016155404374999998	-1.0832052159926478E-4	1.9109752068014732E-4
760.31573	1020.5786	5160.0	0.07241281	0.26037022	-2.5844294117647096E-4	-9.729005882352958E-4	1.4297523140138405E-4	8.930884580449825E-4
762.24133	1030.448	5176.0	0.09015037	0.44040415	0.0011085975	0.011252120625	8.544002757352943E-5	7.64063825827206E-4
763.0	1041.85864	5193.0	0.08854134	0.6582939	-9.464882352941161E-5	0.012817044117647058	-7.07791955017301E-5	9.205432309688576E-5
764.0	1052.6487	5210.0	0.06112321	0.7624309	-0.0016128311764705883	0.006125705882352943	-8.930484429065744E-5	-3.9360813148788914E-4
766.0647	1060.2588	5226.0	0.07082758	0.6675803	6.065231250000002E-4	-0.0059281625000000004	1.387096438419118E-4	-7.53366773897059E-4
766.9725	1065.91736	5243.0	0.055723872	0.46303597	-8.884534117647059E-4	-0.012032019411764705	-8.793979628027684E-5	-3.590504065743944E-4
767.0	1070.80566	5259.0	0.04483625	0.24375294	-6.80476375E-4	-0.013705189375000001	1.2998564797794118E-5	-1.0457312270220598E-4
766.0	1075.65674	5276.0	-0.018578153	0.15112467	-0.0037302590000000005	-0.005448721764705883	-1.793989779411765E-4	4.856745653114187E-4
766.1807	1082.2771	5292.0	-0.05579772	0.21051975	-0.0023262229375	0.003712192500000001	8.775225390625003E-5	5.725571415441178E-4
766.2842	1090.5791	5309.0	-0.044848755	0.37929916	6.440567647058827E-4	0.009928200588235295	1.7472233542387548E-4	3.656475346020761E-4
766.0	1103.6114499999999	5326.0	-0.021090986	0.6328023	0.0013975158235294115	0.014911949411764706	4.4321121107266405E-5	2.9316169550173005E-4
764.3858	1118.29956	5342.0	-0.036146186	0.9196313	-9.409499999999999E-4	0.0179268125	-1.461541139705882E-4	1.8842894301470585E-4
763.0	1129.95386	5359.0	-0.0953272	1.0202253	-0.003481236117647059	0.00591729411764705	-1.4942859515570936E-4	-7.064422577854676E-4
761.50287	1139.4857	5376.0	-0.12784183	0.8566799	-0.0019126252941176463	-0.009620317647058814	9.227122491349488E-5	-9.139771626297567E-4
759.54205	1147.8318	5392.0	-0.13794766	0.5929834	-6.316143750000006E-4	-0.01648103125	8.006318244485285E-5	-4.287946001838241E-4
756.1448	1159.5657	5409.0	-0.16603571	0.45955724	-0.0016522382352941178	-0.007848597647058827	-6.0036697664359836E-5	5.07790211937716E-4
753.33856	1172.31494	5426.0	-0.1923951	0.5924957	-0.0015505523529411771	0.007819909411764706	5.981522491349454E-6	9.216768858131491E-4
751.74646	1187.0282	5442.0	-0.19144283	0.83940256	5.9516875000000316E-5	0.015431678750000004	1.0062932674632359E-4	4.7573558363970614E-4
747.51984	1197.20044	5459.0	-0.2054182	0.8782584	-8.220805882352934E-4	0.002285637647058822	-5.185867430795845E-5	-7.732965354671284E-4
743.6037	1205.7926	5475.0	-0.23202838	0.7008147	-0.0016631362500000007	-0.011090231249999999	-5.256597886029421E-5	-8.359918060661763E-4
739.7215	1212.4177	5492.0	-0.25609362	0.42492607	-0.0014156023529411773	-0.01622874294117647	1.4560817474048433E-5	-3.02265393598616E-4
733.91565	1219.1124	5508.0	-0.3275208	0.26222372	-0.004464198749999999	-0.010168896875	-1.9053727481617633E-4	3.7874037913602945E-4
727.9699	1227.0400399999999	5524.0	-0.37996033	0.29070815	-0.0032774706250000007	0.0017802768750000003	7.417050781249987E-5	7.46823359375E-4
720.4067	1237.51196	5542.0	-0.42924058	0.45456856	-0.002737791666666665	0.009103356111111112	2.9982164351851995E-5	4.068377353395062E-4
712.6277	1250.9015	5558.0	-0.51905507	0.7086484	-0.005613405624999998	0.015879989999999997	-1.7972587239583333E-4	4.235396180555553E-4
705.663	1260.895	5575.0	-0.53052974	0.8344748	-6.749805882352953E-4	0.007401552941176471	2.904955903979237E-4	-4.987315916955015E-4
700.4599	1269.0801999999999	5591.0	-0.441263	0.7207963	0.005579171249999997	-0.007104906250000001	3.9088448988970577E-4	-9.066536994485295E-4
696.5806	1275.129	5608.0	-0.2992199	0.49350756	0.008355476470588237	-0.013369925882352937	1.6331207179930824E-4	-3.685305666089962E-4
693.336	1280.656	5624.0	-0.15464255	0.24737911	0.009036084375	-0.015383028125	4.253799402573514E-5	-1.2581889016544145E-4
689.80884	1286.78674	5641.0	-0.10149838	0.19002888	0.003126127647058823	-0.0033735429411764707	-3.476445134083045E-4	7.064403049307959E-4
685.91876	1293.1625	5658.0	-0.13917035	0.2732717	-0.002215998235294118	0.004896636470588235	-3.1424269896193765E-4	4.8648114186851214E-4
682.0027	1300.9946	5674.0	-0.20412388	0.39059675	-0.004059595625000001	0.007332815624999999	-1.1522483685661767E-4	1.5226119715073524E-4
676.5627	1310.3955	5690.0	-0.27460137	0.5216516	-0.004404843125	0.008190928125	-2.1577968749999978E-5	5.3632031250000056E-5
671.8617	1318.5176999999999	5708.0	-0.31929702	0.5878122	-0.0024830916666666652	0.0036755888888888896	1.067639699074075E-4	-2.5085217978395056E-4
663.75287	1327.24713	5724.0	-0.41871345	0.60087854	-0.006213526875	8.166462499999971E-4	-2.3315220052083342E-4	-1.7868391493055578E-4
654.64954	1335.0804	5741.0	-0.5453637	0.5379256	-0.007450014705882354	-0.003703114117647056	-7.273457828719729E-5	-2.658682569204149E-4
645.1272	1340.5237	5757.0	-0.646706	0.40529683	-0.00633389375	-0.008289298125	6.975755974264713E-5	-2.8663650045955905E-4
636.31415	1345.2743500000001	5773.0	-0.6529122	0.27998418	-3.8788750000000316E-4	-0.007832040624999998	3.716253906249998E-4	2.8578593750000145E-5
629.8417	1350.1187	5790.0	-0.5441264	0.21750148	0.006399164705882356	-0.0036754529411764723	3.992383650519035E-4	2.4450515787197206E-4
622.00494	1354.9963	5807.0	-0.4452954	0.194736	0.005813588235294118	-0.0013391458823529415	-3.444567474048457E-5	1.3742982698961947E-4
614.24475	1358.9021	5823.0	-0.3956235	0.22108479	0.0031044937499999994	0.0016467993750000007	-1.6931840533088242E-4	1.8662157858455889E-4
603.8124	1363.7292	5840.0	-0.48902652	0.25882384	-0.0054942952941176475	0.0022199441176470602	-5.058111202422145E-4	3.3714396626297624E-5
589.3222	1367.66943	5856.0	-0.72543496	0.25481835	-0.014775527499999996	-2.5034312500000003E-4	-5.800770128676469E-4	-1.5439295266544127E-4
574.92505	1371.44995	5873.0	-0.96987146	0.22731943	-0.014378617647058826	-0.001617583529411767	2.3347638408304115E-5	-8.042590614186864E-5
563.5067	1374.69867	5889.0	-0.99145555	0.20700927	-0.0013490056249999965	-0.0012693849999999996	8.143507513786769E-4	2.1762408088235458E-5
555.34076	1376.6648	5906.0	-0.7797268	0.15071017	0.012454632352941171	-0.0033117117647058817	8.119787045847746E-4	-1.2013686851211072E-4
546.99176	1378.0	5923.0	-0.47959173	0.07701935	0.01765500411764706	-0.004334754117647059	3.0590422145328764E-4	-6.017896193771633E-5
537.5	1379.5	5939.0	-0.3571313	0.031260833	0.0076537768750000006	-0.0028599073125	-6.250767026654413E-4	9.217792532169121E-5
525.1436	1380.4760999999999	5956.0	-0.5132262	0.008043122	-0.00918205294117647	-0.001365747705882353	-9.903429303633217E-4	8.789174156574393E-5
509.79825000000005	1381.4002	5972.0	-0.80600953	0.02118905	-0.018298958125	8.216205000000001E-4	-5.698065739889707E-4	1.3671051286764707E-4
500.41736	1381.0	5989.0	-0.87070376	0.011001357	-0.003805542941176475	-5.992760588235295E-4	8.525538343425602E-4	-8.358215051903116E-5
489.09955	1378.6833000000001	6006.0	-0.7691299	-0.07232998	0.0059749329411764715	-0.004901843352941177	5.753221107266439E-4	-2.530921937716263E-4
480.7945	1375.5178	6022.0	-0.5766254	-0.18745376	0.012031531250000005	-0.00719523625	3.7853739430147084E-4	-1.4333705606617644E-4
466.37866	1371.3919700000001	6039.0	-0.59056723	-0.285889	-8.201076470588262E-4	-0.0057903082352941185	-7.559787586505194E-4	8.26428243944636E-5
446.61523	1367.7482	6056.0	-0.9240755	-0.32938004	-0.019618133529411767	-0.002558296470588234	-0.0011057662283737023	1.9011833910034614E-4
431.66315	1362.87366	6072.0	-1.1686062	-0.3304775	-0.015283168749999992	-6.859124999999966E-5	2.7093529871323593E-4	1.5560657628676465E-4
420.80835	1358.92334	6089.0	-1.0354489	-0.3053143	0.007832782352941173	0.0014801882352941174	0.0013597618295847745	9.11046756055363E-5
411.36053	1356.1442	6106.0	-0.7439422	-0.24106616	0.01714745294117647	0.0037793023529411754	5.479217993079587E-4	1.3524200692041519E-4
399.47296	1352.15765	6122.0	-0.454094	-0.19744273	0.0181155125	0.0027264643749999994	6.050372242647059E-5	-6.58023736213235E-5
387.0738	1347.3579	6139.0	-0.50434005	-0.22881016	-0.0029556500000000024	-0.0018451429411764707	-0.0012394801470588237	-2.6891807742214534E-4
375.29553	1341.64777	6155.0	-0.6971408	-0.29555273	-0.012050046874999998	-0.004171410624999998	-5.683998046874997E-4	-1.4539173023897048E-4
367.00952	1335.7571400000002	6171.0	-0.69294655	-0.3859639	2.621406249999972E-4	-0.0056506981250000025	7.695117187499997E-4	-9.245546875000026E-5
360.68115	1327.7029	6188.0	-0.5083861	-0.45965979	0.010856497058823536	-0.004335052352941175	6.231974372837376E-4	7.739092776816632E-5
355.089	1317.1779999999999	6205.0	-0.26601762	-0.5775977	0.014256969411764702	-0.0069375241176470575	2.000277854671274E-4	-1.5308657439446366E-4
349.35147	1305.7029400000001	6222.0	-0.17946085	-0.729978	0.005091574705882353	-0.008963547058823532	-5.39140865051903E-4	-1.1917782006920436E-4
344.9773	1295.9546	6238.0	-0.18400644	-0.78291017	-2.8409937499999927E-4	-0.0033082606249999966	-3.3597963005514703E-4	3.5345540211397094E-4
341.0892	1288.17834	6255.0	-0.20667686	-0.66846555	-0.0013335541176470586	0.006732036470588235	-6.173263192041526E-5	5.906057115051901E-4
337.24957	1279.1239	6271.0	-0.19595103	-0.5133688	6.703643749999995E-4	0.009693546875	1.2524490579044113E-4	1.8509440027573531E-4
333.29813	1267.8944000000001	6288.0	-0.182544	-0.5090096	7.88648823529411E-4	2.5642352941176517E-4	6.957908737024205E-6	-5.551249026816609E-4
329.47906	1252.91626	6305.0	-0.20053045	-0.7248699	-0.0010580264705882345	-0.012697664705882353	-1.0862795847750856E-4	-7.620051903114187E-4
325.55933	1237.2373	6321.0	-0.23029803	-0.9917884	-0.0018604737499999992	-0.016682406250000004	-5.0152954963235297E-5	-2.4904634650735314E-4
321.68594	1227.21484	6338.0	-0.23420693	-0.96215636	-2.2993529411764827E-4	0.0017430611764705866	9.591402681660887E-5	0.0010838510250865052
318.76346	1219.64514	6355.0	-0.20398614	-0.68356174	0.0017776935294117645	0.016387918823529413	1.1809581314878898E-4	8.614622145328721E-4
318.0	1213.0687	6371.0	-0.13182083	-0.37341177	0.004510331875000001	0.019384373125000003	1.7078989659926474E-4	1.8727839384191191E-4
318.0	1204.08716	6388.0	-0.010931329	-0.22667976	0.007111147117647059	0.00863129470588235	1.5298913192041518E-4	-6.325340246539796E-4
318.93787	1190.43506	6404.0	0.0943399	-0.46158484	0.0065794518125000005	-0.0146815675	-3.323095657169114E-5	-0.0014570538878676468
319.0	1175.0259999999998	6421.0	0.13100433	-0.8554755	0.002156731176470588	-0.023170038823529415	-2.601600374134949E-4	-4.993218425605539E-4
320.8296	1162.85205	6437.0	0.12679052	-1.0413773	-2.6336312500000077E-4	-0.011618862499999993	-1.512558938419118E-4	7.219485202205889E-4
322.75073	1153.9971	6454.0	0.12860249	-0.86761975	1.065864705882367E-4	0.010221032352941173	2.1761740916955146E-5	0.0012846996972318333
324.7024	1146.8928	6471.0	0.15063357	-0.5468434	0.00129594588235294	0.018869197058823534	6.99623183391002E-5	5.087155709342565E-4
328.3036	1138.3928	6488.0	0.19130407	-0.30858344	0.0023923823529411765	0.014015291764705881	6.449626297577862E-5	-2.8552384083045017E-4
332.05832	1126.2959	6504.0	0.25174525	-0.39326298	0.003777573749999999	-0.00529247125	8.65744623161764E-5	-0.0012067351884191176
337.09418	1110.6233	6520.0	0.29981542	-0.73937136	0.0030043856250000014	-0.021631773750000003	-4.8324257812499844E-5	-0.0010212064062500002
340.98697	1096.5455299999999	6537.0	0.3272287	-1.0084049	0.0016125458823529402	-0.01582550235294117	-8.187292603806243E-5	3.4154537629757834E-4
346.2584	1084.4832999999999	6554.0	0.32428643	-1.0122741	-1.730747058823511E-4	-2.27600000000001E-4	-1.0503650519031126E-4	9.175236678200688E-4
348.7392	1076.5216	6570.0	0.2470341	-0.73836315	-0.0048282706250000005	0.017119434375	-2.909497449448531E-4	0.0010841896484375
351.31076	1068.7569600000002	6587.0	0.18099612	-0.43021494	-0.003884587058823529	0.018126365294117645	5.551079801038067E-5	5.923123053633213E-5
355.37457	1061.25085	6603.0	0.1625132	-0.287096	-0.0011551825000000009	0.008944933749999998	1.705877849264705E-4	-5.738394715073529E-4
359.38226	1051.0443	6620.0	0.19960064	-0.38995323	0.002181614117647059	-0.006050425294117645	1.962821539792388E-4	-8.820799437716261E-4
365.04074	1041.9457	6636.0	0.28549862	-0.53405935	0.005368623749999999	-0.009006632500000004	1.9918810202205876E-4	-1.8476295036764742E-4
373.134	1032.866	6653.0	0.44016504	-0.60449904	0.009098024705882354	-0.004143511176470585	2.193765268166091E-4	2.860659602076129E-4
381.83994	1025.128	6670.0	0.55720097	-0.5539044	0.006884466470588236	0.0029761552941176485	-1.3020930795847757E-4	4.1880391003460196E-4
390.66104	1019.2034000000001	6686.0	0.627502	-0.4162453	0.004393814374999999	0.008603693749999999	-1.5566575597426478E-4	3.517211534926469E-4
400.3977	1014.241	6703.0	0.66013813	-0.28026822	0.0019197723529411756	0.007998651764705881	-1.4553188365051904E-4	-3.5590705017301046E-5
408.27768	1010.3612	6719.0	0.60149807	-0.1916679	-0.0036650037499999996	0.005537520000000001	-3.4904850643382345E-4	-1.5382073529411752E-4
413.50845	1008.2456999999999	6736.0	0.46575582	-0.0981038	-0.007984838235294119	0.005503770588235294	-2.5410791089965404E-4	-1.985259515570999E-6
418.3764	1006.3118	6752.0	0.3008187	-0.0401066	-0.01030857	0.0036248250000000004	-1.4523323529411756E-4	-1.1743409926470583E-4
422.90875	1005.0	6769.0	0.17544065	-0.01672185	-0.007375179411764706	0.0013755735294117646	1.7255238754325259E-4	-1.323089100346021E-4
427.758	1003.414	6785.0	0.15952867	-0.012279249	-9.944987499999995E-4	2.7766256249999995E-4	3.9879254136029413E-4	-6.86194354319853E-5
433.59152	1003.0	6802.0	0.25481546	-0.020242235	0.005605105294117646	-4.684109411764706E-4	3.882120025951556E-4	-4.3886676686851206E-5
440.81348	1001.5465999999999	6819.0	0.3790654	-0.034130547	0.007308820000000001	-8.169595294117645E-4	1.0021851211072674E-4	-2.0502858131487874E-5
449.9235	1002.0	6835.0	0.50858474	-0.006188954	0.008094958749999999	0.0017463495624999998	4.9133671874999896E-5	1.6020681824448527E-4
457.49338	1000.6267	6852.0	0.5735841	-0.015015829	0.003823491764705886	-5.192279411764706E-4	-2.512627638408302E-4	-1.332692649221453E-4
462.77972	1002.2599	6869.0	0.49686605	0.022948224	-0.004512826470588238	0.002233179588235294	-4.903716608996543E-4	1.6190632525951557E-4
468.70352	1002.0	6886.0	0.37607294	0.03299141	-0.007105477058823528	5.907756470588235E-4	-1.5250885813148767E-4	-9.661199653979236E-5
472.3766	1002.0	6902.0	0.23235957	0.036521334	-0.008982085625000002	2.2062025000000023E-4	-1.1728803538602962E-4	-2.3134712316176454E-5
476.2316	1003.0	6918.0	0.16061026	0.04428949	-0.004484331874999999	4.855097499999999E-4	2.811096093750002E-4	1.655559374999998E-5
480.0595	1004.0298	6935.0	0.16770253	0.058267575	4.171923529411755E-4	8.222402941176471E-4	2.8832495458477495E-4	1.9807679065743956E-5
483.98068	1004.9903999999999	6951.0	0.1830613	0.05593877	9.599231250000013E-4	-1.455503125000002E-4	3.392067325367662E-5	-6.048691291360296E-5
487.86026	1006.9302	6968.0	0.20943365	0.11115501	0.0015513147058823524	0.003248014117647059	3.4787740051903E-5	1.9962143706747407E-4
494.4267	1008.809	6984.0	0.30540198	0.13340597	0.005998020625000001	0.0013906850000000009	2.7791911994485305E-4	-1.1608306985294112E-4
501.3081	1011.827	7006.0	0.39864126	0.17557266	0.00423814909090909	0.0019166677272727264	-7.999416064049595E-5	2.3908305785123885E-5
506.19974	1014.7333000000001	7021.0	0.42729574	0.20653194	0.0019102986666666654	0.0020639520000000004	-1.5519002828282832E-4	9.818951515151604E-6
511.12198	1017.7073	7039.0	0.37898594	0.2179042	-0.0026838777777777757	6.317922222222219E-4	-2.552320246913579E-4	-7.956443209876547E-5
515.28757	1021.2876000000001	7056.0	0.2878814	0.21630266	-0.005359090588235295	-9.420823529411674E-5	-1.573654594386776E-4	-4.270590926566698E-5
518.17673	1025.1768	7073.0	0.17362423	0.2349411	-0.006721010000000001	0.001096378823529412	-8.011290657439447E-5	7.003453287197228E-5
521.52493	1029.5747	7088.0	0.14281169	0.25505286	-0.0020541693333333334	0.0013407839999999985	3.1112271111111123E-4	1.6293678431372433E-5
524.44485	1035.7794	7105.0	0.14305241	0.33055243	1.415999999999999E-5	0.004441151176470589	1.2166643137254902E-4	1.8237453979238767E-4
526.4062	1042.6247600000002	7122.0	0.11458891	0.41903728	-0.0016743235294117641	0.005204991176470588	-9.932256055363318E-5	4.4931764705882303E-5
528.0	1049.48035	7138.0	0.0966889	0.47339004	-0.0011187506250000005	0.0033970475	3.472330652573523E-5	-1.1299647977941176E-4
529.2775	1055.8325	7155.0	0.05548961	0.47529477	-0.002423487647058823	1.1204294117646857E-4	-7.674923659169543E-5	-1.9323556228373714E-4
531.2179	1061.6536999999998	7173.0	0.05393841	0.40905473	-8.617777777777792E-5	-0.0036800022222222223	1.2985054829339141E-4	-2.1066917574437172E-4
532.1534	1067.30676	7189.0	0.06214456	0.34357554	5.128843750000001E-4	-0.004092449374999998	3.744138454861113E-5	-2.5777947048610968E-5
534.1056	1072.2112	7206.0	0.085650474	0.2911739	0.001382700823529412	-0.0030824494117647075	5.116567344290657E-5	5.941176254325237E-5
536.0618	1076.12366	7221.0	0.10854496	0.24276653	0.0015262990666666662	-0.0032271579999999986	9.573216209150282E-6	-9.647239215686074E-6
538.04034	1081.1210999999998	7238.0	0.12023087	0.23577441	6.874064705882357E-4	-4.113011764705893E-4	-4.93466232987312E-5	1.6563863667820055E-4
539.9467	1087.787	7254.0	0.13178618	0.28848466	7.22206875E-4	0.003294390625000001	2.175025275735266E-6	2.3160573759191188E-4
541.88025	1096.40137	7270.0	0.13342442	0.4360486	1.0238999999999908E-4	0.00922274625	-3.8738554687500054E-5	3.7052222656249996E-4
542.0	1107.09766	7287.0	0.073419645	0.6348664	-0.0035296926470588224	0.011695164705882355	-2.1365192041522478E-4	1.4543637975778558E-4
542.0	1117.12976	7303.0	0.0030854836	0.75778687	-0.004395885087500001	0.007682529374999997	-5.4137027527573645E-5	-2.507897081801474E-4
542.0	1125.2285000000002	7320.0	-0.046123996	0.6957488	-0.002894675270588235	-0.003649298235294121	8.830645981833914E-5	-6.665780947231834E-4
541.33954	1130.3209000000002	7338.0	-0.065607764	0.49857968	-0.0010824315555555556	-0.010953839999999996	1.0068020639070442E-4	-4.0580787581699304E-4
540.4139	1134.1722399999999	7354.0	-0.074636236	0.2356999	-5.642794999999997E-4	-0.01642998625	3.238450347222224E-5	-3.422591406250003E-4
539.0	1136.56885	7371.0	-0.09082685	0.054477043	-9.523890588235298E-4	-0.010660168058823529	-2.2829974048442945E-5	3.394010700692042E-4
538.0	1139.4879	7388.0	-0.10487984	0.012579457	-8.266464705882354E-4	-0.002464563882352941	7.396622837370261E-6	4.820943633217992E-4
536.5531	1140.4469	7403.0	-0.09779291	0.01094086	4.7246200000000037E-4	-1.0923980000000002E-4	8.660723137254904E-5	1.5702160549019607E-4
535.6242	1142.0	7423.0	-0.078155965	0.030483399	9.818472500000002E-4	9.771269500000001E-4	2.5469262499999994E-5	5.4318337500000004E-5
533.6883	1143.31177	7438.0	-0.08811407	0.029342566	-6.638736666666672E-4	-7.605553333333339E-5	-1.0971472777777782E-4	-7.021216555555558E-5
532.87537	1144.12463	7452.0	-0.08349481	0.03464871	3.2994714285714287E-4	3.790102857142856E-4	7.098720068027214E-5	3.250470136054421E-5
533.0	1145.0911999999998	7471.0	-0.039886072	0.03628031	0.0022951967368421053	8.587368421052652E-5	1.0343418915710328E-4	-1.542824218440837E-5
533.0	1146.05676	7487.0	0.009861147	0.052449528	0.0031092011875	0.001010576125	5.0875278166118425E-5	5.779390254934209E-5
533.0	1147.0154	7504.0	0.03257413	0.048465956	0.0013360578235294116	-2.3432776470588262E-4	-1.0430255082179932E-4	-7.322964057093427E-5
534.0	1148.0316	7521.0	0.06394878	0.05448447	0.0018455676470588234	3.540302352941178E-4	2.9971166089965398E-5	3.460929411764708E-5
534.0	1149.4888	7536.0	0.04614312	0.07660525	-0.0011870439999999995	0.0014747186666666666	-2.0217410980392152E-4	7.471256209150325E-5
534.9063	1150.0	7553.0	0.039011475	0.067136645	-4.1950852941176505E-4	-5.569767647058826E-4	4.514914532871968E-5	-1.1951149596309113E-4
535.5	1150.0	7571.0	0.053673778	0.05193091	8.145723888888889E-4	-8.447630555555555E-4	6.856005101670301E-5	-1.598812726942627E-5
534.0	1151.88293	7606.0	-0.042078525	0.017125385	-0.0027357800857142857	-9.944435714285714E-4	-1.0143864213151928E-4	-4.276586167800453E-6
533.1601	1152.0	7621.0	-0.06054776	0.0153042395	-0.0012312823333333334	-1.2140969999999996E-4	1.0029985015873015E-4	5.8202258095238096E-5
532.1853	1152.8147	7636.0	-0.08549376	0.031164546	-0.001663066666666667	0.0010573537666666668	-2.8785622222222236E-5	7.858423111111112E-5
530.43896	1153.0	7653.0	-0.09112769	0.025009658	-3.314076470588233E-4	-3.620522352941177E-4	7.833288350634374E-5	-8.349447070357556E-5
528.50757	1154.0	7666.0	-0.12788756	0.03911144	-0.002827682307692309	0.0010847524615384613	-1.9202112774103735E-4	1.1129266898712145E-4
526.5584699999999	1155.4415	7682.0	-0.15017904	0.06440621	-0.0013932175000000002	0.0015809231250000005	8.96540504807693E-5	3.10106664663462E-5
523.175	1157.4125	7699.0	-0.17723244	0.11380703	-0.001591376470588234	0.002905930588235294	-1.165641003460199E-5	7.794161548442903E-5
519.4025300000001	1161.89624	7715.0	-0.23024079	0.198734	-0.0033130218750000006	0.005307935624999999	-1.0760283777573541E-4	1.501253147977941E-4
515.5	1170.0	7731.0	-0.29424655	0.407656	-0.00400036	0.013057625000000002	-4.295863281249994E-5	4.8435558593750013E-4
