# Supplementary material for: Finger drawing on smartphone screens enables early Parkinson’s disease detection through hybrid 1D-CNN and BiGRU deep learning architecture
Source: PLoS One. 2025 Jul 14;20(7):e0327733. doi: 10.1371/journal.pone.0327733 (PMC12258557; doi:10.1371/journal.pone.0327733)
Supplement: S2 File — (ZIP) [file pone.0327733.s002.zip › Dataset/Spiral/patient/021_PD_SPIR_R.txt]

544.0	681.0	0.0	0.0	0.0	0.0	0.0	0.0	0.0
559.0905	659.21265	123.0	0.6858178	-0.9149408	0.005575754471544716	-0.007438543089430895	4.5331337167030213E-5	-6.047596007667394E-5
576.21185	651.01697	139.0	1.2109108	-0.29244584	0.032818312499999995	0.038905935	0.001702659876778455	0.002896529880589431
591.35004	646.83124	156.0	1.029364	-0.06982476	-0.010679223529411766	0.013095357647058825	-0.0025586785899653977	-0.0015182692560553634
603.0651	646.0	172.0	0.79450685	0.1316652	-0.014678571874999997	0.012593122500000001	-2.4995927159926446E-4	-3.138969669117648E-5
609.0	647.5	189.0	0.590114	0.28201985	-0.012023108823529409	0.008844391176470588	1.5620370891003462E-4	-2.2051360726643606E-4
608.8214	647.8214	205.0	0.07962516	0.32187682	-0.0319055525	0.0024910606249999995	-0.0012426527297794122	-3.970831594669118E-4
614.8074	651.1055	221.0	-0.15045662	0.29757684	-0.01438011125	-0.00151874875	0.0010953400781250002	-2.5061308593749996E-4
625.53644	657.2682	238.0	0.10116128	0.35061598	0.01480105294117647	0.003119949411764705	0.0017165390700692043	2.72864597750865E-4
642.26636	666.3702	254.0	0.7437498	0.5322886	0.0401617825	0.01135453875	0.0015850455974264705	5.146618336397059E-4
657.5913	676.9435	271.0	1.1894246	0.72736406	0.02621616470588235	0.011475027058823528	-8.203304584775089E-4	7.087547577854571E-6
674.9118	689.33826	288.0	1.262254	0.8558499	0.004284082352941179	0.007557990588235299	-0.0012901224913494807	-2.3041391003460174E-4
697.02106	701.59564	304.0	1.3683932	0.8971384	0.006633700000000006	0.002580531249999997	1.4685110294117672E-4	-3.1109120863970636E-4
716.81134	714.8533	321.0	1.3888917	0.9022297	0.0012057941176470573	2.9948823529411887E-4	-3.1928858131487935E-4	-1.3417900086505163E-4
730.07526	732.5469	337.0	1.2012037	0.96208924	-0.011730500000000005	0.003741221249999996	-8.085183823529413E-4	2.151083134191173E-4
739.0225	754.8231	354.0	0.81381243	1.2111312	-0.02278772176470588	0.014649527058823537	-6.504248096885809E-4	6.416650475778553E-4
745.9238	775.41284	370.0	0.31616876	1.4502513	-0.031102729375000002	0.01494500624999999	-5.196879756433827E-4	1.8467449448528292E-5
751.5	795.5	387.0	0.061133966	1.4935064	-0.015002046705882354	0.0025444176470588295	9.470989805363322E-4	-7.294463884083035E-4
761.1583	821.6117	404.0	0.19017518	1.519621	0.0075906596470588245	0.0015361529411764764	0.0013289827266435988	-5.930968858131488E-5
773.8706	842.9396	421.0	0.49514213	1.4556267	0.017939232352941176	-0.0037643705882352977	6.08739570934256E-4	-3.1179550173010437E-4
789.3234	862.8197	437.0	0.8618161	1.3224975	0.022917123124999998	-0.008320574999999997	3.1111817325367636E-4	-2.847627757352937E-4
806.2543	888.3956	454.0	1.1279294	1.3823196	0.015653723529411766	0.003518947058823522	-4.272587997404842E-4	6.964424740484422E-4
824.2953	908.2953	470.0	1.2674289	1.3343879	0.008718718750000007	-0.0029957312499999944	-4.3343779871323493E-4	-4.071673943014698E-4
837.6344	922.43933	487.0	1.1113076	1.1127506	-0.009183605882352949	-0.013037488235294119	-0.0010530779195501738	-5.906915873702427E-4
847.77795	941.33386	504.0	0.8403063	0.9472047	-0.01594125294117647	-0.00973799411764706	-3.9750865051903065E-4	1.940878892733564E-4
853.8311	963.32446	520.0	0.43726465	0.9736272	-0.025190103125	0.001651406250000001	-5.780531364889705E-4	7.118375229779413E-4
856.9798	981.9193	537.0	0.088253625	1.141089	-0.020530060294117646	0.009850694117647059	2.741201665224913E-4	4.8231105103806226E-4
862.1486	999.8286	554.0	-0.027455857	1.2274579	-0.006806440117647059	0.00508052352941177	8.072717750865051E-4	-2.8059826989619346E-4
870.1309	1023.9403	570.0	0.14421809	1.3163483	0.0107296216875	0.005555649999999995	0.0010960038628216912	2.9695404411764106E-5
882.88635	1048.3296	587.0	0.5119398	1.3942868	0.02163068882352941	0.004584617647058818	6.412392432958477E-4	-5.711955017301043E-5
896.05786	1065.0868	603.0	0.87676316	1.3360388	0.022801460000000003	-0.003640499999999991	7.317319852941204E-5	-5.140698529411756E-4
903.64984	1079.183	620.0	0.9258659	1.1439677	0.0028883964705882373	-0.01129830000000001	-0.0011713566782006921	-4.5045882352941284E-4
906.0	1089.7532	636.0	0.53989804	0.6745935	-0.024122991250000003	-0.029335887499999998	-0.001688211732536765	-0.0011273492187499992
907.0	1099.4691	653.0	0.04044056	0.33283558	-0.02937985176470588	-0.020103407058823526	-3.092270891003457E-4	5.430870847750865E-4
905.42566	1109.8718	670.0	-0.30407417	0.33667636	-0.020265572352941175	2.2592823529411695E-4	5.361340830449826E-4	0.0011958432525951555
903.56824	1119.1588	686.0	-0.35703015	0.44240832	-0.003309748750000001	0.006608247500000001	0.0010597389751838234	3.9889495404411775E-4
900.2924	1130.1227	703.0	-0.32652715	0.5341448	0.0017942941176470589	0.005396263529411762	3.002378157439447E-4	-7.129317474048464E-5
898.8011	1145.7904	719.0	-0.24443051	0.7566975	0.00513104	0.013909543750000003	2.0854661764705882E-4	5.32080013786765E-4
901.05756	1165.6334	736.0	-0.06671109	1.0703652	0.010454083529411764	0.018451041176470583	3.131202076124567E-4	2.6714690743944586E-4
904.9918	1184.9633	753.0	0.16116792	1.3423114	0.013404647647058824	0.015996835294117655	1.735625951557094E-4	-1.443650519031134E-4
909.62964	1198.5186	769.0	0.3718861	1.3035754	0.01316988625	-0.0024210000000000065	-1.4672587316176457E-5	-0.0011511147058823538
913.75287	1214.7759	786.0	0.44775793	1.051043	0.004463048823529414	-0.014854847058823529	-5.121669074394463E-4	-7.314027681660896E-4
915.0	1230.1553	802.0	0.29822275	0.85510355	-0.009345948750000003	-0.012246215624999994	-8.630623483455885E-4	1.630394646139709E-4
913.5	1242.0	819.0	0.02928181	0.7440741	-0.015820055294117646	-0.006531144117647064	-3.8082979671280257E-4	3.3618067690311353E-4
911.12836	1252.1791	836.0	-0.18869315	0.6540657	-0.012822056470588235	-0.005294611764705881	1.763528719723183E-4	7.273719723183428E-5
907.4703	1259.0594	852.0	-0.33237508	0.45871645	-0.008980120624999999	-0.012209328124999998	2.4012099034926475E-4	-4.321697725183823E-4
900.3904	1266.6096	869.0	-0.45284387	0.27803516	-0.007086399411764706	-0.010628311176470588	1.1139536548442902E-4	9.300099697231827E-5
891.98755	1276.0156	885.0	-0.56553054	0.34084815	-0.007042916875000003	0.003925811875000001	2.7176585477939417E-6	9.096326907169118E-4
884.4363	1288.2366	902.0	-0.6254969	0.5291267	-0.0035274329411764706	0.011075208823529407	2.0679317257785482E-4	4.2055276167820036E-4
875.64435	1300.8724	918.0	-0.6282803	0.75891626	-1.7396249999999946E-4	0.014361847500000004	2.0959190257352944E-4	2.0541491727941227E-4
867.13696	1312.2946	935.0	-0.5850537	0.86024255	0.0025427411764705884	0.005960370000000002	1.5980609861591694E-4	-4.942045588235295E-4
855.1166	1322.6626	952.0	-0.59969586	0.77323675	-8.613035294117624E-4	-0.005117988235294119	-2.002379238754324E-4	-6.516681314878895E-4
840.1302	1333.9023	968.0	-0.81440073	0.66672957	-0.013419054375000003	-0.006656698750000002	-7.848594278492651E-4	-9.616940716911771E-5
824.0528	1346.5789	985.0	-1.0280803	0.6564066	-0.012569386470588237	-6.072335294117672E-4	4.9980464965398004E-5	3.558508953287197E-4
811.0661	1361.2102	1002.0	-1.0514454	0.780651	-0.0013744176470588186	0.007308494117647061	6.585275778546717E-4	4.65631038062284E-4
802.3264	1377.2124	1018.0	-0.8225695	0.95787764	0.014304743750000001	0.011076665	9.799475873161763E-4	2.3551068014705866E-4
795.00336	1390.9952	1035.0	-0.48794195	1.0296006	0.01968397352941176	0.0042189976470588236	3.1642528114186826E-4	-4.0339219723183387E-4
787.6539	1401.1826	1051.0	-0.2777702	0.88380575	0.013135734375	-0.009112178125000002	-4.092649471507351E-4	-8.331984857536766E-4
778.4383	1410.8014	1068.0	-0.29633582	0.62073344	-0.0010920952941176473	-0.015474841764705882	-8.369311570069204E-4	-3.742743317474047E-4
768.76074	1420.8871	1084.0	-0.47673512	0.44645086	-0.011274956249999999	-0.010892661249999998	-6.364288097426469E-4	2.8638628216911773E-4
759.1651	1430.8348	1101.0	-0.61098	0.451522	-0.00789675764705882	2.9830235294117495E-4	1.9871756487889285E-4	6.582919766435984E-4
750.0827	1439.9174	1118.0	-0.62470996	0.5271536	-8.076447058823553E-4	0.004448917647058825	4.170066435986156E-4	2.4415384083045E-4
739.2918	1449.7081	1135.0	-0.63903433	0.56937814	-8.426099999999985E-4	0.002483796470588234	-2.056782006920188E-6	-1.1559536332179947E-4
729.89746	1457.8821	1151.0	-0.5999383	0.5333851	0.0024435018749999968	-0.002249565000000002	2.053819921874997E-4	-2.9583509191176475E-4
718.35626	1464.3219	1167.0	-0.6391733	0.4341786	-0.0024521875000000012	-0.006200406249999995	-3.059805859374999E-4	-2.4692757812499956E-4
706.4078	1469.8252	1184.0	-0.6958653	0.33427915	-0.0033348235294117625	-0.005876438235294118	-5.1919766435985955E-5	1.9056942041522184E-5
692.25354	1474.6866	1201.0	-0.80452996	0.2411879	-0.00639203882352941	-0.005475955882352942	-1.798361937716263E-4	2.3557785467128004E-5
681.2417	1480.255	1217.0	-0.846408	0.21077986	-0.002617377500000004	-0.0019005024999999998	2.3591633272058787E-4	2.2346583639705887E-4
674.06177	1486.9382	1234.0	-0.67696774	0.29737842	0.00996707411764706	0.005094032941176468	7.40261859861592E-4	4.114432612456746E-4
668.459	1493.0547	1250.0	-0.3751616	0.36906636	0.018862883750000004	0.00448049625	5.55988102022059E-4	-3.8346043198529255E-5
662.8493	1501.9177	1267.0	-0.17876463	0.47194642	0.01155276294117647	0.006051768235294117	-4.3000710640138433E-4	9.242776384083042E-5
655.9153	1512.6271	1284.0	-0.17156796	0.6068533	4.2333352941176564E-4	0.007935698823529416	-6.546723183391002E-4	1.1081944636678228E-4
648.1434	1521.8567	1300.0	-0.33535078	0.67270124	-0.010236426250000001	0.004115496249999996	-6.662349862132355E-4	-2.3876266084558876E-4
635.9823	1529.0089	1317.0	-0.5950376	0.61068064	-0.01527569529411765	-0.003648270588235293	-2.9642759083044987E-4	-4.5669216695501695E-4
618.46124	1532.0	1333.0	-0.9187156	0.41962135	-0.020229874999999994	-0.011941205625	-3.0963623161764657E-4	-5.183084397977942E-4
600.0444	1529.4088	1350.0	-1.2445021	-0.0043285782	-0.019163911764705888	-0.024938231070588235	6.270371972318274E-5	-7.645309085640139E-4
581.18445	1523.8685	1367.0	-1.38997	-0.41576573	-0.00855693529411764	-0.0242021854	6.23939792387544E-4	4.3296804152249144E-5
562.9192	1518.3064	1383.0	-1.3575435	-0.62873137	0.0020266562499999946	-0.0133103525	6.614744715073522E-4	6.807395562499999E-4
548.8409	1515.5487	1400.0	-1.1007878	-0.5576732	0.015103276470588237	0.004179892352941178	7.692129541522495E-4	0.0010288379325259518
541.73676	1517.3158	1417.0	-0.68983877	-0.22525461	0.024173472352941174	0.01955403470588235	5.335409342560551E-4	9.043613148788925E-4
537.5935	1520.4065	1433.0	-0.2474128	0.16185023	0.027651623125000004	0.0241940525	2.1738442325367683E-4	2.900011121323531E-4
533.8336	1524.1664	1450.0	0.04312783	0.38586095	0.017090625294117645	0.013177101176470586	-6.212351665224917E-4	-6.480559602076126E-4
529.0913	1528.9391	1466.0	0.093332455	0.46658757	0.0031377890624999997	0.005045413750000002	-8.720522644761028E-4	-5.082304641544116E-4
519.96576	1532.6781	1483.0	-0.18156967	0.383931	-0.016170713235294117	-0.004862151176470588	-0.0011357942528114186	-5.827979368512111E-4
496.04874	1531.5061	1499.0	-0.83788013	0.18413861	-0.041019403749999996	-0.012487024375000001	-0.0015530431571691174	-4.7655457490808833E-4
466.09286	1519.3953	1516.0	-1.7319742	-0.2964792	-0.05259376882352942	-0.028271635882352944	-6.808450043252601E-4	-9.285065592560554E-4
436.6457	1498.7343	1533.0	-2.3074412	-1.0853982	-0.033851	-0.046407	0.0011025158131487893	-0.0010667861245674736
409.29044	1481.7374	1549.0	-2.3434913	-1.6046902	-0.0022531312500000122	-0.032455750000000005	0.001974866796874999	8.719531249999995E-4
396.65436	1473.9948	1566.0	-1.6617165	-1.405402	0.040104400000000005	0.011722835294117648	0.0024916194852941187	0.0025987403114186855
391.62845	1472.0	1582.0	-0.5778853	-0.63067275	0.06773945	0.048420578125	0.001727190625	0.002293608926930147
386.8765	1472.0	1599.0	0.08949712	0.14944705	0.03925778941176471	0.045889400000000004	-0.0016753917993079588	-1.4889283088235285E-4
383.1617	1473.9192	1616.0	0.370099	0.53054386	0.01650599294117647	0.022417459411764703	-0.0013383409688581315	-0.001380702387543253
376.13397	1476.5464	1632.0	0.14007764	0.48025134	-0.014376335	-0.003143282499999997	-0.0019301454963235294	-0.0015975463694852937
363.2725	1479.0	1649.0	-0.40142432	0.34694573	-0.03185305647058823	-0.007841506470588237	-0.0010280424394463665	-2.763661159169553E-4
343.8195	1474.5278	1666.0	-0.9849678	0.08626386	-0.03432608705882352	-0.015334227647058822	-1.4547238754325224E-4	-4.4074830449826973E-4
322.30444	1459.7283	1682.0	-1.4567353	-0.48400524	-0.029485468750000007	-0.03564181875	3.025386443014696E-4	-0.0012692244439338235
291.7107	1421.6008	1699.0	-1.8949926	-1.6870733	-0.02577984117647058	-0.07076870941176472	2.1797809256055462E-4	-0.0020662876859861602
268.2588	1385.4313	1715.0	-1.985937	-2.6761746	-0.005684025000000009	-0.06181883125	0.0012559885110294106	5.593673851102951E-4
253.08887	1346.6083	1732.0	-1.5493449	-3.1487012	0.025681888235294128	-0.027795682352941185	0.0018450537197231848	0.002001361699826989
243.02402	1325.06	1748.0	-0.9495076	-2.7485838	0.037489831249999994	0.025007337500000004	7.379964384191166E-4	0.0033001887408088243
237.25388	1308.8885	1765.0	-0.24952991	-1.5698421	0.041175158235294114	0.06933774705882353	2.167839403114188E-4	0.002607671150519031
232.45122	1302.4512	1782.0	0.15055375	-0.38571137	0.023534332941176468	0.06965474882352941	-0.0010376956055363322	1.8647162629757605E-5
229.32529	1300.0	1799.0	0.12057849	0.29491314	-0.0017632505882352934	0.040036735882352945	-0.0014880931487889272	-0.0017422360553633217
225.89722	1301.5514	1815.0	0.033025786	0.5998189	-0.005472044	0.01905661	-2.3179958823529414E-4	-0.001311257867647059
222.06671	1303.4667	1832.0	-0.09183531	0.54812324	-0.007344770352941177	-0.00304092117647059	-1.1016037370242219E-4	-0.0012998547750865054
216.62831	1299.3142	1848.0	-0.20105925	0.32399035	-0.0068264962499999995	-0.014008305625000002	3.239213143382358E-5	-6.854615280330882E-4
205.87529	1277.7506	1865.0	-0.45882547	-0.51798004	-0.015162718823529415	-0.049527669999999996	-4.903660337370245E-4	-0.0020893743749999995
192.70055	1236.8877	1881.0	-0.7807443	-1.865168	-0.020119926874999996	-0.08419924749999999	-3.098255032169113E-4	-0.0021669735937499997
187.16306	1194.4675	1898.0	-0.82362485	-3.1152258	-0.002522385294117648	-0.0735328117647059	0.001035149504757785	6.274373961937701E-4
187.86476	1163.1637	1914.0	-0.4437824	-3.3814573	0.023740153124999996	-0.016639468749999997	0.0016414086511948528	0.003555833938419119
189.0	1141.9867	1931.0	0.11730566	-2.5079653	0.03300518	0.05138188235294119	5.450015808823533E-4	0.004001255947231835
190.0	1133.7013	1947.0	0.41417882	-0.9893666	0.018554572499999998	0.09491241875	-9.031629687500002E-4	0.002720658524816176
188.51694	1133.0	1964.0	0.28739285	0.27757925	-0.007457998235294119	0.07452622647058824	-0.0015301512197231832	-0.0011991877811418688
187.81104	1134.189	1981.0	0.040520076	0.75842136	-0.01452192788235294	0.028284830000000004	-4.1552527335640124E-4	-0.0027200821453287195
186.73009	1136.2699	1998.0	-0.11127275	0.8105337	-0.008928989764705882	0.003065431764705881	3.289963598615916E-4	-0.0014834940138408307
185.5	1137.5	2014.0	-0.13715121	0.6023976	-0.0016174037499999995	-0.013008506250000003	4.5697412591911765E-4	-0.0010046211259191178
186.0	1132.8721	2031.0	-0.050164662	0.06396	0.005116855764705882	-0.0316728	3.9613291262975773E-4	-0.0010978996323529411
189.78188	1109.0721	2047.0	0.097259745	-0.61855406	0.009214025437499999	-0.04265712875	2.560731045496323E-4	-6.865205468750001E-4
199.01465	1063.1384	2064.0	0.38957414	-2.1692286	0.017194964411764706	-0.09121614941176469	4.6946699848615924E-4	-0.002856412980103805
210.25787	1022.807	2080.0	0.7389637	-3.3463678	0.0218368475	-0.0735712	2.9011769301470584E-4	0.0011028093382352928
219.26234	996.47534	2097.0	0.87847126	-3.3180583	0.008206327058823529	0.0016652647058823392	-8.017953200692041E-4	0.0044256743944636676
227.0	985.5	2114.0	0.7045253	-1.5583186	-0.010232115294117645	0.10351410000000001	-0.0010846142560553633	0.00599110795847751
228.38998	983.61	2130.0	0.3967775	-0.2757025	-0.0192342375	0.08016350625	-5.626326378676472E-4	-0.0014594121093750006
226.89459	984.0	2147.0	-0.050289903	0.77516586	-0.026298082529411765	0.06181578588235294	-4.155202958477508E-4	-0.0010792776686851214
226.0	986.10645	2164.0	-0.28710952	0.91194195	-0.013930565705882353	0.008045652352941177	7.275009896193772E-4	-0.0031629490311418686
225.0	988.0128	2180.0	-0.29830566	0.614726	-6.997587499999978E-4	-0.018575996875	8.269254347426472E-4	-0.0016638530767463236
227.69049	986.3096	2196.0	-0.12776056	0.26882708	0.010659068749999999	-0.0216186825	7.099267187499998E-4	-1.9016785156249997E-4
240.43857	967.3545	2213.0	0.35372117	-0.3798291	0.02832245470588235	-0.03815624588235294	0.001039022703287197	-9.727978460207611E-4
265.2499	929.1073	2230.0	1.1700387	-1.7278111	0.04801867823529412	-0.07929305882352941	0.0011586013840830453	-0.002419812525951557
296.88422	896.214	2247.0	2.017867	-2.7481985	0.049872252941176455	-0.06002278823529411	1.0903380622837268E-4	0.0011335453287197234
325.12762	868.8723	2263.0	2.4742963	-2.8595238	0.028526831249999995	-0.006957831249999991	-0.0013340888556985287	0.0033165598115808825
339.81912	862.59045	2280.0	2.0162747	-1.7944864	-0.026942447058823524	0.0626492588235294	-0.0032628987240484425	0.004094534710207611
344.35504	863.1775	2297.0	0.9117778	-0.19897084	-0.06497040588235294	0.09385385647058823	-0.0022369387543252593	0.0018355645674740493
342.93234	870.33826	2313.0	-0.18600371	0.8944661	-0.068611344375	0.06833980875000001	-2.2755865579044115E-4	-0.0015946279825367641
341.03177	887.6824	2329.0	-0.7780439	1.4912627	-0.037002511875000005	0.0372997875	0.0019755520312499993	-0.0019400013281250005
337.39276	901.82166	2346.0	-0.7775543	1.6484497	2.8799999999998762E-5	0.009246294117647057	0.0021783124632352943	-0.0016502054930795848
337.7143	907.71423	2362.0	-0.4658818	1.2323612	0.01947953125	-0.026005531250000005	0.0012156707031250001	-0.0022032390854779416
353.40558	905.4918	2379.0	0.19856007	0.47376543	0.03908481588235294	-0.04462328058823529	0.0011532520371972318	-0.001095161725778546
389.0	890.5	2396.0	1.4927213	-0.62345296	0.07612713117647057	-0.06454225823529411	0.00217895972318339	-0.0011717045674740482
437.50067	866.12463	2412.0	2.9673505	-1.651595	0.09216432499999999	-0.0642588775	0.0010023246139705885	1.7711295955881445E-5
481.21796	849.6312	2429.0	3.7855055	-1.927558	0.048126764705882376	-0.016233117647058835	-0.002590444723183389	0.0028250446972318335
520.3355	845.7405	2446.0	3.624007	-1.3422949	-0.009499911764705882	0.0344272411764706	-0.0033898044982698973	0.0029800211072664373
534.03937	846.0056	2462.0	2.1506464	-0.3546625	-0.09208503750000002	0.061727025	-0.005161570358455884	0.0017062364889705874
539.7562	848.8375	2479.0	0.5962051	0.46593353	-0.09143772352941175	0.04827035470588235	3.807729238754547E-5	-7.915688408304501E-4
541.76587	859.1271	2496.0	-0.6029673	0.89955044	-0.07053955294117648	0.025506877058823527	0.0012293041522491337	-0.0013390280968858129
543.6717	881.7318	2512.0	-0.8597863	1.2668781	-0.0160511875	0.022957978750000003	0.0034055228400735296	-1.593061443014702E-4
547.7545	902.26355	2529.0	-0.48168382	1.6585913	0.022241322352941177	0.023041952941176475	0.0022525005795847753	4.939658304498297E-6
556.0769	913.0769	2545.0	0.14463869	1.5490023	0.039145156874999996	-0.00684931250000001	0.0010564896576286762	-0.0018682040900735303
575.7931	918.0344	2562.0	0.7653096	0.9255499	0.03651005352941177	-0.036673670588235285	-1.550060791522485E-4	-0.0017543740051903104
598.3943	919.0	2578.0	1.4124967	0.090892226	0.040449193749999994	-0.052166104625	2.461962637867639E-4	-9.682771272977947E-4
637.89966	915.86816	2595.0	2.197645	-0.49131072	0.046185194117647065	-0.03424723211764706	3.374117863321806E-4	0.0010540513239619376
662.2856	916.0	2612.0	2.5144176	-0.52132654	0.01863368235294116	-0.001765636470588237	-0.001620677162629759	0.0019106820968858133
679.06055	919.6477	2628.0	2.010162	-0.21428944	-0.031515975	0.01918981875	-0.0031343535845588227	0.0013097159512867648
691.4506	932.6759	2645.0	1.0750425	0.32572886	-0.0550070294117647	0.03176578235294118	-0.0013818267301038056	7.39762564878893E-4
698.9014	956.5072	2662.0	0.24844839	1.1623216	-0.048623182941176464	0.049211337647058824	3.755203806228373E-4	0.0010262091349480965
699.4632	981.97864	2678.0	-0.26342174	1.8723619	-0.031991883125	0.04437751875	0.0010394562385110289	-3.0211368106617667E-4
699.0	1008.8342	2695.0	-0.33855182	2.1487777	-0.004419416470588235	0.016259752941176476	0.0016219098032006923	-0.0016539862240484424
703.9084	1038.5419	2711.0	-0.2705358	2.183282	0.004251001250000001	0.0021565187500000027	5.419011075367647E-4	-8.814521369485296E-4
709.5919	1056.7759	2728.0	0.02386925	1.730867	0.01731794411764706	-0.026612647058823543	7.686436980968859E-4	-0.0016923038711072673
719.35376	1071.5659	2744.0	0.45746428	1.1158512	0.027099689375	-0.03843848749999999	6.113590785845587E-4	-7.391150275735281E-4
728.5003	1086.2004	2761.0	0.74204844	0.7163781	0.016740244705882354	-0.023498417647058824	-6.09379098183391E-4	8.788276384083041E-4
737.37286	1098.2161	2778.0	0.7503065	0.45495492	4.8576823529411506E-4	-0.01537783411764706	-9.561456747404847E-4	4.776813840830449E-4
744.16284	1108.6047	2794.0	0.5941927	0.42674047	-0.009757112499999998	-0.0017634031250000001	-6.401800459558821E-4	8.509019370404413E-4
747.0	1117.982	2811.0	0.35206777	0.48223215	-0.014242642941176472	0.003264216470588238	-2.638547318339102E-4	2.957423291522493E-4
745.0285	1129.4004	2828.0	-0.016598474	0.48454127	-0.02168624964705882	1.35830588235294E-4	-4.378592179930794E-4	-1.8402269896193788E-4
738.5432	1146.642	2844.0	-0.3983363	0.7247832	-0.023858614125	0.015015120624999996	-1.357727798713237E-4	9.299556272977939E-4
728.5961	1174.2758	2861.0	-0.7319124	1.311862	-0.019622123529411766	0.034534047058823535	2.4920532915224903E-4	0.0011481721431660906
719.24994	1195.5001	2877.0	-0.8811398	1.6812574	-0.0093267125	0.023087212499999996	6.434631893382353E-4	-7.154271599264712E-4
708.15826	1224.578	2894.0	-0.9077592	1.926587	-0.001565847058823527	0.014431152941176473	4.5652149653979256E-4	-5.091799740484425E-4
701.36194	1253.4316	2910.0	-0.7374337	1.9808154	0.010645343750000001	0.003389274999999997	7.631994255514705E-4	-6.901173713235297E-4
694.8008	1271.3308	2927.0	-0.488308	1.6271193	0.014654452941176468	-0.020805652941176474	2.3582995242214515E-4	-0.0014232310553633218
688.4339	1287.4906	2943.0	-0.31246278	1.1617374	0.010990326250000002	-0.029086368749999994	-2.2900791819852918E-4	-5.1754473805147E-4
681.78973	1297.7628	2960.0	-0.27741393	0.64536107	0.0020616970588235306	-0.03037507823529412	-5.252134818339101E-4	-7.580644031141923E-5
674.37195	1305.628	2977.0	-0.35064363	0.19881447	-0.004307629411764706	-0.02626744705882353	-3.7466626297577864E-4	2.4162536332179954E-4
666.7772	1313.2228	2993.0	-0.45079112	0.110192135	-0.006259218125	-0.0055388959375	-1.219742945772059E-4	0.0012955344450827206
656.90326	1321.914	3010.0	-0.53534013	0.23593886	-0.00497347117647059	0.007396866176470588	7.563217344290649E-5	7.609271831747405E-4
645.3904	1331.5225	3027.0	-0.6609669	0.39069998	-0.00738981	0.009103595294117648	-1.4213757785467117E-4	1.0039583044982702E-4
633.2991	1343.651	3044.0	-0.7892861	0.6184163	-0.007548188235294116	0.013395077647058825	-9.3163667820068E-6	2.5244013840830455E-4
622.8736	1356.777	3060.0	-0.8175295	0.8158715	-0.0017652125000000018	0.012340949999999996	3.614359834558821E-4	-6.588297794117679E-5
613.0025	1366.9974	3076.0	-0.72460026	0.8485793	0.0058080775000000015	0.002044237500000004	4.733306250000002E-4	-6.435445312499995E-4
605.5998	1372.2001	3093.0	-0.52470887	0.6109076	0.01175831705882353	-0.01398068823529412	3.5001409169550167E-4	-9.426426903114192E-4
598.0	1371.5	3110.0	-0.38729933	0.15572335	0.008082914117647059	-0.026775544117647057	-2.1620017301038068E-4	-7.526385813148786E-4
585.05414	1361.8958	3126.0	-0.49118128	-0.4783093	-0.006492621875	-0.039627040625	-9.109709995404412E-4	-8.032185317095588E-4
570.1057	1347.1057	3143.0	-0.7536759	-1.0327499	-0.015440859999999997	-0.03261415294117647	-5.263669485294116E-4	4.1252280493079576E-4
559.42	1339.536	3160.0	-0.88515913	-1.1330099	-0.007734307647058827	-0.00589764705882353	4.5332660899653944E-4	0.001571559169550173
551.065	1337.0162	3176.0	-0.8121373	-0.83708805	0.004563864375000004	0.018495115625000003	7.686357513786769E-4	0.0015245476677389707
545.32263	1337.0	3193.0	-0.47486934	-0.19872996	0.01983929176470588	0.03755047588235294	8.985545523356398E-4	0.0011209035445501729
537.7442	1340.6279	3209.0	-0.21205068	0.37412623	0.01642616625	0.035803511875	-2.133203446691176E-4	-1.0918525045955883E-4
528.56824	1347.7454	3226.0	-0.29594296	0.6069133	-0.004934839999999999	0.013693357058823529	-0.0012565297794117647	-0.0013005973421280276
514.3289	1355.7516	3243.0	-0.6139703	0.6893924	-0.018707490588235294	0.0048517117647058836	-8.101559169550174E-4	-5.200967820069203E-4
496.10278	1359.9795	3259.0	-1.013512	0.60902864	-0.02497135625	-0.005022735	-3.914916038602941E-4	-6.171529227941177E-4
477.33167	1351.5327	3276.0	-1.2976904	0.112650774	-0.01671637647058824	-0.029198698	4.8558704584775056E-4	-0.001422115470588235
465.74408	1340.744	3293.0	-1.2124095	-0.57541144	0.005016523529411771	-0.04047424788235294	0.0012784058823529418	-6.632676401384083E-4
455.66653	1329.5999	3309.0	-0.8633698	-1.0319759	0.021814981249999997	-0.028535278749999997	0.0010499036075367642	7.461855707720589E-4
447.25363	1320.317	3325.0	-0.48598734	-1.1127536	0.02358640375	-0.005048606250000004	1.1071390625000009E-4	0.0014679170312499996
440.50232	1316.1675	3342.0	-0.23459055	-0.71861845	0.014788046470588234	0.023184420588235295	-5.17550428200692E-4	0.0016607662846020764
434.69736	1315.0	3358.0	-0.18354498	-0.18437836	0.0031903481250000008	0.033390005625000004	-7.248561465992646E-4	6.378490647977943E-4
425.74933	1317.9504	3375.0	-0.3035787	0.20020902	-0.007060807058823528	0.022622787058823528	-6.030091284602076E-4	-6.33365798010381E-4
415.0	1323.5	3392.0	-0.49271008	0.49388826	-0.011125375294117648	0.017275249411764705	-2.3909224913494826E-4	-3.1456103806228367E-4
403.89005	1326.844	3408.0	-0.7035822	0.535632	-0.013179507500000003	0.0026089837499999984	-1.2838326286764717E-4	-9.166416038602942E-4
395.78574	1324.6964	3425.0	-0.7101037	0.28698096	-3.8361764705882107E-4	-0.014626531764705882	7.526994031141872E-4	-0.0010138538538062283
387.01248	1313.6174	3442.0	-0.5914966	-0.26109618	0.0069768882352941155	-0.03223983176470588	4.329709342560551E-4	-0.0010360764705882352
375.50354	1282.5106	3458.0	-0.551198	-1.3336385	0.0025186625000000046	-0.067033895	-2.7863910845588193E-4	-0.0021746289522058823
370.19336	1250.2246	3475.0	-0.47753862	-2.2721727	0.004332904705882349	-0.055207894117647066	1.0672012975778498E-4	6.956471107266429E-4
368.0	1215.1959	3492.0	-0.318643	-2.889484	0.00934680117647059	-0.0363124294117647	2.949350865051906E-4	0.0011114979238754333
369.0	1194.1453	3508.0	0.005333844	-2.5542274	0.02024855275	0.020953537500000008	6.813594733455881E-4	0.003579122931985294
369.3791	1181.2745	3524.0	0.27350587	-1.4481167	0.016760751625	0.06913191875	-2.1798757031249992E-4	0.003011148828124999
367.5	1174.5	3542.0	0.21569377	-0.34792116	-0.003211783333333332	0.061121974444444435	-0.001109585275462963	-4.449969058641977E-4
363.1728	1173.5864	3558.0	-0.07228639	0.32799563	-0.017998760000000003	0.042244799375	-9.241860416666669E-4	-0.001179823441840277
359.50034	1176.2499	3575.0	-0.2687438	0.624975	-0.011556318235294115	0.017469374705882352	3.789671626297581E-4	-0.001457377921712803
355.66254	1178.0	3591.0	-0.34975526	0.5448102	-0.005063216250000002	-0.005010299999999995	4.0581887408088207E-4	-0.0014049796691176467
354.00293	1177.0029	3608.0	-0.26905188	0.39142832	0.004747257647058823	-0.009022463529411766	5.770866998269897E-4	-2.3600961937716297E-4
355.90588	1164.8469	3624.0	-0.04352411	-0.1403308	0.014095485625000001	-0.033234945	5.842642486213236E-4	-0.0015132800919117648
364.62552	1138.4363	3641.0	0.31267282	-1.097856	0.020952760588235295	-0.05632501176470588	4.0336911548442903E-4	-0.0013582392214532871
377.21588	1111.4603	3657.0	0.7672367	-1.9801161	0.0284102425	-0.055141256250000006	4.66092619485294E-4	7.39847196691173E-5
386.73715	1084.4723	3674.0	1.0009947	-2.3462832	0.01375047058823529	-0.021539241176470575	-8.623395242214535E-4	0.0019765891219723193
390.9672	1067.1312	3691.0	0.77328926	-1.9575762	-0.013394437647058818	0.022865117647058807	-0.0015967593079584768	0.0026120211072664344
391.0	1063.3271	3707.0	0.29450548	-0.95019287	-0.02992398625	0.06296145812500001	-0.0010330967876838238	0.002506021279871325
389.88635	1064.0	3724.0	-0.18238111	0.09791731	-0.028052152352941177	0.06165353999999999	1.1010787629757782E-4	-7.693636029411855E-5
385.7576	1068.2424	3740.0	-0.43538147	0.7148442	-0.0158125225	0.038557930625	7.649768658088236E-4	-0.0014434755859374995
382.0407	1073.939	3757.0	-0.467562	0.949666	-0.0018929723529411756	0.013813047058823528	8.187970674740484E-4	-0.0014555813862456748
380.15778	1077.8423	3774.0	-0.34364575	0.70776343	0.007289191176470585	-0.014229562941176473	5.40127266435986E-4	-0.0016495652941176473
383.36652	1074.6335	3790.0	-0.09458611	0.2742286	0.015566227500000002	-0.027095926875	5.173147702205885E-4	-8.041477458639704E-4
394.25986	1062.4252	3807.0	0.38580346	-0.35718364	0.02825821	-0.037141896470588236	7.465872058823528E-4	-5.909393879757786E-4
419.60748	1030.8608	3824.0	1.1800485	-1.3999035	0.046720296470588236	-0.06133646235294118	0.0010860050865051905	-0.0014232097577854671
451.10913	994.0022	3840.0	2.0685496	-2.5293992	0.05553131874999999	-0.07059348124999999	5.506888924632345E-4	-5.785636810661759E-4
465.13867	982.12866	3856.0	2.0947921	-2.4131305	0.0016401562499999967	0.00726679375	-0.0033681976562499995	0.0048662671874999995
473.6749	974.4938	3873.0	1.37128	-1.4155787	-0.042559535294117636	0.05867951764705882	-0.0025999818555363314	0.0030242778762975776
475.0628	976.06274	3889.0	0.30095005	-0.06727074	-0.066895621875	0.0842692475	-0.0015210054113051481	0.0015993581158088243
474.0	979.6467	3907.0	-0.51831174	0.8794131	-0.0455145438888889	0.052593546666666664	0.0011878376658950615	-0.0017597611574074077
471.3871	990.64514	3923.0	-0.6755283	1.0850761	-0.009826034999999997	0.012853937500000003	0.0022305318055555563	-0.0024837255729166664
469.31894	1007.1295	3939.0	-0.48610654	1.1771197	0.01183886	0.005752725	0.0013540559374999998	-4.4382578125000014E-4
468.59686	1017.7905	3956.0	-0.29975978	1.2435838	0.010961574117647059	0.003909652941176465	-5.160505190311417E-5	-1.0841600346020794E-4
470.45905	1020.4591	3973.0	-0.040821005	0.81386864	0.015231692647058821	-0.02527736235294117	2.5118344290657425E-4	-0.001716883252595155
477.37915	1016.3104	3989.0	0.27149937	0.05977774	0.019520023437500002	-0.04713068125	2.680206744025738E-4	-0.0013658324310661769
492.73022	1004.7023	4006.0	0.746628	-0.7214631	0.02794874294117647	-0.04595534352941177	4.958070296280275E-4	6.913751297577843E-5
509.96180000000004	995.4657	4022.0	1.1796672	-1.0929049	0.027064949999999997	-0.023215112499999996	-5.523705882352946E-5	0.0014212644393382357
520.9551	992.00903	4039.0	1.2911297	-0.92759687	0.006556617647058825	0.009724001764705878	-0.001206372491349481	0.0019375949567474043
529.27576	997.27576	4055.0	0.9765838	-0.27553046	-0.019659118749999996	0.040754150625	-0.0016384835248161762	0.0019393843037683826
535.28357	1020.94006	4072.0	0.46086848	0.80870044	-0.030336195294117647	0.0637782882352941	-6.280633261245677E-4	0.0013543610358996534
537.0	1053.7932	4089.0	0.046798456	2.072861	-0.02435706023529412	0.07436238588235294	3.5171382698961917E-4	6.225939792387551E-4
535.5	1089.0	4105.0	-0.19689979	2.840728	-0.015231140375	0.04799168749999999	5.703699912683825E-4	-0.0016481686488970596
530.2854	1122.7168	4122.0	-0.4053255	2.9726796	-0.012260335882352941	0.007761858823529429	1.74753205449827E-4	-0.0023664605103806214
