# Supplementary material for: Finger drawing on smartphone screens enables early Parkinson’s disease detection through hybrid 1D-CNN and BiGRU deep learning architecture
Source: PLoS One. 2025 Jul 14;20(7):e0327733. doi: 10.1371/journal.pone.0327733 (PMC12258557; doi:10.1371/journal.pone.0327733)
Supplement: S2 File — (ZIP) [file pone.0327733.s002.zip › Dataset/Spiral/patient/022_PD_SPIR_R.txt]

540.4062	650.3959	0.0	0.0	0.0	0.0	0.0	0.0	0.0
542.5	649.0	16.0	0.33114415	-0.22076279	0.020696509375	-0.013797674375	0.0012935318359375	-8.623546484375E-4
543.69226	650.0	164.0	0.11571457	-5.9024496E-6	-0.0014556052702702704	0.0014916005915567567	-1.496764503058802E-4	1.033059119361943E-4
547.2221	650.0	181.0	0.27410838	7.165558E-5	0.009317282941176468	4.562237035294118E-6	6.336993065556905E-4	-8.747284438361544E-5
552.72455	649.0	200.0	0.3773793	-0.07167671	0.0054353115789473674	-0.0037762297673684213	-2.0431428222258423E-4	-1.9898905286335345E-4
561.8064	649.0	214.0	0.58549684	-0.038718008	0.014865538571428574	0.0023541930000000005	6.735876423200861E-4	4.378873405263159E-4
574.097	648.0	230.0	0.7851827	-0.054645266	0.01248036625	-9.95453625E-4	-1.490732700892859E-4	-2.0935291406250003E-4
585.99396	648.0	247.0	0.89311934	-0.032760896	0.00634921411764706	0.0012873158823529412	-3.6065600778546704E-4	1.342805592560554E-4
598.13916	647.0	263.0	0.9233101	-0.0351332	0.001886922499999999	-1.4826900000000035E-4	-2.7889322610294133E-4	-8.972405514705885E-5
608.3968	646.0	280.0	0.8457161	-0.045888945	-0.004564352941176473	-6.32690882352941E-4	-3.7948679065743954E-4	-2.8495404844290626E-5
619.6949	646.7825	297.0	0.70016646	-0.02765298	-0.008561743529411761	0.0010727038235294117	-2.3514062283736987E-4	1.003173356401384E-4
633.32513	648.66565	313.0	0.68432194	0.063028194	-9.902825000000018E-4	0.005667573375	4.7321631433823496E-4	2.871793469669118E-4
653.83887	652.7097	330.0	0.9508809	0.19729096	0.015679938823529412	0.00789780976470588	9.806012543252596E-4	1.3119037586505178E-4
675.7963	658.1991	347.0	1.3436044	0.36055335	0.023101382352941176	0.00960367	4.365555017301038E-4	1.0034471972318349E-4
690.70386	664.0139	363.0	1.3981489	0.45102522	0.0034090312499999997	0.005654491875000001	-0.0012307719439338235	-2.4682363281249996E-4
704.8587	669.28625	382.0	1.1381013	0.44644114	-0.013686715789473686	-2.4126736842105214E-4	-8.997761599722993E-4	-3.1030311807479224E-4
722.787	675.2623	396.0	0.93083495	0.4129009	-0.014804739285714281	-0.0023957314285714287	-7.985882116004248E-5	-1.5389029001074118E-4
739.8821	680.9607	413.0	0.85089755	0.36543876	-0.004702200000000003	-0.0027918905882352964	5.942670168067223E-4	-2.3303479980227513E-5
753.1464	687.43097	429.0	0.9283752	0.3632446	0.004842353124999997	-1.3713500000000003E-4	5.965345703125E-4	1.6592222426470602E-4
764.63684	695.0912	446.0	0.83593297	0.42344213	-0.005437778235294115	0.0035410311764705917	-6.047136094290654E-4	2.1636271626297599E-4
775.94104	702.6274	462.0	0.61277616	0.48187155	-0.013947300624999999	0.003651838749999997	-5.318451493566178E-4	6.925473345587843E-6
785.7093	710.7093	479.0	0.4780099	0.51177645	-0.00792742705882353	0.0017591117647058863	3.541102097750864E-4	-1.1133688148788887E-4
794.52026	716.9122	496.0	0.4588583	0.48506683	-0.0011265647058823524	-0.0015711541176470615	4.000507266435987E-4	-1.9589799307958517E-4
802.1359	725.1359	512.0	0.43618882	0.45824054	-0.0014168425000000012	-0.001676643125000002	-1.8142362132353052E-5	-6.593062959558773E-6
807.337	731.337	529.0	0.32724157	0.41264588	-0.006408661764705882	-0.002682038823529409	-2.936364273356401E-4	-5.91409234429063E-5
812.1217	737.1217	546.0	0.22292754	0.3577126	-0.006136119411764705	-0.0032313694117647074	1.603190311418693E-5	-3.231356401384108E-5
816.84393	741.76587	562.0	0.18720837	0.28705344	-0.0022324481249999997	-0.0044161975	2.4397945542279406E-4	-7.405175551470578E-5
821.47577	746.4757	579.0	0.18546307	0.2391785	-1.0266470588235325E-4	-0.002816172941176471	1.2528137759515567E-4	9.411909169550171E-5
827.1381	754.5636	596.0	0.2576469	0.29225323	0.004246107647058824	0.00312204294117647	2.5581013840830454E-4	3.4930681660899653E-4
832.2354	764.7063	612.0	0.32322446	0.5054203	0.004098597499999999	0.013322941875000004	-9.219384191176574E-6	6.375561833639709E-4
837.5	774.5	628.0	0.32889873	0.683868	3.5464187499999883E-4	0.01115298125	-2.339972265625E-4	-1.3562253906250032E-4
842.9974	784.66235	646.0	0.33799314	0.75365156	5.052450000000029E-4	0.0038768644444444425	8.366840277778004E-6	-4.0422871141975315E-4
847.77936	794.29895	662.0	0.30913922	0.69846714	-0.001803370000000002	-0.0034490262500000007	-1.4428843750000032E-4	-4.5786816840277767E-4
852.3085	804.51416	679.0	0.2804991	0.62021273	-0.00168471294117647	-0.004603200588235294	6.979826989619534E-6	-6.789260813148783E-5
858.02875	812.0383	695.0	0.30556157	0.5259008	0.0015664043750000002	-0.005894495625000003	2.0319483226102937E-4	-8.070593979779431E-5
863.5036	820.1727	711.0	0.3243631	0.4684412	0.0011750956250000007	-0.0035912249999999965	-2.445679687499997E-5	1.439544140625004E-4
868.3364	831.67285	728.0	0.33182934	0.513918	4.391905882352916E-4	0.0026751058823529404	-4.328853157439465E-5	3.6860769896193744E-4
874.0798	843.15955	745.0	0.3348828	0.64060116	1.7961529411764752E-4	0.007451950588235295	-1.526913494809671E-5	2.809908650519032E-4
878.72675	854.4535	761.0	0.30747128	0.7548024	-0.001713219999999998	0.007137577499999999	-1.1830220588235284E-4	-1.9648318014706026E-5
884.3896	865.7792	778.0	0.30680355	0.7789534	-3.927823529411959E-5	0.0014206470588235315	9.846716262975755E-5	-3.3629002595155687E-4
887.7055	874.7638	795.0	0.27066594	0.66720825	-0.0021257417647058815	-0.006573244117647063	-1.2273314878892718E-4	-4.7022889273356437E-4
891.43933	880.87866	811.0	0.21951754	0.45497173	-0.003196774999999999	-0.013264782499999996	-6.693957720588234E-5	-4.182211488970583E-4
895.06537	886.19617	828.0	0.1917925	0.2972318	-0.0016308847058823534	-0.009278819411764708	9.211119377162621E-5	2.3446841695501692E-4
899.9379	894.8966	844.0	0.20511056	0.2703022	8.323787499999995E-4	-0.0016830999999999999	1.5395396599264706E-4	4.7473246323529426E-4
903.64526	905.9358	861.0	0.2362373	0.4523268	0.0018309847058823538	0.010707329411764705	5.874152681660907E-5	7.288487889273356E-4
907.5358	920.37524	877.0	0.25376847	0.77034545	0.0010956981250000008	0.019876165625	-4.595541130514706E-5	5.73052263327206E-4
910.6561	933.9369	894.0	0.22378133	0.99497324	-0.0017639494117647073	0.013213399411764706	-1.682145609861593E-4	-3.919274243079585E-4
914.0	945.0	911.0	0.18810967	0.9519733	-0.00209833294117647	-0.0025294082352941153	-1.9669619377162522E-5	-9.260475086505189E-4
916.43256	954.1627	927.0	0.14899081	0.70722514	-0.0024449287500000003	-0.01529676	-2.1662238051470636E-5	-7.979594852941178E-4
919.3007	963.8042	944.0	0.1481039	0.5180458	-5.2171176470587694E-5	-0.011128196470588237	1.4075044550173016E-4	2.4520961937716254E-4
922.1563	973.93774	961.0	0.14601375	0.46258193	-1.2295000000000077E-4	-0.0032625805882352957	-4.163460207612534E-6	4.626832871972318E-4
925.0392	983.1958	977.0	0.15897527	0.52762055	8.100950000000003E-4	0.0040649137499999995	5.8315312500000066E-5	4.5796839613970595E-4
925.9616	993.808	993.0	0.10927304	0.6147252	-0.003106389375	0.005444040625	-2.447802734375E-4	8.619542968750006E-5
927.82404	1003.1201000000001	1010.0	0.07846997	0.6218252	-0.0018119452941176473	4.176470588235291E-4	7.614376946366781E-5	-2.956702097750865E-4
928.0	1010.1406999999999	1027.0	0.025986305	0.52173716	-0.0030872744117647058	-0.005887531764705878	-7.501935986159168E-5	-3.708928719723181E-4
929.0	1016.2454	1043.0	0.0069215465	0.39370322	-0.00119154740625	-0.00800212125	1.184829378446691E-4	-1.3216184283088267E-4
929.0	1021.4124999999999	1060.0	-0.0022669546	0.2616323	-5.405000647058823E-4	-0.007768877647058825	3.829690244377163E-5	1.3720211937716203E-5
930.0	1027.0751	1077.0	0.015742093	0.21482395	0.0010593557411764706	-0.0027534323529411747	9.410916505190311E-5	2.950261937716265E-4
930.0	1035.0175	1093.0	0.0046843383	0.3141161	-6.911096687499999E-4	0.006205759375	-1.094040881204044E-4	5.599494829963234E-4
928.8634	1043.683	1109.0	-0.023738094	0.46650228	-0.00177640201875	0.009524136249999999	-6.783077187500001E-5	2.0739855468749995E-4
928.0315	1051.8424	1126.0	-0.072721966	0.56052196	-0.0028814042352941177	0.005530569411764706	-6.50001303849481E-5	-2.3491569636678196E-4
928.0	1063.4144	1143.0	-0.080402575	0.6629559	-4.51800529411765E-4	0.0060255258823529445	1.429178650519031E-4	2.9115086505190525E-5
928.0	1073.6567	1159.0	-0.043267768	0.70740366	0.0023209254375000004	0.0027779849999999967	1.7329537293198533E-4	-2.0297130514705924E-4
929.0	1083.4706	1176.0	0.034324326	0.69382036	0.004564240823529412	-7.990176470588214E-4	1.319597285899654E-4	-2.104119204152246E-4
929.0	1091.3419	1193.0	0.06432058	0.599011	0.0017644855294117647	-0.005577021176470592	-1.6469148788927335E-4	-2.810590311418689E-4
929.0	1100.2007	1209.0	0.036393303	0.49238244	-0.0017454548125	-0.006664284999999999	-2.193712713694853E-4	-6.795398897058792E-5
929.0	1110.8865	1227.0	0.0031272967	0.49866453	-0.0018481114611111115	3.4900500000000097E-4	-5.703147145061747E-6	3.896272222222222E-4
927.77606	1122.3435	1243.0	-0.041245133	0.6246089	-0.00277327685625	0.007871523125000002	-5.7822837196180534E-5	4.7015738281250003E-4
928.0	1135.5675	1259.0	-0.04912677	0.78140754	-4.926023124999998E-4	0.009799915	1.42542158984375E-4	1.2052449218749985E-4
927.0	1147.719	1276.0	-0.05462978	0.8581382	-3.237064705882355E-4	0.004513568235294115	9.935049524221432E-6	-3.109615743944638E-4
925.16284	1157.1857	1292.0	-0.082609296	0.76723856	-0.0017487197499999997	-0.005681227499999997	-8.906332996323527E-5	-6.37174733455882E-4
925.0	1168.3838	1308.0	-0.07886083	0.64920914	2.342791249999995E-4	-0.007376838750000003	1.2393742968749995E-4	-1.059757031250004E-4
925.0	1182.2783	1326.0	-0.034265842	0.6615125	0.002477499333333334	6.835199999999992E-4	1.2462334490740746E-4	4.477977083333335E-4
924.4575	1197.7972	1342.0	-0.00351485	0.84006745	0.0019219369999999999	0.011159684375000006	-3.472264583333337E-5	6.547602734375004E-4
924.0	1210.6943	1359.0	0.002376069	0.9486475	3.4652464705882353E-4	0.006387061764705878	-9.267131487889272E-5	-2.807425064878899E-4
921.77045	1221.1478	1376.0	-0.05852579	0.8675149	-0.003582462294117647	-0.004772505882352941	-2.3111687889273356E-4	-6.564451557093423E-4
920.8555	1229.7223	1391.0	-0.10628993	0.59816664	-0.003184276	-0.017956550666666668	2.6545752941176463E-5	-8.789363189542485E-4
920.0	1238.2174	1408.0	-0.09941652	0.39670345	4.0431823529411826E-4	-0.011850775882352938	2.1109377854671286E-4	3.5916322260669E-4
919.0	1248.3407	1425.0	-0.07623898	0.38395795	0.0013633847058823528	-7.497352941176483E-4	5.6415674740484386E-5	6.530023875432523E-4
918.17523	1260.9485	1442.0	-0.040648278	0.58311677	0.0020935707058823525	0.01171522470588235	4.29521176470588E-5	7.332329411764705E-4
917.2894	1270.553	1458.0	-0.028128214	0.71221983	7.825040000000003E-4	0.008068941250000003	-8.194166911764701E-5	-2.2789271599264673E-4
916.3945	1278.422	1475.0	-0.043744717	0.64048177	-9.18617823529412E-4	-0.004219885882352944	-1.000659896193772E-4	-7.228721842560557E-4
915.51886	1284.4434	1491.0	-0.055573948	0.437443	-7.393269374999997E-4	-0.012689923124999995	1.1205680376838269E-5	-5.293773276654407E-4
915.0	1288.6678	1508.0	-0.051584512	0.23382345	2.3467270588235287E-4	-0.011977620588235297	5.7294096669550156E-5	4.1900149221452844E-5
912.7778	1292.2223	1525.0	-0.07844299	0.10958082	-0.0015799104705882356	-0.00730839	-1.0674018685121108E-4	2.746606228373704E-4
910.85077	1296.2985	1541.0	-0.115485236	0.107613154	-0.002315140375	-1.2297912499999956E-4	-4.595186902573528E-5	4.490881796875E-4
908.9444	1299.0557	1558.0	-0.14017344	0.11544405	-0.0014522472941176474	4.606409411764708E-4	5.0758416522491334E-5	3.4330592128027666E-5
907.1573	1301.8428	1574.0	-0.14591177	0.12903422	-3.586456249999991E-4	8.493856249999999E-4	6.835010431985302E-5	2.429654273897057E-5
906.21216	1304.7878	1591.0	-0.10177905	0.14249356	0.0025960423529411765	7.917258823529403E-4	1.7380517517301034E-4	-3.3917495674740924E-6
904.3244	1308.3512	1607.0	-0.073880635	0.16200635	0.0017436509374999997	0.0012195493750000001	-5.327446346507355E-5	2.6738968290441236E-5
902.4179	1312.7462	1624.0	-0.09235467	0.21111274	-0.0010867079411764707	0.0028886111764705883	-1.6649169874567474E-4	9.818010596885813E-5
900.5791	1316.8418	1641.0	-0.11372467	0.2793692	-0.0012570588235294117	0.0040150858823529405	-1.0020640138408295E-5	6.626321799307955E-5
897.6612	1323.0164	1658.0	-0.16095245	0.34588775	-0.0027781047058823526	0.003912855882352941	-8.947328719723182E-5	-6.013529411764657E-6
894.57184	1328.6422	1674.0	-0.18708014	0.38245732	-0.0016329806250000006	0.0022855981249999997	7.1570255055147E-5	-1.0170360983455885E-4
891.8566	1335.215	1691.0	-0.19041535	0.41422004	-1.9618882352941206E-4	0.0018683952941176483	8.451716479238756E-5	-2.4541342993079493E-5
889.08813	1342.8237	1707.0	-0.19201188	0.4560249	-9.978312499999906E-5	0.00261280375	6.025356158088313E-6	4.6525528492646976E-5
885.28766	1349.4247	1724.0	-0.20791191	0.4657906	-9.352958823529417E-4	5.744529411764699E-4	-4.914780925605545E-5	-1.1990298875432531E-4
881.4989	1355.2516	1740.0	-0.23545268	0.42165264	-0.0017212981249999995	-0.0027586224999999985	-4.912514016544111E-5	-2.0831721507352926E-4
877.0209	1360.3195	1757.0	-0.2639358	0.35341573	-0.0016754776470588235	-0.004013935882352944	2.6953222318338837E-6	-7.384196366782032E-5
871.9285	1364.6072	1774.0	-0.31701845	0.25186986	-0.003122508823529412	-0.005973286470588235	-8.511948096885816E-5	-1.152559169550171E-4
866.6829	1368.878	1790.0	-0.33720002	0.20585044	-0.0012613481249999989	-0.0028762137500000003	1.1632254365808833E-4	1.9356704503676464E-4
862.4391	1372.5609	1807.0	-0.3276821	0.1889914	5.598776470588243E-4	-9.91708235294117E-4	1.0713092776816607E-4	1.1085326557093431E-4
857.5516	1376.299	1823.0	-0.3005849	0.19132525	0.0016935749999999992	1.458656249999999E-4	7.085608455882343E-5	7.109836626838231E-5
852.86444	1380.0903	1840.0	-0.27391085	0.20326124	0.0015690617647058827	7.021170588235299E-4	-7.324307958477446E-6	3.27206725778547E-5
848.28296	1384.8114	1856.0	-0.26905823	0.23732297	3.032887499999984E-4	0.002128858124999999	-7.911081341911777E-5	8.917131663602933E-5
843.5009	1390.4991	1873.0	-0.27961224	0.3026394	-6.208241176470589E-4	0.003842142941176471	-5.43595804498269E-5	1.007814597750866E-4
837.8288	1396.1713	1890.0	-0.3202239	0.36248985	-0.0023889211764705877	0.003520614705882353	-1.0400570934256051E-4	-1.8913425605536362E-5
832.1936	1403.4086	1906.0	-0.34481484	0.4247784	-0.0015369337500000003	0.003893034375	5.324921415441171E-5	2.3276229319852928E-5
826.0354	1410.4734	1923.0	-0.37493008	0.4751562	-0.0017714847058823522	0.0029633999999999984	-1.3797115051903048E-5	-5.468437500000009E-5
818.4967	1417.5033	1939.0	-0.43097097	0.47498095	-0.0035025556250000006	-1.095312499999751E-5	-1.0819193244485303E-4	-1.8589707031249975E-4
809.8598	1423.9122	1956.0	-0.50301105	0.43918082	-0.004237651764705883	-0.002105889999999999	-4.324094939446367E-5	-1.2323158088235303E-4
802.5638	1429.3271	1972.0	-0.53194124	0.37779242	-0.001808136874999998	-0.0038367750000000006	1.5184468060661782E-4	-1.0818031250000009E-4
796.0579	1433.9614	1989.0	-0.51296973	0.30425176	0.0011159711764705865	-0.004325921176470591	1.7200635596885793E-4	-2.8773304498270003E-5
789.5206	1438.6095	2006.0	-0.41440728	0.24456763	0.00579779117647059	-0.0035108311764705867	2.754011764705884E-4	4.7946470588235526E-5
783.643	1442.5713	2022.0	-0.3381451	0.20708072	0.004766386250000001	-0.0023429318750000008	-6.446280790441182E-5	7.299370634191162E-5
776.9515	1446.3657	2039.0	-0.331542	0.19327766	3.8841764705882195E-4	-8.119447058823533E-4	-2.5752756487889286E-4	9.005806877162633E-5
771.2913	1450.1392	2056.0	-0.35097715	0.19985053	-0.0011432441176470595	3.8663941176470635E-4	-9.009775086505185E-5	7.050494809688586E-5
765.5259	1453.9828	2072.0	-0.34647477	0.20930941	2.8139875000000175E-4	5.911800000000002E-4	8.904017922794133E-5	1.2783786764705864E-5
760.96423	1459.0358	2089.0	-0.29563174	0.24021259	0.002990766470588236	0.001817834117647059	1.593745717993079E-4	7.215612456747404E-5
757.5205	1462.4795	2106.0	-0.23289342	0.26091725	0.003690489411764705	0.0012179211764705873	4.116017301038054E-5	-3.528899653979244E-5
751.6875	1466.2084	2122.0	-0.23920408	0.24723038	-3.9441625000000147E-4	-8.554293749999994E-4	-2.553066038602942E-4	-1.2958440946691168E-4
745.1007	1469.9497	2138.0	-0.31025308	0.22868471	-0.0044405625	-0.0011591043749999991	-2.528841406249999E-4	-1.8979687499999986E-5
738.65643	1473.6718	2155.0	-0.4036352	0.20971781	-0.005493065882352942	-0.0011157000000000005	-6.19119636678201E-5	2.5531985294116847E-6
731.047	1477.4766	2171.0	-0.48496908	0.21065015	-0.005083367499999998	5.827125000000023E-5	2.5606148897058974E-5	7.337320312500005E-5
723.49084	1481.2545	2188.0	-0.51155984	0.23063982	-0.0015641623529411759	0.0011758629411764698	2.0701206747404836E-4	6.574068771626292E-5
714.8851	1485.5862	2205.0	-0.5213102	0.23665819	-5.735505882352917E-4	3.5402176470588205E-4	5.827128027681672E-5	-4.834359861591693E-5
707.37787	1489.811	2221.0	-0.5180727	0.26284283	2.0234374999999333E-4	0.0016365400000000023	4.849339613970531E-5	8.015738970588251E-5
700.8927	1493.5537	2238.0	-0.4612867	0.25751787	0.003340352941176474	-3.132329411764732E-4	1.845887759515577E-4	-1.1469252595155738E-4
695.4783	1497.3478	2254.0	-0.36524364	0.23982243	0.006002691250000001	-0.0011059649999999987	1.6639614430147043E-4	-4.954575367647034E-5
689.8173	1500.1218	2271.0	-0.29986072	0.19035427	0.0038460541176470564	-0.002909891764705883	-1.2686100778546732E-4	-1.0611333910034614E-4
684.2549	1502.8301	2288.0	-0.27327695	0.14519426	0.0015637511764705885	-0.0026564711764705882	-1.3425311418685106E-4	1.4907093425605586E-5
678.5723	1504.8092	2304.0	-0.30361664	0.12348314	-0.0018962306249999984	-0.0013569449999999992	-2.1624886259191168E-4	8.122038602941182E-5
671.09375	1506.7266	2321.0	-0.36932582	0.096117795	-0.003865245882352943	-0.0016097261764705883	-1.1582442690311439E-4	-1.4869480968858183E-5
662.0249	1508.595	2338.0	-0.48957437	0.08532315	-0.007073444117647056	-6.349791176470591E-4	-1.8871754325259488E-4	5.733806228373701E-5
652.5	1510.5	2354.0	-0.6068442	0.08933435	-0.007329364374999998	2.507000000000004E-4	-1.5995016084558854E-5	5.535494485294122E-5
645.36743	1512.4081	2371.0	-0.5973924	0.09952333	5.559882352941118E-4	5.993517647058815E-4	4.638442711937711E-4	2.0508927335640068E-5
637.89905	1513.2753	2387.0	-0.5211383	0.081540294	0.0047658812499999995	-0.0011239397499999996	2.63118313419118E-4	-1.0770571966911758E-4
631.45746	1515.1356	2404.0	-0.4019696	0.08028838	0.007009923529411769	-7.364199999999958E-5	1.3200248702422175E-4	6.17822205882353E-5
624.8897	1516.0276	2420.0	-0.34597337	0.06567185	0.0034997643749999988	-9.135331250000002E-4	-2.1938494715073565E-4	-5.249319531250003E-5
616.6506	1518.7397	2437.0	-0.38956425	0.09349297	-0.002564169411764706	0.0016365364705882347	-3.567019874567473E-4	1.5000409385813147E-4
606.4317	1521.5227	2453.0	-0.5261299	0.15718774	-0.008535353125000002	0.003980923125	-3.7319898207720606E-4	1.4652416590073532E-4
594.8456	1524.6924	2470.0	-0.68660516	0.21644916	-0.009439721176470588	0.0034859658823529417	-5.319812067474033E-5	-2.9115131920415182E-5
583.571	1527.0	2487.0	-0.7878531	0.22209507	-0.005955761176470584	3.321123529411767E-4	2.0493882352941198E-4	-1.855207958477509E-4
573.80835	1528.4384	2503.0	-0.7523262	0.14653641	0.0022204312500000017	-0.00472241625	5.110120266544117E-4	-3.1590803768382356E-4
562.014	1529.331	2520.0	-0.70500976	0.05499551	0.0027833199999999945	-0.005384758823529412	3.3111102941176046E-5	-3.8961327854671304E-5
552.88	1530.0	2537.0	-0.6127452	0.011948059	0.005427327058823532	-0.0025322030000000002	1.5552982698961986E-4	1.6779740138408305E-4
541.6237	1531.0627	2553.0	-0.6010607	0.0059050233	7.302812499999992E-4	-3.7768973125E-4	-2.935653630514708E-4	1.3465707929687502E-4
529.19916	1532.9716	2570.0	-0.66590834	0.05323703	-0.0038145670588235286	0.002784235688235294	-2.6734401816608987E-4	1.8599561291089966E-4
517.88733	1533.0	2586.0	-0.735003	0.06639117	-0.004318416249999998	8.221337500000001E-4	-3.1490574448529365E-5	-1.2263137113970588E-4
505.409	1533.0	2603.0	-0.7722653	0.027630417	-0.002191900000000005	-0.0022800442941176466	1.250891911764702E-4	-1.824810614186851E-4
494.73068	1532.3462	2619.0	-0.7501673	-0.023287484	0.0013811250000000039	-0.0031823688125	2.2331406250000055E-4	-5.639528239889709E-5
483.7524	1531.4587	2636.0	-0.6562667	-0.08682057	0.005523564705882353	-0.0037372403529411765	2.4367292387543233E-4	-3.263950237889273E-5
471.48178	1531.0	2653.0	-0.65963197	-0.088434875	-1.97957058823528E-4	-9.495911764705861E-5	-3.3656010380622833E-4	2.1425183737024223E-4
455.8586	1529.7323	2669.0	-0.7998631	-0.07139612	-0.008764445625000006	0.0010649221875000002	-5.354055353860299E-4	7.249258157169118E-5
439.26492	1525.5663	2686.0	-0.9786327	-0.15878767	-0.01051585882352941	-0.005140679411764706	-1.0302430579584735E-4	-3.6503538819204154E-4
427.87753	1521.965	2703.0	-0.9678884	-0.24592158	6.320176470588259E-4	-0.005125524117647059	6.557574394463669E-4	8.914878892733592E-7
416.48904	1519.1398	2719.0	-0.8204261	-0.28554955	0.009216393749999996	-0.002476748124999999	5.365235064338232E-4	1.6554849954044125E-4
404.42285	1516.4065	2736.0	-0.6511894	-0.24956763	0.009955100000000001	0.002116583529411763	4.3453308823529736E-5	2.701959796712801E-4
390.19458	1513.5487	2752.0	-0.653563	-0.17033015	-1.4834999999999848E-4	0.0049523425	-6.31465625E-4	1.772349356617648E-4
376.89255	1510.4132	2768.0	-0.79491484	-0.15828724	-0.00883449	7.526818750000011E-4	-5.428837500000001E-4	-2.624787890624999E-4
366.7129	1507.0852	2786.0	-0.8004837	-0.18650669	-3.093811111111116E-4	-0.0015677472222222226	4.736171604938272E-4	-1.289127276234569E-4
358.50595	1504.2529	2802.0	-0.6212358	-0.19060497	0.011202993750000001	-2.561425000000006E-4	7.195234288194445E-4	8.197529513888887E-5
351.24698	1502.749	2819.0	-0.41101	-0.1502702	0.012366223529411765	0.002372633529411766	6.842528114186849E-5	1.546338840830451E-4
343.4609	1499.7305	2836.0	-0.299512	-0.13167591	0.0065587058823529405	0.0010937817647058816	-3.4161868512110733E-4	-7.52265743944638E-5
333.89487	1495.9579	2852.0	-0.39267382	-0.17374869	-0.00582261375	-0.0026295487500000003	-7.738324770220588E-4	-2.327081571691176E-4
322.61404	1492.2047	2868.0	-0.5632808	-0.22414523	-0.010662936250000001	-0.0031497837499999994	-3.0252015625000005E-4	-3.2514687499999944E-5
313.92252	1488.4613	2885.0	-0.665918	-0.268207	-0.006037482352941176	-0.0025918688235294102	2.720855233564015E-4	3.2818525086505245E-5
306.16473	1483.8735	2902.0	-0.6037806	-0.28158852	0.0036551411764705888	-7.871482352941198E-4	5.701543252595156E-4	1.0616003460207591E-4
300.24396	1479.244	2918.0	-0.428142	-0.281428	0.010977412499999999	1.0032499999999833E-5	4.576419577205881E-4	4.982379595588248E-5
294.62885	1475.0859	2935.0	-0.27289653	-0.29218027	0.009132086470588234	-6.324864705882357E-4	-1.085485899653979E-4	-3.779523356401386E-5
291.23276	1468.8491	2952.0	-0.16890775	-0.33202836	0.006116987058823531	-0.002344005294117647	-1.7735878892733548E-4	-1.0067757785467126E-4
286.5422	1464.3134	2968.0	-0.17425841	-0.32715484	-3.3441625000000044E-4	3.0459500000000125E-4	-4.032127068014707E-4	1.6553751838235302E-4
281.7966	1458.695	2984.0	-0.20526826	-0.33306882	-0.0019381156250000003	-3.696237499999991E-4	-1.002312109375E-4	-4.213867187500002E-5
276.05545	1453.0554	3001.0	-0.27216625	-0.35190558	-0.003935175882352941	-0.0011080447058823533	-1.1747413278546708E-4	-4.343652681660907E-5
269.54852	1448.4114	3018.0	-0.35605487	-0.33055767	-0.004934624705882355	0.001255759411764704	-5.879110726643612E-5	1.390473010380622E-4
260.25304	1442.0024	3034.0	-0.49413767	-0.33106655	-0.008630174999999997	-3.1804999999999334E-5	-2.3097189338235264E-4	-8.047277573529396E-5
250.68213	1434.6821	3051.0	-0.6176206	-0.38937384	-0.007263701764705882	-0.0034298405882352946	8.038077854671264E-5	-1.9988444636678208E-4
240.0	1425.5	3068.0	-0.7137304	-0.5112779	-0.005653517647058825	-0.007170827058823525	9.471671280276804E-5	-2.2005802768166062E-4
229.52122	1413.108	3084.0	-0.7258046	-0.694574	-7.546375000000022E-4	-0.011456006250000005	3.0618000919117644E-4	-2.6782369944852995E-4
220.43336	1397.18	3101.0	-0.6686471	-0.92126113	0.0033622058823529395	-0.013334537058823526	2.4216725778546713E-4	-1.1050181228373658E-4
213.293	1385.7627	3117.0	-0.5310542	-0.9746536	0.008599556250000001	-0.0033370293750000016	3.273343979779414E-4	6.248442302389703E-4
205.71579	1377.6448	3134.0	-0.4295594	-0.7947079	0.005970282352941179	0.010585041176470588	-1.5466317041522483E-4	8.189453265570935E-4
200.2518	1371.3357	3150.0	-0.328832	-0.5175225	0.006295462499999998	0.0173240875	2.0323759191176168E-5	4.2119039522058835E-4
194.54796	1364.7306	3167.0	-0.27543017	-0.2500062	0.003141284117647061	0.01573625294117647	-1.855399048442904E-4	-9.340203287197249E-5
189.6174	1357.2347	3184.0	-0.26205778	-0.22695704	7.866111764705856E-4	0.0013558329411764714	-1.3851017301038092E-4	-8.459070588235293E-4
184.75888	1349.5178	3201.0	-0.24981678	-0.37147322	7.200588235294135E-4	-0.008500951764705882	-3.914844290657186E-6	-5.798108650519031E-4
179.58372	1340.6395	3217.0	-0.2540936	-0.49662015	-2.6730124999999917E-4	-0.007821683125	-6.171000459558829E-5	4.245428998161764E-5
174.84158	1330.0693	3234.0	-0.27155223	-0.6181365	-0.0010269782352941195	-0.0071480205882352935	-4.468688148788943E-5	3.9627208044982695E-5
170.48788	1319.7197	3250.0	-0.27397498	-0.6813648	-1.5142187499999835E-4	-0.003951768750000001	5.472227251838257E-5	1.997657398897058E-4
165.75168	1310.5033	3267.0	-0.2818192	-0.6687017	-4.614247058823537E-4	7.448882352941199E-4	-1.823546064013855E-5	2.762739403114189E-4
162.97594	1302.9037	3283.0	-0.2228213	-0.5545556	0.0036873687499999995	0.007134131249999995	2.5929959099264707E-4	3.9932768841911717E-4
161.12161	1296.4865	3300.0	-0.13332608	-0.40183324	0.005264424705882352	0.008983668235294121	9.276799740484426E-5	1.0879629325259568E-4
159.21689	1288.0844	3316.0	-0.055985484	-0.34797123	0.004833787250000001	0.0033663756249999975	-2.691484099264695E-5	-3.5108078814338273E-4
157.29852	1276.7911	3333.0	-0.039290678	-0.48522952	9.820474117647059E-4	-0.00807401705882353	-2.2657293166089969E-4	-6.729642755190311E-4
155.4157	1262.9099	3350.0	-0.06500621	-0.74890393	-0.001512678352941176	-0.015510259411764704	-1.4674857439446362E-4	-4.374260207612455E-4
152.10327	1249.8615	3366.0	-0.13853602	-0.9313845	-0.004595613125000001	-0.011405035624999997	-1.9268342325367654E-4	2.565764866727942E-4
150.64404	1241.2202	3383.0	-0.14990433	-0.8450298	-6.687241176470584E-4	0.005079688235294111	2.3099347102076132E-4	9.696896388408298E-4
148.78828	1233.1531	3400.0	-0.13425335	-0.6081011	9.206458823529417E-4	0.013936982352941182	9.349235294117648E-5	5.21017301038063E-4
148.0	1224.4457	3416.0	-0.08740265	-0.4177568	0.0029281687499999997	0.011896518749999998	1.254701792279411E-4	-1.27528975183824E-4
146.02393	1212.1675	3432.0	-0.05954563	-0.44771436	0.0017410637499999998	-0.0018723474999999996	-7.41940625E-5	-8.605541406249998E-4
145.151	1199.057	3449.0	-0.041605506	-0.6932528	0.001055301411764706	-0.014443437647058825	-4.033896107266434E-5	-7.394758910034603E-4
144.26003	1186.8202	3466.0	-0.048383202	-0.8657039	-3.9868799999999996E-4	-0.010144182352941174	-8.552878892733564E-5	2.5289737024221474E-4
144.0	1175.7609	3482.0	-0.03189462	-0.85169786	0.001030536375	8.753774999999964E-4	8.93265234375E-5	6.887224908088232E-4
144.0	1168.0	3499.0	-0.002184486	-0.64227664	0.0017476549411764705	0.012318895294117652	4.218344506920414E-5	6.731481055363326E-4
144.0	1160.4745	3516.0	0.026802875	-0.41404045	0.001705138882352941	0.013425658235294114	-2.5009446366782013E-6	6.510370242214483E-5
145.0	1150.5262	3532.0	0.0550221	-0.38803777	0.0017637015624999998	0.0016251675	3.660167509191172E-6	-7.375306709558821E-4
146.0	1138.9514	3549.0	0.080278985	-0.51510733	0.0014856991176470588	-0.007474679999999998	-1.6353084991349473E-5	-5.352851470588234E-4
146.0	1127.565	3566.0	0.05170768	-0.69353646	-0.0016806649999999998	-0.01049583117647059	-1.8625671280276813E-4	-1.7771477508650543E-4
147.0	1118.306	3582.0	0.04746532	-0.7493947	-2.6514750000000004E-4	-0.0034911399999999967	8.846984374999999E-5	4.377931985294121E-4
147.79083	1110.6274	3598.0	0.028076421	-0.5916462	-0.0012118061874999999	0.009859281249999997	-5.916616796874999E-5	8.344013281249996E-4
148.0	1103.7817	3615.0	0.030896356	-0.41872624	1.6587852941176464E-4	0.010171762352941175	8.10402774653979E-5	1.838124134948106E-5
149.0	1098.1416	3631.0	0.04602425	-0.27243367	9.454933750000002E-4	0.009143285625	4.8725927849264724E-5	-6.427979549632342E-5
150.5	1094.0	3648.0	0.06431841	-0.20543762	0.0010761270588235297	0.0039409441176470605	7.684334342560558E-6	-3.0602008866782E-4
150.0	1087.9796	3665.0	0.038641755	-0.22292465	-0.0015103914705882357	-0.0010286488235294127	-1.521481487889274E-4	-2.923289965397926E-4
151.0	1080.9257	3681.0	0.039034642	-0.30131784	2.4555437500000093E-5	-0.004899574375	9.593418175551474E-5	-2.419328469669117E-4
153.14445	1072.2777	3698.0	0.07470735	-0.44261673	0.002098394588235294	-0.008311699411764706	1.2199053827854671E-4	-2.0071323745674742E-4
155.0314	1063.843	3714.0	0.11021536	-0.56312037	0.0022192506249999995	-0.0075314775000000014	7.553502297794084E-6	4.876386948529405E-5
156.8892	1056.4432	3731.0	0.14648916	-0.5916254	0.002133752941176471	-0.0016767664705882313	-5.0292755190310904E-6	3.443947664359865E-4
159.77496	1050.6752	3747.0	0.18239014	-0.47995594	0.00224381125	0.006979341249999996	6.878644301470558E-6	5.410067325367642E-4
161.69728	1043.9082	3764.0	0.16236417	-0.3703669	-0.001177998235294118	0.006446414117647061	-2.01282910899654E-4	-3.134865484429034E-5
164.57732	1038.8453	3781.0	0.1607526	-0.29665455	-9.479823529411803E-5	0.004336020588235293	6.371764705882353E-5	-1.2414079584775102E-4
166.41887	1033.7434	3797.0	0.14962912	-0.26349396	-6.952174999999994E-4	0.0020725368749999994	-3.7526204044117587E-5	-1.4146773207720587E-4
168.33336	1028.0	3814.0	0.12312266	-0.28240263	-0.0015592035294117652	-0.0011122747058823507	-5.082270761245681E-5	-1.8734185769896176E-4
172.42348	1021.1531	3831.0	0.16058491	-0.3396182	0.0022036617647058824	-0.003365621764705882	2.213450173010381E-4	-1.3254982698961948E-4
176.20726	1013.5853999999999	3847.0	0.22447488	-0.42384082	0.003993123124999999	-0.005263913750000002	1.1184133501838231E-4	-1.1864324908088247E-4
181.02171	1002.9457	3864.0	0.29336083	-0.58967537	0.004052114705882355	-0.009754973529411766	3.4700929930797447E-6	-2.6417998702422143E-4
187.52724	992.9456	3880.0	0.38677987	-0.678735	0.0058386900000000005	-0.005566226874999997	1.1166095588235284E-4	2.617966659007356E-4
193.31552	983.9126	3897.0	0.41768995	-0.6960579	0.001818239999999997	-0.0010189941176470606	-2.364970588235296E-4	2.6748427984429033E-4
199.98543	975.3528	3914.0	0.4335875	-0.6113123	9.351500000000022E-4	0.004985035294117646	-5.1946470588234986E-5	3.5317820069204154E-4
205.0712	968.85754	3930.0	0.40339836	-0.4560754	-0.0018868212500000002	0.00970230625	-1.7637320312500015E-4	2.948294347426472E-4
208.8599	964.14014	3947.0	0.296222	-0.30325007	-0.006304491764705884	0.008989725294117649	-2.598629714532873E-4	-4.1916526816608915E-5
212.51566	958.22656	3964.0	0.20077157	-0.23818564	-0.005614731176470587	0.003827319411764705	4.057415224913515E-5	-3.0367093425605557E-4
216.33075	954.6692	3981.0	0.16154923	-0.18752016	-0.0023071964705882364	0.0029803223529411772	1.9456086505190297E-4	-4.982335640138398E-5
220.1562	950.84375	3997.0	0.16963717	-0.16685359	5.05496250000001E-4	0.0012916606249999997	1.7579329503676484E-4	-1.055413579963236E-4
223.87636	947.12366	4013.0	0.20994106	-0.1748406	0.0025189931250000006	-4.99188125000001E-4	1.2584355468749997E-4	-1.1192804687500005E-4
228.4424	942.3717	4030.0	0.2417572	-0.21529604	0.0018715376470588231	-0.0023797317647058815	-3.808561634948103E-5	-1.1062021410034591E-4
233.94913	936.0509	4047.0	0.28802064	-0.28990835	0.0027213788235294113	-0.004388959411764705	4.999065743944636E-5	-1.1818986159169552E-4
239.82938	930.17065	4063.0	0.36374894	-0.3955151	0.004733018750000002	-0.006600421875000002	1.257274954044119E-4	-1.3821640395220603E-4
247.0	923.0	4080.0	0.43547493	-0.44884294	0.004219175882352939	-0.003136931764705883	-3.0226051038062487E-5	2.0373471237024226E-4
254.50685	916.49316	4096.0	0.49268413	-0.45606482	0.003575575000000001	-4.513674999999974E-4	-4.022505514705865E-5	1.6784776654411786E-4
263.05422999999996	910.20935	4113.0	0.5384592	-0.4352601	0.0026926511764705898	0.0012238070588235293	-5.193669550173007E-5	9.85396799307957E-5
269.35953	903.6405	4130.0	0.5051004	-0.40767157	-0.0019622823529411777	0.001622854705882353	-2.738196193771628E-4	2.3473391003460214E-5
275.09143	899.9391	4146.0	0.4120746	-0.31937167	-0.0058141124999999995	0.005518743749999999	-2.4073938419117636E-4	2.434930652573529E-4
277.89597	896.2081	4163.0	0.25460735	-0.21181944	-0.009262779411764706	0.006326601764705882	-2.0286275951557098E-4	4.7521059688581356E-5
281.59174	894.2041	4179.0	0.12267942	-0.109504394	-0.008245495625000002	0.0063946903749999996	6.358023667279403E-5	4.255538143382333E-6
285.42145	891.2893	4196.0	0.10384266	-0.06954064	-0.0011080447058823527	0.0023508090588235295	4.1985005406574406E-4	-2.3787537153979234E-4
289.74875	889.4171	4212.0	0.1708122	-0.07243263	0.00418559625	-1.8074937499999982E-4	3.30852559742647E-4	-1.5822240211397058E-4
295.90137	886.52466	4229.0	0.29016235	-0.11279402	0.00702059705882353	-0.0023741994117647057	1.6676475346020768E-4	-1.2902647275086506E-4
302.00485	883.3301	4246.0	0.4028591	-0.15024365	0.006629220588235295	-0.0022029194117647068	-2.3022145328719742E-5	1.0075294117646995E-5
309.85483	881.78625	4262.0	0.47534585	-0.15695389	0.004530421874999999	-4.193900000000004E-4	-1.3117491957720596E-4	1.1147058823529415E-4
316.56644	879.8584	4279.0	0.49420694	-0.12520427	0.0011094758823529394	0.0018676247058823532	-2.0123211721453295E-4	1.3453027681660905E-4
322.90634	878.02344	4296.0	0.45804	-0.102861814	-0.002127467058823528	0.0013142621176470595	-1.9040840830449808E-4	-3.255074048442904E-5
329.70737	876.09753	4312.0	0.41881302	-0.08165653	-0.0024516862500000014	0.0013253302499999994	-2.0263699448529578E-5	6.91758272058747E-7
336.30798	874.2307	4329.0	0.4023098	-0.097334415	-9.707776470588227E-4	-9.222285294117641E-4	8.711227076124581E-5	-1.3220933996539787E-4
343.68646	872.32837	4345.0	0.40409037	-0.11699474	1.1128562499999883E-4	-0.0012287703125000004	6.762895450367634E-5	-1.915886144301477E-5
350.60098	869.4663	4362.0	0.4350936	-0.14087519	0.0018237194117647088	-0.001404732352941177	1.0073139922145352E-4	-1.0350708261245685E-5
357.70493	866.1476	4379.0	0.42994353	-0.18176953	-3.0294529411764744E-4	-0.002405549411764706	-1.2509792387543274E-4	-5.88715916955017E-5
363.87338	862.4177	4395.0	0.41537517	-0.23205703	-9.105225000000002E-4	-0.003142968749999999	-3.7973575367647044E-5	-4.608870863970582E-5
372.7223	858.6388	4412.0	0.45401782	-0.2654846	0.0022730970588235293	-0.0019663276470588244	1.8727173875432527E-4	6.921418252595144E-5
381.23618	854.88196	4428.0	0.50275105	-0.26436132	0.0030458268749999975	7.020500000000027E-5	4.829561351102926E-5	1.2728329044117654E-4
390.7716	851.0913	4445.0	0.5717556	-0.24870823	0.0040590911764705915	9.207700000000004E-4	5.960378243944671E-5	5.003323529411766E-5
402.00168	847.33276	4461.0	0.65023965	-0.23112191	0.004905253124999995	0.0010991449999999993	5.28851217830877E-5	1.1148437499999928E-5
411.75656	844.24866	4478.0	0.6869812	-0.21516249	0.002161267647058824	9.38789411764706E-4	-1.6141091046712768E-4	-9.432681660899607E-6
420.5385	841.36536	4494.0	0.637651	-0.18398498	-0.0030831374999999994	0.0019485943750000012	-3.277753216911765E-4	6.311281020220596E-5
430.02722	839.4955	4511.0	0.56414855	-0.12871656	-0.0043236735294117645	0.0032510835294117637	-7.297270761245677E-5	7.661700908304485E-5
441.33023	837.6116	4528.0	0.576298	-0.084966496	7.146735294117651E-4	0.0025735331764705884	2.963733564013841E-4	-3.985590311418678E-5
451.4421	837.0	4544.0	0.6124326	-0.04262969	0.002258412500000001	0.0026460503750000003	9.648368566176474E-5	4.532324908088244E-6
461.75558	834.8489	4561.0	0.6696587	-0.048175853	0.0033662411764705915	-3.2624488235294115E-4	6.516639273356414E-5	-1.748408974913495E-4
472.05313	832.9911	4577.0	0.65510386	-0.076577775	-9.096775000000043E-4	-0.0017751201250000002	-2.6724491727941224E-4	-9.055470266544119E-5
480.73944	831.0652	4594.0	0.5868355	-0.11015691	-0.0040157858823529425	-0.0019752432352941173	-1.8271225778546696E-4	-1.1771947664359831E-5
488.90506	831.0	4611.0	0.49760926	-0.088129565	-0.005248602352941174	0.0012957261764705876	-7.251861591695482E-5	1.9240996539792384E-4
498.2402	831.0	4627.0	0.4695467	-0.019858694	-0.0017539100000000009	0.004266929437500001	2.1841827205882334E-4	1.857002038143383E-4
510.07745	832.5825	4644.0	0.5648595	0.08376742	0.005606635294117646	0.0060956537647058814	4.329732525951557E-4	1.0757201924740476E-4
524.5643600000001	834.44556	4660.0	0.77382135	0.1555302	0.013060115625	0.004485173750000001	4.6584252068014717E-4	-1.0065500091911754E-4
537.6889	835.38416	4677.0	0.9246273	0.15188	0.008870938235294123	-2.1471764705882472E-4	-2.464221993944634E-4	-2.7646419982698973E-4
549.08154	837.0	4694.0	0.90331453	0.13557003	-0.001253692352941182	-9.594099999999988E-4	-5.955665051903121E-4	-4.3805432525951414E-5
560.6486	840.2162	4710.0	0.7703222	0.15000883	-0.008312020625	9.024250000000001E-4	-4.411455170036761E-4	1.1636468749999992E-4
575.61304	843.9032	4727.0	0.7378846	0.1930164	-0.001908094117647056	0.0025298570588235293	3.767015592560555E-4	9.573129757785466E-5
591.0428	847.8633	4744.0	0.85207176	0.27937412	0.006716891764705879	0.005079865882352941	5.073521107266432E-4	1.5000051903114186E-4
604.527	852.50903	4760.0	0.9510896	0.31783447	0.0061886150000000015	0.0024037718749999985	-3.301729779411737E-5	-1.672558754595589E-4
613.6767	856.3384	4777.0	0.8181716	0.30469498	-0.00781870588235294	-7.729111764705868E-4	-8.239600519031142E-4	-1.868637089100344E-4
621.0	861.5	4793.0	0.50459695	0.28303427	-0.019598415624999997	-0.0013537943750000017	-7.362318589154411E-4	-3.6305199908088434E-5
626.2614	864.84094	4810.0	0.22007115	0.2602116	-0.016736811764705886	-0.0013425099999999995	1.6832963884083006E-4	6.637867647060156E-7
633.13586	868.568	4827.0	0.15934034	0.23417984	-0.0035724005882352937	-0.0015312799999999992	7.743771280276819E-4	-1.110411764705881E-5
640.8043	873.4022	4843.0	0.2753909	0.24373987	0.00725316	5.975018749999998E-4	6.765975367647058E-4	1.3304886718749995E-4
649.21436	878.1072	4860.0	0.45081457	0.2737154	0.010319039411764708	0.0017632664705882354	1.8034584775086516E-4	6.857438797577856E-5
656.6827	882.8413	4876.0	0.5252015	0.29519024	0.004649183124999998	0.0013421774999999997	-3.543660179227944E-4	-2.631806066176473E-5
663.524	885.6826	4893.0	0.5043016	0.2607476	-0.0012294058823529394	-0.0020260376470588215	-3.457993533737022E-4	-1.9813030276816596E-4
668.40436	888.4043	4909.0	0.371518	0.16727763	-0.008298975	-0.005841873125000001	-4.418480698529413E-4	-2.384897173713237E-4
672.2568	890.6284	4926.0	0.23074771	0.10611528	-0.008280605294117649	-0.0035977852941176474	1.0805709342559737E-6	1.320051665224914E-4
675.50824	892.5083	4943.0	0.14039776	0.0759686	-0.005314702941176469	-0.0017733341176470593	1.744648442906576E-4	1.0732065743944636E-4
678.73895	895.7389	4959.0	0.10018665	0.10255663	-0.0025131943750000005	0.001661751875	1.750942853860293E-4	2.146928745404412E-4
680.3011	898.6022	4976.0	0.0766512	0.1547166	-0.0013844382352941175	0.0030682335294117654	6.6397419982699E-5	8.273421496539796E-5
683.1245	902.37354	4992.0	0.102192454	0.20529169	0.001596328375	0.0031609431249999993	1.8629791314338234E-4	5.7943497242646225E-6
686.00323	907.00977	5009.0	0.13139966	0.28163174	0.0017180709411764705	0.004490591176470589	7.161327422145323E-6	7.821459126297588E-5
689.7436	913.4872	5026.0	0.17621046	0.36417276	0.0026359294117647065	0.004855354117647057	5.399167474048447E-5	2.145664359861575E-5
692.6263	919.43945	5042.0	0.20312619	0.43239293	0.001682233125	0.0042637606250000015	-5.960601792279416E-5	-3.6974593290440975E-5
695.71625	926.8651	5058.0	0.2159919	0.48004222	8.041068749999984E-4	0.0029780806250000007	-5.4882890625000094E-5	-8.035500000000005E-5
699.1792	933.3584	5075.0	0.1993229	0.46890795	-9.805294117647052E-4	-6.549570588235296E-4	-1.0497860510380609E-4	-2.1370809904844296E-4
701.4731	939.4192	5092.0	0.17840281	0.42696476	-0.0012305935294117647	-0.0024672464705882365	-1.4709653979238797E-5	-1.0660525951557099E-4
706.7134	946.07007	5109.0	0.22170235	0.39692512	0.0025470317647058823	-0.0017670376470588223	2.222132525951557E-4	4.1188754325259664E-5
711.74896	952.7489	5126.0	0.2860869	0.39180836	0.0037873264705882343	-3.0098588235294107E-4	7.295851211072659E-5	8.623833910034596E-5
716.29376	960.3917	5142.0	0.3190336	0.40844557	0.0020591687499999997	0.0010398256249999974	-1.0800985753676466E-4	8.380071920955865E-5
721.0191	970.0477	5158.0	0.3308296	0.51618	7.372500000000018E-4	0.0067334018749999995	-8.261992187499987E-5	3.5584851562500013E-4
724.7294	977.45874	5175.0	0.2948048	0.5557209	-0.0021191058823529425	0.0023259352941176464	-1.6802093425605556E-4	-2.592627400519031E-4
728.5902	984.38525	5191.0	0.22558919	0.518596	-0.004325975624999999	-0.002320306250000001	-1.3792935891544103E-4	-2.9039009650735296E-4
731.30334	990.9551	5208.0	0.16995096	0.42762485	-0.0032728370588235283	-0.005351244117647056	6.194932742214533E-5	-1.7829046280276793E-4
733.5658	996.6974	5224.0	0.12661882	0.32502496	-0.002708258750000001	-0.006412493125000002	3.5286144301470445E-5	-6.632806295955911E-5
736.82935	1000.8293000000001	5242.0	0.12498368	0.2521723	-9.084111111111074E-5	-0.004047369999999998	1.454120910493828E-4	1.3139572916666688E-4
738.3079	1004.6158	5258.0	0.109480545	0.20200464	-9.689459375000001E-4	-0.00313547875	-5.488155164930559E-5	5.699320312499987E-5
740.1842	1008.3684000000001	5274.0	0.09615463	0.16102813	-8.328696874999996E-4	-0.0025610318750000013	8.50476562500003E-6	3.590292968749993E-5
743.0866	1012.1732	5291.0	0.12787637	0.16277793	0.001865984705882352	1.0292941176470564E-4	1.5875614078719714E-4	1.567036051038063E-4
744.95166	1016.855	5308.0	0.12968135	0.20760801	1.0617529411764774E-4	0.002637063529411766	-1.0351820069204142E-4	1.4906671280276825E-4
746.83844	1020.6768999999999	5325.0	0.11883351	0.26054963	-6.381082352941175E-4	0.0031142129411764687	-4.378138408304501E-5	2.8067612456747218E-5
748.0	1024.4989	5341.0	0.10440366	0.25528798	-9.018656250000005E-4	-3.2885312499999694E-4	-1.6484836856617688E-5	-2.151916291360291E-4
749.0	1028.2798	5357.0	0.052335795	0.23459685	-0.0032542415625	-0.0012931956250000019	-1.4702349609374996E-4	-6.027140625000031E-5
750.0	1031.0208	5374.0	0.031710323	0.1886765	-0.0012132630588235294	-0.002701197058823529	1.2005755903979238E-4	-8.282361375432513E-5
750.0	1034.7483	5391.0	0.00807956	0.17574482	-0.0013900448823529411	-7.606870588235295E-4	-1.0398930795847751E-5	1.141476470588235E-4
750.0	1038.505	5408.0	-0.01783344	0.20169151	-0.0015242941176470588	0.0015262758823529408	-7.89701384083045E-6	1.3452723183391001E-4
751.0	1043.2164	5424.0	0.005472838	0.25134373	0.001456642375	0.00310326375	1.8630853079044116E-4	9.856174172794119E-5
752.0015	1050.0061	5440.0	0.029761067	0.35043275	0.0015180143124999999	0.006193063750000002	3.835746093749993E-6	1.9311250000000012E-4
752.0	1056.6075	5457.0	0.04169051	0.4454322	7.017319411764707E-4	0.00558820294117647	-4.801661007785466E-5	-3.5580047577854825E-5
752.0	1065.1088	5473.0	0.026859373	0.52159196	-9.269460625000001E-4	0.004759984999999998	-1.0179237522977942E-4	-5.176362132352949E-5
752.0	1071.8163	5490.0	-0.009498436	0.5283947	-0.002138694647058823	4.0016117647058994E-4	-7.127932850346019E-5	-2.5646022491349453E-4
752.0	1077.6951	5507.0	-0.022751324	0.45221153	-7.795816470588235E-4	-0.004481362941176472	7.994782352941175E-5	-2.871484775086507E-4
752.0	1081.8925	5524.0	-0.015424938	0.313827	4.3096388235294123E-4	-0.008140266470588232	7.120856055363323E-5	-2.1522961937716235E-4
752.0	1085.6434	5540.0	1.259593E-4	0.20399985	9.7193108125E-4	-0.006864196875000001	3.3810449931066176E-5	7.975434972426444E-5
752.0	1089.4384	5557.0	-7.230856E-5	0.13742019	-1.1662815294117646E-5	-0.003916450588235295	-5.7858464502595154E-5	1.733968403979239E-4
752.0	1092.0549	5573.0	2.5747046E-5	0.13059458	6.128475375E-6	-4.266006250000006E-4	1.111955666819853E-6	2.181156227022059E-4
752.0	1096.008	5590.0	9.4912524E-5	0.16035073	4.068557529411765E-6	0.0017503617647058828	-1.2117163797577854E-7	1.2805661115916959E-4
752.0	1098.6509	5606.0	3.2440745E-5	0.16758473	-3.9044861875E-6	4.521249999999994E-4	-4.983152323069852E-7	-8.113979779411771E-5
752.0	1103.564	5623.0	5.51484E-5	0.21440543	1.335744411764706E-6	0.002754158823529413	3.082488587802768E-7	1.3541375432525962E-4
752.0	1107.8947	5640.0	5.4328655E-5	0.26625878	-4.822029411764734E-8	0.0030501970588235274	-8.14096885813149E-8	1.741401384083025E-5
751.0	1115.1482	5656.0	-0.027120223	0.37025917	-0.0016984094784375	0.006500024375000003	-1.061475786339614E-4	2.1561420726102975E-4
749.5751	1122.6997	5672.0	-0.068991624	0.4783104	-0.0026169625625	0.006753201875	-5.740956775390626E-5	1.5823593749999783E-5
748.6501	1131.3995	5689.0	-0.08959623	0.57578087	-0.0012120356470588234	0.005733557058823528	8.264275973183393E-5	-5.9979106833910116E-5
749.0	1138.8688	5706.0	-0.061028123	0.57141584	0.0016804768823529413	-2.5676647058823484E-4	1.7014779584775087E-4	-3.5237197231833894E-4
748.0	1144.1344	5722.0	-0.04069524	0.46759138	0.0012708051874999998	-0.0064890287500000005	-2.560448092830885E-5	-3.895163924632354E-4
747.056	1148.888	5739.0	-0.022512147	0.31596828	0.001069593705882353	-0.008919005882352941	-1.1835969506920398E-5	-1.4293983131487888E-4
747.0	1152.6654	5755.0	-0.025185071	0.18682036	-1.6705775E-4	-0.008071745	-7.729071599264706E-5	5.295380514705884E-5
745.282	1155.436	5772.0	-0.054886416	0.10265474	-0.0017471379411764707	-0.004950918823529412	-9.294589359861592E-5	1.8357801038062284E-4
744.4084	1158.5917	5789.0	-0.07523813	0.10448814	-0.0011971596470588236	1.0784705882352935E-4	3.2351664359861594E-5	2.9757446366782006E-4
742.5	1162.0	5806.0	-0.09855939	0.1397009	-0.0013718388235294116	0.0020713388235294116	-1.027524567474047E-5	1.1549951557093425E-4
740.6517	1168.045	5822.0	-0.12652497	0.25042713	-0.0017478487499999994	0.0069203893750000006	-2.350062040441174E-5	3.030656594669118E-4
738.70386	1173.8884	5839.0	-0.14156161	0.35719278	-8.845082352941187E-4	0.006280332352941176	5.078473615916945E-5	-3.7650413062283807E-5
735.60815	1180.7837	5855.0	-0.15625285	0.44222283	-9.182024999999996E-4	0.0053143781250000015	-2.1058915441175583E-6	-6.03721392463234E-5
733.98114	1188.0756	5872.0	-0.16200136	0.49225053	-3.3814764705882423E-4	0.0029428058823529417	3.412087370242208E-5	-1.395042495674741E-4
731.08124	1195.6749	5888.0	-0.16826013	0.508107	-3.911731249999998E-4	9.910293749999972E-4	-3.314092371323473E-6	-1.2198603170955903E-4
729.2193	1202.3422	5905.0	-0.1536273	0.48720065	8.607547058823537E-4	-0.001229785294117645	7.36428135813149E-5	-1.3063615700692013E-4
727.2996	1208.1012	5921.0	-0.12062409	0.41691533	0.0020627006249999994	-0.0043928325000000025	7.512161994485286E-5	-1.9769045036764735E-4
726.4364	1213.1272	5938.0	-0.07063033	0.31820387	0.0029408094117647056	-0.005806556470588233	5.1653458044982716E-5	-8.316023356401359E-5
724.53125	1218.4062	5955.0	-0.064922206	0.2577988	3.357720000000005E-4	-0.0035532394117647062	-1.5323749480968853E-4	1.325480622837369E-4
722.6049	1221.7902	5971.0	-0.07673224	0.20761594	-7.381271249999998E-4	-0.0031364287499999997	-6.711869531250002E-5	2.6050666360294156E-5
720.7843	1226.4314	5988.0	-0.11020106	0.21628447	-0.0019687541176470593	5.099135294117652E-4	-7.238982309688586E-5	2.144907223183391E-4
718.8729	1230.2542	6004.0	-0.126423	0.21432146	-0.0010138712500000003	-1.2268812500000094E-4	5.968017922794119E-5	-3.953760340073538E-5
716.0143	1233.9714	6021.0	-0.15719905	0.2109439	-0.0018103558823529412	-1.986800000000001E-4	-4.685203719723182E-5	-4.470110294117598E-6
713.2925	1237.7075	6037.0	-0.16349003	0.20702738	-3.931862500000001E-4	-2.447824999999987E-4	8.857310202205882E-5	-2.8814062499999116E-6
711.2289	1241.5422	6054.0	-0.1713109	0.21610656	-4.6005117647058706E-4	5.340694117647054E-4	-3.933230968858057E-6	4.581481833910024E-5
709.3248	1245.3503	6071.0	-0.143694	0.22047694	0.0016245235294117648	2.5708117647058867E-4	1.2262204152249128E-4	-1.629342560553628E-5
707.4634	1250.0732	6087.0	-0.106649406	0.25571853	0.002315287124999999	0.0022025993749999993	4.317272472426465E-5	1.2159488740808816E-4
705.57275	1255.2817	6105.0	-0.092230886	0.29634753	8.010288888888891E-4	0.002257166666666668	-8.412545756172833E-5	3.0315162037038244E-6
703.69965	1260.9011	6122.0	-0.09641083	0.34550017	-2.458790588235297E-4	0.0028913317647058807	-6.15828204536717E-5	3.730382929642426E-5
700.8048	1266.5856	6137.0	-0.14284754	0.3776294	-0.003095780666666666	0.002141948666666667	-1.8999344052287575E-4	-4.9958873202614245E-5
697.9509	1273.1963	6154.0	-0.17607671	0.4014392	-0.0019546570588235297	0.0014005764705882348	6.712491810841979E-5	-4.361012918108425E-5
694.13275	1277.8009	6170.0	-0.21394087	0.36892855	-0.0023665100000000005	-0.0020319156249999984	-2.5740808823529427E-5	-2.1453075597426457E-4
691.39417	1282.6058	6187.0	-0.21800089	0.31953633	-2.388247058823528E-4	-0.0029054247058823554	1.251579584775087E-4	-5.138288711072688E-5
688.53	1287.47	6203.0	-0.19448298	0.27855846	0.0014698693750000002	-0.0025611168749999982	1.0679338005514707E-4	2.151923943014732E-5
686.37244	1290.2551	6220.0	-0.16065356	0.20391281	0.001989965882352941	-0.004390920588235294	3.059391219723181E-5	-1.0763551254325271E-4
684.52374	1292.4762	6236.0	-0.11513732	0.12923431	0.002844765	-0.0046674062500000005	5.342494485294119E-5	-1.7280353860294145E-5
682.66364	1294.3363	6253.0	-0.08504143	0.077708155	0.0017703464705882354	-0.0030309502941176466	-6.320108996539792E-5	9.626211505190318E-5
680.5545	1296.2228	6270.0	-0.08463915	0.04398911	2.366352941176499E-5	-0.001983473235294118	-1.0274605536332179E-4	6.161629757785462E-5
678.8902	1298.1099	6287.0	-0.097458914	0.059787437	-7.541037647058822E-4	9.293133529411765E-4	-4.575101730103807E-5	1.713403875432526E-4
674.9604	1301.0264	6303.0	-0.16645537	0.121068574	-0.0043122785	0.0038300710625	-2.2238592095588235E-4	1.8129735684742647E-4
671.17816	1303.8218	6320.0	-0.23786044	0.16401343	-0.004200298235294118	0.002526167999999999	6.587074394463623E-6	-7.670018014705887E-5
665.6943	1306.5371	6336.0	-0.3252224	0.19123693	-0.005460122500000001	0.0017014687500000007	-7.873901654411767E-5	-5.1543703124999905E-5
661.6154	1309.3845	6353.0	-0.35375383	0.19612546	-0.001678319411764704	2.8756058823529426E-4	2.2245900519031158E-4	-8.317106833910038E-5
656.5	1313.0	6369.0	-0.3445646	0.2093845	5.743268749999995E-4	8.2869E-4	1.4079039292279398E-4	3.3820588235294104E-5
653.0953	1314.4524	6386.0	-0.2681524	0.1630561	0.004494835294117646	-0.0027251999999999997	2.3061814230103804E-4	-2.0905235294117644E-4
649.3241	1317.338	6402.0	-0.22655256	0.15349793	0.0025999900000000017	-5.973856250000003E-4	-1.1842783088235277E-4	1.3298839843749996E-4
644.5152	1320.4849	6419.0	-0.22626221	0.14923523	1.7079411764705574E-5	-2.5074705882352987E-4	-1.5193591695501744E-4	2.0390503892733555E-5
639.7785	1323.1107	6436.0	-0.27129492	0.1621477	-0.0026489829411764708	7.595570588235299E-4	-1.568271972318339E-4	5.942965397923881E-5
635.0347	1325.9827	6453.0	-0.29521212	0.18272482	-0.0014068941176470604	0.001210418823529412	7.30640484429065E-5	2.6521280276816593E-5
630.2795	1329.7205	6469.0	-0.3064316	0.19717908	-7.012175000000002E-4	9.033912499999998E-4	4.410478860294126E-5	-1.9189223345588262E-5
624.6895	1333.5403	6486.0	-0.30672923	0.22116059	-1.7507647058823128E-5	0.0014106770588235285	4.021822664359865E-5	2.9840341695501685E-5
618.94836	1336.3678	6502.0	-0.33400583	0.21515119	-0.001704787499999999	-3.755874999999999E-4	-1.0545499080882349E-4	-1.1164153492647052E-4
613.33215	1340.1119	6519.0	-0.362442	0.22192837	-0.0016727158823529402	3.986576470588248E-4	1.8865657439446334E-6	4.554383217993086E-5
607.7792	1342.407	6535.0	-0.3648808	0.18572558	-1.5242500000000117E-4	-0.0022626743750000008	9.501818014705869E-5	-1.663332513786766E-4
601.1184	1345.2938	6552.0	-0.38407624	0.1564854	-0.0011291435294117653	-0.0017200105882352944	-5.745403114186848E-5	3.192139922145332E-5
595.41925	1347.1936	6569.0	-0.371345	0.12292461	7.488964705882372E-4	-0.0019741641176470584	1.1047294117647074E-4	-1.4950207612456707E-5
589.6611	1349.113	6586.0	-0.3605313	0.09515622	6.360999999999989E-4	-0.0016334347058823532	-6.6350865051904866E-6	2.004290657439442E-5
584.08136	1350.9729	6602.0	-0.3424773	0.07654074	0.001128375000000001	-0.0011634675000000002	3.0767187500000124E-5	2.9372950367647063E-5
578.586	1352.8047	6618.0	-0.3219089	0.091958396	0.0012855249999999992	9.636035000000001E-4	9.821874999999891E-6	1.3294193750000002E-4
573.7326	1353.7557	6635.0	-0.3011157	0.075378805	0.0012231294117647066	-9.752700588235297E-4	-3.6703287197230904E-6	-1.1405138581314881E-4
569.7193	1355.6404	6651.0	-0.26774144	0.078059934	0.0020858912499999993	1.6757056250000027E-4	5.392261488970579E-5	7.142753883272062E-5
566.0	1357.5	6668.0	-0.21654657	0.09260085	0.003011462941176471	8.55348E-4	5.444539359861597E-5	4.04574963235294E-5
562.2137	1358.3932	6685.0	-0.18690565	0.080798276	0.001743583529411764	-6.942690588235292E-4	-7.458114186851217E-5	-9.115394463667819E-5
559.695	1359.3049	6701.0	-0.15924019	0.06347221	0.0017290912500000002	-0.001082879125	-9.057674632352347E-7	-2.4288129136029427E-5
556.6983	1360.1509	6718.0	-0.14052476	0.046081055	0.0011009076470588238	-0.0010230091176470588	-3.6951976643598614E-5	3.521765138408308E-6
554.9333	1361.0668	6735.0	-0.11523957	0.035973914	0.0014873641176470587	-5.945377058823529E-4	2.273273356401382E-5	2.5204200692041525E-5
552.0975	1361.9025	6751.0	-0.11384434	0.046934616	8.720187499999983E-5	6.850438749999997E-4	-8.751014016544118E-5	7.997384880514705E-5
549.4081	1362.0	6768.0	-0.12964891	0.04191145	-9.296805882352944E-4	-2.954803529411762E-4	-5.9816615484429066E-5	-5.767789576124564E-5
546.5832	1363.0	6784.0	-0.1625482	0.035782788	-0.002056205625	-3.83041375E-4	-7.04078147977941E-5	-5.472563878676487E-6
543.39154	1363.0	6801.0	-0.18987286	0.01817665	-0.0016073329411764707	-0.0010356551764705885	2.6404275519031126E-5	-3.838904714532873E-5
540.0877	1364.4562	6818.0	-0.20829572	0.030927958	-0.0010836976470588228	7.500769411764705E-4	3.080207612456753E-5	1.0504306574394466E-4
536.27527	1364.0	6834.0	-0.22623813	0.023083827	-0.0011214006250000012	-4.902581874999998E-4	-2.3564361213236547E-6	-7.75209455422794E-5
531.5388	1365.2306	6851.0	-0.27220288	0.035712224	-0.00270380882352941	7.428468823529412E-4	-9.308283520761227E-5	7.253559234429065E-5
526.6303700000001	1366.1232	6867.0	-0.3050152	0.04764148	-0.0020507700000000004	7.455785E-4	4.081492647058809E-5	1.7072610294117382E-7
521.9339299999999	1366.0	6884.0	-0.32649636	0.041919015	-0.0012635976470588234	-3.366155882352943E-4	4.630425605536335E-5	-6.365847577854673E-5
516.4076	1367.0	6901.0	-0.33549058	0.042780504	-5.290717647058822E-4	5.0675823529411763E-5	4.320740484429066E-5	2.2781847750865066E-5
509.6979	1367.7673	6917.0	-0.37585807	0.043795038	-0.0025229681250000004	6.340837500000028E-5	-1.2461852251838238E-4	7.957844669117821E-7
503.29608	1368.0	6933.0	-0.4124652	0.027460612	-0.0022879456249999992	-0.0010209016250000002	1.468890625000007E-5	-6.776937500000003E-5
497.32056	1369.0	6950.0	-0.42106265	0.042957008	-5.057323529411769E-4	9.115527058823529E-4	1.0483607482698956E-4	1.1367378416955018E-4
491.7985	1370.4005	6967.0	-0.38559535	0.064006574	0.002086311764705881	0.0012382097647058823	1.524731833910034E-4	1.9215121107266432E-5
487.11685	1370.0	6984.0	-0.30618203	0.037612975	0.0046713717647058825	-0.0015525646470588234	1.5206235294117656E-4	-1.641632006920415E-4
482.38025	1370.0	7000.0	-0.25301328	0.00885231	0.003323046874999999	-0.0017975415624999999	-8.427030560661771E-5	-1.531105721507353E-5
477.75522	1370.0	7017.0	-0.2452923	-0.014002983	4.54175294117648E-4	-0.0013444289999999998	-1.6875715181660888E-4	2.6653680147058825E-5
472.091	1371.0	7033.0	-0.2857839	-0.004927013	-0.0025307249999999993	5.67248125E-4	-1.8655626838235296E-4	1.1947982031249999E-4
465.79807	1371.0	7050.0	-0.34907523	0.019478671	-0.003723019411764708	0.0014356284705882353	-7.013496539792404E-5	5.108119679930796E-5
459.74796	1372.0	7066.0	-0.4013498	0.052815393	-0.003267160624999998	0.002083545125	2.8491174172794387E-5	4.0494790900735293E-5
454.7738	1372.0	7083.0	-0.38741082	0.035719395	8.199399999999994E-4	-0.0010056469411764708	2.4041768382352923E-4	-1.817171803633218E-4
449.9583	1371.4791	7100.0	-0.32025063	-0.0016114033	0.0039505994117647065	-0.002195929311764706	1.8415643598615925E-4	-7.001661003460209E-5
446.2526	1371.0	7116.0	-0.23525359	-0.04375919	0.005312314999999998	-0.00263423666875	8.510722426470572E-5	-2.7394209811580872E-5
442.43292	1371.0	7133.0	-0.18484654	-0.043844137	0.0029651205882352946	-4.996882352940879E-6	-1.380702595155708E-4	1.5466116390570937E-4
440.84247	1371.0	7149.0	-0.12433241	-0.027556127	0.003782133125	0.001018000625	5.1063283547794086E-5	6.39373442095588E-5
438.9663	1371.0	7166.0	-0.076302506	0.0054260325	0.002825288470588235	0.0019401270294117645	-5.628497967128029E-5	5.424272967128027E-5
437.05643	1371.0	7183.0	-0.046400413	0.017270058	0.0017589466470588238	6.967073823529413E-4	-6.272598961937713E-5	-7.314233217993078E-5
435.2245	1370.2245	7199.0	-0.060250197	-0.008472905	-8.656114999999998E-4	-0.0016089351875	-1.6403488419117646E-4	-1.4410266061580884E-4
433.2826	1370.0	7216.0	-0.09077583	-0.035570364	-0.0017956254705882354	-0.0015939681764705882	-5.470670415224915E-5	8.80412413494813E-7
431.5	1370.0	7232.0	-0.11708803	-0.02942795	-0.0016445124999999996	3.839008749999999E-4	9.444560661764736E-6	1.2361681571691177E-4
429.53082	1369.0	7249.0	-0.1140522	-0.04175974	1.7857823529411702E-4	-7.253994117647056E-4	1.0724063148788921E-4	-6.525295804498267E-5
426.39175	1367.6959	7266.0	-0.14196685	-0.053785812	-0.0016420382352941177	-7.074160000000003E-4	-1.0709508650519028E-4	1.0578477508650172E-6
424.7808	1368.0	7282.0	-0.1485801	-0.036383968	-4.133281249999992E-4	0.00108761525	7.67943818933824E-5	1.1218945312500001E-4
421.77744	1367.0	7298.0	-0.16130228	-0.04826001	-7.9513625E-4	-7.422526249999998E-4	-2.386300781250005E-5	-1.1436674218749998E-4
419.98877	1366.0	7315.0	-0.15109527	-0.049574517	6.004123529411758E-4	-7.732394117647056E-5	8.209109429065739E-5	3.911345198961937E-5
417.10324	1365.0	7333.0	-0.15213941	-0.067330986	-5.800777777777772E-5	-9.864704999999999E-4	-3.657889615105297E-5	-5.050814215686274E-5
415.23386	1363.2339	7348.0	-0.13878894	-0.08070503	8.900313333333336E-4	-8.916029333333335E-4	6.320260740740742E-5	6.324504444444426E-6
412.6212	1361.3105	7365.0	-0.13595156	-0.11803218	1.6690470588235298E-4	-0.002195714705882353	-4.253686043829298E-5	-7.671245720876586E-5
409.96548	1358.9655	7382.0	-0.13976927	-0.13903132	-2.2457117647058835E-4	-0.0012352435294117655	-2.3027993079584784E-5	5.6498304498269854E-5
406.0141	1356.5071	7398.0	-0.19737715	-0.17364222	-0.0036004925	-0.00216318125	-2.1099508272058823E-4	-5.7996107536764654E-5
401.24606	1352.4973	7415.0	-0.2637973	-0.21798566	-0.003907067647058824	-0.0026084376470588227	-1.8033832179930836E-5	-2.619155276816604E-5
395.53577	1348.6906	7431.0	-0.3587738	-0.25218692	-0.005936031249999998	-0.002137578749999999	-1.2681022518382334E-4	2.942868106617648E-5
390.85068	1344.9005	7448.0	-0.37042353	-0.27056488	-6.852782352941191E-4	-0.001081056470588237	3.0886782439446344E-4	6.214836937716247E-5
387.02756	1341.0276	7465.0	-0.3367567	-0.26730016	0.001980401764705881	1.920423529411764E-4	1.5680470588235295E-4	7.488816608996549E-5
383.3036	1337.3036	7481.0	-0.24546422	-0.24581605	0.005705780000000001	0.001342756875	2.3283613970588246E-4	7.191965762867648E-5
379.49237	1333.4923	7498.0	-0.189152	-0.22500883	0.003312483529411766	0.0012239541176470598	-1.4078214532871967E-4	-6.988397491349425E-6
375.116	1328.116	7514.0	-0.19941656	-0.26346093	-6.415350000000004E-4	-0.0024032562499999993	-2.471261580882354E-4	-2.267006479779412E-4
370.9868	1322.4802	7531.0	-0.24607664	-0.33121923	-0.002744710588235295	-0.0039857823529411765	-1.237162110726644E-4	-9.308977076124571E-5
365.76028	1316.7603	7548.0	-0.2903559	-0.3819858	-0.0026046623529411756	-0.0029862688235294125	8.238131487889383E-6	5.879491349480965E-5
362.53918	1313.5392	7564.0	-0.27360973	-0.33033508	0.0010466356250000003	0.003228169999999999	2.282061236213235E-4	3.884024264705882E-4
358.69833	1308.6984	7581.0	-0.2408948	-0.27527735	0.0019244076470588238	0.0032386900000000015	5.163364835640138E-5	6.188235294119163E-7
355.97812	1305.9781	7597.0	-0.18742989	-0.18729462	0.0033415568750000003	0.005498920624999999	8.857182674632353E-5	1.4126441406249983E-4
353.1544	1302.1544	7614.0	-0.14343898	-0.15900055	0.002587700588235294	0.0016643570588235296	-4.434448745674743E-5	-2.2556256271626292E-4
350.24237	1299.4847	7630.0	-0.13370958	-0.14912902	6.080875E-4	6.169706249999993E-4	-1.2372581801470587E-4	-6.546165211397064E-5
346.58936	1294.5894	7647.0	-0.16840425	-0.20035008	-0.002040862941176471	-0.0030130035294117655	-1.5582061418685123E-4	-2.1352789143598618E-4
343.8659	1290.2988	7663.0	-0.18365332	-0.25277644	-9.530668750000002E-4	-0.0032766474999999986	6.798725413602943E-5	-1.6477748161764568E-5
341.50366	1286.0073	7680.0	-0.18062593	-0.3012366	1.7808176470588346E-4	-0.002850597647058825	6.653815527681669E-5	2.506175605536314E-5
338.27768	1281.2777	7697.0	-0.15951717	-0.3064915	0.001241691764705881	-3.091117647058795E-4	6.25652941176469E-5	1.4949916955017326E-4
335.64056	1276.6406	7713.0	-0.15307955	-0.30172005	4.023512500000003E-4	2.982156249999972E-4	-5.245878216911754E-5	3.795796185661729E-5
333.9179	1271.8358	7730.0	-0.13242772	-0.28283823	0.0012148135294117652	0.0011106952941176468	4.779189878892735E-5	4.7792921712802916E-5
331.01053	1268.021	7747.0	-0.15121363	-0.26473615	-0.0011050535294117641	0.001064828235294119	-1.3646276816608994E-4	-2.698062283736933E-6
329.12567	1264.2513	7763.0	-0.13470866	-0.22757052	0.0010315606249999987	0.0023228518750000003	1.335383846507352E-4	7.862647748161759E-5
327.2284	1260.4568	7780.0	-0.10555829	-0.20239359	0.0017147276470588241	0.0014809958823529404	4.018629541522502E-5	-4.95209407439447E-5
325.3235	1257.647	7796.0	-0.10176409	-0.17558447	2.3713749999999985E-4	0.0016755700000000012	-9.234938419117652E-5	1.21608823529413E-5
323.9175	1253.9175	7813.0	-0.08073569	-0.18060675	0.0012369647058823531	-2.954282352941187E-4	5.8813365051903136E-5	-1.1594107266436E-4
321.5778	1250.1555	7830.0	-0.100871384	-0.20394637	-0.001184452588235294	-0.0013729188235294103	-1.4243631141868513E-4	-6.338179930795833E-5
319.67078	1246.3416	7847.0	-0.12037472	-0.2238721	-0.00114725505882353	-0.0011721017647058824	2.188089965397875E-6	1.1812768166089877E-5
317.80624	1242.6124	7863.0	-0.12294839	-0.23904529	-1.60854375E-4	-9.483243750000002E-4	6.165004273897063E-5	1.398608685661764E-5
316.93515	1238.8702	7879.0	-0.08987461	-0.24057284	0.0020671112500000007	-9.547187500000102E-5	1.3924785156250004E-4	5.330328124999995E-5
316.04187	1236.0419	7896.0	-0.049168132	-0.2108053	0.0023944987058823522	0.001751031764705883	1.9258085640138326E-5	1.0861786115916964E-4
315.0	1233.1405	7912.0	-0.037405778	-0.17616801	7.351471250000002E-4	0.002164830624999999	-1.03709473805147E-4	2.5862428768382267E-5
314.0	1230.288	7929.0	-0.0451634	-0.15102208	-4.5633070588235286E-4	0.001479172352941177	-7.00869312283737E-5	-4.033283953287189E-5
313.0	1227.3744	7946.0	-0.056639895	-0.14674585	-6.750879411764707E-4	2.515429411764701E-4	-1.2868072664359875E-5	-7.221349480968865E-5
313.0	1224.1105	7962.0	-0.032407716	-0.16497618	0.0015145111875	-0.0011393956249999993	1.3684994554227943E-4	-8.693366038602934E-5
313.0	1221.2244	7979.0	0.0071517206	-0.18024509	0.0023270256823529414	-8.98171176470588E-4	4.779497028546714E-5	1.4189673442906545E-5
312.0	1217.5111	7996.0	-0.0059082243	-0.20595638	-7.682320529411764E-4	-0.0015124288235294117	-1.8207398442906576E-4	-3.6132802768166095E-5
312.0	1213.6985	8012.0	-0.005067953	-0.23453388	5.2516956249999984E-5	-0.0017860937500000004	5.1296813074448526E-5	-1.7104057904411793E-5
312.0	1208.0126	8028.0	-0.0045403116	-0.2948591	3.297758749999999E-5	-0.003770326249999999	-1.2212105468749996E-6	-1.2401453124999992E-4
312.0	1203.396	8046.0	0.0013673967	-0.33428797	3.282060166666667E-4	-0.002190492777777778	1.640157939814815E-5	8.776852623456783E-5
311.0	1198.5552	8062.0	-0.011052575	-0.3353278	-7.7624823125E-4	-6.498937500000121E-5	-6.902839049479167E-5	1.3284396267361105E-4
311.0	1193.9229	8079.0	-0.026088063	-0.31150025	-8.844404705882354E-4	0.0014016205882352959	-6.3642493728373725E-6	8.627117430795865E-5
310.41953	1188.2585	8095.0	-0.031133639	-0.30909216	-3.1534849999999997E-4	1.5050562499999837E-4	3.556824816176471E-5	-7.81946852022061E-5
310.0	1181.3218	8111.0	-0.03439162	-0.36435607	-2.036238124999998E-4	-0.0034539943749999982	6.9827929687500115E-6	-2.252812499999998E-4
307.6348	1173.5392	8129.0	-0.07760432	-0.46216142	-0.002400705555555556	-0.0054336305555555565	-1.220600968364198E-4	-1.0997978780864212E-4
308.0	1167.1573	8145.0	-0.06691963	-0.4834225	6.677931250000007E-4	-0.0013288174999999992	1.917811675347223E-4	2.5655081597222233E-4
308.0	1161.8065	8161.0	-0.03287977	-0.42634144	0.0021274912499999995	0.0035675662499999976	9.123113281249992E-5	3.060239843749998E-4
309.97345	1155.0796	8179.0	0.061188173	-0.3784952	0.005225996833333333	0.0026581244444444465	1.721391990740741E-4	-5.052454475308617E-5
310.0	1148.4398	8196.0	0.10910072	-0.36040363	0.002818385117647059	0.0010642100000000001	-1.4162421856978084E-4	-9.37596732026145E-5
311.0	1141.7461	8211.0	0.10349921	-0.39100444	-3.734340000000003E-4	-0.002040054000000002	-2.127879411764706E-4	-2.069509333333335E-4
311.0	1135.0208	8228.0	0.039102443	-0.41800088	-0.0037880451176470586	-0.0015880258823529419	-2.008594775086505E-4	2.6589889273356483E-5
312.5	1128.0	8244.0	0.02936372	-0.4224425	-6.086701875000001E-4	-2.776012499999987E-4	1.9871093313419117E-4	8.190153952205895E-5
313.4195	1120.322	8261.0	0.044795282	-0.43889812	9.077389411764706E-4	-9.679776470588238E-4	8.920053698096887E-5	-4.061037629757795E-5
314.32776	1114.0167	8278.0	0.07327282	-0.43702817	0.0016751492941176472	1.0999705882352995E-4	4.514178546712804E-5	6.341027681660904E-5
316.18182	1108.4546	8294.0	0.101059556	-0.3828137	0.0017366709999999995	0.003388404375000001	3.8451066176470176E-6	2.0490045726102944E-4
318.00848	1104.9916	8311.0	0.12898703	-0.27247316	0.0016427925882352946	0.006490619999999999	-5.522259515570879E-6	1.824832720588234E-4
320.8953	1101.2094	8327.0	0.1619644	-0.1700692	0.0020610856250000004	0.006400247499999999	2.614331479779411E-5	-5.648281249999985E-6
322.81888	1098.1812	8344.0	0.17585899	-0.11871713	8.173288235294109E-4	0.00302071	-7.316216479238762E-5	-1.9879632352941173E-4
325.7236	1096.2764	8360.0	0.17425641	-0.088905886	-1.0016124999999952E-4	0.00186320275	-5.734312959558815E-5	-7.234420312499999E-5
327.5804	1093.4196	8377.0	0.1509318	-0.094340585	-0.001372035882352941	-3.196881764705883E-4	-7.481615484429067E-5	-1.2840534861591698E-4
329.47552	1091.5245	8394.0	0.11984212	-0.10531512	-0.0018288047058823535	-6.455608823529408E-4	-2.6868754325259564E-5	-1.916898269896191E-5
331.33798	1089.662	8410.0	0.10082317	-0.09070855	-0.0011886843749999996	9.12910625E-4	4.000752068014712E-5	9.74044692095588E-5
334.23837	1086.5233	8427.0	0.12996094	-0.12886931	0.0017139864705882349	-0.0022447505882352936	1.7074534385813143E-4	-1.857447772491349E-4
336.11884	1084.8811	8443.0	0.13202097	-0.13575819	1.287518749999994E-4	-4.3055500000000087E-4	-9.907716222426472E-5	1.133872242647058E-4
340.04578	1081.977	8460.0	0.18711022	-0.15360753	0.0032405441176470593	-0.0010499611764705878	1.8304660250865058E-4	-3.643565743944629E-5
342.8027	1079.0986	8477.0	0.20099089	-0.18190095	8.165100000000007E-4	-0.0016643188235294125	-1.4259024221453286E-4	-3.613868512110734E-5
345.61096	1076.1946	8493.0	0.19666143	-0.18453893	-2.7059125000000045E-4	-1.6487374999999901E-4	-6.794382812500008E-5	9.371531709558835E-5
347.68747	1072.625	8510.0	0.17347561	-0.19356821	-0.0013638717647058822	-5.311341176470588E-4	-6.43106185121107E-5	-2.1544727508650577E-5
350.57294	1068.8541	8527.0	0.14912458	-0.22896865	-0.0014324135294117644	-0.002082378823529412	-4.031868512110721E-6	-9.12496885813149E-5
352.44632	1065.1073	8543.0	0.12069303	-0.24284029	-0.001776971875	-8.669774999999994E-4	-2.1534896599264723E-5	7.596258272058828E-5
355.35373	1062.6462	8559.0	0.14332142	-0.22152016	0.0014142743749999999	0.0013325081249999995	1.99452890625E-4	1.3746785156249993E-4
357.24918	1059.7509	8576.0	0.13260765	-0.18041249	-6.302217647058831E-4	0.0024180982352941167	-1.2026447880622842E-4	6.385824178200689E-5
360.08948	1056.9105	8593.0	0.14662391	-0.14503546	8.244858823529414E-4	0.0020810017647058827	8.557103806228379E-5	-1.982920415224906E-5
361.98682	1054.0264	8609.0	0.13107598	-0.13202415	-9.717456249999992E-4	8.132068749999999E-4	-1.1226446920955879E-4	-7.923718060661767E-5
365.7064	1052.1469	8626.0	0.16024166	-0.13207333	0.0017156282352941176	-2.8929411764695304E-6	1.5808081531141864E-4	-4.800587153979232E-5
368.55096	1050.2245	8643.0	0.18808232	-0.11890172	0.0016376858823529405	7.748005882352933E-4	-4.584844290657474E-6	4.5746678200691934E-5
372.31488	1047.3425	8660.0	0.22268961	-0.12290561	0.002035722941176471	-2.3552294117647036E-4	2.3413944636678274E-5	-5.94307958477508E-5
376.03473	1044.9653	8676.0	0.2473961	-0.13577561	0.0015441556249999999	-8.043749999999995E-4	-3.072295726102946E-5	-3.555325367647057E-5
381.25577	1042.5814	8692.0	0.28299806	-0.15362404	0.0022251224999999993	-0.001115526875	4.256042968749996E-5	-1.9446992187500023E-5
385.79178	1039.4722	8709.0	0.30194622	-0.17354892	0.0011145976470588231	-0.0011720517647058827	-6.532499134948095E-5	-3.3249935121107543E-6
390.55084	1037.8164	8726.0	0.32555285	-0.14885558	0.001388625294117648	0.0014525494117647063	1.611927335640147E-5	1.5438830449826993E-4
397.15927	1033.8938	8742.0	0.373384	-0.17309618	0.0029894468749999993	-0.0015150375	1.0005134880514695E-4	-1.8547418198529416E-4
404.71005	1032.0725	8759.0	0.4400876	-0.17380817	0.0039237411764705896	-4.1881764705883734E-5	5.4958488321799424E-5	8.665621972318331E-5
410.417	1030.1943	8775.0	0.45560107	-0.14208084	9.695918749999984E-4	0.001982958125	-1.8463433134191195E-4	1.2655249310661773E-4
416.17694	1028.2743	8792.0	0.41658244	-0.10256855	-0.002295213529411765	0.0023242523529411778	-1.9204737673010372E-4	2.0076131055363406E-5
420.0	1026.5	8809.0	0.31004736	-0.08847197	-0.006266769411764706	8.29210588235294E-4	-2.3362093425605533E-4	-8.794363321799317E-5
425.0	1025.5	8825.0	0.23353517	-0.05558544	-0.0047820118750000005	0.002055408125	9.279734604779408E-5	7.663734604779412E-5
430.99002	1026.0	8842.0	0.2552721	-0.01691067	0.0012786429411764716	0.002274986470588235	3.565091068339101E-4	1.2916373269896196E-5
436.68988	1025.0	8858.0	0.31506753	5.0047314E-4	0.003737214374999999	0.0010881964462499999	1.5366071461397045E-4	-7.41743765211397E-5
445.76813	1026.0	8875.0	0.44133717	0.046558253	0.007427625882352942	0.002709281168235294	2.1708302984429074E-4	9.535792482266437E-5
453.9419	1026.0	8891.0	0.5499902	0.051405042	0.006790814374999999	3.029243124999998E-4	-3.9800719209558924E-5	-1.503973034834559E-4
462.45084	1026.0	8908.0	0.60134256	0.03535404	0.0030207270588235285	-9.441765882352938E-4	-2.2176984212802768E-4	-7.335887651384081E-5
470.1312	1027.0	8925.0	0.5721822	0.038067147	-0.001715315294117647	1.5959452941176466E-4	-2.785907266435986E-4	6.492771280276814E-5
477.03796	1027.6793	8941.0	0.48741353	0.04118528	-0.005298041874999999	1.948833124999997E-4	-2.2392041130514702E-4	2.2055489430146898E-6
482.53836	1028.0	8958.0	0.358612	0.04642881	-0.007576560588235294	3.0844294117647077E-4	-1.3403051254325265E-4	6.6799781574394744E-6
488.41287	1029.471	8974.0	0.2961653	0.06335397	-0.003902918749999998	0.0010578224999999997	2.2960261488970602E-4	4.6836222426470556E-5
494.94485	1031.315	8991.0	0.30363	0.09526561	4.3909999999999945E-4	0.0018771552941176473	2.554128676470587E-4	4.81960467128028E-5
501.4896	1034.3264	9008.0	0.3567694	0.15335993	0.0031258470588235296	0.003417312941176471	1.5804394463667822E-4	9.059750865051904E-5
509.47314000000006	1038.2366	9024.0	0.43420488	0.24073276	0.0048397175	0.005460801874999999	1.071169025735294E-4	1.277180583639705E-4
515.8969	1042.9227	9040.0	0.4518842	0.3098982	0.0011049575	0.004322840000000001	-2.334225E-4	-7.112261718749985E-5
520.4574299999999	1048.4574	9057.0	0.3768826	0.36376643	-0.004411858823529412	0.0031687194117647035	-3.2451860726643596E-4	-6.788944636678223E-5
525.3066699999999	1053.3066	9074.0	0.28572053	0.3790412	-0.005362474705882355	8.985158823529441E-4	-5.591858131487903E-5	-1.3354138408304468E-4
529.0	1058.5	9092.0	0.21794632	0.36589155	-0.0037652338888888876	-7.305361111111118E-4	8.873560094408152E-5	-9.050288852578089E-5
531.9899	1062.9899	9107.0	0.14036693	0.31510255	-0.0051719593333333334	-0.003385933333333335	-9.37816962962964E-5	-1.7702648148148158E-4
534.3965	1068.1893	9124.0	0.12109185	0.28178105	-0.0011338282352941177	-0.001960088235294118	2.3753712341407154E-4	8.387324106113042E-5
537.3223	1072.9669	9141.0	0.12047264	0.27666548	-3.6424117647058533E-5	-3.009158823529387E-4	6.455318339100348E-5	9.759837370242232E-5
539.1554	1076.3108	9157.0	0.096572064	0.25259376	-0.0014937860000000004	-0.0015044825000000012	-9.108511764705887E-5	-7.52229136029414E-5
542.1622	1080.081	9173.0	0.121245585	0.22902632	0.0015420950625000002	-0.0014729649999999997	1.8974256640625004E-4	1.969843750000092E-6
543.9411	1083.8822	9190.0	0.117105	0.19231732	-2.435638235294119E-4	-0.00215935294117647	-1.0503875800173012E-4	-4.037576124567472E-5
544.81067	1086.8107	9207.0	0.09099169	0.1733958	-0.0015360770588235294	-0.0011130305882352956	-7.603019031141867E-5	6.154837370242201E-5
546.7282	1089.4564	9223.0	0.073519796	0.1449164	-0.001091993375	-0.0017799624999999993	2.7755230238970583E-5	-4.1683244485293976E-5
548.5	1091.5	9240.0	0.079110116	0.12846334	3.288423529411762E-4	-9.678270588235289E-4	8.35785722318339E-5	4.777267301038061E-5
548.0	1093.5	9257.0	0.030384742	0.09686987	-0.002866198470588235	-0.0018584394117647067	-1.8794357785467124E-4	-5.238896193771634E-5
549.0	1096.3953	9273.0	0.027533593	0.11462742	-1.7819681250000005E-4	0.0011098468749999998	1.6800010363051467E-4	1.8551789292279414E-4
551.2832	1098.2832	9290.0	0.053763147	0.12384614	0.0015429149411764706	5.422776470588235E-4	1.012418678633218E-4	-3.3386425173010374E-5
551.0	1101.138	9306.0	0.037056003	0.144971	-0.0010441965	0.0013203037499999997	-1.6169446507352943E-4	4.8626631433823514E-5
551.0	1105.1279	9323.0	0.020881768	0.19781959	-9.51425588235294E-4	0.0031087405882352943	5.457112456747411E-6	1.0520216695501733E-4
551.0	1108.8785	9340.0	-0.024174377	0.23812595	-0.0026503614705882354	0.002370962352941177	-9.993740484429068E-5	-4.339871972318337E-5
551.0	1111.6053	9356.0	-0.041774623	0.23701534	-0.0011000153749999998	-6.941312500000074E-5	9.689663097426473E-5	-1.525234673713236E-4
551.0	1114.4595	9374.0	-0.02613171	0.20023069	8.690507222222221E-4	-0.0020435916666666667	1.093925609567901E-4	-1.0967658564814811E-4
551.0	1118.2008	9389.0	0.002871595	0.18317029	0.0019335536666666667	-0.0011373599999999983	7.096686296296298E-5	6.041544444444456E-5
551.0	1120.4929	9406.0	-3.103629E-5	0.16883315	-1.707430170588235E-4	-8.433611764705898E-4	-1.237821578662053E-4	1.729404844290638E-5
550.0	1122.3732	9423.0	-0.032283805	0.13975497	-0.0018972216888235292	-0.001710481176470587	-1.0155756892733564E-4	-5.1007058823529253E-5
550.0	1125.2168	9439.0	-0.032320835	0.13527447	-2.3143750000000247E-6	-2.800312499999999E-4	1.1843170711397057E-4	8.94031204044117E-5
550.0	1128.2701	9456.0	-0.017096743	0.1349396	8.955348235294117E-4	-1.9698235294118523E-5	5.281465873702422E-5	1.5313706747404788E-5
549.0543	1130.9457	9472.0	-0.014979383	0.16374806	1.3233500000000003E-4	0.0018005287500000005	-4.769998897058823E-5	1.1376418658088243E-4
549.0	1133.8259	9489.0	-0.019783648	0.19941486	-2.826038235294118E-4	0.0020980470588235294	-2.44081660899654E-5	1.7501076989619348E-5
548.2568	1135.7432	9505.0	-0.030939562	0.16053887	-6.97244625E-4	-0.002429749375	-2.591505009191176E-5	-2.829872771139706E-4
548.0	1137.6287	9522.0	-0.042465974	0.11175788	-6.780242352941175E-4	-0.00286947	1.1306111591695586E-6	-2.5865919117647053E-5
548.0	1138.5	9538.0	-0.028556805	0.08935483	8.693230624999997E-4	-0.0014001906250000005	9.670920611213232E-5	9.182996093749996E-5
546.56415	1139.4358	9555.0	-0.038179647	0.041200336	-5.660495294117644E-4	-0.002832617294117647	-8.44336818771626E-5	-8.426039230103802E-5
547.0	1140.0	9572.0	-0.030158496	0.009789598	4.718324117647057E-4	-0.001847690470588235	6.105187889273354E-5	5.793687197231835E-5
547.0	1141.0668	9588.0	0.0052138553	0.012384471	0.00221077195625	1.6217956249999995E-4	1.0868372153033089E-4	1.2561687706801468E-4
547.0	1142.0419	9605.0	0.012040049	0.027766988	4.0154080588235296E-4	9.048539411764706E-4	-1.0642536178633217E-4	4.368672815743945E-5
547.0	1143.5	9621.0	0.023192292	0.07526677	6.970151875E-4	0.002968736375	1.8467148851102937E-5	1.2899265211397057E-4
546.1828	1144.8171	9638.0	-0.020201292	0.09038543	-0.0025525637647058823	8.893329411764709E-4	-1.9115170307093424E-4	-1.2231784904844287E-4
546.0	1146.5	9655.0	-0.040655725	0.10374659	-0.0012032019411764704	7.859505882352939E-4	7.937422491349481E-5	-6.081314878892765E-6
544.3796	1148.6204	9671.0	-0.074226625	0.12366223	-0.0020981812500000005	0.0012447275	-5.593620680147063E-5	2.8673556985294124E-5
544.0	1150.4973	9688.0	-0.0750031	0.1305542	-4.5674999999999924E-5	4.0541000000000063E-4	1.2073566176470593E-4	-4.937161764705878E-5
539.3295	1156.0057	9704.0	-0.16578512	0.22549592	-0.00567387625	0.005933857499999999	-3.51762578125E-4	3.4552796874999986E-4
527.5856	1166.2124	9721.0	-0.51216084	0.5027886	-0.020375042352941172	0.016311334117647062	-8.647744766435983E-4	6.104398010380625E-4
518.5	1178.5	9738.0	-0.75203085	0.7822139	-0.014110000588235298	0.016436782352941177	3.685318685121102E-4	7.379307958477311E-6
