# Supplementary material for: Finger drawing on smartphone screens enables early Parkinson’s disease detection through hybrid 1D-CNN and BiGRU deep learning architecture
Source: PLoS One. 2025 Jul 14;20(7):e0327733. doi: 10.1371/journal.pone.0327733 (PMC12258557; doi:10.1371/journal.pone.0327733)
Supplement: S2 File — (ZIP) [file pone.0327733.s002.zip › Dataset/Spiral/patient/023_PD_SPIR_R.txt]

540.5	638.5	0.0	0.0	0.0	0.0	0.0	0.0	0.0
544.2078	638.8961	50.0	0.24015683	-0.120078415	0.0048031366	-0.0024015683	9.606273199999999E-5	-4.8031365999999996E-5
549.84705	638.05096	68.0	0.3911858	-0.038845304	0.008390498333333333	0.004512950611111111	1.9929787407407405E-4	3.8413993950617287E-4
557.40027	638.0	82.0	0.51265085	0.011772945	0.008676075000000002	0.003615589214285714	2.0398333333333497E-5	-6.409724263038553E-5
575.6251	639.7589	99.0	1.012503	0.11848793	0.02940306764705882	0.00627735205882353	0.0012192348615916952	1.5657428497281272E-4
606.986	645.2482	115.0	1.8675075	0.31418967	0.05343778125000001	0.012231358749999997	0.0015021696001838243	3.721254181985292E-4
636.01794	648.53986	132.0	2.2885058	0.37284452	0.024764605882352925	0.003450285294117649	-0.0016866573745674756	-5.165337326989616E-4
654.62317	650.4026	149.0	2.1483042	0.31202015	-0.008247152941176453	-0.00357790411764706	-0.0019418681660899634	-4.1342290657439464E-4
663.66266	654.66504	165.0	1.3535908	0.25024813	-0.0496695875	-0.003860751249999999	-0.002588902159926472	-1.7677945772058692E-5
669.4514	658.30096	182.0	0.32721713	0.19614437	-0.06037492176470589	-0.003182574117647059	-6.297255449826992E-4	3.9892772491349415E-5
674.1057	662.0705	198.0	-0.21387257	0.20410024	-0.03381810625	4.972418749999985E-4	0.001659800969669118	2.2998849954044108E-4
680.8218	666.9109	215.0	-0.18335223	0.28944346	0.0017953141176470593	0.005020189411764706	0.002094907080449827	2.660557374567475E-4
691.6458	673.32294	231.0	0.23324895	0.34296852	0.02603757375	0.003345316250000001	0.001515141227022059	-1.0467957261029408E-4
709.8209	683.2659	248.0	0.79221195	0.48338333	0.03288017647058823	0.008259694705882352	4.0250604238754303E-4	2.890810856401383E-4
726.6772	692.3386	264.0	1.2319571	0.6543681	0.027484071875000002	0.010686548125	-3.372565372242644E-4	1.5167833869485301E-4
738.76355	696.9212	281.0	1.2352952	0.5863644	1.9635882352940585E-4	-0.0040002176470588235	-0.0016051595912629762	-8.639273983564014E-4
746.4991	703.1243	298.0	0.8746797	0.43056667	-0.021212676470588235	-0.009164572352941177	-0.0012593550173010375	-3.037855709342561E-4
753.95605	706.478	315.0	0.41398564	0.21431965	-0.027099650588235293	-0.01272041294117647	-3.462925951557093E-4	-2.0916709342560548E-4
758.37604	710.2507	331.0	0.10622134	0.105398014	-0.01923526875	-0.00680760225	4.915238648897059E-4	3.695506681985294E-4
763.09296	713.09296	348.0	0.095289424	0.114266634	-6.430538823529411E-4	5.216835294117652E-4	0.0010936596980968857	4.311344576124568E-4
766.7503	715.7503	364.0	0.123710096	0.123056486	0.0017762920000000005	5.4936575E-4	1.5120911764705884E-4	1.730138786764679E-6
770.51874	718.51874	381.0	0.14664665	0.11514197	0.0013492090588235284	-4.6555976470588297E-4	-2.5122525951557183E-5	-5.9701500865051944E-5
774.38293	721.69147	397.0	0.16814882	0.16281676	0.001343885625000001	0.0029796743750000005	-3.3271461397046574E-7	2.153271337316177E-4
778.1455	724.57275	414.0	0.20087907	0.17800225	0.001925308823529411	8.932641176470586E-4	3.420136461937706E-5	-1.2273001513840833E-4
780.4448	727.8896	430.0	0.18590862	0.19033986	-9.356531249999998E-4	7.711006249999999E-4	-1.7881012178308818E-4	-7.635218290441167E-6
783.32904	729.32904	448.0	0.16241221	0.15324537	-0.001305356111111111	-0.0020608050000000006	-2.0539054783950618E-5	-1.573280902777778E-4
784.0	731.26056	464.0	0.08178995	0.10776639	-0.00503889125	-0.0028424362499999993	-2.3334594618055557E-4	-4.8851953124999915E-5
786.12946	733.12946	480.0	0.044057578	0.08458553	-0.00235827325	-0.0014488037499999998	1.67538625E-4	8.710203124999996E-5
788.91174	735.91174	497.0	0.065752946	0.09723115	0.0012761981176470593	7.438599999999998E-4	2.1379243339100348E-4	1.289802205882353E-4
791.68555	740.5283	514.0	0.1389204	0.18934888	0.00430396788235294	0.0054186899999999994	1.781041038062283E-4	2.7498999999999997E-4
797.0248	746.2686	530.0	0.24706201	0.3331874	0.006758850625	0.008989907500000002	1.5343017141544122E-4	2.2320109375000013E-4
803.61664	752.61664	547.0	0.3950762	0.430711	0.008706717058823529	0.005736682352941176	1.1458037846020757E-4	-1.9136618512110738E-4
810.9476	758.4607	563.0	0.49716064	0.4660057	0.0063802775	0.0022059187500000008	-1.4540247242647054E-4	-2.2067272518382346E-4
817.66614	764.24963	580.0	0.5268894	0.42130414	0.0017487505882352922	-0.002629503529411766	-2.72442759515571E-4	-2.844366046712804E-4
822.9116	768.6078	596.0	0.4621392	0.33819595	-0.004046887499999995	-0.005194261874999998	-3.622273805147055E-4	-1.602973965992645E-4
828.55566	774.55566	613.0	0.35467553	0.29783118	-0.0063213923529411775	-0.0023743982352941208	-1.337944031141872E-4	1.6587433174740455E-4
837.09296	783.0929	630.0	0.38560995	0.38024554	0.0018196717647058801	0.004847903529411766	4.7888612456747394E-4	4.2484128027681686E-4
847.52924	796.4508	646.0	0.51508605	0.6168432	0.008092256249999999	0.014787353750000003	3.920365303308824E-4	6.212156387867649E-4
857.2411	810.9375	663.0	0.67040956	0.9178983	0.009136677058823529	0.017709123529411758	6.143651816608999E-5	1.7186881055363264E-4
864.1765	821.353	680.0	0.6604731	0.98798156	-5.844976470588191E-4	0.004122544705882358	-5.718338062283734E-4	-7.992105190311412E-4
869.2288	828.84314	696.0	0.4532443	0.7593093	-0.012951800000000003	-0.014292016250000004	-7.72956397058824E-4	-0.0011509100597426477
873.0	836.0	713.0	0.20501179	0.42999828	-0.014601912352941176	-0.01937123647058823	-9.706543252595137E-5	-2.987776600346016E-4
876.75604	841.13403	729.0	0.0893389	0.21157877	-0.007229555625	-0.013651219375	4.607722954963235E-4	3.5750106847426443E-4
880.56494	849.1299	746.0	0.10004613	0.23449546	6.298370588235293E-4	0.0013480405882352936	4.6231721669550167E-4	8.823094096020762E-4
885.5097	857.8495	762.0	0.19381212	0.40089527	0.0058603743750000005	0.010399988125000002	3.269085822610294E-4	5.657467210477943E-4
890.026	867.04333	779.0	0.26833335	0.5529871	0.004383601764705884	0.008946578235294114	-8.686897707612451E-5	-8.5494699394464E-5
894.73035	877.55054	796.0	0.30554745	0.6597015	0.0021890647058823514	0.006277317647058829	-1.2909041522491367E-4	-1.5701532871972263E-4
898.56055	886.90137	812.0	0.2951844	0.68179995	-6.47690624999999E-4	0.0013811531249999995	-1.772972081801469E-4	-3.0601028262867687E-4
903.13617	896.5603	829.0	0.26033986	0.6260771	-0.002049678823529414	-0.0032778147058823526	-8.246989403114206E-5	-2.7405693122837366E-4
907.1505	906.4514	846.0	0.24386698	0.58972555	-9.689929411764687E-4	-0.0021383264705882358	6.356975778546738E-5	6.702871972318334E-5
913.42175	921.26526	863.0	0.2940918	0.7002072	0.0029544011764705883	0.006498920588235293	2.307878892733563E-4	5.08073356401384E-4
919.0937	939.6456	879.0	0.3554823	0.97051996	0.0038369062499999974	0.016894547499999996	5.515656709558807E-5	6.49726681985294E-4
923.56085	960.0564	895.0	0.35675052	1.2935721	7.926375000000263E-5	0.020190758750000003	-2.3485265624999968E-4	2.0601320312500044E-4
927.2024	977.91064	912.0	0.28622395	1.3917524	-0.004148621764705883	0.005775311764705876	-2.4869914792387563E-4	-8.479674697231839E-4
930.98535	1004.7805	928.0	0.2314607	1.5127962	-0.003422703125000001	0.007565237500000002	4.536991498161762E-5	1.118703584558829E-4
932.84875	1031.8828	945.0	0.122695826	1.6657683	-0.0063979337647058826	0.008998358823529421	-1.7501356704152245E-4	8.430125432525995E-5
934.0	1053.9111	962.0	0.06086492	1.6893895	-0.0036371121176470584	0.001389482352941177	1.6240127335640143E-4	-4.47580968858132E-4
934.3365	1080.2896	978.0	-0.0077783363	1.6421552	-0.00429020351875	-0.002952143750000011	-4.081821256893384E-5	-2.7135163143382425E-4
934.0	1104.5	995.0	-0.0742378	1.5458864	-0.00390938021764706	-0.005662870588235284	2.2401370653114122E-5	-1.5945451989619254E-4
935.0	1122.5206	1011.0	-0.045309458	1.2547768	0.0018080213750000006	-0.018194350000000012	3.5733759954044127E-4	-7.832174632352955E-4
933.74194	1144.0966	1028.0	-0.04972754	1.1805699	-2.5988717647058845E-4	-0.004365111764705874	-1.2164167949826994E-4	8.134846020761258E-4
930.78064	1165.4127	1045.0	-0.13017716	1.1666164	-0.004732330588235294	-8.20794117647056E-4	-2.630849065743944E-4	2.0848927335640106E-4
929.9183	1179.5723	1061.0	-0.14956763	0.98963445	-0.0012119043750000013	-0.011061371875000003	2.2002663832720577E-4	-6.400361098345592E-4
929.0566	1192.604	1078.0	-0.13984919	0.85026515	5.716729411764703E-4	-0.008198194117647061	1.0491631271626302E-4	1.684222210207613E-4
926.16095	1206.7125	1094.0	-0.12988466	0.66845095	6.22783125E-4	-0.011363387500000002	3.1943864889706053E-6	-1.9782458639705882E-4
923.5807	1220.6771	1111.0	-0.12941624	0.6076816	2.755411764706029E-5	-0.0035746676470588203	-3.501347102076116E-5	4.581599913494813E-4
921.3607	1233.8356	1127.0	-0.17706907	0.72536916	-0.0029783018750000004	0.007355472499999995	-1.878659995404413E-4	6.831337591911759E-4
918.0113	1243.4718	1144.0	-0.2049367	0.72371364	-0.0016392723529411767	-9.738352941175944E-5	7.876644247404846E-5	-4.3840329584775024E-4
915.61865	1251.5255	1161.0	-0.18867508	0.5291198	9.565658823529414E-4	-0.011446696470588236	1.5269636678200694E-4	-6.676066435986163E-4
911.49176	1259.0165	1177.0	-0.20423049	0.36003637	-9.722131249999995E-4	-0.010567714375000002	-1.2054868795955881E-4	5.493638097426462E-5
906.6997	1267.7507	1194.0	-0.27018315	0.3312583	-0.0038795682352941174	-0.0016928276470588228	-1.7102088884083047E-4	5.220521604671283E-4
901.8789	1279.2422	1210.0	-0.3121163	0.49846092	-0.002620821875000002	0.010450163749999998	7.867164751838222E-5	7.589369623161763E-4
897.4184	1290.0237	1227.0	-0.31844154	0.65688133	-3.7207294117647116E-4	0.009318847647058828	1.32279349048443E-4	-6.654800605536293E-5
890.5536	1302.7083	1243.0	-0.3756255	0.79474187	-0.0035739974999999986	0.008616283749999995	-2.0012028492647047E-4	-4.391024356617708E-5
883.17566	1314.2366	1260.0	-0.43023583	0.82079035	-0.0032123723529411756	0.001532263529411767	2.1272067474048412E-5	-4.1670707179930754E-4
876.2265	1323.9558	1277.0	-0.49495497	0.7215377	-0.003807008235294118	-0.005838391176470592	-3.497858131487897E-5	-4.3356792387543285E-4
870.63043	1334.7391	1293.0	-0.45402753	0.6249877	0.002557964999999999	-0.006034374999999995	3.978108272058823E-4	-1.2248988970587683E-5
861.4249	1348.5201	1310.0	-0.46651986	0.670551	-7.348429411764704E-4	0.0026801941176470574	-1.9369458477508643E-4	5.126217128027678E-4
850.78	1363.6267	1327.0	-0.5492457	0.82171655	-0.004866225882352937	0.008892091176470588	-2.4302252595155688E-4	3.654057093425606E-4
840.26166	1375.886	1343.0	-0.67758983	0.914539	-0.008021508125	0.005801403125	-1.9720514016544142E-4	-1.9316800321691173E-4
830.0693	1385.9308	1360.0	-0.75246763	0.8405754	-0.0044045764705882414	-0.004350800000000001	2.1276068555363287E-4	-5.971884191176472E-4
821.4695	1394.5305	1376.0	-0.6739786	0.5895788	0.004905564375000004	-0.0156872875	5.818838028492654E-4	-7.085304687499999E-4
813.986	1403.0139	1393.0	-0.4974695	0.39549384	0.010382888235294116	-0.011416762352941175	3.2219552119377125E-4	2.5120736159169564E-4
807.61884	1410.7623	1409.0	-0.37439263	0.34967387	0.007692304375	-0.0028637481249999992	-1.681614912683822E-4	5.345633892463235E-4
802.3072	1417.6929	1426.0	-0.2768776	0.3743207	0.005736178235294118	0.0014498135294117652	-1.1506624351211072E-4	2.5373892084775085E-4
796.9239	1423.0762	1443.0	-0.23897217	0.33495146	0.0022297311764705877	-0.002315837647058825	-2.062615916955018E-4	-2.2150889273356414E-4
792.0043	1427.6638	1459.0	-0.23162794	0.26683092	4.5901437500000045E-4	-0.004257533749999997	-1.106698000919117E-4	-1.2135600643382324E-4
788.52484	1431.4751	1476.0	-0.21324031	0.18469964	0.001081625294117648	-0.004831251764705884	3.662417171280279E-5	-3.374811851211098E-5
783.73663	1435.1755	1492.0	-0.22464168	0.14963411	-7.125856250000014E-4	-0.0021915956250000007	-1.1213818244485308E-4	1.6497850873161768E-4
779.08594	1438.9427	1509.0	-0.2356194	0.15494208	-6.457482352941174E-4	3.1223352941176603E-4	3.931611159169642E-6	1.472840679065745E-4
772.691	1443.4818	1526.0	-0.30942512	0.20269617	-0.00434151294117647	0.0028090641176470588	-2.173979238754325E-4	1.4687238754325252E-4
762.5635	1450.9576	1542.0	-0.4850055	0.33389995	-0.010973773749999999	0.00820023625	-4.1451630055147057E-4	3.369482582720588E-4
751.7331	1457.6135	1559.0	-0.6970672	0.4495939	-0.012474217647058824	0.006805526470588234	-8.826140570934267E-5	-8.204175173010383E-5
742.5	1465.0	1575.0	-0.7592929	0.51850355	-0.003889106250000003	0.004306853125000003	5.365694623161763E-4	-1.5616708409926447E-4
736.147	1468.9265	1592.0	-0.60897404	0.42850995	0.008842285882352944	-0.005293741176470592	7.489054195501734E-4	-5.647408412629762E-4
730.2152	1473.5232	1609.0	-0.4174871	0.30194512	0.011263937647058823	-0.007444989999999998	1.4245010380622817E-4	-1.2654404844290623E-4
722.23846	1479.5712	1625.0	-0.31585208	0.24190533	0.006352188750000001	-0.0037524868750000006	-3.0698430606617636E-4	2.3078144531249982E-4
712.5727	1486.2563	1642.0	-0.42745543	0.3153539	-0.006564902941176474	0.00432050411764706	-7.59828923010381E-4	4.748818230968859E-4
703.36096	1491.7834	1658.0	-0.56526667	0.37028557	-0.008613202499999997	0.0034332293749999993	-1.280187224264702E-4	-5.5454671415441285E-5
693.75696	1496.5458	1675.0	-0.6493061	0.37215796	-0.0049434958823529425	1.1014058823529421E-4	2.1586509515570906E-4	-1.9547581098615914E-4
684.4812	1501.1113	1691.0	-0.6383837	0.28940135	6.826499999999999E-4	-0.0051722881250000005	3.516341176470589E-4	-3.3015179457720594E-4
673.896	1505.8624	1708.0	-0.6124975	0.23474291	0.0015227176470588217	-0.0032152023529411766	4.9415743944636574E-5	1.1512269247404847E-4
664.5	1510.0	1725.0	-0.6074815	0.24042846	2.9505882352941296E-4	3.344441176470595E-4	-7.221522491349463E-5	2.0880273356401388E-4
652.85004	1514.7167	1742.0	-0.6530272	0.26306534	-0.002679158823529413	0.0013315811764705865	-1.7495397923875447E-4	5.865512110726629E-5
635.90204	1519.5245	1758.0	-0.84557325	0.2779483	-0.012034128125000002	9.30185E-4	-5.846855813419118E-4	-2.5087261029411653E-5
616.54614	1525.4362	1774.0	-1.1153313	0.31045404	-0.016859878124999998	0.0020316087500000003	-3.016093749999998E-4	6.883898437500002E-5
603.6603	1529.097	1791.0	-1.1379265	0.29165947	-0.0013291294117647081	-0.0011055629411764712	9.13573453719723E-4	-1.8453951124567479E-4
588.2703	1531.7177	1808.0	-1.0700245	0.22542432	0.003994235294117654	-0.003896185294117645	3.1313910034602135E-4	-1.6415425605536318E-4
569.18994	1534.781	1824.0	-0.99897397	0.1543416	0.004440658124999997	-0.004442670000000001	2.790142693014639E-5	-3.4155294117647244E-5
553.4256	1538.3936	1841.0	-1.0013611	0.13060668	-1.4041941176470678E-4	-0.0013961717647058818	-2.6947514922145315E-4	1.792057785467129E-4
537.7207	1541.1732	1857.0	-1.0188383	0.14831111	-0.001092325000000005	0.0011065268749999996	-5.9494099264706145E-5	1.564186649816176E-4
518.69775	1543.8837	1874.0	-1.0685614	0.1737753	-0.002924888235294119	0.0014978935294117646	-1.0779783737024199E-4	2.302156790657441E-5
493.22723	1546.341	1891.0	-1.2565002	0.16161893	-0.011055223529411762	-7.150805882352941E-4	-4.782550173010378E-4	-1.301749480968858E-4
471.69684	1548.2094	1907.0	-1.4673965	0.118829116	-0.013181018749999995	-0.0026743633749999997	-1.3286220128676458E-4	-1.224551741727941E-4
452.0303	1548.0	1924.0	-1.4944406	0.034367114	-0.0015908294117647002	-0.00496835305882353	6.817758434256055E-4	-1.3494056963667827E-4
429.14093	1548.0	1940.0	-1.4164318	-0.029106364	0.004875549999999992	-0.003967092375	4.041487132352933E-4	6.257879273897064E-5
412.26224	1546.1578	1957.0	-1.1888257	-0.112825446	0.01338859411764706	-0.004924651882352941	5.007673010380628E-4	-5.632702984429065E-5
397.92157	1544.2402	1973.0	-0.9163431	-0.17018631	0.0170301625	-0.0035850540000000007	2.2759802389705878E-4	8.372486764705877E-5
382.05136	1541.6781	1990.0	-0.8069588	-0.19320494	0.006434370588235294	-0.0013540370588235285	-6.232818771626298E-4	1.3123629065743957E-4
364.0793	1538.0159	2007.0	-0.8167179	-0.23258142	-5.740647058823542E-4	-0.002316263529411766	-4.122608996539793E-4	-5.6601557093425734E-5
345.62054	1533.1241	2023.0	-0.9855708	-0.30443737	-0.010553306249999998	-0.004490996874999998	-6.237025965073528E-4	-1.3592083409926452E-4
333.05075	1528.4431	2040.0	-1.0217161	-0.33840847	-0.002126194117647055	-0.001998300000000002	4.957124783737026E-4	1.4662922794117625E-4
321.06262	1521.5312	2057.0	-0.84714323	-0.4078495	0.010268992352941169	-0.0040847664705882325	7.291286159169544E-4	-1.227333217993077E-4
307.35257	1513.63	2073.0	-0.68566287	-0.47233924	0.0100925225	-0.004030608750000001	-1.1029365808823085E-5	3.3848575367644647E-6
296.421	1506.2806	2090.0	-0.58616936	-0.51373214	0.005852559411764709	-0.002434876470588236	-2.494095934256053E-4	9.386660467128032E-5
286.78046	1496.7804	2106.0	-0.5612153	-0.5713043	0.00155962875	-0.003598259999999999	-2.6830816636029434E-4	-7.27114705882352E-5
277.41995	1487.4199	2123.0	-0.5408415	-0.6139783	0.0011984588235294117	-0.0025102352941176465	-2.124528979238755E-5	6.40014532871972E-5
268.83005	1477.8301	2140.0	-0.45990032	-0.6255243	0.0047612458823529415	-6.791764705882386E-4	2.0957570934256059E-4	1.077093425605534E-4
261.0619	1470.0619	2156.0	-0.41990936	-0.5833418	0.0024994349999999978	0.0026364062500000007	-1.4136318014705898E-4	2.0722392003676496E-4
248.85219999999998	1460.2102	2173.0	-0.54743207	-0.55389893	-0.007501335882352944	0.0017319335294117652	-5.882806401384084E-4	-5.320427768166091E-5
233.75363	1445.7537	2190.0	-0.75657344	-0.66129214	-0.012302433529411764	-0.006317247647058825	-2.8241750865051887E-4	-4.7348124567474063E-4
215.36574	1424.039	2206.0	-1.0475228	-1.0470699	-0.018184335000000003	-0.024111110000000005	-3.676188419117649E-4	-0.0011121163970588238
200.90799	1403.885	2223.0	-1.1635933	-1.4069651	-0.006827676470588233	-0.02117030588235294	6.680387370242217E-4	1.7298847750865082E-4
190.49585	1391.595	2239.0	-1.0264585	-1.396363	0.008570925000000007	6.626312500000037E-4	9.62412591911765E-4	0.001364558570772059
180.31778	1374.1963	2256.0	-0.67454666	-1.1028138	0.020700696470588233	0.017267599999999998	7.135159688581309E-4	9.767628676470585E-4
168.75958	1352.226	2272.0	-0.48221892	-1.0133647	0.012020483749999998	0.005590568750000011	-5.425132950367647E-4	-7.298144531249992E-4
156.3747	1334.1663	2289.0	-0.5429602	-1.1184729	-0.003573016470588236	-0.006182835294117652	-9.172647188581314E-4	-6.925531790657448E-4
147.06976	1320.6221	2306.0	-0.6511901	-1.1277149	-0.006366464705882352	-5.436470588235278E-4	-1.6432048442906565E-4	3.317169550173014E-4
140.02838	1307.0568	2322.0	-0.5627841	-0.932086	0.005525374999999999	0.01222680625	7.432399816176469E-4	7.981533318014704E-4
130.9494	1282.8483	2339.0	-0.45025772	-0.9368254	0.006619198823529414	-2.787882352941212E-4	6.434257785467145E-5	-7.356232050173012E-4
125.75757999999999	1265.3535	2355.0	-0.3129928	-1.1087633	0.008579057499999997	-0.010746118749999992	1.2249116727941148E-4	-6.542081571691169E-4
122.95512	1253.8654	2372.0	-0.17931879	-1.0647246	0.00786317705882353	0.0025905117647058817	-4.211061418685101E-5	7.845076773356397E-4
120.1098	1238.098	2389.0	-0.105030045	-0.91270834	0.004369926176470589	0.008942132941176465	-2.0548534602076127E-4	3.736247750865049E-4
118.24151	1219.6566	2405.0	-0.012530757	-0.80652183	0.0057812055	0.006636656875000001	8.82049577205882E-5	-1.4409225413602902E-4
117.0	1201.3615	2421.0	0.0102074845	-0.9655143	0.00142114009375	-0.009937029375000003	-2.72504087890625E-4	-0.0010358553906250003
117.0	1189.0	2438.0	0.011098878	-1.1060975	5.243491176470581E-5	-0.008269599999999995	-8.05120695285467E-5	9.808408088235343E-5
117.0	1174.8275	2455.0	0.048831817	-0.9201841	0.0022195846470588233	0.010936082352941176	1.2747939619377161E-4	0.0011297460207612454
119.3615	1153.0236	2472.0	0.12396029	-0.925399	0.0044193219411764705	-3.067588235294131E-4	1.2939631141868513E-4	-6.61343598615917E-4
121.20528999999999	1132.7417	2488.0	0.1708615	-1.121656	0.002931325625	-0.012266062500000001	-9.299976976102941E-5	-7.474564797794117E-4
125.13883999999999	1120.5835	2505.0	0.2346122	-1.1343582	0.0037500411764705877	-7.47188235294124E-4	4.815973832179928E-5	6.775808391003457E-4
127.99000000000001	1109.03	2521.0	0.2577684	-0.9492131	0.001447262500000001	0.011571568750000004	-1.4392366727941167E-4	7.69922311580883E-4
132.53616	1092.3915	2538.0	0.27059957	-0.64969236	7.547747058823532E-4	0.017618867058823533	-4.073457612456752E-5	3.5572342993079583E-4
139.24632	1073.5122	2554.0	0.35814473	-0.7867732	0.005471572500000001	-0.008567552499999999	2.9479986213235297E-4	-0.0016366512224264707
144.93214	1059.4917	2571.0	0.4258784	-1.01663	0.003984333529411763	-0.013520988235294115	-8.748464532871986E-5	-2.913785726643598E-4
150.61258	1049.3124	2588.0	0.42976618	-0.9390543	2.2869294117647103E-4	0.0045632764705882305	-2.2092003460207603E-4	0.0010637802768166085
157.70563	1039.8679	2604.0	0.42664465	-0.5942738	-1.9509562499999897E-4	0.021548781250000003	-2.6486785386029375E-5	0.0010615940487132358
165.20012	1026.8998	2621.0	0.43737358	-0.45942053	6.311135294117629E-4	0.007932545294117646	4.860053849480952E-5	-8.00955056228374E-4
171.529	1014.7656	2638.0	0.44423446	-0.5552409	4.0358117647058903E-4	-0.005636492352941179	-1.3384256055363169E-5	-7.981786851211074E-4
178.08337	1003.83325	2654.0	0.44002622	-0.71186525	-2.630149999999984E-4	-0.009789021874999998	-4.166226102941172E-5	-2.595330951286762E-4
182.80959	993.3174	2671.0	0.35403115	-0.74056125	-0.005058533529411765	-0.0016879999999999968	-2.820893252595157E-4	4.7653069852941185E-4
187.6308	984.7384	2687.0	0.26326764	-0.60130733	-0.0056727193749999995	0.008703369999999995	-3.838661534926466E-5	6.494606249999995E-4
192.1618	977.11755	2704.0	0.21893264	-0.43651512	-0.002607941176470589	0.00969365941176471	1.8028107050173004E-4	5.825231833910085E-5
197.86412	967.8932	2720.0	0.25639147	-0.4085476	0.002341176875	0.001747969999999998	3.093198782169118E-4	-4.966055882352945E-4
206.22588	955.8838	2737.0	0.3819674	-0.5361145	0.007386819411764706	-0.007503935294117649	2.9680250216262977E-4	-5.44229723183391E-4
215.55725	943.8198	2754.0	0.5485543	-0.7011147	0.009799229411764709	-0.009705894117647055	1.4190647058823547E-4	-1.295269896193768E-4
225.5113	931.1864	2770.0	0.6711638	-0.84461224	0.007663093749999995	-0.008968596250000002	-1.3350847886029458E-4	4.60811167279408E-5
234.40651	921.5935	2787.0	0.68020266	-0.78676766	5.316976470588225E-4	0.0034026223529411786	-4.194938884083043E-4	7.277187413494813E-4
248.29354999999998	910.7484	2803.0	0.74575275	-0.6583198	0.004096880625	0.008027991249999998	2.228239361213236E-4	2.890855560661762E-4
261.26672	899.6416	2820.0	0.8013937	-0.5827471	0.003272997058823531	0.0044454529411764735	-4.8463739186851146E-5	-2.1073754757785438E-4
274.87622	886.8878	2837.0	0.8869227	-0.64883196	0.005031117647058821	-0.0038873447058823543	1.0341885813148768E-4	-4.901645674740487E-4
287.07303	875.60583	2853.0	0.9029061	-0.7547662	9.989625000000057E-4	-0.006620890000000004	-2.52009696691176E-4	-1.7084658088235312E-4
294.67838	867.32166	2869.0	0.7045121	-0.69725716	-0.012399625000000004	0.0035943150000000007	-8.374117187500006E-4	6.384503125000003E-4
300.29324	861.7068	2886.0	0.38100746	-0.44117135	-0.01902968470588235	0.01506387117647059	-3.9000351211072626E-4	6.746797750865053E-4
304.68246	858.3175	2903.0	0.17032744	-0.18900423	-0.012392942352941179	0.014833360000000002	3.9039660899653955E-4	-1.355948096885808E-5
311.86682	854.5665	2919.0	0.13167344	-0.039734054	-0.0024158749999999996	0.009329386	6.235667095588237E-4	-3.439983750000001E-4
343.32733	850.8104	2936.0	0.95397097	-0.06737864	0.04837044294117647	-0.0016261521176470593	0.0029874304671280274	-6.444434186851212E-4
383.5476	846.0646	2953.0	2.132627	-0.16256426	0.06933270764705882	-0.005599154117647058	0.0012330743944636675	-2.3370599999999995E-4
414.99103	841.22424	2969.0	2.9074411	-0.26995072	0.04842588125	-0.006711653749999999	-0.0013066766498161762	-6.953122702205882E-5
423.1023	838.22437	2986.0	2.215901	-0.2768061	-0.040678829411764685	-4.0325764705882483E-4	-0.005241453568339098	3.71082123702422E-4
427.31686	837.34155	3003.0	0.65730214	-0.14907512	-0.09168228588235294	0.007513587058823529	-0.0030002033217993093	4.656967474048443E-4
431.0642	836.4679	3019.0	-0.5125746	-0.012732319	-0.07311729624999999	0.0085214250625	0.0011603118520220595	6.29898752297795E-5
433.46057	836.0	3036.0	-0.63430995	0.055141754	-0.007160902941176472	0.003992592529411765	0.0038797878416955015	-2.664019137110727E-4
436.25574	836.0	3052.0	-0.3018433	0.06893153	0.020779165625000002	8.618610000000002E-4	0.0017462542853860295	-1.956707205882353E-4
440.42642	835.0	3069.0	0.10330341	0.009077248	0.023832159411764704	-0.0035208401176470595	1.7958786980968837E-4	-2.578059480968859E-4
474.4748	836.0614	3085.0	0.9719358	0.01589081	0.054289524375	4.258476249999999E-4	0.0019035853102022061	2.466679839154412E-4
496.7426	835.02856	3102.0	1.7861552	0.019356515	0.047895258823529414	2.0386500000000018E-4	-3.7613326773356396E-4	-1.305780147058822E-5
513.8151	833.1693	3118.0	2.053319	-0.045109402	0.016697737500000004	-0.0040291198125	-0.0019498450827205882	-2.6456155078125E-4
521.2108	833.0	3135.0	1.4073118	-0.07755513	-0.03800042352941177	-0.0019085722352941176	-0.0032175388840830453	1.247380927768166E-4
524.6365	833.0	3152.0	0.3091097	-0.061299592	-0.06460012352941176	9.562081176470588E-4	-0.0015646882352941171	1.6851649134948094E-4
526.46	833.0	3168.0	-0.4267469	-0.012212962	-0.0459910375	0.003067914375	0.001163067876838235	1.3198164108455882E-4
528.3845	833.0	3185.0	-0.3130729	0.041710205	0.006686705882352941	0.003171951	0.0030986907871972317	6.119801470588245E-6
531.2135	834.0	3202.0	-0.15163857	0.061587706	0.00949613705882353	0.0011692647647058823	1.652606574394464E-4	-1.1780507266435985E-4
565.89215	840.5509	3218.0	0.8855618	0.20082134	0.06482502312499999	0.008702102125	0.003458055379136029	4.708023350183823E-4
583.1345	843.01917	3235.0	1.643356	0.30618125	0.04457612941176471	0.006197641764705884	-0.001191111394896193	-1.4732119766435974E-4
590.784	843.928	3251.0	1.66485	0.27455318	0.0013433749999999939	-0.0019767543750000005	-0.002702047150735295	-5.108997587316178E-4
595.59064	845.7953	3268.0	0.90358555	0.15089567	-0.044780261764705884	-0.007273971176470588	-0.002713155103806228	-3.116009883217993E-4
597.67975	846.6798	3285.0	-0.05130381	0.018878257	-0.05616996235294117	-0.007765730176470588	-6.699823875432523E-4	-2.8927000000000026E-5
600.5869	847.5869	3301.0	-0.46105313	-0.025819462	-0.0256093325	-0.0027936074375	0.0019100393658088234	3.107576711856618E-4
602.5	848.0	3318.0	-0.11559227	0.031002408	0.020321227058823527	0.0033424629411764706	0.002701797621107266	3.6094531639273357E-4
604.39215	850.3921	3334.0	0.011956413	0.06575089	0.0079717926875	0.0021717801250000007	-7.718396482077204E-4	-7.316767601102937E-5
634.9718	871.6478	3351.0	0.7912326	0.59350437	0.045839775705882345	0.031044322352941175	0.0022275284128460203	0.001698384836937716
651.4471	882.2555	3367.0	1.4707141	1.0387883	0.04246759375	0.027830245625	-2.107613722426467E-4	-2.008797954963235E-4
662.9565	888.9783	3384.0	1.5944868	1.080198	0.00728074705882354	0.0024358647058823524	-0.002069814511245674	-0.0014937871128892733
670.5718	894.67883	3401.0	1.0907934	0.69130176	-0.029629023529411776	-0.022876249411764707	-0.002171162975778548	-0.0014889478892733564
674.5288	897.7644	3417.0	0.2583638	0.14960945	-0.05202685	-0.033855769375	-0.001399864154411764	-6.862199977022056E-4
677.663	900.66296	3434.0	-0.2301585	-0.11478315	-0.02873660588235294	-0.01555250588235294	0.0013700143598615918	0.0010766625583910033
679.53394	903.53394	3451.0	-0.096322924	0.037452657	0.00787268094117647	0.008955047470588236	0.0021534874602076124	0.0014416207854671282
682.82806	906.8281	3467.0	-0.027680414	0.09040729	0.004290156875	0.0033096645625	-2.2390775413602936E-4	-3.5283643175551473E-4
701.38434	919.4613	3484.0	0.45522597	0.36780602	0.028406257882352938	0.01631757235294118	0.0014185941769031141	7.651710464965399E-4
717.48956	938.86194	3500.0	1.0414124	0.9446498	0.036636651875	0.036052736249999995	5.143996245404415E-4	0.001233447743566176
726.184	951.2761	3517.0	1.1523428	1.2211957	0.006525317647058822	0.016267405882352943	-0.0017712549545847753	-0.0011638429628027679
730.8817	961.7042	3533.0	0.86604905	1.1750512	-0.017893359375	-0.002884031250000002	-0.0015261673138786765	-0.001196964820772059
734.6996	968.5493	3550.0	0.2355662	0.711083	-0.03708722647058823	-0.027292247058823525	-0.0011290510056228369	-0.0014357774005190308
737.45416	974.9083	3566.0	-0.16034852	0.22802955	-0.02474467	-0.030190840625	7.714097794117643E-4	-1.811620978860297E-4
741.2898	984.5143	3583.0	-0.04778473	0.19528824	0.006621399411764706	-0.0019259594117647055	0.0018450629065743943	0.001662640071366782
748.11127	1000.806	3600.0	0.20051165	0.5925926	0.014605669411764707	0.023370844705882354	4.6966294117647067E-4	0.0014880473010380625
756.83203	1022.3969999999999	3617.0	0.4358034	1.1142533	0.013840691176470589	0.030685923529411758	-4.4998719723183454E-5	4.30298754325259E-4
764.1156	1039.2312	3633.0	0.5738598	1.4432027	0.008628525000000001	0.02055933750000001	-3.257603860294117E-4	-6.329116268382342E-4
767.3555	1050.0665	3650.0	0.47643173	1.2171494	-0.005731062941176472	-0.01329725294117647	-8.446816435986161E-4	-0.001991564143598617
769.0481	1063.3845	3666.0	0.21663292	0.8317437	-0.016237425625	-0.024087856250000005	-6.566476677389705E-4	-6.744127068014709E-4
769.0	1079.0284	3683.0	-0.043744273	0.63858616	-0.015316305470588236	-0.011362208235294116	5.4183538494809635E-5	7.485675302768169E-4
768.0	1095.493	3700.0	-0.1986333	0.79221433	-0.009111119235294118	0.009036951176470586	3.65010955017301E-4	0.0011999505536332178
767.0	1107.2406	3716.0	-0.20565748	0.9413231	-4.3901124999999944E-4	0.009319298125	5.420067490808824E-4	1.7646684283088377E-5
766.0	1116.5468	3733.0	-0.15540403	0.75773954	0.0029560852941176476	-0.01079903294117647	1.9971156141868513E-4	-0.0011834312391868513
766.0	1127.9658	3749.0	-0.08039106	0.53748065	0.004688310625	-0.013766180624999999	1.0826408318014702E-4	-1.8544673023897056E-4
767.0	1138.3745	3766.0	0.018478151	0.47269145	0.00581583594117647	-0.0038111294117647056	6.63250185986159E-5	5.855912478373702E-4
765.7743	1149.3541	3783.0	0.028978843	0.5591886	6.176877647058823E-4	0.005088067647058825	-3.057734221453287E-4	5.234821799307959E-4
764.8741	1157.5037	3799.0	-0.016944008	0.59902686	-0.0028701781875	0.002489891250000001	-2.1799162201286765E-4	-1.623860248161765E-4
761.9107	1164.1339	3815.0	-0.12616453	0.4777637	-0.006826282625	-0.007578947500000002	-2.4725652734375E-4	-6.293024218750002E-4
760.14325	1168.7135	3832.0	-0.20074506	0.29445872	-0.004387090000000001	-0.010782645882352941	1.4348191911764703E-4	-1.884528460207611E-4
758.1996	1172.6008	3848.0	-0.19013289	0.14115766	6.632606250000003E-4	-0.009581316250000001	3.1564691406250005E-4	7.508310202205876E-5
755.3122	1175.6879	3865.0	-0.17048007	0.07988707	0.0011560482352941169	-0.0036041523529411756	2.8987506487889212E-5	3.5159787629757795E-4
753.44025	1179.6792	3882.0	-0.14743152	0.10302214	0.0013557970588235295	0.001360886470588235	1.1749930795847803E-5	2.9206110726643595E-4
750.02386	1183.9762	3898.0	-0.15575278	0.18503962	-5.200787499999998E-4	0.005126092499999999	-1.1724223805147058E-4	2.3532537683823527E-4
747.2103	1187.7897	3915.0	-0.18462077	0.23312402	-0.0016981170588235284	0.0028284941176470587	-6.929637110726639E-5	-1.3515284602076122E-4
744.64307	1192.5354	3932.0	-0.18314756	0.27188158	8.665941176470603E-5	0.0022798564705882366	1.0498685121107262E-4	-3.227280276816601E-5
740.82837	1196.1716	3948.0	-0.21200965	0.2703872	-0.0018038806250000004	-9.339875000000109E-5	-1.1815875229779416E-4	-1.4832845128676485E-4
736.98035	1204.0393	3965.0	-0.24509649	0.34857655	-0.0019462847058823534	0.004599373529411764	-8.376710640138409E-6	2.7604542820069207E-4
729.4516	1216.2097	3981.0	-0.33783466	0.56344295	-0.0057961356250000005	0.01342915	-2.4061568244485295E-4	5.518610294117648E-4
720.1529	1232.1554	3998.0	-0.5223699	0.9107047	-0.010855014117647062	0.020427161764705885	-2.975810878027683E-4	4.11647750865052E-4
710.78735	1247.4977	4015.0	-0.6658933	1.1615534	-0.008442552941176469	0.014755805882352943	1.419094809688584E-4	-3.3360916955017307E-4
701.5	1259.0	4031.0	-0.7139065	1.1100869	-0.0030008249999999986	-0.003216656250000005	3.401079963235294E-4	-0.0011232788832720593
691.93744	1272.8876	4048.0	-0.6669178	0.8972204	0.0027640411764705878	-0.01252155882352941	3.391097750865051E-4	-5.473472102076121E-4
683.8228	1288.3544	4065.0	-0.56726205	0.81595933	0.005862102941176473	-0.004780062941176473	1.8223892733564028E-4	4.5538211072664335E-4
675.4039	1300.0432	4081.0	-0.5016525	0.753873	0.004100596875000001	-0.003880395624999998	-1.1009412913602949E-4	5.6229207261029716E-5
670.9053	1307.1895	4098.0	-0.37123525	0.61658955	0.007671602941176466	-0.008075497058823529	2.100591803633215E-4	-2.4677067257785474E-4
666.0971	1310.9028	4114.0	-0.250516	0.35351136	0.007544953125	-0.016442386875000003	-7.915613511029138E-6	-5.229306135110296E-4
663.3693	1313.8153	4131.0	-0.11490506	0.010871928	0.00797711411764706	-0.020155260705882354	2.5421234861591715E-5	-2.1840434299307947E-4
659.53577	1315.732	4147.0	-0.08543241	-0.109145515	0.0018420406250000002	-0.0075010901875	-3.834420932904412E-4	7.908856573988971E-4
655.75653	1318.2435	4164.0	-0.13351782	-0.05977673	-0.0028285535294117654	0.002904046176470588	-2.747408326124568E-4	6.120668449394464E-4
652.0	1320.5	4181.0	-0.20524779	0.052484304	-0.00421941	0.006603590235294118	-8.181508650519026E-5	2.1762023875432528E-4
648.2299	1322.385	4197.0	-0.22639409	0.099442914	-0.0013216437499999987	0.0029349131249999994	1.8111039062500007E-4	-2.292923193933824E-4
643.4193	1324.2904	4214.0	-0.272917	0.1116264	-0.002736641764705884	7.16675647058824E-4	-8.32351773356403E-5	-1.304845575259515E-4
635.3989	1326.1503	4230.0	-0.37245587	0.10607393	-0.006221179375	-3.4702937500000024E-4	-2.1778360064338227E-4	-6.648156387867652E-5
625.96155	1328.0077	4247.0	-0.5407981	0.09707032	-0.009902484117647055	-5.296241176470586E-4	-2.1654733780276792E-4	-1.0740867214532843E-5
616.30365	1330.9392	4263.0	-0.67318004	0.13809744	-0.008273871250000002	0.002564194999999999	1.0178830422794081E-4	1.933636948529411E-4
607.76996	1334.615	4280.0	-0.69486976	0.19128194	-0.0012758658823529426	0.0031285000000000015	4.1164737456747405E-4	3.319441176470602E-5
599.1425	1339.4287	4296.0	-0.6130712	0.27485144	0.005112409999999998	0.0052230937499999994	3.992672426470588E-4	1.3091210937499987E-4
589.98883	1344.8066	4313.0	-0.5259226	0.3467162	0.005126388235294119	0.00422733882352941	8.222491349483188E-7	-5.8573819204152305E-5
577.7136	1351.8779	4330.0	-0.596346	0.42426878	-0.004142552941176472	0.004561916470588238	-5.452318339100347E-4	1.968103806228397E-5
565.867	1358.422	4347.0	-0.72446555	0.46226522	-0.007536444117647057	0.002235084705882351	-1.9964065743944618E-4	-1.368724567474051E-4
552.15424	1365.0547	4363.0	-0.8544513	0.46560603	-0.008124109375	2.088006250000017E-4	-3.672907858455899E-5	-1.2664275505514682E-4
540.25146	1369.3743	4380.0	-0.8619267	0.38281837	-4.397294117647071E-4	-0.004869862352941175	4.520223507785467E-4	-2.9874488105536336E-4
528.0183	1373.9939	4396.0	-0.8132798	0.30249256	0.003040431250000003	-0.005020363125	2.175100413602944E-4	-9.406298253676528E-6
518.687	1375.8625	4413.0	-0.66862875	0.16877456	0.008508885294117648	-0.007865764705882355	3.2167376730103794E-4	-1.67376563581315E-4
509.06615999999997	1377.7867	4429.0	-0.55289257	0.0615486	0.007233511249999998	-0.006701622499999999	-7.971087775735311E-5	7.275888786764727E-5
502.112	1378.0	4446.0	-0.4291927	-0.01944964	0.007276462941176474	-0.004764602352941176	2.5265700692044532E-6	1.1394236159169546E-4
496.9408	1378.0	4462.0	-0.3065297	-0.07069102	0.007666437499999998	-0.0032025862499999993	2.437340992647027E-5	9.762600643382354E-5
493.04715	1378.0	4479.0	-0.18049785	-0.07542931	0.007413638235294119	-2.787229411764709E-4	-1.4870544982698735E-5	1.719919593425605E-4
489.40384	1376.7019	4496.0	-0.11343234	-0.081513196	0.003945029999999999	-3.578756470588233E-4	-2.0403577854671297E-4	-4.656041522491317E-6
484.33075	1373.5538	4512.0	-0.13157792	-0.15358582	-0.0011340987499999988	-0.004504539000000001	-3.1744554687499984E-4	-2.5916645955882363E-4
472.5888	1363.6476	4529.0	-0.41597414	-0.39860165	-0.016729189411764704	-0.014412695882352939	-9.173582742214532E-4	-5.82832757785467E-4
461.43756	1353.3751	4546.0	-0.69054437	-0.6820985	-0.016151190000000003	-0.016676285294117653	3.399996539792361E-5	-1.3315231833910084E-4
448.98834	1340.9884	4562.0	-0.9200406	-0.92268926	-0.014343514374999998	-0.015036922499999994	1.129797265625003E-4	1.0246017463235368E-4
434.7551	1331.2537	4579.0	-1.002027	-0.9182815	-0.004822729411764707	2.59279999999999E-4	5.600461743079583E-4	8.997766176470584E-4
422.8062	1322.8062	4595.0	-0.9192504	-0.7033784	0.005173537499999999	0.01343144375	6.247666819852941E-4	8.232602343750001E-4
414.34842	1314.3484	4612.0	-0.69146585	-0.49366525	0.013399091176470587	0.01233606764705882	4.8385609861591693E-4	-6.443388840830472E-5
406.45367	1303.6805	4629.0	-0.49220952	-0.48461998	0.011720960588235296	5.320747058823526E-4	-9.87135640138406E-5	-6.943525259515569E-4
399.86084	1291.0065	4645.0	-0.31657043	-0.6157282	0.010977443125	-0.008194263749999996	-4.646984145220603E-5	-5.453961534926468E-4
393.52545	1278.1696	4662.0	-0.24412462	-0.80671275	0.004261518235294119	-0.011234385294117648	-3.9505440527681654E-4	-1.7883067906574422E-4
385.73843	1265.6077	4679.0	-0.33484054	-0.8785675	-0.005336230588235296	-0.004226749999999998	-5.645734602076126E-4	4.1221384083045E-4
376.52713	1254.6326	4695.0	-0.45831048	-0.8236916	-0.00771687125	0.0034297437499999986	-1.4879004136029398E-4	4.785308593749998E-4
366.77042	1240.7334	4712.0	-0.59450144	-0.7364159	-0.008011232941176472	0.00513386470588235	-1.7315393598615993E-5	1.0024240916955008E-4
358.0369	1221.5923	4728.0	-0.63488436	-0.90613925	-0.0025239324999999993	-0.010607709374999996	3.4295627757352954E-4	-9.838483800551467E-4
352.76108	1204.6638	4745.0	-0.5109232	-1.1429807	0.007291832941176472	-0.013931850000000008	5.773979671280277E-4	-1.955376838235301E-4
349.52264	1193.6132	4761.0	-0.26880118	-1.0763214	0.015132626250000003	0.0041662062499999986	4.900495818014707E-4	0.0011311285156250005
349.0	1186.7427	4778.0	-0.014976287	-0.6832563	0.014930876058823529	0.023121476470588237	-1.18676583044985E-5	0.0011150158953287198
349.0	1181.2197	4795.0	0.14300022	-0.24816857	0.009292735705882354	0.025593395882352942	-3.3165531487889264E-4	1.4540702422145325E-4
349.0	1175.4249	4811.0	0.17258456	-0.033270694	0.0018490212499999992	0.01343111725	-4.652321534926472E-4	-7.601424145220589E-4
350.0032	1168.9872	4828.0	0.1358584	-0.14326873	-0.002160362352941177	-0.006470472705882353	-2.3584609429065743E-4	-0.0011706817621107268
350.0	1159.5326	4844.0	0.093519814	-0.3705236	-0.002646161624999999	-0.014203429375	-3.0362454503676372E-5	-4.833097918198529E-4
351.77216	1150.9114	4861.0	0.07374898	-0.5769097	-0.0011629902352941178	-0.01214035882352941	8.724537586505183E-5	1.2135709126297588E-4
353.67667	1143.97	4877.0	0.11694661	-0.590011	0.002699851875	-8.188312499999989E-4	2.4142763189338235E-4	7.075954733455882E-4
355.5528	1138.3417	4894.0	0.14544936	-0.4484204	0.001676632352941176	0.00832885882352941	-6.018938365051906E-5	5.380994160899652E-4
357.45676	1132.6298	4911.0	0.1501294	-0.30798027	2.7529647058823506E-4	0.008261184117647058	-8.243152249134947E-5	-3.980865051903002E-6
359.33054	1127.0084	4927.0	0.14457211	-0.24614966	-3.4733062499999953E-4	0.0038644131250000005	-3.891419347426466E-5	-2.747981870404411E-4
360.0	1121.3693	4944.0	0.08609108	-0.27925032	-0.0034400605882352942	-0.0019470976470588237	-1.8192529195501734E-4	-3.4185357482698965E-4
361.0	1116.9572	4960.0	0.051729456	-0.29313883	-0.0021476015	-8.680318750000013E-4	8.077869301470589E-5	6.74416107536764E-5
362.9551	1113.0897	4977.0	0.048594322	-0.25456083	-1.844196470588234E-4	0.002269294117647059	1.1548128546712803E-4	1.8454858780276825E-4
364.82928	1109.3414	4994.0	0.081081785	-0.19855359	0.0019110272352941178	0.0032945435294117653	1.2326158131487888E-4	6.0308788927335663E-5
365.7688	1105.4624	5010.0	0.09609562	-0.1779681	9.383646875000002E-4	0.0012865931250000007	-6.079140923713235E-5	-1.254969002757353E-4
367.6396	1101.0812	5027.0	0.10848184	-0.20342381	7.286011764705877E-4	-0.001497394705882354	-1.233903006055368E-5	-1.6376399005190324E-4
369.5	1095.5	5043.0	0.10630629	-0.29126927	-1.359718749999999E-4	-0.005490341250000001	-5.403581571691172E-5	-2.495591590073529E-4
372.84366	1086.8909	5060.0	0.14134017	-0.4174981	0.0020608164705882346	-0.007425225294117645	1.2922284385813145E-4	-1.1381670847750847E-4
375.6021	1077.4948	5077.0	0.19168198	-0.58058685	0.0029612829411764714	-0.009593455882352941	5.2968615916955104E-5	-1.2754297577854685E-4
378.36157	1068.0961	5093.0	0.21154113	-0.6792662	0.0012411968749999995	-0.006167459375000003	-1.0750537913602949E-4	2.1412478170955863E-4
382.09396	1060.8121	5109.0	0.226893	-0.62637746	9.594918750000011E-4	0.0033055462499999994	-1.76065624999999E-5	5.920628515625002E-4
385.82507	1055.2625	5126.0	0.24344692	-0.47810602	9.7376E-4	0.008721849411764708	8.39301470588168E-7	3.1860606833910047E-4
390.37677	1049.6232	5143.0	0.26392	-0.27557763	0.0012042988235294104	0.011913434705882353	1.3561107266435908E-5	1.8774031141868502E-4
396.15417	1042.1278	5159.0	0.3276896	-0.27959943	0.003985600000000002	-2.5136249999999777E-4	1.73831323529412E-4	-7.602998253676469E-4
402.8299	1035.5602	5176.0	0.40505776	-0.35041565	0.004551068235294116	-0.0041656600000000025	3.3262837370241975E-5	-2.3025279411764734E-4
408.5	1031.0	5193.0	0.43379116	-0.37635955	0.001690200000000001	-0.0015261117647058803	-1.6828636678200675E-4	1.5526754325259542E-4
412.67822	1027.3218	5209.0	0.37816858	-0.28844658	-0.003476411250000002	0.005494560624999999	-3.229132031250002E-4	4.3879202435661744E-4
417.49408	1027.0	5226.0	0.29123065	-0.09303261	-0.005113995882352941	0.011494939411764705	-9.632850778546701E-5	3.529634580449827E-4
423.50406	1026.0	5243.0	0.2677081	0.050875463	-0.0013836794117647044	0.008465180764705883	2.1943038062283745E-4	-1.7822109688581307E-4
429.01718	1027.0057	5259.0	0.3018165	0.120601706	0.002131774999999999	0.0043578901875	2.1971590073529396E-4	-2.567056610753677E-4
435.53137	1028.8828	5276.0	0.3678116	0.17368577	0.0038820647058823545	0.003122591999999999	1.0295821799307974E-4	-7.266459926470591E-5
459.686	1034.0531	5292.0	0.82338226	0.26601803	0.02847316625	0.005770766250000002	0.001536943846507353	1.6551089062500016E-4
474.50497	1036.701	5309.0	1.2926695	0.32912302	0.027605131764705877	0.003712058235294116	-5.106085207612497E-5	-1.211004714532874E-4
481.6422	1038.0	5325.0	1.1683875	0.26514742	-0.007767625	-0.003998474999999998	-0.002210797297794117	-4.8190832720588215E-4
485.42737	1039.0	5343.0	0.5986455	0.10953689	-0.031652333333333324	-0.008645029444444445	-0.0013269282407407403	-2.581419135802471E-4
487.33282	1039.0	5359.0	0.0057373443	-0.015762191	-0.03705675973125001	-0.0078311925625	-3.3777664986979266E-4	5.086480512152779E-5
487.0	1040.5	5375.0	-0.3769263	-0.051695127	-0.02391647776875	-0.0022458085	8.212676226562504E-4	3.4908650390625003E-4
488.0	1041.1151	5392.0	-0.2057592	0.01300708	0.01006865294117647	0.0038060121764705883	0.0019991253358780277	3.5598945155709344E-4
489.5	1041.0	5408.0	-0.08605191	0.025087848	0.0074817056250000005	7.550479999999999E-4	-1.616842072610293E-4	-1.9068526102941177E-4
491.7322	1040.0	5425.0	0.035531845	-0.028571296	0.007151985588235293	-0.0031564202352941176	-1.9395296280276886E-5	-2.300863667820069E-4
495.41083	1039.0	5442.0	0.17504242	-0.079455726	0.008206504411764706	-0.002993201764705883	6.203051903114189E-5	9.601086505190279E-6
498.31332	1038.0	5458.0	0.242833	-0.104391776	0.004236911249999999	-0.001558503125	-2.4809957261029414E-4	8.966866498161767E-5
500.5	1038.0	5475.0	0.220865	-0.057235066	-0.0012922352941176463	0.0027739241176470593	-3.252439143598615E-4	2.5484866133217995E-4
501.20322	1038.0	5492.0	0.12580137	-0.006068761	-0.0055919782352941184	0.0030097826470588235	-2.529260553633219E-4	1.3874031141868486E-5
502.5	1039.5	5508.0	0.0743634	0.050377466	-0.003214873125	0.0035278891875	1.485690693933824E-4	3.2381658777573536E-5
503.0	1039.0	5525.0	-0.007184528	0.06620112	-0.00479693694117647	9.308031764705882E-4	-9.306257742214529E-5	-1.527697653546713E-4
503.0	1040.5	5541.0	-0.017694194	0.07312478	-6.56854125E-4	4.327287499999999E-4	2.5875517601102937E-4	-3.112965165441177E-5
503.89599999999996	1041.0	5558.0	-0.008553856	0.056713242	5.376669411764705E-4	-9.653845882352944E-4	7.026594506920415E-5	-8.224196107266436E-5
504.0	1042.5	5574.0	0.0126696555	0.06458028	0.00132646946875	4.916898750000004E-4	4.930015797334559E-5	9.106715395220592E-5
505.37170000000003	1043.3717	5591.0	0.044765502	0.07293162	0.0018879909705882352	4.91255294117647E-4	3.303067657871972E-5	-2.5563581314905726E-8
506.6296	1044.0	5607.0	0.0803074	0.0513766	0.002221368625	-0.00134718875	2.083610340073531E-5	-1.1490275275735294E-4
507.0	1045.4789	5624.0	0.06828595	0.06402227	-7.07144117647059E-4	7.438629411764708E-4	-1.72265455449827E-4	1.2300304065743947E-4
508.0	1047.3856	5641.0	0.05304971	0.09715058	-8.962494117647058E-4	0.0019487241176470585	-1.1123840830449809E-5	7.087418685121104E-5
509.0	1049.2637	5657.0	0.056126848	0.12034109	1.92321125E-4	0.0014494068749999998	6.80356585477941E-5	-3.120732766544117E-5
510.0	1051.1573	5674.0	0.05157217	0.14323673	-2.679222352941176E-4	0.001346802352941177	-2.7073138840830448E-5	-6.035560121107228E-6
512.0506	1054.0505	5690.0	0.08158591	0.16776927	0.0018758587499999998	0.0015332837499999995	1.3398631158088235E-4	1.1655087316176407E-5
514.7942	1061.4855	5707.0	0.13165279	0.27204818	0.0029451105882352937	0.006134053529411763	6.28971669550173E-5	2.706335164359861E-4
524.08704	1087.8047	5723.0	0.3479594	0.90737957	0.013519163124999999	0.039708211875	6.608782835477941E-4	0.002098384896599265
528.66833	1104.01	5740.0	0.50922817	1.5106566	0.009486398235294118	0.035486884117647055	-2.3722146410034596E-4	-2.483133974913499E-4
531.5843	1111.7529	5757.0	0.43173152	1.3797817	-0.0045586264705882356	-0.007698523529411753	-8.261779238754325E-4	-0.002540318096885812
532.0	1115.876	5774.0	0.17689255	0.687075	-0.014990527647058823	-0.04074745294117648	-6.136412456747405E-4	-0.0019440546712802779
534.339	1118.339	5790.0	-0.019667976	-0.054634057	-0.012285032875	-0.0463568160625	1.690934232536764E-4	-3.5058519508272E-4
534.0	1120.2207	5807.0	-0.11140554	-0.35202277	-0.005396327294117646	-0.01749345370588235	4.0521797534602083E-4	0.0016978448445069206
534.0	1121.0538	5824.0	-0.05774698	-0.1641692	0.003156385882352941	0.01105021	5.031007750865052E-4	0.0016790390415224912
533.092	1122.908	5856.0	-0.059523284	-0.011701674	-5.550949999999998E-5	0.0047646101875	-1.0037173069852941E-4	-1.96424994140625E-4
532.2763	1126.171	5873.0	-0.07676162	0.06688067	-0.0010140197647058823	0.004622490823529411	-5.638295674740484E-5	-8.359962586505205E-6
529.0218	1140.594	5889.0	-0.11954284	0.46686855	-0.0026738262499999997	0.024999242499999998	-1.0373790533088234E-4	0.0012735469797794116
523.8966	1159.4137	5906.0	-0.28677884	1.1283091	-0.009837411764705883	0.038908267647058827	-4.213873832179931E-4	8.1817794982699E-4
520.21716	1171.3485	5923.0	-0.3509144	1.3221835	-0.003772680000000002	0.011404376470588229	3.5674892733564E-4	-0.001617875951557094
518.6502	1178.0493	5939.0	-0.27094024	1.0029658	0.004998385000000001	-0.019951106250000003	5.481915625000002E-4	-0.0019597176700367645
518.0	1182.3085	5956.0	-0.12775071	0.46130806	0.008422913529411765	-0.03186222	2.0144285467128023E-4	-7.006537499999996E-4
517.0	1188.2903	5973.0	0.010761664	0.038792633	0.008147786705882353	-0.024853848647058824	-1.6183930795847757E-5	4.1225713840830426E-4
514.0903	1193.7292	5989.0	-0.0046855295	0.022686826	-9.654495937500001E-4	-0.0010066129375	-5.695772687270221E-4	0.0014904522318474264
510.39480000000003	1199.4078	6006.0	-0.13704301	0.23028168	-0.0077857341470588225	0.012211462	-4.0119320901816605E-4	7.775338198529411E-4
507.25800000000004	1204.2261	6022.0	-0.24689597	0.31888568	-0.00686581	0.005537750000000001	5.7495259191176406E-5	-4.171069999999999E-4
503.7406	1208.2594	6039.0	-0.26903954	0.28795674	-0.0013025629411764722	-0.0018193494117647068	3.272498269896193E-4	-4.327705536332181E-4
498.99033	1211.0096	6056.0	-0.27708885	0.18725722	-4.7348882352941035E-4	-0.0059235011764705876	4.8769065743944814E-5	-2.414206920415224E-4
495.3277	1214.6722	6072.0	-0.26518467	0.14978108	7.440112499999992E-4	-0.0023422587499999994	7.609375459558809E-5	2.2382765165441176E-4
488.5	1217.0	6088.0	-0.3601894	0.15043874	-0.005937795624999999	4.110374999999854E-5	-4.176129296874999E-4	1.4896015624999987E-4
491.0	1216.0	6102.0	-0.3601894	0.15043874	0.0	0.0	4.2412825892857136E-4	-2.9359821428570383E-6
