# Supplementary material for: Finger drawing on smartphone screens enables early Parkinson’s disease detection through hybrid 1D-CNN and BiGRU deep learning architecture
Source: PLoS One. 2025 Jul 14;20(7):e0327733. doi: 10.1371/journal.pone.0327733 (PMC12258557; doi:10.1371/journal.pone.0327733)
Supplement: S2 File — (ZIP) [file pone.0327733.s002.zip › Dataset/Spiral/patient/024_PD_SPIR_R.txt]

522.0	671.0	0.0	0.0	0.0	0.0	0.0	0.0	0.0
544.88635	678.4574	125.0	0.9399692	0.35268643	0.0075197536	0.00282149144	6.01580288E-5	2.2571931520000002E-5
565.85	685.3227	141.0	1.4596074	0.41927096	0.03247738750000001	0.004161533125000002	0.0015598521187500007	8.375260531250011E-5
587.6414	690.2658	158.0	1.4789889	0.29306397	0.001140088235294114	-0.007423940588235295	-0.0018433705449826998	-6.814984537197233E-4
604.7147	695.018	174.0	1.2179765	0.25643736	-0.016313275000000002	-0.0022891631250000002	-0.0010908352022058823	3.209235914522059E-4
622.6696	699.8009	190.0	1.0649117	0.25084242	-0.009566550000000007	-3.4968374999999954E-4	4.216703124999997E-4	1.2121746093750004E-4
645.45935	710.2297	207.0	1.1660043	0.41264758	0.0059466235294117695	0.009517950588235295	9.125396193771634E-4	5.804490787197231E-4
662.9814	721.736	224.0	1.1447598	0.6498724	-0.0012496764705882287	0.013954401176470588	-4.233117647058823E-4	2.609676816608996E-4
673.1869	738.33636	240.0	0.93001896	0.9666545	-0.01342130250000001	0.019798881249999997	-7.607266268382364E-4	3.6528000459558807E-4
675.0464	739.0232	257.0	0.39906505	0.7341694	-0.031232582941176472	-0.013675594117647058	-0.001047722378892733	-0.0019690867863321796
685.6043	749.6044	273.0	0.022288311	0.5071564	-0.023548546187499998	-0.014188312500000001	4.802522971047796E-4	-3.2044898897058954E-5
709.4695	776.3878	290.0	0.41719252	0.76309866	0.023229659352941176	0.015055427058823534	0.002751659149437716	0.001720219974048443
726.80133	802.202	307.0	1.1969224	1.5076232	0.04586646352941177	0.04379556117647059	0.001331576716262976	0.0016905961245674741
738.82495	820.4332	323.0	1.4025036	1.8812683	0.012848824999999994	0.02335281874999999	-0.002063602408088236	-0.0012776714016544126
750.60583	842.4109	340.0	1.102039	1.7969811	-0.017674388235294117	-0.004958070588235288	-0.0017954831314878888	-0.0016653464316608987
765.59393	869.52454	356.0	0.6713934	1.4913571	-0.026915349999999998	-0.019101499999999993	-5.775601102941176E-4	-8.83964338235294E-4
780.49677	889.18384	373.0	0.62410825	1.307881	-0.0027814794117647056	-0.010792711764705884	0.001419639446366782	4.887522491349477E-4
794.344	910.688	389.0	0.8684149	1.325182	0.015269165624999997	0.0010813125000000007	0.001128165314797794	7.421265165441178E-4
804.3872	940.75854	407.0	0.8516251	1.5356941	-9.327666666666648E-4	0.01169511666666666	-9.001073495370367E-4	5.896557870370366E-4
810.4834	957.9557	423.0	0.5353922	1.4125351	-0.019764556250000002	-0.007697437500000001	-0.0011769868489583336	-0.0012120346354166662
815.3066	979.2263	440.0	0.20067957	1.2771354	-0.019688978235294113	-0.007964688235294119	4.445765570934649E-6	-1.5720631487889258E-5
818.8554	1009.4156	456.0	0.035801478	1.4657574	-0.01030488075	0.011788875000000004	5.865060928308821E-4	0.0012345977022058827
822.3298	1024.6384	474.0	0.031881966	1.2857816	-2.1775066666666668E-4	-0.009998655555555557	5.603961157407407E-4	-0.001210418364197531
825.6242	1041.809	489.0	0.09204657	1.0991672	0.0040109735999999995	-0.012440960000000004	2.8191495111111106E-4	-1.6282029629629652E-4
828.39014	1068.9259	506.0	0.12643084	1.2489959	0.0020226041176470587	0.008813452941176473	-1.1696291072664358E-4	0.001250259584775087
833.5001	1090.6671	523.0	0.19426022	1.2766328	0.003989963529411766	0.0016257000000000044	1.1572702422145339E-4	-4.228089965397923E-4
838.32227	1109.1816	539.0	0.28332102	1.302377	0.005566299999999998	0.0016090124999999927	9.852102941176449E-5	-1.0429687500007314E-6
844.1488	1136.7439	556.0	0.37269354	1.5109601	0.00525720705882353	0.01226959411764706	-1.8181937716262818E-5	6.270930363321804E-4
849.0236	1159.1182	572.0	0.3819391	1.4536763	5.778474999999991E-4	-0.0035802374999999997	-2.924599724264707E-4	-9.906144761029413E-4
850.9288	1179.1454	589.0	0.2783287	1.3450878	-0.006094729411764706	-0.00638755882352941	-3.9250452422145326E-4	-1.651365484429065E-4
853.8081	1208.4648	605.0	0.12951484	1.5020893	-0.00930086625	0.009812593750000001	-2.0038355238970586E-4	0.0010125095358455881
853.2235	1228.9882	622.0	0.005322703	1.4961308	-0.007305419823529412	-3.504999999999987E-4	1.1737920155709339E-4	-5.978290441176471E-4
851.219	1250.3718	638.0	-0.14038844	1.3533998	-0.009106946437500001	-0.008920687499999996	-1.1259541337316182E-4	-5.356367187499999E-4
850.0	1279.1082	655.0	-0.20675364	1.4928372	-0.003903835294117646	0.008202200000000003	3.060653613754326E-4	0.0010072286764705883
846.6362	1300.4552	672.0	-0.24001014	1.489742	-0.0019562647058823544	-1.820705882353051E-4	1.1456297577854656E-4	-4.931923875432535E-4
842.1404	1318.8186	688.0	-0.29996824	1.2638301	-0.003747381249999999	-0.01411949374999999	-1.119447840073528E-4	-8.710889476102928E-4
834.2622	1341.5707	705.0	-0.39052555	1.2546624	-0.0053269005882352945	-5.392764705882419E-4	-9.291290224913502E-5	7.988363105536322E-4
824.50385	1363.4916	721.0	-0.5966923	1.164597	-0.012885421874999997	-0.005629087499999991	-4.724075804227939E-4	-3.181131893382343E-4
817.6867	1372.1888	738.0	-0.672786	0.8920481	-0.004476100000000003	-0.016032288235294123	4.946659926470584E-4	-6.119529844290666E-4
810.4197	1380.9755	755.0	-0.57457215	0.5989132	0.0057772852941176496	-0.017243229411764704	6.031403114186854E-4	-7.123183391003419E-5
805.0868	1393.1309	771.0	-0.4155194	0.34690478	0.009940796874999998	-0.01575052625	2.6021947380514677E-4	9.329394761029399E-5
796.824	1408.352	788.0	-0.35326082	0.45937324	0.003662269411764706	0.006615791764705882	-3.693251448961936E-4	0.0013156657655709343
789.3719	1422.2562	805.0	-0.4084889	0.7994244	-0.003248710588235295	0.020003009411764708	-4.065282352941177E-4	7.874833910034604E-4
780.12683	1432.8732	821.0	-0.51803887	0.914979	-0.006846873125000003	0.007222162499999997	-2.2488515854779428E-4	-7.988029319852944E-4
770.5891	1440.3287	838.0	-0.59519815	0.64934266	-0.004538781176470585	-0.015625667058823532	1.3577011461937753E-4	-0.001343989974048443
758.63794	1447.181	854.0	-0.7032206	0.36654237	-0.0067514031249999995	-0.017675018124999997	-1.382888717830884E-4	-1.2808444163602906E-4
750.3066	1453.6934	871.0	-0.69783694	0.21290515	3.166858823529419E-4	-0.009037483529411765	4.157699416089966E-4	5.080902703287196E-4
742.4138	1461.5862	887.0	-0.59410197	0.2701874	0.006483435624999999	0.003580140625000002	3.8542185891544104E-4	7.886015096507355E-4
734.5475	1469.4525	904.0	-0.44910228	0.4047183	0.008529393529411762	0.007913582352941173	1.2035046496539786E-4	2.5490833693771593E-4
725.2554	1476.3723	921.0	-0.41302285	0.47279197	0.002122319411764707	0.004004333529411767	-3.76886712802768E-4	-2.2995581314878862E-4
714.48236	1484.0117	937.0	-0.52714944	0.46772254	-0.007132911874999998	-3.168393749999991E-4	-5.784519554227941E-4	-2.7007330652573536E-4
701.1142	1490.7919	954.0	-0.74490184	0.42415154	-0.012808964705882357	-0.0025630000000000015	-3.3388546064013874E-4	-1.3212709558823544E-4
687.3226	1496.3364	970.0	-0.8944825	0.37481266	-0.009348791249999995	-0.0030836799999999984	2.162608409926476E-4	-3.2542499999999806E-5
675.33453	1500.2218	987.0	-0.92261136	0.28142282	-0.0016546388235294137	-0.00549352	4.52597201557093E-4	-1.4175529411764715E-4
662.4453	1502.5078	1004.0	-0.8456279	0.15688878	0.004528438823529412	-0.007325531764705883	3.637104498269898E-4	-1.077653979238755E-4
646.0563	1504.4382	1020.0	-0.86359274	0.037924472	-0.0011228024999999989	-0.00743526925	-3.532025827205882E-4	-6.858592830882306E-6
624.0936	1505.0	1037.0	-1.101203	-0.020336805	-0.013977074117647056	-0.0034271339411764707	-7.56133624567474E-4	2.3577266522491352E-4
603.98816	1504.5988	1053.0	-1.3595887	-0.055398565	-0.016149106250000003	-0.00219136	-1.357520082720592E-4	7.723587132352943E-5
584.3416	1502.3348	1070.0	-1.4317919	-0.13175827	-0.004247247058823524	-0.004491747352941177	7.001093641868517E-4	-1.3531690311418689E-4
556.13794	1500.7426	1087.0	-1.5531167	-0.19269988	-0.0071367529411764715	-0.003584800588235293	-1.6997093425605574E-4	5.334980968858142E-5
535.1569	1496.6649	1103.0	-1.5381603	-0.268977	9.347749999999988E-4	-0.004767320000000002	5.044704963235294E-4	-7.390746323529432E-5
510.63522	1491.805	1120.0	-1.5288205	-0.33095858	5.494000000000006E-4	-0.003645975294117646	-2.266911764705872E-5	6.59614532871974E-5
484.29453	1486.8372	1136.0	-1.5997477	-0.35455683	-0.004432950000000005	-0.0014748906249999992	-3.113968750000003E-4	1.3569279181985293E-4
464.69717	1480.8789	1153.0	-1.4147224	-0.382734	0.010883841176470585	-0.0016574805882352958	9.009877162629758E-4	-1.0740586072664504E-5
441.77432	1473.3226	1169.0	-1.3046118	-0.44249144	0.006881912500000004	-0.0037348399999999997	-2.501205422794113E-4	-1.29834963235294E-4
419.88452	1464.028	1186.0	-1.2963543	-0.5344841	4.8573529411764874E-4	-0.0054113329411764706	-3.762457179930797E-4	-9.861723183391006E-5
401.38757	1454.6937	1203.0	-1.162541	-0.65769726	0.00787137058823529	-0.007247832941176467	4.344491349480965E-4	-1.0802941176470566E-4
378.288	1445.7627	1219.0	-1.1898916	-0.670941	-0.0017094124999999932	-8.277337500000037E-4	-5.987989430147052E-4	4.0125619944852894E-4
357.0044	1439.8193	1236.0	-1.2703645	-0.53766483	-0.004733699999999998	0.007839774705882355	-1.7789926470588262E-4	5.098534385813153E-4
342.4497	1431.7498	1253.0	-1.1271576	-0.4198617	0.008423935294117635	0.00692959588235294	7.73978546712802E-4	-5.353993079584794E-5
328.48758	1419.4875	1269.0	-0.90511566	-0.48293418	0.013877621250000007	-0.003942029999999999	3.408553722426482E-4	-6.794766176470588E-4
312.40234	1403.9622	1286.0	-0.73535764	-0.7665757	0.009985765882352938	-0.016684795294117646	-2.2893266868512167E-4	-7.495744290657439E-4
293.98816	1385.9882	1302.0	-0.7916237	-1.1236858	-0.0035166287500000004	-0.022319381250000006	-8.438996645220586E-4	-3.521616222426475E-4
277.31693	1373.5447	1319.0	-0.99868757	-1.1894091	-0.01218022764705882	-0.003866076470588231	-5.096234645328718E-4	0.0010854885164359868
267.03085	1357.8494	1336.0	-0.96615416	-1.0453861	0.0019137299999999991	0.008471941176470588	8.290563321799305E-4	7.257657439446364E-4
256.48038	1338.9608	1352.0	-0.6854749	-0.99889004	0.01754245375	0.002906003749999997	9.76795234375E-4	-3.4787108915441197E-4
245.53627	1321.6581	1368.0	-0.47886083	-1.0536482	0.012913379374999999	-0.003422385	-2.893171484375E-4	-3.955242968749998E-4
236.27611	1308.9142	1385.0	-0.43273818	-1.0093431	0.002713097058823532	0.002606182352941182	-6.000166068339098E-4	3.546216089965401E-4
227.04381	1297.8525	1402.0	-0.46528018	-0.80061674	-0.001914235294117648	0.012278021176470581	-2.7219602076124585E-4	5.689316955017294E-4
219.51988	1284.0398	1418.0	-0.4717855	-0.6150252	-4.065825000000023E-4	0.01159947125	9.422829963235286E-5	-4.240937040441133E-5
211.95732	1264.8578	1435.0	-0.42041394	-0.80786	0.0030218564705882375	-0.011343223529411764	2.0167288062283763E-4	-0.0013495702811418685
208.0847	1247.3389	1452.0	-0.31161383	-1.0997556	0.006400006470588236	-0.0171703294117647	1.9871470588235282E-4	-3.4277093425605506E-4
205.0587	1236.2936	1468.0	-0.17772739	-1.1181569	0.008367902499999998	-0.001150081250000004	1.2299350183823514E-4	0.0010012655101102935
203.12787	1224.023	1485.0	-0.031189121	-0.818267	0.008619898176470589	0.017640582352941178	1.4823275086505353E-5	0.0011053331531141871
200.37732	1200.6412	1501.0	0.0036955422	-0.827194	0.00218029145	-5.579375000000011E-4	-4.024754204044118E-4	-0.0011374074908088237
197.22853	1178.2853	1518.0	-0.08112406	-1.2288514	-0.004989388364705882	-0.023626905882352937	-4.2174587145328714E-4	-0.001356998140138408
194.27943	1163.956	1534.0	-0.1615062	-1.3783779	-0.005023883749999999	-0.009345406250000007	-2.155961580882352E-6	8.925937270220581E-4
192.32185	1144.5403	1551.0	-0.17273939	-1.3088361	-6.607758823529414E-4	0.004090694117647065	2.566534039792387E-4	7.903588451557101E-4
192.61217	1120.0417	1568.0	-0.09084562	-1.2231401	0.004817280588235294	0.005040941176470588	3.22238615916955E-4	5.5896885813148454E-5
194.0	1102.1753	1584.0	0.07464983	-1.2030152	0.010343465625	0.0012578062499999931	3.453865647977941E-4	-2.364459329044122E-4
195.48444	1089.1245	1601.0	0.1698957	-1.1157478	0.005602698235294118	0.005133376470588235	-2.788686699826989E-4	2.2797471885813188E-4
197.47382	1070.2618	1617.0	0.20810896	-0.98177946	0.00238832875	0.008373021250000001	-2.0089809283088239E-4	2.0247779871323537E-4
200.35963	1046.6844	1634.0	0.21541588	-1.0193706	4.2981882352941144E-4	-0.0022112435294117626	-1.1520646626297579E-4	-6.226038105536331E-4
203.27931	1033.0448	1651.0	0.20648621	-1.0751462	-5.25274705882353E-4	-0.0032809176470588257	-5.618197231833908E-5	-6.292200692041549E-5
207.54684	1023.6329000000001	1667.0	0.24396393	-0.92642	0.0023423574999999995	0.009295387500000002	1.7922701286764704E-4	7.860190716911768E-4
213.54689	1011.7239	1684.0	0.32202312	-0.59691656	0.00459171705882353	0.019382555294117646	1.3231526816609E-4	5.933628114186849E-4
220.28404	995.4319	1701.0	0.41225514	-0.5454566	0.005307765882352942	0.00302705647058824	4.2120519031141915E-5	-9.620881660899652E-4
228.33502	978.32996	1717.0	0.51657724	-0.83915615	0.006520131250000002	-0.018356221875000002	7.577283547794122E-5	-0.001336454896599265
236.18388	965.7241	1734.0	0.5636148	-1.0246693	0.0027669152941176426	-0.010912538235294119	-2.2077740916955055E-4	4.378637435121108E-4
244.00005	957.0	1750.0	0.5454767	-0.80140644	-0.001133631249999996	0.013953928749999997	-2.437841590073524E-4	0.0015541541865808821
252.64575	948.28345	1767.0	0.52982914	-0.48998055	-9.204447058823532E-4	0.018319170000000003	1.2540384948096631E-5	2.5677889705882386E-4
260.4405	936.83923	1783.0	0.5119372	-0.37096083	-0.0011182462500000032	0.0074387325	-1.2362596507353123E-5	-6.800273437500002E-4
270.11954	924.23267	1800.0	0.53466856	-0.53746474	0.0013371388235294105	-0.009794347647058822	1.444344160899655E-4	-0.001013710596885813
282.11713	909.15186	1817.0	0.6382544	-0.8317777	0.006093284705882355	-0.017312527058823527	2.7977328719723207E-4	-4.42245847750865E-4
299.83212	896.90076	1833.0	0.8756997	-0.95064765	0.014840331249999998	-0.007429371875	5.466904090073527E-4	6.176971989889704E-4
319.12357	887.43823	1850.0	1.2056007	-0.82540274	0.019405941176470588	0.0073673476470588195	2.6856528979238764E-4	8.7039526600346E-4
332.6026	878.59827	1866.0	1.2728337	-0.5817759	0.004202062500000006	0.0152266775	-9.502424172794113E-4	4.912081158088238E-4
346.7031	868.8646	1883.0	1.053694	-0.42996234	-0.012890570588235303	0.008930209411764707	-0.0010054490051903124	-3.703804757785467E-4
367.57895	859.1404	1899.0	0.98349065	-0.4492419	-0.004387709374999993	-0.0012049725000000018	5.314288258272069E-4	-6.334488694852943E-4
389.48755	851.36816	1916.0	1.154669	-0.5044268	0.010069314705882348	-0.00324617058823529	8.50413181228373E-4	-1.2007047577854636E-4
402.72937	847.2202	1933.0	1.2055043	-0.39766908	0.0029903117647058905	0.006279865882352938	-4.164119377162622E-4	5.603550865051898E-4
416.69412	843.3264	1950.0	1.0345737	-0.20597257	-0.010054741176470598	0.011276265294117647	-7.673560553633228E-4	2.939058477508653E-4
436.30966	844.0	1966.0	0.9145565	0.030965671	-0.007501074999999996	0.0148086400625	1.596041360294126E-4	2.20773423023897E-4
457.21188	847.4021	1983.0	1.023108	0.23482306	0.006385382352941171	0.011991611117647058	8.16850432525951E-4	-1.6570758499134951E-4
472.5001	853.2223	1999.0	1.152097	0.42010322	0.008061812500000001	0.01158001	1.0477688419117687E-4	-2.5725069852941128E-5
498.1148	862.3982	2016.0	1.3757532	0.62330353	0.013156247058823527	0.011952959411764708	2.996726211072662E-4	2.1938200692041665E-5
523.3655	872.15234	2032.0	1.5272049	0.7624328	0.009465731250000012	0.008695579374999998	-2.306572380514697E-4	-2.0358625229779438E-4
535.44617	879.5569	2049.0	1.3673652	0.73923385	-0.009402335294117648	-0.001364644117647062	-0.0011098862673010388	-5.917778525086506E-4
548.7571	885.53394	2065.0	0.95585555	0.562143	-0.025719353125000004	-0.011068178125000001	-0.0010198136144301472	-6.064708754595587E-4
566.4651	894.9767	2082.0	0.6951224	0.43074638	-0.015337244117647057	-0.007729212941176468	6.107122945501733E-4	1.9640971669550195E-4
583.2262	912.7827	2099.0	0.69439733	0.6635645	-4.26511764705879E-5	0.013695183529411766	8.996819377162629E-4	0.0012602586159169548
596.33997	933.2333	2116.0	0.90080833	1.1619838	0.012141823529411766	0.029318782352941178	7.167338062283738E-4	9.190352249134949E-4
605.77814	949.8618	2132.0	0.84869206	1.4388078	-0.0032572668750000047	0.017301499999999997	-9.624431502757356E-4	-7.510801470588238E-4
616.2779	965.1113	2149.0	0.5299612	1.3264606	-0.018748874117647057	-0.006608658823529404	-9.11271014273356E-4	-0.001406479930795847
631.40204	988.7036	2165.0	0.52332336	1.2073121	-4.1486500000000037E-4	-0.007446781250000006	0.001145875569852941	-5.238265165441263E-5
648.07635	1013.0954999999999	2182.0	0.8150646	1.3475634	0.017161249411764706	0.00825007647058824	0.0010338890830449826	9.233445717993086E-4
660.88153	1029.842	2198.0	1.0091047	1.4011384	0.012127506249999996	0.0033484374999999955	-3.1460894761029434E-4	-3.063524356617653E-4
668.18585	1053.534	2215.0	0.82592297	1.409836	-0.010775395882352937	5.116235294117696E-4	-0.0013472295371972313	-1.668714100346015E-4
672.68164	1080.7714	2231.0	0.38500535	1.4642638	-0.02755735125	0.0034017374999999878	-0.0010488722104779415	1.8063212316176363E-4
675.4979	1093.7427	2248.0	0.0022512635	1.2227105	-0.022514946264705883	-0.014209017647058815	2.966120579584775E-4	-0.0010359267733564001
677.2112	1109.9008	2265.0	-0.12967603	1.0313847	-0.007760429029411764	-0.011254458823529412	8.679127785467129E-4	1.7379757785467083E-4
679.16876	1131.8562	2281.0	-0.07184296	1.0034016	0.003614566875	-0.0017489437500000093	7.109372440257352E-4	5.940946920955876E-4
677.87067	1150.1642	2298.0	-0.06618304	0.9877246	3.3293647058823525E-4	-9.221764705882318E-4	-1.9303708261245674E-4	4.8633369377163384E-5
676.97485	1159.1006	2314.0	-0.10500619	0.8865653	-0.002426446875	-0.006322456249999997	-1.724614590992647E-4	-3.375174862132353E-4
676.06885	1164.7933	2331.0	-0.14574201	0.5888196	-0.002396224705882353	-0.01751445294117647	1.7777746539792268E-6	-6.583527465397925E-4
674.0965	1170.7104	2347.0	-0.16691118	0.084644765	-0.0013230731249999992	-0.0315109271875	6.707197380514712E-5	-8.747796403952208E-4
670.4276	1177.4298	2364.0	-0.19154572	-0.03129648	-0.0014490905882352948	-0.006820073235294118	-7.412791955017387E-6	0.0014524031736591698
664.7844	1185.2156	2381.0	-0.28353977	0.21340011	-0.005411414705882354	0.014393917058823529	-2.3307788927335644E-4	0.0012478817820069203
656.3008	1193.6992	2398.0	-0.48032525	0.46859178	-0.011575616470588232	0.015011274705882352	-3.6260010380622813E-4	3.631515570934258E-5
645.72394	1202.5634	2414.0	-0.66990143	0.5681379	-0.011848511250000002	0.0062216324999999975	-1.7055923713235653E-5	-5.493526378676472E-4
632.3654	1212.3104	2431.0	-0.8583921	0.6164977	-0.011087686470588234	0.0028446941176470627	4.475439878892753E-5	-1.98643434256055E-4
617.8123	1221.393	2447.0	-0.99849546	0.62265456	-0.00875646	3.8480374999999567E-4	1.457016544117646E-4	-1.537431479779417E-4
605.8032	1227.5984	2463.0	-0.99213207	0.5282963	3.9771187499999805E-4	-0.005897391249999995	5.721357421874999E-4	-3.926371874999994E-4
592.6194	1230.4829	2481.0	-0.8909042	0.3141402	0.005623770555555556	-0.011897561111111114	2.9033659336419765E-4	-3.333427700617289E-4
572.89667	1237.231	2497.0	-0.9709658	0.19858721	-0.005003849999999997	-0.007222061875	-6.642262847222221E-4	2.9221870225694467E-4
552.0012	1241.7998	2513.0	-1.1912335	0.17624402	-0.013766731250000004	-0.001396449374999999	-5.476800781250004E-4	3.6410078125000004E-4
539.90076	1247.0496	2530.0	-1.1757941	0.23395334	9.081999999999995E-4	0.003394665882352942	8.632312500000002E-4	2.818303092560554E-4
525.1668	1254.9166	2547.0	-1.008672	0.3836794	0.009830711764705886	0.008807415294117646	5.248536332179933E-4	3.183970242214532E-4
509.43723	1260.586	2564.0	-0.82632226	0.42993653	0.01072645529411765	0.0027210076470588224	5.2690795847750804E-5	-3.5802397923875433E-4
495.0782	1266.395	2580.0	-0.7697022	0.401173	0.0035387537499999983	-0.0017977206249999989	-4.492313465073532E-4	-2.8242051700367633E-4
482.6802	1271.1599	2596.0	-0.79825383	0.3482515	-0.0017844768750000031	-0.0033075937500000006	-3.327019140625001E-4	-9.436707031250011E-5
472.89966	1275.0402	2613.0	-0.69635785	0.23997125	0.005993881176470595	-0.006369426470588235	4.575504736159175E-4	-1.8010780709342556E-4
465.18597	1276.9535	2629.0	-0.46144557	0.14093769	0.014682017499999995	-0.0061895974999999995	5.430085202205875E-4	1.1239310661764724E-5
457.42593	1278.0	2646.0	-0.3193367	0.05446814	0.008359345294117651	-0.0050864441176470595	-3.719218944636673E-4	6.489137543252589E-5
450.56052	1278.0	2663.0	-0.28891477	-0.048533183	0.0017895252941176462	-0.0060589013529411765	-3.864600000000003E-4	-5.720336678200688E-5
443.58	1278.0	2679.0	-0.3308608	-0.09506072	-0.0026216268750000014	-0.0029079710625	-2.75697010569853E-4	1.9693314315257353E-4
437.76135	1277.2538	2696.0	-0.3445183	-0.09231636	-8.033823529411758E-4	1.6143294117647067E-4	1.0695556012110738E-4	1.805531766868512E-4
431.9847	1275.3282	2712.0	-0.32936865	-0.11768396	9.468531250000009E-4	-0.0015854750000000003	1.0938971737132355E-4	-1.0918174632352944E-4
427.08267	1272.7218	2729.0	-0.28495178	-0.16066945	0.0026127570588235292	-0.002528558235294117	9.799434904844284E-5	-5.547548442906568E-5
421.20776	1268.2078	2746.0	-0.28428012	-0.2484454	3.95094117647037E-5	-0.005163291176470589	-1.5136750865051915E-4	-1.5498429065743957E-4
416.50348	1263.5034	2763.0	-0.2862902	-0.3389967	-1.1823999999999822E-4	-0.005326547058823528	-9.279377162629525E-6	-9.603287197231664E-6
412.0	1257.5	2779.0	-0.28160334	-0.3997595	2.9292875000000093E-4	-0.0037976750000000004	2.5698046874999945E-5	9.555450367647046E-5
405.69577	1249.261	2796.0	-0.30582654	-0.4912195	-0.0014248941176470589	-0.005379999999999999	-1.0104840397923881E-4	-9.307794117647053E-5
399.96295	1244.3086	2812.0	-0.33879095	-0.48198816	-0.002060275625	5.769587499999985E-4	-3.971134420955882E-5	3.7230992187499987E-4
393.11838	1236.8245	2829.0	-0.39523947	-0.44741338	-0.003320501176470588	0.0020338105882352926	-7.413091479238754E-5	8.569716695501729E-5
387.36868	1231.3687	2846.0	-0.4129885	-0.39316472	-0.001044060588235294	0.0031910976470588236	1.3390826989619377E-4	6.807570934256064E-5
381.44916	1222.0819	2862.0	-0.3808469	-0.4222256	0.0020088499999999995	-0.0018163049999999972	1.9080691176470585E-4	-3.129626654411763E-4
376.6103	1210.2206	2878.0	-0.31616527	-0.60848093	0.004042601874999999	-0.011640958125000003	1.271094921875E-4	-6.140408203125004E-4
373.9613	1197.7291	2895.0	-0.22174495	-0.80825245	0.005554136470588235	-0.01175126588235294	8.891379974048447E-5	-6.488691608996237E-6
370.03247	1186.0974	2912.0	-0.16217965	-0.8801968	0.0035038411764705874	-0.004232020588235293	-1.2060560553633223E-4	4.423085467128027E-4
368.0895	1175.4475	2928.0	-0.11136806	-0.83436656	0.0031757243750000002	0.0028643900000000014	-2.05073000919117E-5	4.435256617647059E-4
368.0	1166.6345	2945.0	-0.028847817	-0.62923646	0.004854131941176471	0.012066476470588235	9.872985683391005E-5	5.41299204152249E-4
369.0	1158.09	2961.0	0.07398053	-0.4794871	0.0064267716875	0.009359335	9.828998414522055E-5	-1.6919634191176467E-4
371.6101	1145.3646	2978.0	0.17441943	-0.51612246	0.005908170588235293	-0.002155021176470585	-3.050594701557101E-5	-6.77315069204152E-4
375.4881	1130.0476	2994.0	0.2940318	-0.73806673	0.0074757731250000015	-0.013871516875000003	9.797515854779429E-5	-7.322809811580887E-4
380.3594	1115.2421	3011.0	0.35792637	-0.9783894	0.003758504117647058	-0.014136627647058822	-2.1866288278546726E-4	-1.5594751297577566E-5
385.86795	1105.5094	3028.0	0.40067244	-0.96593463	0.0025144747058823544	7.326335294117617E-4	-7.317820069204139E-5	8.746624221453284E-4
390.13672	1099.2949	3044.0	0.39200875	-0.63977194	-5.414806250000001E-4	0.020385168125	-1.9099720818014715E-4	0.0012282834122242649
393.90167	1095.0984	3061.0	0.30459005	-0.22337614	-0.005142276470588236	0.024493870588235295	-2.706350497404845E-4	2.4168838019031155E-4
399.3094	1089.6906	3078.0	0.26679635	-0.037413873	-0.0022231588235294107	0.010938956882352942	1.717128027681662E-4	-7.973478650519031E-4
406.65488	1083.7588	3095.0	0.33125228	-0.112288035	0.003791525294117647	-0.004404362470588235	3.5380494809688577E-4	-9.025481972318339E-4
419.04547	1075.8312	3111.0	0.5741689	-0.3386472	0.015182288749999998	-0.014147447812499998	7.119227159926469E-4	-6.089428338694852E-4
436.27933	1067.9869	3127.0	0.9621204	-0.4961744	0.02424696875	-0.009845450000000002	5.665425000000001E-4	2.6887486328124976E-4
452.44873	1062.6378	3144.0	1.2117733	-0.49163073	0.01468546470588235	2.672747058823529E-4	-5.624414143598619E-4	5.948661591695503E-4
462.23816	1060.9524	3161.0	1.0725015	-0.27072674	-0.00819245882352941	0.012994352352941177	-0.0013457602076124564	7.48651626297578E-4
471.4133	1061.0	3177.0	0.73617405	-0.01065205	-0.021020465625	0.016254668125	-8.017504250919118E-4	2.0376973575367643E-4
483.21664	1063.031	3194.0	0.49820873	0.21198402	-0.013997960000000002	0.013096239411764705	4.130885661764704E-4	-1.8578992430795852E-4
502.90378	1071.9563	3210.0	0.6587244	0.46038726	0.010032229375	0.015525202500000002	0.0015018868359375002	1.5181019301470605E-4
516.5	1079.5	3227.0	1.0115807	0.6564538	0.020756252941176476	0.011533325882352938	6.308249156574398E-4	-2.3481627162629787E-4
512.0	1077.0	3256.0	1.0115807	0.6564538	0.0	0.0	-7.157328600405681E-4	-3.977008924949289E-4
