# Supplementary material for: Finger drawing on smartphone screens enables early Parkinson’s disease detection through hybrid 1D-CNN and BiGRU deep learning architecture
Source: PLoS One. 2025 Jul 14;20(7):e0327733. doi: 10.1371/journal.pone.0327733 (PMC12258557; doi:10.1371/journal.pone.0327733)
Supplement: S2 File — (ZIP) [file pone.0327733.s002.zip › Dataset/Spiral/patient/025_PD_SPIR_R.txt]

543.0609	647.64636	0.0	0.0	0.0	0.0	0.0	0.0	0.0
553.5412	647.0	16.0	0.62254834	-0.09546688	0.03890927125	-0.00596668	0.002431829453125	-3.729175E-4
569.7881	651.31525	36.0	0.9380441	0.118486255	0.015774788	0.010697656750000001	-0.0011567241625	8.332168375E-4
590.0688	659.025	48.0	1.273607	0.40388054	0.02796357499999999	0.023782857083333334	0.001015732249999999	0.001090433361111111
612.42365	667.3432	65.0	1.5824796	0.67286175	0.018168976470588245	0.01582242411764706	-5.761528546712791E-4	-4.682607626874279E-4
633.6375	676.8188	81.0	1.6711789	0.7853639	0.005543706249999988	0.007031384374999998	-7.890793887867661E-4	-5.494399839154414E-4
654.0004	687.00024	98.0	1.4986945	0.7667949	-0.01014614117647058	-0.0010922941176470622	-9.229322015570922E-4	-4.7786344074394473E-4
679.0	698.0	115.0	1.4270252	0.7278218	-0.004215841176470584	-0.002292535294117646	3.48841176470588E-4	-7.060242214532847E-5
701.8267	705.7552	132.0	1.441006	0.6418259	8.223999999999944E-4	-0.005058582352941177	2.963671280276811E-4	-1.6270865051903124E-4
711.8265	709.6088	149.0	1.1120086	0.4297222	-0.019352788235294117	-0.012476688235294115	-0.0011867757785467125	-4.363591695501728E-4
717.6533	714.6533	165.0	0.5602384	0.21854055	-0.0344856375	-0.013198853125	-9.458030790441177E-4	-4.513530560661778E-5
724.1845	718.123	181.0	0.0855734	0.09764903	-0.0296665625	-0.00755572	3.0119218749999994E-4	3.526958203125E-4
729.6928	722.7952	198.0	-0.13252465	0.114866346	-0.01282929705882353	0.0010127832941176469	9.904273788927335E-4	5.040296055363321E-4
737.4436	727.7218	214.0	0.18201832	0.25347316	0.019658935625	0.008662925874999998	0.0020305145427389707	4.7813391130514696E-4
746.4444	735.7037	231.0	0.40863603	0.36308414	0.013330453529411763	0.006447704705882355	-3.722636526816609E-4	-1.303071275951555E-4
760.70135	747.0679	248.0	0.6919245	0.5574687	0.016664027647058828	0.011434385882352944	1.960925951557097E-4	2.933341868512112E-4
774.5	759.0	264.0	0.9435315	0.8032703	0.015725437499999995	0.015362599999999997	-5.866188419117709E-5	2.455133823529408E-4
792.4121	770.2748	281.0	1.1472164	0.8831156	0.011981464705882357	0.004696782352941177	-2.2023369377162575E-4	-6.274010380622836E-4
810.1461	783.6692	297.0	1.2339475	0.8955787	0.005420693749999997	7.789437499999968E-4	-4.100481847426475E-4	-2.4486491268382377E-4
823.982	796.98206	314.0	1.1131167	0.84939945	-0.00710769411764706	-0.0027164264705882356	-7.369639922145327E-4	-2.056100129757784E-4
834.3613	810.50586	331.0	0.81574416	0.8336773	-0.01749250235294117	-9.248323529411758E-4	-6.108710726643594E-4	1.0538788927335645E-4
841.5837	819.5836	347.0	0.50797147	0.76895034	-0.019235793125000004	-0.004045435	-1.0895567325367719E-4	-1.950376654411765E-4
846.4316	827.4315	364.0	0.17923033	0.56406057	-0.019337714117647058	-0.012052339411764704	-5.9953525086501904E-6	-4.7099437716262966E-4
852.0648	833.7532	380.0	0.084045015	0.32456067	-0.0059490821874999995	-0.01496874375	8.367894956341911E-4	-1.8227527113970593E-4
858.3018	843.45276	396.0	0.16189398	0.29879767	0.0048655603124999995	-0.0016101874999999988	6.759151562499999E-4	8.34909765625E-4
864.7983	855.147	414.0	0.29961017	0.49962136	0.007650899444444446	0.011156871666666667	1.5474106288580256E-4	7.092810648148147E-4
869.6585	866.97546	430.0	0.36454606	0.7487778	0.004058493125	0.015572277500000002	-2.2452539496527787E-4	2.7596286458333346E-4
874.4055	876.0138	446.0	0.33111855	0.7634304	-0.0020892193749999996	9.15787499999994E-4	-3.8423203124999996E-4	-9.160306250000005E-4
879.2069	883.4138	463.0	0.26306665	0.60112727	-0.00400305294117647	-0.009547242941176468	-1.1257844506920415E-4	-6.15472378892733E-4
884.8982	889.8982	480.0	0.2519573	0.3990757	-6.534911764705893E-4	-0.011885386470588236	1.9703304498269888E-4	-1.3753785467128052E-4
889.5201	895.52014	496.0	0.27591693	0.2556318	0.0014974768750000006	-0.008965243749999997	1.3443550321691188E-4	1.8250892003676493E-4
892.48474	901.9695	513.0	0.25799578	0.24817611	-0.001054185294117647	-4.3857000000000086E-4	-1.5009777465397928E-4	5.015690441176468E-4
896.2997	908.59937	530.0	0.2014739	0.31570354	-0.003324816470588235	0.003972201764705883	-1.3356653979238755E-4	2.5945716262975785E-4
898.5	917.5	546.0	0.14310016	0.44114542	-0.0036483587500000005	0.0078401175	-2.022139246323534E-5	2.4174473345588235E-4
901.8881	926.22034	563.0	0.12311053	0.5499779	-0.0011758605882352946	0.006401910588235295	1.4544106833910033E-4	-8.460040657439444E-5
903.33374	935.3351	579.0	0.1104607	0.61789274	-7.90614375E-4	0.004244677500000002	2.407788832720591E-5	-1.348270680147058E-4
906.1566	944.78296	596.0	0.12554315	0.62043875	8.872029411764704E-4	1.497652941176463E-4	9.869513624567474E-5	-2.4087718858131502E-4
909.085	951.12756	613.0	0.13729337	0.5199634	6.911894117647062E-4	-0.005910314705882358	-1.1530207612456718E-5	-3.564752941176473E-4
910.9286	957.78577	629.0	0.14980665	0.40707356	7.82080000000001E-4	-0.007055614999999998	5.68066176470592E-6	-7.15812683823525E-5
912.80383	963.4115	645.0	0.12310649	0.2901737	-0.001668760000000001	-0.007306241250000001	-1.5317750000000012E-4	-1.566414062500023E-5
913.73846	970.21545	662.0	0.08129422	0.29375973	-0.002459545294117647	2.1094294117647162E-4	-4.651678200692035E-5	4.4218730536332195E-4
915.64154	976.5663	679.0	0.05652568	0.32823128	-0.0014569729411764705	0.0020277382352941187	5.897484429065744E-5	1.0687031141868512E-4
917.51044	984.04175	696.0	0.076719105	0.41277498	0.0011878485294117645	0.004973158823529411	1.5557773356401382E-4	1.7326003460207604E-4
918.0	991.54175	712.0	0.07999398	0.4575327	2.0467968750000065E-4	0.0027973575	-6.144805261948524E-5	-1.359875827205882E-4
920.30365	996.911	729.0	0.09093344	0.42945406	6.434976470588234E-4	-0.0016516847058823522	2.5812821150518987E-5	-2.617083650519031E-4
920.0	1002.4347	745.0	0.04683688	0.35395226	-0.0027560350000000004	-0.0047188625000000005	-2.124707904411765E-4	-1.9169861213235302E-4
921.03406	1008.1022	762.0	0.014267105	0.30627298	-0.0019158691176470585	-0.0028046635294117672	4.942152249134952E-5	1.1259993944636666E-4
921.0	1015.4788000000001	778.0	0.0019111129	0.3275087	-7.722495062500001E-4	0.0013272325000000008	7.147622571231615E-5	2.582435018382355E-4
921.8206	1025.1031	795.0	0.00476957	0.47348484	1.6814453529411763E-4	0.008586831764705885	5.531729656141869E-5	4.27035250865052E-4
923.68286	1034.4143	812.0	0.05469918	0.6166288	0.0029370358823529413	0.008420232941176468	1.6287596159169553E-4	-9.799930795848057E-6
927.21124	1043.0282	828.0	0.16431484	0.64381164	0.006850978749999999	0.0016989275000000026	2.4462142922794116E-4	-4.200815900735291E-4
931.93494	1054.2723	845.0	0.2813591	0.6528264	0.006884956470588234	5.302800000000006E-4	1.998689446366768E-6	-6.874397058823541E-5
935.71063	1066.132	861.0	0.34436092	0.7052983	0.003937613750000003	0.003279493750000001	-1.842089200367645E-4	1.7182585937500002E-4
937.232	1073.9281	878.0	0.25620878	0.6507832	-0.00518542	-0.0032067705882352963	-5.366490441176472E-4	-3.815449610726646E-4
938.0	1079.3003	894.0	0.11082321	0.48957568	-0.009086598125000001	-0.01007547	-2.438236328125001E-4	-4.2929371323529393E-4
939.0	1082.0087	911.0	-0.004151409	0.2060066	-0.006763212882352941	-0.01668053411764706	1.3666972015570944E-4	-3.885331833910035E-4
939.9151	1083.9152	928.0	-0.046084806	-0.027640602	-0.002466670411764706	-0.013743953058823529	2.527377923875433E-4	1.7274006228373706E-4
941.0	1087.5862	944.0	0.010037758	-0.03746623	0.00350766025	-6.141017500000002E-4	3.733956663602941E-4	8.206157068014706E-4
943.33954	1093.0094	961.0	0.07800882	0.13536842	0.003998297764705882	0.010166744117647057	2.8861030276816614E-5	6.341674039792387E-4
945.56177	1099.6853	978.0	0.14762947	0.35333577	0.004095332352941176	0.012821608823529411	5.707916955017294E-6	1.5616851211072672E-4
947.45667	1105.37	994.0	0.16388653	0.45687237	0.0010160662499999994	0.006471037500000002	-1.9245413143382357E-4	-3.9691070772058807E-4
948.2905	1109.581	1011.0	0.115957454	0.4143653	-0.002819357411764706	-0.002500415882352943	-2.2561315657439442E-4	-5.277325519031144E-4
950.224	1114.672	1027.0	0.090398125	0.30988988	-0.0015974580625000004	-0.006529713749999999	7.63687093290441E-5	-2.51831116727941E-4
952.07153	1118.1431	1044.0	0.08224837	0.21795377	-4.793973529411762E-4	-0.005408006470588236	6.576827703287201E-5	6.598278114186843E-5
953.0	1123.9429	1061.0	0.09533139	0.22857277	7.695894117647059E-4	6.246470588235304E-4	7.34698096885813E-5	3.5486197231833917E-4
952.1531	1130.3876	1077.0	0.03732372	0.32477695	-0.0036254793750000003	0.00601276125	-2.746917991727941E-4	3.3675713694852937E-4
949.50476	1137.9905	1093.0	-0.104771115	0.44550475	-0.0088809271875	0.0075454875	-3.2846548828124997E-4	9.579539062499998E-5
947.37634	1144.871	1110.0	-0.22579682	0.50345933	-0.0071191591176470595	0.003409092941176469	1.036334158737024E-4	-2.4331732698961946E-4
947.0	1150.5	1127.0	-0.19884236	0.4619825	0.001585556470588236	-0.0024398135294117626	5.120420934256057E-4	-3.440533217993077E-4
946.0	1153.8113	1143.0	-0.10292846	0.2961377	0.00599461875	-0.010365300000000001	2.7556639246323523E-4	-4.953429044117648E-4
946.0	1156.5936	1161.0	-0.003465755	0.14835656	0.0055257058333333334	-0.008210063333333333	-2.6050717592592576E-5	1.1973537037037043E-4
945.0	1159.3365	1177.0	0.019125065	0.06842996	0.00141192625	-0.0049954125	-2.5711122395833335E-4	2.0091567708333333E-4
944.0	1165.0957	1193.0	-0.026993966	0.16915397	-0.0028824394375000003	0.006295250624999999	-2.6839785546875E-4	7.056664453125E-4
943.0	1173.3433	1210.0	-0.06447228	0.35808432	-0.0022046067058823535	0.011113550000000002	3.987251362456746E-5	2.8342937500000015E-4
940.39453	1184.6191	1226.0	-0.10122147	0.6285011	-0.002296824374999999	0.01690104875	-5.763604319852859E-6	3.61718671875E-4
938.2775	1196.3347	1243.0	-0.15165386	0.83637726	-0.0029666111764705887	0.012228009411764704	-3.939922361591703E-5	-2.748846669550175E-4
936.4252	1206.4489	1259.0	-0.16116333	0.84822124	-5.943418749999995E-4	7.402487499999985E-4	1.4826683134191182E-4	-7.179850413602941E-4
936.0	1214.9075	1276.0	-0.11402916	0.7033204	0.002772598235294117	-0.008523578823529413	1.9805530060553627E-4	-5.449310337370243E-4
933.6203	1223.5187	1292.0	-0.085659415	0.5455052	0.0017731090625000001	-0.009863449999999996	-6.24680732996323E-5	-8.37419485294114E-5
933.0	1228.6908	1310.0	-0.04737119	0.34480748	0.0021271236111111112	-0.011149873333333334	1.9667474922839506E-5	-7.146796296296325E-5
932.0	1234.299	1326.0	-0.04999176	0.25421175	-1.6378562500000016E-4	-0.005662233124999999	-1.4318182725694446E-4	3.4297751302083345E-4
931.0	1239.8729	1343.0	-0.04943287	0.22853427	3.287588235294155E-5	-0.00151044	1.1568323961937747E-5	2.4422312499999994E-4
930.0	1243.7052	1359.0	-0.046732213	0.21843435	1.687910624999997E-4	-6.312450000000008E-4	8.494698759191134E-6	5.4949687499999955E-5
930.0	1247.4441	1375.0	-0.013958825	0.19782202	0.00204833675	-0.0012882706250000008	1.1747160546875002E-4	-4.10641015625E-5
930.0	1250.3873	1392.0	0.0014222598	0.16064064	9.047696941176471E-4	-0.0021871399999999993	-6.726865034602075E-5	-5.287466911764697E-5
930.0	1252.5656	1409.0	0.026359178	0.106986776	0.0014668775411764707	-0.0031561096470588234	3.3065167474048446E-5	-5.699821453287201E-5
930.0	1254.4457	1426.0	0.025755394	0.078193665	-3.551670588235292E-5	-0.0016937124117647065	-8.83761321799308E-5	8.602336678200688E-5
930.0	1257.6143	1442.0	0.014337165	0.1018303	-7.136393125E-4	0.0014772896875000002	-4.2382662913602946E-5	1.9818763120404417E-4
931.0	1262.6605	1459.0	0.030923784	0.19660829	9.756834705882351E-4	0.005575175882352941	9.9371928416955E-5	2.410521291089965E-4
931.0	1268.2837	1475.0	0.032404914	0.33309948	9.257062500000004E-5	0.008530699375	-5.519455284926469E-5	1.8472021829044126E-4
932.0	1273.9186	1492.0	0.04863706	0.4245176	9.54832117647059E-4	0.005377536470588235	5.0721264273356404E-5	-1.8548017084775095E-4
932.0	1278.6483	1508.0	0.03452739	0.41627508	-8.818543750000003E-4	-5.151574999999985E-4	-1.147929057904412E-4	-3.6829337316176457E-4
932.0	1282.5056	1525.0	0.005171702	0.30690452	-0.001726805176470588	-0.006433562352941177	-4.970298832179928E-5	-3.481414619377164E-4
932.0	1287.9922	1541.0	-0.010534836	0.24999201	-9.81658625E-4	-0.0035570318750000017	4.6571659466911755E-5	1.7978315487132343E-4
932.0	1293.5	1558.0	-0.015701773	0.2852722	-3.039374705882352E-4	0.0020753052941176464	3.986595025951557E-5	3.313139511245675E-4
932.0	1301.5859	1575.0	-0.010416315	0.40648866	3.1090929411764696E-4	0.007130380000000001	3.616745674740484E-5	2.973573356401385E-4
930.7231	1307.8308	1592.0	-0.028707974	0.4738654	-0.0010759799411764707	0.003963337647058823	-8.158171972318339E-5	-1.862966089965399E-4
931.0	1313.6498	1608.0	-0.035634488	0.44102526	-4.329071249999999E-4	-0.002052508750000001	4.019205101102942E-5	-3.759903998161765E-4
928.91364	1318.1727	1625.0	-0.07905844	0.33560726	-0.0025543501176470587	-0.006201058823529409	-1.2479076427335638E-4	-2.4403235726643577E-4
928.1104	1321.7792	1641.0	-0.09243546	0.2263471	-8.360637500000002E-4	-0.006828760000000001	1.0739289797794116E-4	-3.9231323529412005E-5
926.2022	1325.5956	1658.0	-0.109654635	0.16026829	-0.0010128926470588237	-0.003886988823529411	-1.0401699826989615E-5	1.7304536332179944E-4
923.5376	1332.9248	1674.0	-0.1405085	0.24499765	-0.0019283665625000005	0.005295585	-5.721711971507355E-5	5.739108639705882E-4
919.77124	1342.6863	1691.0	-0.21373823	0.45411015	-0.004307631176470587	0.012300735294117645	-1.3995674199826982E-4	4.1206766435986146E-4
916.0	1352.5	1708.0	-0.2640492	0.6777398	-0.0029594688235294107	0.013154685294117648	7.930366782006922E-5	5.0232352941176627E-5
914.6028	1361.986	1724.0	-0.22447164	0.7435354	0.002473597499999999	0.004112224999999997	3.3956664522058813E-4	-5.651537683823532E-4
911.741	1370.0358	1741.0	-0.17279166	0.6620645	0.003039998823529411	-0.004792405882352942	3.331772491349481E-5	-5.238018166089964E-4
907.6858	1378.6284	1758.0	-0.16658929	0.52923834	3.648452941176478E-4	-0.00781330352941176	-1.57361972318339E-4	-1.7769986159169517E-4
902.98364	1386.0327	1774.0	-0.23541668	0.43876955	-0.004301711874999999	-0.005654299375000001	-2.9165982306985294E-4	1.349377596507349E-4
897.3287	1391.6713	1791.0	-0.33443925	0.3708876	-0.005824857058823531	-0.003993055882352943	-8.959677551903129E-5	9.772020544982696E-5
893.43866	1395.7806	1807.0	-0.36103937	0.27507898	-0.0016625075000000003	-0.005988038750000001	2.601468474264707E-4	-1.246864292279411E-4
891.3133	1397.6866	1824.0	-0.25148013	0.12550545	0.006444661176470588	-0.00879844294117647	4.7689227508650525E-4	-1.6531789359861584E-4
890.42957	1399.5704	1840.0	-0.08333815	0.007953996	0.010508873750000002	-0.007346965874999999	2.5401328584558834E-4	9.071731663602944E-5
888.5247	1401.4752	1857.0	1.633908E-4	-0.011282315	0.0049118553411764704	-0.001131547705882353	-3.292363769896195E-4	3.656128334775086E-4
885.6589	1404.6823	1874.0	-0.03745542	0.053912196	-0.002212871223529412	0.0038349712352941175	-4.191015626297578E-4	2.9214817301038065E-4
879.4162	1411.7783	1890.0	-0.22610153	0.26203245	-0.011790381874999999	0.013007515874999999	-5.985944157169117E-4	5.732840399816176E-4
873.57733	1418.4227	1907.0	-0.3925758	0.45216355	-0.009792604117647057	0.011184182352941179	1.175163386678201E-4	-1.0725491306228351E-4
870.01447	1423.9856	1923.0	-0.4165114	0.52392185	-0.001495975	0.00448489375	5.18539319852941E-4	-4.187055376838237E-4
867.0955	1429.7135	1940.0	-0.30178952	0.4596383	0.006748345882352941	-0.0037813852941176486	4.849600519031141E-4	-4.8625170847750875E-4
862.7158	1436.0455	1956.0	-0.18935853	0.35903546	0.007026936874999999	-0.006287677500000002	1.7411937040441117E-5	-1.5664326286764707E-4
857.6387	1444.4033	1973.0	-0.20176989	0.38249618	-7.300800000000006E-4	0.0013800423529411793	-4.5629511029411765E-4	4.510423442906577E-4
852.441	1451.5591	1990.0	-0.29435343	0.48862678	-0.005446090588235295	0.006242976470588233	-2.7741238754325264E-4	2.860549480968855E-4
848.15674	1458.6865	2006.0	-0.33973312	0.503148	-0.0028362306249999983	9.075762500000036E-4	1.6311624770220607E-4	-3.3346251378676435E-4
844.33167	1464.0026	2023.0	-0.29325438	0.42052674	0.002734043529411766	-0.00486007411764706	3.2766318555363323E-4	-3.392735510380626E-4
840.57806	1472.0549	2039.0	-0.2172228	0.3809362	0.004751973749999999	-0.0024744087500000005	1.2612063878676458E-4	1.4910408547794124E-4
836.8747	1480.3132	2056.0	-0.19241297	0.43230012	0.0014594017647058827	0.0030214070588235296	-1.9368070501730097E-4	3.232832828719724E-4
833.0967	1485.855	2073.0	-0.19355136	0.46468776	-6.696411764705982E-5	0.0019051552941176469	-8.97862283737025E-5	-6.566186851211075E-5
830.3454	1489.8273	2089.0	-0.19295466	0.37855616	3.729375000000035E-5	-0.005383225000000002	6.516116727941261E-6	-4.555237683823531E-4
828.25934	1492.7407	2106.0	-0.15140733	0.20354852	0.0024439605882352936	-0.010294567058823527	1.4156863754325255E-4	-2.8890247404844265E-4
825.7236	1495.6382	2122.0	-0.10933023	0.058254063	0.0026298187500000004	-0.009080903562500001	1.1616135110294174E-5	7.585396852022037E-5
820.5	1500.5	2139.0	-0.17625305	0.102649994	-0.003936636470588235	0.0026115253529411762	-3.86262071799308E-4	6.877899362024222E-4
813.3809	1505.2144	2156.0	-0.345243	0.22901018	-0.009940585294117649	0.007432952117647059	-3.5317346020761255E-4	2.8361333910034605E-4
804.6278	1511.8234	2172.0	-0.53315437	0.37136325	-0.011744460624999998	0.008897066874999998	-1.1274220818014683E-4	9.150717233455868E-5
798.496	1516.504	2189.0	-0.5896345	0.39867425	-0.003322360588235292	0.0016065294117647076	4.954176492214532E-4	-4.288551448961935E-4
793.8825	1519.0587	2205.0	-0.45980856	0.29698727	0.008114121249999998	-0.006355436249999999	7.147801148897056E-4	-4.976228538602942E-4
791.0825	1520.9175	2222.0	-0.25781682	0.1445188	0.011881867058823528	-0.008968733529411766	2.2163210640138413E-4	-1.5372336937716276E-4
788.21906	1522.7809	2238.0	-0.083490245	0.030010711	0.010895410937499999	-0.0071567555625000005	-6.165350758272059E-5	1.1324862293198533E-4
784.6059	1523.697	2255.0	-0.055168137	-0.012922734	0.0016660063529411768	-0.0025254967647058823	-5.429061520328719E-4	2.7242698810553634E-4
781.7913	1525.6044	2272.0	-0.12013166	0.025739916	-0.003821383705882353	0.0022742735294117647	-3.2278765051903116E-4	2.823394290657439E-4
778.072	1527.464	2288.0	-0.18629503	0.08502753	-0.004135210625	0.003705475875	-1.9614182444852946E-5	8.945014659926472E-5
774.34045	1529.3298	2305.0	-0.22953412	0.11269146	-0.0025434758823529415	0.0016272899999999993	9.363145544982697E-5	-1.2224622794117652E-4
770.4775	1531.2612	2321.0	-0.2410786	0.12725165	-7.215299999999997E-4	9.10011875E-4	1.1387161764705886E-4	-4.4829882812499956E-5
764.6832	1533.1056	2338.0	-0.29738602	0.12689659	-0.0033122011764705863	-2.088588235294061E-5	-1.5239242214532862E-4	-5.4758691608996506E-5
752.209	1538.9216	2355.0	-0.5014353	0.20281985	-0.012002898823529414	0.004466074117647058	-5.112175086505193E-4	2.6393882352941173E-4
737.90936	1543.6102	2371.0	-0.8421716	0.31553233	-0.02129601875	0.007044530000000002	-5.808199954044116E-4	1.6115349264705898E-4
728.1636	1547.5345	2388.0	-0.98269504	0.36139372	-0.008266084705882349	0.0026977288235294087	7.664667084775088E-4	-2.5569418685121136E-4
723.62537	1549.6873	2404.0	-0.73107904	0.27897853	0.015725999999999997	-0.005150949374999998	0.0014995052941176466	-4.905423874080879E-4
720.441	1551.0	2421.0	-0.27096707	0.118639536	0.02706541	-0.009431705529411765	6.670241176470591E-4	-2.518091855536333E-4
718.5828	1552.4172	2438.0	0.08300044	-8.596307E-4	0.020821618235294118	-0.007029362747058824	-3.672818685121108E-4	1.4131428131487889E-4
715.64526	1553.3547	2454.0	0.105803885	-0.017816411	0.0014252153125000003	-0.00105979876875	-0.0012122751826746324	3.7309774864430147E-4
711.63055	1554.0	2471.0	-0.058302354	0.007254382	-0.009653308176470587	0.0014747525294117648	-6.516778522923875E-4	1.4909125283304499E-4
708.7763	1556.1118	2488.0	-0.17522095	0.065589815	-0.006877564470588234	0.003431496058823529	1.6327904152249137E-4	1.1510256055363317E-4
704.20233	1557.9325	2504.0	-0.23936386	0.105860144	-0.004008931875000002	0.0025168955625000005	1.7928953722426454E-4	-5.716253102022053E-5
699.319	1559.0	2520.0	-0.30546552	0.11482149	-0.004131353749999999	5.600841249999997E-4	-7.651367187499819E-6	-1.2230071484375005E-4
694.4717	1560.7642	2537.0	-0.33196217	0.10217068	-0.001558626470588236	-7.44165294117647E-4	1.5133689878892722E-4	-7.672055406574393E-5
689.71075	1561.6447	2554.0	-0.33504507	0.0742884	-1.8134705882352938E-4	-0.0016401341176470585	8.10164359861592E-5	-5.2704048442906556E-5
686.0	1562.0	2570.0	-0.28611094	0.032902155	0.0030583831250000013	-0.0025866403125	2.0248313648897067E-4	-5.9156637178308855E-5
682.19574	1562.0	2587.0	-0.2193608	-5.077389E-4	0.003926478823529411	-0.0019652878764705884	5.1064452854671166E-5	3.655014329584775E-5
678.43195	1562.0	2604.0	-0.19896805	-0.023795411	0.001199573529411764	-0.0013698630647058824	-1.6040619377162628E-4	3.5024988927335646E-5
671.33875	1562.0	2620.0	-0.2828335	-0.03709932	-0.0052415906250000005	-8.314943125E-4	-4.025727596507353E-4	3.364804701286765E-5
656.58185	1561.0	2637.0	-0.6188473	-0.048100423	-0.019765517647058823	-6.471237058823532E-4	-8.543486483564013E-4	1.0845329801038044E-5
642.4448	1560.0636	2653.0	-0.95333403	-0.055674206	-0.020905420625000004	-4.733614374999996E-4	-7.124393612132382E-5	1.08601417738971E-5
630.30743	1560.2179	2670.0	-1.0967791	-0.043117695	-0.008437945294117644	7.38618294117647E-4	7.333809018166094E-4	7.129292538927333E-5
619.5141	1559.3029	2686.0	-0.9523087	-0.03835096	0.0090294	2.9792093749999964E-4	0.0010917090808823526	-2.7543584788602962E-5
609.8979	1558.3795	2703.0	-0.6525524	-0.04368739	0.017632723529411764	-3.139076470588233E-4	5.060778546712802E-4	-3.598991673875429E-5
599.227	1555.0757	2720.0	-0.4966849	-0.11951278	0.009168676470588237	-0.004460317058823529	-4.978851211072662E-4	-2.4390643598615913E-4
587.7696	1553.6283	2736.0	-0.5723758	-0.16860713	-0.00473068125	-0.0030683968749999997	-8.687098575367649E-4	8.699501148897056E-5
578.8416	1551.7683	2753.0	-0.5962888	-0.17365618	-0.0014066470588235272	-2.9700294117647057E-4	1.9553142301038077E-4	1.6302317257785464E-4
569.69727	1550.9395	2769.0	-0.576433	-0.107236154	0.0012409874999999987	0.004151251625	1.6547715992647037E-4	2.7801591038602937E-4
562.84076	1551.0	2786.0	-0.46587238	-0.024453219	0.006503565882352941	0.004869584411764706	3.0956343425605544E-4	4.225486980968863E-5
556.31995	1551.0	2802.0	-0.3464503	0.039206363	0.007463879999999999	0.003978723875	6.001963235294114E-5	-5.5678783547794116E-5
550.0079	1550.0	2819.0	-0.30168787	0.014638875	0.0026330841176470565	-0.0014451463529411763	-2.841644636678202E-4	-3.1905118987889277E-4
539.30566	1549.0	2835.0	-0.40912285	-0.027723053	-0.006714686249999997	-0.0026476205	-5.842356479779408E-4	-7.515463419117648E-5
526.01578	1546.8617	2853.0	-0.67374206	-0.09003327	-0.014701067222222225	-0.0034616787222222223	-4.4368783179012377E-4	-4.522545679012346E-5
512.8026	1544.5432	2869.0	-0.9053007	-0.16176373	-0.014472414999999995	-0.00448315375	1.4290763888889346E-5	-6.384218923611109E-5
504.29123	1545.0	2886.0	-0.857009	-0.109710395	0.002840688235294114	0.0030619608823529406	0.0010184178373702417	4.4383027249134946E-4
495.14697	1544.0	2902.0	-0.67306435	-0.05451891	0.011496540625000003	0.0034494678125000003	5.40990774356618E-4	2.4219183134191236E-5
484.48087	1544.0	2919.0	-0.5172545	0.006885069	0.009165285294117649	0.0036119987647058823	-1.3713266652249138E-4	9.560644247404824E-6
474.13422	1542.0223	2936.0	-0.51384586	0.0020330974	2.0050823529411545E-4	-2.8541009411764705E-4	-5.273398269896196E-4	-2.292593446366782E-4
462.1466	1540.1912	2952.0	-0.6590219	-0.08799303	-0.009073502500000004	-0.0056266329625	-5.796256709558825E-4	-3.338264292738971E-4
452.26157	1539.0	2969.0	-0.71684533	-0.13650247	-0.0034013782352941115	-0.0028534964705882347	3.336543685121113E-4	1.6312567599480974E-4
445.39392	1537.3485	2985.0	-0.57672656	-0.12176147	0.008757423124999997	9.213124999999994E-4	7.599250850183817E-4	2.3592556066176463E-4
441.0	1537.0	3002.0	-0.3459387	-0.075288415	0.013575756470588236	0.0027337091176470587	2.8343137326989644E-4	1.0661156574394467E-4
436.20093	1536.0	3019.0	-0.1666044	-0.03370255	0.010549076470588234	0.0024462273529411763	-1.7804000000000013E-4	-1.6910692041522496E-5
432.3895	1534.6947	3035.0	-0.08625775	-0.0327058	0.005021665625000001	6.229687499999985E-5	-3.4546317784926457E-4	-1.4899565487132353E-4
428.6259	1533.813	3051.0	-0.11573462	-0.04334681	-0.0018423043750000001	-6.65063125E-4	-4.289981250000001E-4	-4.545999999999999E-5
424.90704	1532.9535	3068.0	-0.17132354	-0.049805183	-0.0032699364705882352	-3.7990429411764726E-4	-8.397835856401384E-5	1.6774048875432512E-5
423.0315	1533.0	3085.0	-0.15923558	-0.047037467	7.110564705882358E-4	1.6280682352941197E-4	2.341760553633218E-4	3.192418339100348E-5
419.3228	1532.1614	3102.0	-0.15310971	-0.02436657	3.6034529411764575E-4	0.0013335821764705882	-2.0630069204152355E-5	6.886913840830449E-5
415.5566	1532.0	3118.0	-0.17718737	-0.011369989	-0.00150485375	8.122863125E-4	-1.1657494025735287E-4	-3.258099149816176E-5
411.7181	1531.0	3134.0	-0.2214841	-0.030430887	-0.0027685456249999987	-0.001191306125	-7.898074218749991E-5	-1.2522452734375E-4
407.94843	1530.4742	3152.0	-0.25661144	-0.038861923	-0.0019515188888888908	-4.683908888888889E-4	4.539037422839488E-5	4.016195756172839E-5
405.64053	1528.6405	3168.0	-0.21921511	-0.07813757	0.002337270625000002	-0.0024547279375000002	2.680493446180558E-4	-1.2414606553819445E-4
403.6924	1527.6924	3184.0	-0.13164952	-0.08224837	0.005472849375	-2.5692499999999986E-4	1.9597367187499987E-4	1.3736268359375002E-4
400.86862	1525.8687	3201.0	-0.10849798	-0.11323502	0.001361855294117647	-0.001822744117647059	-2.4182318122837368E-4	-9.210700692041524E-5
395.89023	1522.8903	3218.0	-0.18173817	-0.15182391	-0.004308246470588236	-0.002269934705882353	-3.335353979238755E-4	-2.630532871972317E-5
391.2563	1520.2563	3234.0	-0.2774009	-0.18651323	-0.005978920625	-0.0021680824999999997	-1.0441713465073526E-4	6.365762867647075E-6
388.41583	1518.2079	3251.0	-0.29995695	-0.19388697	-0.001326826470588235	-4.3374941176470527E-4	2.7365259731833915E-4	1.0201959342560556E-4
385.58612	1515.586	3267.0	-0.2217113	-0.1704198	0.004890353125	0.0014666981249999989	3.8857372472426467E-4	1.18777971047794E-4
381.83102	1512.2466	3284.0	-0.1677165	-0.16338547	0.0031761647058823534	4.1378411764705914E-4	-1.0083461288927333E-4	-6.19361180795847E-5
375.09116	1506.5684	3301.0	-0.24737777	-0.2542311	-0.0046859570588235295	-0.005343860588235293	-4.62477750865052E-4	-3.386849826989619E-4
365.3162	1498.653	3317.0	-0.49671757	-0.4346415	-0.0155837375	-0.011275650000000002	-6.811112775735294E-4	-3.707368382352943E-4
356.9664	1494.4832	3334.0	-0.6511034	-0.46864372	-0.009081519411764705	-0.0020001305882352926	3.824834169550173E-4	5.456187889273358E-4
352.73355	1491.8668	3351.0	-0.5594904	-0.3354357	0.005388999999999997	0.00783576588235294	8.512070242214532E-4	5.785821453287197E-4
348.01447	1490.0048	3367.0	-0.36581942	-0.14951052	0.012104436250000003	0.01162032375	4.1971476562500037E-4	2.365348667279412E-4
341.41623	1487.104	3384.0	-0.21616088	-0.024698036	0.008803443529411766	0.0073419108235294114	-1.9417604238754338E-4	-2.51671348615917E-4
332.27966	1483.5118	3401.0	-0.3319021	-0.07048251	-0.006808307058823528	-0.0026932043529411765	-9.183382698961938E-4	-5.90300892733564E-4
323.94803	1479.316	3416.0	-0.55162096	-0.21909119	-0.014647924000000005	-0.009907245333333333	-5.226411294117652E-4	-4.809360653594771E-4
319.89432	1476.4471	3433.0	-0.5268224	-0.25828078	0.0014587388235294133	-0.00230527	9.4745075432526E-4	4.4717501960784314E-4
317.56793	1474.568	3450.0	-0.26849747	-0.18960561	0.015195584117647059	0.00403971588235294	8.080497231833908E-4	3.7323446366781997E-4
314.67615	1472.6761	3467.0	-0.072053835	-0.10799727	0.011555507941176471	0.004800490588235294	-2.141221280276816E-4	4.475145328719729E-5
312.7897	1470.7897	3483.0	0.029189052	-0.059563637	0.0063276804375	0.0030271020625000002	-3.2673921897977945E-4	-1.1083678285845586E-4
307.80457	1468.9348	3500.0	-0.09620625	-0.068976775	-0.007376194235294117	-5.537140000000001E-4	-8.061102748702422E-4	-2.1063623897058827E-4
301.9649	1465.9912	3516.0	-0.2825794	-0.13080965	-0.011648321875	-0.0038645546874999997	-2.6700797748161766E-4	-2.0692754296874996E-4
293.74094	1461.4446	3533.0	-0.4575933	-0.20712845	-0.010294935294117647	-0.004489341176470588	7.961097534602074E-5	-3.675214641003461E-5
281.56369	1456.6702	3549.0	-0.6888538	-0.29750726	-0.014453781249999999	-0.005648675625	-2.59927872242647E-4	-7.245840303308826E-5
268.28064	1449.3032	3566.0	-0.89732736	-0.4162465	-0.012263150588235298	-0.0069846611764705895	1.2886062716262948E-4	-7.858738538062289E-5
257.24559999999997	1441.7965	3582.0	-0.9332657	-0.5152763	-0.0022461462499999973	-0.0061893625	6.260627711397063E-4	4.970616727941184E-5
249.25853	1434.2585	3599.0	-0.753291	-0.55086553	0.010586747058823525	-0.0020934841176470606	7.548760769896189E-4	2.409340224913494E-4
245.33788	1429.0068	3616.0	-0.4204128	-0.47365794	0.0195810705882353	0.004541622941176473	5.290778546712809E-4	3.9030041522491375E-4
242.84868	1423.546	3632.0	-0.08125875	-0.36597297	0.021197128125	0.0067303106249999994	1.010035960477937E-4	1.367929802389704E-4
239.90013	1419.8003	3649.0	0.04252021	-0.23631787	0.007281115294117647	0.0076267705882352935	-8.18588990051903E-4	5.273293901384083E-5
239.0	1415.076	3666.0	0.06494693	-0.19906743	0.0013192188235294116	0.0021912023529411778	-3.506997923875433E-4	-3.197393079584774E-4
236.39159	1409.5874	3682.0	0.0046633757	-0.23374149	-0.00376772214375	-0.0021671287500000004	-3.1793381045496324E-4	-2.7239569393382364E-4
235.2699	1404.8097	3699.0	-0.053115137	-0.2845352	-0.0033987360411764705	-0.0029878652941176466	2.170506485726644E-5	-4.827862024221448E-5
233.38858	1400.7772	3715.0	-0.07695696	-0.29117247	-0.0014901139375000003	-4.148293750000018E-4	1.1928888147977939E-4	1.608147449448528E-4
233.0	1398.5	3732.0	-0.06798483	-0.21845259	5.27772352941177E-4	0.004277640000000001	1.1869919355536336E-4	2.760276102941178E-4
233.0	1396.6277	3749.0	-0.016461229	-0.09981667	0.003030800058823529	0.006978583529411765	1.4723692387543248E-4	1.588790311418685E-4
231.88405	1395.884	3765.0	0.007820287	-0.010611686	0.0015175947500000002	0.0055753115	-9.457533180147056E-5	-8.770450183823533E-5
232.0	1393.8464	3782.0	0.005479316	-0.008145806	-1.3770417647058827E-4	1.4505176470588237E-4	-9.737052508650521E-5	-3.194270432525952E-4
231.0	1391.9999	3798.0	-0.01788365	-0.057593934	-0.001460185375	-0.003090508	-8.265507490808822E-5	-2.0222248529411767E-4
229.05356	1388.1606	3815.0	-0.0795692	-0.14495233	-0.0036285617647058826	-0.005138729176470588	-1.2755155233564017E-4	-1.2048359861591693E-4
226.40984	1383.6147	3832.0	-0.13365105	-0.25886458	-0.0031812852941176463	-0.006700720588235295	2.6310380622837428E-5	-9.188184775086511E-5
223.61769	1377.2354	3848.0	-0.19385946	-0.38160974	-0.003763025625000001	-0.007671572499999998	-3.6358770680147175E-5	-6.0678244485293925E-5
218.19258	1369.5901	3865.0	-0.2890017	-0.4950562	-0.0055966023529411746	-0.00667332117647059	-1.0785745458477491E-4	5.8720666089965154E-5
212.63461	1362.1794	3881.0	-0.3746279	-0.5541158	-0.005351637500000003	-0.003691225000000003	1.531030330882325E-5	1.863810110294117E-4
208.3702	1357.0553	3898.0	-0.38674644	-0.48048475	-7.128552941176477E-4	0.0043312382352941195	2.728695415224915E-4	4.719096020761248E-4
203.60365	1350.2073	3915.0	-0.35431397	-0.41083497	0.0019077923529411793	0.004097045882352941	1.5415574394463688E-4	-1.377602076124578E-5
195.5775	1341.4719	3931.0	-0.38481474	-0.42301798	-0.0019062981250000006	-7.614381249999996E-4	-2.3838065487132373E-4	-3.036552504595588E-4
186.89911	1331.8739	3948.0	-0.47616968	-0.53351706	-0.00537382	-0.00649994588235294	-2.0397187499999995E-4	-3.375592798442906E-4
182.20183	1324.4037	3964.0	-0.49922773	-0.59560853	-0.0014411281249999998	-0.0038807168750000023	2.457932421875E-4	1.637018129595586E-4
178.45787	1319.6868	3981.0	-0.37039396	-0.4837273	0.007578457058823527	0.006581248823529412	5.305638343425604E-4	6.154097469723186E-4
176.33855	1315.0156	3997.0	-0.15081872	-0.27774343	0.013723452500000002	0.012873991875	3.840622150735297E-4	3.932964407169118E-4
175.4364	1310.8728	4014.0	0.033788245	-0.15534382	0.010859233235294117	0.007199977058823531	-1.684834861591697E-4	-3.337655774221453E-4
174.0	1306.2269	4031.0	0.046027094	-0.15270334	7.199322941176469E-4	1.553223529411765E-4	-5.964294671280277E-4	-4.1439145328719734E-4
171.46342	1300.1952	4048.0	-0.020246644	-0.2620966	-0.003898455176470588	-0.006434897647058825	-2.7166985121107265E-4	-3.876600000000001E-4
169.77426	1291.097	4064.0	-0.08374458	-0.44727784	-0.003968621	-0.011573827499999998	-4.385363970588267E-6	-3.211831158088233E-4
167.90059	1283.6024	4080.0	-0.13346176	-0.5419356	-0.003107323750000001	-0.005916109999999999	5.3831078124999966E-5	3.5360734374999996E-4
166.06432	1279.1287	4097.0	-0.1379074	-0.50802845	-2.6150823529411766E-4	0.0019945382352941177	1.6740091262975785E-4	4.653322491349481E-4
164.17635	1275.3527	4114.0	-0.11480503	-0.31554997	0.0013589629411764712	0.011322263529411762	9.532183391003464E-5	5.486897231833908E-4
163.23808	1271.4762	4130.0	-0.07551305	-0.15308507	0.0024557487500000003	0.010154056250000001	6.854911305147057E-5	-7.301295496323502E-5
162.351585	1268.7031	4147.0	-0.053544983	-0.082182586	0.0012922392352941177	0.004170734352941176	-6.844173615916957E-5	-3.5196011159169564E-4
162.0	1263.5	4163.0	-0.021901233	-0.16635461	0.001977734375	-0.005260751500000001	4.284344623161764E-5	-5.894678658088235E-4
158.57421	1256.2969	4180.0	-0.08662832	-0.33408594	-0.0038074757058823524	-0.009866548823529412	-3.403064753460207E-4	-2.709292543252595E-4
155.72577	1250.1772	4197.0	-0.16498931	-0.43849573	-0.00460947	-0.006141752352941173	-4.7176134948096924E-5	2.1910567474048466E-4
155.0	1244.5192	4213.0	-0.1623876	-0.45569423	1.6260687500000044E-4	-0.0010749062500000003	2.9825480468750003E-4	3.166778814338233E-4
152.95149	1238.8545	4230.0	-0.12266007	-0.4029246	0.0023369135294117644	0.0031040958823529384	1.279003914359861E-4	2.458236548442905E-4
152.04399999999998	1233.132	4246.0	-0.057249922	-0.32660776	0.00408813425	0.0047698025	1.0945129503676473E-4	1.0410666360294134E-4
151.2303	1225.1515	4263.0	-0.013324465	-0.3606133	0.002583850411764706	-0.0020003258823529414	-8.848728460207611E-5	-3.9824284602076125E-4
149.28453000000002	1210.5608	4279.0	-0.060099583	-0.62188345	-0.002923444875	-0.016329384375	-3.4420595542279415E-4	-8.955661557904411E-4
146.41177	1194.8824	4296.0	-0.13557318	-0.9790784	-0.004439623352941176	-0.021011467647058826	-8.918696929065739E-5	-2.7541666306228396E-4
144.5	1181.5	4312.0	-0.16441508	-1.1203341	-0.0018026187500000002	-0.008828481249999999	1.6481278768382346E-4	7.614366498161767E-4
141.22338000000002	1173.0585	4330.0	-0.19712713	-0.9310807	-0.0018173361111111122	0.010514077777777778	-8.176311728395534E-7	0.001074586612654321
142.0	1163.934	4346.0	-0.10779581	-0.6068765	0.0055832075	0.020262762499999996	4.625339756944445E-4	6.092927951388886E-4
142.0	1156.4999	4363.0	0.0043398337	-0.34466034	0.006596214335294118	0.015424480000000003	5.958863737024224E-5	-2.846048529411761E-4
142.0	1151.0177	4379.0	0.06661771	-0.25550073	0.0038923672687499996	0.005572475625	-1.6899044165900743E-4	-6.157502734375002E-4
142.0	1144.3486	4396.0	0.07013182	-0.2729793	2.067123529411765E-4	-0.0010281511764705866	-2.1680323034169546E-4	-3.882721647923874E-4
143.0	1137.9135	4412.0	0.065251976	-0.30189067	-3.0499024999999964E-4	-0.001806960625000003	-3.1981412683823506E-5	-4.8675590533088525E-5
144.67937	1131.2825	4429.0	0.06685675	-0.33668032	9.439847058823548E-5	-0.002046449999999997	2.3493454152249123E-5	-1.4087610294117294E-5
146.56644	1125.3007	4445.0	0.12895383	-0.38365248	0.003881067499999999	-0.0029357600000000025	2.3666681433823523E-4	-5.558187500000035E-5
148.44195000000002	1119.6742	4463.0	0.1557007	-0.36568272	0.0014859372222222225	9.9832E-4	-1.3306279320987648E-4	2.1856000000000016E-4
150.34695399999998	1113.9591	4478.0	0.1525277	-0.33077133	-2.1153333333333394E-4	0.0023274260000000027	-1.1316470370370376E-4	8.860706666666684E-5
151.0	1110.5604	4495.0	0.10253132	-0.25795564	-0.0029409635294117644	0.00428327588235294	-1.6055471741637827E-4	1.1504999307958456E-4
152.0	1106.8324	4512.0	0.054032035	-0.19759175	-0.0028528991176470586	0.003550817058823528	5.180259515570928E-6	-4.3085813148788956E-5
153.999626	1102.0007	4528.0	0.050079312	-0.20047046	-2.470451874999999E-4	-1.7991937499999867E-4	1.6286587063419117E-4	-2.3317102711397042E-4
156.7355	1097.3967	4545.0	0.09710846	-0.22607732	0.002766420470588235	-0.0015062858823529418	1.7726268576989616E-4	-7.802155925605548E-5
158.77059	1092.6882	4562.0	0.1588077	-0.27682436	0.0036293670588235295	-0.0029851199999999995	5.076156401384086E-5	-8.69902422145328E-5
160.654495	1087.691	4578.0	0.17227638	-0.32277846	8.417925000000007E-4	-0.00287213125	-1.7422340992647055E-4	7.061796874999979E-6
162.5	1082.5	4595.0	0.13565123	-0.32061327	-0.002154420588235294	1.2736411764705785E-4	-1.7624782871972322E-4	1.764409039792387E-4
163.44457	1078.1108	4612.0	0.06941816	-0.3077629	-0.003896062941176471	7.559041176470588E-4	-1.0244955017301042E-4	3.6972941176470646E-5
165.2333	1073.5333	4628.0	0.06338625	-0.28713948	-3.769943750000001E-4	0.0012889637500000002	2.1994178538602943E-4	3.331622702205884E-5
167.20161	1068.5968	4644.0	0.09484464	-0.27521792	0.0019661493749999993	7.450974999999999E-4	1.4644648437499996E-4	-3.399164062500002E-5
170.13028	1062.8046	4661.0	0.14175779	-0.29872608	0.0027595970588235293	-0.0013828329411764706	4.667339316609E-5	-1.2517237889273357E-4
170.88039	1058.3589	4678.0	0.13866468	-0.29965666	-1.819476470588225E-4	-5.4740000000000835E-5	-1.7303204152249128E-4	7.812311418685116E-5
172.0	1054.3065	4694.0	0.08729615	-0.28725773	-0.0032105331250000006	7.749331250000019E-4	-1.8928659237132364E-4	5.185457031250017E-5
173.0	1049.5776	4711.0	0.051162362	-0.26370138	-0.0021255169411764706	0.0013856676470588238	6.382448140138412E-5	3.592556012110717E-5
174.61414	1046.7717	4728.0	0.037354358	-0.20525879	-8.12235529411765E-4	0.0034377994117647053	7.725184775086503E-5	1.2071363321799304E-4
176.47256	1043.0548	4744.0	0.076392084	-0.17777376	0.002439857875	0.0017178143749999996	2.0325583777573532E-4	-1.074990647977941E-4
179.83385	1039.1661	4761.0	0.15897056	-0.19187732	0.004857557411764707	-8.296211764705875E-4	1.4221761980968864E-4	-1.4984915008650512E-4
182.49753	1033.2537	4778.0	0.20125017	-0.26724458	0.002487035882352941	-0.004433368235294118	-1.3944244290657446E-4	-2.1198512110726653E-4
186.28186	1026.4363	4794.0	0.24425513	-0.37636143	0.002687809999999999	-0.006819803124999999	1.2548382352941113E-5	-1.4915218060661755E-4
189.9515	1020.0969	4810.0	0.2616567	-0.46027023	0.001087598125000002	-0.0052443	-1.000132421874998E-4	9.846894531249993E-5
193.85718	1014.2141999999999	4827.0	0.26586604	-0.45825717	2.47608235294118E-4	1.184152941176477E-4	-4.941116998269906E-5	3.154538408304499E-4
196.78957	1010.4209	4844.0	0.23664267	-0.35620075	-0.001719021764705884	0.006003318823529411	-1.1568411764705892E-4	3.461707958477508E-4
199.6978	1007.6044	4860.0	0.19303721	-0.19621125	-0.002725341250000001	0.00999934375	-6.28949678308823E-5	2.4975155790441184E-4
201.57523	1005.4248	4876.0	0.12809846	-0.0832659	-0.004058671874999999	0.007059084375	-8.333316406249991E-5	-1.8376621093750003E-4
203.0	1003.5515	4894.0	0.07703848	-0.034718174	-0.002836665555555555	0.002697095888888889	6.788923996913579E-5	-2.4233269367283946E-4
204.31638	1001.6836	4910.0	0.03775613	-0.039682686	-0.0024551468750000005	-3.1028200000000027E-4	2.384491753472216E-5	-1.879611180555556E-4
205.0	999.79236	4927.0	0.026682371	-0.074643545	-6.513975882352941E-4	-0.002056521117647059	1.0610289922145333E-4	-1.0271994809688582E-4
207.12523	996.7495	4943.0	0.050048742	-0.1225626	0.0014603981875	-0.0029949409374999993	1.319872359834559E-4	-5.865123874080876E-5
209.92773	993.07227	4960.0	0.10867766	-0.19323832	0.0034487598823529407	-0.004157395294117647	1.1696245263840829E-4	-6.837966803633223E-5
213.81253	987.28125	4976.0	0.20693144	-0.30109483	0.00614086125	-0.006741031874999999	1.682563354779412E-4	-1.61477286305147E-4
217.49625	981.7556	4993.0	0.2748531	-0.39427704	0.003995391764705884	-0.005481306470588238	-1.2620408737024213E-4	7.410149437716245E-5
222.31798	975.364	5010.0	0.3233162	-0.43596268	0.002850770588235293	-0.0024520964705882333	-6.733065743944652E-5	1.7818882352941203E-4
226.62082	969.37915	5026.0	0.3096263	-0.435966	-8.556187499999986E-4	-2.0750000000180346E-7	-2.316493336397057E-4	1.5324306066176447E-4
230.93138	962.1372	5043.0	0.29428393	-0.43126276	-9.024923529411761E-4	2.766611764705881E-4	-2.7572707612457395E-6	1.628639273356411E-5
234.54506	954.9099	5059.0	0.25856385	-0.4465527	-0.0022325050000000027	-9.556212500000001E-4	-8.312579044117665E-5	-7.701765165441176E-5
238.38557	946.2289	5076.0	0.22730003	-0.5124584	-0.0018390482352941176	-0.0038768058823529386	2.314451557093442E-5	-1.7183439013840815E-4
241.13489	939.7302	5093.0	0.17464238	-0.48725107	-0.00309750882352941	0.0014827841176470573	-7.402709342560544E-5	3.1526999999999976E-4
243.95744	935.0851	5109.0	0.15665987	-0.41029435	-0.0011239068750000004	0.004809795000000002	1.233501217830881E-4	2.0793818014705907E-4
245.86165	930.27673	5126.0	0.12339494	-0.27172324	-0.0019567605882352948	0.008151241764705882	-4.899139489619378E-5	1.9655569204152235E-4
247.73993	926.52014	5142.0	0.09017122	-0.17759909	-0.0020764825	0.005882759374999999	-7.48261948529407E-6	-1.4178014935661766E-4
249.5	923.0	5159.0	0.07801192	-0.15256575	-7.152529411764705E-4	0.001472549411764705	8.007232698961937E-5	-2.594241154844291E-4
253.0	920.0	5175.0	0.11991345	-0.14305638	0.0026188456250000004	5.943356249999993E-4	2.0838116038602943E-4	-5.488836167279411E-5
255.85202	917.14795	5192.0	0.1748339	-0.13829015	0.003230614705882352	2.803664705882359E-4	3.598641652249126E-5	-1.846877378892726E-5
259.91909999999996	914.3873	5209.0	0.22946063	-0.13283628	0.00321333705882353	3.2081588235294116E-4	-1.0163321799306995E-6	2.3793771626297207E-6
264.52252	911.6516	5225.0	0.2898532	-0.14921506	0.0037745356249999987	-0.0010236737500000006	3.5074910386029295E-5	-8.403060202205885E-5
269.08452	908.9436	5242.0	0.32325065	-0.16253024	0.001964555882352941	-7.832458823529401E-4	-1.0646939662629752E-4	1.4142815743944737E-5
272.81062	907.0947	5258.0	0.31067622	-0.14448473	-7.859018749999981E-4	0.0011278443749999992	-1.719036098345587E-4	1.194431410845587E-4
275.60931	905.1953	5275.0	0.2232871	-0.11109436	-0.005140536470588236	0.001964139411764706	-2.5615497621107284E-4	4.919382569204157E-5
279.44325000000003	904.0	5292.0	0.18014617	-0.08362104	-0.002537701764705882	0.001616077647058824	1.531079238754326E-4	-2.047422145328716E-5
283.13883999999996	902.43054	5308.0	0.18178107	-0.054094985	1.0218124999999967E-4	0.0018453784374999997	1.649926884191176E-4	1.4331299402573476E-5
288.43948	899.0404	5325.0	0.24847223	-0.105211966	0.0039230094117647055	-0.003006881235294118	2.2475459775086505E-4	-2.8542703957612454E-4
294.0722	896.28516	5342.0	0.33851007	-0.16849306	0.0052963435294117655	-0.003722417294117647	8.078435986159177E-5	-4.2090356401384064E-5
298.81534	892.4564	5358.0	0.36064807	-0.2384182	0.0013836249999999994	-0.00437032125	-2.445449080882354E-4	-4.0493997242647056E-5
302.11246	888.8876	5375.0	0.29798043	-0.27286246	-0.0036863317647058804	-0.002026132941176469	-2.982327508650518E-4	1.3789342993079592E-4
304.93774	885.06226	5391.0	0.20808505	-0.26595894	-0.0056184612500000015	4.3146999999999977E-4	-1.2075809283088257E-4	1.536001838235293E-4
308.71692	881.2831	5408.0	0.1439518	-0.24656072	-0.003772544117647059	0.0011410717647058804	1.0858336072664369E-4	4.174128027681651E-5
312.59988	876.40015	5424.0	0.17188208	-0.2673033	0.0017456425000000001	-0.0012964112500000007	3.448866636029412E-4	-1.5234268841911758E-4
316.37085	872.62915	5441.0	0.21953635	-0.2675149	0.002803192352941176	-1.2447058823528145E-5	6.220881487889271E-5	7.55273053633219E-5
320.13214	869.8679	5457.0	0.24900535	-0.22507823	0.0018418124999999997	0.0026522918750000006	-6.008624080882353E-5	1.6654618336397055E-4
322.46893	867.531	5474.0	0.2034867	-0.15748112	-0.0026775676470588232	0.003976300588235293	-2.658458910034602E-4	7.788286548442898E-5
327.94095	865.6864	5491.0	0.21724907	-0.09026406	8.09551176470588E-4	0.0039539447058823535	2.0512463667820066E-4	-1.3150519031141053E-6
331.42795	863.786	5508.0	0.23805593	-0.058447346	0.0012239329411764712	0.0018715714117647057	2.4375397923875487E-5	-1.2249254671280283E-4
336.38477	861.8717	5524.0	0.27663356	-0.07688424	0.002411101875	-0.0011523058750000006	7.419805836397055E-5	-1.8899233042279413E-4
342.7718	859.057	5541.0	0.3474372	-0.12162692	0.00416492	-0.002631922352941176	1.0316577205882352E-4	-8.703626340830443E-5
348.51044	856.1632	5557.0	0.40658137	-0.1732829	0.0036965106249999997	-0.0032284987499999994	-2.927558593750001E-5	-3.7286024816176466E-5
353.5354	853.4646	5574.0	0.38964078	-0.18422182	-9.965052941176458E-4	-6.434658823529423E-4	-2.760597599480968E-4	1.5206075692041513E-4
358.21698	852.0	5590.0	0.34422395	-0.15983321	-0.002838551875000001	0.0015242881250000003	-1.1512791130514721E-4	1.354846254595589E-4
363.0713	849.46436	5607.0	0.26687145	-0.12003899	-0.0045501470588235286	0.0023408364705882357	-1.0068206963667808E-4	4.8032255622837374E-5
368.1327	847.62244	5623.0	0.252549	-0.103350855	-8.951531249999992E-4	0.0010430084374999996	2.284371208639706E-4	-8.111425206801476E-5
373.84036	845.71985	5640.0	0.30279028	-0.10135686	0.002955369411764706	1.1729382352941249E-4	2.2650132569204147E-4	-5.4453800821799236E-5
378.53784	842.6415	5656.0	0.31899467	-0.13465708	0.0010127743749999973	-0.002081263750000001	-1.2141218979779428E-4	-1.3740984834558834E-4
384.13858	841.95386	5673.0	0.33211955	-0.11896241	7.720517647058827E-4	9.232158823529416E-4	-1.4160153546712629E-5	1.7673409602076133E-4
392.84784	841.0304	5690.0	0.40390894	-0.0646656	0.004222905294117648	0.00319393	2.02991384083045E-4	1.335714186851211E-4
404.75787	840.0	5707.0	0.60733473	-0.047620725	0.011966222941176474	0.001002639705882353	4.5548927335640154E-4	-1.2889942906574395E-4
413.9035	839.2742	5723.0	0.7505079	-0.014850859	0.008948323124999998	0.002048116625	-1.8861873851102977E-4	6.534230744485294E-5
419.12607	839.0	5740.0	0.6338833	-0.012146094	-0.006860270588235292	1.5910382352941175E-4	-9.299172772491347E-4	-1.1111840008650519E-4
423.0	839.0	5756.0	0.3362231	-0.0058627054	-0.018603762500000003	3.9271178749999996E-4	-7.339682444852944E-4	1.4600497748161763E-5
427.73334	839.0	5773.0	0.13607557	0.018281134	-0.011773384117647058	0.0014202258470588237	4.0178696366782024E-4	6.0442003503460226E-5
431.452	839.0	5789.0	0.072306454	0.021662967	-0.00398556975	2.1136456250000005E-4	4.8673839797794114E-4	-7.555383028492648E-5
436.29327	839.0	5806.0	0.17973816	0.015832791	0.006319512117647059	-3.429515294117649E-4	6.0618128633218E-4	-3.260682893598617E-5
440.0098	839.0	5822.0	0.23797286	0.0021536872	0.00363966875	-8.549439874999999E-4	-1.6749021047794118E-4	-3.199952863051469E-5
441.89746	839.0	5839.0	0.18742979	-1.12967995E-4	-0.002973121764705882	-1.3333265852941178E-4	-3.8898767733564014E-4	4.244772523356401E-5
444.77725	839.0	5856.0	0.13296722	0.0	-0.003203680588235295	6.645176176470588E-6	-1.3562283737024302E-5	8.233990276816609E-6
446.66043	838.3396	5872.0	0.08694355	-0.010735958	-0.002876479375	-6.70997375E-4	2.0450075827205933E-5	-4.235265944852941E-5
448.5747	838.0	5889.0	0.07294825	-0.034821905	-8.232529411764699E-4	-0.001416820411764706	1.2077802551903118E-4	-4.387194333910035E-5
450.43158	838.0	5906.0	0.089810625	-0.029798605	9.919044117647057E-4	2.9548823529411774E-4	1.0677396193771621E-4	1.0072403806228375E-4
453.5909	837.0	5922.0	0.12851453	-0.04315037	0.002418994062499999	-8.344853125000001E-4	8.919310317095583E-5	-7.062334673713236E-5
463.2611	837.0	5939.0	0.33408505	-0.025542209	0.012092383529411764	0.0010357741764705883	5.690229098183391E-4	1.1001526405709343E-4
477.6297	837.0	5956.0	0.73781776	-0.0013412619	0.023748982941176472	0.0014235851235294117	6.856823183391005E-4	2.2812408650519027E-5
495.19168	835.9761	5972.0	1.1503958	-0.01933397	0.025786127500000006	-0.0011245442562499998	1.2732153492647086E-4	-1.5925808623621322E-4
504.42328	835.14417	5989.0	1.2042545	-0.03483823	0.0031681588235294073	-9.12015294117647E-4	-0.001330468745674741	1.2501703654844286E-5
513.0636	834.23413	6005.0	0.85135823	-0.06666732	-0.022056016875	-0.0019893181250000003	-0.001576510981158088	-6.733142693014709E-5
519.8619	834.0	6022.0	0.4121703	-0.07041691	-0.02583458411764706	-2.2056411764705865E-4	-2.2226866133217993E-4	1.0404435337370245E-4
526.6302499999999	834.54346	6038.0	0.19757262	-0.016505092	-0.013412354999999999	0.003369488625	7.763893198529413E-4	2.2437829641544117E-4
533.58698	836.3967	6055.0	0.23887233	0.083803475	0.0024293947058823522	0.005900503941176471	9.318676297577854E-4	1.4888325389273357E-4
542.3035600000001	838.5215	6071.0	0.39690122	0.14673212	0.009876805625	0.0039330403124999995	4.65463182444853E-4	-1.2296647679227945E-4
554.3023	841.4341	6088.0	0.588577	0.21032688	0.011275045882352942	0.0037408682352941176	8.22494269031142E-5	-1.1304239835640111E-5
563.29315	843.07324	6105.0	0.69670373	0.20058712	0.006360395882352939	-5.729270588235286E-4	-2.890970588235296E-4	-2.5375266435986155E-4
568.9186	844.9592	6122.0	0.6136324	0.1658432	-0.0048865488235294114	-0.002043760000000001	-6.615849826989618E-4	-8.65195847750866E-5
571.84546	845.0	6138.0	0.32321176	0.077733874	-0.018151289999999997	-0.005506832875	-8.290463235294115E-4	-2.1644205468749996E-4
573.7364	845.0	6154.0	0.017110376	-0.019411422	-0.019131336500000002	-0.0060715809999999995	-6.125290625000031E-5	-3.529675781249996E-5
574.8017	845.80176	6171.0	-0.124141864	-0.043656666	-0.008308955294117647	-0.0014261908235294115	6.366106591695503E-4	2.732582456747405E-4
577.9403	846.4701	6188.0	-0.034165077	-0.0065907454	0.0052927521764705885	0.002180348270588235	8.001004394463669E-4	2.1214935847750863E-4
586.0295	851.21765	6204.0	0.22243	0.13130033	0.0160371923125	0.0086181922125	6.715275085018382E-4	4.023652463694854E-4
597.385	855.83105	6221.0	0.59684545	0.2986805	0.022024438235294118	0.009845892352941178	3.521909366349481E-4	7.221765532006928E-5
603.5948	857.19824	6238.0	0.7159037	0.29996964	0.007003426470588237	7.583176470588038E-5	-8.835889273356401E-4	-5.747094463667823E-4
606.0664	859.0664	6254.0	0.5088484	0.20908207	-0.012940956250000003	-0.005680473124999998	-0.001246523920036765	-3.597690556066174E-4
607.9083	860.9083	6271.0	0.17631662	0.10516433	-0.019560692941176468	-0.006112808235294118	-3.893962759515567E-4	-2.5431477076124707E-5
609.7838	861.7838	6287.0	-0.092652716	0.004525238	-0.0168105835	-0.00628994325	1.7188184007352922E-4	-1.1070938419117601E-5
612.4395	862.7197	6304.0	-0.06117093	0.015965512	0.0018518697647058823	6.729572941176471E-4	0.0010977913685121107	4.0958238494809686E-4
616.16815	865.1681	6320.0	0.11833296	0.07070876	0.011218993125	0.0034214529999999996	5.854452100183823E-4	1.7178098161764704E-4
621.3735	867.4579	6337.0	0.27528659	0.12613797	0.009232566470588236	0.003260541764705882	-1.1684862673010376E-4	-9.46536678200692E-6
627.0086	870.67236	6354.0	0.3768866	0.18921033	0.00597647117647059	0.003710138823529413	-1.9153501730103805E-4	2.6446885813148886E-5
630.4656	872.2328	6370.0	0.360288	0.1894983	-0.0010374125000000012	1.7998124999999907E-5	-4.383677297794119E-4	-2.3075879365808832E-4
635.42633	874.1421	6387.0	0.30970126	0.14403512	-0.002975690588235295	-0.002674304705882354	-1.1401635813148789E-4	-1.5837075475778553E-4
640.96045	878.97034	6404.0	0.28512922	0.1629479	-0.0014454141176470565	0.0011125164705882364	9.001626297577874E-5	2.227541868512112E-4
647.60583	884.60583	6420.0	0.34872046	0.28846222	0.0039744525	0.007844644999999999	3.38741663602941E-4	4.207580330882352E-4
654.33844	889.55896	6437.0	0.44324264	0.38728517	0.0055601282352941185	0.005813114705882354	9.327504325259523E-5	-1.1950178200692031E-4
659.0413	893.36084	6453.0	0.42326635	0.3784565	-0.0012485181250000005	-5.517918750000024E-4	-4.2554039751838244E-4	-3.9780666130514726E-4
663.05786	896.52893	6470.0	0.30424276	0.26152793	-0.0070013876470588245	-0.006878151176470585	-3.38404089532872E-4	-3.7213878243944607E-4
666.8614	899.86145	6486.0	0.19430369	0.14919092	-0.006871191875	-0.007021063125000001	8.13723575367653E-6	-8.93199678308847E-6
672.00116	903.6675	6503.0	0.1880465	0.15171829	-3.6806999999999975E-4	1.486688235294118E-4	3.8253658088235296E-4	4.2174893814878896E-4
678.78064	909.58545	6520.0	0.294876	0.25578323	0.0062840882352941186	0.006121467058823528	3.913034256055364E-4	3.513410726643598E-4
684.3487	915.34875	6536.0	0.39359844	0.35930547	0.006170152499999998	0.006470140000000003	-7.12098345588254E-6	2.1792058823529676E-5
689.78345	922.7113	6553.0	0.41991434	0.45432106	0.001547994117647059	0.005589152352941175	-2.7189166955017286E-4	-5.182280276816631E-5
694.4592	928.4592	6569.0	0.34875795	0.46452105	-0.004447274375000001	6.374993749999995E-4	-3.7470428079044125E-4	-3.094783111213235E-4
699.26666	936.0222	6586.0	0.26868817	0.45316216	-0.004709987058823528	-6.681700000000006E-4	-1.5453687283736903E-5	-7.680408088235294E-5
703.2594	942.5188	6602.0	0.23232862	0.42964563	-0.0022724718749999994	-0.0014697831249999987	1.5234469898897055E-4	-5.0100820312499885E-5
706.97687	948.46533	6619.0	0.2167822	0.4003424	-9.144952941176473E-4	-0.0017237194117647066	7.98809753460207E-5	-1.493742863321811E-5
709.4075	954.22253	6636.0	0.17027503	0.35705587	-0.002735715882352942	-0.0025462664705882348	-1.0713062283737029E-4	-4.8385121107266365E-5
712.28656	961.14636	6653.0	0.13509873	0.3559782	-0.0020691941176470587	-6.3392352941175E-5	3.920716262975785E-5	1.4605141868512115E-4
717.3618	968.72363	6669.0	0.18286501	0.39674425	0.0029853924999999996	0.002547878125	3.1591166360294114E-4	1.6320440487132344E-4
721.1469	976.2938	6685.0	0.23698482	0.47364214	0.003382488125000001	0.004806118124999998	2.4818476562500093E-5	1.4113999999999989E-4
725.7935	983.6559	6702.0	0.27893072	0.49708757	0.002467405882352942	0.00137914294117647	-5.3828367214532904E-5	-2.0158677551903106E-4
729.35345	992.13794	6719.0	0.27842587	0.5179712	-2.969705882352948E-5	0.001228448823529411	-1.468884083044983E-4	-8.864359861591708E-6
732.40216	1000.8043	6735.0	0.22114524	0.52710164	-0.0035800393750000017	5.706525000000046E-4	-2.2189639476102952E-4	-4.11122702205879E-5
735.59753	1009.9878	6752.0	0.18287238	0.556064	-0.0022513447058823523	0.0017036682352941156	7.815850994809702E-5	6.664798442906535E-5
738.8727	1017.7454	6769.0	0.1680329	0.5507504	-8.729105882352934E-4	-3.1256470588235467E-4	8.10843598615917E-5	-1.1860193771626295E-4
740.40393	1024.2118	6785.0	0.12419396	0.46065786	-0.0027399337500000004	-0.00563078375	-1.1668894761029418E-4	-3.323886902573528E-4
742.24677	1028.4935	6802.0	0.09880796	0.32156962	-0.0014932941176470592	-0.008181661176470586	7.333174307958478E-5	-1.500516133217992E-4
742.0	1031.1528	6818.0	0.024101624	0.1540732	-0.004669146	-0.01046852625	-1.984907426470588E-4	-1.429290670955884E-4
743.0283	1035.0566	6835.0	-0.016016638	0.081927486	-0.0023598977647058825	-0.004243865529411765	1.3583813148788926E-4	3.661565129757786E-4
743.0	1036.8732	6851.0	-0.031049965	0.05950416	-9.395829374999999E-4	-0.0014014578749999996	8.876967670036766E-5	1.7765047840073532E-4
743.7969	1039.5938	6868.0	-0.007988313	0.07675792	0.0013565677647058823	0.001014927058823529	1.350676883650519E-4	1.4214029022491346E-4
744.0	1042.9454	6885.0	0.020041246	0.13190123	0.001648797588235294	0.0032437241176470595	1.7189989619377162E-5	1.3110570934256061E-4
744.0	1048.5	6901.0	0.019669147	0.24684265	-2.325618749999983E-5	0.007183838749999999	-1.0450336098345587E-4	2.4625716452205873E-4
744.0	1060.4344	6918.0	-0.00634654	0.5282639	-0.0015303345294117648	0.016554191176470587	-8.865166717128029E-5	5.511972015570934E-4
744.0	1071.9501	6934.0	-0.007739548	0.7843534	-8.706299999999996E-5	0.016005593749999998	9.02044705882353E-5	-3.4287339154411836E-5
744.0	1078.8411	6951.0	-0.01626407	0.7751705	-5.014424705882353E-4	-5.401705882352938E-4	-2.437526297577855E-5	-9.732802551903112E-4
744.0	1084.3732	6968.0	-0.0015209843	0.55580497	8.672403352941176E-4	-0.012903854705882355	8.051075328719724E-5	-7.272755363321802E-4
744.0	1088.9388	6984.0	0.0	0.28914872	9.506151875E-5	-0.016666015624999996	-4.826117603400735E-5	-2.351350574448525E-4
743.0	1095.2839	7000.0	-0.029985508	0.16622005	-0.00187409425	-0.007683041875000001	-1.23072235546875E-4	5.614358593749997E-4
742.27484	1105.3508	7017.0	-0.048282042	0.3386524	-0.0010762667058823528	0.010143079411764707	4.693103200692043E-5	0.0010485953698096888
739.34326	1116.2837	7034.0	-0.122338936	0.62887746	-0.004356287882352941	0.017072062352941175	-1.9294242214532871E-4	4.075872318339099E-4
737.5	1127.0	7051.0	-0.17208476	0.78659195	-0.0029262249411764712	0.009277322941176473	8.412134948096881E-5	-4.585140830449825E-4
735.62616	1131.1215	7068.0	-0.17018466	0.61077905	1.1177058823529504E-4	-0.01034193529411765	1.787056193771627E-4	-0.001154074013840831
736.0	1135.6404	7084.0	-0.08681746	0.34418887	0.005210449999999999	-0.01666188625	3.18667463235294E-4	-3.949969347426469E-4
735.0	1139.3608	7100.0	-0.01996176	0.11172104	0.00417848125	-0.014529239375	-6.449804687499994E-5	1.332904296875001E-4
732.9074	1147.463	7117.0	-0.025411872	0.17624709	-3.2059482352941177E-4	0.0037956500000000002	-2.646515337370242E-4	0.0010779346691176472
728.19653	1160.4758	7133.0	-0.14628585	0.47684544	-0.0075546236249999996	0.018787396875	-4.5212680009191174E-4	9.369841796875E-4
724.371	1172.887	7150.0	-0.3095829	0.88629216	-0.009605708823529412	0.024085101176470586	-1.2065207050173017E-4	3.116296647923873E-4
721.2896	1180.8414	7166.0	-0.3309341	0.8935414	-0.001334450000000001	4.5307750000000285E-4	5.169536764705882E-4	-0.0014770014797794114
719.3691	1186.2618	7183.0	-0.22763571	0.6088124	0.006076375882352943	-0.016748764705882352	4.359309342560555E-4	-0.0010118730709342562
717.5	1191.5	7200.0	-0.10504869	0.24952249	0.007211001176470588	-0.021134700588235293	6.67426643598615E-5	-2.579962283737024E-4
715.62006	1197.1399	7216.0	-0.047899906	0.12465746	0.003571799	-0.007804064375000001	-2.2745013602941175E-4	8.331647633272058E-4
713.72046	1205.118	7233.0	-0.06808237	0.2570259	-0.0011872037647058826	0.0077863788235294105	-2.79941339100346E-4	9.170848940311418E-4
711.8684	1213.5264	7250.0	-0.09667638	0.4654199	-0.0016820005882352944	0.012258470588235296	-2.9105695501730105E-5	2.630642214532874E-4
711.0	1221.2097	7266.0	-0.08843926	0.5494109	5.1482E-4	0.005249437500000002	1.3730128676470589E-4	-4.3806456801470585E-4
709.11774	1227.529	7283.0	-0.07658884	0.5029045	6.970835294117647E-4	-0.0027356705882352977	1.0721384083044979E-5	-4.697122404844294E-4
707.2176	1233.3472	7299.0	-0.08543364	0.3958901	-5.528E-4	-0.006688399999999997	-7.811772058823529E-5	-2.470455882352937E-4
705.2859	1239.8563	7316.0	-0.10786974	0.31535542	-0.001319770588235294	-0.004737334117647061	-4.51159169550173E-5	1.1476858131487862E-4
703.4008	1245.7975	7332.0	-0.1280235	0.3264057	-0.0012596100000000004	6.906425000000015E-4	3.760036764705854E-6	3.392485386029414E-4
701.51135	1249.9773	7349.0	-0.13048528	0.30400398	-1.4481058823529393E-4	-0.0013177482352941185	6.55764359861592E-5	-1.1814063148788941E-4
698.67035	1254.9889	7366.0	-0.14476405	0.26431823	-8.399276470588233E-4	-0.0023344558823529425	-4.088923875432526E-5	-5.980633217993082E-5
695.7504	1258.4991	7382.0	-0.17576393	0.21579728	-0.0019374925000000005	-0.0030325593749999987	-6.859780330882357E-5	-4.3631468290441014E-5
691.68427	1262.2104	7399.0	-0.2136184	0.17956953	-0.0022267335294117647	-0.002131044117647059	-1.7014178200692013E-5	5.303030925605527E-5
686.98114	1268.0188	7416.0	-0.27737322	0.25046375	-0.0037502835294117623	0.004170248235294116	-8.962058823529398E-5	3.7066425605536326E-4
682.2859	1273.7141	7432.0	-0.3199798	0.3257615	-0.0026629112500000003	0.004706109375	6.796076746323513E-5	3.349132123161772E-5
676.7755	1278.483	7449.0	-0.3642127	0.35965756	-0.0026019352941176483	0.0019938858823529415	3.5868209342560005E-6	-1.5954255839100342E-4
673.666	1282.334	7465.0	-0.32077944	0.32175434	0.0027145787499999983	-0.0023689512499999975	3.322821277573529E-4	-2.726773207720587E-4
671.43243	1285.5675	7481.0	-0.19503327	0.22093256	0.007859135625000001	-0.006301361250000002	3.215348046875002E-4	-2.4577562500000026E-4
669.58075	1288.8385	7499.0	-0.086054064	0.14106834	0.006054400333333334	-0.004436901111111112	-1.002630717592593E-4	1.0358111882716056E-4
663.93506	1291.71	7515.0	-0.127385	0.12273633	-0.0025831835	-0.0011457506249999989	-5.398489895833334E-4	2.0569690538194455E-4
657.30206	1298.698	7532.0	-0.29077557	0.25082996	-0.009611209999999999	0.007534919411764707	-4.1341332352941166E-4	5.106276492214532E-4
649.7543	1306.2457	7548.0	-0.4911871	0.42772305	-0.012525720625	0.011055818124999998	-1.821569140625001E-4	2.2005616957720573E-4
644.15106	1310.8993	7565.0	-0.54508585	0.49387285	-0.0031705147058823527	0.0038911647058823516	5.503062305363323E-4	-4.2145020112456744E-4
640.3851	1312.8075	7581.0	-0.40945074	0.34750107	0.008477194375	-0.009148236249999997	7.27981817555147E-4	-8.149625597426468E-4
635.73114	1315.5126	7598.0	-0.23436534	0.12448239	0.010299141176470586	-0.013118745882352942	1.0717334126297563E-4	-2.3355939013840852E-4
629.45105	1317.6372	7615.0	-0.22395132	0.0048176	6.125894117647056E-4	-0.007039105294117646	-5.697971626297577E-4	3.576259169550174E-4
620.5	1321.0	7631.0	-0.39305866	0.06347382	-0.01056920875	0.00366601375	-6.988623851102941E-4	6.690699402573529E-4
610.9222	1324.8312	7648.0	-0.60389936	0.19209932	-0.012402394117647058	0.007566205882352941	-1.0783443339100341E-4	2.2942306660899653E-4
601.55524	1327.289	7664.0	-0.6942731	0.22553638	-0.005648358749999999	0.002089816250000001	4.221272104779412E-4	-3.4227435202205874E-4
595.39923	1330.4005	7681.0	-0.59211504	0.19530503	0.00600929764705882	-0.001778314705882354	6.857444939446363E-4	-2.2753711505190324E-4
589.8278	1332.0574	7698.0	-0.40218067	0.14636333	0.011172610000000001	-0.0028789235294117634	3.037242560553636E-4	-6.474169550172997E-5
584.2216	1334.8523	7714.0	-0.26212537	0.105018444	0.00875345625	-0.0025840553750000007	-1.511971093750001E-4	1.8429259650735167E-5
576.87146	1340.3464	7730.0	-0.27242163	0.19790928	-6.435162500000001E-4	0.005805677249999999	-5.8731078125E-4	5.243582890625E-4
565.65906	1346.8939	7747.0	-0.4688758	0.35518038	-0.011556127647058823	0.00925124117647059	-6.419183174740484E-4	2.0268023096885827E-4
554.4271	1352.7864	7764.0	-0.71379775	0.45939785	-0.014407173529411765	0.0061304394117647045	-1.6770858131487897E-4	-1.8357657439446387E-4
546.0	1358.5	7780.0	-0.7571462	0.4681092	-0.002709278124999999	5.444593750000004E-4	7.311184627757354E-4	-3.49123752297794E-4
541.22208	1361.778	7797.0	-0.54513544	0.3242912	0.012471221176470586	-0.008459882352941176	8.929705471453285E-4	-5.29667160467128E-4
537.74686	1363.2532	7814.0	-0.25522888	0.14531842	0.017053327058823533	-0.010527810588235294	2.6953564013840864E-4	-1.2164283737024221E-4
533.74762	1365.1262	7830.0	-0.052343577	0.031741463	0.0126803314375	-0.0070985598125	-2.7331222633272085E-4	2.1432817348345586E-4
530.98947	1366.0052	7847.0	-0.02800956	-0.015101123	0.0014314127647058826	-0.0027554462352941175	-6.61701098399654E-4	2.5547726924740486E-4
528.2437	1366.0	7864.0	-0.07524083	-0.03962325	-0.0027783099999999995	-0.0014424780588235292	-2.4763075086505187E-4	7.723342214532871E-5
524.42984	1366.0	7880.0	-0.15962265	-0.03662055	-0.005273863750000001	1.8766874999999981E-4	-1.5597210937500007E-4	1.0188417555147057E-4
520.9417000000001	1366.0	7897.0	-0.19745141	-0.04207949	-0.0022252211764705876	-3.2111411764705855E-4	1.7933191608996546E-4	-2.9928403979238725E-5
516.86246	1365.4313	7913.0	-0.24137194	-0.045086823	-0.002745033125000001	-1.8795831250000006E-4	-3.248824678308833E-5	8.322237821691156E-6
514.5189	1365.0	7930.0	-0.22794208	-0.04851211	7.899917647058832E-4	-2.0148747058823524E-4	2.0794264057093434E-4	-7.958328287197166E-7
511.24316	1364.0	7947.0	-0.18340835	-0.061217573	0.002619631176470588	-7.473801764705882E-4	1.0762584775086499E-4	-3.211133564013841E-5
509.8056	1362.8055	7964.0	-0.118654005	-0.072994776	0.0038090791176470583	-6.927766470588235E-4	6.996752595155708E-5	3.211972318339101E-6
506.91708	1363.0	7979.0	-0.113016225	-0.04601136	3.758520000000006E-4	0.0017988943999999998	-2.2888180784313717E-4	1.661114031372549E-4
503.98648	1363.0	7996.0	-0.13803017	-0.0051149926	-0.0014714085294117653	0.0024056686705882352	-1.0866238408304504E-4	3.5692604152249146E-5
500.57153	1362.1906	8013.0	-0.17860588	0.0022224619	-0.0023868064705882346	4.316149705882353E-4	-5.38469377162629E-5	-1.1612080588235292E-4
492.29138	1361.2583	8029.0	-0.32795516	-0.023554428	-0.009334330000000002	-0.00161105561875	-4.342202205882354E-4	-1.276669118336397E-4
481.78043	1359.3561	8046.0	-0.5942769	-0.08613076	-0.01566598470588235	-0.003680960705882353	-3.724502768166087E-4	-1.2175912277249135E-4
472.82297	1358.0	8063.0	-0.7478773	-0.13845186	-0.009035317647058822	-0.0030777117647058827	3.9003923875432513E-4	3.548523183391002E-5
468.1582	1358.0	8079.0	-0.62964064	-0.087478064	0.00738979125	0.003185862250000001	0.0010265693060661765	3.914733759191177E-4
463.35526	1357.0	8096.0	-0.38982493	-0.04650345	0.014106806470588233	0.0024102714117647055	3.9511854238754316E-4	-4.5622990484429147E-5
457.44086	1355.8136	8112.0	-0.19960342	-0.0253074	0.011888844375	0.001324753125	-1.386226309742645E-4	-6.784489292279409E-5
451.81354	1353.9379	8129.0	-0.20642675	-0.06330315	-4.013723529411758E-4	-0.002235044117647059	-7.229539251730104E-4	-2.093998378027682E-4
446.09784	1351.0326	8145.0	-0.29883677	-0.1514117	-0.005775626249999999	-0.0055067843750000005	-3.3589086856617643E-4	-2.0448376608455884E-4
441.4182	1348.2091	8162.0	-0.35352653	-0.21438275	-0.003217044705882355	-0.003704179411764706	1.505047967128026E-4	1.060355860726644E-4
437.53433	1345.2672	8179.0	-0.27598557	-0.22681	0.00456123294117647	-7.31014705882353E-4	4.5754574394463675E-4	1.7489204152249134E-4
435.39713	1343.3971	8195.0	-0.16517383	-0.17882513	0.006925733750000001	0.002999054375000001	1.477813005514707E-4	2.331293175551471E-4
433.491	1340.9819	8212.0	-0.07152981	-0.12860624	0.005508471764705882	0.002954052352941176	-8.336835207612466E-5	-2.647177768166175E-6
431.6503	1340.0	8229.0	-0.03294984	-0.09035098	0.00226941	0.0022503094117647068	-1.9053304498269894E-4	-4.139664359861583E-5
429.78732	1337.7874	8245.0	-0.046191912	-0.07903234	-8.276295E-4	7.074149999999994E-4	-1.9356496875E-4	-9.643090073529421E-5
427.8369	1335.8369	8261.0	-0.08113167	-0.090213686	-0.002183734875	-6.988341249999997E-4	-8.47565859375E-5	-8.789057031249994E-5
425.9839	1334.9839	8279.0	-0.112172134	-0.07687385	-0.0017244702222222225	7.411020000000004E-4	2.5514702932098755E-5	7.99964513888889E-5
424.06747	1333.0675	8295.0	-0.11498967	-0.07798886	-1.7609599999999972E-4	-6.968812499999998E-5	9.677338888888892E-5	-5.0674382812500025E-5
423.20593	1332.0	8311.0	-0.08691225	-0.09126549	0.0017548387500000004	-8.297893750000007E-4	1.20683421875E-4	-4.7506328125000046E-5
421.31226	1329.3123	8328.0	-0.07707	-0.10247252	5.78955882352941E-4	-6.59237058823529E-4	-6.916958044982701E-5	1.003248918685128E-5
416.2492	1326.2493	8344.0	-0.16428919	-0.1546077	-0.005451199375	-0.0032584487499999993	-3.768847035845588E-4	-1.624507306985294E-4
409.1696	1321.6272	8361.0	-0.35558832	-0.24645633	-0.011252890000000002	-0.005402860588235295	-3.4127591911764716E-4	-1.2614187283737036E-4
403.1036	1316.1036	8378.0	-0.49309698	-0.34154826	-0.008088744705882353	-0.00559364294117647	1.861261937716264E-4	-1.1222491349480883E-5
398.54538	1312.5454	8394.0	-0.48293597	-0.35647908	6.350631250000016E-4	-9.331762500000007E-4	5.452379894301471E-4	2.9127916819852935E-4
394.76596	1308.6489	8411.0	-0.3301164	-0.28556076	0.008989386470588237	0.00417166588235294	4.91430785034602E-4	3.0028483131487886E-4
388.12433	1302.1244	8428.0	-0.24647486	-0.2924693	0.004920090588235293	-4.0638470588235076E-4	-2.393703460207614E-4	-2.692970934256053E-4
380.42374	1293.4237	8444.0	-0.33695966	-0.42161402	-0.0056553	-0.008071545	-6.609619117647059E-4	-4.7907251838235303E-4
374.80014	1285.8002	8461.0	-0.44498107	-0.564537	-0.006354200588235293	-0.008407234117647058	-4.111179930795839E-5	-1.9746418685121112E-5
371.3361	1280.0082	8477.0	-0.39248657	-0.54784817	0.00328090625	0.0010430518749999992	6.021941773897058E-4	5.906428745404411E-4
368.46463	1275.3939	8494.0	-0.21183033	-0.37229946	0.010626837647058822	0.01032639470588235	4.321136115916954E-4	5.46078990051903E-4
366.6193	1271.2386	8510.0	-0.046153247	-0.21451652	0.0103548176875	0.009861433750000002	-1.7001247472426336E-5	-2.9060059742646725E-5
362.42426	1265.1364	8527.0	-0.063872315	-0.20693724	-0.0010422981176470586	4.4583999999999965E-4	-6.704185767733564E-4	-5.538584558823531E-4
358.60315	1260.6031	8544.0	-0.16702579	-0.2594234	-0.006067851470588236	-0.0030874211764705902	-2.956207854671281E-4	-2.078388927335641E-4
356.91306	1255.8262	8561.0	-0.18929636	-0.29244605	-0.0013100335294117642	-0.001942508823529411	2.79871643598616E-4	6.734778546712819E-5
356.0	1253.0668	8577.0	-0.131212	-0.23996867	0.0036302725	0.003279836250000001	3.0876912683823525E-4	3.2639656709558827E-4
356.0	1251.1893	8593.0	-0.0065178713	-0.13245071	0.007793383043749999	0.0067198725	2.6019440898437495E-4	2.150022656249999E-4
355.0	1248.2493	8610.0	0.055839255	-0.077554055	0.003668066252941176	0.003229215	-2.426656935769896E-4	-2.0533279411764704E-4
353.39322	1245.1796	8627.0	0.0031199174	-0.099970415	-0.003101137505882353	-0.0013186094117647064	-3.9818845640138403E-4	-2.675190830449827E-4
350.0	1241.0	8643.0	-0.124690644	-0.19487889	-0.0079881600875	-0.0059317796874999995	-3.054389113511029E-4	-2.883231422334558E-4
347.58322	1236.1665	8660.0	-0.21617337	-0.29637754	-0.005381336823529412	-0.005970508823529412	1.5334254493944635E-4	-2.2781844723183565E-6
345.76144	1231.2843	8676.0	-0.20456901	-0.33362383	7.252725000000005E-4	-0.002327893125000001	3.8166308272058827E-4	2.2766348115808816E-4
342.8492	1225.3969	8693.0	-0.17688614	-0.35392612	0.0016284041176470587	-0.0011942523529411765	5.3125389273356365E-5	6.66847512975779E-5
335.7913	1213.6348	8710.0	-0.26550776	-0.5336786	-0.005213036470588234	-0.010573675294117646	-4.0243768166089956E-4	-5.517307612456747E-4
329.18933	1202.2367	8726.0	-0.39024463	-0.74767107	-0.007796054375	-0.013374529375	-1.6143861902573537E-4	-1.7505338005514707E-4
326.20193	1193.8077	8743.0	-0.4461331	-0.8233896	-0.0032875570588235307	-0.004454031176470592	2.652057244809688E-4	5.247351881487887E-4
324.2852	1188.8556	8759.0	-0.27892593	-0.5967962	0.010450448125000001	0.014162087500000003	8.586253239889708E-4	0.0011635074172794122
322.5	1185.0	8776.0	-0.07800196	-0.2685082	0.01181905705882353	0.019311058823529414	8.050640787197231E-5	3.028806660899653E-4
322.0	1182.5186	8793.0	0.060941767	-0.014533728	0.008173160411764704	0.01493967482352941	-2.1446450865051918E-4	-2.571402352941179E-4
320.62122	1177.8636	8810.0	0.032521088	-0.042096306	-0.0016718046470588239	-0.0016213281176470588	-5.791155916955017E-4	-9.741766435986158E-4
321.0	1173.2635	8827.0	0.0081313085	-0.15966175	-0.0014346929117647056	-0.006915614352941176	1.3947749134948133E-5	-3.114286020761245E-4
320.0	1165.4193	8842.0	-0.008239685	-0.36895528	-0.0010913995666666668	-0.013952902	2.2886223006535924E-5	-4.691525098039216E-4
320.0	1156.058	8859.0	-0.0050345287	-0.54886615	1.8853860588235297E-4	-0.01058299235294118	7.529048073817764E-5	1.9822997923875415E-4
320.0	1147.3597	8876.0	0.012103423	-0.66773313	0.001008114805882353	-0.006992175294117644	4.821036470588236E-5	2.1122453287197266E-4
321.0	1140.6727	8892.0	0.04519731	-0.6136254	0.0020683679374999997	0.0033817331250000013	6.626582072610291E-5	6.483692761948528E-4
321.6716	1135.6567	8909.0	0.05962921	-0.43752566	8.489352941176473E-4	0.010358808235294118	-7.17313319636678E-5	4.1041618295847745E-4
322.5362	1131.9276	8925.0	0.07555221	-0.21905378	9.951874999999995E-4	0.013654492499999999	9.140762867647014E-6	2.0598026654411754E-4
323.0	1129.5	8942.0	0.06422736	-0.07801097	-6.661676470588234E-4	0.008296635882352943	-9.772677335640134E-5	-3.151680363321798E-4
324.0	1126.6534	8959.0	0.060081735	-0.052500058	-2.4386029411764705E-4	0.001500641882352941	2.4841608996539783E-5	-3.9976435294117655E-4
326.2198	1123.7802	8976.0	0.08350753	-0.08342591	0.0013779879411764705	-0.0018191677647058826	9.54028373702422E-5	-1.952829204152249E-4
328.08676	1120.8264	8992.0	0.11920963	-0.12133804	0.00223138125	-0.0023695081249999993	5.3337081801470594E-5	-3.439627251838229E-5
329.95975	1118.0804	9009.0	0.14276691	-0.14816132	0.0013857223529411765	-0.0015778400000000011	-4.974464100346021E-5	4.6568713235294005E-5
331.0	1116.1312	9025.0	0.1308107	-0.15429536	-7.472631249999997E-4	-3.833774999999987E-4	-1.3331159237132351E-4	7.465390625000015E-5
332.74615	1115.2538	9041.0	0.09046179	-0.09547012	-0.002521806875	0.003676577499999999	-1.1090898437500003E-4	2.5374718749999987E-4
333.6535	1114.0	9058.0	0.05522181	-0.051988248	-0.0020729399999999997	0.0025577571764705885	2.6403933823529436E-5	-6.58129602076124E-5
335.50308	1112.497	9075.0	0.06937857	-0.02909086	8.32750588235294E-4	0.0013469051764705884	1.709229757785467E-4	-7.122658823529412E-5
337.4222	1110.5778	9091.0	0.10173831	-0.06863669	0.00202248375	-0.0024716143750000003	7.435832261029412E-5	-2.386574719669118E-4
341.52094	1108.7395	9108.0	0.18530294	-0.1134617	0.004915566470588236	-0.002636765294117647	1.7018133650519035E-4	-9.714759948096868E-6
344.1375	1106.8625	9124.0	0.22499575	-0.13336617	0.0024808006249999997	-0.0012440293750000005	-1.5217286534926474E-4	8.704599494485291E-5
348.16156	1103.8384	9141.0	0.25732622	-0.1554956	0.0019017923529411765	-0.0013017311764705886	-3.405931012110725E-5	-3.3942236159169465E-6
351.816	1101.184	9157.0	0.25543866	-0.17089435	-1.1797250000000065E-4	-9.624218749999993E-4	-1.2623530330882357E-4	2.120683134191183E-5
356.6556	1099.1722	9174.0	0.2717972	-0.17779401	9.622670588235313E-4	-4.058623529411766E-4	6.354350346020777E-5	3.273879541522487E-5
361.5	1096.0	9191.0	0.30691102	-0.18362011	0.0020655188235294097	-3.427117647058824E-4	6.489716262975756E-5	3.7147404844290723E-6
366.74628	1091.2538	9208.0	0.3375599	-0.21857981	0.0018028752941176497	-0.0020564529411764712	-1.5449619377162352E-5	-1.0080830449826994E-4
372.5	1085.5	9224.0	0.35214415	-0.31706053	9.115156249999978E-4	-0.006155045	-5.5709979319853244E-5	-2.561620036764705E-4
376.67953	1079.9807	9240.0	0.33196014	-0.402926	-0.0012615006249999984	-0.005366591875	-1.3581351562499976E-4	4.927832031249998E-5
381.71127	1076.763	9257.0	0.2939638	-0.36920774	-0.002235078823529413	0.0019834270588235292	-5.72693057958479E-5	4.3235405493079583E-4
384.1929	1072.8071	9274.0	0.21380392	-0.25963163	-0.004715287058823529	0.006445653529411765	-1.4589460207612448E-4	2.6248391003460213E-4
388.07477	1069.9626	9291.0	0.16754854	-0.14479838	-0.0027209047058823536	0.0067548970588235295	1.1731660899653972E-4	1.819079584775084E-5
391.7799	1067.1101	9307.0	0.1743374	-0.117317125	4.243037500000005E-4	0.0017175784375000006	1.9657552849264713E-4	-3.1483241383272056E-4
393.78513	1065.0	9324.0	0.1692146	-0.115627155	-3.0134117647058885E-4	9.940999999999994E-5	-4.268499567474055E-5	-9.518637867647064E-5
395.66016	1063.3398	9340.0	0.117026575	-0.09167264	-0.0032617515625	0.0014971571874999997	-1.850256491268382E-4	8.735919921874999E-5
397.56784	1061.4321	9357.0	0.08163846	-0.06417094	-0.0020816538235294115	0.0016177470588235297	6.941751405709345E-5	7.093521842560587E-6
399.41302	1061.0	9373.0	0.06145751	-0.04604996	-0.0012613093749999998	0.0011325612499999997	5.127152803308823E-5	-3.0324113051470627E-5
401.2713	1058.7288	9390.0	0.0820642	-0.056474205	0.0012121582352941178	-6.131908823529411E-4	1.4549809472318338E-4	-1.0269130190311417E-4
403.16922	1057.8308	9406.0	0.111359194	-0.061436657	0.0018309371249999994	-3.1015324999999995E-4	3.86736806066176E-5	1.8939852022058825E-5
405.01392	1056.9861	9423.0	0.11231959	-0.050504733	5.649388235294131E-5	6.430543529411762E-4	-1.0437901427335637E-4	5.6071035467128006E-5
406.9699	1056.03	9440.0	0.114498734	-0.046477746	1.2818494117647106E-4	2.3688158823529428E-4	4.217121107266456E-6	-2.389251557093423E-5
410.70605	1055.0	9456.0	0.15838929	-0.061431713	0.002743159749999999	-9.346229374999999E-4	1.634359255514705E-4	-7.321903285845588E-5
415.18192	1053.2727	9473.0	0.23857574	-0.070274234	0.004716850000000002	-5.201482941176475E-4	1.1609942647058839E-4	2.4380861375432496E-5
419.26932	1052.0	9489.0	0.3084365	-0.10153029	0.0043662975	-0.0019535034999999994	-2.1909531250000123E-5	-8.958470036764699E-5
423.49005	1050.5033	9506.0	0.31545445	-0.09613281	4.128205882352938E-4	3.1749882352941154E-4	-2.3255746539792386E-4	1.3358837197231829E-4
427.87903	1050.0	9522.0	0.30232278	-0.074850276	-8.20729374999999E-4	0.0013301583750000004	-7.70968727022058E-5	6.32912219669118E-5
431.64667	1047.6766	9539.0	0.251948	-0.08203964	-0.002963222352941177	-4.229037647058826E-4	-1.2602899870242223E-4	-1.0312130233564017E-4
435.29132	1046.8544	9556.0	0.22222564	-0.06788439	-0.001748374117647059	8.32661764705882E-4	7.1461660899654E-5	7.385679584775085E-5
439.0692	1045.9655	9573.0	0.215349	-0.06353033	-4.04508235294117E-4	2.561211764705886E-4	7.905093425605542E-5	-3.3914152249134904E-5
444.78778	1045.0707	9589.0	0.2524031	-0.04833333	0.0023158812499999987	9.498124999999997E-4	1.7002434283088224E-4	4.3355707720588196E-5
450.54288	1044.1523	9605.0	0.33899736	-0.046703935	0.005412141250000002	1.0183718749999992E-4	1.9351625000000022E-4	-5.2998457031249986E-5
455.1239	1044.0	9622.0	0.36515993	-0.030948114	0.0015389747058823528	9.268130000000002E-4	-2.278333261245676E-4	4.852798897058825E-5
458.18723	1043.0	9639.0	0.29368854	-0.03828353	-0.004204199411764707	-4.3149505882352965E-4	-3.3783377162629764E-4	-7.990047404844292E-5
462.0	1043.0	9655.0	0.20280103	-0.019177182	-0.005680469375	0.0011941467500000001	-9.226687270220583E-5	1.0160261305147061E-4
463.3851	1041.6149	9672.0	0.100048475	-0.029164543	-0.00604426794117647	-5.874918235294118E-4	-2.1399915657439393E-5	-1.0480226903114186E-4
466.2662	1042.0	9689.0	0.08805805	-0.022318423	-7.053191176470588E-4	4.0271294117647064E-4	3.140558131487889E-4	5.824733910034602E-5
470.26093	1043.1305	9705.0	0.14802112	0.018493237	0.0037476918750000004	0.00255072875	2.783131870404412E-4	1.342509880514706E-4
474.0225	1043.0	9723.0	0.21624745	0.047685362	0.0037903516666666667	0.0016217847222222224	2.3699884259259036E-6	-5.1608001543209867E-5
477.8538	1044.0	9738.0	0.2568914	0.07174159	0.0027095966666666658	0.001603748533333333	-7.205033333333339E-5	-1.2024125925926317E-6
480.76422	1044.0	9755.0	0.24149196	0.048904125	-9.05849411764705E-4	-0.0013433802941176468	-2.126732987312571E-4	-1.7336051926182232E-4
484.0	1045.5	9772.0	0.20623097	0.03987337	-0.002074175882352941	-5.312208823529413E-4	-6.872508650519034E-5	4.777408304498268E-5
485.5695	1045.0	9788.0	0.12579289	0.020784276	-0.005027380000000001	-0.0011930683749999998	-1.8457525735294129E-4	-4.136546829044116E-5
487.45523	1045.0	9807.0	0.081413046	0.005177472	-0.0023357812631578942	-8.214107368421054E-4	1.416630914127425E-4	1.9560928324099706E-5
489.34622	1046.3462	9822.0	0.06767961	0.014840969	-9.155624000000001E-4	6.442331333333333E-4	9.468125754385961E-5	9.770959134502924E-5
491.21954	1046.0	9838.0	0.08226015	0.019559605	9.112837500000002E-4	2.9491475E-4	1.1417788437500002E-4	-2.1832398958333333E-5
493.1024	1047.1024	9855.0	0.09892709	0.034156106	9.804082352941172E-4	8.586177058823528E-4	4.066146193771589E-6	3.315899740484428E-5
495.97275	1047.0	9871.0	0.13234246	0.037868105	0.002088460625	2.3199993750000003E-4	6.925327435661767E-5	-3.916361052389705E-5
497.8748	1047.0	9888.0	0.15033187	0.011566377	0.0010582005882352947	-0.0015471604705882354	-6.060353157439443E-5	-1.0465649459342562E-4
499.5	1047.0	9904.0	0.14356542	-0.009691952	-4.2290312500000045E-4	-0.0013286455625	-9.256898207720595E-5	1.3657181755514713E-5
500.31876	1047.0	9921.0	0.0846394	-0.009683712	-0.003466236470588235	4.847058823529198E-7	-1.790196085640138E-4	7.818413343425604E-5
500.53137	1048.0	9937.0	0.007630803	0.013132712	-0.0048130373125	0.0014260265000000001	-8.417505261948529E-5	8.909636213235296E-5
501.5	1048.0	9954.0	-0.007333664	0.037686996	-8.802627647058824E-4	0.0014443696470588237	2.313396792820069E-4	1.079008650519032E-6
503.29587	1049.0	9971.0	0.044291403	0.052419946	0.003036768647058823	8.666441176470589E-4	2.3041361245674738E-4	-3.398385467128028E-5
505.22324	1050.2233	9987.0	0.101865344	0.058494445	0.0035983713125	3.796561874999998E-4	3.5100166590073536E-5	-3.0436745634191195E-5
507.07248	1051.0	10004.0	0.14235081	0.062431395	0.0023814979999999997	2.3158529411764715E-4	-7.15807830882353E-5	-8.710052551903099E-6
508.0	1052.9692	10020.0	0.12424745	0.08965056	-0.00113146	0.0017011978125000002	-2.1955987499999998E-4	9.185078239889706E-5
509.80402	1053.8041	10037.0	0.093530245	0.094372265	-0.0018068944117647057	2.77747352941176E-4	-3.9731435986159165E-5	-8.373237997404849E-5
511.75488	1055.0	10054.0	0.08594047	0.08958137	-4.4645735294117605E-4	-2.818173529411767E-4	8.002570934256057E-5	-3.291557093425604E-5
513.5	1056.5	10070.0	0.10670695	0.07654924	0.0012979049999999994	-8.145081249999993E-4	1.0902264705882346E-4	-3.3293173253676415E-5
514.49442	1057.4944	10087.0	0.09545708	0.07054657	-6.617570588235292E-4	-3.530982352941177E-4	-1.1527423875432521E-4	2.7141758217993033E-5
516.38193	1059.382	10103.0	0.09466852	0.08372336	-4.928499999999961E-5	8.235493749999996E-4	3.82795036764706E-5	7.354047564338234E-5
518.5043000000001	1061.2522	10121.0	0.09029759	0.11447689	-2.4282944444444494E-4	0.0017085294444444444	-1.0752469135802518E-5	4.9165559413580266E-5
521.271	1066.4065	10137.0	0.14360681	0.21492937	0.0033318262500000003	0.006278280000000001	2.2341598090277781E-4	2.856094097222223E-4
526.1413	1072.1414	10153.0	0.24975306	0.3444603	0.006634140625	0.008095683125	2.0639464843749997E-4	1.1358769531249991E-4
529.8151	1075.8151	10170.0	0.317599	0.38855916	0.003990937647058825	0.002594050588235295	-1.5548252811418677E-4	-3.2362544333910026E-4
531.81522	1079.6304	10186.0	0.27045244	0.33608332	-0.0029466600000000003	-0.0032797399999999997	-4.3359985294117657E-4	-3.6711191176470593E-4
533.70438	1081.7043	10203.0	0.1561128	0.2029516	-0.0067258611764705895	-0.007831277647058824	-2.223059515570935E-4	-2.677375086505191E-4
535.0	1084.6014	10219.0	0.056586638	0.09973467	-0.006220385125	-0.006451058125000001	3.159225321691184E-5	8.626372012867647E-5
536.4582	1087.9164	10236.0	0.011731193	0.11601517	-0.002638555588235294	9.576764705882355E-4	2.1069585510380623E-4	4.358079173875433E-4
537.0	1090.7394	10253.0	0.022611277	0.15093848	6.400049411764705E-4	0.002054312352941177	1.928565017301038E-4	6.45079930795848E-5
539.2702300000001	1094.5405	10270.0	0.06430403	0.2032147	0.002452514882352941	0.0030750717647058815	1.0661823183391002E-4	6.004467128027673E-5
541.05573	1097.0558	10286.0	0.09634178	0.21726137	0.0020023593750000002	8.779168750000007E-4	-2.8134719209558796E-5	-1.3732218060661755E-4
543.00275	1101.0055	10302.0	0.12709099	0.21187538	0.001921825624999999	-3.3662437500000045E-4	-5.0333593750000725E-6	-7.590882812500007E-5
543.90918	1102.9092	10319.0	0.10657851	0.1782266	-0.0012066164705882344	-0.0019793399999999996	-1.8402600562283727E-4	-9.663033088235289E-5
544.77066	1104.7706	10336.0	0.06647358	0.11897767	-0.0023591135294117643	-0.0034852311764705895	-6.779394463667824E-5	-8.85818339100347E-5
545.0	1106.5	10352.0	0.018084459	0.085110225	-0.0030243200625000004	-0.0021167153124999998	-4.1575408318014756E-5	8.553224149816186E-5
546.28076	1107.2808	10369.0	0.020733582	0.04348314	1.5583076470588233E-4	-0.002448652058823529	1.870676957179931E-4	-1.9525690960207595E-5
547.4896200000001	1110.9792	10386.0	0.041399166	0.08529995	0.0012156225882352942	0.0024598123529411763	6.23406955017301E-5	2.887332006920415E-4
548.33356	1113.6671	10402.0	0.060235675	0.16006322	0.0011772818125	0.004672704375	-2.3962984834558832E-6	1.383057513786765E-4
549.0	1116.3904	10419.0	0.06889091	0.19974485	5.091314705882352E-4	0.0023342135294117643	-3.930296128892735E-5	-1.3755828503460212E-4
550.0	1118.0612	10435.0	0.067144185	0.18430938	-1.0917031250000028E-4	-9.647168750000004E-4	-3.8643861443014716E-5	-2.061831502757353E-4
551.9643	1119.9642	10452.0	0.07735011	0.10144556	6.00348529411765E-4	-0.004874342352941176	4.173640246539796E-5	-2.2997796929065736E-4
553.0	1122.6857	10469.0	0.090163775	0.09704393	7.537450000000001E-4	-2.589194117647061E-4	9.02332179930795E-6	2.714954671280276E-4
553.77814	1124.7781	10485.0	0.07026035	0.12502019	-0.0012439640625000001	0.0017485162500000002	-1.2485681640625002E-4	1.2546472886029413E-4
554.0	1126.6322	10502.0	0.041327734	0.13092455	-0.0017019185882352942	3.473152941176469E-4	-2.6938501513840827E-5	-8.242358564013843E-5
554.5243	1128.5243	10518.0	-7.871547E-4	0.124416135	-0.00263218054375	-4.067759375000002E-4	-5.8141372219669107E-5	-4.713070197610294E-5
555.0	1130.4751	10535.0	0.0021093753	0.103720956	1.703841176470588E-4	-0.001217363470588235	1.648567447880623E-4	-4.768161959342558E-5
555.0	1131.5	10551.0	0.013070582	0.09412943	6.8507541875E-4	-5.994703750000002E-4	3.216820631893383E-5	3.8618318474264676E-5
556.0	1133.1818	10568.0	0.030383555	0.078891195	0.0010184101764705881	-8.963667647058825E-4	1.960792692474048E-5	-1.7464493512110725E-5
557.0387	1135.0387	10584.0	0.047738504	0.08301408	0.0010846843125	2.576803125000004E-4	4.142133501838248E-6	7.212794232536768E-5
557.0	1136.9141	10601.0	0.03554215	0.09635587	-7.174325882352941E-4	7.848111764705878E-4	-1.0600687651384084E-4	3.100769788062279E-5
557.0	1138.8394	10618.0	0.016501786	0.11999533	-0.001120021411764706	0.0013905564705882353	-2.3681695501730114E-5	3.56320761245675E-5
557.0	1141.7137	10634.0	-0.010827534	0.1594908	-0.0017080825	0.0024684668749999994	-3.675381801470588E-5	6.736940027573526E-5
556.4011	1143.5989	10651.0	-0.028158706	0.15162222	-0.001019480705882353	-4.628576470588227E-4	4.050598788927336E-5	-1.7243085423875425E-4
556.0	1147.0	10668.0	-0.050137695	0.17172699	-0.0012928817058823533	0.0011826335294117644	-1.6082411764705906E-5	9.679359861591689E-5
554.6087	1148.3914	10684.0	-0.060531806	0.15301947	-6.496319374999998E-4	-0.0011692200000000003	4.020311052389709E-5	-1.4699084558823528E-4
555.0	1150.2338	10701.0	-0.048704494	0.12011128	6.957242352941176E-4	-0.0019357758823529405	7.913859839965397E-5	-4.509152249134943E-5
554.0	1153.1654	10718.0	-0.04652268	0.13028674	1.2834200000000026E-4	5.98556470588236E-4	-3.337542560553631E-5	1.4907837370242214E-4
552.017	1156.966	10735.0	-0.06629768	0.17705122	-0.0011632352941176472	0.0027508517647058823	-7.59751349480969E-5	1.2660560553633213E-4
549.1669	1162.7496	10752.0	-0.13304277	0.27830714	-0.003926181764705883	0.005956230588235294	-1.6252626297577857E-4	1.885516955017301E-4
546.44656	1167.3302	10767.0	-0.19380891	0.36440772	-0.004051076	0.005740038666666666	-8.326282352941137E-6	-1.4412794771241864E-5
544.2996800000001	1170.4006	10784.0	-0.21844871	0.3230492	-0.0014493999999999993	-0.0024328541176470595	1.5303976470588238E-4	-4.80758399077278E-4
542.5	1172.5	10800.0	-0.1655978	0.20921056	0.003303181875	-0.0071149149999999994	2.9703636718749995E-4	-2.9262880514705874E-4
541.79895	1172.0	10817.0	-0.07625221	0.016647404	0.00525562294117647	-0.011327244470588235	1.1484947448096881E-4	-2.4778408650519035E-4
542.0	1173.5	10833.0	-0.014377504	-0.043939937	0.003867169125	-0.0037867088125	-8.677836351102936E-5	4.712834786305147E-4
541.0	1173.0	10850.0	0.019688638	-0.080809765	0.002003890705882353	-0.0021688134117647064	-1.0960461288927337E-4	9.51703176903114E-5
539.8801599999999	1174.0	10867.0	-0.0063067395	-0.024183126	-0.0015291398529411766	0.003330978764705883	-2.0782532698961938E-4	3.2351718685121115E-4
537.5	1175.0	10900.0	-0.09560022	0.04086029	-0.0027058630454545453	0.0019710126060606056	-3.5658278561011175E-5	-4.1211095716523556E-5
536.26077	1174.0	10916.0	-0.096438795	-0.01964801	-5.241093749999964E-5	-0.00378176875	1.658407567471591E-4	-3.5954883475378786E-4
535.0	1173.333	10933.0	-0.08564068	-0.07333458	6.351832352941175E-4	-0.0031580335294117646	4.044671604671277E-5	3.6690307093425616E-5
533.45547	1173.0	10951.0	-0.078049645	-0.06821894	4.217241666666664E-4	2.842022222222217E-4	-1.1858837145969505E-5	1.9123531953522146E-4
531.5737300000001	1173.0	10966.0	-0.10197833	-0.037188165	-0.001595245666666667	0.0020687183333333334	-1.3446465555555555E-4	1.1896774074074079E-4
529.68536	1172.0	10986.0	-0.118929446	-0.027078621	-8.475557999999995E-4	5.054772000000001E-4	3.738449333333338E-5	-7.816205666666667E-5
527.81845	1172.0	11001.0	-0.12763846	-0.018709283	-5.806009333333344E-4	5.579558666666667E-4	1.779699111111101E-5	3.4985777777777694E-6
524.8562999999999	1170.9281	11016.0	-0.15387875	-0.026789863	-0.0017493526666666666	-5.387053333333334E-4	-7.791678222222215E-5	-7.311074666666667E-5
522.18488	1171.0	11049.0	-0.10558626	-0.0108085	0.001463408787878788	4.8428372727272724E-4	9.735640771349863E-5	3.099966850321396E-5
520.2808	1171.0	11066.0	-0.09451141	0.0023058928	6.514617647058822E-4	7.714348705882354E-4	-4.776158959840623E-5	1.6891243724441655E-5
518.3785700000001	1172.0	11082.0	-0.09771594	0.040210616	-2.0028312499999982E-4	0.0023690452	-5.3234055606617623E-5	9.985064558823528E-5
517.5	1172.0	11099.0	-0.10598826	0.057010196	-4.866070588235294E-4	9.882105882352942E-4	-1.6842584342560564E-5	-8.122556539792386E-5
515.59448	1173.4055	11115.0	-0.09270927	0.054922827	8.299368750000003E-4	-1.3046056249999992E-4	8.22839958639706E-5	-6.991694692095588E-5
514.8600200000001	1173.0	11132.0	-0.05249233	0.035260115	0.0023657023529411766	-0.0011566301176470588	9.033914576124567E-5	-6.036291500865052E-5
510.24258	1176.8383	11182.0	-0.0778717	0.075210996	-5.075874000000001E-4	7.9901762E-4	-5.746579505882353E-5	3.911295475294118E-5
502.03854	1183.1692	11206.0	-0.36512467	0.27760184	-0.01196887375	0.008432951833333332	-4.775535979166666E-4	3.1808059222222215E-4
