# Supplementary material for: Finger drawing on smartphone screens enables early Parkinson’s disease detection through hybrid 1D-CNN and BiGRU deep learning architecture
Source: PLoS One. 2025 Jul 14;20(7):e0327733. doi: 10.1371/journal.pone.0327733 (PMC12258557; doi:10.1371/journal.pone.0327733)
Supplement: S2 File — (ZIP) [file pone.0327733.s002.zip › Dataset/Spiral/patient/026_PD_SPIR_R.txt]

584.9898	652.0	0.0	0.0	0.0	0.0	0.0	0.0	0.0
589.33453	652.0	16.0	0.22001268	0.0670678	0.0137507925	0.0041917375	8.5942453125E-4	2.6198359375E-4
591.7862	653.39307	31.0	0.29356003	0.044635806	0.0049031566666666694	-0.0014954662666666664	-5.898423888888886E-4	-3.7914691777777773E-4
595.55365	654.27686	48.0	0.22045709	0.06416895	-0.004300172941176472	0.0011490084705882355	-5.41372329873126E-4	1.5555733748558246E-4
598.51416	656.2571	64.0	0.19883657	0.10708737	-0.0013512825000000003	0.00268240125	1.843056525735295E-4	9.583704871323528E-5
605.69135	659.3457	81.0	0.28841656	0.1748495	0.005269411176470588	0.003986007647058823	3.894525692041523E-4	7.66827292387543E-5
626.4015	665.1147	97.0	0.7807567	0.29238394	0.03077125875	0.007345902500000001	0.0015938654733455883	2.0999342830882364E-4
651.6018	671.12036	114.0	1.505241	0.41724858	0.04261672352941177	0.00734497882352941	6.967920458477511E-4	-5.4333910034779106E-8
666.0066	675.0022	130.0	1.6633112	0.4116114	0.009879387500000003	-3.5232374999999774E-4	-0.0020460835018382352	-4.81081410845588E-4
678.7027	678.8513	147.0	1.3991771	0.32445374	-0.015537300000000009	-0.0051269211764705894	-0.0014950992647058832	-2.808586721453289E-4
690.322	682.774	164.0	0.7661162	0.21782547	-0.03723887647058823	-0.006272251176470588	-0.0012765633217993071	-6.737235294117637E-5
702.7128	689.26447	180.0	0.38660043	0.23000674	-0.023719735625000002	7.613293749999996E-4	8.449463028492644E-4	4.395987844669117E-4
716.1306	695.93176	197.0	0.51079714	0.36181876	0.007305688823529411	0.007753648235294119	0.0018250249675605536	4.1131287413494823E-4
731.8521	704.4261	214.0	0.825191	0.51369536	0.018493756470588235	0.008933917647058824	6.581216262975779E-4	6.942761245674736E-5
758.5035	719.2517	230.0	1.2074172	0.730741	0.023889137500000004	0.013565352499999996	3.372113143382356E-4	2.894646783088232E-4
782.4174	734.8155	247.0	1.6542579	0.99547094	0.026284747058823523	0.015572349411764708	1.409182093425599E-4	1.1805864186851252E-4
793.77246	748.3269	263.0	1.5075612	1.1025528	-0.009168543749999994	0.006692616249999998	-0.00221583067555147	-5.549833226102944E-4
803.3129	758.3129	280.0	0.92684984	0.9598015	-0.03415949176470588	-0.008397135294117649	-0.0014700557655709346	-8.876324437716263E-4
814.6571	771.1	297.0	0.3878402	0.7265032	-0.0317064494117647	-0.013723429411764703	1.4429660899653994E-4	-3.1331141868512084E-4
827.7729	787.5652	313.0	0.2637947	0.7121805	-0.007752843750000002	-8.951687500000013E-4	0.0014971003538602938	8.017662913602938E-4
846.175	814.93884	330.0	0.74171245	1.2025481	0.02811280882352941	0.028845152941176472	0.002109744269031142	0.0017494306877162632
860.02295	835.8899	346.0	1.0624892	1.6158873	0.020048546874999996	0.0258337	-5.040163717830884E-4	-1.8821580882352946E-4
880.67975	866.14136	363.0	1.197773	1.8844641	0.007957870588235298	0.015798635294117645	-7.112162521626293E-4	-5.902979238754327E-4
900.9901	893.3519	380.0	1.2866031	1.9307679	0.005225300000000001	0.002723752941176471	-1.6073944636678215E-4	-7.691107266435985E-4
913.77704	912.1655	397.0	1.1303394	1.6023378	-0.009191982352941178	-0.01931941764705883	-8.480754325259518E-4	-0.0012966570934256057
919.9805	929.93506	413.0	0.77858144	1.2345864	-0.021984872500000002	-0.022984462499999997	-7.995556341911765E-4	-2.2906530330882302E-4
922.93976	951.3373	429.0	0.23746294	1.0299172	-0.03381990625	-0.012791824999999993	-7.396896093749997E-4	6.370398437500003E-4
924.0	968.8744	445.0	-0.23838492	0.8949377	-0.02974049125	-0.008436218750000009	2.5496343749999975E-4	2.72225390624999E-4
924.81445	984.3303	462.0	-0.33328763	0.95262235	-0.005582512352941177	0.0033932147058823533	0.0014210575821799309	6.958490268166095E-4
927.5352	1009.7466	479.0	-0.14867394	1.1438808	0.010859628823529411	0.011250497058823535	9.671847750865052E-4	4.621930795847754E-4
932.1952	1036.0491	495.0	0.101834364	1.4608873	0.015656769	0.019812906249999998	2.9982126102941187E-4	5.35150574448529E-4
937.0331	1062.1655	512.0	0.29029587	1.6843239	0.01108597094117647	0.013143329411764711	-2.6887047404844296E-4	-3.9232804930795805E-4
942.6345	1092.2485	528.0	0.42776293	1.9567765	0.008591691249999998	0.01702828749999999	-1.5589248069852952E-4	2.4280988051470485E-4
942.4279	1111.5764	545.0	0.3005407	1.746333	-0.007483660588235293	-0.012379029411764705	-9.456089316608995E-4	-0.001729842171280276
939.0	1130.0	562.0	-0.03253531	1.24553	-0.019592706470588233	-0.029458999999999992	-7.122968166089964E-4	-0.0010047041522491345
934.0895	1153.463	578.0	-0.37441868	1.0803195	-0.021367710625	-0.010325656249999995	-1.1093775965073552E-4	0.0011958339843749998
929.20886	1171.56	595.0	-0.5345637	0.9963787	-0.009420295294117646	-0.004937694117647068	7.027891371107268E-4	3.169389489619369E-4
925.30945	1184.0717	612.0	-0.46909568	0.8892867	0.0038510599999999977	-0.006299529411764704	7.806679584775085E-4	-8.010795847750801E-5
921.5065	1203.7144	628.0	-0.30250552	0.93782455	0.010411885	0.0030336156249999996	4.1005156250000006E-4	5.83321564797794E-4
917.66437	1231.5175	645.0	-0.21797724	1.1948037	0.004972251764705885	0.015116420588235297	-3.199784256055361E-4	7.107532331314881E-4
915.84393	1259.1848	661.0	-0.15263532	1.6280559	0.00408387	0.02707826249999999	-5.552386029411782E-5	7.476151194852934E-4
910.7428	1292.5432	678.0	-0.18328646	2.1196218	-0.0018030082352941189	0.028915641176470594	-3.4628695501730115E-4	1.0808109861591778E-4
900.0261	1315.9564	694.0	-0.3786282	2.1383483	-0.01220885875	0.0011704062500000056	-6.503656571691176E-4	-0.0017340771829044118
884.4724	1336.3505	711.0	-0.7819484	1.6011932	-0.023724717647058823	-0.03159735882352942	-6.774034645328718E-4	-0.0019275155925605543
868.5595	1359.2307	728.0	-1.1558464	1.2018123	-0.021993999999999996	-0.023492994117647055	1.0180692041522508E-4	4.76727335640139E-4
854.9698	1378.9089	744.0	-1.2202009	1.0229863	-0.004022156250000006	-0.01117662500000001	0.0011232402343749994	7.697730698529403E-4
836.277	1395.1371	761.0	-1.1493137	0.92520034	0.00416983529411765	-0.005752115294117644	4.818818555363327E-4	3.1908880622837446E-4
817.46344	1416.4417	777.0	-1.1584159	1.0327023	-5.688875000000038E-4	0.0067188725000000005	-2.9617017463235334E-4	7.794367371323528E-4
801.4034	1441.6954	794.0	-1.1425483	1.2366252	9.333882352941166E-4	0.011995464705882353	8.836916089965414E-5	3.10387776816609E-4
789.6673	1459.3323	811.0	-0.9979585	1.3236934	0.008505282352941183	0.005121658823529414	4.4540553633218034E-4	-4.0434152249134935E-4
776.24615	1475.7539	827.0	-0.755496	1.2363622	0.015153906250000002	-0.005458199999999996	4.155389935661762E-4	-6.612411764705882E-4
760.0424	1490.856	844.0	-0.6756622	0.9648378	0.004696105882352939	-0.01597202352941177	-6.151647275086507E-4	-6.184602076124572E-4
742.81195	1505.7227	860.0	-0.87772965	0.7005919	-0.012629215625000002	-0.016515368749999995	-0.0010828325942095589	-3.395907628676409E-5
725.28455	1517.4769	877.0	-1.100752	0.63856155	-0.013118961764705879	-0.0036488441176470597	-2.8808596453286842E-5	7.56854390138408E-4
702.1344	1526.4971	894.0	-1.3197104	0.5923867	-0.012879905882352941	-0.002716167647058823	1.4062110726643378E-5	5.486332179930804E-5
675.97125	1535.2396	910.0	-1.5517769	0.4449909	-0.014504156249999997	-0.009212237500000001	-1.0151564797794099E-4	-4.060043658088236E-4
658.8578	1545.6067	927.0	-1.5086735	0.4034751	0.0025354941176470532	-0.002442105882352944	0.0010023323745674737	3.9824303633217983E-4
637.67944	1559.4767	943.0	-1.3560778	0.58173126	0.00953723125	0.01114101	4.376085707720592E-4	8.48944742647059E-4
611.4286	1573.7334	960.0	-1.3387371	0.8426775	0.001020041176470594	0.015349778823529411	-5.010111807958474E-4	2.4757463667820064E-4
585.1904	1585.2892	977.0	-1.4751098	0.92410016	-0.008021923529411772	0.004789568235294117	-5.318802768166098E-4	-6.211888581314879E-4
548.70047	1592.0472	993.0	-1.9871839	0.68934846	-0.03200463125	-0.014671981249999994	-0.0014989192325367642	-0.001216346842830882
519.12808	1593.9908	1010.0	-2.2726152	0.2794196	-0.016790076470588246	-0.02411346235294118	8.949738105536324E-4	-5.553812413494815E-4
490.3001	1594.0867	1026.0	-2.095269	-0.1198991	0.011084137500000008	-0.024957418749999998	0.0017421383731617659	-5.274727481617623E-5
465.55774	1590.4248	1043.0	-1.7525676	-0.37290972	0.02015890588235295	-0.014882977647058825	5.338099048442906E-4	5.926141825259514E-4
442.94342	1583.9056	1060.0	-1.3484386	-0.5331505	0.023772294117647058	-0.009425928235294116	2.125522491349476E-4	3.210029065743947E-4
413.44223	1571.6063	1076.0	-1.2950206	-0.7433957	0.003338624999999998	-0.013140325000000001	-0.0012771043198529413	-2.3214979779411784E-4
389.1644	1554.1644	1093.0	-1.4728153	-1.0507985	-0.01045851176470588	-0.018082517647058823	-8.115962802768163E-4	-2.9071721453287184E-4
360.39975	1532.7123	1109.0	-1.5936452	-1.422954	-0.00755186875000001	-0.023259718750000005	1.8166518841911691E-4	-3.235750689338239E-4
333.65424	1507.4299	1126.0	-1.7370456	-1.7124833	-0.008435317647058823	-0.01703113529411764	-5.196758217993017E-5	3.663872621107274E-4
313.98148	1476.4723	1142.0	-1.5254282	-2.0134063	0.013226087500000011	-0.018807687500000017	0.001353837821691177	-1.1103451286764861E-4
294.46884	1448.6564	1159.0	-1.1895138	-2.0892055	0.019759670588235283	-0.004458776470588213	3.84328416955016E-4	8.440535899654003E-4
268.65857	1409.7823	1176.0	-1.1805378	-2.2555342	5.280000000000056E-4	-0.0097840411764706	-0.0011312747404844282	-3.1325086505190516E-4
249.29376	1377.0701	1193.0	-1.1427337	-2.3312082	0.0022237705882352946	-0.00445141176470587	9.975121107266407E-5	3.1368408304498414E-4
216.58684	1330.7697	1209.0	-1.5602329	-2.5712097	-0.026093699999999997	-0.015000093749999999	-0.0017698419117647057	-6.59292624080883E-4
193.78336	1296.7883	1225.0	-1.7570511	-2.560221	-0.012301137500000003	6.867937499999976E-4	8.620351562499996E-4	9.804304687499998E-4
176.48708	1254.2177	1242.0	-1.4536296	-2.5857246	0.017848323529411764	-0.00150021176470588	0.0017734977076124569	-1.2864738321799278E-4
166.46001	1215.624	1258.0	-0.8596176	-2.4371336	0.03712575	0.009286937499999981	0.0012048391544117647	6.741968290441163E-4
157.92678999999998	1179.6095	1275.0	-0.33374408	-2.3373709	0.030933736470588235	0.005868394117647078	-3.642360899653979E-4	-2.0109078719722962E-4
153.01979	1139.2177	1291.0	0.059054445	-2.2424564	0.0245499078125	0.005932156249999987	-3.9898929113051465E-4	3.9851332720568255E-6
148.132935	1106.6647	1308.0	0.032908082	-2.1940618	-0.0015380213529411764	0.0028467411764705854	-0.0015345840685553633	-1.8149500432525892E-4
143.52231	1067.0044	1325.0	-0.037774496	-2.0963776	-0.0041577987058823524	0.005746129411764719	-1.5410455017301035E-4	1.7055224913494903E-4
142.2173	1032.6942	1341.0	-0.070323944	-2.1436474	-0.0020343405	-0.0029543625000000018	1.3271613786764702E-4	-5.43780744485295E-4
144.24077	991.56775	1358.0	0.028462531	-2.2573776	0.005810969117647059	-0.006690011764705883	4.6148880103806224E-4	-2.197440743944636E-4
153.37625	957.8712	1374.0	0.34718856	-2.2394164	0.019920376812499998	0.0011225749999999868	8.818379809283087E-4	4.882866727941169E-4
168.33294	923.3341	1391.0	0.8558901	-2.1958113	0.02992362	0.0025650058823529515	5.884260698529414E-4	8.484887543252734E-5
182.67105	898.65796	1408.0	1.222457	-1.786123	0.021562758823529406	0.024099311764705884	-4.918153633217998E-4	0.0012667238754325253
193.825	874.87915	1424.0	1.1931554	-1.390189	-0.0018313499999999955	0.024745875	-0.0014621318014705876	4.04102022058823E-5
214.40633	852.57666	1441.0	1.1613432	-1.0780858	-0.0018713058823529452	0.018359011764705876	-2.3503460207617505E-6	-3.7569783737024257E-4
235.50603	836.7229	1458.0	1.2285303	-0.8988821	0.003952182352941186	0.010541394117647056	3.425581314878901E-4	-4.598598615916953E-4
254.26987	823.0935	1474.0	1.3280516	-0.67037284	0.006220081249999995	0.014281828750000003	1.4174368106617557E-4	2.3377716452205918E-4
276.84464	807.1166	1491.0	1.4374491	-0.6597198	0.0064351470588235316	6.266494117647061E-4	1.2650929930796254E-5	-8.032458434256057E-4
302.13059999999996	793.0735	1507.0	1.5155308	-0.66228634	0.004880106250000002	-1.6040875000000038E-4	-9.71900505514706E-5	-4.919113511029415E-5
321.86963	782.0652	1525.0	1.4200721	-0.7128724	-0.005303261111111112	-0.002810336666666666	-5.657426311728396E-4	-1.4721821759259253E-4
346.9623	776.60754	1541.0	1.4388992	-0.5199629	0.001176693749999999	0.012056843749999997	4.049971788194444E-4	9.291987760416665E-4
377.17505	774.92163	1557.0	1.6610564	-0.13077518	0.013884825000000003	0.0243242325	7.942582031250003E-4	7.667117968750002E-4
403.85773	777.9811	1574.0	1.7537407	0.25910267	0.00545201764705882	0.022933991176470585	-4.960474913494814E-4	-8.177890138408326E-5
436.52475	781.81555	1590.0	1.9880836	0.5012056	0.014646431249999994	0.015131433125000003	5.746508501838234E-4	-4.876598782169114E-4
459.90982	790.5045	1607.0	1.9126768	0.63603204	-0.004435694117647052	0.007930967058823528	-0.0011224779628027674	-4.2355682742214556E-4
488.6217	802.9595	1623.0	1.6168269	0.81435674	-0.018490618750000007	0.01114529375	-8.784327895220597E-4	2.008954181985295E-4
517.82428	819.8014	1640.0	1.641391	1.068538	0.0014449470588235346	0.01495183882352941	0.0011726803416955024	2.2391441608996527E-4
549.28162	835.765	1656.0	1.7287437	1.2344922	0.005459543750000004	0.010372137500000003	2.509122931985293E-4	-2.862313327205879E-4
580.6976	850.3523	1673.0	1.9355028	1.2324867	0.0121623	-1.1797058823530026E-4	3.9427977941176444E-4	-6.170651816609003E-4
604.6979	868.77344	1689.0	1.8865652	1.1386287	-0.0030586000000000085	-0.005866125	-9.513062500000005E-4	-3.5925965073529373E-4
629.1299	886.4581	1706.0	1.5346369	1.1071563	-0.02070166470588235	-0.001851317647058821	-0.0010378273356401377	2.361651384083046E-4
646.02985	899.5249	1723.0	1.1668415	1.0078683	-0.021635023529411757	-0.005840470588235297	-5.490346020761215E-5	-2.3465605536332213E-4
654.8515	909.31433	1740.0	0.6052419	0.7758118	-0.0330352705882353	-0.01365038235294117	-6.706027681660907E-4	-4.5940657439446313E-4
661.25714	923.3524	1756.0	0.19594067	0.6053899	-0.025581326874999998	-0.010651368750000001	4.6587148207720636E-4	1.8743835018382308E-4
671.3894	943.05664	1773.0	0.07899371	0.7637211	-0.006879232941176472	0.0093136	0.0011001231725778545	0.0011744099264705881
681.3933	963.7866	1790.0	0.21162961	1.1723495	0.007802111764705882	0.024036964705882347	8.636085121107267E-4	8.660802768166087E-4
693.33685	983.4509	1806.0	0.56195277	1.4222574	0.021895197499999998	0.015619243749999998	8.808178584558822E-4	-5.261075597426468E-4
705.9614	1009.2433	1822.0	0.8017171	1.5717024	0.014985270624999998	0.009340312500000003	-4.318704296875E-4	-3.9243320312499965E-4
715.3787	1033.1362	1839.0	0.7710248	1.5886852	-0.0018054294117647062	9.98988235294122E-4	-9.876882374567474E-4	-4.90666133217993E-4
719.03284	1047.2297	1855.0	0.4750017	1.3104204	-0.018501443749999995	-0.017391550000000006	-0.0010435008961397056	-0.001149408639705883
720.0	1064.1218	1872.0	0.10204635	1.0266008	-0.02193855	-0.016695270588235292	-2.0218272058823562E-4	4.095761245674786E-5
717.16113	1080.3556	1889.0	-0.26491812	0.7875824	-0.021586145294117648	-0.014059905882352938	2.0729688581314893E-5	1.5502145328719728E-4
714.303	1094.0911	1905.0	-0.4519129	0.6925035	-0.011687173750000002	-0.005942431249999998	6.186857215073529E-4	5.073421645220588E-4
710.3965	1105.0089	1922.0	-0.4521805	0.69758296	-1.5741176470586998E-5	2.987917647058779E-4	6.865548572664361E-4	3.6713076557093387E-4
704.7918	1113.6803	1938.0	-0.4212761	0.5494808	0.001931525	-0.009256384999999999	1.2170413602941168E-4	-5.971985477941173E-4
698.862	1126.7013	1955.0	-0.4330141	0.45008528	-6.904705882352956E-4	-0.005846795294117648	-1.542350346020762E-4	2.0056410034602064E-4
692.51117	1144.8442	1972.0	-0.4337941	0.70486593	-4.588235294117664E-5	0.014987097058823529	3.7916955017301115E-5	0.001225523079584775
685.295	1164.6833	1988.0	-0.4824726	1.1388142	-0.0030424062499999974	0.02712176687500001	-1.8728274356617628E-4	7.5841686351103E-4
678.0	1181.0	2005.0	-0.48619783	1.3548805	-2.1913117647058965E-4	0.012709782352941165	1.660750043252593E-4	-8.477637954152261E-4
671.5804	1194.3124	2021.0	-0.4588978	1.16774	0.0017062518749999984	-0.011696281249999996	1.2033644071691176E-4	-0.0015253789751838226
664.2775	1210.8756	2038.0	-0.43424195	0.90115196	0.0014503441176470608	-0.015681649411764708	-1.5053397491349272E-5	-2.344334212802772E-4
656.7448	1226.8241	2055.0	-0.43428698	0.8218045	-2.6488235294118504E-6	-0.004667497647058819	-8.547017301038074E-5	6.47891280276817E-4
646.2887	1241.0536	2071.0	-0.528754	0.8814161	-0.005904188749999997	0.003725724999999999	-3.6884624540441157E-4	5.245764154411762E-4
632.152	1252.386	2087.0	-0.7369704	0.8291497	-0.013013525000000005	-0.003266650000000003	-4.443335156250005E-4	-4.3702343750000013E-4
615.57806	1265.106	2104.0	-1.026417	0.67566115	-0.017026270588235286	-0.009028738235294114	-2.3604385813148714E-4	-3.3894636678200653E-4
600.2165	1278.7836	2121.0	-1.141999	0.6639452	-0.006798941176470593	-6.891735294117666E-4	6.016076124567467E-4	4.90562629757785E-4
584.3141	1292.6002	2137.0	-1.1378798	0.7616686	2.574499999999924E-4	0.006107712500000001	4.4102444852941157E-4	4.2480537683823547E-4
566.01184	1304.9929	2154.0	-1.1046317	0.8395603	0.001955770588235294	0.004581864705882353	9.99012110726648E-5	-8.975575259515575E-5
545.70987	1311.787	2171.0	-1.1562753	0.6757366	-0.0030378588235293992	-0.009636688235294118	-2.9374290657439373E-4	-8.363854671280278E-4
530.51035	1315.8542	2187.0	-1.1631376	0.3248631	-4.288937500000062E-4	-0.02192959375	1.6306031709558707E-4	-7.683065946691176E-4
517.97195	1317.8612	2204.0	-0.9744776	0.0114789875	0.011097647058823526	-0.01843435955882353	6.780318122837372E-4	2.0560201124567473E-4
503.2262	1317.2473	2220.0	-0.75425935	-0.1854806	0.013763640625000004	-0.01230997421875	1.6662459788602984E-4	3.827740837545956E-4
483.73544	1312.5471	2237.0	-0.81445795	-0.33993676	-0.003541094117647058	-0.009085656470588236	-0.001017925573096886	1.8966574989186848E-4
464.86353	1306.2727	2254.0	-1.0573995	-0.47497854	-0.01429067941176471	-0.007943634117647059	-6.32328546712803E-4	6.717778546712809E-5
444.82556	1296.4128	2271.0	-1.3030195	-0.6634891	-0.014448235294117644	-0.011088856470588238	-9.26799307958435E-6	-1.8501307958477525E-4
418.9024	1283.1782	2287.0	-1.5048094	-0.86920655	-0.012611868750000005	-0.012857340624999998	1.1477290900735243E-4	-1.1053025965073501E-4
398.0	1268.0	2303.0	-1.5432011	-1.0401361	-0.002399481250000002	-0.010683096874999999	6.382742187500002E-4	1.3589023437499993E-4
384.27396	1257.7283	2320.0	-1.2577645	-1.0062631	0.016790388235294128	0.0019925294117647085	0.0011288158520761252	7.456250756920417E-4
371.2637	1246.6547	2337.0	-0.865216	-0.82909846	0.023091088235294117	0.010421449411764705	3.706294117647052E-4	4.958188235294115E-4
357.5254	1228.4648	2353.0	-0.55896395	-0.81751496	0.019140753125	7.23968749999998E-4	-2.468959443933823E-4	-6.060925413602942E-4
344.10107	1206.5187	2370.0	-0.5322785	-1.1029004	0.0015697323529411764	-0.01678737882352941	-0.0010335894571799308	-0.0010300792690311417
333.7215	1186.6987	2386.0	-0.63634837	-1.4048927	-0.0065043668750000005	-0.01887451875	-5.046312017463236E-4	-1.3044624540441184E-4
327.44525	1170.3357	2403.0	-0.50138116	-1.3602815	0.007939247647058823	0.002624188235294122	8.49624383650519E-4	0.00126462982266436
320.40442	1146.2133	2419.0	-0.31337717	-1.3313559	0.011750249375	0.0018078499999999997	2.381876079963236E-4	-5.102113970588263E-5
318.99448	1125.9447	2436.0	-0.08967595	-1.2706685	0.013158895294117645	0.0035698470588235265	8.286152465397911E-5	1.0364688581314863E-4
322.04526	1112.8643	2453.0	0.15569153	-1.0949215	0.014433381176470588	0.010338058823529405	7.496975778546724E-5	3.981301038062281E-4
326.7746	1102.4508	2469.0	0.38251314	-0.8102807	0.014176350624999999	0.01779005000000001	-1.606440946691186E-5	4.657494485294127E-4
335.38297	1092.6171	2486.0	0.62844574	-0.41872787	0.014466623529411764	0.023032519411764703	1.7074876730103846E-5	3.0838055363321737E-4
347.61002	1085.5957	2503.0	0.8541837	-0.20462188	0.013278703529411766	0.01259447	-6.987764705882344E-5	-6.140029065743943E-4
363.2387	1080.4403	2519.0	1.0317692	-0.2001929	0.011099093750000004	2.7681124999999994E-4	-1.362256112132351E-4	-7.69853671875E-4
376.22433	1075.8878	2535.0	1.1167097	-0.16728607	0.0053087812499999915	0.002056676875	-3.618945312500008E-4	1.112416015625E-4
387.9332	1071.689	2552.0	1.0089586	-0.12539917	-0.006338299999999999	0.0024639352941176473	-6.851224264705876E-4	2.3956377595155734E-5
402.032	1067.742	2569.0	0.8440024	-0.13199516	-0.009703305882352934	-3.8799941176470565E-4	-1.9794152249134913E-4	-1.677608650519031E-4
422.56073	1062.3599	2585.0	0.93062145	-0.21730189	0.005413690624999995	-0.005331670625	9.448122817095581E-4	-3.089794508272059E-4
447.5	1058.0	2602.0	1.3222291	-0.27997264	0.023035744117647056	-0.0036865147058823527	0.0010365913819204153	9.677387759515572E-5
464.54425	1054.0912	2619.0	1.4989356	-0.27213863	0.010394500000000006	4.6082411764705896E-4	-7.436025951557088E-4	2.4396110726643597E-4
485.29578	1055.0	2635.0	1.4468662	-0.12144483	-0.0032543374999999958	0.0094183625	-8.530523437500001E-4	5.598461488970588E-4
508.70493	1056.3368	2652.0	1.372891	0.07867835	-0.004351482352941177	0.011771951764705883	-6.453793252595187E-5	1.384464273356402E-4
521.47748	1061.6332	2668.0	1.0926783	0.31751403	-0.017513293750000006	0.01492723	-8.226132123161768E-4	1.972048897058823E-4
528.64087	1066.4807	2685.0	0.6765356	0.44208202	-0.024478982352941176	0.007327528823529413	-4.097463884083041E-4	-4.470412456747404E-4
535.4432400000001	1073.591	2702.0	0.28769705	0.5180884	-0.02287285588235294	0.004470963529411764	9.447802768166085E-5	-1.680332525951558E-4
542.2572299999999	1082.4287	2718.0	0.04214746	0.58241546	-0.015346849375	0.0040204412499999995	4.703754067095588E-4	-2.815764246323529E-5
546.93478	1089.9131	2735.0	0.03841615	0.6075247	-2.1948882352941144E-4	0.0014770141176470607	8.898447383217994E-4	-1.4961336072664345E-4
548.96603	1097.8641	2751.0	0.12641086	0.5735702	0.005499669375	-0.00212215625	3.5744738740808824E-4	-2.249481479779413E-4
550.0	1105.567	2768.0	0.04302334	0.5248396	-0.004905148235294119	-0.002866505882352945	-6.120480947231835E-4	-4.378527249134972E-5
548.1528599999999	1113.3885	2785.0	-0.12685744	0.4644515	-0.009992987058823528	-0.003552241176470585	-2.9928463667820053E-4	-4.03373702422141E-5
545.47464	1122.576	2801.0	-0.25365102	0.47896045	-0.007924598750000001	9.068093749999978E-4	1.2927426930147042E-4	2.786906594669114E-4
541.49747	1136.7614	2817.0	-0.33561257	0.6603292	-0.005122596875	0.011335546874999998	1.751251171875001E-4	6.5179609375E-4
536.5877	1155.0614	2834.0	-0.38623554	0.9713631	-0.002977821764705882	0.018296111764705886	1.2616324178200692E-4	4.0944499351211103E-4
531.09497	1173.7151	2851.0	-0.4090258	1.2829155	-0.0013406035294117652	0.018326611764705885	9.630695501730098E-5	1.794117647058781E-6
528.5	1181.5	2868.0	-0.3999929	1.356823	5.3134705882353E-4	0.004347499999999988	1.1011474048442913E-4	-8.223006920415235E-4
