# Supplementary material for: Finger drawing on smartphone screens enables early Parkinson’s disease detection through hybrid 1D-CNN and BiGRU deep learning architecture
Source: PLoS One. 2025 Jul 14;20(7):e0327733. doi: 10.1371/journal.pone.0327733 (PMC12258557; doi:10.1371/journal.pone.0327733)
Supplement: S2 File — (ZIP) [file pone.0327733.s002.zip › Dataset/Spiral/patient/027_PD_SPIR_R.txt]

536.52594	652.0	0.0	0.0	0.0	0.0	0.0	0.0	0.0
540.9102	652.0	16.0	0.232646	0.04420761	0.014540375	0.002762975625	9.087734375E-4	1.726859765625E-4
541.16205	652.0	32.0	-0.040255837	0.03270156	-0.0170563648125	-7.191281250000002E-4	-0.0019747962382812498	-2.1763148437500002E-4
544.6063	652.0	49.0	0.04401252	0.023445273	0.004956962176470589	-5.444874705882352E-4	0.001294901587586505	1.0272979671280294E-5
551.4555	653.1139	65.0	0.2684359	0.05415746	0.01402646125	0.0019195116875	5.668436920955882E-4	1.5399994738051468E-4
560.06805	655.0136	81.0	0.4582787	0.1078363	0.011865174999999999	0.0033549275	-1.350803906250001E-4	8.971348828125E-5
565.7831	656.9277	97.0	0.5790031	0.14517085	0.007545275000000001	0.0023334093749999996	-2.699937499999999E-4	-6.384488281250002E-5
569.5042	657.75214	114.0	0.47884676	0.13722907	-0.005891549411764707	-4.671635294117636E-4	-7.904014359861592E-4	-1.6473958261245666E-4
572.67035	658.67035	130.0	0.24178147	0.087854296	-0.014816580624999999	-0.0030859233750000006	-5.578144508272058E-4	-1.6367249034926481E-4
574.5617	659.0	148.0	0.05186471	0.026746294	-0.010550931111111111	-0.003394889	2.3698052854938267E-4	-1.7164756944444404E-5
576.41016	660.0	164.0	0.0020177145	0.014476843	-0.0031154372187500003	-7.668406875E-4	4.6471836827256943E-4	1.6425301953125E-4
578.36584	661.36584	180.0	0.034730267	0.03903589	0.0020445345312500003	0.0015349404374999998	3.2249823437500004E-4	1.438613203125E-4
581.1755	662.1755	197.0	0.09990332	0.06301285	0.0038337090000000007	0.0014104094117647057	1.0524555698529414E-4	-7.3253544550173E-6
584.20776	663.1039	214.0	0.15579951	0.069008246	0.003288011176470588	3.5267035294117647E-4	-3.2099871972318385E-5	-6.221994463667819E-5
585.8826	663.8826	230.0	0.17043477	0.06576149	9.147037500000007E-4	-2.0292224999999935E-4	-1.4833171415441171E-4	-3.472453768382349E-5
587.8578	664.8578	247.0	0.13861771	0.05050201	-0.0018715917647058827	-8.976164705882356E-4	-1.638997361591696E-4	-4.0864365916955075E-5
590.7792	665.7792	263.0	0.13164325	0.052647177	-4.35903750000001E-4	1.340729375000002E-4	8.973050091911761E-5	6.448058800551474E-5
593.3323	666.0	280.0	0.13997015	0.046597555	4.898176470588234E-4	-3.558601176470591E-4	5.445419982698967E-5	-2.8819591479238786E-5
597.6182	667.5394	297.0	0.19997989	0.047870822	0.0035299847058823533	7.48980588235295E-5	1.788333564013841E-4	2.5338716262975797E-5
603.33014	669.44336	313.0	0.31615782	0.087462686	0.007261120624999999	0.0024744915	2.3319599494485286E-4	1.4997459007352938E-4
606.6176	671.30884	330.0	0.32630685	0.124604486	5.970017647058826E-4	0.0021848117647058824	-3.9200699178200686E-4	-1.703998442906573E-5
611.3631	673.1815	346.0	0.32176876	0.14722794	-2.8363062499999966E-4	0.001413965875	-5.503952435661764E-5	-4.817786810661765E-5
616.07196	675.036	363.0	0.29897583	0.14218718	-0.0013407605882352935	-2.9651529411764735E-4	-6.218411548442905E-5	-1.0061653935986161E-4
620.86426	676.0	380.0	0.2658689	0.09954252	-0.001947466470588234	-0.002508509411764706	-3.568858131487886E-5	-1.3011730103806228E-4
624.6315	677.81573	396.0	0.26312116	0.077415586	-1.717337499999999E-4	-0.001382933375	1.1098329503676464E-4	7.034850229779412E-5
628.47345	679.0	413.0	0.24395709	0.073864125	-0.0011272982352941196	-2.0890947058823482E-4	-5.620967560553645E-5	6.90602296712803E-5
632.89777	681.2652	429.0	0.22115703	0.08254324	-0.001425003749999999	5.424446875000001E-4	-1.860659466911746E-5	4.695963488051468E-5
638.4678	683.48926	446.0	0.27479783	0.1308558	0.0031553411764705893	0.0028419152941176464	2.694320544982699E-4	1.3526297685986156E-4
645.4107	688.7054	462.0	0.36450553	0.23880698	0.00560673125	0.0067469487500000005	1.5321187959558817E-4	2.4406459099264713E-4
650.8497	693.8497	479.0	0.42553085	0.32373795	0.0035897247058823524	0.004995939411764705	-1.1864744377162633E-4	-1.0300054930795855E-4
656.29535	698.29535	496.0	0.40322506	0.36327302	-0.0013121052941176465	0.0023255923529411767	-2.8834294117647055E-4	-1.570792387543252E-4
662.17267	702.1151	512.0	0.36026004	0.31704828	-0.0026853137500000013	-0.002889046249999999	-8.582552849264717E-5	-3.259149126838235E-4
666.73535	705.82355	529.0	0.29868692	0.2596217	-0.0036219482352941165	-0.003378034117647059	-5.509614619377148E-5	-2.8763992214532933E-5
671.58844	708.58844	545.0	0.27426657	0.17451625	-0.0015262718750000022	-0.005319090625	1.3097977251838214E-4	-1.2131603170955881E-4
675.36	712.36	562.0	0.24930564	0.16196817	-0.0014682899999999995	-7.381223529411775E-4	3.4106985294119243E-6	2.694687218858131E-4
679.1607	715.1607	578.0	0.20733085	0.16675793	-0.002623424374999999	2.9936000000000025E-4	-7.219589843749997E-5	6.484264705882361E-5
684.3057	718.8705	595.0	0.22436729	0.19152866	0.0010021435294117638	0.0014571017647058819	2.1326870025951549E-4	6.81024567474048E-5
689.0432	722.6955	612.0	0.2634633	0.21742551	0.002299765294117648	0.0015233441176470588	7.63306920415226E-5	3.896608996539819E-6
695.9064	726.4532	628.0	0.35686517	0.23848346	0.005837616875	0.0013161218750000012	2.21115723805147E-4	-1.2951390165441098E-5
702.35486	731.2366	645.0	0.44057414	0.27122653	0.004924057058823529	0.0019260629411764713	-5.3738812716262974E-5	3.5878886245674705E-5
708.8839	735.9226	662.0	0.46944508	0.3070731	0.0016982905882352948	0.0021086217647058804	-1.8975096885813145E-4	1.0738754325259361E-5
714.4434	740.4434	678.0	0.42044452	0.29654378	-0.0030625350000000016	-6.580825000000005E-4	-2.97551599264706E-4	-1.7291901654411756E-4
719.5184	743.5184	695.0	0.34138906	0.25424436	-0.004650321176470586	-0.002488201176470587	-9.339918685121086E-5	-1.0765403979238744E-4
724.2735	747.2735	711.0	0.2660323	0.20586097	-0.004709797500000001	-0.003023961875	-3.7172702205884507E-6	-3.34850436580883E-5
728.0885	750.0885	728.0	0.22148845	0.16325003	-0.002620226470588235	-0.002506525882352942	1.229159429065745E-4	3.0437411332179882E-5
731.7086	752.3543	745.0	0.18855578	0.13737187	-0.001937215882352941	-0.001522244705882352	4.0177093425605514E-5	5.7898892733564116E-5
734.6701	755.3351	761.0	0.15398322	0.13491102	-0.002160785	-1.538031250000009E-4	-1.397306985294119E-5	8.552759880514694E-5
736.2002	757.2002	778.0	0.10661326	0.12015317	-0.002786468235294118	-8.681088235294111E-4	-3.680489619377163E-5	-4.2017982266435895E-5
738.98364	758.9918	794.0	0.08801705	0.092207	-0.0011622631250000001	-0.0017466356250000004	1.0151281939338236E-4	-5.490792509191183E-5
741.8365	760.0	811.0	0.11552717	0.0744479	0.0016182423529411765	-0.0010446529411764706	1.6355914576124568E-4	4.129309904844293E-5
743.8425	761.0	827.0	0.14098169	0.042266037	0.0015909074999999996	-0.0020113664375	-1.7084283088235526E-6	-6.041959352022058E-5
745.7115	762.71155	844.0	0.13628562	0.03938863	-2.762394117647057E-4	-1.6925923529411755E-4	-1.0983217128027677E-4	1.0835924718858131E-4
747.6215	763.62146	861.0	0.11442871	0.05187891	-0.0012857005882352937	7.347223529411764E-4	-5.938006920415224E-5	5.317538754325259E-5
749.5	764.0	877.0	0.08765615	0.046949305	-0.001673285	-3.081003125000002E-4	-2.422402573529415E-5	-6.517641659007354E-5
751.33984	765.0	894.0	0.09501519	0.04723456	4.3288470588235276E-4	1.677970588235324E-5	1.238923356401384E-4	1.9110589316609026E-5
754.28033	767.2804	911.0	0.14328164	0.06933845	0.00283920294117647	0.0013002288235294114	1.4154813148788926E-4	7.54970069204152E-5
758.26294	769.1315	927.0	0.20258507	0.105294585	0.003706464375000001	0.0022472584375	5.42038396139707E-5	5.918935087316179E-5
762.0375	771.0188	943.0	0.25317127	0.1417782	0.0031616375	0.0022802259375	-3.405167968750008E-5	2.0604687499999877E-6
764.7472	772.87354	960.0	0.24816294	0.14617147	-2.9460764705882385E-4	2.584276470588238E-4	-2.0330853806228375E-4	-1.1892931120242211E-4
767.7674	775.76733	977.0	0.21417479	0.15251653	-0.00199930294117647	3.7323882352941254E-4	-1.0027619377162627E-4	6.753598615916983E-6
771.69745	778.6975	993.0	0.19960345	0.17425475	-9.10708750000001E-4	0.0013586387500000002	6.803713694852933E-5	6.158749540441173E-5
775.0	782.0	1010.0	0.19721833	0.20736998	-1.403011764705877E-4	0.0019479547058823526	4.531809256055372E-5	3.466564446366779E-5
777.83234	783.41614	1026.0	0.19344172	0.1733503	-2.360381249999991E-4	-0.00212623	-5.983559283088214E-6	-2.54636544117647E-4
779.3504	786.7008	1044.0	0.14780346	0.15479985	-0.0025354588888888896	-0.001030580555555557	-1.2774559799382724E-4	6.086941358024682E-5
783.3865	790.3865	1060.0	0.15043512	0.1787442	1.644787500000005E-4	0.0014965218750000002	1.6874610243055563E-4	1.5794390190972232E-4
785.08545	793.08545	1076.0	0.13713965	0.20337851	-8.309668750000002E-4	0.0015396443750000013	-6.221535156250005E-5	2.6951562500000673E-6
787.8632	796.8633	1093.0	0.14403751	0.22765465	4.0575647058823565E-4	0.0014280082352941161	7.274843209342564E-5	-6.5668317474050076E-6
788.853	799.853	1109.0	0.11347005	0.22687444	-0.0019104662500000003	-4.876312499999848E-5	-1.4476392003676475E-4	-9.229821001838216E-5
791.77075	803.5415	1126.0	0.107595004	0.19318132	-3.455909411764711E-4	-0.0019819482352941187	9.205148875432524E-5	-1.1371677119377177E-4
794.63873	807.27747	1142.0	0.1383635	0.2148014	0.0019230310000000004	0.0013512550000000009	1.4178887132352947E-4	2.0832520220588247E-4
797.02094	809.5105	1159.0	0.16993901	0.19978459	0.0018573829411764706	-8.833417647058819E-4	-3.861650519031164E-6	-1.3144686851211077E-4
799.4208	811.4208	1176.0	0.16972066	0.13370775	-1.284411764705918E-5	-0.0038868729411764722	-1.100133564013841E-4	-1.7667830449827001E-4
801.2909	814.2909	1192.0	0.1460894	0.122493386	-0.0014769537499999992	-7.008977499999994E-4	-9.150685202205876E-5	1.9912344944852955E-4
804.2976	816.1488	1209.0	0.12582867	0.0953109	-0.0011918076470588239	-0.001598969764705882	1.6773300173010316E-5	-5.2827765570934264E-5
807.07666	819.07666	1225.0	0.15374002	0.124406755	0.001744459375	0.0018184909374999994	1.8351668887867648E-4	2.1359129388786758E-4
810.9145	822.91455	1242.0	0.20508651	0.19018419	0.003020381764705882	0.003869260882352942	7.505425821799305E-5	1.2063352616782014E-4
814.6152	825.6151	1259.0	0.25589705	0.21108243	0.002988855294117648	0.0012293082352941168	-1.854498269896105E-6	-1.552913321799309E-4
817.72217	828.44434	1275.0	0.25539324	0.20780985	-3.148812499999959E-5	-2.0453624999999982E-4	-1.8877146369485298E-4	-8.961528033088229E-5
821.21173	831.2118	1292.0	0.21674308	0.18230394	-0.002273538823529413	-0.0015003476470588232	-1.3188533520761255E-4	-7.622419982698961E-5
824.8953	833.44763	1309.0	0.2062911	0.14204326	-6.148223529411764E-4	-0.0023682752941176465	9.757155709342568E-5	-5.105456747404843E-5
828.7686	837.7687	1325.0	0.21531714	0.17802283	5.641274999999991E-4	0.0022487231249999993	7.368436580882347E-5	2.8856240119485286E-4
831.2346	840.2346	1342.0	0.20593493	0.20148963	-5.51894705882353E-4	0.0013804000000000006	-6.564836505190306E-5	-5.107783088235286E-5
834.13245	843.13245	1358.0	0.18041885	0.19164081	-0.0015947549999999998	-6.155512500000005E-4	-6.517876838235292E-5	-1.2474695312500006E-4
835.9249	845.84985	1375.0	0.11887204	0.16608052	-0.0036204005882352936	-0.0015035464705882345	-1.1915562283737023E-4	-5.223501297577847E-5
839.70886	848.70886	1391.0	0.12083965	0.14626731	1.2297562500000053E-4	-0.0012383256249999999	2.3396101332720588E-4	1.6576302849264667E-5
842.5612	851.56116	1408.0	0.1595435	0.14762627	0.002276697058823529	7.993882352941132E-5	1.2668949610726639E-4	7.75449675605536E-5
845.65515	854.65515	1424.0	0.20653796	0.19210581	0.0029371537499999992	0.002779971249999999	4.127854319852938E-5	1.6875202665441174E-4
849.6099	859.07324	1441.0	0.2227785	0.22954857	9.553258823529411E-4	0.002202515294117648	-1.1657810986159166E-4	-3.396799740484417E-5
853.86993	862.87	1458.0	0.2564635	0.25787738	0.0019814705882352955	0.0016664005882352931	6.0361453287197315E-5	-3.153615916955029E-5
857.60156	867.90234	1475.0	0.257034	0.29329672	3.3558823529410226E-5	0.0020834905882352955	-1.1458304498269914E-4	2.4534705882353077E-5
861.4555	872.6832	1491.0	0.2624718	0.31609803	3.3986249999999954E-4	0.0014250818749999977	1.914397977941183E-5	-4.115054457720611E-5
866.0817	878.12256	1507.0	0.2666655	0.34153286	2.621062500000014E-4	0.0015896768750000012	-4.859765624999884E-6	1.0287187500000218E-5
870.8118	884.7178	1524.0	0.27433494	0.3863119	4.511435294117663E-4	0.0026340611764705877	1.1119839965397936E-5	6.143437067474038E-5
875.74493	890.61743	1541.0	0.30691257	0.41479638	0.0019163311764705865	0.0016755576470588256	8.618750865051883E-5	-5.638256055363307E-5
879.4607	895.19104	1557.0	0.28462914	0.35798064	-0.0013927143749999996	-0.00355098375	-2.0681534696691164E-4	-3.2665883731617664E-4
882.64734	899.2947	1574.0	0.22494608	0.2807061	-0.0035107682352941184	-0.004545561176470588	-1.2459140354671288E-4	-5.850455449826988E-5
886.0	903.0	1590.0	0.17035702	0.20263916	-0.0034118162499999997	-0.00487918375	6.184499080882423E-6	-2.0851410845588243E-5
887.4055	908.21655	1607.0	0.10606155	0.20166637	-0.003782086470588235	-5.722294117647066E-5	-2.178060121107267E-5	2.836447534602076E-4
890.50867	913.76294	1624.0	0.09749446	0.2800306	-5.039464705882353E-4	0.0046096605882352945	1.9283176470588233E-4	2.7452256055363327E-4
893.31714	919.4757	1641.0	0.12979417	0.3544285	0.0018999829411764696	0.004376347058823527	1.4140761245674734E-4	-1.3724325259515743E-5
895.9895	926.9579	1657.0	0.16672587	0.43351942	0.0023082312500000007	0.0049431825000000006	2.5515519301470697E-5	3.542721507352961E-5
898.90497	934.6199	1673.0	0.19163333	0.49324065	0.0015567162499999995	0.003732576875000001	-4.6969687500000076E-5	-7.566285156249998E-5
902.6214	943.05347	1690.0	0.19932944	0.527512	4.527123529411768E-4	0.0020159617647058812	-6.494140570934252E-5	-1.0097735942906586E-4
904.72577	950.90295	1706.0	0.17826055	0.54941064	-0.0013168056250000004	0.001368664999999998	-1.1059487362132358E-4	-4.04560477941177E-5
906.0	958.34033	1723.0	0.12658867	0.51010996	-0.0030395223529411765	-0.0023118047058823515	-1.0133627811418682E-4	-2.164982179930794E-4
907.4679	965.8717	1740.0	0.063465096	0.46036428	-0.0037131514117647053	-0.002926216470588233	-3.9625238754325224E-5	-3.614186851211068E-5
909.3547	974.7732	1756.0	0.045827154	0.4719686	-0.0011023713749999998	7.252700000000001E-4	1.631737522977941E-4	2.2821790441176457E-4
911.217	984.08484	1773.0	0.06913995	0.52893853	0.0013713409411764707	0.0033511723529411766	1.4551248918685122E-4	1.5446484429065745E-4
913.13446	996.94104	1789.0	0.11837034	0.6835739	0.003076899375	0.009664710624999996	1.0659740211397058E-4	3.945961420036762E-4
916.9297	1011.7189000000001	1806.0	0.17621456	0.8688236	0.0034026011764705876	0.010897041176470593	1.9158929498269862E-5	7.249003243944687E-5
919.7274	1024.1821	1823.0	0.20436081	0.9653193	0.001655661764705883	0.005676217647058821	-1.0276114186851204E-4	-3.071072664359866E-4
922.5498	1037.4243	1839.0	0.21254422	0.9218016	5.114631250000001E-4	-0.0027198562499999995	-7.151241498161768E-5	-5.247546185661763E-4
925.0	1051.5543	1856.0	0.20191038	0.8555143	-6.255200000000003E-4	-0.0038992529411764733	-6.688136029411767E-5	-6.937627595155728E-5
928.1427	1067.1422	1872.0	0.16195998	0.8549153	-0.0024969	-3.743749999999407E-5	-1.1696124999999997E-4	2.4136346507352995E-4
929.0	1082.346	1889.0	0.1155011	0.9468509	-0.0027328752941176474	0.005407976470588236	-1.388089965397927E-5	3.203184688581312E-4
931.35675	1096.4973	1906.0	0.09621019	0.97071445	-0.0011347594117647056	0.001403738235294115	9.400681660899658E-5	-2.3554342560553655E-4
933.1733	1108.0396	1922.0	0.082763486	0.83332264	-8.404190000000002E-4	-0.008586988125	1.8396275735294086E-5	-6.244203975183822E-4
936.08923	1119.4462	1939.0	0.12356803	0.6797423	0.002400267294117647	-0.009034137647058823	1.906286055363322E-4	-2.6302913062283668E-5
936.0	1129.518	1956.0	0.090427086	0.5453783	-0.0019494672941176466	-0.007903764705882355	-2.5586674048442903E-4	6.649252595155692E-5
937.0	1138.3276	1972.0	0.06045378	0.48472416	-0.0018733316250000003	-0.003790883749999998	4.75847931985289E-6	2.570550597426473E-4
936.0	1145.9888	1988.0	-0.044434253	0.42516968	-0.0065555020624999995	-0.0037221550000000013	-2.9263565234374995E-4	4.295546874999792E-6
935.3478	1153.609	2005.0	-0.092494234	0.38648424	-0.0028270577058823526	-0.0022756141176470597	2.193202562716263E-4	8.509064013840833E-5
935.0	1161.0	2022.0	-0.09143565	0.37686393	6.22696470588236E-5	-5.659005882352921E-4	1.6996043252595153E-4	1.0057138408304515E-4
934.0	1166.1738	2038.0	-0.07678603	0.33305457	9.156012499999993E-4	-0.002738085000000001	5.333322518382348E-5	-1.357615257352943E-4
933.0	1171.8884	2055.0	-0.076332554	0.30524108	2.6675058823529894E-5	-0.0016360876470588232	-5.228977595155702E-5	6.482337370242224E-5
932.0	1177.5327	2071.0	-0.05935387	0.28665015	0.0010611677499999996	-0.0011619331250000003	6.465579319852936E-5	2.963465762867643E-5
931.0	1182.1052	2088.0	-0.062043354	0.2617609	-1.5820494117647053E-4	-0.001464073529411763	-7.172780536332177E-5	-1.7772964965397808E-5
930.0	1187.7914	2105.0	-0.063366726	0.28586003	-7.784541176470566E-5	0.0014175958823529394	4.727031141868521E-6	1.695099653979237E-4
928.2047	1194.386	2121.0	-0.07110781	0.35019982	-4.838177499999997E-4	0.0040212368750000005	-2.5373271139705878E-5	1.627275620404413E-4
928.0	1201.8514	2138.0	-0.06613826	0.4167657	2.9232647058823465E-4	0.0039156400000000015	4.56555423875432E-5	-6.211580882352883E-6
927.0	1209.4648	2155.0	-0.051889334	0.49139395	8.38172117647059E-4	0.00438989705882353	3.210856747404849E-5	2.789747404844283E-5
927.0	1216.9901	2171.0	-0.019262532	0.51304317	0.002039175125	0.001353076249999998	7.506268795955882E-5	-1.8980130055147072E-4
924.6199	1224.5205	2188.0	-0.048679832	0.49412796	-0.001730429411764706	-0.0011126594117647068	-2.2174144333910037E-4	-1.4504327422145322E-4
923.7591	1232.2046	2205.0	-0.06902448	0.46599767	-0.001196744	-0.0016547229411764707	3.139325951557094E-5	-3.188608996539788E-5
922.8609	1238.5564	2221.0	-0.085368745	0.42201746	-0.0010215165624999998	-0.0027487631249999978	1.0951714843750014E-5	-6.837751148897044E-5
922.00195	1244.9922	2237.0	-0.06611957	0.39479268	0.0012030734374999996	-0.0017015487500000002	1.3903687499999996E-4	6.545089843749984E-5
921.155	1250.5349	2254.0	-0.049924143	0.3589855	9.526721764705886E-4	-0.0021063047058823524	-1.472948594290653E-5	-2.380917387543248E-5
919.26666	1256.9332	2271.0	-0.06813147	0.3336806	-0.0010710192352941178	-0.0014885235294117658	-1.1904067128027685E-4	3.6340069204152155E-5
916.34845	1263.9547	2287.0	-0.14592558	0.368711	-0.004862131875	0.002189400000000001	-2.3694453998161763E-4	2.2987022058823541E-4
913.0	1271.0	2304.0	-0.2118778	0.42084956	-0.003879542352941177	0.003066974117647059	5.779938365051901E-5	5.162200692041516E-5
910.5635	1277.7461	2321.0	-0.23354892	0.43493286	-0.0012747717647058816	8.284294117647038E-4	1.5322179930795854E-4	-1.3167910034602088E-4
906.4277	1282.8585	2337.0	-0.24527143	0.39543355	-7.326568750000012E-4	-0.002468706874999997	3.388218060661752E-5	-2.060710179227938E-4
902.6287	1289.5569	2353.0	-0.2427106	0.3616359	1.6005187500000087E-4	-0.0021123531250000008	5.579429687500013E-5	2.2272109374999773E-5
899.8676	1295.1986	2370.0	-0.21161072	0.33809698	0.0018294047058823528	-0.0013846423529411775	9.81972253460207E-5	4.280651600346019E-5
897.0303	1299.9697	2386.0	-0.18445855	0.31207803	0.0016970106250000002	-0.001626184374999999	-8.274630055147035E-6	-1.5096376378676346E-5
893.3437	1304.6562	2403.0	-0.18716425	0.27850956	-1.5915882352941207E-4	-0.0019746158823529423	-1.0918643814878896E-4	-2.049597102076137E-5
890.267	1309.466	2420.0	-0.19057053	0.25345764	-2.0036941176470493E-4	-0.0014736423529411768	-2.424152249134874E-6	2.9469031141868562E-5
886.7371	1314.2628	2436.0	-0.20890652	0.24985835	-0.0011459993750000015	-2.2495562499999858E-4	-5.9101872702206035E-5	7.804292049632364E-5
883.4778	1319.5665	2453.0	-0.21686743	0.2818505	-4.6828882352941103E-4	0.001881891176470588	3.986532655709356E-5	1.2393216479238746E-4
880.2367	1323.7633	2469.0	-0.19409618	0.29492718	0.0014232031249999996	8.172925000000004E-4	1.1821824678308816E-4	-6.653741727941172E-5
876.63165	1328.3684	2486.0	-0.20018938	0.2824294	-3.584235294117643E-4	-7.351635294117656E-4	-1.0480156790657435E-4	-9.132094290657447E-5
873.806	1333.194	2503.0	-0.19406581	0.274263	3.602099999999997E-4	-4.8037647058823637E-4	4.227256055363318E-5	1.4987474048442894E-5
869.9755	1340.0366	2519.0	-0.20135915	0.32874435	-4.5583374999999884E-4	0.0034050843750000025	-5.100273437499991E-5	2.4284130284926491E-4
865.21124	1344.7887	2536.0	-0.2537134	0.3529719	-0.003079661764705882	0.0014251499999999992	-1.543428243944637E-4	-1.1646672794117666E-4
861.4849	1350.2726	2552.0	-0.27193663	0.3562914	-0.0011389518750000022	2.0746874999999845E-4	1.2129436810661749E-4	-7.610507812500004E-5
856.87354	1355.4176	2569.0	-0.2775055	0.3275365	-3.275805882352943E-4	-0.0016914647058823512	4.772772275086517E-5	-1.1170196799307939E-4
853.17377	1360.2175	2585.0	-0.2549943	0.2870068	0.0014069500000000006	-0.00253310625	1.0840816176470593E-4	-5.2602596507353056E-5
849.04596	1363.954	2602.0	-0.24038133	0.24339776	8.595864705882354E-4	-0.0025652376470588246	-3.21978546712803E-5	-1.890082179930855E-6
845.2295	1367.7705	2619.0	-0.23213269	0.21834505	4.852141176470589E-4	-0.0014736888235294104	-2.2021903114186856E-5	6.420875432525966E-5
840.40704	1371.593	2636.0	-0.2611289	0.18692033	-0.0017056594117647057	-0.0018485129411764717	-1.288749134948097E-4	-2.2048477508650665E-5
834.60864	1375.2609	2652.0	-0.30681625	0.19681098	-0.002855459375000001	6.18165625E-4	-7.186249770220596E-5	1.541674103860295E-4
829.0557	1378.9629	2669.0	-0.3621208	0.21015105	-0.0032532088235294123	7.847100000000005E-4	-2.339702638408302E-5	9.796727941176498E-6
823.3652	1381.7566	2685.0	-0.3838741	0.19789094	-0.0013595812499999985	-7.662568750000012E-4	1.1835172334558836E-4	-9.69354296875001E-5
818.5954	1385.603	2702.0	-0.34874356	0.19023255	0.002066502352941176	-4.5049352941176394E-4	2.0153432958477496E-4	1.8574314446366896E-5
811.9635	1388.3577	2718.0	-0.3480715	0.18002094	4.2003750000001866E-5	-6.382256250000006E-4	-1.2653116268382337E-4	-1.1733255974264792E-5
805.8208	1391.5448	2735.0	-0.36214787	0.18431379	-8.280217647058827E-4	2.52520588235295E-4	-5.117797145328733E-5	5.239683607266445E-5
799.7469	1394.8354	2752.0	-0.39505082	0.18531036	-0.001935467647058826	5.862176470588248E-5	-6.514387543252607E-5	-1.1405813148788971E-5
795.10187	1397.5988	2768.0	-0.35207057	0.17413408	0.002686265625	-6.985175000000007E-4	2.8885832950367664E-4	-4.73212040441177E-5
789.30585	1401.4628	2785.0	-0.32338095	0.19530429	0.0016876247058823545	0.0012453064705882349	-5.874358347750855E-5	1.1434258650519033E-4
784.9541	1405.0306	2801.0	-0.27077478	0.2278529	0.0032878856250000005	0.0020342881250000003	1.0001630744485287E-4	4.931135340073534E-5
780.1197	1408.9202	2818.0	-0.26043007	0.2455078	6.085123529411753E-4	0.0010385235294117648	-1.5761019247404853E-4	-5.857438797577856E-5
775.59955	1412.6003	2835.0	-0.2665919	0.24724835	-3.624605882352929E-4	1.0238529411764749E-4	-5.711605536332166E-5	-5.506695501730102E-5
771.5277	1416.4723	2851.0	-0.25499335	0.23750982	7.249093749999991E-4	-6.086581249999997E-4	6.796062270220575E-5	-4.444021369485295E-5
766.06635	1420.2891	2868.0	-0.26953888	0.2308772	-8.556194117647043E-4	-3.901541176470592E-4	-9.297228157439431E-5	1.2853176903114148E-5
760.5416	1423.9723	2885.0	-0.3176475	0.22867693	-0.0028299188235294146	-1.2942764705882378E-4	-1.1613525951557121E-4	1.533685121107267E-5
754.7362	1427.8425	2901.0	-0.353905	0.22654113	-0.00226609375	-1.3348749999999958E-4	3.523906709558842E-5	-2.5374080882348756E-7
749.13324	1430.5779	2917.0	-0.37738872	0.1967868	-0.001467732499999999	-0.0018596456249999997	4.989757812500005E-5	-1.0788488281250001E-4
745.6051	1434.3949	2934.0	-0.31236857	0.19439448	0.003824714705882353	-1.4072470588235314E-4	3.1132042387543244E-4	1.011129952422145E-4
740.9075	1437.0925	2951.0	-0.24993321	0.178853	0.003672668235294119	-9.142047058823527E-4	-8.943910034602002E-6	-4.549882352941174E-5
737.1218	1438.9391	2967.0	-0.21128911	0.14821641	0.002415256249999999	-0.0019147868750000012	-7.858824908088248E-5	-6.253638556985304E-5
733.3098	1441.8451	2984.0	-0.19423227	0.13482183	0.001003343529411764	-7.879164705882347E-4	-8.305368944636677E-5	6.628649437716274E-5
729.5358	1444.732	3000.0	-0.20607463	0.14165351	-7.401474999999998E-4	4.269800000000004E-4	-1.0896818933823524E-4	7.593102941176469E-5
726.78613	1446.6069	3017.0	-0.18726158	0.13567996	0.0011066499999999998	-3.513852941176483E-4	1.086351470588235E-4	-4.5786193771626394E-5
723.01276	1449.4937	3034.0	-0.1808903	0.14941746	3.7478117647058866E-4	8.080882352941185E-4	-4.305110726643595E-5	6.82043252595157E-5
719.2336	1451.3832	3050.0	-0.20270003	0.13755873	-0.001363108125	-7.411706250000007E-4	-1.0861808134191179E-4	-9.682867876838246E-5
715.49567	1454.2522	3067.0	-0.22292489	0.13955209	-0.0011896976470588225	1.1725647058823527E-4	1.0200616349481026E-5	5.0495711505190353E-5
711.6843	1456.1578	3083.0	-0.24097118	0.13570258	-0.0011278931250000013	-2.4059437500000003E-4	3.862782628676328E-6	-2.2365677849264705E-5
705.96204	1458.0127	3100.0	-0.29614928	0.1179597	-0.0032457705882352945	-0.0010436988235294111	-1.245810272491349E-4	-4.724143814878889E-5
700.47614	1461.762	3117.0	-0.32954553	0.1382913	-0.001964485294117645	0.0011959764705882356	7.536972318339114E-5	1.3174560553633218E-4
694.76904	1464.7437	3133.0	-0.38614547	0.19554552	-0.003537496250000001	0.0035783887499999997	-9.831318474264725E-5	1.4890076746323526E-4
689.00146	1467.6661	3150.0	-0.39842546	0.21686934	-7.223523529411776E-4	0.0012543423529411762	1.655966998269896E-4	-1.367086115916955E-4
683.34357	1469.5521	3166.0	-0.3737087	0.17991251	0.0015447975000000003	-0.0023098018749999998	1.416968658088236E-4	-2.227590142463235E-4
677.6576	1471.4475	3183.0	-0.347804	0.111115895	0.0015238058823529414	-0.0040468597058823524	-1.2348010380622863E-6	-1.0217987240484427E-4
672.95575	1473.348	3200.0	-0.3115935	0.07376014	0.0021300294117647047	-0.0021973973529411765	3.566020761245666E-5	1.0879190311418682E-4
667.44745	1475.1842	3216.0	-0.30625027	0.08494588	3.33951875000002E-4	6.9910875E-4	-1.1225484604779392E-4	1.8103163143382353E-4
660.6906	1477.1031	3233.0	-0.3524773	0.09852042	-0.0027192370588235296	7.985023529411763E-4	-1.7959934904844305E-4	5.846682525951546E-6
655.19055	1479.8729	3249.0	-0.37521783	0.12908341	-0.0014212831249999988	0.0019101868750000008	8.112212086397067E-5	6.948028262867653E-5
649.5698	1481.81	3266.0	-0.3751031	0.14864899	6.74882352940893E-6	0.0011509164705882351	8.400187932525928E-5	-4.466296496539798E-5
643.75415	1484.7487	3282.0	-0.35019907	0.16949227	0.0015565018750000013	0.0013027049999999995	9.685956571691202E-5	9.486783088235272E-6
638.05115	1487.2992	3299.0	-0.32993317	0.16943301	0.0011921117647058826	-3.4858823529414952E-6	-2.1434712370242275E-5	-7.683475778546711E-5
632.576	1489.4747	3316.0	-0.33158755	0.15859647	-9.731647058823593E-5	-6.37443529411765E-4	-7.584871972318345E-5	-3.729162629757785E-5
628.17194	1493.828	3332.0	-0.30869576	0.19376913	0.0014307368750000014	0.0021982912500000014	9.550333409926484E-5	1.772334237132354E-4
623.4863	1496.5137	3349.0	-0.27257288	0.20763072	0.002124875294117645	8.153876470588223E-4	4.083167171280258E-5	-8.134727076124584E-5
618.75867	1499.1206	3365.0	-0.25275657	0.1960545	0.0012385193750000002	-7.235137499999999E-4	-5.539724494485281E-5	-9.618133731617638E-5
612.90216	1502.0326	3382.0	-0.28359333	0.18254295	-0.0018139270588235273	-7.947970588235284E-4	-1.7955567257785457E-4	-4.193135813148735E-6
606.22	1503.945	3399.0	-0.34649616	0.1398003	-0.0037001664705882363	-0.0025142735294117658	-1.1095525951557111E-4	-1.0114567474048455E-4
599.9045	1506.7739	3415.0	-0.4155592	0.12010087	-0.004316440000000001	-0.0012312143749999994	-3.851709558823531E-5	8.01911971507354E-5
593.8865	1508.7045	3432.0	-0.43002623	0.1207385	-8.510017647058818E-4	3.750764705882354E-5	2.0384930795847763E-4	7.463070717993077E-5
588.80695	1510.5966	3448.0	-0.38199228	0.11224193	0.0030021218749999995	-5.310356249999997E-4	2.4082022748161757E-4	-3.553395450367645E-5
585.043	1512.4785	3465.0	-0.26996505	0.10391804	0.006589837058823531	-4.896405882352942E-4	2.1104206963667836E-4	2.4350021626297347E-6
582.6243	1513.3756	3481.0	-0.15951116	0.06928891	0.006903368124999998	-0.0021643206250000005	1.9595691636029174E-5	-1.0466750229779414E-4
578.57544	1514.2123	3498.0	-0.12626658	0.035804663	0.001955563529411766	-0.001969661588235294	-2.910473291522489E-4	1.1450531574394502E-5
574.78955	1515.1052	3515.0	-0.155786	0.031964023	-0.0017364364705882364	-2.2591999999999995E-4	-2.1717647058823545E-4	1.0257303460207612E-4
570.0202	1515.0	3531.0	-0.23292325	0.012811708	-0.004821078124999999	-0.0011970196875000002	-1.927901034007352E-4	-6.069373046875002E-5
563.4364	1515.0	3548.0	-0.3494975	-0.0047768033	-0.0068573088235294125	-0.0010346183117647058	-1.1977827638408312E-4	9.55302210207614E-6
555.2759	1515.0	3564.0	-0.46529913	-0.020956557	-0.007237601874999999	-0.00101123460625	-2.3768315716911673E-5	1.4614815946691105E-6
547.25757	1515.0	3581.0	-0.55206513	-0.026005194	-0.005103882352941177	-2.9697864705882345E-4	1.2551291306228367E-4	4.2015056423010385E-5
541.2926	1515.0	3597.0	-0.5319827	-0.013672075	0.001255151874999999	7.708199374999999E-4	3.974396392463235E-4	6.673741153492645E-5
535.65985	1515.0	3614.0	-0.4133837	0.0012027232	0.006976411764705883	8.749881294117648E-4	3.3654469939446377E-4	6.127540700692051E-6
531.3547	1516.0	3631.0	-0.28203788	0.030995484	0.007726224705882353	0.0017525153411764706	4.410664359861588E-5	5.161924775086505E-5
525.3674	1516.0	3648.0	-0.235155	0.032525178	0.002757816470588236	8.998200000000009E-5	-2.922593079584774E-4	-9.779607889273356E-5
518.52805	1516.0	3664.0	-0.31065172	0.017345862	-0.004718545000000001	-9.487072500000001E-4	-4.6727259191176485E-4	-6.491807812500002E-5
512.0584699999999	1516.0	3680.0	-0.3921071	-0.0017488202	-0.005090961249999998	-0.0011934176375	-2.32760156249998E-5	-1.5294399218749997E-5
504.65005	1516.0	3697.0	-0.46221483	-0.0165353	-0.004123984117647061	-8.697929294117647E-4	5.6881007785466865E-5	1.9036747534602082E-5
496.01657	1517.0	3713.0	-0.5272509	0.017842598	-0.004064754374999997	0.0021486186250000002	3.7018589154415348E-6	1.8865072215073532E-4
486.7392	1517.0	3730.0	-0.5651825	0.036231138	-0.0022312705882352978	0.001081678823529412	1.07851987456747E-4	-6.276116479238754E-5
477.5	1517.0	3747.0	-0.60993373	0.022246739	-0.0026324252941176424	-8.22611705882353E-4	-2.3597335640137924E-5	-1.1201708996539793E-4
470.50745	1517.0	3763.0	-0.5512894	2.3068585E-4	0.0036652706249999945	-0.0013760033218750002	3.936059949448523E-4	-3.458697599954045E-5
462.83923	1516.0	3780.0	-0.47748312	-0.04438618	0.004341545882352945	-0.002624521520588235	3.978089749135001E-5	-7.344224698313148E-5
455.2357	1514.809	3797.0	-0.41862604	-0.0739389	0.0034621811764705885	-0.0017383952941176473	-5.1727335640138595E-5	5.21250721453287E-5
446.68613	1512.9373	3813.0	-0.43656	-0.10826959	-0.0011208725000000017	-0.002145668125	-2.8644085477941186E-4	-2.545455193014703E-5
437.471	1510.0942	3830.0	-0.5161666	-0.17002448	-0.00468274117647059	-0.0036326405882352946	-2.0952168685121105E-4	-8.746896842560557E-5
428.16025	1507.3867	3846.0	-0.5836033	-0.20074008	-0.004214793750000001	-0.0019197249999999989	2.9246714154411793E-5	1.0705722426470598E-4
419.44058	1504.2881	3863.0	-0.5928884	-0.22710687	-5.461823529411727E-4	-0.0015509876470588236	2.158006704152252E-4	2.1690432525951487E-5
410.54343	1502.3859	3879.0	-0.5709333	-0.18588182	0.0013721937500000003	0.002576565624999999	1.1989850643382331E-4	2.579720795036764E-4
403.0153	1499.5038	3896.0	-0.501129	-0.15782727	0.004106135294117643	0.0016502676470588242	1.6082009083044957E-4	-5.4488116349480876E-5
395.71732	1499.0	3913.0	-0.43732563	-0.09705308	0.0037531394117647074	0.003574952352941176	-2.076446366781974E-5	1.1321674740484423E-4
388.9737	1496.7434	3929.0	-0.38128734	-0.06991142	0.003502393125000003	0.0016963537499999999	-1.567164292279403E-5	-1.1741241268382351E-4
381.47717	1495.8954	3946.0	-0.38034678	-0.047236238	5.532705882352819E-5	0.0013338342352941178	-2.0276859212802793E-4	-2.132467733564012E-5
375.86935	1493.9564	3963.0	-0.3706928	-0.06756839	5.678811764705886E-4	-0.0011960089411764709	3.0150242214532964E-5	-1.488143044982699E-4
370.3193	1493.1597	3979.0	-0.3614187	-0.06430669	5.796312500000005E-4	2.038562500000004E-4	7.343795955882423E-7	8.749157444852945E-5
364.71332	1491.2378	3996.0	-0.31426305	-0.09438446	0.002773861764705882	-0.0017692805882352943	1.2907238321799302E-4	-1.1606687283737029E-4
358.246	1489.3115	4012.0	-0.3039127	-0.10471622	6.468968750000005E-4	-6.457349999999997E-4	-1.3293530560661758E-4	7.022159926470591E-5
353.29257	1487.4309	4029.0	-0.31464422	-0.12551984	-6.312658823529408E-4	-0.0012237423529411762	-7.518604455017302E-5	-3.400043252595156E-5
347.71164	1485.5706	4046.0	-0.3337014	-0.12951902	-0.0011210105882352944	-2.3524588235294229E-4	-2.8808512110726684E-5	5.8146851211072584E-5
344.3715	1483.6858	4062.0	-0.2716907	-0.12802054	0.0038756687499999984	9.365500000000151E-5	3.122924586397058E-4	2.0556305147058986E-5
339.61163	1481.8058	4079.0	-0.23034704	-0.11153407	0.0024319800000000003	9.697923529411759E-4	-8.492286764705872E-5	5.153749134948084E-5
334.95364	1479.9768	4095.0	-0.23370318	-0.11165121	-2.0975875000000047E-4	-7.3212500000001055E-6	-1.6510867187500004E-4	-6.10696001838235E-5
329.1466	1479.0488	4112.0	-0.2891845	-0.08618052	-0.0032636070588235293	0.0014982758823529414	-1.7963813581314876E-4	8.856453719723186E-5
324.45047	1478.0	4128.0	-0.3162667	-0.06417584	-0.0016926375	0.0013752925	9.818559742647058E-5	-7.686461397058846E-6
320.5353	1476.2677	4145.0	-0.3030065	-0.05743217	7.800117647058823E-4	3.966864705882353E-4	1.4544995674740485E-4	-5.7565060553633216E-5
316.6867	1473.3434	4162.0	-0.2393248	-0.114128254	0.003745982352941177	-0.0033350637647058825	1.7446885813148793E-4	-2.195147197231834E-4
313.91727	1471.4586	4178.0	-0.17308196	-0.15822326	0.0041401775	-0.0027559378750000004	2.4637196691176436E-5	3.619536810661763E-5
310.19678	1469.5984	4195.0	-0.15093891	-0.15953895	0.0013025323529411764	-7.73935294117652E-5	-1.6692030276816607E-4	1.575614320934256E-4
305.3907	1466.6953	4211.0	-0.21652696	-0.16325772	-0.004099253124999999	-2.324231249999989E-4	-3.3761159237132347E-4	-9.689349724264606E-6
299.50095	1463.8336	4228.0	-0.31128058	-0.16392042	-0.005573742352941176	-3.898235294117742E-5	-8.673466046712806E-5	1.1378868944636558E-5
291.8332	1460.9166	4245.0	-0.43443468	-0.17343417	-0.007244358823529414	-5.596323529411758E-4	-9.827155709342579E-5	-3.06264705882352E-5
283.225	1456.135	4261.0	-0.5425118	-0.23179159	-0.006754819999999998	-0.0036473387499999996	3.05961764705885E-5	-1.9298164981617648E-4
275.87686	1450.6576	4278.0	-0.5758812	-0.31449544	-0.0019629058823529407	-0.004864932352941178	2.818773010380622E-4	-7.162315311418695E-5
268.91022	1445.6068	4294.0	-0.53179026	-0.37973696	0.0027556837500000014	-0.004077595	2.949118520220589E-4	4.920858455882362E-5
265.0	1440.5	4311.0	-0.38212088	-0.38911423	0.008804081176470586	-5.516041176470585E-4	3.557880839100344E-4	2.0741122837370242E-4
260.02318	1437.0232	4327.0	-0.2374857	-0.2940463	0.00903969875	0.005941745625000001	1.4726098345588354E-5	4.0583435891544125E-4
255.36772	1433.3677	4344.0	-0.18573497	-0.2114288	0.003044160588235294	0.00485985294117647	-3.526787153979239E-4	-6.364074610726658E-5
250.24373	1429.4958	4361.0	-0.20888403	-0.18309376	-0.001361709411764706	0.0016667670588235298	-2.5916882352941176E-4	-1.8782858131487882E-4
244.66254	1425.775	4377.0	-0.28336835	-0.19306605	-0.0046552699999999995	-6.232681249999997E-4	-2.0584753676470587E-4	-1.431271989889706E-4
240.05974	1422.0398	4394.0	-0.32169208	-0.21003592	-0.0022543370588235293	-9.982276470588234E-4	1.4123134948096884E-4	-2.2056442474048453E-5
236.23018	1419.2302	4410.0	-0.29208556	-0.1970424	0.001850407499999998	8.120949999999988E-4	2.565465349264705E-4	1.1314516544117639E-4
233.22845	1416.2284	4427.0	-0.22244182	-0.17853482	0.004096690588235295	0.001088681176470588	1.3213429930795863E-4	1.6269775086505242E-5
229.62054	1413.3103	4444.0	-0.15440987	-0.1602426	0.004001879411764706	0.0010760129411764704	-5.577128027681667E-6	-7.451903114186759E-7
225.90923	1409.9092	4460.0	-0.16358276	-0.16464171	-5.733056249999993E-4	-2.74944374999999E-4	-2.859490647977941E-4	-8.443483226102934E-5
223.59656	1407.5966	4477.0	-0.16881989	-0.16909449	-3.0806647058823566E-4	-2.61928235294117E-4	1.560230320069198E-5	7.656552768165871E-7
219.4596	1403.4596	4493.0	-0.19512296	-0.19762634	-0.0016439418750000007	-0.0017832406250000016	-8.349221277573532E-5	-9.508202435661779E-5
216.78973	1400.7897	4510.0	-0.19317432	-0.20016968	1.1462588235294126E-4	-1.496082352941163E-4	1.0344516219723188E-4	9.60960229238756E-5
212.82703	1396.827	4527.0	-0.1940225	-0.20966947	-4.989294117646919E-5	-5.588111764705887E-4	-9.677577854671203E-6	-2.4070761245674845E-5
209.04495	1392.0674	4543.0	-0.22053745	-0.24075426	-0.0016571843750000006	-0.001942799375	-1.0045571461397071E-4	-8.64992624080882E-5
205.3596	1386.5394	4560.0	-0.23940307	-0.31777713	-0.0011097423529411764	-0.004530757058823531	3.220247188581319E-5	-1.5223280493079593E-4
200.72119	1381.4808	4576.0	-0.25022337	-0.36518958	-6.762687500000003E-4	-0.0029632781249999997	2.7092100183823508E-5	9.79674333639707E-5
196.112	1376.112	4593.0	-0.28831553	-0.37457228	-0.0022407152941176464	-5.519235294117628E-4	-9.202626730103801E-5	1.4184438797577864E-4
192.0	1369.0	4609.0	-0.28894013	-0.38372198	-3.903750000000192E-5	-5.718562500000024E-4	1.3760486213235278E-4	-1.2457950367649777E-6
185.71298	1361.2839	4626.0	-0.33357874	-0.4459597	-0.0026258005882352923	-0.003661042352941176	-1.521625346020759E-4	-1.8171682958477493E-4
178.87909	1351.5989	4642.0	-0.38847893	-0.5568443	-0.003431261875000001	-0.0069302874999999965	-5.0341330422794294E-5	-2.0432782169117628E-4
172.24152	1342.0519	4659.0	-0.43193972	-0.6474661	-0.002556517058823531	-0.0053306941176470635	5.145557742214529E-5	9.409372837370194E-5
167.02557	1331.0511	4676.0	-0.4366828	-0.70207655	-2.790047058823503E-4	-0.0032123794117647044	1.33971314878893E-4	1.2460674740484464E-4
160.22366	1320.4474	4692.0	-0.41294426	-0.7094231	0.0014836587499999984	-4.59159374999997E-4	1.1016646599264679E-4	1.720762522977942E-4
154.57974	1309.1595	4709.0	-0.361315	-0.7161335	0.0030370152941176475	-3.947294117647062E-4	9.13739143598617E-5	3.7899978373700473E-6
148.9138	1297.8276	4726.0	-0.33044162	-0.7051839	0.0018160811764705886	6.440941176470591E-4	-7.181965397923876E-5	6.110726643598618E-5
144.7771	1286.3313	4742.0	-0.2945623	-0.7134141	0.0022424574999999995	-5.143875000000048E-4	2.6648520220588185E-5	-7.24051011029415E-5
141.0	1273.5	4759.0	-0.22763018	-0.74176204	0.003937183529411766	-0.0016675258823529388	9.968976643598624E-5	-6.783166955017258E-5
137.23092	1261.3082	4776.0	-0.1752773	-0.7655206	0.0030795811764705878	-0.0013975623529411756	-5.0447197231833994E-5	1.5880207612456656E-5
133.55183399999999	1250.6555	4792.0	-0.17398721	-0.7340956	8.063062499999961E-5	0.0019640625000000023	-1.8743440946691176E-4	2.1010155330882362E-4
130.88672	1240.4336	4809.0	-0.1657727	-0.6657498	4.832064705882358E-4	0.004020341176470589	2.3680932093425657E-5	1.2095756920415217E-4
130.0	1229.9968	4825.0	-0.10946424	-0.6033832	0.0035192787499999994	0.003897912499999996	1.8975451746323522E-4	-7.651792279412064E-6
130.0	1220.4954	4842.0	-0.0044973525	-0.5440491	0.0061745227941176475	0.0034902411764705914	1.5619082612456752E-4	-2.3980666089964985E-5
131.0	1211.0852	4858.0	0.10771744	-0.52961326	0.00701342453125	9.022399999999986E-4	5.2431358570772006E-5	-1.6175007352941205E-4
132.69555	1203.9133	4875.0	0.16617115	-0.48750937	0.003438453529411764	0.0024766994117647045	-2.1029241187283738E-4	9.261525951557093E-5
133.52989	1198.4103	4891.0	0.1489613	-0.3647227	-0.001075615625	0.007674166874999999	-2.8212932215073523E-4	3.248417164522059E-4
135.5	1192.5	4908.0	0.12950052	-0.26942724	-0.0011447517647058814	0.005605615294117647	-4.06683174740479E-6	-1.216795047577854E-4
136.36377	1186.9087	4925.0	0.09877309	-0.23981369	-0.001807495882352942	0.0017419735294117657	-3.898494809688592E-5	-2.272730449826989E-4
138.22499	1181.3251	4942.0	0.09486981	-0.26544255	-2.2960470588235266E-4	-0.0015075800000000001	9.281712802768172E-5	-1.911502076124568E-4
140.10688	1173.5725	4958.0	0.11102693	-0.3795272	0.0010098199999999998	-0.007130290625000001	7.746404411764702E-5	-3.5141941406250006E-4
141.95684	1166.1726	4975.0	0.13102552	-0.4567886	0.0011763876470588241	-0.004544788235294117	9.798096885813196E-6	1.5208837586505198E-4
144.74461	1156.6384	4991.0	0.1441498	-0.543509	8.202674999999993E-4	-0.005420025000000002	-2.2257509191176555E-5	-5.470229779411782E-5
146.76065	1147.1968	5007.0	0.1596717	-0.62052757	9.701187500000003E-4	-0.0048136606250000005	9.365703125000066E-6	3.789777343750009E-5
148.0	1137.7557	5024.0	0.13250156	-0.6396547	-0.0015982435294117654	-0.0011251252941176465	-1.5108013408304504E-4	2.1697266652249142E-4
149.5	1127.0	5041.0	0.087037474	-0.6513513	-0.002674357999999999	-6.880352941176439E-4	-6.330085121107257E-5	2.5711176470588388E-5
151.455	1116.725	5058.0	0.07347407	-0.66559964	-7.978472941176471E-4	-8.381376470588284E-4	1.1038298269896188E-4	-8.829550173010851E-6
154.2908	1105.2552	5074.0	0.11528743	-0.6807839	0.0026133349999999996	-9.490162499999968E-4	2.131988933823529E-4	-6.92991268382303E-6
156.17299	1094.9622	5090.0	0.15159625	-0.67936337	0.0022693012499999995	8.878312499999846E-5	-2.150210937500001E-5	6.48624609374997E-5
157.05792	1081.5945	5107.0	0.11579278	-0.7361195	-0.0021060864705882347	-0.003338595882352942	-2.5737574826989614E-4	-2.0161052984429064E-4
158.9361	1069.3834	5124.0	0.07930039	-0.78064984	-0.0021466111764705882	-0.0026194317647058826	-2.3838062283737386E-6	4.2303771626297625E-5
160.84032	1058.7985	5140.0	0.07541517	-0.7677706	-2.4282624999999967E-4	8.049525000000043E-4	1.1898655790441179E-4	2.1402401654411793E-4
163.72847	1050.0862	5157.0	0.13314132	-0.6390303	0.0033956558823529416	0.007572958823529407	2.140283607266436E-4	3.9811801903114134E-4
167.23346	1042.5331	5173.0	0.20373465	-0.45623887	0.004412083124999999	0.011424464375000002	6.352670266544108E-5	2.4071909696691217E-4
170.9957	1035.0085	5190.0	0.25187027	-0.34167552	0.0028315070588235303	0.006739020588235295	-9.297506271626286E-5	-2.7561434039792397E-4
173.66978	1027.6604	5206.0	0.23370235	-0.34955132	-0.0011354950000000003	-4.922374999999993E-4	-2.4793762867647063E-4	-4.519536305147059E-4
178.70554	1020.0592999999999	5223.0	0.25839794	-0.388849	0.0014526817647058817	-0.0023116282352941176	1.5224569204152247E-4	-1.0702298442906578E-4
183.31151	1011.377	5240.0	0.29380888	-0.47062483	0.002082996470588235	-0.0048103429411764705	3.707733564013844E-5	-1.469832179930796E-4
188.98938	1003.0177	5257.0	0.33958268	-0.5080244	0.002692576470588237	-0.002199974705882356	3.585764705882364E-5	1.5355107266435967E-4
195.59978	995.5337	5273.0	0.41210362	-0.5118385	0.004532558749999999	-2.3838124999999571E-4	1.149988924632351E-4	1.2259959099264752E-4
201.31635	987.9115	5290.0	0.418744	-0.48075098	3.906105882352942E-4	0.0018286776470588222	-2.4364400951557084E-4	1.215916998269893E-4
206.01785	980.9822	5306.0	0.35523218	-0.43335515	-0.00396948875	0.0029622393749999983	-2.725062086397059E-4	7.08476079963235E-5
211.72014	973.70654	5323.0	0.3242995	-0.4023207	-0.0018195694117647053	0.001825555882352944	1.2646584342560556E-4	-6.686373486159143E-5
217.21289	966.3828	5340.0	0.30200526	-0.40996653	-0.0013114258823529424	-4.497547058823541E-4	2.989079584775076E-5	-1.338417993079587E-4
224.3539	958.6461	5356.0	0.35286745	-0.44191632	0.003178886875000002	-0.0019968618749999986	2.80644547334559E-4	-9.669419806985279E-5
228.42024	952.5797	5373.0	0.35233137	-0.42597777	-3.153411764706176E-5	9.375617647058821E-4	-1.888482936851214E-4	1.726131552768165E-4
232.21294	943.5741	5389.0	0.2875813	-0.4650158	-0.0040468793749999996	-0.002439876875	-2.509590785845586E-4	-2.1108991498161762E-4
237.90387	936.1282	5406.0	0.25250858	-0.46923482	-0.0020631011764705885	-2.481776470588246E-4	1.1669283520761242E-4	1.2892348399653973E-4
243.45891	928.72144	5422.0	0.27891368	-0.4723944	0.001650318750000001	-1.974737499999997E-4	2.3208874540441184E-4	3.168993566176555E-6
249.24715	921.0038	5439.0	0.3357056	-0.4669275	0.003340701176470588	3.215823529411763E-4	9.943426038062277E-5	3.053271193771623E-5
254.93523	915.0648	5455.0	0.3860827	-0.4193758	0.0031485687500000005	0.0029719812499999984	-1.2008276654411711E-5	1.6564993106617639E-4
259.0	909.5	5472.0	0.33348152	-0.33911192	-0.003094187058823531	0.004721404705882354	-3.6722092993079597E-4	1.0290726211072678E-4
265.20726	905.1952	5488.0	0.3042756	-0.26945043	-0.0018253699999999998	0.0043538431249999995	7.930106617647071E-5	-2.2972598805147133E-5
269.62262	899.06604	5505.0	0.2899897	-0.25233242	-8.403470588235272E-4	0.0010069417647058834	5.794252595155721E-5	-1.9687655060553623E-4
277.53583	893.59814	5522.0	0.35722643	-0.28179023	0.00395510176470588	-0.0017328123529411748	2.820852249134945E-4	-1.611620069204152E-4
284.12567	887.87427	5539.0	0.4313148	-0.33718604	0.004358139411764707	-0.003258577058823532	2.3708096885813344E-5	-8.975086505190336E-5
290.75018	883.1665	5555.0	0.46685785	-0.34217378	0.0022214406250000013	-3.1173374999999767E-4	-1.335436741727941E-4	1.841777068014709E-4
296.4155	878.38965	5571.0	0.41418728	-0.30862156	-0.0032919106250000017	0.002097013749999998	-3.445844531250002E-4	1.5054671874999972E-4
303.12418	872.87585	5588.0	0.37618747	-0.2739185	-0.0022352829411764687	0.0020413564705882357	6.215456963667842E-5	-3.273957612456597E-6
309.38934	868.8053	5605.0	0.343798	-0.27015588	-0.0019052629411764725	2.2133058823529378E-4	1.9412941176470364E-5	-1.0706034602076129E-4
315.96957	865.50757	5621.0	0.38170195	-0.23205136	0.0023689968750000012	0.0023815325	2.671412385110296E-4	1.3501261948529414E-4
323.46637	860.90027	5638.0	0.42543864	-0.21002735	0.002572746470588233	0.0012955300000000007	1.1985270328719528E-5	-6.388249999999998E-5
331.0724	857.46375	5655.0	0.4634496	-0.19593002	0.002235938823529414	8.292547058823524E-4	-1.9812214532871708E-5	-2.742795847750872E-5
337.54816	855.8629	5671.0	0.44739625	-0.14680617	-0.0010033343750000014	0.003070240625	-2.0245457490808847E-4	1.4006161994485297E-4
343.9567	854.01086	5687.0	0.42319566	-0.113582864	-0.0015125368750000014	0.0020764566250000005	-3.182515625E-5	-6.211149999999996E-5
350.46338	852.13416	5704.0	0.38550285	-0.064337395	-0.002217224117647057	0.002896792294117647	-4.145219074394444E-5	4.825503935986155E-5
358.1871	850.20325	5721.0	0.39898837	-0.049735047	7.932658823529395E-4	8.58961647058824E-4	1.770876470588233E-4	-1.1987239100346017E-4
365.36298	847.6548	5737.0	0.43565905	-0.1065618	0.0022919175000000007	-0.0035516720625	9.366572610294133E-5	-2.756646068474265E-4
373.24615	846.0	5755.0	0.48373255	-0.14355052	0.0026707499999999995	-0.0020549288888888884	2.1046249999999934E-5	8.315239853395065E-5
382.2194	844.55615	5770.0	0.52285415	-0.10945644	0.002608106666666669	0.002272938666666666	-4.1762222222220246E-6	2.885245037037036E-4
387.88477	843.7051	5787.0	0.47808573	-0.06300889	-0.002633436470588237	0.002732208823529412	-3.0832606689734746E-4	2.701589158016154E-5
396.97797	844.0	5804.0	0.47670832	-0.0013797906	-8.102411764705693E-5	0.0036252411411764707	1.5014190311418707E-4	5.253131280276815E-5
404.26868	844.0	5820.0	0.46406105	0.03674201	-7.904543750000027E-4	0.0023826125375	-4.4339391084559116E-5	-7.766428772977942E-5
410.91702	844.97925	5837.0	0.42780402	0.052623272	-0.0021327664705882332	9.341918823529412E-4	-7.895953503460179E-5	-8.520121500865052E-5
419.2788	845.0	5853.0	0.4345683	0.06842384	4.227675000000007E-4	9.875355E-4	1.5972087316176462E-4	3.333976102941181E-6
427.05423	846.0	5870.0	0.47428343	0.067549616	0.002336184117647058	-5.142494117647017E-5	1.1255391868512102E-4	-6.111532006920413E-5
435.51346	847.0	5887.0	0.49665117	0.067428626	0.001315749411764704	-7.117058823529492E-6	-6.002557093425612E-5	2.6063460207612162E-6
443.10663	848.0	5903.0	0.5155309	0.073121324	0.0011799831250000024	3.5579362499999975E-4	-8.485392922793854E-6	2.2681917738970578E-5
450.49454	848.0	5920.0	0.47238657	0.043093752	-0.0025379017647058828	-0.0017663277647058824	-2.1869911115916972E-4	-1.2483066998269897E-4
458.0331	849.2583	5936.0	0.43641415	0.041171715	-0.0022482762500000003	-1.2012731250000009E-4	1.8101594669117654E-5	1.0288752826286765E-4
465.54752	850.0	5953.0	0.43691933	0.04182335	2.971647058823494E-5	3.8331470588235564E-5	1.3399957179930795E-4	9.321104887543274E-6
474.17416	853.0348	5969.0	0.46556422	0.11386583	0.0017903056249999987	0.0045026549999999995	1.1003682215073523E-4	2.7902022058823523E-4
481.66284	855.9158	5986.0	0.4940219	0.1892713	0.0016739811764705907	0.004435615882352941	-6.842614619376938E-6	-3.943477508650494E-6
490.27167	859.63586	6003.0	0.5141886	0.24614695	0.0011862764705882342	0.0033456264705882355	-2.8688512110726855E-5	-6.411702422145328E-5
498.62317	861.7246	6019.0	0.5113806	0.22718889	-1.7550000000000204E-4	-0.00118487875	-8.511102941176476E-5	-2.8315657628676474E-4
505.43948	864.2197	6036.0	0.47435597	0.17460692	-0.0021779194117647026	-0.0030930570588235296	-1.1778937716262945E-4	-1.1224578287197233E-4
512.7723	866.4431	6053.0	0.42856404	0.12835972	-0.0026936429411764727	-0.002720423529411764	-3.0336678200692358E-5	2.1919619377162678E-5
520.37637	868.3441	6069.0	0.4241852	0.10593016	-2.736774999999997E-4	-0.001401847500000001	1.5124784007352956E-4	8.241100183823519E-5
528.9352	872.4675	6086.0	0.45684493	0.1538492	0.001921160588235294	0.002818767058823529	1.291081228373702E-4	2.482714446366782E-4
537.4368	876.2184	6102.0	0.51195306	0.22927839	0.0034442581249999986	0.0047143243750000004	9.519359604779404E-5	1.1847233226102945E-4
544.81616	878.9081	6119.0	0.5246909	0.23382208	7.492847058823529E-4	2.6727588235294053E-4	-1.5852784818339092E-4	-2.6159108780276824E-4
553.2415	881.84827	6135.0	0.48864502	0.22570017	-0.0022528674999999984	-5.076193749999989E-4	-1.8763451286764695E-4	-4.843095358455871E-5
561.8562	885.5425	6152.0	0.4866814	0.19206959	-1.1550705882352937E-4	-0.0019782694117647056	1.2572708477508643E-4	-8.650882569204157E-5
570.3781	889.3512	6169.0	0.51011175	0.1986228	0.0013782558823529406	3.8548294117646915E-4	8.786840830449824E-5	1.3904425605536322E-4
579.2888	893.1444	6185.0	0.5504032	0.2379229	0.0025182156250000004	0.0024562562500000003	7.124748391544124E-5	1.294233318014707E-4
588.32855	896.9314	6202.0	0.55772483	0.25101838	4.3068411764705694E-4	7.70322352941176E-4	-1.227959710207614E-4	-9.917258217993084E-5
596.59534	899.6382	6219.0	0.52549845	0.20990907	-0.0018956694117647059	-0.002418194705882352	-1.3684432525951545E-4	-1.8755982698961927E-4
605.2063	903.48254	6235.0	0.51557046	0.19420972	-6.204993749999999E-4	-9.81209375E-4	7.969812729779413E-5	8.9811583180147E-5
613.37115	908.2783	6252.0	0.5093137	0.23433238	-3.680447058823513E-4	0.0023601564705882355	1.4850274653979325E-5	1.9655093209342562E-4
621.92755	911.96375	6268.0	0.51125395	0.26565525	1.2126562499999854E-4	0.001957679375	3.058189568014687E-5	-2.5154818474264705E-5
631.3345	916.6007	6285.0	0.52934384	0.28771478	0.0010641111764705914	0.0012976194117647055	5.546150302768193E-5	-3.8827056660899686E-5
639.82715	921.29626	6302.0	0.5339111	0.29201564	2.6866235294117425E-4	2.529917647058834E-4	-4.67911072664363E-5	-6.144868512110718E-5
649.2523	926.9514	6318.0	0.5505584	0.3167048	0.001040456250000002	0.0015430724999999992	4.823711856617673E-5	8.063004595588224E-5
658.3886	933.9109	6335.0	0.5672341	0.38545707	9.809235294117623E-4	0.004044251176470589	-3.501924740484684E-6	1.4712815743944644E-4
666.63727	939.2279	6352.0	0.54301375	0.41539636	-0.0014247264705882353	0.0017611347058823534	-1.4150882352941164E-4	-1.3430096885813148E-4
674.45654	944.0924	6368.0	0.48983917	0.3627513	-0.003323411249999998	-0.0032903162500000013	-1.1866779871323518E-4	-3.157156847426472E-4
680.7622	949.57166	6385.0	0.40690205	0.32500824	-0.0048786541176470575	-0.0022201799999999995	-9.148487456747407E-5	6.294919117647069E-5
688.18994	955.14246	6401.0	0.37220904	0.30756414	-0.0021683131250000015	-0.0010902562500000011	1.69396312040441E-4	7.06202343749999E-5
693.9444	960.9629	6418.0	0.35214958	0.33640102	-0.001179968235294116	0.00169628705882353	5.81379346885815E-5	1.639143122837371E-4
698.4791	966.4791	6435.0	0.30519897	0.35928974	-0.0027618005882352943	0.0013463952941176489	-9.304896193771637E-5	-2.058186851211065E-5
702.5524	971.3286	6451.0	0.23416822	0.31808367	-0.004439421875	-0.0025753793750000024	-1.0485133042279412E-4	-2.451109168198532E-4
705.5958	975.78735	6467.0	0.16415939	0.27418652	-0.004375551875000001	-0.0027435718749999997	3.991874999999929E-6	-1.0512031249999831E-5
710.405	982.8734	6484.0	0.16006258	0.3132954	-2.409888235294105E-4	0.0023005223529411773	2.4320959126297593E-4	2.967114251730104E-4
713.78925	989.5785	6500.0	0.19478801	0.3844288	0.002170339375	0.004445837500000001	1.5070801240808817E-4	1.3408219669117647E-4
718.6447	996.8596	6517.0	0.2462366	0.46573532	0.003026387647058823	0.004782736470588235	5.035578070934252E-5	1.9817586505190253E-5
723.4414	1004.5885	6534.0	0.29305258	0.5138639	0.0027538811764705887	0.0028310929411764726	-1.602979238754319E-5	-1.148025605536331E-4
727.95514	1013.9251999999999	6550.0	0.30890852	0.5540158	9.909962500000008E-4	0.002509493749999994	-1.1018030790441174E-4	-2.00999494485299E-5
731.74896	1022.4979000000001	6567.0	0.28169936	0.5736248	-0.0016005388235294123	0.0011534705882352999	-1.5244323961937725E-4	-7.976606833909967E-5
735.57416	1031.1483	6583.0	0.24997382	0.5769992	-0.0019828462499999998	2.1089999999999998E-4	-2.389421415441172E-5	-5.891066176470624E-5
738.67914	1039.3956	6600.0	0.19543642	0.53458595	-0.0032080823529411773	-0.0024948970588235335	-7.207271193771632E-5	-1.5916453287197256E-4
742.11896	1047.7974	6616.0	0.16748807	0.493812	-0.0017467718750000007	-0.002548371875	9.133190487132354E-5	-3.342176011029166E-6
745.87933	1058.638	6634.0	0.18419924	0.54509413	9.283983333333331E-4	0.0028490072222222213	1.4862056712962966E-4	2.998543942901234E-4
748.2973	1068.7839	6650.0	0.18215962	0.6221369	-1.274762499999995E-4	0.004815173125000002	-6.599216145833329E-5	1.2288536892361132E-4
749.1965	1076.7858	6667.0	0.10747472	0.6199241	-0.004393229411764706	-1.301647058823538E-4	-2.509266565743945E-4	-2.909022253460209E-4
749.0	1083.1892	6683.0	0.008507818	0.50327533	-0.006185431375	-0.007290548124999997	-1.1201262270220586E-4	-4.475239636948527E-4
749.0	1088.8655	6700.0	-0.07617178	0.34810978	-0.004981152823529411	-0.009127385294117649	7.083991479238756E-5	-1.0804924524221478E-4
749.0	1093.6223	6716.0	-0.08533348	0.21240519	-5.726062500000005E-4	-0.008481536874999999	2.7553416084558817E-4	4.0365526194853095E-5
748.25616	1099.2316	6733.0	-0.05435133	0.20146209	0.0018224794117647058	-6.437117647058813E-4	1.4088739186851214E-4	4.6104853589965395E-4
748.0	1103.2853	6749.0	-0.048386846	0.23362279	3.727802500000004E-4	0.002010043749999999	-9.060619761029409E-5	1.6585971966911754E-4
748.0	1108.5	6766.0	-0.027357602	0.2561939	0.001237014352941176	0.0013277123529411752	5.083730017301034E-5	-4.0137141003460236E-5
746.6037	1111.7926	6783.0	-0.042294934	0.2347591	-8.78666588235294E-4	-0.0012608705882352928	-1.2445182006920412E-4	-1.5226958477508636E-4
745.7373	1114.2627	6800.0	-0.05703729	0.18242863	-8.671974117647058E-4	-0.00307826294117647	6.74657439446365E-7	-1.069054325259516E-4
744.84467	1118.3107	6816.0	-0.06805007	0.15873381	-6.882987500000004E-4	-0.0014809262500000003	1.1181166360294084E-5	9.983354319852936E-5
744.0	1121.116	6832.0	-0.087196805	0.15705596	-0.0011966709374999999	-1.0486562500000053E-4	-3.1773261718749966E-5	8.600378906249999E-5
742.104	1125.688	6849.0	-0.09408025	0.18655485	-4.049085294117648E-4	0.0017352288235294117	4.657425929930795E-5	1.0824084991349484E-4
740.1853	1131.4441	6865.0	-0.10818714	0.302359	-8.816806249999998E-4	0.007237759375	-2.9798255974264688E-5	3.4390815946691176E-4
738.32	1138.0399	6882.0	-0.13348855	0.410046	-0.0014883182352941181	0.006334529411764708	-3.568456531141873E-5	-5.3131174307958356E-5
737.0	1145.3234	6898.0	-0.12744105	0.47878507	3.779687500000007E-4	0.004296191874999997	1.1664293658088243E-4	-1.273960960477944E-4
735.55695	1152.7721	6915.0	-0.09501485	0.5174023	0.0019074235294117647	0.0022716017647058826	8.996792820069201E-5	-1.190935358996538E-4
732.36926	1160.2615	6932.0	-0.11389647	0.50279486	-0.0011106835294117648	-8.592611764705898E-4	-1.7753570934256053E-4	-1.8416840830449838E-4
730.7604	1165.7189	6948.0	-0.13605584	0.43266246	-0.0013849606250000007	-0.0043832749999999955	-1.7142318474264748E-5	-2.2025086397058785E-4
728.9278	1170.1444	6965.0	-0.14112718	0.32033935	-2.983141176470576E-4	-0.006607241764705883	6.392038278546725E-5	-1.3082157439446394E-4
726.03357	1174.9329	6981.0	-0.1619144	0.23645872	-0.0012992012500000014	-0.005242539375000001	-6.2555445772059E-5	8.529389935661762E-5
723.3191	1179.6809	6998.0	-0.15223059	0.20929933	5.696358823529421E-4	-0.0015976111764705887	1.0993159602076139E-4	2.144075410899654E-4
719.81866	1185.1814	7015.0	-0.17887464	0.24863112	-0.0015672970588235296	0.002313634705882353	-1.2570193771626305E-4	2.3007328719723183E-4
715.7408	1190.8888	7031.0	-0.25296795	0.3214312	-0.004630831875	0.004550004999999998	-1.9147092601102937E-4	1.3977314338235278E-4
711.9132	1196.6302	7048.0	-0.27311364	0.3642221	-0.0011850405882352939	0.0025171117647058835	2.0269360510380622E-4	-1.1958195501730083E-4
708.1617	1202.2574	7064.0	-0.2686475	0.3694498	2.7913375000000046E-4	3.267312500000001E-4	9.15108961397059E-5	-1.368987821691177E-4
703.46564	1207.8015	7081.0	-0.27807736	0.35644498	-5.546976470588242E-4	-7.649894117647042E-4	-4.904890570934263E-5	-6.421886245674731E-5
699.6343	1212.5486	7098.0	-0.25692043	0.3098237	0.0012445252941176482	-0.00274242823529412	1.0583664359861602E-4	-1.1631993079584799E-4
695.83777	1218.2434	7115.0	-0.24149539	0.3072748	9.073552941176455E-4	-1.49935294117645E-4	-1.9833529411764866E-5	1.5249958477508676E-4
692.1058	1222.8942	7131.0	-0.22546746	0.30327302	0.0010017456249999997	-2.5011125000000065E-4	5.899395680147141E-6	-6.260997242647228E-6
688.3251	1227.6749	7148.0	-0.21123306	0.29230964	8.37317647058824E-4	-6.449047058823543E-4	-9.672233996539748E-6	-2.322314446366786E-5
684.55914	1233.1613	7164.0	-0.21702574	0.29281324	-3.6204249999999966E-4	3.147499999999956E-5	-7.496000919117648E-5	4.2273731617647114E-5
680.76294	1237.237	7181.0	-0.22699839	0.2771161	-5.866264705882353E-4	-9.233611764705882E-4	-1.3210821799307978E-5	-5.6166833910034576E-5
676.97955	1241.0204	7197.0	-0.22751509	0.23923276	-3.229375000000055E-5	-0.0023677087499999992	3.464579503676467E-5	-9.027172334558818E-5
673.29663	1244.7034	7214.0	-0.22636038	0.21169068	6.792411764705901E-5	-0.0016201223529411762	5.895168685121151E-6	4.3975670415224886E-5
670.4428	1248.5573	7230.0	-0.19622794	0.19189262	0.0018832775000000006	-0.0012373787499999987	1.1345958639705885E-4	2.3921475183823595E-5
666.6757	1251.3243	7247.0	-0.19458778	0.16598679	9.648000000000009E-5	-0.0015238723529411775	-1.0510573529411767E-4	-1.6852564878892872E-5
661.8457	1255.1029	7264.0	-0.23549236	0.19322214	-0.0024061517647058837	0.0016020794117647054	-1.4721363321799316E-4	1.838795155709343E-4
656.379	1258.8104	7280.0	-0.29719025	0.2059563	-0.0038561181249999986	7.958850000000014E-4	-9.062289751838218E-5	-5.0387150735294E-5
651.63104	1263.5793	7297.0	-0.35625622	0.25547022	-0.003474468823529413	0.0029125835294117656	2.2449958910034437E-5	1.24511678200692E-4
645.91943	1267.3871	7313.0	-0.37459207	0.27944538	-0.0011459906249999992	0.0014984474999999997	1.4552988740808837E-4	-8.838350183823537E-5
640.2573	1272.1617	7330.0	-0.36761	0.28770968	4.107100000000004E-4	4.861352941176472E-4	9.157062499999998E-5	-5.954777681660897E-5
634.5074	1275.9951	7347.0	-0.35714248	0.26576596	6.157364705882358E-4	-0.0012908070588235293	1.2060380622837376E-5	-1.0452602076124566E-4
629.07086	1280.6194	7363.0	-0.35049516	0.2665896	4.1545750000000076E-4	5.147749999999743E-5	-1.2517435661764689E-5	8.389278492647042E-5
623.32043	1284.453	7380.0	-0.352297	0.24713214	-1.0599058823529732E-4	-0.0011445564705882343	-3.067341695501753E-5	-7.035493944636658E-5
616.6353	1289.2432	7397.0	-0.3710122	0.2615244	-0.0011008941176470582	8.466035294117641E-4	-5.8523737024221224E-5	1.1712705882352932E-4
610.0805	1292.9597	7413.0	-0.39444998	0.24502689	-0.0014648612499999977	-0.0010310943749999996	-2.2747945772058723E-5	-1.1735611902573522E-4
603.508	1296.746	7429.0	-0.41392905	0.23191324	-0.0012174418750000027	-8.196031250000003E-4	1.546371093749969E-5	1.3218203124999955E-5
595.9429	1299.7643	7446.0	-0.4453604	0.20404582	-0.0018489029411764687	-0.0016392600000000002	-3.714476859861565E-5	-4.821511029411764E-5
587.35925	1302.6602	7463.0	-0.4977317	0.1650962	-0.0030806647058823533	-0.0022911541176470584	-7.24565743944638E-5	-3.8346712802768126E-5
580.0	1304.5	7479.0	-0.52351534	0.1198066	-0.0016114774999999998	-0.0028306	9.18242003676471E-5	-3.3715367647058845E-5
568.22504	1305.0	7496.0	-0.60536647	0.05202682	-0.0048147723529411764	-0.003987045882352941	-1.8842910899653982E-4	-6.802622837370244E-5
558.0303	1304.6718	7512.0	-0.66303617	-0.023694009	-0.003604356250000003	-0.0047325518125	7.565100643382335E-5	-4.6594120634191175E-5
546.91003	1303.8184	7529.0	-0.71847224	-0.09371897	-0.003260945294117644	-0.004119115352941176	2.0200644463668158E-5	3.6084497621107314E-5
535.56006	1304.0	7546.0	-0.7465082	-0.10445802	-0.001649174117647057	-6.317088235294118E-4	9.481006920415218E-5	2.0514156055363318E-4
526.0627999999999	1304.0	7562.0	-0.69858336	-0.06861493	0.002995302499999998	0.0022401931249999996	2.9027978860294093E-4	1.794938717830882E-4
517.6250600000001	1304.0	7579.0	-0.562823	1.20464465E-4	0.007985903529411767	0.004043258497941176	2.935647664359864E-4	1.060626689965398E-4
509.0804	1304.0	7595.0	-0.48066077	0.020510226	0.005135139374999997	0.0012743600959375	-1.7817275965073564E-4	-1.7305615012522978E-4
502.58813	1303.0	7612.0	-0.38550118	-0.014812869	0.005597622941176472	-0.0020778291176470585	2.7204915657439715E-5	-1.9718760079909166E-4
495.08923	1303.0	7629.0	-0.35984296	-0.03780127	0.00150930705882353	-0.001352258882352941	-2.4048916955017306E-4	4.2680602076124563E-5
487.4843	1303.0	7645.0	-0.39318505	-0.022422533	-0.0020838806249999994	9.611710624999998E-4	-2.2457423023897058E-4	1.445893715533088E-4
482.23904	1303.0	7662.0	-0.3650841	-0.0035127187	0.001652997058823527	0.0011123420176470588	2.1981633434256038E-4	8.89240912629759E-6
475.63672	1303.0	7678.0	-0.35821256	0.013077064	4.294712500000006E-4	0.00103686141875	-7.64703630514704E-5	-4.717537431066178E-6
468.88904	1303.0	7695.0	-0.3701874	0.014073137	-7.044023529411757E-4	5.859252941176471E-5	-6.66984472318339E-5	-5.7545228784602075E-5
462.2902	1303.0	7711.0	-0.36176178	0.0	5.266012500000014E-4	-8.795710625E-4	7.693772518382357E-5	-5.8635224494485295E-5
456.70428	1302.2347	7728.0	-0.3746363	-0.012901595	-7.57324705882353E-4	-7.589173529411765E-4	-7.552505622837378E-5	7.097277032871967E-6
451.93564	1301.0	7745.0	-0.32825443	-0.06286616	0.0027283452941176465	-0.0029390920588235297	2.0503941176470587E-4	-1.282455709342561E-4
447.8653	1299.4326	7761.0	-0.2506435	-0.10165571	0.004850683124999998	-0.0024243468749999995	1.3264611443014696E-4	3.217157398897064E-5
442.6887	1297.5629	7778.0	-0.2253595	-0.1348815	0.0014872941176470606	-0.001954458235294117	-1.9784641219723162E-4	2.764050821799308E-5
438.34738	1294.3474	7795.0	-0.23762113	-0.17531733	-7.212723529411778E-4	-0.002378578235294118	-1.299156747404846E-4	-2.4948235294117702E-5
433.5635	1292.7817	7811.0	-0.27400586	-0.17148001	-0.0022740456249999985	2.3983250000000032E-4	-9.70483295036763E-5	1.636506709558824E-4
428.84235	1289.9211	7827.0	-0.28939638	-0.18150204	-9.619075000000012E-4	-6.263768750000009E-4	8.200863281249983E-5	-5.413808593750008E-5
424.99268	1286.9963	7844.0	-0.25906774	-0.1816779	0.0017840376470588245	-1.0344705882352935E-5	1.615261851211074E-4	3.6237186418685175E-5
421.2675	1283.2675	7861.0	-0.21415305	-0.19777156	0.002642040588235293	-9.466858823529417E-4	5.047076124567461E-5	-5.507889273356405E-5
417.49545	1280.2477	7877.0	-0.20296346	-0.21649443	6.99349375E-4	-0.0011701793749999984	-1.2141820082720581E-4	-1.3968343290441042E-5
413.67352	1276.6736	7894.0	-0.20171058	-0.22550184	7.369882352941245E-5	-5.298476470588248E-4	-3.680297361591691E-5	3.7666572231833744E-5
410.09076	1273.0908	7910.0	-0.21431394	-0.22115019	-7.877100000000005E-4	2.719781250000008E-4	-5.383805147058831E-5	5.01141107536766E-5
404.84195	1269.228	7927.0	-0.25704232	-0.22984302	-0.0025134341176470576	-5.113429411764713E-4	-1.0151318339100335E-4	-4.607770977508659E-5
401.4466	1265.4467	7944.0	-0.26350737	-0.23498973	-3.8029705882353104E-4	-3.027476470588235E-4	1.2547865051903097E-4	1.2270311418685167E-5
398.78067	1262.5614	7960.0	-0.2243396	-0.2149549	0.002447985625000001	0.0012521768750000002	1.7676766773897076E-4	9.718278262867648E-5
395.94373	1258.8875	7977.0	-0.17047362	-0.1989205	0.00316858705882353	9.432000000000003E-4	4.238831963667816E-5	-1.8175110294117645E-5
392.0725	1254.1088	7994.0	-0.1495913	-0.22532457	0.0012283717647058813	-0.0015531805882352942	-1.1413031141868521E-4	-1.4684591695501734E-4
389.3657	1249.5486	8010.0	-0.1486843	-0.2769194	5.668750000000118E-5	-0.0032246768749999988	-7.323026654411751E-5	-1.0446851792279404E-4
386.272	1243.816	8027.0	-0.19026425	-0.34565488	-0.0024458794117647063	-0.004043263529411765	-1.4720981833910043E-4	-4.815215614186862E-5
382.77097	1239.1565	8043.0	-0.19915758	-0.35482827	-5.558331250000003E-4	-5.733368750000002E-4	1.1812789292279412E-4	2.1687041590073532E-4
380.0296	1233.0592	8060.0	-0.18517514	-0.35361403	8.224964705882361E-4	7.142588235293986E-5	8.107821150519038E-5	3.792722102076118E-5
376.20105	1226.8016	8076.0	-0.19661005	-0.37792495	-7.146818750000013E-4	-0.0015194324999999974	-9.607364659926484E-5	-9.942864889705857E-5
372.63474	1219.2694	8093.0	-0.2220642	-0.43516582	-0.0014973029411764695	-0.00336711	-4.603653330449813E-5	-1.0868691176470604E-4
369.88132	1211.5253	8110.0	-0.21033363	-0.48715508	6.900335294117645E-4	-0.0030581917647058846	1.286668512110726E-4	1.8171660899653847E-5
367.0042	1205.0127	8126.0	-0.1882829	-0.49947014	0.0013781706249999994	-7.696912499999993E-4	4.300856847426468E-5	1.4303128216911783E-4
365.10837	1197.4335	8143.0	-0.13777322	-0.45729005	0.0029711576470588235	0.0024811817647058827	9.370511894463672E-5	1.9122782439446364E-4
365.0	1190.7413	8159.0	-0.041735806	-0.4325147	0.006002338375	0.0015484593750000018	1.8944879549632354E-4	-5.829514935661755E-5
364.30295	1184.9088	8176.0	0.022917477	-0.37453562	0.0038031342941176475	0.0034105341176470564	-1.2936494593425603E-4	1.0953380839100321E-4
364.0	1177.7759	8192.0	0.03427712	-0.36687016	7.099776875000002E-4	4.790912500000008E-4	-1.9332228791360296E-4	-1.8321517922794097E-4
362.55087	1170.2035	8209.0	-0.001464798	-0.40949166	-0.002102465764705883	-0.002507147058823528	-1.6543785012975782E-4	-1.7566107698961935E-4
361.6407	1162.5627	8226.0	-0.047320727	-0.4469297	-0.002697407588235294	-0.0022022376470588237	-3.4996577854671246E-5	1.7935847750864957E-5
361.0	1154.2885	8243.0	-0.080288306	-0.5181819	-0.0019392693529411767	-0.00419130588235294	4.45963667820069E-5	-1.1700401384083037E-4
361.0	1147.7509	8259.0	-0.039203286	-0.4893084	0.0025678137500000004	0.0018045937499999998	2.8169269393382354E-4	3.7474372702205874E-4
362.0	1141.2131	8275.0	0.023351867	-0.42361692	0.0039096970625	0.004105717499999998	8.386770703124998E-5	1.438202343749999E-4
364.75302	1134.3705	8292.0	0.12757544	-0.37439927	0.006130798411764706	0.002895155882352941	1.306530205449827E-4	-7.120950692041511E-5
366.75058	1126.9977	8309.0	0.19834585	-0.37065905	0.004162965294117645	2.2001294117647154E-4	-1.1575488927335652E-4	-1.5736134948096878E-4
369.6573	1120.3708	8326.0	0.22225161	-0.4004786	0.0014062211764705882	-0.0017540911764705898	-1.6216141868512102E-4	-1.1612377162629773E-4
371.5	1114.5	8342.0	0.19425154	-0.40409878	-0.0017500043749999993	-2.262612499999983E-4	-1.9726409696691171E-4	9.548937040441197E-5
374.9312	1109.0687	8358.0	0.17346746	-0.35442913	-0.0012990050000000006	0.0031043531250000006	2.8187460937499913E-5	2.0816339843749993E-4
377.33032	1103.009	8375.0	0.1674344	-0.3118715	-3.5488588235293994E-4	0.0025033899999999977	5.553641868512122E-5	-3.53507720588237E-5
381.31454	1097.5282	8392.0	0.210157	-0.29706198	0.0025130941176470588	8.711482352941188E-4	1.6870470588235286E-4	-9.601422145328699E-5
386.0884	1089.8232	8408.0	0.27007335	-0.37354207	0.0037447718749999987	-0.004780005625	7.697985983455875E-5	-3.5319711626838243E-4
389.91718	1081.207	8425.0	0.2971326	-0.47291324	0.0015917205882352962	-0.005845362941176471	-1.2665007569204133E-4	-6.266807742214533E-5
393.5982	1074.6027	8441.0	0.26854256	-0.5322798	-0.0017868775000000024	-0.0037104099999999973	-2.1116238051470615E-4	1.334345588235296E-4
396.69922	1067.9023	8458.0	0.23112448	-0.48350644	-0.002201063529411764	0.0028690211764705875	-2.4363884083044803E-5	3.870253633217991E-4
400.22275	1062.7772	8474.0	0.1737657	-0.37563774	-0.00358492375	0.006741793749999999	-8.649126378676474E-5	2.4204828584558822E-4
402.96637	1059.0337	8491.0	0.16052343	-0.22910956	-7.789570588235294E-4	0.008619304705882354	1.650568641868512E-4	1.1044182093425617E-4
405.35635	1056.6437	8508.0	0.1496906	-0.124136075	-6.372252941176463E-4	0.00617491088235294	8.33716262975783E-6	-1.4378787197231844E-4
408.5529	1053.4471	8525.0	0.14555375	-0.08542881	-2.4334411764705867E-4	0.002276897941176471	2.3169480968858095E-5	-2.292948788927335E-4
413.44998	1051.85	8541.0	0.21116985	-0.0553625	0.004101006249999999	0.0018791443749999995	2.715218979779411E-4	-2.4859597886029463E-5
419.08383	1048.972	8557.0	0.31389508	-0.10016013	0.006420326875	-0.002799851875	1.4495753906250007E-4	-2.9243726562499996E-4
424.62946	1045.2471	8574.0	0.40278113	-0.1588387	0.005228591176470588	-0.003451680588235294	-7.010209991349485E-5	-3.834286548442908E-5
431.419	1042.3873	8591.0	0.45458895	-0.19997887	0.003047518823529412	-0.00242001	-1.2829837370242209E-4	6.068650519031141E-5
437.7391	1040.3152	8607.0	0.4331866	-0.18255621	-0.001337646875000001	0.0010889162500000004	-2.740728561580883E-4	2.1930789062500004E-4
444.30966	1038.4226	8624.0	0.41664732	-0.13791345	-9.728988235294111E-4	0.002626044705882353	2.1455767733564104E-5	9.041932093425605E-5
450.20837	1036.5972	8641.0	0.40281337	-0.08494653	-8.137617647058814E-4	0.0031157011764705875	9.361003460207632E-6	2.8803321799307906E-5
458.24408	1037.0	8657.0	0.42716488	-0.01384217	0.0015219693750000013	0.0044440225	1.4598319623161768E-4	8.30200827205883E-5
464.89728	1037.0	8674.0	0.428334	0.030920152	6.877176470588047E-5	0.0026330777647058825	-8.54822123702424E-5	-1.0652616089965398E-4
473.43845	1039.0876	8691.0	0.47671604	0.10740415	0.0028460023529411774	0.004499058705882353	1.6336650519031156E-4	1.0976358477508648E-4
481.8841	1039.9768	8708.0	0.5231961	0.14313076	0.0027341211764705907	0.0021015652941176466	-6.581245674740395E-6	-1.410290242214533E-4
489.48987	1042.8724	8724.0	0.5389282	0.17682117	9.832562499999947E-4	0.0021056506250000002	-1.0942905790441225E-4	2.553331801471038E-7
498.06586	1046.533	8740.0	0.52902615	0.21835692	-6.188781249999997E-4	0.0025959843750000006	-1.0013339843749965E-4	3.0645859375000024E-5
504.89893	1050.266	8756.0	0.4848693	0.26799694	-0.002759803124999998	0.0031025012500000004	-1.338078124999999E-4	3.165730468749999E-5
510.5	1054.0	8773.0	0.37774724	0.28315735	-0.006301297647058825	8.917888235294093E-4	-2.0832320717993098E-4	-1.3004190743944654E-4
515.83493	1056.4175	8790.0	0.30422652	0.23920159	-0.0043247482352941164	-0.0025856329411764697	1.1626761245674755E-4	-2.04554221453287E-4
521.70532	1060.4702	8806.0	0.27028605	0.2050964	-0.002121279375	-0.0021315743749999987	1.3771680376838228E-4	2.8378660386029435E-5
527.3854	1065.3854	8823.0	0.27507302	0.23101236	2.815864705882354E-4	0.0015244682352941168	1.4134504974048443E-4	2.1506133001730093E-4
531.0843	1069.0844	8840.0	0.26686648	0.26160866	-4.827376470588226E-4	0.001799782352941176	-4.496024221453282E-5	1.6194948096885835E-5
532.9219	1071.9219	8856.0	0.18168032	0.25619072	-0.005324135000000001	-3.386212500000006E-4	-3.025873345588236E-4	-1.3365022518382354E-4
535.60675	1073.8033	8873.0	0.0861715	0.17251731	-0.005618165882352942	-0.0049219652941176455	-1.7295934256055374E-5	-2.6960847318339086E-4
536.7289	1075.7289	8889.0	0.020013344	0.07187039	-0.00413488475	-0.0062904325	9.27050707720589E-5	-8.552920036764716E-5
537.60046	1078.6005	8905.0	0.0031389806	0.07232355	-0.0010546477124999999	2.8322499999999633E-5	1.9251481484375E-4	3.949221875E-4
538.0	1082.0	8922.0	0.0065127504	0.14593476	1.984570470588235E-4	0.004330071176470588	7.371204467993079E-5	2.5304403979238755E-4
539.35706	1084.7141	8939.0	0.011619538	0.18955371	3.003992705882353E-4	0.0025658205882352937	5.9966013840830485E-6	-1.03779446366782E-4
539.0	1088.4902	8956.0	-0.006259402	0.23198745	-0.0010517023529411763	0.002496102352941178	-7.953538961937717E-5	-4.101072664359745E-6
540.1116	1093.3348	8972.0	0.022984926	0.27168816	0.0018277705	0.002481294375	1.799670533088235E-4	-9.254986213236283E-7
540.99054	1097.9717	8989.0	0.03771764	0.30283302	8.666302352941175E-4	0.0018320505882352938	-5.65376626297578E-5	-3.819081098615919E-5
541.91315	1103.7395	9005.0	0.05991625	0.35607865	0.001387413125	0.0033278518749999993	3.254893060661766E-5	9.348758042279409E-5
542.0	1109.342	9022.0	0.05321425	0.38531068	-3.9423529411764706E-4	0.0017195311764705895	-1.0480284818339101E-4	-9.46070999134947E-5
542.0	1114.3785	9038.0	0.025202457	0.37137613	-0.0017507370624999998	-8.709093749999994E-4	-8.478136052389705E-5	-1.6190253446691182E-4
542.0	1119.0863	9055.0	-0.020298088	0.32164377	-0.002676502647058824	-0.002925432941176472	-5.445679909169554E-5	-1.2085432742214546E-4
540.5584	1122.8832	9072.0	-0.059060708	0.25168306	-0.002280154117647059	-0.00411533588235294	2.3314619377162634E-5	-6.999429065743929E-5
541.0	1127.6841	9089.0	-0.05288121	0.23042464	3.634998823529415E-4	-0.0012504952941176488	1.5550905882352945E-4	1.6852003460207597E-4
539.7957	1131.4086	9105.0	-0.04996481	0.21905825	1.8227499999999997E-4	-7.103993749999985E-4	-1.1326555147058846E-5	3.375599494485314E-5
539.0	1136.1443	9121.0	-0.06639068	0.2459117	-0.0010266168749999997	0.001678340625	-7.555574218749998E-5	1.492962499999999E-4
538.01105	1138.9889	9138.0	-0.06287392	0.22853558	2.0686823529411728E-4	-0.0010221247058823542	7.255794766435983E-5	-1.5885090181660909E-4
537.14276	1141.8572	9155.0	-0.06053351	0.18113968	1.376711764705883E-4	-0.002787994117647058	-4.070415224913469E-6	-1.038746712802767E-4
536.24396	1144.5121	9171.0	-0.06552296	0.12591393	-3.118406250000004E-4	-0.0034516093749999994	-2.809448759191179E-5	-4.147595358455883E-5
534.3704	1146.6296	9188.0	-0.07660628	0.10308383	-6.519599999999996E-4	-0.0013429470588235297	-2.0007022058823484E-5	1.2403895977508643E-4
533.5269	1149.473	9205.0	-0.09464569	0.11843269	-0.0010611417647058826	9.028741176470583E-4	-2.4069515570934296E-5	1.3210712802768165E-4
531.59106	1151.4089	9223.0	-0.10153308	0.13235821	-3.826327777777774E-4	7.736400000000006E-4	3.7694943718228064E-5	-7.179673202614321E-6
531.0	1153.2725	9238.0	-0.08913594	0.11458108	8.26476E-4	-0.0011851420000000001	8.060725185185183E-5	-1.3058546666666672E-4
527.80817	1155.1918	9254.0	-0.121139854	0.10265352	-0.0020002446250000005	-7.454725000000002E-4	-1.7667003906250003E-4	2.7479343749999994E-5
525.9591399999999	1158.0817	9271.0	-0.13750397	0.12528652	-9.625950588235293E-4	0.0013313529411764715	6.103820977508654E-5	1.221662024221454E-4
524.09314	1160.8137	9288.0	-0.14724284	0.15018857	-5.728747058823536E-4	0.0014648264705882342	2.2924726643598573E-5	7.851384083044867E-6
521.1876199999999	1162.8124	9304.0	-0.15429395	0.1763387	-4.4069437499999996E-4	0.0016343831249999996	8.2612706801471E-6	1.0597290900735338E-5
519.27527	1163.7247	9321.0	-0.14952503	0.12081747	2.8052470588235353E-4	-0.0032659547058823523	4.242465181660903E-5	-2.882551665224913E-4
517.40543	1164.5946	9337.0	-0.12349702	0.045933053	0.0016267506250000003	-0.0046802760625	8.413911994485292E-5	-8.839508478860296E-5
514.52985	1166.0	9355.0	-0.14107333	0.021581253	-9.764616666666665E-4	-0.0013528777777777777	-1.446229050925926E-4	1.8485546026234567E-4
511.21863	1166.0	9371.0	-0.16536345	0.007802771	-0.0015181325	-8.611551250000001E-4	-3.385442708333334E-5	3.07326657986111E-5
508.51132	1167.0	9387.0	-0.18641102	0.027770117	-0.001315473125000001	0.001247959125	1.2666210937499933E-5	1.3181964062500002E-4
506.8786	1167.0	9403.0	-0.17357527	0.012287531	8.022343750000004E-4	-9.67661625E-4	1.323567187500001E-4	-1.38476296875E-4
502.967	1167.0	9420.0	-0.17988591	-0.012881599	-3.7121411764705917E-4	-0.0014805370588235295	-6.902638192041527E-5	-3.016914316608997E-5
500.22586	1167.0	9437.0	-0.17311454	-0.021778489	3.983158823529411E-4	-5.233464705882353E-4	4.526647058823531E-5	5.6305328719723185E-5
497.40137	1166.2007	9453.0	-0.18144941	-0.030029168	-5.209293749999996E-4	-5.156674374999998E-4	-5.74528285845588E-5	4.799395680147195E-7
494.62103	1166.0	9470.0	-0.18357803	-0.045376018	-1.2521294117647045E-4	-9.027558823529411E-4	2.3277437283737013E-5	-2.2769908520761255E-5
490.94962	1165.0	9487.0	-0.19468977	-0.05644586	-6.536317647058828E-4	-6.511671764705884E-4	-3.108346020761249E-5	1.4799335640138397E-5
487.0	1165.0	9503.0	-0.22017644	-0.04504803	-0.0015929168749999993	7.123643749999999E-4	-5.870531939338228E-5	8.522072196691176E-5
