# Supplementary material for: Finger drawing on smartphone screens enables early Parkinson’s disease detection through hybrid 1D-CNN and BiGRU deep learning architecture
Source: PLoS One. 2025 Jul 14;20(7):e0327733. doi: 10.1371/journal.pone.0327733 (PMC12258557; doi:10.1371/journal.pone.0327733)
Supplement: S2 File — (ZIP) [file pone.0327733.s002.zip › Dataset/Spiral/patient/028_PD_SPIR_R.txt]

509.0	696.0	0.0	0.0	0.0	0.0	0.0	0.0	0.0
523.06976	688.97675	122.0	0.7829063	-0.056168776	0.006417264754098361	-4.603998032786885E-4	5.260053077129804E-5	-3.773768879333512E-6
528.8126	686.0937	138.0	0.10397258	-0.116758585	-0.042433357500000005	-0.0037868630625	-0.0030531638908811477	-2.0790395370133197E-4
533.6626	684.1687	154.0	0.13851188	-0.06645211	0.0021587062500000006	0.0031441546875	0.0027870039843750005	4.3318860937500005E-4
538.6229	683.34424	169.0	0.17398605	-0.009444485	0.0023649446666666666	0.003800508333333333	1.374922777777774E-5	4.375690972222218E-5
547.5	683.0	186.0	0.38063824	0.019348092	0.01215601117647059	0.001693681	5.759450888119954E-4	-1.239310196078431E-4
554.59216	683.0	202.0	0.46094662	0.04950022	0.005019273749999997	0.0018845079999999998	-4.46046089154412E-4	1.1926687499999984E-5
562.0211	685.2553	219.0	0.5269444	0.11428003	0.003882222352941177	0.0038105770588235297	-6.688537629757766E-5	1.1329817993079587E-4
568.5	688.0	236.0	0.5697174	0.18622775	0.0025160588235294155	0.004232218823529412	-8.036256055363303E-5	2.4802456747404818E-5
569.07355	688.0368	252.0	0.21444203	0.14233324	-0.022204710625000002	-0.002743406875	-0.0015450480905330887	-4.359766061580882E-4
578.60547	692.80273	269.0	0.17605165	0.18016216	-0.0022582576470588237	0.0022252305882352933	0.0011733207634083047	2.922727919550173E-4
591.9407	697.546	285.0	0.48733255	0.26304913	0.019455056249999998	0.005180435625000002	0.0013570821185661763	1.847003147977943E-4
604.11707	703.193	302.0	0.843644	0.37190247	0.020959497058823526	0.006403137647058821	8.84965181660899E-5	7.192364835640113E-5
618.93317	708.8499	319.0	1.0876201	0.45162374	0.014351535294117656	0.004689486470588236	-3.8870363321799237E-4	-1.0080301038062269E-4
633.99774	715.99884	335.0	1.0152063	0.42514285	-0.004525862500000005	-0.0016550556249999987	-0.0011798373621323538	-3.9653388097426464E-4
649.81616	724.7601	352.0	1.0216292	0.49163163	3.778176470588241E-4	0.003911104705882351	2.884517733564017E-4	3.2742119593425585E-4
661.0101	737.1784	369.0	0.89806664	0.67174274	-0.00726838588235294	0.01059477117647059	-4.4977667820069204E-4	3.9315685121107285E-4
671.80475	752.2876	385.0	0.723064	0.8923966	-0.010937665	0.013790866249999999	-2.2932994485294118E-4	1.997559420955881E-4
682.8987	767.86487	402.0	0.56159586	1.0832672	-0.009498125882352947	0.011227682352941182	8.467877162629718E-5	-1.5077552335640096E-4
696.94464	783.9446	418.0	0.581044	1.1406789	0.0012155087500000036	0.00358823124999999	6.696021645220594E-4	-4.774656939338245E-4
714.7544	802.7544	435.0	0.85844684	1.1748762	0.016317814117647062	0.0020116058823529404	8.883709039792388E-4	-9.274266868512058E-5
733.1933	824.5696	452.0	1.1770521	1.272628	0.018741485882352943	0.005750105882352951	1.4256892733564003E-4	2.19911764705883E-4
748.52734	841.52734	468.0	1.2257426	1.2884281	0.003043156249999998	9.87506249999992E-4	-9.81145602022059E-4	-2.9766247702205995E-4
767.7195	857.8613	485.0	1.1700107	1.154663	-0.003278347058823533	-0.007868535294117645	-3.718531358131489E-4	-5.209436202422139E-4
785.5499	878.9049	502.0	1.1066386	1.105711	-0.0037277705882352965	-0.002879529411764699	-2.6436678200691975E-5	2.934709342560556E-4
798.25555	902.15247	518.0	0.9585885	1.2217617	-0.009253131249999998	0.007253168749999997	-3.453350413602938E-4	6.332936351102935E-4
806.29346	919.6603	535.0	0.686504	1.2689161	-0.01600497058823529	0.0027737882352941133	-3.971670198961937E-4	-2.6349297145328727E-4
814.7472	945.29224	551.0	0.41148177	1.4268049	-0.017188889375	0.009868050000000003	-7.399492417279425E-5	4.433913602941181E-4
821.43134	970.29395	568.0	0.18239333	1.5180664	-0.013475790588235295	0.005368323529411758	2.184175756920414E-4	-2.6468979238754384E-4
828.9849	988.71606	584.0	0.22276695	1.4215817	0.00252335125	-0.006030293749999999	9.99946364889706E-4	-7.124135799632348E-4
834.9007	1010.6028	601.0	0.32255593	1.3094605	0.00586994	-0.0065953647058823546	1.9685816176470586E-4	-3.323946799307976E-5
839.45764	1033.3446	618.0	0.30153933	1.2656653	-0.0012362705882352938	-0.0025761882352941133	-4.180123875432526E-4	2.3642214532872008E-4
843.7804	1051.5117	634.0	0.22821514	1.1541756	-0.004582761874999999	-0.006968106249999995	-2.0915570542279406E-4	-2.744948759191176E-4
847.2849	1068.8492	651.0	0.18438438	1.085202	-0.0025782800000000014	-0.004057270588235299	1.1791069852941163E-4	1.7122562716262915E-4
845.8759	1093.6129	667.0	0.014667582	1.2150503	-0.010607299874999998	0.008115518749999995	-5.018137421874999E-4	7.607993336397059E-4
842.9135	1117.4758	684.0	-0.17685679	1.3479865	-0.011266139529411766	0.007819776470588239	-3.8755273788927494E-5	-1.739660467127975E-5
837.4131	1139.5542	701.0	-0.38282746	1.4649463	-0.012115921764705882	0.006879988235294121	-4.9987190311418596E-5	-5.5281660899653995E-5
829.72095	1167.2965	717.0	-0.57793736	1.6298306	-0.012194368749999997	0.010305268749999999	-4.902936580882173E-6	2.1408003216911737E-4
823.79663	1188.61	734.0	-0.6000222	1.5573738	-0.0012991082352941173	-0.004262164705882358	6.408976773356399E-4	-8.56907850346021E-4
819.7866	1209.4937	750.0	-0.46200204	1.3335278	0.008626259999999997	-0.013990375	6.203355147058822E-4	-6.080131433823526E-4
816.0179	1238.857	767.0	-0.28283727	1.4430104	0.010539104117647061	0.006440152941176469	1.125202422145332E-4	0.0012017957612456744
812.285	1259.5752	784.0	-0.15394337	1.4488572	0.007581994117647058	3.439294117647083E-4	-1.739476470588237E-4	-3.586013840830448E-4
808.31464	1280.7415	801.0	-0.13628136	1.3495669	0.0010389417647058826	-0.005840605882352945	-3.848854325259515E-4	-3.637961937716266E-4
803.67706	1309.6149	817.0	-0.22083466	1.5182095	-0.00528458125	0.010540162500000005	-3.9522018841911766E-4	0.0010237980238970595
794.0179	1330.9679	833.0	-0.40462166	1.4675965	-0.0114866875	-0.003163312500000001	-3.8763164062500003E-4	-8.564671875000004E-4
782.84326	1351.5543	850.0	-0.6381229	1.3305031	-0.013735367058823533	-0.00806431764705882	-1.3227526816609014E-4	-2.882944204152246E-4
768.69977	1376.8433	867.0	-0.90085036	1.3912145	-0.01545455647058823	0.00357125882352941	-1.0112878892733508E-4	6.844456747404841E-4
754.1455	1394.8545	883.0	-1.0494515	1.2246555	-0.009287571250000001	-0.010409937500000008	3.8543657628676425E-4	-8.738247702205886E-4
742.5847	1409.1229	900.0	-0.9863084	0.96652025	0.0037143000000000002	-0.01518442647058823	7.64815955882353E-4	-2.808522923875425E-4
729.9377	1427.3748	917.0	-0.8286979	0.89678293	0.00927120588235294	-0.004102195294117646	3.2687681660899644E-4	6.518959515570932E-4
709.66315	1447.3368	933.0	-0.9317959	0.9088782	-0.0064436250000000014	7.559543749999995E-4	-9.821769301470587E-4	3.0363435431985286E-4
693.69995	1462.1556	950.0	-1.0577297	0.95741624	-0.0074078705882352994	0.002855178823529415	-5.672032871972341E-5	1.2348379108996564E-4
677.3984	1473.5156	966.0	-1.1423516	0.9066903	-0.005288868749999995	-0.003170371250000005	1.3243761488970654E-4	-3.7659687959558873E-4
660.7774	1488.378	983.0	-1.122433	0.76162344	0.001171682352941177	-0.008533344705882347	3.800324178200689E-4	-3.1546902681660837E-4
637.0201	1505.6014	1000.0	-1.1496774	0.74011827	-0.0016026117647058857	-0.0012650100000000043	-1.631937716262978E-4	4.275491003460202E-4
616.45306	1518.6372	1016.0	-1.3179054	0.86562663	-0.010514249999999989	0.007844272499999999	-5.569773897058814E-4	5.693301562500002E-4
596.33	1527.5566	1032.0	-1.4055729	0.7983335	-0.005479218750000001	-0.004205820624999995	3.1468945312499927E-4	-7.531308203124996E-4
571.0	1530.5	1049.0	-1.4692338	0.39460257	-0.0037447588235294195	-0.02374887823529412	1.0202705449826948E-4	-0.0011495916241349485
551.843	1531.0	1066.0	-1.3606197	-0.08063125	0.006389064705882356	-0.027954930588235293	5.961072664359868E-4	-2.4741484429065735E-4
534.8137	1530.0	1083.0	-1.1688157	-0.340348	0.011282588235294122	-0.015277455882352941	2.8785432525951565E-4	7.457338062283736E-4
510.4627	1523.5608	1099.0	-1.2153834	-0.47754925	-0.0029104812499999994	-0.008575078125	-8.870668428308826E-4	4.1889860983455884E-4
483.54578	1514.8253	1115.0	-1.4067583	-0.62815845	-0.011960931250000001	-0.009413075000000003	-5.656531250000001E-4	-5.2374804687500224E-5
459.7495	1503.7498	1132.0	-1.5596031	-0.78194004	-0.008990870588235294	-0.009045975882352937	1.747094506920416E-4	2.1594065743945095E-5
428.4047	1489.6022	1149.0	-1.8471645	-0.967172	-0.016915376470588245	-0.010895997647058828	-4.6614740484429126E-4	-1.0882480968858182E-4
402.67007	1478.5292	1165.0	-1.8703442	-0.9955382	-0.0014487312499999877	-0.0017728875000000005	9.666653262867661E-4	5.701943841911767E-4
370.94928	1468.4526	1182.0	-1.8152341	-0.8062542	0.003241770588235284	0.01113435294117647	2.7591187283736895E-4	7.59249437716263E-4
341.75024	1454.1334	1199.0	-1.8855544	-0.74085045	-0.004136488235294111	0.0038472794117647047	-4.3401522491349386E-4	-4.2865138408304504E-4
318.64178	1435.6476	1215.0	-1.6937019	-0.89688355	0.011990781249999999	-0.009752068749999995	0.0010079543428308819	-8.499592601102937E-4
286.1473	1413.2804	1232.0	-1.6590052	-1.2367347	0.002040982352941178	-0.019991244117647057	-5.852822880622836E-4	-6.023044333910037E-4
268.1953	1399.4368	1248.0	-1.465003	-1.3291286	0.012125137499999994	-0.005774618750000002	6.30259696691176E-4	8.88539085477941E-4
245.35434	1377.3839	1265.0	-1.2281462	-1.310315	0.01393275294117647	0.0011066823529411822	1.0633032006920446E-4	4.047824178200697E-4
221.79445	1352.944	1282.0	-1.2289051	-1.340808	-4.4641176470582106E-5	-0.0017937058823529473	-8.221996539792384E-4	-1.7061107266436057E-4
204.00262	1334.0027	1298.0	-1.131742	-1.3767163	0.006072693749999997	-0.0022442687500000003	3.8233343290441116E-4	-2.8160179227940813E-5
188.04274	1314.395	1315.0	-0.96377265	-1.29895	0.009880550000000002	0.004574488235294115	2.2399154411764736E-4	4.011033520761244E-4
171.5	1289.0	1332.0	-0.9174432	-1.37339	0.002725261764705882	-0.004378823529411768	-4.2089930795847764E-4	-5.266653979238755E-4
158.04617	1269.7803	1348.0	-0.7249349	-1.2747281	0.012031768749999998	0.006166368750000012	5.816566865808823E-4	6.590745174632363E-4
150.79948	1256.899	1365.0	-0.5262429	-1.0726575	0.011687764705882358	0.011886505882352934	-2.0235532006920016E-5	3.3647865484428955E-4
144.50665	1237.191	1381.0	-0.33830154	-0.9871413	0.011746334999999997	0.005344762500000003	3.660643382352442E-6	-4.088589613970582E-4
138.88148	1216.5654	1398.0	-0.14409055	-0.98078614	0.01142417588235294	3.7383294117647215E-4	-1.8950536332179762E-5	-2.924076211072665E-4
137.08894	1199.7115	1414.0	-0.0033267264	-1.0602593	0.008797738975	-0.004967072500000003	-1.6415230670955878E-4	-3.3380659007352967E-4
136.0	1187.4193	1431.0	0.020457763	-1.034219	0.001399087611764706	0.0015317823529411773	-4.352147860726644E-4	3.8228557958477525E-4
136.0	1170.3671	1448.0	0.09052935	-0.8732273	0.0041218580588235285	0.009470099999999997	1.6016296747404837E-4	4.669598615916953E-4
136.0	1153.1436	1464.0	0.1330937	-0.81574667	0.002660271875000001	0.003592539375000002	-9.134913648897047E-5	-3.673475390624997E-4
134.50102	1135.5093	1481.0	0.06491458	-0.9891031	-0.004010536470588236	-0.01019743705882353	-3.9240049091695514E-4	-8.111750843425606E-4
137.39015	1123.269	1498.0	0.069153436	-0.9901036	2.4934447058823524E-4	-5.885294117646822E-5	2.505812318339101E-4	5.963873010380624E-4
138.25728	1108.6846	1514.0	0.0905534	-0.87839067	0.0013374977500000005	0.006982058124999996	6.800957996323532E-5	4.40056941636029E-4
139.14941	1089.5059	1531.0	0.10127437	-0.90074533	6.306452941176469E-4	-0.0013149799999999984	-4.157955622837374E-5	-4.8806106617647026E-4
139.9613	1075.2709	1547.0	0.09927178	-0.97364473	-1.251618749999999E-4	-0.004556212499999997	-4.7237948069852925E-5	-2.0257703124999988E-4
140.91183	1064.4408	1564.0	0.0666142	-0.908009	-0.001921034117647059	0.003860925294117647	-1.0563954368512113E-4	4.951257525951556E-4
142.75298	1057.7411	1580.0	0.06356073	-0.5987872	-1.9084187500000016E-4	0.0193263625	1.0813701516544118E-4	9.66589825367647E-4
143.6717	1050.9849	1597.0	0.09147522	-0.22894323	0.0016420288235294118	0.02175552764705882	1.0781592344290658E-4	1.4289206747404825E-4
144.54976	1043.2512	1614.0	0.07719655	-0.15118621	-8.399217647058819E-4	0.004573942352941177	-1.4599709342560553E-4	-0.001010681487889273
145.0	1035.1217	1630.0	0.048355315	-0.3230493	-0.0018025771875	-0.010741443125	-6.016596392463238E-5	-9.572115923713236E-4
147.32983	1025.3508	1647.0	0.06488529	-0.49475473	9.72351470588235E-4	-0.010100319411764706	1.6323109753460207E-4	3.7713159602076126E-5
150.392	1016.02	1663.0	0.12898077	-0.61501545	0.0040059675	-0.007516295000000003	1.896010018382353E-4	1.6150152573529393E-4
154.15408	1003.6405	1680.0	0.2235965	-0.70063823	0.005565631176470589	-0.0050366341176470595	9.174492214532876E-5	1.4586240484429076E-4
158.83136	994.42163	1697.0	0.31742817	-0.7085979	0.00551951	-4.6821588235293964E-4	-2.713010380622863E-6	2.687304844290659E-4
163.58592	984.6902	1713.0	0.35441577	-0.6595619	0.0023117250000000006	0.003064749999999998	-2.0048656249999997E-4	2.208103676470586E-4
168.2363	973.52734	1730.0	0.34075648	-0.62358713	-8.034876470588262E-4	0.002116162941176473	-1.8324780276816627E-4	-5.5799238754325E-5
173.88232	962.23535	1747.0	0.3411838	-0.6425761	2.5136470588235813E-5	-0.0011169982352941172	4.8742595155709534E-5	-1.9018595155709356E-4
179.01552	952.4612	1763.0	0.34354216	-0.6528704	1.4739750000000024E-4	-6.433937499999987E-4	7.641314338235276E-6	2.960028033088241E-5
184.15862	943.069	1779.0	0.33423027	-0.6262249	-5.819931249999993E-4	0.0016653437499999993	-4.558691406249997E-5	1.4429609374999987E-4
187.48488	936.0303	1796.0	0.2737856	-0.49252692	-0.0035555688235294103	0.007864587058823529	-1.749162175605536E-4	3.6466137110726646E-4
191.3271	930.5094	1813.0	0.21526991	-0.33381134	-0.003442099411764706	0.009336210588235291	6.674671280276711E-6	8.656608996539781E-5
195.10533	925.89465	1829.0	0.18554516	-0.22927067	-0.0018577968750000014	0.006533791875	9.901890854779405E-5	-1.751511695772057E-4
197.72372	923.27625	1846.0	0.16351162	-0.12644283	-0.0012960905882352936	0.006048696470588235	3.304154628027693E-5	-2.853502378892735E-5
201.63165	920.3683	1862.0	0.17439821	-0.062042575	6.804118750000001E-4	0.0040250159375	1.2353140395220585E-4	-1.2648003331801468E-4
204.70117	917.2988	1879.0	0.1985143	-0.086744875	0.0014185935294117652	-0.001453076470588235	4.342245025951559E-5	-3.2224072988754326E-4
207.59099	914.40906	1895.0	0.18410873	-0.12510993	-9.003481250000004E-4	-0.0023978159375000006	-1.4493385340073536E-4	-5.9046216681985346E-5
209.42152	911.157	1912.0	0.14536993	-0.16982126	-0.00227875294117647	-0.002630078235294117	-8.108263624567467E-5	-1.3662488105536272E-5
212.73203	908.26794	1929.0	0.12769863	-0.17975235	-0.0010394882352941176	-5.841817647058825E-4	7.289792387543249E-5	1.2034685121107263E-4
214.2433	906.7567	1946.0	0.105717935	-0.14179534	-0.0012929820588235298	0.002232765294117648	-1.4911401384083072E-5	1.6570276816609003E-4
215.0	904.87537	1962.0	0.08095305	-0.10781632	-0.0015478053125	0.00212368875	-1.5926453354779386E-5	-6.817284007353008E-6
216.99258	903.00745	1979.0	0.06350633	-0.08374961	-0.0010262776470588235	0.0014156888235294113	3.067809796712803E-5	-4.1647054498269913E-5
218.0	902.1173	1995.0	0.05497083	-0.053011164	-5.334687500000001E-4	0.0019211528750000002	3.0800556066176466E-5	3.15915032169118E-5
219.0	900.2416	2012.0	0.042291075	-0.0645078	-7.458679411764706E-4	-6.762727058823532E-4	-1.249407006920415E-5	-1.5278974005190316E-4
220.0	899.3251	2029.0	0.05634749	-0.06843236	8.268479411764708E-4	-2.3085647058823492E-4	9.251269896193772E-5	2.6200955017301077E-5
220.77975	899.0	2045.0	0.040548924	-0.043725006	-9.87410375E-4	0.001544209625	-1.1339114476102943E-4	1.1094163097426468E-4
221.45346	899.0	2062.0	0.028774302	-0.014898274	-6.926248235294116E-4	0.0016956901176470587	1.7340326557093432E-5	8.91061721453286E-6
222.32597	898.0	2078.0	0.03305407	-0.007403465	2.6748549999999977E-4	4.684255625E-4	6.000689522058821E-5	-7.670403469669116E-5
222.0	896.91455	2095.0	0.0111416895	-0.0206956	-0.0012889635588235293	-7.818902941176472E-4	-9.155582698961936E-5	-7.354799156574395E-5
223.0	895.93286	2112.0	0.022828275	-0.05581864	6.874462058823529E-4	-0.0020660611764705883	1.1625939792387542E-4	-7.553946366782006E-5
224.0	895.0586	2128.0	0.045088995	-0.06984142	0.001391295	-8.764237499999999E-4	4.399054963235295E-5	7.435233915441177E-5
225.86136	894.1387	2145.0	0.08280202	-0.06330585	0.0022184132352941178	3.844452941176473E-4	4.865401384083045E-5	7.416876730103807E-5
227.0	892.2395	2162.0	0.10872428	-0.0931778	0.001524838823529412	-0.0017571735294117652	-4.079849480968858E-5	-1.2597757785467133E-4
228.65842	890.34155	2178.0	0.11172935	-0.11958509	1.878168749999999E-4	-0.001650455625	-8.356387178308825E-5	6.669869025735325E-6
230.5327	888.4673	2195.0	0.110623874	-0.13928859	-6.502800000000048E-5	-0.001159029411764705	-1.4873227941176494E-5	2.890742430795853E-5
232.40765	886.5923	2212.0	0.1182012	-0.13856173	4.4572505882352993E-4	4.275647058823505E-5	3.004429757785473E-5	7.069328719723176E-5
235.31662	884.68335	2228.0	0.15180032	-0.12700824	0.002099944999999999	7.22093125E-4	1.0338874632352931E-4	4.245854090073531E-5
238.15231	882.84766	2245.0	0.1914879	-0.112474546	0.002334563529411765	8.549231764705882E-4	1.3801089965397998E-5	7.813532439446366E-6
240.06491	881.0	2261.0	0.16441518	-0.118538335	-0.0016920449999999997	-3.789868125E-4	-2.516630330882353E-4	-7.711937431066176E-5
241.0	879.06213	2278.0	0.116805054	-0.1128755	-0.0028005956470588227	3.3310794117647006E-4	-6.520886159169547E-5	4.1887926686851184E-5
242.0	878.1808	2294.0	0.045467082	-0.07956015	-0.00445862325	0.0020822093750000005	-1.0362672518382358E-4	1.0931883961397065E-4
243.0	877.26843	2311.0	0.011637974	-0.043470398	-0.0019899475294117646	0.002122926588235294	1.452162188581315E-4	2.3951301903113873E-6
244.0	876.4054	2328.0	0.022814972	-0.025562419	6.574704705882352E-4	0.0010534105294117647	1.557304705882353E-4	-6.291270934256054E-5
245.5	876.0	2344.0	0.052742947	-0.025789514	0.0018704984375	-1.4193437500000005E-5	7.58142479319853E-5	-6.67252479319853E-5
248.72408	873.63794	2361.0	0.13136746	-0.067809395	0.004624971352941176	-0.0024717577058823528	1.620278185553633E-4	-1.4456260402249133E-4
250.24402	871.756	2377.0	0.16021961	-0.116228625	0.0018032593750000013	-0.0030262018750000005	-1.763569986213234E-4	-3.465276056985298E-5
253.1363	869.86365	2394.0	0.1887585	-0.13988762	0.0016787582352941167	-0.0013917055882352934	-7.323596453287331E-6	9.614684039792395E-5
256.0724	866.96375	2411.0	0.18950357	-0.17404637	4.3827647058824374E-5	-0.0020093382352941187	-9.617238754325248E-5	-3.6331332179930896E-5
258.83063	864.16943	2427.0	0.18682037	-0.19366786	-1.676999999999998E-4	-0.0012263431249999995	-1.3220477941176511E-5	4.893719439338245E-5
261.74585	861.25415	2444.0	0.18880168	-0.19488196	1.1654764705882271E-4	-7.141764705882328E-5	1.6720449826989557E-5	6.793679282006919E-5
263.64328	858.3567	2460.0	0.16659562	-0.19950235	-0.00138787875	-2.887743750000001E-4	-9.402664981617642E-5	-1.3584795496323552E-5
266.95535	856.52234	2477.0	0.146073	-0.15433332	-0.0012072129411764701	0.0026570017647058824	1.0627400519031167E-5	1.7328094939446367E-4
267.3726	855.0	2493.0	0.08696825	-0.1091872	-0.0036940468750000007	0.0028216325	-1.5542712086397066E-4	1.0289420955882344E-5
269.32257	852.6775	2510.0	0.07537258	-0.08540771	-6.820982352941178E-4	0.0013987935294117648	1.771734493944637E-4	-8.369641003460206E-5
270.20752	850.7925	2526.0	0.05225074	-0.08178177	-0.0014451149999999999	2.2662124999999964E-4	-4.768854779411763E-5	-7.326076746323532E-5
272.02457	849.97546	2543.0	0.06829105	-0.0652478	9.43547647058824E-4	9.725864705882358E-4	1.4050956747404847E-4	4.388030709342566E-5
273.0	849.0906	2560.0	0.076001205	-0.049038235	4.535385294117645E-4	9.535038235294115E-4	-2.882406574394468E-5	-1.1225086505190759E-6
274.5	849.0	2576.0	0.091195464	-0.026078973	9.496411875000001E-4	0.001434953875	3.1006416130514725E-5	3.0090628216911785E-5
275.37146	847.62854	2593.0	0.064613454	-0.015983483	-0.0015636476470588237	5.938523529411764E-4	-1.478405196799308E-4	-4.947656012110728E-5
276.0	846.5	2626.0	0.0061377054	-0.027370475	-0.001771992381818182	-3.450603636363636E-4	-6.313476810889644E-6	-2.8451900502349696E-5
278.2952	845.70483	2660.0	0.038808394	-0.02715039	9.609026058823531E-4	6.473088235294068E-6	8.037926434413339E-5	1.0339219172695814E-5
281.34106	843.82947	2677.0	0.14950113	-0.09399332	0.006511337411764706	-0.00393193705882353	3.264961650519031E-4	-2.316711851211073E-4
284.09354	840.9065	2693.0	0.2057543	-0.16385992	0.0035158231249999995	-0.004366662499999999	-1.8721964292279418E-4	-2.7170340073529313E-5
287.7941	839.1029	2709.0	0.26481256	-0.19313191	0.0036911412499999983	-0.0018294993749999999	1.0957382812499931E-5	1.5857269531249996E-4
289.81918	837.1808	2726.0	0.19285803	-0.12772731	-0.004232619411764704	0.003847329411764705	-4.661035683391001E-4	3.339311051038062E-4
291.736	836.0	2743.0	0.14177248	-0.10063286	-0.003005032352941177	0.0015937911764705886	7.221100346020747E-5	-1.3256107266435978E-4
292.59845	835.0	2759.0	0.065746985	-0.056991275	-0.004751593437500001	0.0027275990625000002	-1.0916006778492648E-4	7.086299287683823E-5
293.5	835.0	2776.0	0.03835235	-0.021601612	-0.0016114491176470584	0.002081744882352941	1.8471437175605543E-4	-3.7991422361591715E-5
294.0	835.0	2809.0	-0.0044896207	0.034028113	-0.0012982415363636363	0.0016857492424242424	9.491138826770364E-6	-1.1999867876627233E-5
295.46048	835.0	2825.0	0.011736667	0.038595147	0.00101414298125	2.854396250000003E-4	1.445240323508523E-4	-8.751935108901513E-5
296.45276	835.0	2842.0	0.04745417	0.022958197	0.002101029588235294	-9.198205882352944E-4	6.393450629325259E-5	-7.089765960207615E-5
297.82687	835.0	2859.0	0.07515201	-9.439302E-5	0.0016292847058823534	-0.0013560347070588235	-2.7749698961937694E-5	-2.565965404844289E-5
298.8711	835.0	2875.0	0.077092834	-2.8494618E-5	1.2130149999999961E-4	4.118650125E-6	-9.424895036764711E-5	8.500958482398897E-5
300.6415	835.6415	2892.0	0.09156431	0.01239358	8.512632941176469E-4	7.307102716470589E-4	4.2938929065743956E-5	4.274068361894464E-5
302.5	836.0	2908.0	0.11698199	0.03775228	0.0015886049999999999	0.0015849187499999999	4.608385661764706E-5	5.338802989705881E-5
306.80542	836.0	2925.0	0.20515294	0.027878396	0.005186526470588236	-5.80816705882353E-4	2.1164243944636683E-4	-1.2739620328719724E-4
311.5464	836.0	2941.0	0.3086931	0.005128972	0.0064712599999999995	-0.001421839	8.02958455882352E-5	-5.256389338235294E-5
316.2022	835.0	2958.0	0.35006276	-0.037260417	0.0024335094117647043	-0.0024934934705882353	-2.3751474048442912E-4	-6.30384982698962E-5
321.15692	832.94775	2974.0	0.35006827	-0.10359361	3.443750000026169E-7	-0.004145824562500001	-1.5207281479779386E-4	-1.0327069324448534E-4
323.90335	832.04834	2991.0	0.2784504	-0.11345265	-0.004212815882352942	-5.799435294117647E-4	-2.4783295631487914E-4	2.0975770782871977E-4
325.80643	831.1936	3008.0	0.15820538	-0.09837917	-0.007073236470588234	8.866752941176471E-4	-1.68260034602076E-4	8.62716955017301E-5
327.0	830.28613	3024.0	0.06502275	-0.06482143	-0.005823914375	0.00209735875	7.808263097426463E-5	7.566771599264707E-5
328.5	828.5	3041.0	0.0110292025	-0.06816663	-0.003176091029411765	-1.9677647058823568E-4	1.5575431444636679E-4	-1.349491306228374E-4
329.23447	827.7655	3058.0	-0.0017652467	-0.07066795	-7.526146588235295E-4	-1.4713647058823455E-4	1.4255743356401384E-4	2.9200000000000665E-6
330.18732	826.8126	3074.0	0.022187246	-0.07220518	0.00149703079375	-9.607687500000003E-5	1.406028407858456E-4	3.1912247242646575E-6
330.0	825.87244	3091.0	0.0072475355	-0.06004142	-8.788065E-4	7.155152941176468E-4	-1.3975513492647058E-4	4.7740715830449814E-5
331.06296	826.0	3108.0	0.0155390445	-0.017491832	4.877358235294117E-4	0.0025029169411764705	8.038484256055363E-5	1.051412733564014E-4
332.05295	825.0	3124.0	0.028912408	-0.01773258	8.3583521875E-4	-1.5046750000000152E-5	2.175621220128677E-5	-1.5737273069852943E-4
333.0	823.1068	3158.0	0.05175133	-0.05189728	6.717329999999999E-4	-0.0010048441176470585	-4.8265358455882404E-6	-2.9111687283737012E-5
334.0	822.2815	3174.0	0.049045555	-0.06106853	-1.6911093750000003E-4	-5.732031250000004E-4	-5.2552746093749995E-5	2.6977562040441134E-5
335.0	821.3993	3191.0	0.046174332	-0.06072937	-1.6889547058823525E-4	1.995058823529441E-5	1.2674524221457793E-8	3.489139489619381E-5
336.44806	821.0	3207.0	0.06903365	-0.043975536	0.0014287073750000002	0.0010471146249999997	9.985017784926472E-5	6.419775229779408E-5
337.368	818.63196	3224.0	0.07880286	-0.07922033	5.746594117647059E-4	-0.0020732231764705885	-5.0238115484429076E-5	-1.8354928243944637E-4
338.1296	817.87036	3241.0	0.0736806	-0.087998115	-3.013094117647061E-4	-5.163402941176468E-4	-5.152757785467129E-5	9.158134602076128E-5
340.06738	815.9326	3257.0	0.08517971	-0.10701865	7.186943750000004E-4	-0.0011887834375000003	6.375023667279416E-5	-4.2027696461397095E-5
343.86914	813.0873	3273.0	0.14520024	-0.14148019	0.003751283125	-0.00215384625	1.8953679687499998E-4	-6.0316425781249976E-5
347.6411	810.17944	3290.0	0.24965522	-0.19534214	0.006144410588235294	-0.0031683499999999995	1.4077220371972317E-4	-5.967669117647056E-5
352.22076	807.25977	3307.0	0.31973678	-0.21702771	0.004122444705882352	-0.0012756217647058833	-1.1893916955017306E-4	1.1133695501730095E-4
356.24927	804.37537	3323.0	0.33492804	-0.21862836	9.49453749999999E-4	-1.0004062499999883E-4	-1.9831193474264706E-4	7.347382123161778E-5
361.01694	802.4916	3340.0	0.31113482	-0.15895514	-0.0013996011764705885	0.003510189411764706	-1.381797015570934E-4	2.12366472750865E-4
365.90067	800.6998	3358.0	0.29358694	-0.103644535	-9.748822222222201E-4	0.003072811388888889	2.359549745824269E-5	-2.4298779048656508E-5
370.81415	797.72864	3374.0	0.30558196	-0.11851782	7.49688749999998E-4	-9.295803125E-4	1.0778568576388863E-4	-2.5014948133680556E-4
375.35553	796.8815	3390.0	0.29680508	-0.086821325	-5.485549999999992E-4	0.0019810309374999995	-8.114023437499982E-5	1.8191320312499997E-4
380.04572	794.98474	3406.0	0.29656005	-0.08499669	-1.5314374999998714E-5	1.1403968750000031E-4	3.332753906250003E-5	-1.1668695312499995E-4
385.76157	793.07947	3423.0	0.3092208	-0.092187375	7.447499999999999E-4	-4.2298147058823543E-4	4.470966911764697E-5	-3.158947988754328E-5
392.38498	791.20496	3439.0	0.37089467	-0.0987362	0.0038546168749999977	-4.0930156249999964E-4	1.9436667968749987E-4	8.549942555147371E-7
398.1323	789.2892	3456.0	0.40351778	-0.119719766	0.001919006470588236	-0.0012343274117647064	-1.1385943555363305E-4	-4.8530932309688636E-5
403.74506	787.41833	3473.0	0.39116308	-0.124486856	-7.267470588235292E-4	-2.804170588235295E-4	-1.5563256055363325E-4	5.611237370242217E-5
409.41602	785.52795	3489.0	0.350407	-0.113400586	-0.0025472549999999983	6.928918750000006E-4	-1.1378174632352932E-4	6.083180836397063E-5
416.1366	784.7158	3506.0	0.35019088	-0.08084867	-1.2712941176473049E-5	0.0019148185882352942	1.4909070934256033E-4	7.187804195501728E-5
427.326	783.77905	3523.0	0.5029253	-0.049196843	0.008984377647058825	0.0018618721764705882	5.292406228373705E-4	-3.114494809688588E-6
438.52588	784.0	3539.0	0.69911975	-0.006811039	0.012262153125000001	0.00264911275	2.0486096737132352E-4	4.920253584558823E-5
450.00192	784.0	3556.0	0.8149702	0.022067845	0.006814732352941173	0.001698757882352941	-3.2043651600346045E-4	-5.590322750865052E-5
459.2438	784.0	3572.0	0.7882551	0.031638168	-0.0016696937499999995	5.981451875000001E-4	-5.302766314338233E-4	-6.878829342830881E-5
467.06332	783.0	3589.0	0.5936581	-0.0014834671	-0.011446882352941178	-0.0019483314764705884	-5.751287413494811E-4	-1.4979274493944638E-4
472.9724	783.0	3606.0	0.37734932	-0.023095718	-0.01272404588235294	-0.0012713088764705882	-7.512726643598601E-5	3.982485882352943E-5
480.0	784.5	3622.0	0.28790256	0.010592397	-0.005590422500000001	0.0021055071875000003	4.4585146139705873E-4	2.110510039981618E-4
487.828	784.0	3639.0	0.33018532	0.037122093	0.00248722117647059	0.0015605703529411766	4.7515551038062296E-4	-3.2055107915224924E-5
497.40912	785.0	3655.0	0.467077	0.065919325	0.008555730000000001	0.001799827	3.792818014705882E-4	1.4953540441176461E-5
508.04538	786.0	3672.0	0.6297717	0.07763016	0.009570276470588238	6.888726470588237E-4	5.967920415224921E-5	-6.53502560553633E-5
519.31836	788.0531	3688.0	0.73305684	0.08949858	0.00645532125	7.417762499999994E-4	-1.9468470128676486E-4	3.306475183823481E-6
528.7176	788.9435	3705.0	0.7162379	0.091811	-9.893494117647094E-4	1.360247058823535E-4	-4.379218036332182E-4	-3.563244377162623E-5
536.26056	789.8152	3722.0	0.5919508	0.08611871	-0.0073110058823529405	-3.348405882352943E-4	-3.718621453287195E-4	-2.769795847750869E-5
544.5983	791.43933	3738.0	0.45315272	0.066623434	-0.00867488	-0.0012184547500000004	-8.524213235294118E-5	-5.522588511029413E-5
553.6618	794.2206	3755.0	0.4252086	0.114179224	-0.0016437717647058833	0.002797399411764706	4.1359460207612445E-4	2.3622671539792392E-4
565.0	796.5	3772.0	0.550737	0.1702208	0.007384023529411767	0.0032965632941176475	5.310467820069206E-4	2.9362581314878915E-5
575.2859	801.76196	3788.0	0.67307997	0.27640694	0.007646435624999996	0.006636633749999999	1.6400755974264327E-5	2.0875440349264697E-4
585.1681	805.4673	3805.0	0.70368606	0.30485967	0.0018003582352941194	0.0016736900000000022	-3.438869052768163E-4	-2.9193786764705867E-4
595.52673	810.31604	3821.0	0.6636027	0.30854955	-0.0025052100000000008	2.3061749999999867E-4	-2.690980147058825E-4	-9.019203125000022E-5
603.1004	815.0753	3838.0	0.54209834	0.31173122	-0.007147315294117646	1.8715705882352764E-4	-2.7306501730103795E-4	-2.5564965397924136E-6
608.7513	819.7512	3854.0	0.39427763	0.30863968	-0.009238794375000001	-1.9322124999999676E-4	-1.3071744255514723E-4	-2.3773644301470274E-5
614.35016	824.3502	3871.0	0.2717974	0.29873413	-0.007204719411764704	-5.826794117647083E-4	1.1965146842560573E-4	-2.2909303633218324E-5
619.95764	828.95764	3888.0	0.22048178	0.29501942	-0.0030185658823529433	-2.1851235294117707E-4	2.4624432525951535E-4	2.1421591695501837E-5
625.66925	833.6692	3904.0	0.25215077	0.27757168	0.0019793118750000022	-0.0010904837499999993	3.123673598345591E-4	-5.449821231617639E-5
632.71045	839.28284	3921.0	0.34673133	0.30501363	0.005563562352941176	0.001614232352941176	2.108382634083043E-4	1.5910094723183384E-4
641.81006	844.08606	3938.0	0.47089452	0.31381348	0.007303717058823528	5.176382352941175E-4	1.0236204152249132E-4	-6.450553633217991E-5
651.97345	848.5841	3954.0	0.615205	0.30297384	0.009019405000000001	-6.77477499999999E-4	1.0723049632352957E-4	-7.469473345588228E-5
661.39276	852.1571	3970.0	0.68093556	0.26095346	0.00410816	-0.002626273749999998	-3.069528125000001E-4	-1.2179976562499994E-4
667.8901	857.89014	3987.0	0.6154781	0.2627056	-0.00385043882352941	1.0306705882352692E-4	-4.6815287197231813E-4	1.6054945934256028E-4
672.6128	864.48376	4004.0	0.38549918	0.32498887	-0.013528171764705884	0.0036637217647058824	-5.692784083044985E-4	2.0945027681660915E-4
678.23486	872.72485	4020.0	0.22061169	0.45136523	-0.010305468125	0.007898522500000001	2.0141897748161776E-4	2.6467504595588246E-4
684.6192	883.2739	4037.0	0.21836594	0.6224031	-1.3210294117647006E-4	0.010061051176470588	5.984332461072664E-4	1.2720756920415216E-4
692.0	894.0	4054.0	0.34631994	0.7375357	0.0075267058823529406	0.006772505882352943	4.5051816608996536E-4	-1.9344384083044968E-4
700.9387	905.3264	4070.0	0.5080185	0.776814	0.010106160000000003	0.0024548937499999993	1.612158823529414E-4	-2.69850758272059E-4
710.5026	912.20215	4087.0	0.61291635	0.6588129	0.00617046176470588	-0.006941241176470586	-2.315116608996543E-4	-5.52713819204152E-4
718.4412	920.44116	4103.0	0.6123621	0.507613	-3.464062499999865E-5	-0.009449993750000003	-3.878188993566174E-4	-1.5679703584558857E-4
725.2088	929.348	4120.0	0.5199055	0.43300235	-0.0054386235294117645	-0.004388861764705883	-3.178813473183392E-4	2.977136461937718E-4
730.6316	941.1404	4137.0	0.38163346	0.5118232	-0.008133649411764709	0.004636520588235297	-1.5853093425605556E-4	5.309048442906577E-4
735.6728	954.85486	4153.0	0.24969733	0.74411076	-0.008246008124999999	0.014517972499999997	-7.022419577205636E-6	6.175907444852937E-4
739.3362	968.6765	4170.0	0.17595302	0.9417215	-0.004337900588235294	0.011624161176470589	2.2988867863321793E-4	-1.7022419550172986E-4
742.58307	978.3323	4187.0	0.14901377	0.88065684	-0.0015846617647058822	-0.0035920388235294114	1.6195522491349481E-4	-8.950705882352942E-4
744.45233	987.2616	4203.0	0.09779427	0.6462106	-0.003201218749999999	-0.014652890000000002	-1.0103481158088231E-4	-6.913031985294119E-4
747.3395	997.037	4220.0	0.08874047	0.46856153	-5.325764705882354E-4	-0.010449945294117646	1.569789576124567E-4	2.4723204152249156E-4
751.5152	1013.31836	4236.0	0.14139639	0.61627996	0.0032909950000000006	0.009232401874999997	2.3897321691176474E-4	0.0012301466980698527
754.2012	1027.8047	4253.0	0.17975275	0.87630326	0.002256256470588234	0.015295488235294122	-6.08669723183392E-5	3.5665213884083087E-4
754.9854	1040.898	4269.0	0.14794026	1.036884	-0.001988280625	0.010036296249999993	-2.652835684742646E-4	-3.2869949908088307E-4
757.8559	1049.4235	4286.0	0.118806966	0.8618706	-0.0017137231764705876	-0.010294905882352934	1.615043814878896E-5	-0.0011959530666089957
759.7674	1058.6045	4302.0	0.09292771	0.53247875	-0.0016174535000000002	-0.020586990625000003	6.0168547794117126E-6	-6.432552964154418E-4
761.6218	1070.3529	4319.0	0.09615324	0.4279453	1.8973705882352967E-4	-0.006149026470588237	1.0630532698961942E-4	8.49292009083045E-4
763.5463	1085.3705	4336.0	0.1163372	0.656388	0.0011872917647058824	0.013437805882352941	5.867968858131486E-5	0.0011521666089965399
765.4162	1100.3295	4352.0	0.110132806	0.9332541	-3.877746250000001E-4	0.01730413125	-9.844164935661766E-5	2.4164533547794118E-4
766.2842	1112.705	4369.0	0.06835959	1.0101341	-0.002457248	0.004522352941176468	-1.2173372794117646E-4	-7.518693122837372E-4
767.0	1123.0776	4386.0	0.053668585	0.82023025	-8.641767647058823E-4	-0.011170814705882345	9.371007266435986E-5	-9.231275086505184E-4
768.0	1132.4685	4402.0	0.036114182	0.5677581	-0.0010971501874999998	-0.015779509375	-1.4560838924632341E-5	-2.8804341681985346E-4
769.0	1147.0524	4418.0	0.03437195	0.543416	-1.088895000000002E-4	-0.001521381250000002	6.176629296874997E-5	8.911330078124999E-4
769.0	1164.424	4435.0	0.019867048	0.8269835	-8.532295294117645E-4	0.016680441176470585	-4.378470761245672E-5	0.001070695436851211
768.2443	1180.2896	4452.0	-0.020250123	1.1079408	-0.0023598335882352942	0.016526899999999997	-8.862376816608999E-5	-9.031833910034601E-6
766.3971	1190.0146	4468.0	-0.09617868	1.008542	-0.0047455348125000005	-0.006212424999999994	-1.4910632651654414E-4	-0.0014212078124999994
764.5	1201.0	4485.0	-0.160708	0.70904046	-0.0037958423529411756	-0.017617737647058828	5.58642623269897E-5	-6.709007439446373E-4
762.60205	1215.1838	4502.0	-0.17489113	0.5757329	-8.343017647058833E-4	-0.007841621176470588	1.7420826989619366E-4	5.750656747404847E-4
759.4098	1232.6559	4518.0	-0.18760143	0.7728485	-7.943937500000005E-4	0.012319725000000004	2.494250919117678E-6	0.001260084136029412
756.7362	1247.055	4535.0	-0.18944879	0.99180454	-1.086682352941172E-4	0.012879767058823524	4.0336794982699016E-5	3.294365051903064E-5
754.0083	1255.9834	4551.0	-0.19327623	0.95928866	-2.3921499999999922E-4	-0.0020322424999999963	-8.159172794117627E-6	-9.3200059742647E-4
749.1793	1262.8207	4568.0	-0.24103521	0.5735587	-0.0028093517647058827	-0.022689997647058827	-1.5118451557093431E-4	-0.0012151620674740488
745.40424	1269.1915	4585.0	-0.28254387	0.22169252	-0.0024416858823529397	-0.020698010588235293	2.1627404844290763E-5	1.1717570934256079E-4
739.86816	1277.553	4601.0	-0.32036936	0.17115705	-0.002364093125000001	-0.003158466875	4.849547334558665E-6	0.001096221482077206
734.29	1285.8501	4618.0	-0.3695683	0.34971243	-0.0028940552941176486	0.010503257647058825	-3.117424524221456E-5	8.036308542387544E-4
727.1581	1295.3024	4635.0	-0.41313088	0.5439804	-0.0025625047058823506	0.011427527647058825	1.9502975778546943E-5	5.436882352941174E-5
720.6793	1303.3207	4651.0	-0.4381977	0.5873949	-0.0015666762500000028	0.0027134062500000014	6.223927849264673E-5	-5.446325873161765E-4
714.0724	1310.9276	4668.0	-0.45727575	0.5301893	-0.0011222382352941151	-0.003365035294117652	2.6143412629758097E-5	-3.5755538494809723E-4
707.73694	1316.1973	4684.0	-0.42187122	0.38989744	0.0022127831249999994	-0.00876824125	2.0843883501838216E-4	-3.377003722426467E-4
699.2384	1321.8212	4701.0	-0.46092954	0.2963847	-0.0022975482352941196	-0.005500749411764705	-2.653136094290658E-4	1.9220540224913497E-4
691.57654	1325.7117	4717.0	-0.48989674	0.2092957	-0.0018104499999999982	-0.0054430625	3.0443639705882592E-5	3.6054319852940565E-6
683.68555	1328.7715	4734.0	-0.52075845	0.1595555	-0.0018153947058823523	-0.0029258941176470597	-2.9086505190318155E-7	1.4806872837370237E-4
676.3366	1332.3317	4750.0	-0.48914817	0.12823877	0.0019756424999999994	-0.001957295624999999	2.3693982536764698E-4	6.053740579044128E-5
669.92334	1336.0383	4767.0	-0.41600788	0.15024514	0.00430237	0.0012944923529411762	1.3686632352941178E-4	1.9128164576124562E-4
662.35956	1339.8202	4784.0	-0.39621207	0.1912278	0.001164459411764704	0.0024107447058823533	-1.845829757785468E-4	6.566190311418689E-5
654.8797	1342.28	4801.0	-0.41925803	0.20265087	-0.0013556447058823515	6.719452941176475E-4	-1.4824141868512094E-4	-1.0228231833910034E-4
645.17175	1345.1656	4817.0	-0.5064657	0.17857543	-0.005450479375000001	-0.0015047150000000002	-2.559271668198531E-4	-1.3604126838235298E-4
634.78625	1347.0427	4834.0	-0.6212949	0.11609817	-0.00675465882352941	-0.003675132941176471	-7.671643814878875E-5	-1.2767164359861593E-4
624.5967	1348.9005	4850.0	-0.6839887	0.079299964	-0.003918362500000001	-0.002299887875	1.7726852022058803E-4	8.595281663602945E-5
615.92847	1350.768	4867.0	-0.65901905	0.07372734	0.0014688029411764679	-3.278014117647058E-4	3.1689208477508646E-4	1.1600508607266437E-4
607.1088	1352.0	4883.0	-0.57295144	0.080204174	0.0053792256250000045	4.0480212500000005E-4	2.44401417738971E-4	4.578772104779412E-5
596.3625	1353.6062	4900.0	-0.5381656	0.06988087	0.0020462258823529386	-6.072531764705886E-4	-1.960588083910039E-4	-5.953266479238756E-5
583.6653	1354.0	4917.0	-0.652868	0.050910812	-0.006747199999999999	-0.0011158857647058822	-5.17260346020761E-4	-2.9919564013840805E-5
569.30676	1355.0	4934.0	-0.8207596	0.03490576	-0.009875976470588237	-9.414736470588235E-4	-1.8404567474048455E-4	1.0259536332179926E-5
559.79364	1352.7588	4950.0	-0.84781367	-0.055848796	-0.0016908793749999956	-0.00567215975	5.115685684742651E-4	-2.9566788143382355E-4
550.3757	1350.8751	4967.0	-0.69371116	-0.14369112	0.009064853529411762	-0.005167195529411765	6.326901708477504E-4	2.97037776816609E-5
544.04333	1348.0144	4983.0	-0.46752346	-0.22948796	0.01413673125	-0.005362302499999999	3.1699235753676483E-4	-1.2194185661764648E-5
535.60944	1346.1218	5000.0	-0.31257695	-0.22336942	0.009114500588235293	3.5991411764705754E-4	-2.9542533304498274E-4	3.3660097750865035E-4
523.63104	1342.4661	5016.0	-0.43039438	-0.20656979	-0.007363589375	0.0010499768750000006	-0.0010298806227022057	4.3128922334558946E-5
509.18527	1338.6244	5033.0	-0.74686694	-0.22003038	-0.018616032941176468	-7.917994117647056E-4	-6.619084450692039E-4	-1.0833978157439449E-4
495.0	1335.0	5050.0	-0.9781045	-0.25671643	-0.01360220941176471	-0.0021580029411764705	2.949307958477505E-4	-8.036491349480971E-5
484.8303	1331.1321	5066.0	-0.9450655	-0.26768517	0.0020649375000000025	-6.855462499999986E-4	9.791966819852945E-4	9.20285431985295E-5
476.8205	1328.4103	5083.0	-0.6784269	-0.22446474	0.015684623529411763	0.0025423782352941163	8.011580017301035E-4	1.8987791089965383E-4
466.81128	1325.5245	5099.0	-0.4630958	-0.16424073	0.013458193750000003	0.0037640006249999997	-1.3915186121323496E-4	7.635139935661771E-5
457.4527	1320.6716	5116.0	-0.41647458	-0.20456783	0.002742424705882354	-0.0023721823529411767	-6.303393555363323E-4	-3.6095193987889274E-4
446.4182	1314.2091	5133.0	-0.52077293	-0.3176285	-0.006135197058823531	-0.006650627647058822	-5.222130449826992E-4	-2.516732525951556E-4
435.90097	1307.7208	5149.0	-0.68450797	-0.44739062	-0.010233439999999996	-0.008110132500000002	-2.5614018382352907E-4	-9.121905330882374E-5
426.33453	1300.8007	5165.0	-0.6662263	-0.50365394	0.0011426043749999948	-0.003516457499999997	7.110027734374995E-4	2.8710468750000034E-4
419.0745	1294.0745	5182.0	-0.5470284	-0.48274925	0.007011641176470593	0.0012296876470588205	3.452374589100352E-4	2.7918500865051866E-4
412.5126	1287.5126	5199.0	-0.39947715	-0.43113852	0.008679485294117646	0.0030359252941176466	9.810847750865015E-5	1.0624927335640153E-4
408.17465	1281.762	5215.0	-0.24648152	-0.37994966	0.009562226875	0.00319930375	5.517134880514711E-5	1.0211153492647101E-5
403.39575	1276.0936	5232.0	-0.18132664	-0.33639467	0.00383264	0.0025620582352941187	-3.370345220588235E-4	-3.748503027681656E-5
398.542	1271.6947	5249.0	-0.17697723	-0.28596762	2.558476470588234E-4	0.0029662970588235312	-2.103995501730104E-4	2.3778754325259562E-5
393.81848	1266.8185	5265.0	-0.22356395	-0.24874696	-0.00291167	0.0023262912499999993	-1.9796985294117644E-4	-4.0000363051470746E-5
388.26926	1263.1794	5282.0	-0.2810677	-0.21853495	-0.0033825735294117625	0.0017771770588235285	-2.7700207612456627E-5	-3.230083477508652E-5
381.49954	1257.4995	5298.0	-0.3800612	-0.24188963	-0.006187093750000001	-0.0014596674999999993	-1.752825137867649E-4	-2.023027849264705E-4
376.84598	1251.1279	5315.0	-0.3804386	-0.3192802	-2.220000000000163E-5	-0.004552386470588236	3.626408088235294E-4	-1.8192464532871983E-4
371.24377	1243.073	5331.0	-0.3505197	-0.44734034	0.0018699312500000016	-0.00800375875	1.1825820312500021E-4	-2.157107674632352E-4
365.62036	1235.1605	5348.0	-0.32643497	-0.54164827	0.0014167488235294118	-0.00554752529411765	-2.6657789792387637E-5	1.4448432093425585E-4
362.3845	1225.4613	5365.0	-0.25657833	-0.6159792	0.004109214117647057	-0.004372407647058818	1.5838031141868499E-4	6.912456747404892E-5
359.74954	1215.7477	5381.0	-0.18230012	-0.6368991	0.004642388125000001	-0.0013074937500000064	3.3323375459558984E-5	1.9155711856617573E-4
356.79013	1206.4753	5398.0	-0.1259791	-0.62762403	0.003313001176470588	5.455923529411796E-4	-7.819923226643604E-5	1.0900506487889329E-4
355.97876	1199.9363	5415.0	-0.04261246	-0.5274587	0.004903920000000001	0.00589207823529412	9.358346020761253E-5	3.14499169550173E-4
355.0	1194.4819	5431.0	-0.01608483	-0.3904434	0.0016579768749999998	0.008563456249999997	-2.0287144531250007E-4	1.6696112591911729E-4
354.0	1188.7672	5448.0	-0.015308607	-0.25919822	4.5660176470588305E-5	0.007720304705882354	-9.484215873702421E-5	-4.959714965397899E-5
353.3705	1182.482	5464.0	-0.0014638182	-0.24291871	8.652993E-4	0.001017469374999998	5.122744522058823E-5	-4.1892720818014726E-4
354.0	1175.3486	5481.0	0.022207282	-0.33020842	0.0013924176588235293	-0.005134688823529411	3.1006962283737015E-5	-3.618916587370241E-4
354.0	1167.2173	5497.0	0.034286436	-0.46721956	7.549471250000003E-4	-0.008563196249999998	-3.984190836397056E-5	-2.142817141544117E-4
357.5809	1157.5477	5514.0	0.12726858	-0.57130444	0.005469537882352941	-0.006122640000000003	2.773288680795847E-4	1.435621323529409E-4
360.185	1149.26	5531.0	0.21650937	-0.6053481	0.005249458235294119	-0.002002568235294113	-1.2945861591695417E-5	2.4235716262975825E-4
365.1632	1141.8368	5547.0	0.30074805	-0.55233854	0.005264917499999999	0.0033130974999999938	9.662040441175165E-7	3.3222910845588167E-4
367.9198	1136.1202	5564.0	0.3060615	-0.42992425	3.1255588235294104E-4	0.007200840588235296	-2.913153892733564E-4	2.2869076989619428E-4
370.60693	1133.1965	5580.0	0.24363764	-0.23936597	-0.00390149125	0.0119098925	-2.633779457720588E-4	2.9431574448529396E-4
372.7438	1130.2562	5597.0	0.15216634	-0.08634536	-0.005380664705882352	0.009001212352941176	-8.701020328719718E-5	-1.7109883217993082E-4
374.61893	1127.7621	5614.0	0.1011064	-0.028535387	-0.003003525882352942	0.0034005866470588238	1.3983169550173E-4	-3.29448570934256E-4
376.46344	1125.5365	5630.0	0.06886736	-0.04857047	-0.00201494	-0.0012521926875	6.178661764705889E-5	-2.9079870840992647E-4
380.75702	1122.243	5647.0	0.15334086	-0.11041766	0.0049690294117647055	-0.00363807	4.108217301038062E-4	-1.403457242647059E-4
385.7907	1117.4729	5663.0	0.25270194	-0.2234898	0.006210067500000001	-0.007067008749999999	7.756488051470598E-5	-2.1430867187499994E-4
392.46384	1111.5361	5680.0	0.39975208	-0.32972857	0.008650008235294118	-0.006249339411764706	1.435259256055363E-4	4.8098196366781945E-5
397.065	1106.935	5697.0	0.428412	-0.37778008	0.0016858776470588237	-0.002826559411764707	-4.096547404844291E-4	2.0133999999999994E-4
401.85483	1102.1451	5713.0	0.3864146	-0.37294003	-0.002624837500000001	3.025031250000025E-4	-2.6941969669117655E-4	1.9556640854779435E-4
405.56705	1097.6494	5730.0	0.26668862	-0.28935358	-0.007042704705882354	0.004916849999999999	-2.5987454152249134E-4	2.714321691176468E-4
410.4051	1093.5948	5747.0	0.21265048	-0.24307054	-0.003178714117647058	0.002722531764705882	2.2729356401384094E-4	-1.2907754325259507E-4
416.22052	1089.8898	5763.0	0.2574606	-0.21304674	0.002800632499999999	0.0018764874999999993	3.7370916360294105E-4	-5.287776654411768E-5
423.84116	1086.0795	5780.0	0.39651623	-0.21172434	0.008179742941176474	7.778823529411772E-5	3.16418261245675E-4	-1.0580583910034598E-4
431.15833	1082.4208	5797.0	0.49007997	-0.2029637	0.005503749411764703	5.153317647058832E-4	-1.5741138408304536E-4	2.5737854671280323E-5
438.869	1079.7827	5813.0	0.53891975	-0.18252194	0.0030524862500000034	0.0012776100000000002	-1.532039476102937E-4	4.764238970588231E-5
445.2952	1076.9016	5830.0	0.4900486	-0.16433616	-0.0028747735294117663	0.0010697517647058814	-3.4866233996539824E-4	-1.2226955017301107E-5
451.8978	1075.034	5846.0	0.42445433	-0.11950896	-0.004099641875000001	0.0028017000000000007	-7.655427159926464E-5	1.0824676470588246E-4
458.3244	1073.169	5863.0	0.36108056	-0.07999106	-0.0037278688235294114	0.0023245823529411762	2.186900302768172E-5	-2.8065743944636736E-5
464.21146	1072.2628	5879.0	0.34306443	-0.046788085	-0.0011260081250000012	0.0020751859375	1.6261629365808814E-4	-1.5587275965073504E-5
469.88748	1072.0	5896.0	0.32830584	-0.016016759	-8.681523529411742E-4	0.0018100780000000001	1.5167986591695707E-5	-1.5594584558823534E-5
475.56888	1072.523	5913.0	0.327678	0.032149125	-3.6931764705881804E-5	0.002833287294117647	4.8895328719723085E-5	6.0188782006920415E-5
482.65656	1073.0	5929.0	0.35608748	0.0749838	0.0017755924999999992	0.0026771671875	1.1328276654411756E-4	-9.75750666360294E-6
489.8818	1074.2205	5946.0	0.41580856	0.09647676	0.003513004705882352	0.0012642917647058818	1.0220071799307957E-4	-8.311031898788932E-5
497.70087	1076.1752	5962.0	0.48429057	0.12404465	0.004280125624999999	0.0017229931250000007	4.794505744485294E-5	2.8668835018382432E-5
506.0992	1078.0199	5979.0	0.52506983	0.14115901	0.0023987799999999992	0.0010067270588235292	-1.1066738970588233E-4	-4.213329801038068E-5
513.5426	1080.7712	5996.0	0.52446705	0.16622144	-3.545764705881847E-5	0.0014742605882352938	-1.4319044982698929E-4	2.7501972318339097E-5
520.0	1082.5	6017.0	0.4925807	0.18362336	-0.001518397619047622	8.286628571428579E-4	-7.061618914232398E-5	-3.0742749099639806E-5
527.12396	1087.416	6034.0	0.42230156	0.22182769	-0.004134067058823528	0.0022473135294117635	-1.538629082221121E-4	8.345003954522973E-5
532.19684	1091.1968	6049.0	0.32611674	0.26180658	-0.0064123213333333335	0.0026652593333333346	-1.5188361830065371E-4	2.7863053594771407E-5
535.98834	1094.9883	6062.0	0.21802074	0.27335906	-0.008315076923076925	8.886523076923059E-4	-1.463658145956609E-4	-1.3666207889546374E-4
538.36615	1098.7323	6078.0	0.12905844	0.2574728	-0.00556014375	-9.92891249999999E-4	1.7218332331730784E-4	-1.1759647235576906E-4
541.16565	1103.4971	6095.0	0.07903932	0.262239	-0.002942301176470588	2.8036470588235286E-4	1.5399073961937714E-4	7.489740916955011E-5
544.1964	1106.0981	6112.0	0.09499178	0.2322971	9.3838E-4	-0.0017612882352941173	2.282753633217993E-4	-1.2009723183391002E-4
545.97614	1109.9523	6128.0	0.09595597	0.2151471	6.026187500000023E-5	-0.001071875	-5.488238281249999E-5	4.3088327205882335E-5
547.87366	1112.8737	6145.0	0.10345629	0.1907769	4.4119529411764736E-4	-0.0014335411764705888	2.240784818339101E-5	-2.127448096885817E-5
548.7758	1115.7758	6162.0	0.07222873	0.16161071	-0.001836915294117647	-0.001715658235294118	-1.3400650519031145E-4	-1.659512110726643E-5
550.0	1118.6782	6178.0	0.04451891	0.15212274	-0.0017318637500000002	-5.92998124999999E-4	6.56572150735293E-6	7.016625689338244E-5
551.0	1120.5265	6195.0	0.032530066	0.13649558	-7.052261176470587E-4	-9.19244705882353E-4	6.039044896193773E-5	-1.9190975346020824E-5
551.0	1122.4833	6212.0	0.017044742	0.09482581	-9.10901411764706E-4	-0.002451162941176471	-1.2098546712802778E-5	-9.011283737024225E-5
552.5	1123.5	6228.0	0.031061016	0.09031007	8.760171249999999E-4	-2.822337499999994E-4	1.1168240854779411E-4	1.355580744485295E-4
551.0	1125.1504	6244.0	-0.028358083	0.05200241	-0.0037136936875	-0.0023942287500000005	-2.8685692578125E-4	-1.3199968750000007E-4
549.9244	1126.0	6261.0	-0.070566446	0.042831253	-0.0024828448823529417	-5.394798235294117E-4	7.240287089100344E-5	1.091028780276817E-4
550.0	1127.9326	6278.0	-0.075335	0.060214423	-2.805031764705879E-4	0.0010225394117647061	1.295495121107267E-4	9.188348442906576E-5
549.0	1130.6102	6294.0	-0.067476034	0.10691089	4.911853749999997E-4	0.0029185291874999995	4.8230534466911725E-5	1.1849936098345583E-4
547.2653	1134.4694	6311.0	-0.072420366	0.20087175	-2.9084305882352916E-4	0.005527109411764705	-4.600167257785464E-5	1.534458955449827E-4
545.3876	1139.8373	6327.0	-0.119006544	0.3190858	-0.0029116361250000004	0.007388378124999999	-1.6379956663602945E-4	1.1632929457720587E-4
545.0	1145.5	6344.0	-0.10744721	0.4022609	6.79960823529412E-4	0.004892652941176471	2.1127040873702426E-4	-1.4680736375432518E-4
542.56635	1152.301	6361.0	-0.11419776	0.45821688	-3.970911764705879E-4	0.0032915282352941186	-6.3356E-5	-9.418380622837367E-5
540.68365	1156.6327	6378.0	-0.10928851	0.4120029	2.887794117647053E-4	-0.002718469411764705	4.0345328719723134E-5	-3.5352927335640137E-4
538.8378	1161.3243	6394.0	-0.11399534	0.3229682	-2.941768749999997E-4	-0.005564668750000001	-3.643476792279406E-5	-1.7788745863970602E-4
535.9317	1166.0684	6410.0	-0.15299031	0.2549631	-0.0024371856249999994	-0.004250318749999999	-1.3393804687499998E-4	8.214687500000015E-5
533.12384	1170.8142	6427.0	-0.18261907	0.22677183	-0.0017428682352941178	-0.0016583099999999994	4.084219939446362E-5	1.5247110294117644E-4
529.41	1175.59	6444.0	-0.22313406	0.27946228	-0.002383234705882353	0.0030994382352941175	-3.766861591695502E-5	2.798675432525951E-4
523.95087	1180.3661	6460.0	-0.29733747	0.29600403	-0.004637713125	0.0010338593749999979	-1.4090490119485292E-4	-1.2909867876838247E-4
518.2014	1184.1991	6477.0	-0.37521893	0.26718313	-0.004581262352941177	-0.0016953470588235283	3.3206336505189812E-6	-1.6054155493079567E-4
512.5148	1187.9901	6494.0	-0.41069523	0.22973242	-0.0020868411764705893	-0.0022029829411764706	1.4673065743944633E-4	-2.9860934256055424E-5
506.64175	1191.6791	6510.0	-0.4056137	0.19927496	3.1759562500000005E-4	-0.0019035912499999995	1.5027730009191184E-4	1.8711980698529442E-5
502.21042	1193.2632	6527.0	-0.3449265	0.14016904	0.003569835294117647	-0.003476818823529412	1.9130821583044982E-4	-9.254279844290664E-5
498.8779	1195.061	6543.0	-0.25257447	0.08553691	0.005772001875000002	-0.003414508125	1.376354113051472E-4	3.894418658088259E-6
494.034	1197.983	6560.0	-0.23119834	0.08718703	0.0012574194117647055	9.706588235294146E-5	-2.655636743079586E-4	2.0656317690311422E-4
489.2903	1198.8549	6576.0	-0.24316423	0.06883249	-7.478681250000004E-4	-0.0011471587500000002	-1.2533047104779414E-4	-7.776403952205885E-5
486.22623	1200.7738	6593.0	-0.23117717	0.07877762	7.051211764705895E-4	5.850076470588242E-4	8.54699589100347E-5	1.0189214100346026E-4
483.33963	1201.6604	6610.0	-0.19617562	0.068585955	0.0020589147058823524	-5.995097058823531E-4	7.963491349480958E-5	-6.967749134948102E-5
481.48526	1203.0	6626.0	-0.11521921	0.05422412	0.0050597756249999995	-8.976146875000002E-4	1.8755380744485295E-4	-1.8631561351102942E-5
479.5564	1204.4436	6643.0	-0.058902778	0.062107317	0.003312731294117647	4.6371747058823536E-4	-1.0276731358131485E-4	8.007836224048444E-5
477.70892	1205.291	6659.0	-0.05696772	0.06288094	1.2094112500000021E-4	4.835143749999963E-5	-1.9948688556985293E-4	-2.5960377068014733E-5
476.5	1205.0	6676.0	-0.08213215	0.035606712	-0.0014802605882352942	-0.0016043663529411764	-9.418833607266438E-5	-9.721869355536329E-5
474.93692	1205.0	6693.0	-0.06680718	-0.006962104	9.014688235294122E-4	-0.0025040479999999996	1.4010173010380628E-4	-5.29224498269896E-5
473.5	1206.5	6709.0	-0.07836773	0.0027476796	-7.225343750000002E-4	6.06861475E-4	-1.0150019990808827E-4	1.9443184218749998E-4
472.19794	1206.0	6726.0	-0.06433995	0.0013393416	8.251635294117641E-4	-8.284341176470589E-5	9.104105320069202E-5	-4.057087569204152E-5
471.1371	1206.0	6742.0	-0.063996516	0.006392013	2.1464625000000223E-5	3.157919625E-4	-5.023118152573524E-5	2.4914710891544116E-5
469.42	1206.0	6759.0	-0.07700822	-1.5805473E-4	-7.653943529411764E-4	-3.852981017647059E-4	-4.628582223183392E-5	-4.1240592015570936E-5
467.51764	1206.0	6776.0	-0.09972201	-0.020696176	-0.0013361052941176469	-0.0012081247805882354	-3.357123183391003E-5	-4.8401569342560564E-5
464.254	1204.627	6792.0	-0.15851009	-0.042623606	-0.0036742549999999995	-0.001370464375	-1.4613435661764705E-4	-1.0146224650735291E-5
461.44778	1205.0	6809.0	-0.20469032	-0.038818512	-0.00271648411764706	2.2382905882352953E-4	5.6339463667819977E-5	9.378196669550175E-5
458.85257	1203.8525	6825.0	-0.21666086	-0.048413444	-7.481587500000001E-4	-5.9968325E-4	1.2302033547794124E-4	-5.14695193014706E-5
454.9111	1202.9556	6842.0	-0.22694805	-0.060850825	-6.051288235294119E-4	-7.316106470588233E-4	8.41352508650519E-6	-7.760435121107255E-6
449.40958	1202.1365	6859.0	-0.27982098	-0.06259679	-0.0031101723529411754	-1.0270382352941188E-4	-1.4735550173010375E-4	3.699451903114185E-5
444.76105	1200.2537	6875.0	-0.3257335	-0.092641085	-0.0028695325000000008	-0.0018777684375	1.5039990808823417E-5	-1.1094153837316175E-4
439.966	1199.322	6892.0	-0.34762463	-0.10744784	-0.0012877135294117636	-8.709855882352944E-4	9.304817474048454E-5	5.922252054498268E-5
436.8785	1198.0	6908.0	-0.28955564	-0.093212344	0.003629311874999999	8.897185E-4	3.073140877757352E-4	1.100440055147059E-4
434.55728	1198.0	6925.0	-0.17077868	-0.050491333	0.006986880000000001	0.0025130006470588237	1.9750400735294127E-4	9.548718512110728E-5
433.67358	1197.0	6942.0	-0.05161873	-0.029411143	0.007009408823529411	0.0012400111764705882	1.3252249134947306E-6	-7.488173356401384E-5
433.0	1197.0	6975.0	0.04252399	0.005182215	0.002852809696969697	0.0010482835757575758	-1.259575492896883E-4	-5.809927294333708E-6
431.5	1196.0	7008.0	-0.0017397774	-0.012509504	-0.001341326284848485	-5.361126969696971E-4	-1.2709502975206613E-4	-4.801200826446282E-5
431.0	1195.0	7041.0	-0.033996455	-0.044701822	-9.774750787878788E-4	-9.75524787878788E-4	1.1025794123048672E-5	-1.3315517906336088E-5
431.0	1194.0	7108.0	0.0	0.0	5.07409776119403E-4	6.671913731343284E-4	2.2162460521004207E-5	2.4518151656912182E-5
429.5	1194.0	7126.0	-0.11336775	-2.1372986E-4	-0.006298208333333334	-1.187388111111111E-5	-3.7808989496959644E-4	-3.772584745807997E-5
429.18137	1193.0	7158.0	0.042033374	-0.03901845	0.004856285125	-0.0012126475043750002	3.485779205729167E-4	-3.7524175726996534E-5
428.5	1193.0	7175.0	-0.023821808	-0.021865008	-0.0038738342352941176	0.0010090260000000003	-5.135364329584774E-4	1.306866767279412E-4
428.0	1191.3906	7194.0	-0.034500632	-0.054788306	-5.620433684210528E-4	-0.001732805157894737	1.7430478246700343E-4	-1.4430690304709145E-4
426.5226	1190.5226	7207.0	-0.07265591	-0.062239733	-0.0029350213846153846	-5.73186692307692E-4	-1.8253677047648707E-4	8.920142042977269E-5
425.5	1189.5	7224.0	-0.09835511	-0.07616134	-0.001511717647058823	-8.189180588235291E-4	8.372374926803303E-5	-1.4454786265637477E-5
424.54944	1188.5494	7241.0	-0.08756403	-0.07519204	6.347694117647055E-4	5.701764705882308E-5	1.2626394463667815E-4	5.152562975778543E-5
423.8619	1188.0	7257.0	-0.05956676	-0.050834462	0.0017498293749999999	0.0015223486250000003	6.96912477022059E-5	9.158318612132357E-5
424.0	1186.9846	7273.0	-0.002615368	-0.040165167	0.003559462	6.668309374999997E-4	1.1310203906250002E-4	-5.346985546875004E-5
424.0	1186.0	7324.0	0.015638903	-0.02724138	3.5792688235294115E-4	2.5340758823529417E-4	-6.277519838523646E-5	-8.106340181660893E-6
423.0	1185.5652	7357.0	0.0	-0.11930559	-4.739061515151515E-4	-0.002789824545454546	-2.5207061632366444E-5	-9.221915556635878E-5
423.0	1184.5	7374.0	-5.9785023E-5	-0.119270146	-3.5167660588235293E-6	2.084941176471145E-6	2.7669963850372232E-5	1.6422996980182454E-4
423.91113	1184.0	7457.0	0.03761717	0.0	4.5393921714457824E-4	0.0014369897108433734	5.511517869920504E-6	1.7288009273095205E-5
424.0	1184.0	7473.0	0.0370185	0.0	-3.7416874999999725E-5	0.0	-3.070975575903612E-5	-8.981185692771084E-5
424.0	1183.0	7507.0	-0.02026757	-0.04404527	-0.0016848844117647059	-0.0012954491176470587	-4.8454927551903124E-5	-3.81014446366782E-5
425.0	1183.0	7589.0	0.0	0.0	2.47165487804878E-4	5.371374390243902E-4	2.3561584141092485E-5	2.234861654477377E-5
426.0	1182.0	7610.0	0.028432708	-0.028444981	0.0013539384761904762	-0.0013545229047619049	5.2703475637409436E-5	-9.007906398982357E-5
428.47354	1182.0	7639.0	0.08494549	0.014388586	0.0019487166206896551	0.001477019551724138	2.0509591189626858E-5	9.763939505124285E-5
430.35724	1181.0	7656.0	0.1222954	-0.032071795	0.002197053529411765	-0.0027329635882352944	1.460805345424175E-5	-2.476460670564372E-4
433.49124	1181.0	7674.0	0.19231756	-0.028195374	0.00389012	2.153567222222223E-4	9.405924836601306E-5	1.637955728031954E-4
435.16672	1178.8333	7689.0	0.18033682	-0.079908885	-7.987159999999993E-4	-0.0034475674	-3.125890666666666E-4	-2.441949414814815E-4
436.02295	1177.977	7706.0	0.08747874	-0.09214286	-0.00546224	-7.196455882352938E-4	-2.7432494117647063E-4	1.6046598892733565E-4
437.0	1177.1149	7723.0	0.059044175	-0.08148769	-0.0016726214705882355	6.267747058823524E-4	2.2291873702422145E-4	7.920119377162624E-5
437.8788	1176.1212	7739.0	0.016454535	-0.0772865	-0.0026618525	2.6257437500000046E-4	-6.182693933823527E-5	-2.2762520680146998E-5
438.0	1175.1678	7755.0	-0.010923904	-0.05748382	-0.0017111524374999998	0.0012376674999999998	5.941875390625E-5	6.0943320312499956E-5
438.0	1174.5403	7772.0	-0.0060735918	-0.0435982	2.853124823529412E-4	8.168011764705883E-4	1.1743911293252595E-4	-2.4756842560553616E-5
438.0	1174.0	7789.0	-0.017241685	-0.049973674	-6.569466588235294E-4	-3.750278823529415E-4	-5.542700830449827E-5	-7.010759169550176E-5
438.0	1174.0	7852.0	-0.017241685	-0.049973674	0.0	0.0	1.0427724743230626E-5	5.95282352941177E-6
