# Supplementary material for: Finger drawing on smartphone screens enables early Parkinson’s disease detection through hybrid 1D-CNN and BiGRU deep learning architecture
Source: PLoS One. 2025 Jul 14;20(7):e0327733. doi: 10.1371/journal.pone.0327733 (PMC12258557; doi:10.1371/journal.pone.0327733)
Supplement: S2 File — (ZIP) [file pone.0327733.s002.zip › Dataset/Wavy/healthy/029_HC_WAVE_R.txt]

734.2644	171.90576	0.0	0.0	0.0	0.0	0.0	0.0	0.0
745.70764	178.80511	17.0	0.684451	0.33673713	0.04026182352941177	0.019808066470588234	0.0023683425605536333	0.0011651803806228373
761.0874	186.92963	33.0	0.97351956	0.50953543	0.018066784999999995	0.010799893750000001	-0.0013871899080882357	-5.630107950367646E-4
781.4995	195.39981	50.0	1.2947307	0.67187274	0.018894772941176467	0.009549253529411762	4.870517301038072E-5	-7.356707179930821E-5
801.76117	206.50607	66.0	1.4617789	0.74754167	0.010440512500000013	0.004729308125000005	-5.283912775735284E-4	-3.012465877757348E-4
818.3157	219.02328	83.0	1.3925071	0.81889355	-0.004074811764705888	0.004197169411764701	-8.538426038062295E-4	-3.130227724913552E-5
838.97253	237.8841	100.0	1.2945361	1.0161756	-0.005763000000000002	0.011604826470588234	-9.930519031141844E-5	4.357445328719725E-4
864.03656	257.0274	117.0	1.365839	1.2619736	0.004194288235294121	0.01445870588235294	5.857228373702425E-4	1.6787525951557093E-4
885.6167	272.69336	133.0	1.4417461	1.3198237	0.00474419375	0.003615631250000001	3.436909466911746E-5	-6.776921645220587E-4
902.423	288.48712	150.0	1.3506391	1.1508656	-0.00535923529411765	-0.009938711764705883	-5.943193555363324E-4	-7.973142949826991E-4
919.0124	304.1358	166.0	1.0885911	0.95482403	-0.016378000000000004	-0.012252598124999993	-6.886727941176471E-4	-1.4461789751838187E-4
932.02826	317.02826	183.0	0.7474363	0.7805402	-0.020067929411764697	-0.010251990000000002	-2.1705467128027607E-4	1.1768283088235238E-4
942.0989	327.09888	199.0	0.53681535	0.66993564	-0.013163809375000002	-0.006912784999999998	4.3150750229779345E-4	2.087003125000003E-4
949.2057	334.2057	216.0	0.3768981	0.4717478	-0.00940689705882353	-0.011658108235294121	2.2099484212802773E-4	-2.791366608996543E-4
954.2524	339.25238	233.0	0.20154035	0.22890058	-0.010315161764705883	-0.014285130588235294	-5.3427335640138426E-5	-1.5453072664359837E-4
958.19073	345.78607	249.0	0.060638856	0.13929875	-0.008806343375000001	-0.005600114375	9.430114935661765E-5	5.428135133272059E-4
960.5	351.5	266.0	0.022839388	0.19516975	-0.002223498117647059	0.003286529411764706	3.8722619160899653E-4	5.227437521626297E-4
962.5	357.5	282.0	0.0038555963	0.28748885	-0.00118648698125	0.005769943750000001	6.48131960248162E-5	1.5521339613970594E-4
963.0	363.30902	299.0	-0.016121786	0.34528884	-0.0011751401352941176	0.003399999411764704	6.674615268166091E-7	-1.3940849048442924E-4
962.60455	368.1864	315.0	-0.052775085	0.32269418	-0.0022908311875	-0.0014121662499999993	-6.973069076286765E-5	-3.0076035386029395E-4
961.664	374.008	332.0	-0.10501331	0.30472577	-0.003072836764705882	-0.0010569652941176465	-4.600032807093424E-5	2.089417387543252E-5
959.7485	380.00598	349.0	-0.15815943	0.3294685	-0.003126242352941176	0.0014554547058823525	-3.141505190311392E-6	1.477894117647058E-4
957.7972	385.6084	365.0	-0.1848655	0.36109316	-0.001669129375	0.0019765412500000017	9.10695611213235E-5	3.2567909007353074E-5
954.7181	392.56378	382.0	-0.200423	0.3987139	-9.151470588235295E-4	0.002212984705882352	4.435190095155708E-5	1.3908438581314727E-5
951.8343	397.1657	398.0	-0.20709603	0.37419206	-4.170643749999998E-4	-0.001532615000000001	3.113016773897061E-5	-2.3409998161764707E-4
949.07263	402.89105	415.0	-0.2085646	0.33987334	-8.638647058823544E-5	-0.0020187482352941157	1.945164143598614E-5	-2.8596072664359683E-5
945.0752	408.8872	431.0	-0.23147818	0.32128257	-0.001432098750000001	-0.0011619231250000021	-8.410701746323535E-5	5.35515693933821E-5
938.55237	415.44763	448.0	-0.3117221	0.3476793	-0.0047202305882352935	0.0015527488235294138	-1.9341951989619368E-4	1.5968658520761268E-4
931.62036	422.37964	465.0	-0.4259627	0.40012184	-0.006720035294117649	0.003084855294117646	-1.1763557093425619E-4	9.01239100346019E-5
923.7802	430.2198	481.0	-0.5367652	0.48019075	-0.006925156250000002	0.005004306875	-1.2820059742647057E-5	1.1996572380514709E-4
916.3558	436.91534	498.0	-0.55334723	0.47502849	-9.754135294117597E-4	-3.0366235294117494E-4	3.499848659169554E-4	-3.122334839965397E-4
908.1914	444.10645	515.0	-0.54484195	0.46679765	5.003105882352911E-4	-4.8416705882353044E-4	8.680730103806181E-5	-1.0617923875432676E-5
899.3919	451.6081	531.0	-0.53341675	0.4427793	7.140750000000015E-4	-0.0015011468750000014	1.33602757352944E-5	-6.356123851102943E-5
891.01105	457.79333	548.0	-0.5367955	0.41456804	-1.9874999999999917E-4	-0.0016594858823529388	-5.369558823529416E-5	-9.314059256055143E-6
884.5	463.5	564.0	-0.4975664	0.36659768	0.0024518187499999976	-0.002998147500000003	1.656605468749998E-4	-8.36663511029415E-5
872.2184	469.3908	581.0	-0.5553984	0.33151755	-0.003401882352941173	-0.002063537058823529	-3.4433535899653945E-4	5.497708477508671E-5
858.12866	475.2306	598.0	-0.73634	0.3105324	-0.010643623529411768	-0.0012344205882352946	-4.259847750865056E-4	4.877155709342554E-5
844.5567	481.04712	615.0	-0.90282136	0.3198674	-0.009793021176470589	5.491176470588258E-4	5.0035432525951684E-5	1.0491401384083061E-4
832.1957	487.90216	631.0	-0.9479814	0.3805951	-0.0028225024999999973	0.0037954812499999997	4.3565741727941197E-4	2.0289772518382337E-4
820.21387	493.7655	647.0	-0.83787006	0.38562423	0.00688195875	3.1432062499999955E-4	6.065288281249998E-4	-2.175725390625E-4
805.07367	501.4117	664.0	-0.7866344	0.42106858	0.0030138623529411776	0.002084961764705883	-2.2753508217993073E-4	1.0415536115916961E-4
785.2419	509.30330000000004	681.0	-1.0074763	0.468771	-0.012990700000000003	0.002806024705882351	-9.414448442906576E-4	4.2415467128027536E-5
766.6252	516.16656	697.0	-1.2338848	0.47165647	-0.01415053125	1.8034187500000007E-4	-7.248945312499989E-5	-1.6410517693014694E-4
750.2244	522.9252	714.0	-1.2806154	0.46241948	-0.0027488588235294155	-5.433523529411765E-4	6.706866133217991E-4	-4.257024870242215E-5
729.1013	529.5151	730.0	-1.2293425	0.41837284	0.003204556250000004	-0.002752914999999998	3.720884420955887E-4	-1.3809766544117634E-4
702.42395	535.6714	747.0	-1.3744551	0.3606698	-0.00853603529411765	-0.0033942964705882374	-6.906230320069208E-4	-3.772832179930819E-5
684.24554	540.6886	764.0	-1.4600594	0.32079923	-0.005035547058823527	-0.002345327647058823	2.0591107266436013E-4	6.170404844290673E-5
662.44244	545.5559	780.0	-1.4213887	0.27510303	0.0024169187499999967	-0.002856012499999998	4.6577911305147024E-4	-3.191780330882342E-5
640.30304	549.3995	797.0	-1.3486699	0.22330867	0.00427757647058824	-0.003046727058823532	1.0945045415224962E-4	-1.121850346020789E-5
620.98236	552.66864	813.0	-1.1977508	0.17861253	0.009432443750000005	-0.0027935087499999997	3.221792049632353E-4	1.5826144301470764E-5
601.4614	557.88464	830.0	-1.1301934	0.18777831	0.003973964705882346	5.391635294117655E-4	-3.2108700259515647E-4	1.9603954584775088E-4
578.7537	562.1357	847.0	-1.2551876	0.24486859	-0.0073525999999999965	0.003358251764705882	-6.66268512110726E-4	1.6582871972318334E-4
560.9437	566.5211	864.0	-1.1846397	0.2694945	0.004149876470588235	0.0014485829411764722	6.766162629757784E-4	-1.1233346020761234E-4
544.43134	570.793	880.0	-1.0827472	0.28736103	0.006368281249999996	0.0011166581249999995	1.3865029871323506E-4	-2.0745301011029543E-5
521.16714	575.8055	897.0	-1.1316944	0.28973922	-0.0028792470588235274	1.3989352941176484E-4	-5.439722534602072E-4	-5.7456740916954986E-5
499.28885	580.6185	913.0	-1.2333069	0.28464735	-0.006350781250000007	-3.182418749999999E-4	-2.1697088694852995E-4	-2.8633462775735296E-5
482.62598	585.7913	930.0	-1.2414309	0.30644327	-4.778823529411646E-4	0.0012821129411764688	3.4546464100346127E-4	9.41385185986158E-5
460.84753	590.35876	946.0	-1.2800242	0.3006855	-0.0024120812500000033	-3.598606249999997E-4	-1.2088743106617742E-4	-1.0262334788602928E-4
438.63818	596.3714	963.0	-1.2777797	0.32430413	1.3202941176470486E-4	0.00138933117647059	1.4965356833910047E-4	1.0289363538062293E-4
419.53415	603.20703	979.0	-1.236517	0.37771276	0.002578918749999992	0.0033380393749999973	1.5293058363970545E-4	1.2179426240808795E-4
402.98264	609.0058	996.0	-1.1520876	0.4102597	0.004966435294117653	0.0019145258823529427	1.4044214965398005E-4	-8.373608780276792E-5
382.44577	614.8663	1012.0	-1.0997866	0.40381047	0.0032688124999999957	-4.0307687500000175E-4	-1.0610142463235358E-4	-1.4485017233455903E-4
364.1581	619.6526	1029.0	-1.0239573	0.3478446	0.004460547058823535	-0.0032921099999999983	7.01020328719729E-5	-1.699431249999998E-4
347.64966	626.26685	1045.0	-1.0386627	0.31197459	-9.190874999999987E-4	-0.0022418756250000005	-3.3622715992647086E-4	6.563964843749986E-5
323.53238	636.026	1062.0	-1.1875824	0.43172708	-0.008759982352941176	0.0070442641176470585	-4.6122910899653983E-4	5.462435142733564E-4
297.94016	644.77496	1079.0	-1.4434296	0.581367	-0.01504983529411765	0.008802348235294117	-3.6999134948096903E-4	1.0341671280276816E-4
276.60443	654.36163	1095.0	-1.5405563	0.66149473	-0.006070418750000001	0.005007983125000004	5.612135340073531E-4	-2.3714781939338208E-4
253.53282	664.1113	1112.0	-1.5583228	0.67961335	-0.0010450882352941188	0.0010658011764705867	2.956076773356401E-4	-2.318930557958481E-4
232.08339	673.1852	1129.0	-1.421457	0.617076	0.008050929411764707	-0.0036786676470588263	5.350598615916956E-4	-2.790864013840831E-4
217.09068	680.95465	1145.0	-1.0735174	0.5276152	0.021746224999999994	-0.0055913000000000004	8.559559742647054E-4	-1.1953952205882339E-4
199.58432	688.9625	1162.0	-0.9057105	0.47318462	0.009870994117647065	-0.003201798823529409	-6.985429930795841E-4	1.405588927335642E-4
179.60498	699.1975	1178.0	-0.9326125	0.48774853	-0.0016813749999999988	9.102443750000008E-4	-7.220230698529415E-4	2.570026999080881E-4
163.0979	708.81384	1195.0	-0.9745636	0.55769855	-0.0024677117647058833	0.00411470705882353	-4.6255103806228496E-5	1.8849780493079583E-4
151.41118	717.32404	1211.0	-0.91409534	0.58582246	0.0037792662499999963	0.0017577443750000019	3.9043612591911745E-4	-1.473101677389705E-4
139.80908	725.99243	1228.0	-0.7275808	0.56410336	0.010971443529411765	-0.0012775941176470583	4.230692517301041E-4	-1.785493230968859E-4
126.083626	733.5236	1245.0	-0.5847447	0.48832107	0.008402123529411765	-0.004457781764705884	-1.511364705882353E-4	-1.870698615916956E-4
113.42568	742.3829	1261.0	-0.6292238	0.471937	-0.0027799437499999996	-0.0010240043750000018	-6.988792049632353E-4	2.1461108685661762E-4
101.7626	749.14246	1278.0	-0.72612065	0.4503581	-0.005699814705882355	-0.0012693470588235301	-1.7175711505190328E-4	-1.443192257785461E-5
93.09693	754.92725	1294.0	-0.6643131	0.38147902	0.0038629718750000028	-0.004304942499999999	5.976741613051474E-4	-1.897247150735293E-4
88.137436	759.86255	1311.0	-0.40697736	0.29302004	0.015137396470588234	-0.005203469411764707	6.632014467993077E-4	-5.285452422145342E-5
84.26534	765.6019	1327.0	-0.14331599	0.24313974	0.016478835625	-0.0031175187499999993	8.383994715073539E-5	1.3037191636029423E-4
81.38924	773.22156	1344.0	-0.008662963	0.310785	0.007920766294117648	0.00397913294117647	-5.034158429930795E-4	4.174500994809688E-4
79.25284	781.73584	1361.0	0.014422381	0.4595659	0.0013579614117647059	0.008751817647058827	-3.860473460207613E-4	2.8074615916955044E-4
77.26888	789.92444	1377.0	-0.010310397	0.55660415	-0.001545798625	0.006064890624999996	-1.8148500229779412E-4	-1.6793293887867693E-4
77.0	797.0492	1394.0	-0.021032354	0.56712055	-6.307033529411764E-4	6.186117647058812E-4	5.382913365051903E-5	-3.2036934472318325E-4
76.0	803.7964	1411.0	0.0023879267	0.47381145	0.0013776635705882354	-0.00548877058823529	1.1813923079584777E-4	-3.592577854671277E-4
77.0	808.56885	1427.0	0.048736356	0.33595902	0.00289677683125	-0.008615776875000002	9.494457879136029E-5	-1.9543789292279448E-4
77.0	811.5	1444.0	0.068582095	0.20354646	0.0011673964117647055	-0.007788974117647058	-1.0172825996972321E-4	4.8635456314879055E-5
79.42924	815.8585	1461.0	0.118109666	0.14024459	0.002913386529411765	-0.0037236394117647065	1.0270530103806232E-4	2.391373356401383E-4
80.35838	818.3584	1477.0	0.119617425	0.11117386	9.423493749999984E-5	-0.0018169206250000002	-1.7619697449448531E-4	1.1916992417279414E-4
83.28696	822.57385	1494.0	0.16903928	0.14291172	0.0029071679411764697	0.00186693294117647	1.6546664727508647E-4	2.1669726859861589E-4
86.55135	828.827	1510.0	0.19758438	0.26911902	0.001784068750000001	0.00788795625	-7.019369944852928E-5	3.763139568014706E-4
91.59691	835.7959	1527.0	0.27877888	0.39900798	0.00477614705882353	0.00764052705882353	1.7600460640138405E-4	-1.4554658304498236E-5
98.38079	843.38074	1543.0	0.3920098	0.5025771	0.007076932500000001	0.006473070000000001	1.4379909007352943E-4	-7.296606617647055E-5
108.413086	851.33044	1560.0	0.5760779	0.56356627	0.010827535294117648	0.0035875982352941197	2.206236937716263E-4	-1.6973363321799302E-4
117.967	859.97363	1577.0	0.7046667	0.5722458	0.007564047058823527	5.105605882352936E-4	-1.9196989619377184E-4	-1.8100221453287214E-4
128.88755	868.8876	1593.0	0.7717946	0.56246454	0.004195493750000001	-6.113287500000009E-4	-2.1053458180147035E-4	-7.01180836397059E-5
140.1926	878.32715	1610.0	0.7689162	0.5786912	-1.6931764705882044E-4	9.545094117647028E-4	-2.567536115916954E-4	9.210812716262962E-5
152.78673	888.1334	1626.0	0.764403	0.6067922	-2.820749999999997E-4	0.0017563125000000027	-7.047334558823703E-6	5.011269301470624E-5
169.8626	900.5038	1643.0	0.8901192	0.6759057	0.0073950705882352905	0.004065500000000003	4.515967993079582E-4	1.3583455882352943E-4
189.22292	914.7783	1660.0	1.1495963	0.81973237	0.015263358823529413	0.008460392352941173	4.62840484429066E-4	2.5852307958477473E-4
207.24234	929.8551	1676.0	1.294293	0.9626619	0.009043543749999994	0.008933095624999998	-3.8873844209558867E-4	2.954395450367655E-5
223.59964	944.3552	1693.0	1.2583838	1.0276339	-0.002112305882352933	0.003821882352941185	-6.562264489619368E-4	-3.006596042387537E-4
243.49475	957.2969	1710.0	1.1705096	0.9547585	-0.005169070588235301	-0.004286788235294126	-1.7980968858131579E-4	-4.7698062283737125E-4
264.48299	968.9907	1726.0	1.1705731	0.78257596	3.968749999999632E-6	-0.01076140875	3.233149586397063E-4	-4.046637821691171E-4
283.9964	983.49744	1743.0	1.2402099	0.7276945	0.0040962823529411795	-0.0032283211764705844	2.407243295847753E-4	4.431227984429068E-4
303.12555	996.62537	1760.0	1.2618392	0.7532767	0.0012723117647058866	0.001504835294117647	-1.6611591695501722E-4	2.7842096885813124E-4
326.12018	1009.4033999999999	1776.0	1.3074031	0.78391474	0.0028477437499999925	0.001914877500000002	9.846449908088161E-5	2.5627637867647188E-5
343.6211	1019.3105	1793.0	1.2144192	0.724593	-0.005469641176470582	-0.0034895141176470596	-4.892579368512102E-4	-3.1790538927335655E-4
362.24106	1026.8964	1809.0	1.1519942	0.5334146	-0.003901562499999997	-0.011948650000000005	9.800491727941156E-5	-5.286959926470591E-4
383.27063	1034.8257	1825.0	1.1581167	0.37442255	3.826562500000019E-4	-0.009937003124999996	2.6776367187499994E-4	1.2572792968750055E-4
408.22617	1044.4716	1842.0	1.3190361	0.39496195	0.009465847058823518	0.0012081999999999991	5.34305341695501E-4	6.556001838235292E-4
431.9777	1054.376	1859.0	1.4943596	0.5001346	0.010313147058823528	0.006186626470588234	4.984117647058877E-5	2.92848615916955E-4
458.33276	1065.714	1875.0	1.6790919	0.65194404	0.011545768750000004	0.009488089999999998	7.70388556985298E-5	2.0634147058823523E-4
482.25427	1074.7515	1892.0	1.6617227	0.69726354	-0.0010217176470588155	0.0026658529411764747	-7.392639057093423E-4	-4.013080622837366E-4
508.62042	1084.2068	1909.0	1.5779134	0.61987853	-0.004929958823529423	-0.004552059411764705	-2.298965397923887E-4	-4.2458307958477526E-4
537.19037	1092.398	1925.0	1.6517725	0.5360094	0.004616193750000011	-0.005241820625000004	5.966345358455897E-4	-4.3110075827206234E-5
561.83716	1099.2092	1941.0	1.669004	0.42709765	0.0010769687499999903	-0.006806984374999998	-2.212015625000013E-4	-9.782273437499963E-5
587.60455	1105.0581	1958.0	1.5994973	0.32965386	-0.004088629411764708	-0.005731987647058822	-3.038587153979234E-4	6.32351016435986E-5
612.848	1111.616	1975.0	1.5554335	0.29687348	-0.002591988235294117	-0.0019282576470588235	8.803771626297594E-5	2.2374882352941172E-4
637.59705	1119.2926	1991.0	1.4290203	0.32995906	-0.007900825	0.00206784875	-3.3180229779411767E-4	2.4975664981617647E-4
665.2386	1127.5852	2008.0	1.5165426	0.44289848	0.0051483705882352975	0.006643495294117644	7.675997404844292E-4	2.691556790657438E-4
689.87384	1135.8074	2025.0	1.5935767	0.53701305	0.0045314176470588295	0.005536151176470589	-3.62913494809687E-5	-6.513788927335623E-5
715.7945	1143.783	2041.0	1.5604069	0.54792804	-0.0020731125000000017	6.821868749999974E-4	-4.1278313419117695E-4	-3.0337276884191195E-4
742.0975	1152.5685	2058.0	1.5728536	0.5344739	7.321588235294071E-4	-7.914200000000001E-4	1.6501596020761228E-4	-8.668275735294103E-5
761.66394	1158.7992	2074.0	1.3980123	0.46613026	-0.010927581249999999	-0.0042714774999999955	-7.287337545955879E-4	-2.175035937499997E-4
782.4408	1163.4882	2091.0	1.2236971	0.34531057	-0.010253835294117641	-0.007107040588235296	3.9632115051903384E-5	-1.6679782871972354E-4
802.42316	1167.2847	2107.0	1.1172473	0.21533068	-0.006653112500000002	-0.008123743125	2.250451746323524E-4	-6.354390854779396E-5
818.8551	1171.2137	2124.0	0.9663971	0.13417481	-0.00887354117647059	-0.004773874705882353	-1.306134515570934E-4	1.9705108347750863E-4
833.4987	1175.1246	2141.0	0.8506095	0.14179155	-0.006811035294117647	4.480435294117637E-4	1.2132387543252608E-4	3.071716608996539E-4
848.9686	1178.9922	2157.0	0.8018227	0.19037944	-0.003049175000000001	0.0030367431250000014	2.3511626838235286E-4	1.6179372472426487E-4
865.3124	1183.8281	2174.0	0.80058527	0.25356048	-7.278999999999905E-5	0.0037165317647058806	1.750814705882354E-4	3.998756704152231E-5
880.0141	1186.8591	2190.0	0.87488467	0.25352985	0.004643712500000001	-1.914374999998497E-6	2.9478140625E-4	-2.3240288373161744E-4
891.08124	1190.6324	2207.0	0.8281926	0.21851471	-0.0027465923529411814	-0.002059714117647059	-4.347238148788931E-4	-1.210470436851212E-4
903.4082	1193.5452	2224.0	0.67250144	0.17795661	-0.00915830352941176	-0.002385770588235295	-3.771594809688576E-4	-1.9179792387543283E-5
917.6923	1197.4231	2240.0	0.6502829	0.17510547	-0.0013886587500000006	-1.781962499999984E-4	4.85602798713235E-4	1.3797339613970603E-4
932.5823	1200.6547	2257.0	0.7746705	0.1960281	0.007316917647058826	0.0012307429411764705	5.120927292387545E-4	8.2878775951557E-5
945.69104	1202.6151	2273.0	0.89188653	0.1799577	0.007326001874999995	-0.0010044000000000008	5.677642463230558E-7	-1.3969643382352945E-4
955.5	1206.0	2290.0	0.81101197	0.14812407	-0.0047573270588235255	-0.0018725664705882355	-7.107840549307953E-4	-5.1068615916954984E-5
965.9074	1209.9691	2306.0	0.6026004	0.18109693	-0.013025723125	0.0020608037499999995	-5.167747541360297E-4	2.458356387867647E-4
975.9509	1213.7804	2323.0	0.4936973	0.22339165	-0.006406064705882355	0.0024879247058823533	3.893916717128026E-4	2.512476211072669E-5
989.1669	1220.0834	2340.0	0.59140944	0.33292925	0.0057477729411764674	0.006443388235294119	7.149316262975777E-4	2.3267432525951563E-4
999.857	1225.9285	2356.0	0.68387306	0.40004864	0.005778976250000005	0.004194961875	1.950206801471096E-6	-1.4052664751838242E-4
1006.9147	1231.686	2373.0	0.61165833	0.40654397	-0.004247925294117647	3.820782352941156E-4	-5.898177378892736E-4	-2.2428727292387557E-4
1014.8113	1238.6085	2390.0	0.4613024	0.43297789	-0.008844466470588237	0.0015549364705882353	-2.7038477508650526E-4	6.89916608996541E-5
1019.2377	1247.5941	2407.0	0.28453973	0.48619273	-0.010397804117647059	0.0031302847058823553	-9.137280276816598E-5	9.266754325259529E-5
1023.098	1258.2941	2423.0	0.15412518	0.60437363	-0.008150909375	0.007386306249999999	1.4043092141544122E-4	2.6600134650735273E-4
1024.0	1269.2386	2439.0	0.045644592	0.72447234	-0.00678003675	0.007506169375000003	8.567953906249995E-5	7.491445312500294E-6
1025.0	1278.616	2456.0	-0.04272464	0.7440473	-0.005198190117647058	0.0011514682352941129	9.304980190311425E-5	-3.7380594939446414E-4
1024.0	1287.6915	2472.0	-0.13466902	0.65780795	-0.0057465237499999995	-0.005389959374999996	-3.4270852022058845E-5	-4.0883922564338183E-4
1022.1506	1294.5483	2489.0	-0.1732744	0.4914788	-0.002270904705882353	-0.009784067647058825	2.0444817906574393E-4	-2.584769571799311E-4
1019.41425	1298.5857	2506.0	-0.21748026	0.2966982	-0.0026003447058823535	-0.011457682352941175	-1.937882352941181E-5	-9.844792387543232E-5
1017.25543	1302.4891	2522.0	-0.22498266	0.14556223	-4.688999999999995E-4	-0.009445998125000002	1.3321529411764713E-4	1.2573026424632329E-4
1014.6284	1305.6858	2539.0	-0.2150765	0.08256034	5.827152941176469E-4	-0.0037059935294117643	6.185972318339097E-5	3.376473291522493E-4
1009.7213	1309.9181	2555.0	-0.2425502	0.089258246	-0.0017171062499999994	4.186191250000002E-4	-1.437388465073529E-4	2.5778829090073526E-4
1002.1946	1315.2444	2572.0	-0.35664046	0.20612833	-0.006711191764705882	0.006874710823529411	-2.937697361591696E-4	3.7977009991349477E-4
991.0	1323.0	2589.0	-0.59545827	0.38296726	-0.014048106470588233	0.010402289999999998	-4.3158321799307946E-4	2.0750465743944626E-4
977.64514	1333.3964	2605.0	-0.8612812	0.5828795	-0.016613933125	0.012494515000000001	-1.603641659007355E-4	1.307640625000002E-4
964.1016	1344.0703	2622.0	-1.0036098	0.74481577	-0.008372270588235295	0.00952566294117647	4.84803678633218E-4	-1.7463835640138414E-4
949.2661	1356.0504	2639.0	-1.0392246	0.8145441	-0.002094988235294121	0.004101666470588235	3.692519031141867E-4	-3.19058615916955E-4
928.06366	1365.3347	2655.0	-1.1710674	0.75122666	-0.008240175000000002	-0.003957339999999997	-3.840741727941176E-4	-5.036879044117645E-4
907.79895	1375.1005	2672.0	-1.3262131	0.63653564	-0.009126217647058813	-0.0067465305882353	-5.212015570934183E-5	-1.6407003460207665E-4
893.733	1381.724	2688.0	-1.2362328	0.47355267	0.005623768749999994	-0.010186435624999997	9.218741498161755E-4	-2.1499406479779358E-4
879.21484	1390.4907	2705.0	-1.0072801	0.41482955	0.013467805882352942	-0.0034543011764705893	4.614139489619381E-4	3.960079087370239E-4
860.21936	1400.3904	2722.0	-0.9018742	0.4746758	0.006200347058823532	0.003520367647058823	-4.2749757785467117E-4	4.1027463667820074E-4
842.9927	1410.004	2738.0	-0.9455858	0.5737538	-0.0027319750000000045	0.006192375	-5.58270128676471E-4	1.6700045955882355E-4
829.54175	1418.6388	2755.0	-1.0105144	0.6155634	-0.0038193294117646994	0.002459388235294118	-6.396202422145264E-5	-2.1958745674740483E-4
814.68616	1426.657	2771.0	-0.9317635	0.5576183	0.004921931249999997	-0.0036215687499999982	5.463287913602935E-4	-3.800598115808822E-4
797.7769	1433.4669	2788.0	-0.84527063	0.43794358	0.005087815882352938	-0.0070396894117647065	9.75791955017298E-6	-2.0106592128027695E-4
777.2048	1439.3386	2805.0	-1.0075605	0.33562863	-0.009546462941176474	-0.0060185264705882365	-8.608399307958478E-4	6.006840830449824E-5
760.8572	1444.4694	2821.0	-1.1916963	0.2742573	-0.011508487499999998	-0.003835708125	-1.2262653492647023E-4	1.3642614659926478E-4
744.2627	1449.2749	2837.0	-1.1785314	0.23938854	8.228062500000022E-4	-0.002179297499999998	7.70705859375E-4	1.0352566406250012E-4
723.983	1454.805	2854.0	-1.1321502	0.24110898	0.0027283058823529354	1.0120235294117586E-4	1.120882136678196E-4	1.3414705017301024E-4
705.8514	1460.0371	2871.0	-1.1262785	0.28865963	3.4539411764706744E-4	0.0027970970588235295	-1.4017128027681575E-4	1.5858204152249139E-4
690.3486	1466.8257	2887.0	-1.0603176	0.342417	0.004122556249999992	0.0033598356250000017	2.360726332720578E-4	3.517116038602951E-5
671.3763	1472.3871	2904.0	-1.0576203	0.3803907	1.5866470588236028E-4	0.0022337470588235293	-2.3317009083044892E-4	-6.624050389273367E-5
648.5647	1479.4784	2920.0	-1.1486204	0.40865332	-0.005687506250000002	0.0017664137499999975	-3.6538568474264765E-4	-2.9208331801470734E-5
625.6238	1486.1254	2937.0	-1.3638139	0.42673078	-0.012658441176470591	0.0010633799999999994	-4.1005499567474055E-4	-4.1354926470588125E-5
599.8234	1493.847	2954.0	-1.6137953	0.46988806	-0.01470478823529412	0.0025386635294117658	-1.20373356401384E-4	8.678138408304508E-5
566.9067	1499.5459	2971.0	-1.908545	0.43282163	-0.017338217647058816	-0.002180378235294117	-1.5490761245674686E-4	-2.775906920415225E-4
539.7743	1505.1532	2987.0	-1.9468865	0.3847272	-0.0023963437500000018	-0.0030059018750000013	9.338671185661759E-4	-5.159522748161778E-5
504.7544	1511.0409	3003.0	-2.0982802	0.3185323	-0.009462106250000005	-0.00413718125	-4.416101562500002E-4	-7.070496093749992E-5
476.31003	1516.7544	3020.0	-2.080115	0.297466	0.0010685411764705813	-0.0012391941176470578	6.194498486159168E-4	1.7046983131487897E-4
442.0713	1523.7479	3036.0	-1.997167	0.33815134	0.005184250000000015	0.002542833750000001	2.572318014705896E-4	2.3637674172794117E-4
415.87253	1530.4238	3053.0	-1.8657882	0.4059577	0.007728164705882354	0.003988609411764703	1.4964204152249054E-4	8.504562716262952E-5
385.51642	1539.329	3071.0	-1.7343787	0.49740985	0.007300527777777776	0.005080675000000001	-2.3757607116921043E-5	6.067031045751655E-5
359.54913	1547.9379	3086.0	-1.6006414	0.55386436	0.008915819999999996	0.003763633999999997	1.0768614814814804E-4	-8.780273333333358E-5
332.47928	1555.8055	3103.0	-1.5395579	0.5710389	0.0035931470588235334	0.0010102670588235335	-3.130984083044978E-4	-1.619627612456743E-4
303.17874	1564.3928	3120.0	-1.5687531	0.53743464	-0.0017173647058823516	-0.0019767211764705915	-3.123830449826991E-4	-1.7570519031141912E-4
282.90115	1571.8297	3136.0	-1.5256709	0.50639886	0.0026926374999999975	-0.0019397362499999973	2.756251378676468E-4	2.311557904412134E-6
262.5	1579.0	3153.0	-1.2621026	0.44197488	0.015504017647058822	-0.0037896458823529406	7.536105968858132E-4	-1.088182136678202E-4
243.0	1583.5	3170.0	-1.0726991	0.3381106	0.01114138235294118	-0.006109663529411767	-2.5662560553633187E-4	-1.36471626297578E-4
228.32779	1587.9181	3186.0	-0.81159866	0.2470335	0.016318777499999992	-0.00569231875	3.235871966911758E-4	2.6084048713235434E-5
216.56937	1592.8102	3203.0	-0.6553897	0.19987154	0.00918876235294118	-0.0027742329411764707	-4.1941265570934194E-4	1.7165210640138404E-4
204.15977	1600.0515	3219.0	-0.60132617	0.28565502	0.003378970624999998	0.0053614675	-3.631119829963238E-4	5.084812775735293E-4
191.85132	1606.7657	3236.0	-0.558939	0.38828194	0.0024933629411764725	0.0060368776470588244	-5.2094569636677976E-5	3.9730008650519104E-5
179.76031	1613.8264	3252.0	-0.6422714	0.46020567	-0.005208275000000005	0.004495233125000001	-4.8135237132352986E-4	-9.635278262867645E-5
170.21945	1619.4684	3269.0	-0.6273225	0.4463899	8.793470588235319E-4	-8.126923529411768E-4	3.58095415224914E-4	-3.122309104671281E-4
161.63728	1625.272	3286.0	-0.54586905	0.37978938	0.004791379411764708	-0.003917677647058824	2.3011955017301038E-4	-1.826461937716263E-4
155.0253	1630.9747	3302.0	-0.40579027	0.32387972	0.008754923749999997	-0.0034943537500000017	2.4772152113970556E-4	2.645774356617637E-5
148.07199	1636.928	3319.0	-0.319295	0.3212316	0.00508795705882353	-1.5577176470588094E-4	-2.1570392301038043E-4	1.9638717560553653E-4
143.35248	1641.765	3335.0	-0.24364077	0.31718537	0.004728389374999999	-2.52889374999999E-4	-2.2472980238970666E-5	-6.0698506433823785E-6
137.49058	1647.5094	3352.0	-0.24132068	0.31634888	1.3647588235294098E-4	-4.9205294117648416E-5	-2.7011255839100344E-4	1.198141652249121E-5
131.730705	1655.7821	3368.0	-0.2775542	0.37492406	-0.0022645949999999977	0.0036609487500000003	-1.5006693014705868E-4	2.3188462775735304E-4
124.97777	1666.5333	3385.0	-0.33895367	0.5446344	-0.0036117335294117655	0.009982961176470587	-7.924344290657458E-5	3.718830839100345E-4
118.92144	1681.5428	3401.0	-0.38741824	0.80636877	-0.0030290356250000025	0.016358398125	3.641861902573519E-5	3.984648092830883E-4
113.745605	1697.0176	3418.0	-0.3904299	1.0638719	-1.7715647058823362E-4	0.015147242941176479	1.6775759731833934E-4	-7.124442257785416E-5
111.0	1710.3771	3435.0	-0.277258	1.1073378	0.006657170588235293	0.0025568176470588204	4.020192387543251E-4	-7.406132525951564E-4
109.5	1720.5	3451.0	-0.10907147	0.906714	0.010511658125	-0.012538987500000001	2.4090547104779417E-4	-9.434878216911764E-4
110.47402	1730.3701	3468.0	0.06523137	0.6240402	0.010253108235294118	-0.016627870588235293	-1.520881704152248E-5	-2.40522534602076E-4
112.3835	1739.9175	3484.0	0.19453713	0.4467083	0.00808161	-0.011083243750000003	-1.357186397058824E-4	3.4653917738970566E-4
116.735306	1750.8383	3501.0	0.31050032	0.4858073	0.006821364117647059	0.002299941176470588	-7.413211072664358E-5	7.872461721453288E-4
123.82132	1761.3689	3518.0	0.44711822	0.5955481	0.00803634705882353	0.00645534117647059	7.146958477508657E-5	2.4443529411764716E-4
134.18998	1772.19	3534.0	0.6329154	0.667347	0.01161232375	0.00448743125	2.2349854319852938E-4	-1.2299437040441186E-4
143.80573	1782.9668	3551.0	0.731846	0.66093916	0.005819447058823528	-3.769317647058855E-4	-3.4075745242214545E-4	-2.861390008650521E-4
157.33902	1791.2119	3567.0	0.8488539	0.5822938	0.007312993750000003	-0.004915335	9.334666819852972E-5	-2.836502022058821E-4
177.82346	1801.9197	3584.0	1.0848285	0.5677571	0.013880858823529407	-8.550999999999975E-4	3.863450043252591E-4	2.388373529411766E-4
200.95305	1813.4766	3601.0	1.429482	0.6157127	0.020273735294117644	0.002820917647058823	3.760515570934257E-4	2.162363321799306E-4
226.07643	1826.5027	3617.0	1.7182442	0.7206831	0.018047637500000005	0.006560650000000001	-1.3913111213235247E-4	2.3373327205882365E-4
255.58275	1841.7107	3634.0	1.9364976	0.88257843	0.012838435294117649	0.009523254705882353	-3.064236591695503E-4	1.7427086505190302E-4
283.7172	1853.6868	3650.0	1.9603341	0.9340811	0.0014897812500000024	0.0032189168749999983	-7.092908777573529E-4	-3.9402111443014715E-4
319.20654	1864.562	3667.0	2.0484564	0.8112586	0.005183664705882352	-0.007224852941176467	2.1728726211072644E-4	-6.143394009515568E-4
356.3545	1877.623	3684.0	2.2888625	0.7053237	0.014141535294117644	-0.006231464705882356	5.269335640138407E-4	5.8434602076124176E-5
400.72955	1892.0334	3700.0	2.5895834	0.7226314	0.018795056249999997	0.0010817312500000023	2.908450597426471E-4	4.570747472426474E-4
453.46518	1908.7703	3717.0	3.0693638	0.88621485	0.028222376470588242	0.009622555882352939	5.545482482698968E-4	5.024014489619375E-4
534.5	1932.5	3733.0	4.190716	1.2639412	0.0700845125	0.023607896875000006	0.002616383501838235	8.740838120404417E-4
646.03723	1979.9631	3750.0	6.086412	2.1578298	0.1115115294117647	0.052581682352941174	0.002436883347750865	0.0017043403222318334
