# Supplementary material for: Finger drawing on smartphone screens enables early Parkinson’s disease detection through hybrid 1D-CNN and BiGRU deep learning architecture
Source: PLoS One. 2025 Jul 14;20(7):e0327733. doi: 10.1371/journal.pone.0327733 (PMC12258557; doi:10.1371/journal.pone.0327733)
Supplement: S2 File — (ZIP) [file pone.0327733.s002.zip › Dataset/Wavy/healthy/030_HC_WAVE_R.txt]

522.0	129.0	0.0	0.0	0.0	0.0	0.0	0.0	0.0
544.64734	137.87177	120.0	1.1787274	0.42863077	0.009822728333333334	0.003571923083333333	8.185606944444445E-5	2.9766025694444442E-5
565.1401	147.07004	136.0	1.2673867	0.6476711	0.00554120625	0.013690020625000004	-2.675951302083334E-4	6.323810963541669E-4
583.4075	155.6708	152.0	1.1026264	0.56897336	-0.010297518750000012	-0.0049186087500000045	-9.899203125000007E-4	-0.0011630393359375005
603.83215	164.57535	169.0	1.1431805	0.5672426	0.0023855352941176493	-1.018094117647025E-4	7.460620025951565E-4	2.8334113754325304E-4
624.46954	174.38782	186.0	1.2244399	0.59294	0.004779964705882352	0.0015116117647058812	1.4084878892733544E-4	9.49071280276814E-5
645.8326	184.41629	202.0	1.2663125	0.60105693	0.0026170375000000023	5.073081250000014E-4	-1.3518295036764685E-4	-6.276897748161749E-5
666.46814	193.98727	218.0	1.2994323	0.6125206	0.002069987500000009	7.164793749999954E-4	-3.4190624999999586E-5	1.3073203124999624E-5
677.6944	200.0	235.0	1.1303469	0.55064934	-0.00994620000000001	-0.0036394858823529403	-7.068345588235305E-4	-2.5623325043252565E-4
688.57007	204.47559	251.0	0.65456307	0.32413018	-0.029736489374999994	-0.0141574475	-0.001236893085937499	-6.573726011029412E-4
711.5804	213.74182	268.0	0.6877198	0.27677807	0.0019503958823529394	-0.002785418235294118	0.0018639344269031138	6.689428979238754E-4
732.5998	222.04434	285.0	1.0460716	0.37990785	0.02107951764705883	0.006066457647058824	0.0011252424567474053	5.20698581314879E-4
749.6766	229.37872	302.0	1.3267632	0.50510305	0.01651127058823529	0.0073644235294117654	-2.6872041522491415E-4	7.635093425605538E-5
763.6832	235.14996	318.0	1.2653992	0.5020094	-0.0038352499999999984	-1.9335312499999674E-4	-0.0012716575367647054	-4.7236104090073514E-4
776.0789	241.03946	335.0	0.81283617	0.3604035	-0.02662135470588236	-0.008329758823529416	-0.0013403591003460212	-4.7861209991349523E-4
790.4817	248.84668	351.0	0.58536726	0.32580993	-0.014216806875000002	-0.0021620981249999977	7.752842394301474E-4	3.8547879365808866E-4
802.87634	256.5842	368.0	0.6475541	0.42035726	0.0036580494117647105	0.005561607647058823	0.0010514621345155712	4.543356336505189E-4
815.8233	263.54883	384.0	0.7172897	0.46687487	0.0043584750000000005	0.002907350624999999	4.377659926470563E-5	-1.6589106387867648E-4
832.695	271.34753	401.0	0.86562407	0.48976284	0.008725551176470584	0.001346351176470587	2.5688683391003435E-4	-9.182349697231836E-5
849.6653	279.29572	418.0	0.9923561	0.4797487	0.007454825294117647	-5.890670588235297E-4	-7.474858131487868E-5	-1.138481314878892E-4
865.9333	285.97034	435.0	1.0729288	0.445108	0.004739570588235291	-0.002037688235294116	-1.5972086505190331E-4	-8.521301038062271E-5
883.11835	296.41223	451.0	1.1279196	0.50676847	0.0034369250000000073	0.0038537793750000014	-8.14153492647052E-5	3.6821672564338234E-4
901.6692	306.26068	467.0	1.127725	0.60405636	-1.2162499999995857E-5	0.006080493124999996	-2.155679687500002E-4	1.3916960937499965E-4
918.63947	316.58368	484.0	1.0950887	0.6713029	-0.00191978235294118	0.003955678823529416	-1.1221293252595201E-4	-1.249890765570929E-4
933.62024	326.08014	500.0	1.037173	0.68852425	-0.003619731250000008	0.0010763343749999946	-1.0624680606617674E-4	-1.7995902803308886E-4
944.5465	333.83722	517.0	0.8116202	0.5726316	-0.013267811764705876	-0.0068172147058823485	-5.675341479238746E-4	-4.643264165224907E-4
954.3597	340.68774	534.0	0.560849	0.42626196	-0.014751247058823528	-0.008609978823529414	-8.726089965397953E-5	-1.0545671280276855E-4
963.5	346.5	550.0	0.3999425	0.33762217	-0.010056656250000004	-0.005539986875	2.9341192555147025E-4	1.9187449678308838E-4
969.5995	353.5995	567.0	0.29923958	0.3059006	-0.005923701176470586	-0.0018659747058823515	2.4311500432525987E-4	2.1611836288927343E-4
973.97485	359.46234	583.0	0.2246404	0.31899118	-0.004662448750000001	8.181612499999977E-4	7.882827665441159E-5	1.6775849724264683E-4
977.8533	366.2799	600.0	0.14162247	0.3596712	-0.0048834076470588225	0.002392942352941179	-1.2997582179930682E-5	9.263418252595183E-5
979.3419	373.36774	617.0	0.032124825	0.39282104	-0.006441037941176471	0.0019499905882352933	-9.162531141868521E-5	-2.6055986159169733E-5
979.0	377.67273	633.0	-0.060989145	0.35988304	-0.005819623125	-0.0020586250000000014	3.883842601102943E-5	-2.505384742647059E-4
977.7213	382.55737	651.0	-0.13114661	0.2992056	-0.0038976369444444444	-0.003370968888888887	1.0677701003086421E-4	-7.290799382716032E-5
974.6036	388.5946	666.0	-0.22670934	0.27848077	-0.006370848666666667	-0.0013816553333333352	-1.6488078148148153E-4	1.3262090370370346E-4
968.73956	395.3473	683.0	-0.3659525	0.32624435	-0.008190774117647058	0.002809622352941178	-1.0705443829296419E-4	2.4654574625144197E-4
961.73816	403.34912	700.0	-0.48965806	0.44186983	-0.007276797647058823	0.006801498823529412	5.3763321799307965E-5	2.3481626297577844E-4
950.86395	412.11334	716.0	-0.65366125	0.5568331	-0.010250199374999998	0.007185204374999997	-1.8583760799632343E-4	2.3981596966911572E-5
937.8232	423.27972	732.0	-0.8217319	0.64916706	-0.010504415625	0.005770872500000003	-1.588851562500009E-5	-8.839574218749962E-5
920.15735	436.22845	750.0	-1.0579346	0.7908687	-0.013122372222222227	0.007872313333333332	-1.4544203317901265E-4	1.1674671296296273E-4
898.85547	451.65057	766.0	-1.3372595	0.94384694	-0.01745780625	0.009561140000000003	-2.7096462673611077E-4	1.0555166666666692E-4
878.3951	464.6936	782.0	-1.4994309	1.0065805	-0.010135712499999991	0.003920847500000005	4.576308593750005E-4	-3.5251828124999987E-4
856.2437	477.37817	799.0	-1.5114812	0.9166516	-7.088411764705924E-4	-0.005289935294117652	5.545218425605529E-4	-5.418107525951563E-4
832.96826	489.01587	816.0	-1.5205483	0.77926993	-5.333588235294115E-4	-0.008081274705882354	1.0322491349481227E-5	-1.6419643598615893E-4
811.99384	499.18463	832.0	-1.4226483	0.62806505	0.006118749999999992	-0.009450304999999999	4.1575680147058774E-4	-8.556439338235284E-5
791.1566	509.33734	849.0	-1.3306823	0.542083	0.005409764705882353	-0.005057767647058825	-4.1705017301037625E-5	2.5838455017301024E-4
772.0	517.0	865.0	-1.2268455	0.48602363	0.006489800000000004	-0.003503710625	6.75022058823532E-5	9.712856387867659E-5
752.842	527.31	882.0	-1.1105855	0.47012147	0.006838823529411766	-9.354211764705881E-4	2.053079584775072E-5	1.510758499134948E-4
735.8779	534.0407	899.0	-1.0203559	0.45209292	0.005307623529411766	-0.0010605029411764693	-9.007058823529412E-5	-7.357750865051833E-6
716.80615	543.4517	915.0	-1.0032972	0.45926264	0.0010661687499999989	4.481074999999994E-4	-2.6509092371323546E-4	9.42881525735293E-5
696.0629	549.801	932.0	-1.1026583	0.43334815	-0.0058447705882353	-0.001524381764705883	-4.065258434256058E-4	-1.160287802768166E-4
677.01874	555.59436	949.0	-1.2029005	0.3639062	-0.0058965999999999906	-0.004084820588235292	-3.0487889273347463E-6	-1.5061404844290646E-4
656.3558	561.4484	965.0	-1.2810827	0.3037679	-0.004886387500000006	-0.003758643750000002	6.313828124999906E-5	2.0386052389705642E-5
635.8872	567.33386	981.0	-1.2963524	0.30261564	-9.543562499999964E-4	-7.201624999999753E-5	2.457519531250006E-4	2.3041421875000028E-4
616.4139	573.17584	998.0	-1.2201402	0.3003379	0.004483070588235298	-1.339847058823546E-4	3.198486375432526E-4	-3.6452032871974743E-6
596.4299	577.914	1015.0	-1.2054425	0.32776755	8.645705882352897E-4	0.0016135088235294133	-2.1285294117647107E-4	1.0279373702422165E-4
575.8117	582.7565	1031.0	-1.2146833	0.283933	-5.775499999999961E-4	-0.0027396593750000017	-9.013253676470537E-5	-2.7207301240808845E-4
556.434	587.56976	1048.0	-1.1887583	0.2561501	0.0015249999999999986	-0.0016342882352941175	1.2367941176470558E-4	6.502183174740496E-5
537.69415	592.4353	1070.0	-1.1707826	0.25779146	8.170772727272745E-4	7.460727272727185E-5	-3.217830578512382E-5	7.767706854642679E-5
516.0466	596.5313	1081.0	-1.1666131	0.26728985	3.790454545454488E-4	8.634900000000021E-4	-3.982107438016597E-5	7.171661157024821E-5
493.27478	602.1069	1097.0	-1.2889236	0.29005778	-0.007644406249999999	0.0014229956249999995	-5.014657315340906E-4	3.4969101562499835E-5
475.56967	606.3576	1114.0	-1.3009254	0.29034704	-7.059882352941148E-4	1.7015294117647848E-5	4.0814223615916965E-4	-8.270472534602069E-5
458.74957	611.16675	1130.0	-1.1533427	0.28800192	0.00922391874999999	-1.4656999999999865E-4	6.206191865808816E-4	-1.0224080882352906E-5
438.5	618.0	1147.0	-1.0577403	0.33287394	0.005623670588235293	0.0026395305882352914	-2.117793036332175E-4	1.6388826989619353E-4
419.4758	620.4524	1164.0	-1.0296417	0.30542666	0.0016528588235294166	-0.001614545882352939	-2.3357716262975743E-4	-2.50239792387543E-4
403.2753	626.3968	1181.0	-1.0620141	0.27890366	-0.0019042588235294164	-0.0015601764705882365	-2.0924221453287253E-4	3.198200692041323E-6
385.30954	631.23016	1197.0	-1.0768942	0.28300735	-9.3000624999999E-4	2.564806249999996E-4	6.0890785845589145E-5	1.1354106847426475E-4
367.94064	634.6799	1214.0	-1.0103298	0.24458131	0.003915552941176462	-0.002260355294117647	2.8503289359861487E-4	-1.4804917171280273E-4
353.05325	639.8343	1230.0	-0.93904537	0.25827482	0.004455276875000004	8.558443750000012E-4	3.3732745863971356E-5	1.94762479319853E-4
337.24658	644.65753	1247.0	-0.92530024	0.2992218	8.085370588235291E-4	0.002408645882352939	-2.1451410683391028E-4	9.13412651384081E-5
322.18	650.3075	1263.0	-0.88441473	0.31236997	0.0025553443749999974	8.217606250000009E-4	1.0917545726102926E-4	-9.918032858455863E-5
307.80002	655.0857	1280.0	-0.83811957	0.3377802	0.002723244705882353	0.0014947194117647046	9.876490051903277E-6	3.958581098615904E-5
292.64185	661.1535	1296.0	-0.8589599	0.3600995	-0.0013025206249999977	0.0013949562500000026	-2.516103331801469E-4	-6.235197610293875E-6
279.0382	666.98364	1313.0	-0.8502223	0.35872525	5.13976470588236E-4	-8.083823529411889E-5	1.0685277032871964E-4	-8.681144031141892E-5
268.4729	672.71625	1330.0	-0.7348032	0.36728632	0.006789358823529412	5.035923529411767E-4	3.6914013840830446E-4	3.4378269896193856E-5
256.8975	678.5513	1346.0	-0.62738174	0.3682866	0.006713841249999998	6.251750000000125E-5	-4.719848345588365E-6	-2.7567178308823465E-5
242.53928	686.23035	1362.0	-0.6493574	0.40113303	-0.001373478749999997	0.002052901874999999	-5.054574999999997E-4	1.2439902343749985E-4
229.634	692.183	1379.0	-0.7423793	0.41720423	-0.005471876470588235	9.453647058823534E-4	-2.4108221885813162E-4	-6.514924524221444E-5
217.90874	697.04565	1395.0	-0.7991109	0.37863666	-0.0035457249999999996	-0.0024104731249999997	1.203844669117647E-4	-2.0973986443014706E-4
206.78448	702.9293	1412.0	-0.7639606	0.3318973	0.002067664705882351	-0.0027493741176470594	3.3019939446366766E-4	-1.9935352508650567E-5
196.5025	709.33167	1429.0	-0.61932224	0.31550714	0.00850813882352941	-9.641270588235287E-4	3.788514186851211E-4	1.050145328719724E-4
185.08386	715.45807	1445.0	-0.5715318	0.34891334	0.0029869024999999993	0.0020878875	-3.4507727022058815E-4	1.9075090992647054E-4
173.40646	722.29675	1462.0	-0.64264476	0.4230628	-0.004183115294117647	0.00436173294117647	-4.217657525951557E-4	1.337556141868512E-4
162.64835	730.56775	1479.0	-0.6706807	0.47297168	-0.0016491729411764694	0.0029358164705882346	1.4905543252595165E-4	-8.38774394463668E-5
153.3373	738.33014	1495.0	-0.63656926	0.4925125	0.0021319649999999996	0.001221301250000001	2.363211213235293E-4	-1.071572012867646E-4
145.09048	747.1369	1512.0	-0.54360104	0.52857625	0.005468718823529415	0.0021213970588235265	1.962796366782009E-4	5.29468122837368E-5
138.31744	754.68256	1528.0	-0.4080278	0.5318433	0.008473327499999999	2.0419062500000307E-4	1.877880422794115E-4	-1.1982540211397021E-4
130.52594	764.5926	1545.0	-0.36593089	0.5572103	0.002476288823529411	0.001492176470588237	-3.527669809688581E-4	7.576387326989612E-5
123.73683	773.4386	1562.0	-0.3640342	0.56294245	1.1157000000000201E-4	3.3718529411764326E-4	-1.3910110726643584E-4	-6.794065743944669E-5
118.86217	782.3446	1579.0	-0.3284098	0.5637178	0.0020955529411764706	4.56088235294155E-5	1.1670487889273347E-4	-1.7151557093425162E-5
115.09952	790.7512	1595.0	-0.25205034	0.5413088	0.004772466249999999	-0.0014005625000000008	1.6730708180147055E-4	-9.038570772058852E-5
114.11915	800.4043	1611.0	-0.086101726	0.5491718	0.010371788375	4.914374999999971E-4	3.499576328125E-4	1.1824999999999987E-4
114.0	810.4265	1629.0	0.059731383	0.57650167	0.00810183938888889	0.0015183261111111099	-1.261082770061728E-4	5.704936728395071E-5
113.0	820.9249	1645.0	0.09156108	0.64061856	0.0019893560625000003	0.004007305624999999	-3.8203020789930557E-4	1.5556121961805556E-4
114.76088	829.80444	1661.0	0.11397013	0.6257726	0.001400565625	-9.27872499999996E-4	-3.6799402343750016E-5	-3.084486328124997E-4
117.4195	837.839	1678.0	0.16458668	0.5493535	0.0029774441176470593	-0.004495241176470586	9.275755839100349E-5	-2.0984521626297588E-4
123.00697	847.345	1694.0	0.2831847	0.49691096	0.00741237625	-0.0032776587500000023	2.7718325827205876E-4	7.609890165441148E-5
129.3046	859.0331	1711.0	0.4338089	0.5518555	0.00886024705882353	0.0032320317647058848	8.516887110726643E-5	3.829229714532875E-4
138.49402	870.9928	1727.0	0.5890288	0.70159054	0.009701243750000001	0.009358439999999996	5.2562293198529504E-5	3.829005147058819E-4
149.35106	882.8723	1744.0	0.70136374	0.80448073	0.0066079376470588235	0.006052364117647058	-1.8195918252595164E-4	-1.9447505190311397E-4
161.66345	893.2195	1761.0	0.82909214	0.77632177	0.007513435294117645	-0.0016564094117647032	5.326456747404831E-5	-4.5345726643598595E-4
176.96584	903.85364	1777.0	0.9490173	0.67095304	0.0074953224999999984	-0.006585545625000001	-1.1320496323529035E-6	-3.0807101332720613E-4
189.9415	914.3867	1794.0	0.9821898	0.600192	0.0019513235294117675	-0.004162414117647062	-3.2611758650519007E-4	1.4253714749134938E-4
205.03903	927.7842	1810.0	0.9665282	0.6663024	-9.788500000000033E-4	0.004131900000000001	-1.8313584558823568E-4	5.183946323529414E-4
221.10458	937.61365	1827.0	0.97912663	0.69031525	7.410841176470617E-4	0.0014125205882352992	1.0117259515570971E-4	-1.599634948096883E-4
238.19635	947.6647	1844.0	1.0314043	0.66096264	0.003075157058823526	-0.001726624117647059	1.372984083044979E-4	-1.8465557093425637E-4
254.50133	955.188	1860.0	1.0661982	0.53557533	0.0021746187500000097	-0.007836706875000002	-5.628364430146978E-5	-3.818801723345589E-4
268.9338	962.9669	1877.0	1.0255822	0.40883523	-0.0023891764705882344	-0.0074553000000000015	-2.684585423875438E-4	2.2435698529411784E-5
285.4081	968.80273	1893.0	0.9357782	0.30625936	-0.005612750000000007	-0.006410991875000001	-2.0147334558823576E-4	6.526925781250004E-5
300.16452	974.68665	1910.0	0.8934779	0.28498787	-0.002488252941176468	-0.001251264117647059	1.8379394463667874E-4	3.035133974913495E-4
314.66696	979.66675	1926.0	0.8705099	0.25930092	-0.0014355000000000062	-0.0016054343749999991	6.579705882352887E-5	-2.213564108455876E-5
329.31342	984.36755	1943.0	0.8723376	0.24270988	1.0751176470588815E-4	-9.759435294117648E-4	9.076539792387614E-5	3.702887326989614E-5
346.4962	989.4436	1960.0	0.9129206	0.24572061	0.0023872352941176427	1.7710176470588334E-4	1.341013840830444E-4	6.782619377162636E-5
364.20337	995.06775	1976.0	1.0154897	0.2828336	0.006410568750000005	0.0023195618750000008	2.514583409926476E-4	1.3390375689338233E-4
381.81183	1000.93726	1993.0	1.1295693	0.32961026	0.0067105647058823496	0.002751568235294116	1.7646820934255565E-5	2.541213884083031E-5
399.21365	1007.7379	2010.0	1.1470449	0.3995777	0.0010279764705882373	0.004115731764705882	-3.342698961937713E-4	8.024491349480977E-5
415.0	1013.5	2026.0	1.075373	0.4133385	-0.004479493750000008	8.600500000000011E-4	-3.442168887867653E-4	-2.0348011029411756E-4
435.3115	1019.29346	2043.0	1.0707259	0.3876631	-2.7335882352940615E-4	-0.0015103176470588244	2.4741970155709424E-4	-1.3943339100346033E-4
456.1583	1026.2474	2060.0	1.1929231	0.3867938	0.007188070588235294	-5.113529411764481E-5	4.389076124567471E-4	8.583425605536351E-5
472.12982	1032.0433	2076.0	1.1656282	0.37065896	-0.0017059312500000007	-0.0010084275000000024	-5.55875114889706E-4	-5.983076286764735E-5
490.68036	1037.8041	2093.0	1.1184871	0.3530607	-0.0027730058823529375	-0.001035191764705881	-6.276909602076099E-5	-1.5743685121105065E-6
509.6259	1043.7877	2109.0	1.0826561	0.34959337	-0.0022394375000000105	-2.1670812499999942E-4	3.334802389705794E-5	5.11552274816176E-5
526.24994	1047.2777	2126.0	1.0297489	0.27467516	-0.0031121882352941137	-0.004406953529411767	-5.133827854671196E-5	-2.464850237889275E-4
542.91833	1051.2041	2142.0	1.0287219	0.21515377	-6.418749999999307E-5	-0.0037200868749999987	1.9050004595588254E-4	4.2929165900735514E-5
559.21674	1056.0542	2159.0	0.9987708	0.21758601	-0.001761829411764713	1.4307294117647072E-4	-9.986128892733647E-5	2.2724469506920408E-4
574.99774	1060.9994	2175.0	0.9276145	0.24589244	-0.004447268749999997	0.0017691518749999996	-1.6783995863970525E-4	1.0162993336397056E-4
590.5037	1065.876	2192.0	0.9068361	0.29933417	-0.0012222588235294102	0.0031436311764705895	1.897064662629757E-4	8.085172361591705E-5
604.8525	1069.5697	2208.0	0.87672734	0.2826167	-0.0018817975000000042	-0.0010448418750000008	-4.122116727941213E-5	-2.6177956571691186E-4
620.5499	1074.4562	2225.0	0.8656066	0.25210467	-6.54161176470586E-4	-0.0017948252941176485	7.221390138408343E-5	-4.411667171280281E-5
637.1029	1079.2886	2242.0	0.9303509	0.2618863	0.0038084882352941163	5.753900000000024E-4	2.625087889273354E-4	1.3942442906574417E-4
653.6567	1085.1212	2258.0	0.9955346	0.31398413	0.004073981250000004	0.0032561143749999973	1.6593313419117992E-5	1.6754527343749968E-4
668.8134	1089.3752	2275.0	1.0089155	0.33796588	7.871117647058841E-4	0.0014106911764705896	-1.933452638408306E-4	-1.0855430579584751E-4
685.44586	1094.8153	2291.0	0.9866431	0.3260893	-0.001392025000000005	-7.422862499999981E-4	-1.3619604779411808E-4	-1.3456108915441172E-4
702.5	1100.5	2308.0	0.9966668	0.325533	5.896294117647041E-4	-3.2723529411765266E-5	1.1656790657439467E-4	4.1738983564013695E-5
720.5	1105.0	2325.0	1.05626	0.31884053	0.003505482352941177	-3.936747058823533E-4	1.7152076124567488E-4	-2.1232422145328706E-5
735.364	1109.9612	2341.0	1.041633	0.30458802	-9.141874999999966E-4	-8.907818749999998E-4	-2.7622936580882335E-4	-3.10691980698529E-5
751.9986	1113.7496	2357.0	0.9938477	0.25949928	-0.002986581250000002	-0.002818046250000001	-1.2952460937500033E-4	-1.2045402343750008E-4
769.8716	1119.9572	2374.0	0.9784891	0.2622012	-9.034470588235294E-4	1.589364705882367E-4	1.225373053633219E-4	1.7511663062283751E-4
785.0026	1125.751	2391.0	0.9603635	0.32423854	-0.0010662117647058803	0.003649255294117647	-9.574394463667698E-6	2.0531287197231827E-4
798.087	1131.4658	2407.0	0.88800967	0.37874836	-0.004522114375000004	0.003406863749999999	-2.1599391314338273E-4	-1.5149471507352991E-5
810.7637	1138.4364	2424.0	0.77033955	0.41634297	-0.006921771764705882	0.002211447647058822	-1.4115631704152224E-4	-7.031859429065748E-5
825.1609	1145.0919	2441.0	0.7245848	0.42921248	-0.0026914558823529387	7.570300000000016E-4	2.488421107266437E-4	-8.555397923875414E-5
839.3118	1152.1782	2457.0	0.7746162	0.43678707	0.0031269624999999968	4.734118749999995E-4	3.6365114889705847E-4	-1.7726132812500133E-5
852.9834	1158.9905	2474.0	0.8382426	0.44696906	0.003742729411764704	5.989405882352926E-4	3.622158304498279E-5	7.384041955017239E-6
863.33203	1164.5992	2490.0	0.7856875	0.41167238	-0.003284693749999998	-0.002206042499999998	-4.392139476102939E-4	-1.7531144301470567E-4
872.3562	1171.5171	2507.0	0.60140395	0.3825272	-0.01084020882352941	-0.001714422352941176	-4.4444206314878896E-4	2.891883217993071E-5
881.8973	1177.3384	2523.0	0.4592293	0.36416897	-0.008885915625	-0.001147389375000002	1.2214332490808808E-4	3.543956112132338E-5
891.5148	1183.1089	2540.0	0.43399686	0.34152952	-0.0014842611764705896	-0.0013317323529411767	4.353914381487889E-4	-1.0843704584774986E-5
901.4005	1190.7205	2556.0	0.49860483	0.3749603	0.004037998125000001	0.002089423750000003	3.451412063419119E-4	2.1382225643382373E-4
910.1744	1198.5394	2573.0	0.56149405	0.44741637	0.0036993658823529394	0.004262121764705882	-1.9919543685121263E-5	1.2780576557093405E-4
919.184	1206.1841	2590.0	0.55848354	0.49428412	-1.7708882352940978E-4	0.0027569264705882344	-2.2802674740484406E-4	-8.854089965397926E-5
926.01245	1215.0125	2606.0	0.47010145	0.5485934	-0.0055238806250000015	0.003394330000000001	-3.3417448759191196E-4	3.983772058823541E-5
931.9085	1222.817	2624.0	0.37484944	0.53706926	-0.005291778333333334	-6.402300000000009E-4	1.2894571759259328E-5	-2.2414222222222235E-4
937.25903	1230.6787	2640.0	0.27495047	0.496828	-0.0062436856249999985	-0.00251507875	-5.9494205729166555E-5	-1.1717804687499996E-4
940.7088	1239.772	2656.0	0.18849601	0.50569445	-0.005403403750000001	5.541531250000016E-4	5.2517617187499864E-5	1.918269921875001E-4
943.52325	1247.0465	2673.0	0.11830501	0.4914107	-0.004128882352941176	-8.402205882352964E-4	7.497184688581322E-5	-8.202198313148812E-5
944.25525	1255.0209	2689.0	0.042621337	0.47565037	-0.0047302295625	-9.850206249999993E-4	-3.758420059742654E-5	-9.05000229779393E-6
944.0	1262.4747	2706.0	-0.041081145	0.46442673	-0.004923675411764705	-6.602141176470576E-4	-1.1379167603806175E-5	1.910626513840834E-5
942.93134	1270.2748	2722.0	-0.113504924	0.44968373	-0.0045264861875	-9.214375000000004E-4	2.4824326516544113E-5	-1.6326461397058925E-5
940.99915	1277.0033	2739.0	-0.16611104	0.42055875	-0.0030944774117647057	-0.0017132341176470602	8.423581033737023E-5	-4.6576271626297636E-5
938.0485	1284.8058	2755.0	-0.22558865	0.43580136	-0.003717350625000001	9.526631250000028E-4	-3.892957582720595E-5	1.6661857766544144E-4
935.0712	1291.7863	2772.0	-0.2492409	0.4336008	-0.0013913088235294109	-1.29444705882354E-4	1.368259883217994E-4	-6.365340181660922E-5
931.2541	1298.6189	2788.0	-0.2588146	0.4245679	-5.983562500000011E-4	-5.645562500000006E-4	4.955953584558811E-5	-2.7194471507352914E-5
925.5	1305.3334	2805.0	-0.3062856	0.39560696	-0.0027924117647058814	-0.0017035847058823523	-1.290620891003459E-4	-6.700167387543246E-5
919.7361	1311.2639	2822.0	-0.3784305	0.36679217	-0.0042438176470588245	-0.0016949876470588256	-8.537681660899665E-5	5.057093425603955E-7
913.9015	1317.0985	2838.0	-0.4200225	0.33343256	-0.002599500000000001	-0.002084975624999999	1.0276985294117646E-4	-2.437424862132334E-5
907.47437	1322.8942	2855.0	-0.43219858	0.32880166	-7.162399999999987E-4	-2.724058823529408E-4	1.1078000000000014E-4	1.0662174956747402E-4
900.5931	1329.4069	2872.0	-0.4273321	0.33629698	2.8626352941176506E-4	4.409011764705899E-4	5.897079584775081E-5	4.1959238754325334E-5
891.80084	1337.1991	2889.0	-0.4780044	0.40357205	-0.002980723529411765	0.003957357058823529	-1.921757093425606E-4	2.0685034602076113E-4
882.6329	1344.8937	2905.0	-0.56629455	0.4838422	-0.005518134374999997	0.005016884374999999	-1.585881778492645E-4	6.622045726102936E-5
875.47125	1352.5287	2921.0	-0.569225	0.51539356	-1.831531250000018E-4	0.0019719600000000018	3.334363281249997E-4	-1.9030777343749983E-4
867.6135	1361.733	2938.0	-0.52126235	0.5428513	0.002821332352941176	0.0016151611764705887	1.767344398788928E-4	-2.0988166089965474E-5
857.2765	1370.4363	2954.0	-0.5247294	0.54825884	-2.166906250000017E-4	3.379712499999993E-4	-1.898764361213236E-4	-7.982437040441184E-5
844.2744	1380.2325	2971.0	-0.6611279	0.58999354	-0.008023441176470587	0.0024549823529411772	-4.592206206747403E-4	1.2453006487889281E-4
829.4503	1388.7748	2988.0	-0.88381624	0.59876114	-0.013099314117647061	5.157411764705874E-4	-2.9858076124567495E-4	-1.1407301038062293E-4
814.92554	1398.6715	3005.0	-1.0238862	0.5888845	-0.008239409411764702	-5.809788235294113E-4	2.858767474048447E-4	-6.451294117647051E-5
794.57117	1410.2144	3021.0	-1.1787466	0.63311887	-0.009678775	0.002764648124999998	-8.996034926470617E-5	2.091016842830881E-4
768.6478	1422.1761	3037.0	-1.4608351	0.7079351	-0.017630531249999998	0.0046760143750000024	-4.969847656249998E-4	1.1946039062500028E-4
745.98444	1434.5078	3054.0	-1.6582801	0.7926561	-0.011614411764705887	0.004983588235294114	3.538893814878889E-4	1.8092580017300667E-5
720.67255	1448.1637	3070.0	-1.7284341	0.85529304	-0.004384625000000003	0.003914808749999998	4.5186167279411774E-4	-6.679871783088221E-5
693.79126	1458.4489	3087.0	-1.7333795	0.8038416	-2.909058823529405E-4	-0.0030265552941176415	2.408070069204154E-4	-4.0831553200692004E-4
668.03235	1468.1337	3104.0	-1.6487416	0.6664896	0.0049787000000000095	-0.008079529411764708	3.0997681660899706E-4	-2.97233771626298E-4
642.24054	1476.0029	3120.0	-1.6244075	0.500428	0.0015208812499999946	-0.010378850000000002	-2.1611367187500093E-4	-1.437075367647059E-4
619.15497	1482.9613	3137.0	-1.5592331	0.3617414	0.003833788235294122	-0.008158035294117646	1.3605335207612514E-4	1.3063615916955034E-4
599.3452	1488.8849	3154.0	-1.3152046	0.2711628	0.014354617647058823	-0.005328152941176471	6.188723183391001E-4	1.6646366782006912E-4
579.1805	1493.7458	3170.0	-1.1230956	0.24590394	0.012006812499999991	-0.0015786787499999996	-1.46737821691177E-4	2.3434213694852946E-4
560.5301	1499.49	3187.0	-1.0235611	0.23511015	0.005854970588235299	-6.349288235294116E-4	-3.618730536332172E-4	5.551470155709341E-5
544.5173	1503.8707	3203.0	-0.93487006	0.24663986	0.005543190000000003	7.206068749999999E-4	-1.9486286764705985E-5	8.472098115808822E-5
527.18195	1510.2727	3220.0	-0.91955096	0.2959091	9.0112352941176E-4	0.0028981905882352935	-2.730627335640143E-4	1.280931596020761E-4
507.49185	1516.0525	3237.0	-1.0036379	0.34212002	-0.004946290588235291	0.0027182894117647083	-3.439655363321795E-4	-1.0582422145328542E-5
487.4828	1521.7551	3253.0	-1.134292	0.36412835	-0.008165881250000007	0.0013755206249999978	-2.0122441636029472E-4	-8.39230491727944E-5
469.7087	1526.7638	3270.0	-1.2047287	0.3385724	-0.004143335294117641	-0.0015032911764705878	2.3662035034602148E-4	-1.6934187067474033E-4
450.74768	1532.3757	3286.0	-1.1920502	0.3309017	7.924062500000023E-4	-4.794187499999984E-4	3.0848384650735273E-4	6.399202665441184E-5
431.96332	1538.3456	3303.0	-1.1314952	0.33129498	0.003562058823529407	2.313411764705858E-5	1.6292073961937675E-4	2.9561933391003354E-5
412.66354	1545.1346	3319.0	-1.118893	0.37923515	7.876375000000074E-4	0.0029962606250000003	-1.7340133272058747E-4	1.8582040670955886E-4
394.17432	1551.9225	3336.0	-1.1492436	0.4233074	-0.001785329411764706	0.002592485294117646	-1.5135099480968902E-4	-2.3751490051903198E-5
372.99332	1558.6388	3352.0	-1.1971687	0.44214824	-0.0029953187500000034	0.0011775525000000016	-7.562433363970608E-5	-8.843329963235277E-5
353.4319	1566.3636	3369.0	-1.2387078	0.4649219	-0.0024434764705882385	0.0013396270588235278	3.2461310553633224E-5	9.533797577854483E-6
337.4227	1574.2887	3385.0	-1.146581	0.48844346	0.005757924999999997	0.0014700974999999998	5.125875919117647E-4	8.154402573529502E-6
321.0722	1582.079	3402.0	-0.98028296	0.4990435	0.009782237647058826	6.235317647058811E-4	2.367242733564017E-4	-4.979798442906581E-5
301.93982	1589.8241	3419.0	-0.9488035	0.49991313	0.0018517329411764714	5.115470588235354E-5	-4.6650027681660903E-4	-3.366923875432515E-5
286.2567	1596.0328	3435.0	-0.95354956	0.45066303	-2.966287499999998E-4	-0.0030781312499999977	-1.3427260569852945E-4	-1.9558037224264697E-4
271.0708	1600.8485	3452.0	-0.9612515	0.33841664	-4.5305529411764816E-4	-0.0066027288235294135	-9.2015614186852E-6	-2.073292690311421E-4
255.6331	1606.6376	3468.0	-0.9235608	0.2731008	0.002355668750000005	-0.004082240000000001	1.755452527573533E-4	1.575305514705883E-4
240.0	1612.5	3485.0	-0.86497283	0.27278215	0.0034463511764705845	-1.8744117647057405E-5	6.415778979238704E-5	2.3902916955017314E-4
225.6972	1618.4155	3502.0	-0.8478147	0.31522658	0.001009301764705882	0.0024967311764705867	-1.4335584775086485E-4	1.4796913494809672E-4
212.61603	1624.0217	3518.0	-0.8381486	0.35834396	6.041312500000007E-4	0.0026948362500000024	-2.532315716911758E-5	1.2381567095588481E-5
201.0615	1630.9692	3535.0	-0.72275215	0.39625323	0.006788026470588234	0.0022299570588235292	3.6375854238754313E-4	-2.7345834775086658E-5
190.79051	1637.9675	3551.0	-0.6063788	0.41162023	0.007273334375000003	9.604374999999978E-4	3.033174402573553E-5	-7.934497242647072E-5
176.64368	1644.775	3569.0	-0.6418762	0.43372244	-0.0019720777777777784	0.001227900555555556	-5.136340084876545E-4	1.4859058641975463E-5
163.00993	1651.5658	3585.0	-0.7574808	0.43682247	-0.007225287499999997	1.9375187500000196E-4	-3.283256076388886E-4	-6.463429253472213E-5
153.62744	1657.2235	3602.0	-0.7359732	0.39864615	0.0012651529411764682	-0.0022456658823529437	4.994376730103803E-4	-1.434951621972321E-4
143.85947	1664.1124	3618.0	-0.6374359	0.37961152	0.006158581249999996	-0.0011896643749999998	3.0583926930147047E-4	6.6000094209559E-5
135.2712	1669.8373	3634.0	-0.49382922	0.36121643	0.008975417500000003	-0.0011496931250000002	1.760522656250004E-4	2.4982031249999766E-6
127.523155	1675.6077	3651.0	-0.38696083	0.34948078	0.006286375882352944	-6.903323529411756E-4	-1.5817891868512112E-4	2.7021221885813208E-5
120.65202	1683.348	3667.0	-0.36784473	0.3837261	0.001194756249999998	0.0021403325000000015	-3.182262270220591E-4	1.7691655330882356E-4
113.86279	1690.1372	3684.0	-0.36157027	0.42689514	3.690858823529401E-4	0.0025393552941176466	-4.8568845155709285E-5	2.347192906574383E-5
107.78767	1697.9498	3700.0	-0.33409947	0.4644649	0.001716925000000001	0.0023481100000000005	8.423994485294131E-5	-1.195283088235288E-5
103.66495	1706.3376	3717.0	-0.2852962	0.51509124	0.0028707805882352945	0.002978019999999996	6.787385813148784E-5	3.7053529411764453E-5
100.34556	1715.6178	3733.0	-0.20694013	0.5610636	0.004897254375	0.002873272500000003	1.266546116727941E-4	-6.546718749999582E-6
100.0	1724.5	3750.0	-0.06815716	0.58688474	0.00816370411764706	0.0015188905882352953	1.9214410250865057E-4	-7.966952422145338E-5
102.5313	1731.5939	3767.0	0.14148912	0.552203	0.012332134117647059	-0.0020401023529411774	2.452017647058823E-4	-2.093525259515572E-4
106.0	1739.0	3784.0	0.29497275	0.45323607	0.009028448823529413	-0.005821584117647059	-1.9433442906574387E-4	-2.2244010380622833E-4
113.787964	1746.788	3801.0	0.4735949	0.4063263	0.010507185294117646	-0.0027593982352941185	8.698449826989605E-5	1.8012858131487885E-4
122.334435	1758.0017	3817.0	0.6336753	0.50670946	0.010005025000000004	0.006273947499999998	-3.138501838235259E-5	5.645841084558823E-4
137.19995	1770.9249	3833.0	0.8393137	0.7115129	0.0128524	0.012800215000000004	1.7796093749999973E-4	4.0789171875000034E-4
153.7724	1785.7725	3850.0	1.1072618	0.9388685	0.01576165294117647	0.013373858823529412	1.7113252595155713E-4	3.374375432525931E-5
171.38602	1799.0781	3867.0	1.2474165	0.99213505	0.00824439411764705	0.003133326470588237	-4.421916955017306E-4	-6.023842560553632E-4
190.05014	1812.8169	3883.0	1.3037232	0.95330036	0.0035191687500000096	-0.002427168125000004	-2.9532658547794005E-4	-3.4753091222426507E-4
208.909	1824.9421	3900.0	1.2939489	0.83944935	-5.749588235294191E-4	-0.006697118235294116	-2.408310337370252E-4	-2.5117353589965363E-4
231.7919	1838.8787	3916.0	1.3033067	0.77475584	5.848625000000052E-4	-0.004043344375000001	7.248883272058902E-5	1.658608662683822E-4
252.25256	1851.4768	3932.0	1.3828424	0.7557081	0.004970981249999992	-0.0011904837499999987	2.741324218749992E-4	1.7830378906250012E-4
273.5235	1863.1946	3950.0	1.3778468	0.7461855	-2.775333333333327E-4	-5.29033333333336E-4	-2.915841435185181E-4	3.674724537037015E-5
295.76437	1873.8821	3966.0	1.3552216	0.67317647	-0.0014140750000000007	-0.004563064374999995	-7.103385416666675E-5	-2.521269401041662E-4
318.9335	1885.4668	3983.0	1.3618956	0.6298559	3.925882352941217E-4	-0.002548268823529412	1.0627430795847779E-4	1.1851738538062253E-4
340.9939	1896.6335	3999.0	1.3763671	0.6230611	9.044687499999982E-4	-4.2467499999999936E-4	3.199253216911728E-5	1.327246139705883E-4
366.704	1906.21	4016.0	1.4935915	0.6163534	0.006895552941176471	-3.945705882352931E-4	3.5241671712802784E-4	1.770847750865073E-6
387.91772	1914.3672	4032.0	1.4673393	0.5488166	-0.0016407625000000037	-0.004221050000000004	-5.335197150735297E-4	-2.3915496323529442E-4
410.36414	1922.1213	4049.0	1.3713773	0.4432144	-0.005644823529411758	-0.006211894117647058	-2.3553300173010319E-4	-1.1710847750865023E-4
433.95532	1928.4888	4065.0	1.3501922	0.34822142	-0.0013240687500000042	-0.00593706125	2.700471737132346E-4	1.7177054227941095E-5
459.81592	1934.2463	4082.0	1.4239217	0.29472852	0.004337029411764706	-0.003146641176470589	3.3300577422145354E-4	1.6414235726643596E-4
484.0348	1941.0789	4098.0	1.4952799	0.3136768	0.004459887500000009	0.001184267499999999	7.678630514706475E-6	2.706817922794117E-4
505.233	1945.8818	4115.0	1.5037283	0.29557785	4.969647058823412E-4	-0.001064644117647059	-2.3311310553633343E-4	-1.3228891868512105E-4
524.25433	1953.002	4132.0	1.2865456	0.32974958	-0.012775452941176468	0.002010101764705883	-7.807304498269888E-4	1.808674048442907E-4
538.6514	1957.4719	4148.0	0.9664989	0.3392535	-0.020002918749999994	5.939949999999999E-4	-4.517166130514704E-4	-8.85066727941177E-5
549.81396	1960.1357	4165.0	0.6254815	0.24410535	-0.02005984705882353	-0.005596949999999999	-3.3487240484433775E-6	-3.641732352941176E-4
557.3225	1962.0806	4181.0	0.35249484	0.12035788	-0.017061666250000003	-0.007734216875	1.8738630055147054E-4	-1.3357917968750006E-4
563.12836	1964.0427	4198.0	0.18241161	0.031178715	-0.01000489588235294	-0.005245833235294118	4.1510413927335664E-4	1.4637550821799307E-4
563.0	1964.0	4210.0	0.18241161	0.031178715	0.0	0.0	8.337413235294117E-4	4.371527696078431E-4
