# Supplementary material for: Finger drawing on smartphone screens enables early Parkinson’s disease detection through hybrid 1D-CNN and BiGRU deep learning architecture
Source: PLoS One. 2025 Jul 14;20(7):e0327733. doi: 10.1371/journal.pone.0327733 (PMC12258557; doi:10.1371/journal.pone.0327733)
Supplement: S2 File — (ZIP) [file pone.0327733.s002.zip › Dataset/Wavy/healthy/031_HC_WAVE_R.txt]

565.0	141.0	0.0	0.0	0.0	0.0	0.0	0.0	0.0
574.3067	145.32266	117.0	0.615526	0.2462092	0.005260905982905983	0.002104352136752137	4.496500840090584E-5	1.7985915698736212E-5
583.80914	149.12366	134.0	0.54969054	0.21997996	-0.0038726741176470627	-0.0015428964705882346	-5.372694176795909E-4	-2.145440357259042E-4
593.5	153.0	150.0	0.5952593	0.23811463	0.002848047500000006	0.0011334168749999995	4.200451011029418E-4	1.6726958409926462E-4
606.5	158.0	166.0	0.7716988	0.30333912	0.011027468749999998	0.0040765306250000015	5.112138281249995E-4	1.8394460937500013E-4
617.65497	164.32748	183.0	0.77361506	0.36760014	1.1272117647058841E-4	0.00378006	-6.420439749134947E-4	-1.743944852941185E-5
629.5604	167.85349	200.0	0.77139556	0.3203025	-1.3055882352941417E-4	-0.0027822141176470604	-1.4310588235294269E-5	-3.8601612456747416E-4
639.7622	172.05734	216.0	0.72597444	0.269739	-0.002838819999999999	-0.003160218749999999	-1.6926632352941154E-4	-2.3625289522058663E-5
650.29596	175.64798	233.0	0.63778806	0.21139911	-0.005187434117647059	-0.003431758235294118	-1.3815377162629765E-4	-1.597291089965406E-5
658.0	179.5	249.0	0.62002087	0.22858882	-0.0011104493750000027	0.0010743568749999998	2.54811546415441E-4	2.8163219439338234E-4
659.565	180.18832	266.0	0.23770672	0.12387917	-0.022489067647058818	-0.006159391176470588	-0.001257565780709342	-4.2551459126297575E-4
673.1072	185.41519	282.0	0.30093652	0.15930198	0.003951862499999998	0.002213925625000001	0.0016525581341911761	5.233323000919119E-4
686.4341	192.24805	299.0	0.6176967	0.28266826	0.018632951764705884	0.00725684	8.635934861591697E-4	2.966420220588235E-4
699.646	197.8483	315.0	0.9208496	0.41507965	0.018947056250000004	0.008275711875000001	1.9631530330882496E-5	6.367949218750009E-5
712.7729	203.90268	332.0	1.0849396	0.49443233	0.009652352941176468	0.00466780470588235	-5.46747253460208E-4	-2.1222983347750888E-4
726.3722	208.73093	349.0	0.8510962	0.364561	-0.01375549411764706	-0.007639489999999997	-0.0013769321799307957	-7.239585121107264E-4
739.976	213.70743	365.0	0.80507874	0.2978239	-0.002876091249999997	-0.004171068750000003	6.799626792279415E-4	2.1677632812499962E-4
752.6394	219.3197	382.0	0.8110824	0.27818045	3.531564705882333E-4	-0.0011554970588235265	1.899557482698959E-4	1.7738657006920451E-4
764.6974	223.47897	399.0	0.7734848	0.28216806	-0.002211623529411765	2.3456529411764558E-4	-1.5086941176470578E-4	8.176837370242188E-5
775.53595	229.12155	415.0	0.6837775	0.2835477	-0.005606706249999996	8.622750000000096E-5	-2.1219267003676442E-4	-9.271112132352789E-6
786.8709	234.93546	432.0	0.6136493	0.3238251	-0.004125188235294123	0.0023692588235294096	8.714811851211017E-5	1.3429596020761228E-4
798.5237	240.76184	449.0	0.621415	0.35627434	4.568058823529469E-4	0.0019087788235294144	2.695290657439453E-4	-2.7087058823529123E-5
810.06635	246.53317	465.0	0.6655651	0.37324452	0.002759381249999998	0.00106063625	1.439109604779407E-4	-5.30089108455884E-5
821.8799	252.43994	482.0	0.70699835	0.38045833	0.0024372499999999984	4.243417647058816E-4	-1.894889705882351E-5	-3.7429087370242263E-5
832.25415	258.3525	498.0	0.69157887	0.35458156	-9.637175000000026E-4	-0.0016172981249999996	-2.1256046875000006E-4	-1.2760249310661757E-4
843.7068	264.8534	515.0	0.6594977	0.37823212	-0.0018871276470588231	0.001391209411764705	-5.43182439446365E-5	1.7697103157439438E-4
854.7655	270.88275	531.0	0.648425	0.38408053	-6.92043749999996E-4	3.6552562499999816E-4	7.46927435661767E-5	-6.410523667279418E-5
864.7237	276.4342	548.0	0.635517	0.365644	-7.592941176470606E-4	-0.0010845017647058794	-3.955903979239096E-6	-8.52957288062281E-5
876.8669	282.4334	565.0	0.6666549	0.34981567	0.0018316411764705913	-9.310782352941177E-4	1.5240795847750894E-4	9.024913494809512E-6
886.478	288.2868	581.0	0.64771706	0.34061727	-0.001183615000000006	-5.748999999999997E-4	-1.8845351102941233E-4	2.2261139705882377E-5
895.9832	294.98657	597.0	0.5935015	0.36085752	-0.0033884724999999963	0.0012650156249999975	-1.378035937499994E-4	1.1499472656249982E-4
904.71136	300.7835	614.0	0.53836393	0.3857437	-0.0032433864705882333	0.0014638929411764728	8.534472318338998E-6	1.1698665657439722E-5
914.4253	308.54022	630.0	0.5085391	0.4221965	-0.0018640518750000015	0.002278299999999997	8.620841222426449E-5	5.0900441176470265E-5
924.0937	317.2749	647.0	0.5259027	0.49841604	0.0010213882352941132	0.004483502352941178	1.6973177119377145E-4	1.297177854671283E-4
933.0867	325.08667	664.0	0.569044	0.54167277	0.0025377235294117674	0.002544513529411766	8.919619377162672E-5	-1.1405816608996543E-4
940.3128	333.08374	680.0	0.5161563	0.5349346	-0.003305481249999999	-4.2113562499999924E-4	-3.652002987132354E-4	-1.8535307215073534E-4
947.11456	339.8194	697.0	0.42759424	0.48331222	-0.00520953294117647	-0.0030366105882352955	-1.120030406574395E-4	-1.5385146842560566E-4
952.2691	347.53815	713.0	0.30847356	0.42147708	-0.007445042500000002	-0.0038646962500000007	-1.3971934742647074E-4	-5.1755353860294075E-5
956.1577	354.31543	730.0	0.20470996	0.40166515	-0.0061037411764705875	-0.0011654076470588221	7.890007785467145E-5	1.5878168252595167E-4
960.0	360.5	747.0	0.15458637	0.39334032	-0.002948446470588235	-4.896958823529415E-4	1.8560557093425602E-4	3.97477508650518E-5
961.5	367.5	763.0	0.08514366	0.38734597	-0.004340169375	-3.746468750000023E-4	-8.698268152573533E-5	7.190562959558701E-6
962.0	375.5719	780.0	0.0086229965	0.42069235	-0.0045012155	0.001961551764705883	-9.473301470588218E-6	1.3742344939446385E-4
963.0	383.5852	796.0	-0.021016276	0.46203002	-0.00185245453125	0.0025836043749999996	1.65547560546875E-4	3.8878288143382285E-5
963.0	391.15125	814.0	-0.053145014	0.49996513	-0.0017849298888888887	0.0021075061111111106	3.7513690200617424E-6	-2.6449903549382717E-5
962.0	399.85095	830.0	-0.0849266	0.53020513	-0.0019863491250000005	0.0018900000000000028	-1.2588702256944486E-5	-1.359413194444424E-5
960.83466	408.66138	846.0	-0.09240015	0.5420794	-4.670968749999997E-4	7.421418749999978E-4	9.495326562500005E-5	-7.174113281250031E-5
959.89594	416.41626	863.0	-0.09886233	0.513193	-3.801282352941175E-4	-0.0016991999999999988	5.115802335640131E-6	-1.436083455882351E-4
957.96893	423.1242	879.0	-0.12112054	0.4492945	-0.001391138125	-0.0039936562500000015	-6.318811810661766E-5	-1.4340351562500017E-4
955.08264	429.83472	896.0	-0.15181434	0.38603684	-0.0018055176470588232	-0.003721038823529411	-2.4375266003460184E-5	1.6036319204152375E-5
953.03687	437.8526	912.0	-0.1854046	0.38543555	-0.0020993912500000007	-3.7580624999998535E-5	-1.8367100183823594E-5	2.302161374080883E-4
949.24744	444.62885	929.0	-0.21411414	0.42295578	-0.0016887964705882357	0.002207072352941176	2.4152634083044997E-5	1.320384104671279E-4
945.64667	451.13776	946.0	-0.23504491	0.42141894	-0.0012312217647058815	-9.040235294117552E-5	2.6916159169550246E-5	-1.3514557093425596E-4
941.5124	457.23138	962.0	-0.26761496	0.3881622	-0.002035628125000001	-0.0020785462500000004	-5.027539751838247E-5	-1.2425899356617655E-4
936.5905	462.11426	979.0	-0.3057847	0.31497183	-0.002245278823529412	-0.004305315882352941	-1.2332394031141823E-5	-1.309864489619377E-4
931.0021	467.3319	995.0	-0.3486172	0.27057445	-0.0026770312499999997	-0.002774836249999999	-2.698452665441173E-5	9.565497702205888E-5
925.1843	472.21045	1012.0	-0.37245336	0.26553193	-0.0014021270588235291	-2.9661882352941145E-4	7.499436418685122E-5	1.4577749567474044E-4
919.5	477.5	1028.0	-0.39339873	0.26863492	-0.0013090856249999977	1.9393687499999826E-4	5.815089613970715E-6	3.065973115808811E-5
912.10144	482.42395	1045.0	-0.4213593	0.28623044	-0.0016447394117647068	0.0010350305882352927	-1.9744340397924067E-5	4.947610077854673E-5
904.15497	485.92255	1062.0	-0.47155458	0.26364288	-0.002952663529411765	-0.001328679999999997	-7.693671280276814E-5	-1.390417993079582E-4
895.5516	490.72424	1084.0	-0.5377061	0.2554383	-0.003006887272727271	-3.7293545454545533E-4	-2.4647156052502674E-6	4.344293388429735E-5
887.68036	494.65985	1095.0	-0.5570973	0.23715064	-0.0017628363636363685	-0.0016625145454545465	1.1309553719008205E-4	-1.1723446280991738E-4
876.3568	498.54773	1111.0	-0.61024624	0.2210351	-0.003321808750000002	-0.001007221249999999	-9.74357741477271E-5	4.095583096590922E-5
863.9968	503.28662	1128.0	-0.7128126	0.25011936	-0.006033315294117645	0.0017108388235294119	-1.5950038494809665E-4	1.5988588667820063E-4
853.30414	507.27832	1145.0	-0.77695394	0.25526267	-0.0037730199999999963	3.0254764705882423E-4	1.3295854671280287E-4	-8.284065743944633E-5
841.5644	511.1452	1161.0	-0.78363776	0.24362743	-4.1773875000000044E-4	-7.272025000000012E-4	2.0970507812499974E-4	-6.435938419117659E-5
832.0198	513.9921	1178.0	-0.69989485	0.20568168	0.004926053529411765	-0.0022321029411764707	3.143407223183391E-4	-8.852355536332173E-5
821.1714	517.93146	1194.0	-0.6007422	0.18266588	0.006197040624999997	-0.0014384875000000002	7.94366934742645E-5	4.9600965073529405E-5
809.86615	521.7113	1211.0	-0.61189574	0.2013204	-6.560905882352951E-4	0.0010973247058823534	-4.0312536548442896E-4	1.4916542387543257E-4
796.0434	524.85095	1227.0	-0.72429895	0.21900256	-0.0070252006249999985	0.0011051350000000001	-3.9806937729779395E-4	4.881433823529193E-7
779.6625	528.58435	1244.0	-0.9097683	0.21560243	-0.010909961764705881	-2.000076470588236E-4	-2.2851536115916956E-4	-7.677309688581315E-5
765.6677	531.5235	1260.0	-1.0203828	0.18998377	-0.006913406249999997	-0.001601166250000001	2.497847196691178E-4	-8.757241268382359E-5
752.1567	533.6919	1277.0	-0.97393644	0.15171014	0.0027321388235294064	-0.0022513900000000002	5.67385004325259E-4	-3.82484558823529E-5
736.38794	537.24713	1294.0	-0.915485	0.14989646	0.0034383200000000012	-1.0668705882352848E-4	4.1540069204152634E-5	1.2615899653979247E-4
718.45325	541.705	1311.0	-0.96534926	0.2008788	-0.002933191764705882	0.0029989611764705873	-3.747948096885814E-4	1.8268519031141856E-4
700.0	544.5	1327.0	-1.0947479	0.23355468	-0.008087415	0.0020422424999999994	-3.221389522058824E-4	-5.9794917279411747E-5
685.19867	547.9503	1344.0	-1.1267095	0.23312232	-0.0018800941176470608	-2.543294117647016E-5	3.651365224913494E-4	-1.2162796712802763E-4
667.12213	550.86176	1360.0	-1.0872861	0.19478787	0.0024639625	-0.0023959031249999995	2.715035386029413E-4	-1.4815438648897058E-4
647.83057	557.05646	1377.0	-1.0962703	0.24314365	-5.284823529411763E-4	0.0028444576470588226	-1.760261678200692E-4	3.0825651600346015E-4
631.59644	559.6009	1394.0	-1.0735197	0.25682163	0.0013382705882352913	8.045870588235314E-4	1.0980899653979222E-4	-1.1999238754325243E-4
616.07574	562.4811	1410.0	-1.0144682	0.23986393	0.003690718750000002	-0.0010598562500000012	1.4702801011029444E-4	-1.1652770680147079E-4
594.4366	565.26056	1426.0	-1.0892783	0.16930246	-0.0046756312499999925	-0.004410091875000001	-5.228968749999997E-4	-2.0938972656249998E-4
576.01996	569.2178	1443.0	-1.1501449	0.165048	-0.0035803882352941174	-2.5026235294117575E-4	6.442605968858088E-5	2.4469585423875445E-4
559.4704	575.1986	1459.0	-1.1552455	0.268722	-3.1878750000000067E-4	0.006479625000000001	2.038500459558823E-4	4.2061795955882354E-4
540.37683	579.9315	1477.0	-1.1331657	0.36836612	0.0012266555555555546	0.005535784444444445	8.585794753086418E-5	-5.243558641975311E-5
519.58624	583.9467	1493.0	-1.1277848	0.35967818	3.3630625000000136E-4	-5.429962500000003E-4	-5.5646831597222076E-5	-3.7992379340277783E-4
502.27722	588.5743	1509.0	-1.1307949	0.28551638	-1.8813125000000097E-4	-0.0046351125	-3.2777343750000146E-5	-2.55757265625E-4
487.4553	593.5842	1526.0	-1.0915006	0.25948957	0.0023114294117646994	-0.0015309888235294125	1.470329801038059E-4	1.8259551038062277E-4
470.14548	598.52325	1543.0	-0.9504174	0.27635434	0.008299011764705887	9.920452941176456E-4	3.5221072664359934E-4	1.4841377162629754E-4
450.64066	604.9437	1559.0	-0.9506673	0.3422607	-1.561875000000157E-5	0.0041191475	-5.196644071691181E-4	1.9544388786764714E-4
434.3362	609.3325	1576.0	-1.0351471	0.3598098	-0.004969400000000006	0.0010323000000000023	-2.9139889705882377E-4	-1.815792647058822E-4
420.84637	614.78015	1593.0	-1.0064842	0.3265804	0.0016860529411764733	-0.0019546705882352955	3.914972318339105E-4	-1.7570415224913514E-4
406.00693	619.66437	1610.0	-0.8625283	0.30702534	0.00846799411764706	-0.0011502976470588243	3.989377162629757E-4	4.7316055363321836E-5
388.97073	625.511	1626.0	-0.8161285	0.30878884	0.0028999874999999994	1.1021875000000181E-4	-3.480004136029413E-4	7.878227481617663E-5
374.9812	631.29376	1642.0	-0.85983	0.33418888	-0.002731343749999997	0.0015875025000000008	-3.5195820312499976E-4	9.233023437499994E-5
361.25836	637.175	1659.0	-0.89138955	0.37782896	-0.0018564441176470584	0.0025670635294117628	5.14646842560552E-5	5.762123702422129E-5
349.19827	642.9009	1676.0	-0.7966026	0.36670008	0.005575702941176466	-6.546400000000005E-4	4.371851211072661E-4	-1.8951197231833902E-4
333.89383	649.7898	1692.0	-0.74543613	0.3964558	0.0031979043750000047	0.0018597325000000026	-1.4861241038602882E-4	1.571482812500002E-4
318.51205	655.558	1709.0	-0.83698714	0.38327155	-0.005385353529411764	-7.755441176470593E-4	-5.048975237889275E-4	-1.5501627162629774E-4
305.02853	661.4857	1725.0	-0.9086156	0.36863753	-0.00447677875	-9.146262500000016E-4	5.678592371323525E-5	-8.692633272058894E-6
292.56973	668.21515	1741.0	-0.84375775	0.3774965	0.004053615625	5.536856250000013E-4	5.331496484375E-4	9.176949218750018E-5
280.9825	674.0087	1758.0	-0.7253995	0.3693545	0.00696225	-4.7894117647059045E-4	1.7109613970588236E-4	-6.0742753027681865E-5
266.64743	680.63007	1775.0	-0.68712354	0.37815416	0.002251527058823529	5.176270588235319E-4	-2.771013494809689E-4	5.862166089965425E-5
250.58063	688.7097	1791.0	-0.821161	0.43285528	-0.008377341250000003	0.0034188199999999995	-6.643042693014708E-4	1.8132455882352924E-4
238.89613	695.55194	1808.0	-0.8921938	0.46697548	-0.0041784000000000005	0.0020070705882352935	2.4699654411764724E-4	-8.30440830449827E-5
226.28685	701.35657	1825.0	-0.83137864	0.43711096	0.0035773623529411817	-0.0017567364705882355	4.5622131487889307E-4	-2.2140041522491347E-4
216.18631	706.52545	1841.0	-0.6746567	0.35896036	0.009795121249999997	-0.004884412500000001	3.886099310661759E-4	-1.9547975183823534E-4
205.07684	712.81323	1858.0	-0.5467808	0.28978658	0.007522111764705885	-0.004069045882352939	-1.3370644031141833E-4	4.796274221453304E-5
192.43355	718.95703	1874.0	-0.59295785	0.3070276	-0.0028860656250000033	0.0010775637499999997	-6.50511086856618E-4	3.216631020220587E-4
180.47275	724.7636	1891.0	-0.7159124	0.35582817	-0.007232620588235294	0.002870621764705882	-2.55679703719723E-4	1.0547400086505189E-4
170.5	732.0	1908.0	-0.71745247	0.40528688	-9.059235294117673E-5	0.0029093358823529423	4.201193079584775E-4	2.2773010380623835E-6
161.5	737.5	1924.0	-0.619708	0.39778504	0.006109029374999998	-4.6886500000000234E-4	3.8747635799632344E-4	-2.1113755514705904E-4
155.79655	743.2034	1941.0	-0.41049185	0.35660806	0.01230683235294118	-0.0024221752941176455	3.64576645761246E-4	-1.1490060553633195E-4
150.08728	748.9127	1957.0	-0.26015675	0.34431547	0.00939594375	-7.682868749999995E-4	-1.8193053768382375E-4	1.0336802619485288E-4
144.2228	753.7772	1974.0	-0.2254813	0.30058894	0.002039732352941176	-0.002572148823529411	-4.327183174740485E-4	-1.0610952638408303E-4
138.29575	759.7043	1990.0	-0.260356	0.30346653	-0.002179668749999999	1.798493749999991E-4	-2.6371256893382343E-4	1.7199988740808814E-4
132.55913	764.29395	2007.0	-0.30637917	0.31085852	-0.0027072452941176474	4.3482294117647147E-4	-3.103391435986168E-5	1.4998445069204257E-5
128.67853	769.3215	2024.0	-0.29690397	0.29501984	5.573647058823507E-4	-9.316870588235324E-4	1.9203588235294105E-4	-8.038294117647082E-5
124.784676	775.323	2040.0	-0.23056851	0.3121927	0.004145966250000001	0.0010733037500000008	2.2428759650735313E-4	1.2531192555147083E-4
121.01183	779.9823	2057.0	-0.18504798	0.3034535	0.0026776782352941177	-5.140705882352943E-4	-8.636988321799313E-5	-9.337496107266442E-5
118.04328	784.91345	2073.0	-0.16302177	0.30810913	0.0013766381249999994	2.9097687500000136E-4	-8.13150068933824E-5	5.031546645220598E-5
115.144554	790.5663	2090.0	-0.15639229	0.32065836	3.899694117647071E-4	7.38189999999998E-4	-5.803933607266425E-5	2.6306654411764512E-5
113.19265	796.422	2107.0	-0.12557435	0.3325034	0.0018128199999999993	6.967670588235312E-4	8.369709342560542E-5	-2.4366435986156994E-6
112.0	802.2129	2123.0	-0.0712207	0.35575882	0.003397103125	0.0014534637499999982	9.901769531250006E-5	4.729354319852919E-5
110.29471	808.11584	2140.0	-0.040397335	0.3767646	0.0018131391176470588	0.0012356341176470605	-9.317435337370244E-5	-1.2813507785466924E-5
110.0	813.994	2156.0	-0.02211595	0.37160105	0.0011425865625	-3.2272187500000105E-4	-4.1909534696691174E-5	-9.739724954044135E-5
110.0	818.88684	2173.0	0.013152217	0.33195806	0.00207459805882353	-0.0023319405882352936	5.482420566608998E-5	-1.1818933607266426E-4
110.0	823.72266	2189.0	0.032408044	0.29310155	0.0012034891874999998	-0.0024285318750000007	-5.444430445772063E-5	-6.036955422794192E-6
110.0	827.83545	2206.0	0.038235664	0.25458178	3.428011764705886E-4	-0.002265868823529412	-5.062870653114184E-5	9.568414792387565E-6
111.44541	833.3363	2222.0	0.06373892	0.25197065	0.0015939535000000001	-1.631956249999976E-4	7.819702022058822E-5	1.314170749080884E-4
111.0	835.3613	2239.0	0.03936675	0.21089941	-0.0014336570588235297	-0.002415955294117648	-1.780947387543253E-4	-1.3251527465397942E-4
112.0	840.67505	2256.0	0.053620134	0.22638929	8.384343529411765E-4	9.111694117647049E-4	1.3365243598615918E-4	1.9571321799307956E-4
114.23823	844.47644	2272.0	0.093458146	0.2271491	0.0024898757500000004	4.748812499999998E-5	1.0321508731617649E-4	-5.3980080422794057E-5
116.19112	848.3822	2289.0	0.12984751	0.23181653	0.0021405508235294115	2.7455470588235294E-4	-2.054852508650523E-5	1.3356857698961939E-5
117.14183	852.14185	2305.0	0.11871613	0.235389	-6.957112499999998E-4	2.2327937499999964E-4	-1.772663795955882E-4	-3.204708180147081E-6
120.05817	857.11633	2322.0	0.1526545	0.26608112	0.0019963747058823525	0.0018054188235294127	1.5835799740484427E-4	9.306702638408312E-5
123.00248	861.00244	2339.0	0.16748863	0.24883144	8.725958823529412E-4	-0.0010146870588235305	-6.610463667820067E-5	-1.65888581314879E-4
125.904	864.808	2355.0	0.20171712	0.24969022	0.002139280625	5.3673750000000214E-5	7.916779641544117E-5	6.677255055147067E-5
128.80135	867.90063	2372.0	0.2132676	0.21521926	6.794400000000001E-4	-0.0020277035294117645	-8.587297794117646E-5	-1.2243395761245675E-4
132.67865	871.6787	2388.0	0.21984622	0.18776414	4.1116375000000045E-4	-0.001715945	-1.676726562499998E-5	1.9484908088235282E-5
136.47032	874.7351	2405.0	0.23523517	0.18060939	9.052323529411756E-4	-4.208676470588228E-4	2.9062858996539715E-5	7.618102076124572E-5
141.49197	878.49194	2421.0	0.28242823	0.18989515	0.0029495662500000006	5.803600000000003E-4	1.2777086856617656E-4	6.257672794117645E-5
146.03867	882.35913	2438.0	0.31372678	0.21457875	0.001841091176470587	0.0014519764705882353	-6.52044160899655E-5	5.127155709342559E-5
150.26617	886.2661	2455.0	0.3087324	0.24063534	-2.9378705882352737E-4	0.0015327405882352935	-1.2558107266435965E-4	4.750830449826953E-6
156.67328	891.1155	2471.0	0.3300033	0.2710208	0.0013294312499999988	0.0018990912500000002	1.0145114430147039E-4	2.289691636029417E-5
162.5	895.0	2488.0	0.3727594	0.28866902	0.002515064705882354	0.0010381305882352938	6.974314446366794E-5	-5.064474480968861E-5
168.5	900.5	2505.0	0.39282238	0.2936253	0.0011801752941176474	2.9154588235294E-4	-7.85229065743945E-5	-4.391674740484434E-5
174.07932	903.7195	2521.0	0.38984936	0.27284488	-1.8581375000000303E-4	-0.0012987762499999979	-8.537431525735315E-5	-9.939513327205862E-5
180.16624	906.77747	2538.0	0.36696532	0.20968388	-0.0013461199999999997	-0.0037153529411764717	-6.825330882352922E-5	-1.4215157006920435E-4
186.80363	910.53577	2554.0	0.36980528	0.18545578	1.774975000000019E-4	-0.0015142562500000002	9.52260937500001E-5	1.3756854319852947E-4
193.70064	913.2335	2571.0	0.41573086	0.17172976	0.002701504705882351	-8.074129411764693E-4	1.484710121107264E-4	4.157901816609005E-5
201.6591	917.3296	2587.0	0.46317533	0.19431269	0.002965279375000001	0.001411433125	1.648591681985314E-5	1.3867787913602933E-4
208.32951	922.1648	2605.0	0.45993394	0.2612008	-1.800772222222228E-4	0.003716006111111111	-1.7474203317901244E-4	1.280318325617284E-4
215.20651	926.1033	2620.0	0.4334517	0.27231428	-0.001765482666666666	7.408986666666672E-4	-1.0569369629629621E-4	-1.9834049629629627E-4
223.12029	930.0602	2637.0	0.44933566	0.26963392	9.343505882352959E-4	-1.5766823529411722E-4	1.58813720876586E-4	-5.2856876585928495E-5
230.47562	933.7378	2654.0	0.4600947	0.2492667	6.328847058823528E-4	-0.0011980717647058835	-1.7733287197231947E-5	-6.120020761245683E-5
238.44316	938.5824	2670.0	0.4793744	0.22799043	0.0012049812499999972	-0.0013297668750000009	3.5756034007352775E-5	-8.230944393382338E-6
247.21788	942.6089	2687.0	0.52123123	0.2586042	0.0024621664705882394	0.0018008100000000008	7.395207179930836E-5	1.8415158088235303E-4
254.9917	947.49585	2704.0	0.5162405	0.29144162	-2.935723529411797E-4	0.001931612941176471	-1.6210228373702464E-4	7.694290657439428E-6
262.6775	952.20654	2720.0	0.48206344	0.2945588	-0.002136066249999999	1.9482374999999982E-4	-1.151558685661762E-4	-1.0854932444852945E-4
272.34293	957.00574	2737.0	0.513576	0.297034	0.0018536800000000014	1.4560000000000064E-4	2.3469095588235297E-4	-2.895514705882305E-6
282.10718	961.86426	2753.0	0.567032	0.29366833	0.0033409999999999968	-2.1035437500000267E-4	9.295749999999971E-5	-2.2247148437500205E-5
292.88153	968.1526	2770.0	0.64934653	0.34816	0.004842031176470588	0.0032053923529411794	8.829595155709361E-5	2.0092627811418718E-4
302.40204	973.44116	2786.0	0.6791596	0.3571877	0.0018633168749999998	5.642312499999982E-4	-1.8616964384191178E-4	-1.6507256893382382E-4
312.11145	976.8446	2803.0	0.63224006	0.30396593	-0.0027599729411764695	-0.0031306923529411767	-2.719582244809688E-4	-2.1734844723183384E-4
323.00143	981.80054	2819.0	0.61887276	0.26829696	-8.354562499999982E-4	-0.0022293106250000014	1.2028229319852946E-4	5.633635799632346E-5
333.88162	985.7527	2836.0	0.64192986	0.22315402	0.0013562999999999965	-0.0026554670588235275	1.289268382352938E-4	-2.506802551903095E-5
346.67697	989.55896	2853.0	0.7206584	0.2056688	0.004631090588235298	-0.0010285423529411762	1.926347404844295E-4	9.570145328719714E-5
358.3083	994.43604	2869.0	0.7609329	0.24805462	0.0025171562499999994	0.0026491137499999994	-1.3212089613970617E-4	2.2985350643382348E-4
369.66394	998.33203	2886.0	0.7421707	0.24740489	-0.0011036588235294154	-3.8219411764706765E-5	-2.1298912197231852E-4	-1.5807842128027683E-4
382.3575	1002.1022	2902.0	0.7420265	0.24231344	-9.012499999995482E-6	-3.1821562499999984E-4	6.841539522058875E-5	-1.7499763327205816E-5
394.22278	1008.13367	2919.0	0.7457643	0.29614908	2.198705882352949E-4	0.0031668023529411774	1.346371107266414E-5	2.050010575259516E-4
406.64508	1012.8225	2936.0	0.7549134	0.31810257	5.381823529411712E-4	0.0012913817647058803	1.872422145328684E-5	-1.1031885813148807E-4
420.53357	1017.8667	2952.0	0.78825617	0.3424594	0.002083923125000005	0.0015223018750000032	9.66087982536771E-5	1.4432506893382683E-5
435.62585	1022.6565	2969.0	0.8601597	0.32681492	0.004229619411764703	-9.202635294117657E-4	1.2621742863321752E-4	-1.4368031790657463E-4
449.44604	1027.556	2985.0	0.91219354	0.29724672	0.003252115	-0.0018480124999999993	-6.109402573529392E-5	-5.79843106617646E-5
463.25977	1031.5028	3002.0	0.9157304	0.25211552	2.080505882352992E-4	-0.0026547764705882374	-1.7906261245674712E-4	-4.74567041522493E-5
477.7552	1037.1582	3018.0	0.87315595	0.26952392	-0.0026609031250000026	0.0010880249999999994	-1.7930960707720635E-4	2.339250919117648E-4
493.19492	1042.9481	3035.0	0.8760493	0.31572664	1.701970588235304E-4	0.002717807058823531	1.6653530493079604E-4	9.586953287197246E-5
505.57327	1048.7866	3052.0	0.8592282	0.36544284	-9.894764705882372E-4	0.002924482352941176	-6.82160899653981E-5	1.2157370242214392E-5
517.236	1053.0787	3068.0	0.77737164	0.35653633	-0.005116034999999998	-5.566568749999987E-4	-2.5790990808823505E-4	-2.175712017463234E-4
530.5	1057.0	3085.0	0.7005687	0.2813841	-0.004517819999999999	-0.004420719411764705	3.518911764705877E-5	-2.2729779628027683E-4
543.5475	1063.0918	3101.0	0.6997534	0.25676882	-5.0956250000004644E-5	-0.001538455000000001	2.7917898437499963E-4	1.8014152573529399E-4
556.14935	1066.6141	3118.0	0.74858326	0.24721421	0.002872344705882353	-5.620358823529422E-4	1.7195887975778577E-4	5.743641868512111E-5
568.5249	1071.5083	3135.0	0.7980264	0.26967832	0.002908420000000003	0.00132141823529412	2.122076124567643E-6	1.107914186851213E-4
581.82434	1076.7819	3151.0	0.7758741	0.293134	-0.0013845187500000009	0.0014659799999999987	-2.683086718750003E-4	9.035110294117424E-6
592.071	1081.3569	3167.0	0.68759435	0.29051816	-0.005517484374999999	-1.6348999999999878E-4	-2.583103515624999E-4	-1.0184187499999984E-4
601.5483	1086.329	3185.0	0.601716	0.29154363	-0.004771019444444444	5.6970555555554046E-5	4.147027391975306E-5	1.2247808641975158E-5
613.2925	1090.0975	3201.0	0.58979005	0.27665493	-7.453718750000046E-4	-9.305437499999986E-4	2.516029730902775E-4	-6.171964409722203E-5
625.12524	1096.0835	3218.0	0.6442187	0.28324756	0.003201685294117652	3.8780176470588163E-4	2.3217983347750918E-4	7.754973615916943E-5
637.5794	1100.7897	3234.0	0.7257708	0.29688552	0.005097006250000001	8.523725000000003E-4	1.1845755974264683E-4	2.9035670955882416E-5
649.1444	1104.7148	3251.0	0.780327	0.30462083	0.0032091882352941145	4.550182352941174E-4	-1.1104811851211097E-4	-2.337378027681664E-5
659.1665	1108.6666	3267.0	0.7077581	0.25948837	-0.004535556250000003	-0.002820778749999999	-4.840465303308823E-4	-2.0473731158088227E-4
668.92773	1111.571	3284.0	0.58805895	0.18945824	-0.007041126470588234	-0.004119419411764707	-1.473864835640136E-4	-7.63906271626299E-5
680.506	1116.502	3301.0	0.5707361	0.1816187	-0.0010189911764705883	-4.611494117647062E-4	3.5424325259515564E-4	2.1519235294117654E-4
691.3674	1120.3469	3317.0	0.61682314	0.2314338	0.002880440000000005	0.00311344375	2.437144485294121E-4	2.2341207261029414E-4
703.12744	1125.251	3334.0	0.6949772	0.28114954	0.004597297647058818	0.002924455294117646	1.0099162629757724E-4	-1.1116967993079657E-5
714.44946	1129.7247	3350.0	0.72691166	0.2949968	0.00199590375	8.654537500000017E-4	-1.6258711856617614E-4	-1.2868759650735276E-4
727.135	1134.5675	3367.0	0.7428579	0.30006018	9.380141176470588E-4	2.9784588235294156E-4	-6.222880190311418E-5	-3.3388698096885894E-5
738.5946	1138.8649	3383.0	0.73476684	0.28528416	-5.056912499999955E-4	-9.2350125E-4	-9.023158547794089E-5	-7.633419577205885E-5
750.3177	1142.7726	3400.0	0.7338468	0.2638557	-5.412000000000064E-5	-0.0012604976470588225	2.656301470588205E-5	-1.982331747404838E-5
762.0974	1147.6991	3417.0	0.7073883	0.25706404	-0.0015563823529411796	-3.995094117647078E-4	-8.83683737024223E-5	5.064636678200675E-5
772.5615	1152.7808	3433.0	0.6568508	0.27259207	-0.003158593750000001	9.705018750000016E-4	-1.0013821231617633E-4	8.562570542279434E-5
783.12286	1157.6737	3450.0	0.6302275	0.2979585	-0.0015660764705882296	0.0014921429411764702	9.367748702422183E-5	3.06847685986158E-5
792.4391	1162.3293	3466.0	0.5938686	0.31152007	-0.002272431250000005	8.47598124999998E-4	-4.414717371323597E-5	-4.0284051011029516E-5
802.5126	1167.3075	3483.0	0.55420774	0.3058442	-0.0023329917647058837	-3.338747058823513E-4	-3.5623832179928518E-6	-6.949840181660879E-5
813.4525	1172.1509	3499.0	0.57514393	0.30652618	0.0013085118750000013	4.2623749999998184E-5	2.275939774816178E-4	2.353115349264684E-5
825.0296	1178.0148	3516.0	0.6516631	0.32537693	0.004501127647058828	0.001108867647058825	1.8780092776816629E-4	6.272022923875452E-5
834.5642	1183.7385	3532.0	0.67918867	0.35295972	0.001720348125	0.001723924374999998	-1.7379872012867676E-4	3.844104549632331E-5
842.37384	1187.6869	3549.0	0.59855413	0.32617116	-0.00474320823529412	-0.0015757976470588213	-3.8020919766436E-4	-1.9410129541522466E-4
851.21	1191.605	3566.0	0.4826147	0.25655067	-0.006819966470588236	-0.004095322941176473	-1.22162249134948E-4	-1.482073702422148E-4
859.9738	1195.4869	3582.0	0.44023672	0.20290558	-0.002648623749999999	-0.0033528181249999987	2.6070892003676483E-4	4.640655101102964E-5
870.2442	1201.1221	3599.0	0.50459194	0.22183453	0.0037856011764705842	0.0011134676470588236	3.7848381920415193E-4	2.6272269247404833E-4
880.289	1206.9734	3615.0	0.6087883	0.31084388	0.006512272499999999	0.005563084375000001	1.7041695772058844E-4	2.781010454963236E-4
888.39545	1211.1978	3632.0	0.6118086	0.35784793	1.7766470588235806E-4	0.0027649441176470567	-3.7262398788927303E-4	-1.6459648572664378E-4
896.1851	1216.0925	3649.0	0.5206097	0.329782	-0.005364641176470593	-0.001650937058823527	-3.2601799307958537E-4	-2.597577162629755E-4
905.4563	1221.4738	3666.0	0.4719163	0.29643396	-0.00286431764705882	-0.001961649411764707	1.4707785467128078E-4	-1.827719723183412E-5
912.6599	1228.245	3682.0	0.43190435	0.33487675	-0.002500746875000001	0.0024026743750000003	2.2723173253676182E-5	2.727702366727942E-4
920.2816	1234.9612	3699.0	0.4480351	0.4179852	9.488676470588251E-4	0.004888732352941176	2.02918501297578E-4	1.4623870458477505E-4
926.912	1240.912	3715.0	0.4364162	0.43962464	-7.261812500000027E-4	0.0013524650000000006	-1.0469055606617674E-4	-2.2101670955882347E-4
931.45905	1246.6886	3732.0	0.32973787	0.38696748	-0.006275195882352941	-0.0030974800000000023	-3.2641262543252575E-4	-2.617614705882355E-4
936.4774	1252.7161	3748.0	0.24446402	0.3419301	-0.005329615624999999	-0.0028148362499999975	5.909876608455885E-5	1.7665234375000298E-5
941.2824	1258.4236	3765.0	0.22005849	0.3285072	-0.0014356194117647065	-7.895823529411774E-4	2.2905860077854662E-4	1.1913258217993058E-4
945.19025	1266.3805	3781.0	0.19998202	0.40143788	-0.001254779374999999	0.004558167500000002	1.1302502297794214E-5	3.342343658088237E-4
948.98334	1271.95	3798.0	0.21727622	0.42400035	0.00101730588235294	0.001327204117647059	1.3365207396193762E-4	-1.900566695501731E-4
951.84955	1277.7743	3815.0	0.1787657	0.3980104	-0.0022653247058823526	-0.0015288205882352964	-1.9309591695501724E-4	-1.680014532871974E-4
952.8903	1282.671	3831.0	0.09060552	0.32573408	-0.00551001125	-0.00451727	-2.0279290900735298E-4	-1.8677808823529398E-4
953.82196	1289.466	3848.0	0.014676361	0.31364217	-0.004466421117647059	-7.112888235294108E-4	6.138765484429068E-5	2.2388124567474055E-4
953.2238	1297.1047	3864.0	-0.044975754	0.38230348	-0.0037282571875	0.0042913318749999985	4.6135245634191174E-5	3.1266379365808806E-4
953.0	1305.0106	3881.0	-0.08474891	0.49145266	-0.0023395974117647058	0.006420540000000001	8.168586916089965E-5	1.2524753676470602E-4
951.3262	1311.0215	3898.0	-0.1151194	0.4927118	-0.0017864994117647059	7.406705882352894E-5	3.253517647058823E-5	-3.73321937716263E-4
950.0	1316.2252	3915.0	-0.13471909	0.40919644	-0.0011529229411764716	-0.004912668235294117	3.726920415224907E-5	-2.9333737024221445E-4
948.5	1321.5	3931.0	-0.1336803	0.29735392	6.492437500000073E-5	-0.0069901575	7.611545726102952E-5	-1.298430790441177E-4
944.0	1326.5	3947.0	-0.1920202	0.2357634	-0.00364624375	-0.003849407499999999	-2.3194800781250005E-4	1.9629687500000007E-4
940.03894	1332.4415	3964.0	-0.271046	0.27301037	-0.004648576470588236	0.002190998235294117	-5.896074826989622E-5	3.553179844290656E-4
936.30884	1338.0367	3980.0	-0.29531515	0.33617076	-0.001516821875000001	0.003947524375000001	1.9573466222426466E-4	1.0978288373161772E-4
931.39514	1342.9073	3997.0	-0.32821903	0.33332413	-0.0019355223529411764	-1.6744882352941274E-4	-2.4629439878892664E-5	-2.4205724697231844E-4
926.2301	1346.5133	4014.0	-0.31589168	0.27491218	7.251382352941186E-4	-0.003435997058823529	1.5650944636678207E-4	-1.9226754325259507E-4
921.48175	1350.3455	4030.0	-0.3162834	0.20184718	-2.448249999999902E-5	-0.004566562500000001	-4.685129595588235E-5	-7.066034007352951E-5
914.5655	1354.2173	4047.0	-0.37284303	0.18681274	-0.003327037058823531	-8.843788235294107E-4	-1.9426791522491363E-4	2.1659903979238766E-4
908.64703	1358.2354	4063.0	-0.40891066	0.2032939	-0.0022542268749999976	0.0010300724999999997	6.705063648897083E-5	1.1965320772058815E-4
902.0554	1361.9723	4080.0	-0.4273659	0.22057007	-0.0010856023529411789	0.0010162452941176476	6.87426189446364E-5	-8.133650519030633E-7
895.2655	1366.8672	4096.0	-0.43251884	0.26411322	-3.2205874999999967E-4	0.0027214468749999984	4.77214751838237E-5	1.0657509880514693E-4
890.14575	1369.8542	4113.0	-0.39734912	0.24315986	0.0020688070588235304	-0.0012325505882352927	1.4063916522491352E-4	-2.3258808607266418E-4
884.4009	1373.7328	4129.0	-0.33464718	0.22018516	0.003918871250000001	-0.001435918750000001	1.1562901194852939E-4	-1.2710510110294261E-5
877.8121	1376.594	4146.0	-0.33419	0.18518877	2.6892941176470675E-5	-0.0020586111764705874	-2.2893990051903117E-4	-3.6628966262975674E-5
870.1902	1379.5239	4163.0	-0.37835395	0.15550742	-0.0025978794117647065	-0.001745961764705882	-1.5439837370242218E-4	1.839114186851208E-5
861.13525	1383.4324	4179.0	-0.5048979	0.17391627	-0.007908996875000001	0.0011505531250000003	-3.319448414522059E-4	1.8103218060661763E-4
850.6261	1386.6748	4196.0	-0.6467922	0.21319166	-0.008346723529411766	0.002310317058823529	-2.574862673010385E-5	6.822140787197228E-5
840.4962	1389.584	4212.0	-0.69954216	0.20360601	-0.003296872499999999	-5.991031250000001E-4	3.1561568933823547E-4	-1.8183876148897057E-4
829.6738	1391.5543	4229.0	-0.7170205	0.16558626	-0.0010281376470588192	-0.0022364558823529408	1.3345499134948118E-4	-9.631486807958475E-5
818.7375	1393.9321	4246.0	-0.69913244	0.1088689	0.0010522388235294107	-0.0033363152941176476	1.2237508650519E-4	-6.469761245674746E-5
804.1352	1397.4294	4262.0	-0.7722474	0.13093865	-0.004569685000000004	0.001379359374999999	-3.513702389705884E-4	2.947296668198529E-4
787.1316	1400.6375	4279.0	-0.95859057	0.18178162	-0.01096136294117647	0.0029907629411764715	-3.7598105536332157E-4	9.478844506920426E-5
770.36914	1404.5846	4296.0	-1.1224563	0.23756176	-0.009639160588235296	0.0032811847058823534	7.777660899653966E-5	1.708363321799305E-5
755.0628	1410.7264	4312.0	-1.1344918	0.32686007	-7.522187499999916E-4	0.0055811443749999995	5.554338648897065E-4	1.4374747931985288E-4
738.3499	1415.6188	4329.0	-1.0745099	0.3561861	0.003528347058823525	0.0017250605882352943	2.517979887543245E-4	-2.2682845804498266E-4
722.9863	1419.2534	4345.0	-0.9641162	0.32688978	0.0068996062500000024	-0.0018310199999999992	2.1070369944852985E-4	-2.2225503676470584E-4
709.7399	1424.0743	4362.0	-0.8604987	0.29227272	0.0060951470588235315	-0.0020362976470588256	-4.732112889273358E-5	-1.2075155709342733E-5
697.00385	1428.998	4378.0	-0.7809706	0.26022962	0.004970506249999999	-0.0020026937499999994	-7.029005055147076E-5	2.1002435661766374E-6
686.3832	1433.7701	4395.0	-0.65404433	0.26676545	0.007466251176470588	3.844605882352953E-4	1.4680852508650524E-4	1.4042084342560558E-4
673.77637	1437.7412	4411.0	-0.59878933	0.28419134	0.0034534374999999964	0.001089118125	-2.50800854779412E-4	4.404109604779404E-5
662.22766	1441.6493	4428.0	-0.61917007	0.25652832	-0.00119886705882353	-0.0016272364705882374	-2.736649740484428E-4	-1.5978556444636691E-4
650.4512	1446.5162	4445.0	-0.67732984	0.246777	-0.0034211629411764672	-5.736070588235283E-4	-1.3072328719723162E-4	6.197820069204172E-5
638.5678	1451.2161	4461.0	-0.70856714	0.25481838	-0.0019523312500000015	5.025862500000009E-4	9.180198069852911E-5	6.726208180147058E-5
628.47906	1454.7042	4478.0	-0.6848765	0.26651734	0.0013935670588235286	6.881741176470576E-4	1.968175475778547E-4	1.0916933391003337E-5
619.79376	1458.2825	4494.0	-0.56695384	0.23431906	0.007370166249999997	-0.0020123924999999997	3.735374494485293E-4	-1.6878541360294109E-4
609.0	1462.0	4511.0	-0.5405816	0.20162752	0.0015513082352941205	-0.001923031764705882	-3.422857655709339E-4	5.2565138408304605E-6
596.9579	1467.014	4527.0	-0.6037975	0.22388577	-0.0039509937499999995	0.0013911406250000004	-3.438938740808825E-4	2.0713577435661765E-4
585.71356	1470.9146	4545.0	-0.69290996	0.25856772	-0.0049506922222222255	0.0019267749999999995	-5.5538804012345887E-5	2.9757465277777725E-5
574.5835	1474.8055	4561.0	-0.73438376	0.27182466	-0.0025921125000000003	8.285587499999997E-4	1.4741123263888907E-4	-6.863851562499999E-5
563.76434	1480.1178	4577.0	-0.6932379	0.2723774	0.0025716162500000056	3.454624999999975E-5	3.2273304687500037E-4	-4.9625781249999995E-5
553.501	1484.5996	4594.0	-0.62916505	0.28858882	0.0037689911764705857	9.536129411764724E-4	7.043381920415177E-5	5.406274653979251E-5
542.7185	1490.6407	4611.0	-0.62473315	0.3420238	2.607000000000026E-4	0.003143234117647057	-2.0637006920415195E-4	1.288012456747403E-4
529.93524	1495.5323	4627.0	-0.6998512	0.35143203	-0.004694878125000003	5.880143750000011E-4	-3.0972363281250035E-4	-1.59701233915441E-4
517.1672	1500.2379	4643.0	-0.7655486	0.3262756	-0.004106087500000001	-0.0015722768750000005	3.679941406250012E-5	-1.350182031250001E-4
503.61108	1506.1666	4660.0	-0.8371583	0.31785986	-0.004212335294117647	-4.95043529411765E-4	-6.249870242214474E-6	6.336666738754326E-5
492.078	1511.9609	4677.0	-0.83510196	0.3409396	1.2096117647058764E-4	0.0013576317647058832	2.548997923875432E-4	1.089808996539793E-4
480.21866	1516.8906	4693.0	-0.75245005	0.33292657	0.005165744375000003	-5.00814375000002E-4	3.152989499080885E-4	-1.1615288373161783E-4
466.72214	1521.7937	4710.0	-0.7323511	0.32579347	0.0011822911764705851	-4.19594117647059E-4	-2.3432077638408343E-4	4.777662197231941E-6
453.23962	1527.4688	4726.0	-0.77109635	0.30882162	-0.002421578124999997	-0.0010607406249999972	-2.2524183134191138E-4	-4.007165670955864E-5
440.56168	1532.4795	4743.0	-0.82261705	0.30624375	-0.0030306294117647043	-1.516394117647081E-4	-3.58265462802769E-5	5.3476541955017004E-5
427.86746	1536.4664	4760.0	-0.81395495	0.2826183	5.095352941176474E-4	-0.001389732352941176	2.0824498269896187E-4	-7.282899653979223E-5
416.02118	1540.3263	4776.0	-0.7518082	0.23996411	0.003884171874999995	-0.002665886874999999	2.109147863051467E-4	-7.975965762867643E-5
403.17047	1545.2074	4793.0	-0.70309657	0.2264408	0.00286539	-7.954888235294124E-4	-5.9928345588234976E-5	1.1002341479238744E-4
389.52225	1549.1194	4810.0	-0.7542795	0.22470105	-0.0030107605882352916	-1.0233823529411673E-4	-3.456559169550172E-4	4.077356401384092E-5
375.6182	1552.9662	4827.0	-0.8385072	0.24115495	-0.004954570588235295	9.678764705882349E-4	-1.1434176470588254E-4	6.295380622837362E-5
361.9435	1557.8733	4843.0	-0.86962456	0.26718357	-0.001944834999999999	0.0016267887499999984	1.88108474264706E-4	4.118201746323522E-5
349.75156	1564.1243	4859.0	-0.83861357	0.31605065	0.0019381868749999975	0.0030541925000000004	2.4268886718749978E-4	8.921273437500013E-5
337.9058	1568.6981	4876.0	-0.7328018	0.33878538	0.006224221764705887	0.0013373370588235316	2.521196993944641E-4	-1.0099149653979228E-4
325.47595	1574.762	4892.0	-0.6919366	0.36318138	0.002554074999999996	0.0015247499999999983	-2.2938417279411822E-4	1.1713308823529169E-5
312.51163	1579.6378	4909.0	-0.70910215	0.33254576	-0.001009738235294116	-0.0018020952941176455	-2.0963607266435955E-4	-1.9569678200692022E-4
301.26364	1584.3682	4926.0	-0.7180048	0.29430282	-5.236852941176477E-4	-0.0022495847058823532	2.8591349480968725E-5	-2.6322906574394575E-5
290.734	1588.0886	4942.0	-0.68396974	0.25333604	0.0021271912500000004	-0.0025604237500000022	1.65679784007353E-4	-1.9427440257353064E-5
279.9292	1592.0236	4959.0	-0.6271018	0.22655833	0.0033451729411764675	-0.0015751594117647048	7.164598183390982E-5	5.795672577854691E-5
267.2669	1596.8856	4976.0	-0.64073426	0.21631691	-8.019094117647033E-4	-6.024364705882354E-4	-2.4394602076124536E-4	5.7218996539792316E-5
253.46634	1601.8002	4992.0	-0.7535595	0.2620227	-0.007051577500000003	0.0028566118749999998	-3.9060425551470625E-4	2.161905215992647E-4
242.76692	1606.5398	5008.0	-0.8118509	0.30092844	-0.0036432124999999996	0.0024316087500000014	2.1302281250000022E-4	-2.65626953124999E-5
231.1894	1611.4053	5026.0	-0.74960333	0.3203645	0.003458198333333335	0.0010797811111111098	3.9452282407407413E-4	-7.510153549382731E-5
220.23982	1616.504	5042.0	-0.6762706	0.32417482	0.004583295624999997	2.3814499999999864E-4	7.03185807291664E-5	-5.260225694444445E-5
209.80437	1622.0978	5058.0	-0.5909235	0.32124642	0.005334193750000001	-1.8302499999999985E-4	4.69311328125002E-5	-2.6323124999999906E-5
198.83192	1626.9009	5075.0	-0.6044431	0.32232842	-7.95270588235292E-4	6.364705882353102E-5	-3.6055672577854663E-4	1.4510121107266522E-5
188.0	1631.0	5092.0	-0.6503223	0.29993844	-0.002698776470588236	-0.0013170576470588253	-1.1197093425605552E-4	-8.121792387543273E-5
177.5	1636.5	5108.0	-0.6455698	0.28162512	2.97031250000003E-4	-0.001144582499999998	1.8723798253676493E-4	1.0779696691176713E-5
167.15367	1641.9232	5124.0	-0.63825935	0.3033981	4.56903124999998E-4	0.0013608112499999998	9.991992187499688E-6	1.5658710937499986E-4
157.99574	1647.2025	5141.0	-0.5738876	0.31715003	0.003786573529411762	8.089370588235308E-4	1.958629649653979E-4	-3.246318771626288E-5
152.00192	1651.998	5158.0	-0.44693747	0.32228982	0.007467654705882356	3.023405882352928E-4	2.165341868512114E-4	-2.9799792387543415E-5
145.08319	1656.9167	5174.0	-0.34648263	0.30258378	0.006278427499999999	-0.0012316274999999988	-7.432670036764728E-5	-9.587300551470573E-5
138.38377	1661.6162	5191.0	-0.3168515	0.27654946	0.0017430076470588238	-0.001531430588235294	-2.667894031141868E-4	-1.7635475778546785E-5
131.45119	1666.5488	5207.0	-0.33375078	0.28836563	-0.001056205000000001	7.385106249999975E-4	-1.7495079044117654E-4	1.4187132582720572E-4
125.63162	1671.3684	5225.0	-0.35218117	0.29293433	-0.0010239105555555534	2.538166666666687E-4	1.7941358024693108E-6	-2.6927442129629374E-5
119.867966	1676.1321	5242.0	-0.35073948	0.2956979	8.48052941176468E-5	1.6256294117647017E-4	6.521857939254119E-5	-5.3678662053057975E-6
115.02383	1680.9642	5257.0	-0.30511233	0.2933645	0.0030418100000000003	-1.5556000000000275E-4	1.9713364705882357E-4	-2.1208196078431528E-5
110.09206	1686.8619	5274.0	-0.27320725	0.3241238	0.0018767694117647043	0.0018093705882352967	-6.853179930795859E-5	1.1558415224913527E-4
106.21022	1693.5796	5290.0	-0.23287365	0.37426472	0.0025208500000000016	0.0031338074999999986	4.025503676470608E-5	8.277730698529387E-5
102.3908	1700.2184	5307.0	-0.20161578	0.429913	0.0018386982352941172	0.003273428235294117	-4.0126574394463784E-5	8.212984429065798E-6
98.54483	1707.1827	5324.0	-0.1898299	0.46783802	6.932870588235293E-4	0.0022308835294117665	-6.737712802768164E-5	-6.132615916955005E-5
95.50407	1714.2439	5340.0	-0.1781785	0.4677634	7.282125000000004E-4	-4.663750000001576E-6	2.1828400735294444E-6	-1.397217049632355E-4
93.32775	1721.0167	5357.0	-0.14801428	0.44012478	0.0017743658823529407	-0.0016258011764705884	6.153843425605532E-5	-9.536102508650511E-5
91.406044	1727.7819	5373.0	-0.1076691	0.41768545	0.0025215737499999996	-0.0014024581249999987	4.6700491727941185E-5	1.3958940716911857E-5
91.0	1733.6178	5390.0	-0.04060127	0.3833651	0.003945166470588235	-0.002018844117647059	8.37407482698962E-5	-3.625799956747413E-5
91.0	1739.5023	5406.0	0.02730165	0.34575704	0.0042439325	-0.00235050375	1.8672876838235334E-5	-2.0728727022058816E-5
91.0	1745.3596	5423.0	0.058515236	0.32417297	0.001836093294117647	-0.001269651176470589	-1.416376003460208E-4	6.357956314878888E-5
92.38135	1752.5254	5440.0	0.086655416	0.3553552	0.001655304705882353	0.0018342488235294104	-1.0634622837370229E-5	1.8258235294117643E-4
93.34108	1759.3643	5456.0	0.1006197	0.4059865	8.727677500000005E-4	0.0031644562499999994	-4.8908559742647035E-5	8.313796415441181E-5
96.55708	1765.8356	5473.0	0.15180008	0.4408272	0.003010610588235294	0.0020494529411764707	1.2575546107266433E-4	-6.558842993079581E-5
98.21561	1771.6469	5490.0	0.18812664	0.4067492	0.002136856470588236	-0.0020045882352941174	-5.139730103806226E-5	-2.384730103806228E-4
102.30694	1777.3069	5506.0	0.23510854	0.35956162	0.0029363687499999996	-0.002949223749999997	4.9969517463235234E-5	-5.903971966911747E-5
107.17985	1782.1798	5523.0	0.29597747	0.29173183	0.003580525294117648	-0.003989987647058824	3.78915614186852E-5	-6.122140570934274E-5
112.07181	1788.1077	5539.0	0.34154743	0.2855826	0.002848122499999998	-3.8432687500000035E-4	-4.5775174632353135E-5	2.2535379825367645E-4
117.878784	1792.8788	5556.0	0.3754966	0.28172523	0.0019970100000000018	-2.2690411764706038E-4	-5.006544117647036E-5	9.260162197231763E-6
125.50514	1799.604	5572.0	0.42955264	0.32094112	0.0033785024999999982	0.002450993125000002	8.634328124999978E-5	1.673685776654414E-4
135.27026	1808.4163	5589.0	0.5372727	0.45413628	0.006336474117647062	0.007835009411764704	1.739983304498273E-4	3.1670684039792366E-4
147.65594	1817.104	5605.0	0.7322034	0.57248086	0.012183168749999994	0.0073965362499999986	3.6541841452205823E-4	-2.740457261029411E-5
160.52122	1825.0142	5622.0	0.8901484	0.5998633	0.009290882352941177	0.0016107317647058828	-1.701344939446363E-4	-3.403414403114186E-4
173.91898	1832.5137	5639.0	0.94229543	0.5461369	0.003067472352941182	-0.0031603764705882323	-3.660829411764703E-4	-2.806534256055362E-4
189.1088	1840.5544	5655.0	0.96410906	0.4744931	0.0013633518749999948	-0.004477737500000002	-1.0650752987132419E-4	-8.233506433823562E-5
206.60626	1848.3032	5672.0	1.0383561	0.44508561	0.0043674729411764665	-0.0017298523529411752	1.7671300389273363E-4	1.616403027681663E-4
223.7112	1855.0938	5688.0	1.1060575	0.43475336	0.004231337500000001	-6.457656250000027E-4	-8.508465073529066E-6	6.775542049632329E-5
241.22182	1861.4072	5705.0	1.1553619	0.40377808	0.0029002588235294132	-0.0018220752941176467	-7.829874567474048E-5	-6.919468641868494E-5
254.05432	1866.3091	5721.0	1.0096645	0.3120544	-0.009106087499999999	-0.005732729999999998	-7.503966452205883E-4	-2.44415919117647E-4
265.0939	1868.3489	5738.0	0.7589782	0.18456137	-0.014746252941176466	-0.00749959	-3.317744377162628E-4	-1.0393294117647071E-4
276.7242	1873.862	5755.0	0.5873255	0.15613572	-0.010097217647058829	-0.0016720970588235292	2.7347266435986104E-4	3.4279370242214533E-4
291.79657	1877.4492	5771.0	0.64023376	0.1783363	0.0033067662500000025	0.0013875362499999998	8.37748993566177E-4	1.9122708180147058E-4
304.21228	1882.3464	5788.0	0.7491271	0.24929358	0.006405490588235298	0.004173957647058822	1.8227790224913503E-4	1.6390714100346013E-4
318.94055	1886.2351	5805.0	0.87616587	0.273811	0.00747286882352941	0.0014422011764705905	6.278695501730072E-5	-1.606915570934254E-4
331.54224	1890.1807	5821.0	0.87669265	0.25908992	3.292374999999681E-5	-9.200675000000033E-4	-4.6499656709558833E-4	-1.476417922794121E-4
346.02905	1894.0073	5838.0	0.8452853	0.21602619	-0.001847491176470585	-0.002533160588235292	-1.1061264273356364E-4	-9.488782871972286E-5
360.72552	1897.9216	5854.0	0.8600034	0.22067448	9.198812499999973E-4	2.9051812499999996E-4	1.729607766544114E-4	1.7647991957720575E-4
373.91586	1901.6902	5871.0	0.869034	0.22105233	5.312117647058824E-4	2.222647058823442E-5	-2.2862910899653817E-5	-1.57818620242215E-5
385.1338	1905.6536	5887.0	0.78166133	0.23195873	-0.005460791874999996	6.816500000000007E-4	-3.7450022748161736E-4	4.121397058823539E-5
394.7251	1909.7451	5904.0	0.6328508	0.24899161	-0.008753560588235294	0.0010019341176470589	-1.9369227724913522E-4	1.8840242214532837E-5
403.6715	1912.7344	5920.0	0.46199545	0.22523266	-0.010678459375000005	-0.001484934375	-1.2030617417279439E-4	-1.554292807904412E-4
411.63126	1915.6577	5937.0	0.39366493	0.18538435	-0.0040194423529411735	-0.0023440182352941173	3.917068836505195E-4	-5.053434472318337E-5
419.42612	1918.2131	5955.0	0.38240153	0.1371817	-6.257444444444463E-4	-0.0026779250000000007	1.8853877269426264E-4	-1.8550375816993523E-5
427.16464	1921.0823	5970.0	0.40570924	0.12324707	0.0015538473333333359	-9.289753333333327E-4	1.453061185185188E-4	1.1659664444444454E-4
435.0	1925.0	5987.0	0.4289732	0.17222166	0.001368468235294116	0.0028808582352941176	-1.0904652825836459E-5	2.241078569780853E-4
442.61188	1927.4031	6003.0	0.44560525	0.19979006	0.0010395031250000006	0.0017230249999999996	-2.056031939338222E-5	-7.236457720588237E-5
450.44455	1931.7222	6020.0	0.46389207	0.22542287	0.001075695294117646	0.0015078123529411768	2.128951124567379E-6	-1.2659567474048397E-5
456.0549	1933.3516	6037.0	0.40832946	0.18220699	-0.0032683888235294123	-0.002542110588235293	-2.5553435986159167E-4	-2.382307612456747E-4
461.72034	1936.24	6053.0	0.33952862	0.15042505	-0.004300052499999998	-0.0019863712500000005	-6.447897977941163E-5	3.473370863970579E-5
467.61932	1938.2065	6070.0	0.3020322	0.11533946	-0.0022056717647058843	-0.0020638582352941175	1.2319886678200672E-4	-4.5580579584774706E-6
472.33514	1940.1118	6086.0	0.2714978	0.10077735	-0.0019083999999999976	-9.101318750000002E-4	1.857948529411792E-5	7.210789751838233E-5
477.1802	1943.0901	6103.0	0.27218235	0.12254622	4.026764705882388E-5	0.0012805217647058821	1.146275086505189E-4	1.2886197880622837E-4
482.07922	1945.0264	6119.0	0.2702905	0.13790397	-1.1824062500000176E-4	9.598593749999993E-4	-9.906767003676602E-6	-2.0041399356617674E-5
485.93448	1946.9673	6136.0	0.24464525	0.12886378	-0.0015085441176470576	-5.317758823529398E-4	-8.178255839100329E-5	-8.774325043252584E-5
489.75095	1948.8755	6153.0	0.22185847	0.11553785	-0.0013403988235294122	-7.838782352941184E-4	9.890899653979139E-6	-1.4829550173010506E-5
492.8468	1950.8467	6169.0	0.19457558	0.10003561	-0.0017051806250000003	-9.6889E-4	-2.2798862591911752E-5	-1.1563235294117602E-5
495.79498	1951.7949	6186.0	0.16183001	0.0782642	-0.00192621	-0.0012806711764705876	-1.3001727941176458E-5	-1.8340069204152212E-5
497.5	1952.0	6202.0	0.12161138	0.049576208	-0.0025136643749999995	-0.0017929995000000006	-3.6715898437499964E-5	-3.202052022058831E-5
498.35263	1952.0	6219.0	0.05447693	-0.012239553	-0.0039490852941176475	-0.0036362212352941173	-8.44365246539793E-5	-1.0842480795847746E-4
498.0	1952.0	6251.0	0.05447693	-0.012239553	0.0	0.0	1.2340891544117648E-4	1.1363191360294117E-4
