# Supplementary material for: Finger drawing on smartphone screens enables early Parkinson’s disease detection through hybrid 1D-CNN and BiGRU deep learning architecture
Source: PLoS One. 2025 Jul 14;20(7):e0327733. doi: 10.1371/journal.pone.0327733 (PMC12258557; doi:10.1371/journal.pone.0327733)
Supplement: S2 File — (ZIP) [file pone.0327733.s002.zip › Dataset/Wavy/healthy/032_HC_WAVE_R.txt]

531.0674	118.37826999999999	0.0	0.0	0.0	0.0	0.0	0.0	0.0
539.87195	122.72318000000001	17.0	0.6790654	0.32002452	0.03994502352941177	0.01882497176470588	0.0023497072664359865	0.0011073512802768166
550.81195	126.93732	34.0	0.7928556	0.3103493	0.0066935411764705854	-5.691305882352932E-4	-0.0019559695501730106	-0.0011408295501730103
563.2791	132.97675	50.0	0.87002575	0.36979717	0.004823134375000003	0.003715491875000001	-1.169004250919114E-4	2.6778890395220587E-4
577.57855	138.59195	67.0	0.9595223	0.3883542	0.005264502941176471	0.0010915899999999984	2.5962856833909874E-5	-1.543471691176472E-4
593.3176	143.11911	83.0	1.0545208	0.35590082	0.005937406249999992	-0.0020283362499999985	4.205645680147008E-5	-1.949953906249998E-4
608.06146	150.02634	100.0	1.0388296	0.37263507	-9.230117647058833E-4	9.84367647058824E-4	-4.035540008650515E-4	1.772178762975778E-4
625.715	157.48602	116.0	1.0580832	0.41905177	0.0012033500000000058	0.0029010437499999986	1.3289761029411807E-4	1.1979225643382342E-4
644.6767	165.07068	133.0	1.1225749	0.47515124	0.0037936294117647085	0.003299968823529411	1.5236937716262957E-4	2.3466180795847777E-5
660.49866	171.57065	150.0	1.1344919	0.48965418	7.009999999999974E-4	8.531141176470599E-4	-1.8191937716263007E-4	-1.4393262975778535E-4
672.0	176.0	166.0	0.96025705	0.3943883	-0.010889678125000003	-0.005954117499999998	-7.244173828125E-4	-4.254519761029411E-4
683.25977	181.12988	183.0	0.7028327	0.2738756	-0.01514260882352941	-0.007088982352941178	-2.5017239403114154E-4	-6.675675605536351E-5
695.7553	184.50153	199.0	0.53126293	0.18494855	-0.010723110624999997	-0.0055579406250000005	2.762186374080883E-4	9.569010799632358E-5
708.9763	189.4184	216.0	0.59780675	0.18508343	0.003914342352941178	7.934117647059052E-6	8.610266457612456E-4	3.274043966262976E-4
723.38983	194.16705	233.0	0.7973668	0.24114832	0.011738826470588234	0.003297934705882353	4.6026377162629734E-4	1.93529446366782E-4
734.54895	197.81958	249.0	0.8560357	0.269914	0.0036668062499999945	0.0017978549999999992	-5.04501263786765E-4	-9.375498161764712E-5
745.0771	203.44626	266.0	0.73070353	0.28605482	-0.007372480588235292	9.494600000000001E-4	-6.493698140138403E-4	-4.990558823529407E-5
756.2676	209.13379	282.0	0.5977383	0.3343522	-0.008310326875000003	0.00301858625	-5.861539292279443E-5	1.29320390625E-4
766.62415	215.41608	299.0	0.550758	0.367615	-0.002763547058823528	0.001956635294117649	3.2628116565743974E-4	-6.246770328719711E-5
778.0	221.5	316.0	0.601436	0.41457683	0.0029810588235294117	0.002762460588235293	3.379179930795847E-4	4.7401487889273174E-5
788.95056	226.97528	332.0	0.6697979	0.3936725	0.0042726187499999985	-0.0013065206250000017	8.072249540441167E-5	-2.5431132582720594E-4
798.1094	231.66565000000003	349.0	0.62688226	0.3184741	-0.002524449411764701	-0.004423435294117647	-3.998275389273353E-4	-1.8334792171280264E-4
805.35944	236.17975	365.0	0.5074525	0.2722423	-0.007464360000000003	-0.0028894874999999993	-3.087444117647064E-4	9.587173713235296E-5
812.92706	240.94529999999997	382.0	0.41135967	0.23632859	-0.005652519411764704	-0.0021125711764705874	1.065788581314882E-4	4.5700960207612463E-5
821.60657	244.80327999999997	399.0	0.38434452	0.23530403	-0.0015891264705882346	-6.02682352941181E-5	2.3902311418685113E-4	1.2072370242214526E-4
829.96783	248.58715999999998	415.0	0.43696833	0.22178496	0.0032889881249999996	-8.449418749999996E-4	3.0488216222426465E-4	-4.9042102481617596E-5
838.3559	252.34235	432.0	0.5052651	0.20625935	0.00401745705882353	-9.132711764705879E-4	4.28511137543253E-5	-4.019370674740488E-6
847.14087	255.53521999999998	448.0	0.54270995	0.19639638	0.0023403031249999984	-6.164356249999999E-4	-1.0482212086397071E-4	1.855222196691175E-5
856.18475	257.43695	465.0	0.54416466	0.1427639	8.557117647058649E-5	-0.003154851764705883	-1.3263129108996542E-4	-1.4931859645328724E-4
864.27344	260.63672	482.0	0.53267574	0.1283021	-6.758188235294125E-4	-8.506941176470587E-4	-4.478764705882348E-5	1.3553868512110732E-4
870.56006	262.1867	499.0	0.46145812	0.10125107	-0.004189271764705878	-0.0015912370588235297	-2.0667370242214504E-4	-4.356134948096888E-5
876.22363	264.07452	515.0	0.35061374	0.09138986	-0.006927773750000001	-6.163256249999997E-4	-1.711563740808827E-4	6.0931964613970626E-5
881.9365	265.97882	531.0	0.27204776	0.09753837	-0.004910373749999999	3.8428187499999975E-4	1.2608750000000016E-4	6.253796874999997E-5
886.65515	268.65515	548.0	0.23873362	0.11205547	-0.001959655294117648	8.539470588235297E-4	1.735716738754324E-4	2.762736375432529E-5
890.5207	270.7603	565.0	0.22297184	0.13374466	-9.271635294117649E-4	0.001275834705882352	6.0734809688581365E-5	2.481692041522484E-5
895.9279	273.64264	581.0	0.23637205	0.17411575	8.375131249999997E-4	0.0025231931250000016	1.1029229090073528E-4	7.795990119485311E-5
902.5132	277.0088	598.0	0.306838	0.19241123	0.0041450558823529415	0.0010762047058823516	1.945613386678201E-4	-8.511696583045E-5
909.47675	280.7384	615.0	0.4069112	0.22609867	0.00588665882352941	0.0019816141176470597	1.024472318339099E-4	5.325937716262989E-5
916.0299	285.51495	631.0	0.46260366	0.27895567	0.0034807787500000034	0.003303562499999999	-1.503675045955879E-4	8.262177389705872E-5
921.5776	291.57758	648.0	0.43320504	0.35480192	-0.0017293305882352967	0.004461544117647059	-3.064770198961941E-4	6.81165657439447E-5
928.0932	297.0932	664.0	0.3858676	0.385365	-0.0029585900000000005	0.0019101925000000013	-7.682871323529399E-5	-1.5945947610294112E-4
932.7489	302.7489	681.0	0.32212165	0.39491865	-0.0037497617647058823	5.61979411764704E-4	-4.653951557093422E-5	-7.930665224913513E-5
936.6216	308.43237	697.0	0.2538256	0.37775806	-0.004268503125	-0.0010725368749999985	-3.2421335018382346E-5	-1.0215726792279391E-4
940.44446	314.1667	714.0	0.19509698	0.3537579	-0.003454624705882352	-0.0014117741176470583	4.787520112456752E-5	-1.9955131920415284E-5
943.5746	318.72382	731.0	0.1601282	0.3109834	-0.0020569870588235295	-0.002516147058823529	8.221397923875426E-5	-6.496311418685123E-5
946.98785	322.98785	747.0	0.1476769	0.27132565	-7.782062499999999E-4	-0.002478609375000003	7.99238005514706E-5	2.3461052389703915E-6
948.3386	326.6773	764.0	0.118017055	0.21755965	-0.0017446967647058826	-0.00316270588235294	-5.68523832179931E-5	-4.0240971020761E-5
951.22473	331.44946	781.0	0.11599109	0.21791874	-1.1917441176470533E-4	2.1122941176470962E-5	9.561896193771631E-5	1.8728404844290652E-4
953.13855	337.55414	797.0	0.10231973	0.27592614	-8.544600000000005E-4	0.003625462499999999	-4.5955349264705945E-5	2.252712224264705E-4
955.9634	344.81696	813.0	0.12644336	0.3811519	0.0015077268750000004	0.00657661	1.4763667968750006E-4	1.8444671875000006E-4
958.8755	351.50183	830.0	0.1592318	0.47933996	0.0019287317647058825	0.005775768235294119	2.476499351211071E-5	-4.710833910034595E-5
960.0	357.307	846.0	0.14745261	0.47786227	-7.361993749999997E-4	-9.235562500000197E-5	-1.6655819623161763E-4	-3.6675774126838256E-4
961.0	362.98346	863.0	0.07892462	0.3997693	-0.004031058235294118	-0.0045937041176470576	-1.938152270761246E-4	-2.647852054498268E-4
961.0	367.0	880.0	-1.674113E-4	0.28632158	-0.004652472429411765	-0.0066733952941176455	-3.655377612456748E-5	-1.2233477508650516E-4
962.46295	370.92584	896.0	-0.020498445	0.19944164	-0.00127068960625	-0.005429996250000001	2.1136142644761032E-4	7.771244025735278E-5
961.0	374.6078	914.0	-0.050760422	0.17128518	-0.0016812209444444443	-0.0015642477777777775	-2.2807296566358013E-5	2.1476380401234575E-4
961.0	378.4176	930.0	-0.03951815	0.17337911	7.026419999999999E-4	1.3087062499999962E-4	1.4899143402777776E-4	1.0594490017361107E-4
960.0	382.18146	946.0	-0.062010698	0.19498585	-0.00140578425	0.001350421249999999	-1.31776640625E-4	7.622191406249997E-5
959.0241	386.95184	963.0	-0.068198845	0.2523633	-3.64008647058823E-4	0.00337514411764706	6.128091782006924E-5	1.1910134515570947E-4
958.0	390.60272	979.0	-0.079957314	0.2623331	-7.349043125000005E-4	6.231124999999983E-4	-2.3180979090073592E-5	-1.7200197610294136E-4
957.26184	394.73816	996.0	-0.061047807	0.26377285	0.0011123239411764704	8.469117647058926E-5	1.0866048551038064E-4	-3.1671842560553474E-5
956.3629	398.2741	1013.0	-0.05850838	0.22898671	1.4937805882352963E-4	-0.002046243529411764	-5.664387543252593E-5	-1.253491003460208E-4
956.0	402.0	1029.0	-0.04212153	0.20736186	0.001024178125	-0.001351553125	5.4675004136029404E-5	4.341815027573525E-5
953.6395	405.72095	1046.0	-0.073344536	0.20729813	-0.0018366474117647062	-3.7488235294124607E-6	-1.6828385510380626E-4	7.928260596885809E-5
952.77783	409.44434	1063.0	-0.08623995	0.2179069	-7.58553764705882E-4	6.240452941176464E-4	6.341727335640142E-5	3.6929065743944636E-5
950.84393	415.4682	1079.0	-0.10871558	0.2828202	-0.0014047268750000006	0.004057081250000002	-4.038581939338242E-5	2.1456474724264725E-4
948.95404	420.09192	1095.0	-0.12707531	0.32901025	-0.0011474831249999994	0.002886878124999999	1.6077734375000076E-5	-7.31376953125002E-5
948.101	425.6969	1112.0	-0.105123855	0.35792014	0.001291262058823529	0.001700581764705882	1.4345559904844284E-4	-6.978213884083041E-5
945.24274	430.2718	1129.0	-0.11662379	0.33747	-6.764667647058825E-4	-0.0012029494117647061	-1.157487543252595E-4	-1.707959515570934E-4
944.3123	434.3753	1145.0	-0.11034592	0.28096724	3.923668750000003E-4	-0.003531422499999999	6.680210248161768E-5	-1.455295680147058E-4
941.85077	438.14923	1162.0	-0.10886059	0.22165383	8.737235294117688E-5	-0.0034890241176470595	-1.794085423875432E-5	2.4940224913493877E-6
939.6343	441.73145	1179.0	-0.14042419	0.19962288	-0.001856682352941177	-0.0012959382352941173	-1.1435615916955024E-4	1.2900505190311426E-4
937.6955	444.3045	1195.0	-0.14116092	0.1589367	-4.604562499999944E-5	-0.002542886250000001	1.131647954963236E-4	-7.793425091911773E-5
933.74133	448.25867	1211.0	-0.1809697	0.17129453	-0.002488048750000001	7.723643750000009E-4	-1.526251953125001E-4	2.0720316406250012E-4
929.7966	452.20343	1228.0	-0.24592	0.20316353	-0.0038206058823529406	0.00187464705882353	-7.838571366781998E-5	6.48401578719723E-5
924.1303	455.9131	1245.0	-0.30862433	0.22673303	-0.00368849	0.001386441176470588	7.771522491349449E-6	-2.8717993079584826E-5
918.6075	459.59503	1261.0	-0.38797078	0.24178186	-0.004959153125000001	9.405518749999991E-4	-7.941644531250005E-5	-2.78680813419118E-5
911.7587	462.74707	1278.0	-0.43706325	0.23003368	-0.0028877923529411764	-6.910694117647057E-4	1.2184475129757791E-4	-9.597772275086498E-5
905.4117	466.2942	1294.0	-0.43925765	0.19064029	-1.3714999999999908E-4	-0.002462086875	1.7191514705882358E-4	-1.106885914522059E-4
898.0	468.5	1311.0	-0.45938697	0.16449994	-0.0011840776470588238	-0.0015376676470588223	-6.15839792387544E-5	5.4377601643598695E-5
892.81067	471.39642	1328.0	-0.40936103	0.14899088	0.002942702352941176	-9.122976470588247E-4	2.4275176470588236E-4	3.678647058823515E-5
885.937	474.5315	1344.0	-0.38529474	0.14385974	0.0015041431249999994	-3.2069624999999866E-4	-8.990995174632354E-5	3.6975087316176625E-5
880.6131	477.25793	1361.0	-0.34877744	0.15433927	0.0021480764705882373	6.164429411764698E-4	3.7878432093425756E-5	5.512583477508638E-5
873.7966	480.10170000000005	1378.0	-0.3587161	0.16438551	-5.846270588235287E-4	5.909552941176478E-4	-1.6074726643598624E-4	-1.499273356401296E-6
864.716	482.8568	1394.0	-0.44775635	0.18976258	-0.005565015625000003	0.0015860668749999984	-3.1127428538602964E-4	6.219447380514691E-5
854.0593	486.64689999999996	1411.0	-0.5995448	0.19947903	-0.008928732352941175	5.715558823529421E-4	-1.9786568987889246E-4	-5.967711721453272E-5
841.5899	488.73505	1428.0	-0.7624585	0.18453014	-0.009583158823529414	-8.793464705882349E-4	-3.84956747404847E-5	-8.534719723183394E-5
830.92487	491.23004000000003	1444.0	-0.8348979	0.14969847	-0.004527462499999996	-0.0021769793750000006	3.1598102022058867E-4	-8.110205652573536E-5
820.0351	493.49414	1461.0	-0.7596633	0.1282267	0.004425564705882349	-0.001263045294117647	5.266486591695497E-4	5.3760828287197266E-5
811.0652	497.64495999999997	1477.0	-0.62849015	0.16683154	0.008198321875000004	0.0024128025	2.3579732306985347E-4	2.2974048713235293E-4
797.05817	501.4855	1494.0	-0.64836746	0.2208123	-0.001169253529411767	0.003175338823529411	-5.510338473183394E-4	4.4855077854671234E-5
781.04974	505.21119999999996	1510.0	-0.8442906	0.26853564	-0.01224519625	0.002982708750000002	-6.922464200367646E-4	-1.2039379595588074E-5
764.80334	509.04920000000004	1527.0	-1.0615102	0.26041055	-0.012777623529411768	-4.779464705882354E-4	-3.1319251730104016E-5	-2.0356795415224925E-4
751.85034	512.71655	1543.0	-1.0871725	0.24386938	-0.0016038937500000017	-0.0010338231250000014	6.983581112132354E-4	-3.474229090073537E-5
739.2297	517.5901	1560.0	-0.90433747	0.24994005	0.010755001764705889	3.5709823529411766E-4	7.269938538062288E-4	8.181890354671288E-5
726.2312	520.3625	1577.0	-0.7092955	0.2366892	0.01147305705882353	-7.794617647058829E-4	4.2238546712802374E-5	-6.685647058823532E-5
711.6295	522.5463	1593.0	-0.7152513	0.178618	-3.7223750000000416E-4	-0.0036294499999999993	-7.403309099264708E-4	-1.7812426470588229E-4
694.7163	524.47595	1610.0	-0.89091945	0.10254302	-0.01033342058823529	-0.004474998823529412	-5.859519463667815E-4	-4.973816608996546E-5
680.39526	528.6512	1627.0	-0.98904103	0.12003032	-0.005771857647058826	0.0010286647058823529	2.6832723183390966E-4	3.237449134948097E-4
669.8473	530.19214	1643.0	-0.8741851	0.1278166	0.007178495624999996	4.866425000000004E-4	8.093970795036763E-4	-3.387638786764703E-5
656.54285	532.0653	1659.0	-0.746157	0.13507335	0.008001756250000006	4.535468750000004E-4	5.1453789062500584E-5	-2.068476562500001E-6
642.1577	533.9803	1676.0	-0.7000714	0.11262493	0.0027109176470588203	-0.0013204952941176476	-3.112258001730109E-4	-1.0435542171280282E-4
630.025	535.82916	1693.0	-0.7444531	0.08118867	-0.0026106882352941157	-0.001849191764705882	-3.1303564013840797E-4	-3.1099792387543196E-5
618.2858	537.74286	1709.0	-0.7810133	0.08801138	-0.0022850125000000027	4.2641937499999973E-4	2.0354733455882064E-5	1.422256962316176E-4
607.80493	540.278	1726.0	-0.69185233	0.12823318	0.005244762941176471	0.002365988235294118	4.4292796712802786E-4	1.14092285899654E-4
598.5	542.5	1743.0	-0.5422	0.1488438	0.008803078235294118	0.0012123894117647056	2.093126643598616E-4	-6.785875432525955E-5
587.4754	546.84155	1759.0	-0.51916164	0.20933697	0.0014398975000000022	0.003780823125000001	-4.6019879595588225E-4	1.6052710707720595E-4
578.67566	550.5297	1776.0	-0.5312801	0.252985	-7.128505882352973E-4	0.0025675311764705886	-1.2663224048442938E-4	-7.137011461937718E-5
569.42706	553.2865	1792.0	-0.54131	0.23724617	-6.268687499999953E-4	-9.836768750000006E-4	5.373864889706373E-6	-2.2195050321691183E-4
560.8591	556.0705	1809.0	-0.52565646	0.195142	9.207964705882333E-4	-0.002476715882352941	9.103913062283698E-5	-8.782582396193768E-5
554.2345	558.8436	1825.0	-0.4524526	0.16032916	0.004575241250000001	-0.0021758025000000007	2.2840279871323547E-4	1.8807086397058776E-5
546.7388	561.6306	1842.0	-0.37443793	0.14072135	0.004589098235294118	-0.0011534005882352944	8.151167820069169E-7	6.014128892733566E-5
538.4767	565.40936	1858.0	-0.39048436	0.1883984	-0.001002901875	0.002979815625	-3.495000068933824E-4	2.583260133272059E-4
529.15424	568.70746	1875.0	-0.4837163	0.21351585	-0.005484231764705883	0.0014774970588235302	-2.636076405709343E-4	-8.837168036332175E-5
518.0	573.0	1892.0	-0.6260692	0.25222284	-0.0083737	0.002276881764705882	-1.6996871972318334E-4	4.702262975778541E-5
506.60553	578.0262	1908.0	-0.7305815	0.29210317	-0.00653201875	0.002492520625000001	1.1510507812499996E-4	1.3477428768382446E-5
494.62683	583.5885	1925.0	-0.7833937	0.34207058	-0.0031065999999999984	0.0029392594117647053	2.014952205882354E-4	2.627875216262965E-5
482.29727	590.40155	1941.0	-0.8065049	0.40351078	-0.00144445	0.0038400125	1.0388437499999991E-4	5.629706801470592E-5
473.3022	594.87915	1958.0	-0.73746294	0.41313034	0.00406129176470588	5.658564705882336E-4	3.238671626297576E-4	-1.925974134948098E-4
463.5916	598.76337	1975.0	-0.6034428	0.32234722	0.007883537647058828	-0.0053401835294117645	2.2483799307958517E-4	-3.474141176470587E-4
454.55	602.48334	1991.0	-0.4986791	0.2159868	0.0065477312499999975	-0.006647526249999999	-8.34878998161769E-5	-8.170892003676465E-5
444.63513	606.34595	2008.0	-0.49398088	0.16295427	2.763658823529397E-4	-0.0031195605882352938	-3.6890384515570927E-4	2.0752739186851208E-4
435.27438	610.6354	2024.0	-0.5416238	0.18169485	-0.0029776824999999986	0.0011712862499999987	-2.0337802389705864E-4	2.681779273897058E-4
425.6556	614.93774	2041.0	-0.58458984	0.25519827	-0.002527414117647061	0.004323730588235295	2.6486375432525746E-5	1.854379022491351E-4
416.73505	618.506	2058.0	-0.5642746	0.25344783	0.0011950141176470628	-1.0296705882353058E-4	2.1896636678200726E-4	-2.6039397923875447E-4
408.91904	622.54047	2074.0	-0.50601023	0.23975302	0.003641523124999997	-8.559256249999984E-4	1.529068129595584E-4	-4.7059910386029235E-5
401.79123	627.1044	2091.0	-0.43732154	0.24989666	0.004040511176470588	5.966847058823518E-4	2.3469885380623006E-5	8.544766652249118E-5
393.07907	631.9684	2108.0	-0.4250979	0.2759175	7.190376470588256E-4	0.0015306376470588228	-1.9538079584775075E-4	5.493840830449829E-5
382.58432	636.7663	2124.0	-0.51655006	0.31183565	-0.005715760000000004	0.0022448843750000023	-4.021748529411768E-4	4.464042049632372E-5
372.4997	641.5001	2141.0	-0.6261013	0.31397766	-0.00644419058823529	1.2600058823529248E-4	-4.284885813148743E-5	-1.246402227508653E-4
361.20984	646.8951	2157.0	-0.7125786	0.30297887	-0.005404831249999999	-6.874243749999988E-4	6.495995863970572E-5	-5.083906020220571E-5
348.60043	652.457	2174.0	-0.7707286	0.32600746	-0.0034205882352941197	0.0013546229411764716	1.1672017733563994E-4	1.2012043036332178E-4
339.89908	658.26056	2190.0	-0.69566065	0.35531005	0.004691746875	0.0018314118749999976	5.070209443933825E-4	2.9799308363970376E-5
329.52145	661.59143	2207.0	-0.6400001	0.3070263	0.0032741500000000017	-0.0028402205882352947	-8.338805147058811E-5	-2.7480190960207603E-4
319.15085	665.33966	2223.0	-0.5990795	0.23371045	0.0025575374999999984	-0.004582240624999999	-4.478828125000021E-5	-1.0887625229779403E-4
309.74533	668.10187	2240.0	-0.5540131	0.1493423	0.00265096470588235	-0.004962832352941175	5.495717993079508E-6	-2.2387748702422096E-5
298.52374	671.82544	2257.0	-0.5884083	0.13552721	-0.002023247058823527	-8.126523529411766E-4	-2.749536332179928E-4	2.4412823529411753E-4
288.1369	674.5452	2273.0	-0.65003854	0.15325095	-0.0038518900000000036	0.0011077337499999992	-1.142901838235298E-4	1.2002413143382349E-4
279.1753	677.41235	2290.0	-0.61379486	0.16796076	0.0021319811764705884	8.6528294117647E-4	3.519924221453289E-4	-1.4261812283737015E-5
271.76587	679.55853	2307.0	-0.5216673	0.15065835	0.005419268235294124	-0.0010177888235294113	1.9336982698961975E-4	-1.1076892733564006E-4
264.18997	682.905	2323.0	-0.41432476	0.14709887	0.006708908749999996	-2.2246750000000023E-4	8.060253216911697E-5	4.970758272058819E-5
256.57	685.3575	2340.0	-0.36640367	0.15625188	0.0028188876470588236	5.384123529411774E-4	-2.288247707612454E-4	4.4757638408304565E-5
248.05365	689.37854	2357.0	-0.42005792	0.2014603	-0.003156132352941174	0.0026593188235294117	-3.5147176470588223E-4	1.2475920415224906E-4
239.65392	693.17303	2372.0	-0.49908814	0.23625311	-0.005268681333333336	0.0023195206666666653	-1.4083659869281077E-4	-2.2653210457516426E-5
232.22522	696.8874	2389.0	-0.5145559	0.25686947	-9.098682352941143E-4	0.0012127270588235294	2.564007704728954E-4	-6.510550634371387E-5
224.58568	700.70715	2406.0	-0.4776602	0.24618839	0.002170335294117646	-6.282988235294107E-4	1.8118844290657414E-4	-1.0829564013840824E-4
218.48384	704.5162	2422.0	-0.41654283	0.24488144	0.0038198356250000003	-8.168437500000007E-5	1.0309377068014715E-4	3.4163403033088163E-5
213.70686	707.29315	2439.0	-0.30712545	0.19789709	0.0064363164705882325	-0.0027637852941176477	1.5391063797577838E-4	-1.577706423010381E-4
210.0	711.0	2456.0	-0.2150637	0.19249664	0.005415397058823531	-3.176735294117648E-4	-6.005408304498245E-5	1.4388892733564016E-4
206.18102	713.4095	2472.0	-0.14823078	0.17182626	0.004177057499999999	-0.0012918987499999993	-7.739622242647072E-5	-6.088907628676466E-5
202.36981	717.6302	2489.0	-0.13952048	0.18745446	5.123705882352944E-4	9.193058823529401E-4	-2.155698183391003E-4	1.300708607266435E-4
197.3907	720.4062	2506.0	-0.2108549	0.18813841	-0.004196142352941177	4.023235294117744E-5	-2.769713494809689E-4	-5.171020761245663E-5
191.89775	724.0682	2522.0	-0.3014516	0.20642218	-0.005662293749999998	0.0011427356250000003	-9.163446231617633E-5	6.890645450367643E-5
187.11751	727.8825	2539.0	-0.3529369	0.22134611	-0.00302854705882353	8.778782352941178E-4	1.5492627595155696E-4	-1.5579846453287207E-5
182.30292	730.8486	2555.0	-0.3441133	0.23005034	5.514749999999992E-4	5.440143749999987E-4	2.2375137867647058E-4	-2.086649126838244E-5
177.81483	733.7284	2572.0	-0.28936273	0.19290133	0.0032206217647058823	-0.00218523588235294	1.5700863321799313E-4	-1.60544132785467E-4
173.7699	736.61505	2589.0	-0.24076271	0.16522941	0.002858824705882354	-0.0016277600000000009	-2.1282179930795775E-5	3.27926989619376E-5
168.49843	739.5005	2605.0	-0.2525773	0.14786083	-7.384118750000009E-4	-0.0010855362499999997	-2.248272863051472E-4	3.3888984375000076E-5
164.32912	742.6709	2622.0	-0.27464095	0.15802418	-0.0012978617647058817	5.97844117647058E-4	-3.29088170415224E-5	9.902237456747398E-5
158.14641	746.5691	2639.0	-0.31842023	0.20710188	-0.0025752517647058843	0.002886923529411765	-7.514058823529427E-5	1.3465173010380628E-4
153.72697	750.2731	2655.0	-0.32682782	0.2365992	-5.254743749999978E-4	0.0018435825000000013	1.281110868566179E-4	-6.520881433823522E-5
148.90404	754.09595	2671.0	-0.31135252	0.25168708	9.672062499999981E-4	9.429924999999999E-4	9.329253906249974E-5	-5.628687500000009E-5
146.22273	758.6659	2688.0	-0.22569068	0.26390365	0.005038931764705884	7.186217647058813E-4	2.3951326557093445E-4	-1.3198278546712856E-5
143.20337	763.3899	2705.0	-0.16045205	0.28084	0.0038375664705882348	9.962558823529404E-4	-7.066854671280287E-5	1.6331418685121122E-5
140.29768	769.8093	2721.0	-0.114539005	0.34049666	0.002869565312500001	0.0037285412500000017	-6.050007238051462E-5	1.7076783547794133E-4
138.4204	776.3185	2738.0	-0.104975246	0.4176889	5.625740588235297E-4	0.004540719999999998	-1.3570536786332182E-4	4.777522058823508E-5
135.12224	785.19434	2755.0	-0.12336377	0.510296	-0.0010816778823529414	0.005447476470588235	-9.672070242214536E-5	5.3338615916955096E-5
131.30019	794.7495	2771.0	-0.18496126	0.60684925	-0.0038498431249999994	0.006034578125000002	-1.7301032766544114E-4	3.6693853400735464E-5
127.52165	805.1959	2788.0	-0.23405707	0.69026715	-0.002887988823529413	0.00490693529411765	5.657966479238745E-5	-6.633193122837367E-5
124.93717	814.3141	2804.0	-0.23708299	0.67680883	-1.8911999999999922E-4	-8.411450000000015E-4	1.6867930147058835E-4	-3.592550183823532E-4
122.21891	824.34326	2820.0	-0.19755375	0.6542491	0.0024705774999999996	-0.001409983125	1.6623109374999992E-4	-3.555238281249991E-5
121.0	834.19653	2837.0	-0.11001003	0.6040172	0.005149630588235294	-0.0029548176470588234	1.5759135813148793E-4	-9.087261894463667E-5
120.0	842.93396	2854.0	-0.040341783	0.5706293	0.004098132176470587	-0.0019639941176470602	-6.185284775086512E-5	5.828373702422136E-5
120.0	851.4839	2870.0	0.0173406	0.5278163	0.0036051489375000002	-0.0026758124999999994	-3.081145243566169E-5	-4.44886488970587E-5
120.0	858.96484	2887.0	0.04861911	0.46042195	0.0018399123529411763	-0.003964373529411765	-1.0383744615051905E-4	-7.579770761245678E-5
121.35873	866.43494	2904.0	0.087188765	0.40763232	0.0022688032352941177	-0.0031052723529411785	2.522887543252597E-5	5.053536332179918E-5
122.245476	871.73645	2920.0	0.09383164	0.34466118	4.1517968749999953E-4	-0.003935696249999999	-1.1585147173713239E-4	-5.190149356617627E-5
123.15899	875.318	2937.0	0.09871441	0.24418768	2.8722176470588287E-4	-0.005910205882352942	-7.5269366349480395E-6	-1.1614762543252609E-4
124.99015	877.98035	2953.0	0.112753876	0.124781676	8.77466625E-4	-0.00746287525	3.689030376838232E-5	-9.704183547794108E-5
126.92861	879.9286	2970.0	0.13151865	0.04525761	0.0011038102352941166	-0.0046778862352941175	1.3314330017300978E-5	1.6382288321799306E-4
128.74667	881.7467	2986.0	0.13580911	0.01753424	2.681537500000015E-4	-0.0017327106249999998	-5.22285303308822E-5	1.8407347564338236E-4
130.69836	883.69836	3003.0	0.13943946	0.04797141	2.1354999999999863E-4	0.0017904217647058823	-3.211985294117815E-6	2.0724308174740482E-4
133.58298	885.583	3020.0	0.15199366	0.08101643	7.384823529411774E-4	0.001943824705882353	3.087837370242228E-5	9.023702422145336E-6
138.44278	888.9619	3036.0	0.22006954	0.13559881	0.0042547425	0.003411398749999999	2.1976625919117643E-4	9.172337775735288E-5
141.63434	892.6344	3053.0	0.27023935	0.21025988	0.002951165294117646	0.004391827647058825	-7.668101211072672E-5	5.767228806228387E-5
148.56096	897.5609	3069.0	0.37362164	0.28736356	0.006461393124999999	0.0048189800000000005	2.1938923943014708E-4	2.669702205882347E-5
157.46669	904.4667	3086.0	0.5073127	0.39413962	0.007864179999999998	0.0062809447058823535	8.251687499999995E-5	8.599792387543253E-5
168.78107	909.8905	3102.0	0.6602597	0.44542953	0.009559187500000003	0.0032056193749999996	1.0593796875000032E-4	-1.9220783318014712E-4
179.04079	915.42444	3119.0	0.7762381	0.4246327	0.006822258823529414	-0.0012233429411764732	-1.6099580449826996E-4	-2.6052719506920426E-4
188.67226	921.20337	3136.0	0.7621292	0.38389924	-8.299352941176524E-4	-0.002396085882352941	-4.501290657439451E-4	-6.898487889273341E-5
196.56659	925.9249	3152.0	0.60574585	0.30733886	-0.009773959374999995	-0.004785023749999999	-5.590015050551464E-4	-1.493086167279411E-4
204.0	931.5	3169.0	0.45533872	0.29419214	-0.008847478235294122	-7.733364705882354E-4	5.449889057093373E-5	2.359816046712802E-4
213.00606	937.2036	3185.0	0.41124102	0.32405266	-0.0027561062499999976	0.0018662825	3.8071074908088275E-4	1.6497618566176472E-4
225.05159	943.8793	3202.0	0.5400625	0.3674846	0.007577734117647058	0.00255482	6.078729628027679E-4	4.050220588235295E-5
238.59985	950.6	3219.0	0.7500909	0.4144913	0.012354611764705883	0.002765100000000001	2.809928027681662E-4	1.236941176470592E-5
251.53745	955.15356	3235.0	0.9127475	0.37978908	0.010166037500000003	-0.0021688887500000004	-1.3678589154411756E-4	-3.083742968750001E-4
263.44623	959.8154	3252.0	0.9336143	0.30820373	0.0012274588235294097	-0.00421090294117647	-5.257987456747408E-4	-1.2011848183390997E-4
274.1841	964.5105	3268.0	0.78932476	0.232304	-0.009018096250000003	-0.004743733125	-6.403471920955883E-4	-3.330188648897062E-5
285.39035	968.4635	3285.0	0.6328169	0.20366623	-0.009206344705882349	-0.0016845747058823533	-1.107343858131447E-5	1.7995049524221452E-4
296.07452	973.22986	3301.0	0.5884398	0.23496367	-0.0027735687500000036	0.0019560900000000006	4.020484972426466E-4	2.2754154411764712E-4
307.0	977.0	3318.0	0.608058	0.25043714	0.001154011764705884	9.102041176470582E-4	2.3103414792387573E-4	-6.152269896193778E-5
318.16373	983.0819	3335.0	0.64664114	0.29052562	0.002269596470588233	0.00235814588235294	6.562262975778523E-5	8.517304498269893E-5
328.10852	987.66516	3351.0	0.64311635	0.30531397	-2.2029937499999652E-4	9.242718750000004E-4	-1.5561849034926434E-4	-8.961712545955874E-5
337.78268	991.3131000000001	3368.0	0.59601057	0.28715995	-0.002770928235294117	-0.0010678835294117644	-1.500369917820071E-4	-1.1718561202422146E-4
347.81744	994.9392	3385.0	0.5695802	0.2381847	-0.0015547276470588257	-0.0028808970588235293	7.154121107266419E-5	-1.0664785467128029E-4
361.0566	997.7304999999999	3401.0	0.63824606	0.17120045	0.004291616249999998	-0.004186515625	3.6539649356617646E-4	-8.16011603860294E-5
375.0893	1001.5223000000001	3418.0	0.795926	0.14999925	0.0092752905882353	-0.0012471294117647061	2.9315731401384124E-4	1.7290507136678198E-4
389.75095	1007.0361	3434.0	0.95719534	0.23316179	0.010079333749999995	0.0051976587500000004	5.025269761029351E-5	4.0279926011029416E-4
404.0	1011.0	3451.0	0.99576765	0.30316547	0.002268959411764709	0.004117863529411764	-4.5943378460207567E-4	-6.35173659169551E-5
419.23126	1017.2117000000001	3468.0	0.95936805	0.3588785	-0.002141152941176469	0.003277237058823529	-2.594183737024223E-4	-4.944861591695498E-5
439.3005	1022.9001000000001	3485.0	1.0509557	0.3830979	0.005387508823529413	0.0014246705882352943	4.4286245674740485E-4	-1.0897449826989616E-4
457.52014	1026.3378	3501.0	1.1784421	0.31061304	0.0079679	-0.004530303749999999	1.6127444852941168E-4	-3.721858961397058E-4
472.6803	1031.17	3517.0	1.1424606	0.2658079	-0.002248843750000007	-0.0028003212500000013	-6.385464843750004E-4	1.0812390624999986E-4
488.4104	1037.7379	3534.0	1.0330147	0.2908805	-0.006437994117647052	0.0014748588235294119	-2.464206098615909E-4	2.5148118079584787E-4
507.32617	1044.3304	3550.0	0.9454959	0.37325525	-0.005469925000000007	0.005148421875	6.0504319852940265E-5	2.2959769071691173E-4
527.50836	1052.7542	3567.0	1.0688579	0.4827412	0.007256588235294122	0.00644035	7.486184256055371E-4	7.599577205882355E-5
546.30786	1060.5232	3583.0	1.238155	0.5621141	0.010581068749999992	0.004960806249999998	2.0778003216911684E-4	-9.247148437500013E-5
565.0	1068.0	3600.0	1.260856	0.5412804	0.0013353529411764755	-0.0012255117647058797	-5.43865635813148E-4	-3.6390105968858103E-4
586.39374	1075.7574	3617.0	1.2473611	0.49244133	-7.938176470588222E-4	-0.0028728864705882345	-1.252453287197234E-4	-9.690439446366793E-5
599.7469	1080.7487	3633.0	1.0598834	0.39707696	-0.011717356250000005	-0.005960273125000002	-6.827211626838239E-4	-1.9296166590073547E-4
614.0086	1085.2882	3650.0	0.8593137	0.2801152	-0.011798217647058821	-0.006880103529411763	-4.756552768165657E-6	-5.410767084775064E-5
629.4608	1088.0576	3667.0	0.76287025	0.17313948	-0.005673144117647058	-0.006292689411764705	3.602984429065743E-4	3.4553771626297505E-5
644.8331	1090.8704	3683.0	0.7417616	0.08914165	-0.001319290624999997	-0.005249864375000001	2.721158432904413E-4	6.517656479779405E-5
659.5826	1092.7975	3700.0	0.8617015	0.0470109	0.007055288235294117	-0.002478279411764706	4.926222858996537E-4	1.6303440960207616E-4
672.1845	1095.6974	3716.0	0.88941765	0.07766752	0.0017322593749999962	0.0019160387500000002	-3.3268930376838257E-4	2.7464488511029413E-4
683.6667	1099.2223	3732.0	0.73061883	0.1405847	-0.009924926249999994	0.00393232375	-7.285741015624994E-4	1.260178125E-4
696.3771	1103.4473	3750.0	0.6418556	0.22523643	-0.00493129055555556	0.004702873888888888	2.7742420524691296E-4	4.280834104938264E-5
710.85016	1109.0688	3766.0	0.7095274	0.32289547	0.004229487500000004	0.006103690000000002	5.725486284722228E-4	8.755100694444464E-5
724.93665	1113.7262	3783.0	0.8256172	0.3582476	0.006828811764705883	0.0020795370588235283	1.5290142733563998E-4	-2.3671487889273372E-4
736.6303	1118.3152	3799.0	0.8501687	0.33769038	0.0015344687499999968	-0.0012848262499999992	-3.308964384191179E-4	-2.1027270680147047E-4
749.129	1123.0645	3816.0	0.79158986	0.30745164	-0.0034458141176470602	-0.001778749411764705	-2.9295781574394456E-4	-2.905430363321799E-5
762.956	1128.6085	3832.0	0.7422909	0.30673015	-0.003081185	-4.5093125000002926E-5	2.2789319852941254E-5	1.0835351792279388E-4
777.0074	1134.2528	3850.0	0.7803344	0.3372382	0.0021135277777777784	0.0016948916666666672	2.885951543209877E-4	9.666582175925945E-5
791.5067	1138.9314	3866.0	0.88147205	0.34048077	0.006321103124999998	2.02660625E-4	2.629734592013887E-4	-9.32644401041667E-5
803.0	1143.0	3882.0	0.86795616	0.29706883	-8.447431249999984E-4	-0.002713246249999999	-4.478653906249998E-4	-1.8224417968749993E-4
812.85736	1146.7429	3899.0	0.69074774	0.22470455	-0.010424024705882348	-0.004256722352941176	-5.634871518166088E-4	-9.079271193771632E-5
824.9902	1150.6635	3915.0	0.5921663	0.18917508	-0.006161340000000001	-0.0022205918750000005	2.6641779411764666E-4	1.272581548713235E-4
838.03064	1154.2944	3932.0	0.6304629	0.1874823	0.002252741176470589	-9.957529411764735E-5	4.949459515570935E-4	1.247656812283737E-4
850.4187	1158.1395	3948.0	0.7271483	0.20834363	0.006042837499999995	0.0013038331250000007	2.3688102022058788E-4	8.7713026194853E-5
863.79297	1161.9408	3965.0	0.82572496	0.22449008	0.005798627058823528	9.497911764705886E-4	-1.436532006920393E-5	-2.0825996972318355E-5
873.152	1164.6608	3982.0	0.73632205	0.19701934	-0.005258994705882353	-0.0016159258823529425	-6.50448339100346E-4	-1.509245328719724E-4
881.9903	1168.4951	3998.0	0.5742419	0.19151059	-0.010130009374999999	-3.442968749999987E-4	-3.0443841681985286E-4	7.947681295955899E-5
889.46136	1171.6154	4015.0	0.41778922	0.196595	-0.00920309882352941	2.9908294117646965E-4	5.452415008650525E-5	3.7845871539792254E-5
897.0	1175.0	4031.0	0.34447536	0.19262213	-0.0045821162500000005	-2.4830437499999934E-4	2.8881141084558806E-4	-3.421170726102931E-5
903.476	1178.738	4048.0	0.319176	0.2117605	-0.001488197647058823	0.0011257864705882345	1.819952119377163E-4	8.082887326989611E-5
910.9826	1182.4913	4064.0	0.3734495	0.22696131	0.0033920937499999984	9.500506250000006E-4	3.0501821231617636E-4	-1.0983490349264624E-5
917.32135	1187.2142	4081.0	0.38970798	0.2612205	9.563811764705894E-4	0.002015246470588237	-1.4327721020761228E-4	6.26585791522492E-5
925.02563	1192.0193	4098.0	0.4211824	0.29873434	0.0018514364705882354	0.002206696470588233	5.265031141868506E-5	1.1261764705882131E-5
929.7999	1195.7999	4114.0	0.38711005	0.28988868	-0.002129521875000002	-5.528537499999986E-4	-2.4880989659926484E-4	-1.7247188878676448E-4
934.5592	1199.5592	4131.0	0.30036703	0.25640154	-0.005102530588235295	-0.0019698317647058837	-1.74882865484429E-4	-8.33516479238756E-5
938.3939	1203.3939	4148.0	0.20784715	0.219403	-0.005442345882352939	-0.0021763847058823525	-1.998913494809674E-5	-1.215017301038052E-5
941.58496	1207.1699	4164.0	0.15295248	0.20603424	-0.0034309168750000004	-8.355474999999987E-4	1.2571431295955868E-4	8.380232536764711E-5
944.9402	1210.9402	4181.0	0.12766984	0.2125263	-0.0014872141176470585	3.818858823529408E-4	1.1433545631487893E-4	7.161372837370233E-5
947.2939	1214.5878	4198.0	0.13738313	0.22464791	5.713699999999991E-4	7.130358823529415E-4	1.2109318339100338E-4	1.947941176470592E-5
950.2199	1219.4398	4214.0	0.1340223	0.25536698	-2.1005187499999883E-4	0.001919941875000001	-4.883886718749987E-5	7.543162454044122E-5
953.08185	1223.1637	4231.0	0.14823033	0.25734574	8.357664705882342E-4	1.1639764705882166E-4	6.151872621107252E-5	-1.0609083693771642E-4
955.93085	1226.8617	4247.0	0.1600955	0.24734595	7.415731250000005E-4	-6.249868749999988E-4	-5.887084099264607E-6	-4.6336532628676277E-5
957.0	1229.6271	4263.0	0.12234006	0.19759707	-0.002359715	-0.0031093049999999997	-1.9383050781250004E-4	-1.5526988281250006E-4
958.0	1232.5464	4280.0	0.06511856	0.14933759	-0.0033659705882352936	-0.002838792941176472	-5.919150519031139E-5	1.591247404844281E-5
959.0	1235.2848	4297.0	0.013270364	0.13380173	-0.0030498938823529417	-9.13874117647058E-4	1.859274740484423E-5	1.13230519031142E-4
959.0	1239.0	4313.0	-0.018417908	0.17201546	-0.001980517	0.002388358125	6.683605514705884E-5	2.0638951516544114E-4
960.43475	1243.8695	4330.0	0.005360518	0.25399697	0.0013987309411764705	0.004822441764705881	1.9877929065743944E-4	1.431813905709342E-4
958.7005	1248.599	4346.0	-0.018453378	0.313739	-0.0014883685	0.003733876875	-1.804437150735294E-4	-6.803530560661758E-5
959.0	1255.8839	4363.0	-0.04186136	0.39060727	-0.0013769401176470589	0.004521662941176472	6.554610726643599E-6	4.6340356833910104E-5
957.96045	1261.1185	4380.0	-0.060803123	0.41327798	-0.0011142213529411766	0.0013335711764705873	1.5454044982698957E-5	-1.8753480968858145E-4
957.0245	1267.9265	4396.0	-0.07436391	0.4293614	-8.475491875000003E-4	0.001005213750000001	1.666701034007352E-5	-2.0522339154411645E-5
956.1644	1274.5068	4413.0	-0.07967868	0.43675256	-3.126335294117645E-4	4.3477411764705927E-4	3.146562694636681E-5	-3.355527249134951E-5
955.2749	1280.1753	4430.0	-0.061245117	0.3943939	0.0010843272352941177	-0.0024916858823529407	8.217416262975778E-5	-1.7214470588235295E-4
954.4038	1285.1924	4446.0	-0.07055881	0.3326511	-5.821058124999999E-4	-0.0038589250000000026	-1.0415206548713235E-4	-8.545244485294137E-5
952.5	1290.5	4463.0	-0.079487555	0.2945216	-5.252202941176472E-4	-0.0022429117647058813	3.3462069636678044E-6	9.505960207612478E-5
951.5956	1293.8088	4479.0	-0.08462557	0.2206431	-3.2112593749999974E-4	-0.004617406249999999	1.2755897288602966E-5	-1.4840590533088236E-4
949.76306	1296.4739	4496.0	-0.10518044	0.15448478	-0.0012091100000000002	-0.0038916658823529423	-5.223435661764709E-5	4.269060986159158E-5
948.8577	1299.2845	4512.0	-0.09248331	0.11779776	7.935706250000001E-4	-0.002292938749999999	1.2516753906250002E-4	9.992044577205895E-5
946.9576	1302.0424	4529.0	-0.09828938	0.1213345	-3.415335294117645E-4	2.080435294117645E-4	-6.677083261245675E-5	1.4711660467128023E-4
945.08	1305.84	4545.0	-0.109749906	0.1549638	-7.162828749999999E-4	0.002101831250000001	-2.3421834099264712E-5	1.1836173253676478E-4
943.25555	1311.2334	4562.0	-0.12432457	0.26191014	-8.573331764705883E-4	0.0062909611764705884	-8.297076557093434E-6	2.4641940743944633E-4
940.3166	1317.7336	4579.0	-0.1566691	0.3673244	-0.0019026194117647065	0.006200838823529411	-6.148742560553637E-5	-5.301314878892811E-6
936.86487	1323.7028	4596.0	-0.19592546	0.4437389	-0.002309197647058823	0.004494970588235294	-2.3916366782006855E-5	-1.0034519031141863E-4
933.08636	1327.9137	4612.0	-0.24088843	0.40603748	-0.0028101856249999994	-0.002356338749999999	-3.131174862132353E-5	-4.282068336397058E-4
930.31744	1332.6825	4629.0	-0.23794667	0.32020414	1.730447058823522E-4	-0.005049019999999999	1.7548413711072658E-4	-1.5839301470588232E-4
927.77936	1336.4413	4645.0	-0.20499103	0.21827456	0.0020597275000000005	-0.006370598750000001	1.1791767463235302E-4	-8.259867187500016E-5
924.92285	1340.1543	4662.0	-0.16388582	0.1736978	0.002417953529411765	-0.002622162352941176	2.107211937716261E-5	2.2049625865051912E-4
921.09534	1342.9047	4678.0	-0.16646996	0.15642849	-1.6150875000000078E-4	-0.0010793318750000006	-1.6121639246323535E-4	9.642690487132347E-5
918.28656	1346.7135	4695.0	-0.18403313	0.17053522	-0.001033127647058823	8.298076470588225E-4	-5.127169982698954E-5	1.1230232482698959E-4
914.52313	1350.4769	4711.0	-0.2106501	0.19682632	-0.001663560625000001	0.0016431937500000007	-3.940206112132363E-5	5.083663143382364E-5
910.13904	1354.2406	4728.0	-0.2455821	0.22872175	-0.0020548235294117643	0.0018762017647058825	-2.3015464965397838E-5	1.3706353806228337E-5
904.5	1358.0	4745.0	-0.31019497	0.24334837	-0.0038007570588235303	8.603894117647062E-4	-1.0270197231833918E-4	-5.97536678200692E-5
899.683	1361.878	4761.0	-0.34240744	0.23802717	-0.0020132793749999996	-3.325749999999999E-4	1.1171735523897067E-4	-7.456027573529413E-5
895.43555	1363.2822	4778.0	-0.3437359	0.16781281	-7.814470588235152E-5	-0.004130256470588236	1.1383145112456753E-4	-2.2339302768166093E-4
891.6526	1366.1737	4794.0	-0.27519917	0.13259812	0.004283545624999999	-0.0022009181249999996	2.726056456801469E-4	1.2058364659926475E-4
887.98865	1368.0057	4811.0	-0.2120406	0.09601648	0.00371521	-0.002151861176470589	-3.343150735294114E-5	2.8857028546712005E-6
884.16705	1369.9165	4827.0	-0.18712938	0.07991331	0.001556951249999999	-0.001006448125	-1.3489117187500007E-4	7.158831571691182E-5
880.3913	1372.8043	4844.0	-0.19935076	0.11903519	-7.189047058823515E-4	0.0023012870588235293	-1.3387387975778532E-4	1.9457265787197232E-4
876.581	1375.419	4861.0	-0.22461353	0.15083626	-0.001486045294117648	0.0018706511764705882	-4.512591695501744E-5	-2.5331522491349477E-5
870.1681	1378.6106	4878.0	-0.29398018	0.18880753	-0.0040803911764705865	0.002233604117647059	-1.5260858131487873E-4	2.135017301038063E-5
864.6624	1381.8917	4894.0	-0.36703533	0.21279584	-0.004565946875000001	0.0014992693750000008	-3.0347231158088398E-5	-4.589592141544113E-5
856.76483	1386.6176	4911.0	-0.4567857	0.2604132	-0.005279433529411766	0.002801021176470588	-4.1969803200692084E-5	7.657363538062278E-5
849.05566	1390.4722	4927.0	-0.52126604	0.2757892	-0.004030021249999998	9.61E-4	7.808826746323551E-5	-1.1500132352941175E-4
840.631	1394.1846	4944.0	-0.551405	0.2652589	-0.0017728800000000027	-6.194294117647055E-4	1.3277301470588209E-4	-9.296643598615915E-5
830.97296	1399.0109	4961.0	-0.57919955	0.27202737	-0.0016349735294117632	3.9814529411764536E-4	8.112145328719971E-6	5.985733564013829E-5
822.80945	1403.6763	4977.0	-0.5847822	0.27867565	-3.489156250000014E-4	4.155175000000004E-4	8.037861902573511E-5	1.0857628676471898E-6
812.36273	1409.3186	4994.0	-0.5866504	0.31492433	-1.0989411764705803E-4	0.002132275294117646	1.4060088667820198E-5	1.0098575259515563E-4
800.33887	1415.9977	5010.0	-0.66832113	0.3862289	-0.0051044206250000015	0.004456535625000001	-3.1215790670955897E-4	1.4526627068014718E-4
787.53284	1421.486	5026.0	-0.7848377	0.4038088	-0.007282285624999996	0.0010987437500000023	-1.3611656249999963E-4	-2.098619921874999E-4
771.02106	1427.2767	5044.0	-0.96570456	0.38821712	-0.010048158888888893	-8.662044444444442E-4	-1.536596257716054E-4	-1.0916378858024703E-4
757.80664	1431.6267	5060.0	-1.0089433	0.33275864	-0.0027024212500000033	-0.003466155000000002	4.591086024305556E-4	-1.6249690972222237E-4
748.1298	1436.348	5076.0	-0.8264368	0.2626022	0.011406656250000008	-0.004384777499999999	8.818173437500007E-4	-5.741390624999982E-5
735.53674	1440.1544	5093.0	-0.6892097	0.21371102	0.008072182352941173	-0.0028759517647058827	-1.9614552335640203E-4	8.875445501730098E-5
721.4505	1443.8713	5110.0	-0.6666731	0.19339487	0.0013256823529411775	-0.0011950676470588238	-3.968529411764703E-4	9.887553633217994E-5
709.261	1448.5797	5126.0	-0.73136955	0.2133566	-0.004043528125000001	0.0012476081250000007	-3.355756548713237E-4	1.5266723575367653E-4
699.06134	1452.4694	5143.0	-0.75721925	0.24130751	-0.0015205705882352927	0.001644171176470588	1.4840926686851227E-4	2.332723832179925E-5
691.24475	1456.1702	5159.0	-0.58861184	0.23944868	0.010537963125	-1.1617687500000036E-4	7.536583570772058E-4	-1.1002175321691177E-4
684.0	1458.5	5176.0	-0.36606708	0.19498552	0.013090868235294118	-0.00261548	1.501708888408304E-4	-1.470178308823529E-4
678.47284	1461.3818	5193.0	-0.23461504	0.144433	0.00773247294117647	-0.002973677647058823	-3.1519972318339105E-4	-2.1070449826989584E-5
673.1948	1464.5367	5209.0	-0.2161045	0.12449589	0.0011569087499999995	-0.0012460693750000005	-4.109727619485294E-4	1.079755170036764E-4
666.49884	1466.1252	5226.0	-0.27695224	0.11276334	-0.0035792788235294126	-6.901499999999996E-4	-2.785992690311419E-4	3.2701139705882406E-5
659.01086	1468.9945	5243.0	-0.37257046	0.11869963	-0.005624601176470587	3.491935294117645E-4	-1.2031307958477498E-4	6.113785467128023E-5
652.46545	1469.8837	5259.0	-0.43666685	0.10440355	-0.004006024375	-8.935050000000002E-4	1.0116105009191169E-4	-7.766865808823529E-5
646.55804	1471.814	5276.0	-0.4342786	0.082527146	1.404852941176459E-4	-0.0012868472941176472	2.4391233347750862E-4	-2.313778200692041E-5
640.00165	1472.6661	5292.0	-0.39589342	0.055833235	0.002399073750000001	-0.0016683694374999996	1.411617784926472E-4	-2.384513396139703E-5
633.2528	1474.5824	5309.0	-0.3695538	0.068377435	0.0015493894117647063	7.378941176470588E-4	-4.99814316608997E-5	1.4154491500865048E-4
627.6429	1476.4524	5326.0	-0.36325347	0.09133507	3.7060764705882147E-4	0.001350449117647059	-6.934010380622852E-5	3.6032647058823545E-5
620.9643	1478.3452	5342.0	-0.38000274	0.12447475	-0.001046829374999999	0.0020712299999999994	-8.858981387867627E-5	4.504880514705877E-5
615.28436	1480.2385	5359.0	-0.36251044	0.12707965	0.0010289588235294128	1.5322941176470548E-4	1.2210518814878893E-4	-1.1282356401384083E-4
608.6543	1483.1152	5375.0	-0.36301017	0.15917446	-3.123312500000197E-5	0.002005925625	-6.626199678308842E-5	1.1579351332720592E-4
603.02454	1485.9918	5391.0	-0.3596823	0.17801061	2.0799187500000066E-4	0.0011772593750000015	1.4951562500000164E-5	-5.179164062499991E-5
595.5185	1488.7407	5408.0	-0.38994053	0.18673344	-0.001779895882352941	5.131076470588228E-4	-1.1693457396193773E-4	-3.9067748702422275E-5
587.1598	1491.5361	5425.0	-0.45398563	0.18233906	-0.0037673588235294098	-2.584929411764708E-4	-1.1690958477508642E-4	-4.538826989619374E-5
578.78864	1493.6422	5441.0	-0.5302288	0.16055156	-0.004765198124999998	-0.0013617187499999992	-6.236495634191178E-5	-6.895161305147052E-5
569.81445	1496.5464	5458.0	-0.58775425	0.15192273	-0.003383850000000005	-5.075782352941179E-4	8.125577205882313E-5	5.0243559688581254E-5
561.15186	1499.7393	5475.0	-0.5824574	0.16883789	3.1157941176470705E-4	9.95009411764705E-4	2.173782006920419E-4	8.8387508650519E-5
555.0637	1501.3121	5491.0	-0.4887054	0.14866379	0.0058595	-0.00126088125	3.4674503676470584E-4	-1.4099316636029407E-4
549.6341	1504.3658	5508.0	-0.36686587	0.14937074	0.00716703117647059	4.158529411764775E-5	7.691359861591704E-5	7.6615679065744E-5
542.6947	1506.0763	5524.0	-0.3046572	0.13559774	0.003888041874999998	-8.608125000000005E-4	-2.04936831341912E-4	-5.6399862132353016E-5
537.1829	1507.939	5541.0	-0.28151324	0.10819057	0.001361409411764707	-0.0016121864705882349	-1.4862543901384063E-4	-4.4198468858131437E-5
527.83856	1509.6646	5557.0	-0.3925685	0.08821637	-0.006940953749999999	-0.0012483874999999998	-5.188976976102941E-4	2.273743566176469E-5
517.5415	1512.4862	5574.0	-0.57788897	0.114930265	-0.010901204117647056	0.0015714055882352941	-2.3295590397923865E-4	1.6587018166089966E-4
507.99646	1514.6007	5591.0	-0.6878716	0.14030607	-0.00646956647058824	0.001492694411764706	2.60684567474048E-4	-4.630069204152242E-6
500.0122	1517.497	5607.0	-0.64757264	0.1801309	0.0025186849999999997	0.0024890518750000003	5.61765716911765E-4	6.22723414522059E-5
492.48563	1519.3785	5624.0	-0.5256046	0.16354567	0.007174590588235297	-9.756017647058827E-4	2.738767993079587E-4	-2.0380315527681665E-4
485.94244	1521.2644	5641.0	-0.37913862	0.12711199	0.00861564588235294	-0.0021431576470588233	8.476795847750844E-5	-6.867975778546709E-5
479.63388	1523.1221	5657.0	-0.32595754	0.09914737	0.0033238174999999995	-0.0017477887500000006	-3.307392738970588E-4	2.471055606617642E-5
474.1413	1524.9529	5674.0	-0.30770963	0.095949404	0.001073406470588234	-1.8811564705882334E-4	-1.3237711937716268E-4	9.174547664359866E-5
464.59088	1527.7637	5690.0	-0.39097348	0.11160822	-0.005203990624999998	9.786759999999995E-4	-3.923373184742645E-4	7.292447794117643E-5
456.15976	1530.7681	5707.0	-0.5025035	0.1777569	-0.006560589411764706	0.0038910988235294117	-7.97999286332181E-5	1.713189896193772E-4
445.88904	1533.6852	5723.0	-0.61342794	0.2074737	-0.006932777500000001	0.001857300000000001	-2.3261755514705925E-5	-1.2711242647058817E-4
436.14313	1535.5714	5740.0	-0.6844556	0.18165343	-0.004178097647058826	-0.0015188394117647062	1.6203999134948086E-4	-1.9859643598615925E-4
426.75262	1538.8989	5757.0	-0.64943796	0.15911159	0.0020598611764705925	-0.0013259905882352947	3.669387543252599E-4	1.1344048442906564E-5
418.6965	1540.3259	5773.0	-0.5586113	0.12105665	0.005676666249999997	-0.0023784337499999997	2.2605031709558776E-4	-6.577769761029407E-5
411.53168	1543.3123	5790.0	-0.47572172	0.1314056	0.004875857647058825	6.087617647058829E-4	-4.710638840830423E-5	1.757173832179931E-4
403.58737	1545.1031	5806.0	-0.39933535	0.134067	0.004774148125000002	1.6633749999999878E-4	-6.35684512867641E-6	-2.7651516544117758E-5
394.11078	1546.9816	5823.0	-0.42788312	0.124414496	-0.0016792805882352958	-5.67794352941176E-4	-3.796134537197234E-4	-4.3184226643598513E-5
384.75662	1549.8486	5839.0	-0.5302856	0.13114445	-0.006400155000000001	4.2062212499999977E-4	-2.950546507352941E-4	6.177602987132349E-5
374.20935	1552.7582	5856.0	-0.6459844	0.1680057	-0.006805811764705882	0.0021683088235294125	-2.3862162629757706E-5	1.0280509991349487E-4
363.79605	1556.2816	5873.0	-0.69911164	0.1936243	-0.0031251317647058834	0.0015069764705882348	2.1651058823529405E-4	-3.890190311418693E-5
353.935	1560.0325	5890.0	-0.66904	0.2425604	0.001768920000000004	0.0028785941176470596	2.878853979238757E-4	8.068339100346028E-5
344.87466	1562.425	5906.0	-0.5900584	0.2212658	0.004936349999999999	-0.0013309124999999998	1.979643749999997E-4	-2.630941636029412E-4
335.8896	1566.4442	5922.0	-0.54271024	0.21217057	0.0029592599999999983	-5.684518750000006E-4	-1.2356812500000005E-4	4.765378906249995E-5
326.24188	1568.1516	5939.0	-0.5247004	0.16296929	0.0010594023529411796	-0.0028941929411764713	-1.1175633217993051E-4	-1.3680829801038062E-4
314.8731	1571.0211	5955.0	-0.59996444	0.1358603	-0.0047040025000000055	-0.001694311875	-3.602128033088241E-4	7.499256663602946E-5
302.48514	1574.8383	5972.0	-0.7162406	0.1598723	-0.006839774117647057	0.0014124705882352945	-1.256336245674736E-4	1.8275190960207615E-4
293.79376	1577.6031	5989.0	-0.7212449	0.18562792	-2.9437058823529187E-4	0.0015150364705882357	3.850237370242215E-4	6.033287197231832E-6
286.25946	1579.6852	6005.0	-0.57337683	0.17274797	0.009241754375000001	-8.049968750000001E-4	5.960078102022059E-4	-1.4500208409926475E-4
280.2576	1582.1616	6022.0	-0.37091777	0.14478359	0.011909356470588233	-0.0016449635294117654	1.569177703287195E-4	-4.940980320069208E-5
276.11444	1584.4427	6039.0	-0.19582349	0.11909478	0.010299663529411765	-0.001511106470588235	-9.468782006920399E-5	7.873944636678264E-6
269.96664	1588.689	6055.0	-0.17557979	0.16509745	0.0012652312499999985	0.0028751668750000006	-5.646520174632354E-4	2.741420840992647E-4
264.3866	1592.4089	6072.0	-0.25114915	0.23621187	-0.004445256470588234	0.004183201176470587	-3.3591104238754306E-4	7.694319420415216E-5
256.44952	1597.2753	6089.0	-0.36837795	0.30231053	-0.006895811764705884	0.003888156470588237	-1.4415031141868528E-4	-1.7355570934255902E-5
248.0658	1601.967	6105.0	-0.5014253	0.32707933	-0.008315459374999997	0.0015480499999999987	-8.872797564338209E-5	-1.462566544117649E-4
241.4211	1606.7192	6121.0	-0.5421704	0.32868066	-0.0025465687500000056	1.0008312500000074E-4	3.6055566406249947E-4	-9.049792968749987E-5
234.98262	1609.5087	6138.0	-0.45935306	0.25085437	0.004871608235294122	-0.0045780170588235304	4.3636335207612514E-4	-2.751823637543254E-4
229.98491	1613.3434	6154.0	-0.34835333	0.19732206	0.006937483124999998	-0.003345769375	1.2911718060661722E-4	7.701548023897065E-5
226.0	1617.0	6171.0	-0.23298696	0.1810562	0.006786257058823531	-9.568152941176467E-4	-8.895650951556886E-6	1.4052671064013843E-4
220.81592	1619.7894	6188.0	-0.20673928	0.16764712	0.001543981176470588	-7.887694117647053E-4	-3.083691695501731E-4	9.8850519031142E-6
217.33678	1623.6632	6204.0	-0.20111531	0.19405887	3.5149812500000037E-4	0.001650734374999999	-7.453019071691172E-5	1.52468986672794E-4
212.6247	1626.3754	6221.0	-0.22460982	0.19263294	-0.0013820299999999998	-8.387823529411717E-5	-1.0197224264705884E-4	-1.0203603589965389E-4
208.89725	1630.1028	6238.0	-0.23922662	0.19616553	-8.598117647058831E-4	2.07799411764706E-4	3.071871972318334E-5	1.715750865051901E-5
206.16437	1632.8357	6254.0	-0.19976011	0.19437703	0.0024666568750000006	-1.117812499999999E-4	2.0790428998161773E-4	-1.997379136029412E-5
201.32745	1635.8363	6271.0	-0.20051464	0.18728721	-4.438411764705901E-5	-4.1704823529411746E-4	-1.4770829368512115E-4	-1.795688148788927E-5
195.83525	1639.4431	6287.0	-0.26926374	0.1868714	-0.004296818749999999	-2.5988125000001028E-5	-2.657771645220587E-4	2.4441256893382277E-5
189.53008	1642.6174	6304.0	-0.36034295	0.20154892	-0.005357600588235295	8.633835294117647E-4	-6.239893166089979E-5	5.2315979671280334E-5
182.0028	1647.4979	6320.0	-0.4705186	0.2360376	-0.006885978125000001	0.0021555424999999996	-9.55235960477941E-5	8.075993566176469E-5
173.53662	1650.7317	6337.0	-0.5517239	0.25557438	-0.004776782352941178	0.0011492223529411766	1.2407033953287192E-4	-5.919530276816606E-5
167.1883	1655.5411	6354.0	-0.52001274	0.28107125	0.0018653623529411806	0.0014998158823529414	3.907143944636682E-4	2.062314878892734E-5
160.59901	1660.401	6370.0	-0.4519406	0.29177916	0.004254508749999997	6.692443749999992E-4	1.4932164981617602E-4	-5.191071920955889E-5
153.83571	1665.0822	6387.0	-0.3812343	0.3101737	0.0041591941176470585	0.0010820317647058833	-5.606743079584602E-6	2.4281611159169652E-5
148.33525	1668.7765	6404.0	-0.32777676	0.2757136	0.0031445611764705896	-0.0020270647058823524	-5.9684290657439347E-5	-1.8288802768166092E-4
143.38245	1673.6176	6420.0	-0.30717298	0.27040464	0.001287736250000001	-3.318100000000018E-4	-1.1605155790441179E-4	1.0595341911764691E-4
139.62708	1677.3729	6437.0	-0.25092757	0.23931946	0.0033085535294117645	-0.0018285399999999979	1.188716046712802E-4	-8.804294117647036E-5
134.81108	1681.7833	6453.0	-0.21157572	0.22887759	0.0024594906249999996	-6.526168750000012E-4	-5.306643152573531E-5	7.349519531249979E-5
131.08105	1685.919	6470.0	-0.19758682	0.2539109	8.228764705882352E-4	0.0014725476470588237	-9.627142084775084E-5	1.2500967776816617E-4
127.37719	1690.9342	6487.0	-0.20525263	0.2720417	-4.509299999999997E-4	0.0010665176470588237	-7.492979238754324E-5	-2.388411764705882E-5
123.48174	1694.5183	6503.0	-0.21445565	0.2607544	-5.751887500000004E-4	-7.0545625E-4	-7.766171875000042E-6	-1.1074836856617648E-4
118.7272	1698.2728	6521.0	-0.24553627	0.24383658	-0.0017267011111111114	-9.398788888888889E-4	-6.397290895061728E-5	-1.3023479938271607E-5
114.9652	1701.0175	6536.0	-0.24602917	0.18965223	-3.285999999999937E-5	-0.0036122899999999993	1.129227407407408E-4	-1.7816074074074068E-4
111.108376	1704.7832	6553.0	-0.2608059	0.17120288	-8.692194117647052E-4	-0.0010852558823529414	-4.91976124567474E-5	1.486490657439446E-4
107.47229	1706.7638	6569.0	-0.22545579	0.14148974	0.0022093818749999994	-0.00185707125	1.9241258042279404E-4	-4.823846047794116E-5
105.34008	1708.6599	6586.0	-0.16474429	0.11258797	0.003571264705882353	-0.0017001041176470592	8.011075475778552E-5	9.233360726643571E-6
103.44229	1711.5577	6603.0	-0.10330557	0.109987155	0.003614042352941176	-1.5298911764705838E-4	2.5163321799307455E-6	9.10067647058824E-5
101.57652	1712.0	6619.0	-0.067815386	0.080701105	0.0022181364999999996	-0.0018303781250000005	-8.724411580882352E-5	-1.0483681295955888E-4
100.68955	1714.3104	6636.0	-0.031772472	0.0690357	0.0021201714117647062	-6.862002941176465E-4	-5.762652249134907E-6	6.73045782871973E-5
101.0	1716.1437	6652.0	0.0076638157	0.09288585	0.00246476798125	0.001490634375	2.1537285592830872E-5	1.360521668198529E-4
100.0	1717.0889	6669.0	-0.0015174833	0.06951427	-5.400764117647059E-4	-0.001374798823529412	-1.7675555253027683E-4	-1.6855489403114188E-4
100.0	1718.5	6686.0	0.009529672	0.07837209	6.498326647058824E-4	5.210482352941178E-4	6.999465155709343E-5	1.1152041522491352E-4
100.0	1719.8169	6702.0	0.014296527	0.07819594	2.979284375E-4	-1.1009374999999995E-5	-2.1994014200367648E-5	-3.3253600643382364E-5
101.0	1721.7601	6719.0	0.040255494	0.075707436	0.0015269980588235295	-1.4638258823529426E-4	7.229821301903114E-5	-7.963130190311427E-6
101.60832	1724.6083	6735.0	0.05836782	0.13981877	0.0011320203749999999	0.004006958375	-2.46861052389706E-5	2.595838102022059E-4
102.51325	1727.0265	6752.0	0.074539654	0.17257248	9.512843529411762E-4	0.0019266888235294113	-1.0631530709342568E-5	-1.2236879714532875E-4
104.34461	1730.6892	6769.0	0.09590298	0.21667974	0.0012566662352941178	0.0025945447058823533	1.7963640138408326E-5	3.928564013840835E-5
107.26558	1734.5311	6785.0	0.16195633	0.24536704	0.004128334375000001	0.00179295625	1.794792587316177E-4	-5.0099278492647084E-5
111.34473	1738.3447	6802.0	0.23149523	0.26198342	0.004090523529411764	9.774341176470597E-4	-2.2241673875433346E-6	-4.7971890138408246E-5
116.051285	1744.0769	6819.0	0.31345195	0.3141254	0.004820983529411764	0.0030671752941176457	4.2968235294117624E-5	1.2292595155709329E-4
121.82275	1749.8228	6835.0	0.37446427	0.3657548	0.0038132700000000005	0.0032268374999999995	-6.298209558823519E-5	9.978887867647112E-6
126.614525	1756.4218	6852.0	0.38557038	0.4186581	6.533005882352942E-4	0.003111958823529411	-1.8588055363321802E-4	-6.75756920415226E-6
132.06575	1763.0657	6868.0	0.36292198	0.45628408	-0.0014155250000000008	0.00235162375	-1.2930159926470593E-4	-4.752094209558818E-5
138.65298	1769.6531	6885.0	0.37160146	0.44869006	5.105576470588245E-4	-4.467070588235282E-4	1.1329897923875443E-4	-1.6460769463667814E-4
147.41086	1775.4465	6901.0	0.45187503	0.39920992	0.005017098125000001	-0.0030925087500000004	2.816587798713235E-4	-1.653626056985295E-4
158.77263	1781.8862	6918.0	0.6219924	0.38076124	0.010006904117647058	-0.001085216470588235	2.935179995674739E-4	1.180760164359862E-4
172.36618	1787.5854	6935.0	0.8377207	0.34656617	0.012689899999999999	-0.0020114747058823526	1.5782328719723184E-4	-5.44857785467128E-5
185.38405	1794.1646	6951.0	0.9358892	0.35746637	0.0061355312499999995	6.812624999999982E-4	-4.0964804687499995E-4	1.6829607536764693E-4
196.92094	1800.9526	6967.0	0.9223792	0.38627088	-8.443750000000014E-4	0.0018002818750000003	-4.3624414062500005E-4	6.993871093750013E-5
205.30849	1808.4468	6984.0	0.6960934	0.42560267	-0.013310929411764705	0.002313634705882355	-7.33326730103806E-4	3.0197225346020858E-5
213.91563	1815.9155	7001.0	0.47809768	0.45473626	-0.01282327764705882	0.0017137405882352934	2.8685397923875536E-5	-3.528788927335656E-5
224.07153	1822.7144	7017.0	0.41631243	0.45919394	-0.003861578125000001	2.786050000000012E-4	5.601062201286762E-4	-8.969597426470576E-5
235.39398	1830.2627	7035.0	0.5391464	0.45305172	0.006824109444444445	-3.412344444444462E-4	5.936493094135803E-4	-3.443552469135819E-5
245.78705	1836.3936	7051.0	0.66846067	0.42091864	0.008082141874999997	-0.002008317499999999	7.862702690972201E-5	-1.0419269097222203E-4
258.02753	1841.8689	7068.0	0.7427166	0.35350925	0.004367995882352939	-0.0039652582352941185	-2.184791760380622E-4	-1.151141608996541E-4
267.21713	1846.4868	7084.0	0.67803407	0.2798439	-0.004042658124999994	-0.004604084375000001	-5.256658754595584E-4	-3.992663373161766E-5
278.63623	1852.3181	7101.0	0.64739907	0.26685536	-0.0018020588235294164	-7.640317647058819E-4	1.31799958910034E-4	2.2588544766435995E-4
288.6722	1855.8906	7117.0	0.62784016	0.23518421	-0.001222431874999999	-0.001979446874999999	3.622668428308858E-5	-7.59634443933823E-5
299.10873	1860.6436	7133.0	0.6337174	0.2483036	3.6732750000000036E-4	8.199618750000005E-4	9.935996093749996E-5	1.7496304687499996E-4
310.34467	1865.1724	7150.0	0.6435955	0.24437028	5.81064705882353E-4	-2.313717647058834E-4	1.2572776816608976E-5	-6.18431552768167E-5
321.65536	1870.2185	7166.0	0.68153733	0.27459568	0.002371364375000004	0.0018890875000000008	1.1189372931985319E-4	1.3252870404411777E-4
333.8403	1875.4202	7183.0	0.71296346	0.30074129	0.0018485958823529376	0.0015379770588235286	-3.0751087802768614E-5	-2.06535553633219E-5
345.328	1881.1641	7200.0	0.73936766	0.34716496	0.001553188235294117	0.0027308041176470604	-1.7376920415224747E-5	7.01662975778548E-5
362.16013	1886.72	7217.0	0.86480385	0.35647002	0.00737859941176471	5.473564705882339E-4	3.426712456747407E-4	-1.2843809688581332E-4
376.85315	1891.2134	7233.0	0.96499705	0.3341068	0.006262074999999999	-0.001397701250000001	-6.978277573529442E-5	-1.2156610753676468E-4
390.77606	1895.936	7249.0	1.0028766	0.30142528	0.002367471874999999	-0.0020425949999999977	-2.434126953125E-4	-4.030585937499979E-5
400.5732	1899.8293	7266.0	0.8369565	0.23734996	-0.009760005882352943	-0.0037691364705882365	-7.13381044550173E-4	-1.0156126297577875E-4
409.6067	1902.7214	7283.0	0.56928104	0.18155493	-0.015745615294117644	-0.0032820605882352936	-3.5209467128027654E-4	2.865152249134958E-5
421.0358	1906.3452	7299.0	0.43925124	0.15332371	-0.008126862500000002	-0.00176445125	4.7617204963235267E-4	9.485058363970585E-5
434.8605	1910.103	7316.0	0.60175955	0.17570126	0.009559312352941178	0.001316326470588235	0.001040363226643599	1.8122221885813147E-4
446.66605	1912.4443	7332.0	0.7765022	0.17538276	0.010921415625	-1.990624999999996E-5	8.513145450367635E-5	-8.351454503676469E-5
454.26886	1915.3171	7349.0	0.72182703	0.16921523	-0.003216186470588235	-3.6279588235294143E-4	-8.316236526816609E-4	-2.016997837370244E-5
459.31558	1916.1577	7366.0	0.45602974	0.09614137	-0.015635134705882354	-0.004298462352941176	-7.305263667820071E-4	-2.315097923875432E-4
463.19098	1917.0	7382.0	0.1491802	0.02169254	-0.01917809625	-0.0046530518750000005	-2.2143509650735275E-4	-2.2161845128676548E-5
465.87967	1918.0	7399.0	-0.021610484	6.1838375E-4	-0.010046510823529413	-0.00123965625	5.371520839100345E-4	2.0078797794117648E-4
468.72018	1918.8601	7416.0	-0.0068426454	0.0027129776	8.686963882352941E-4	1.2321140294117646E-4	6.420710124567475E-4	8.016868546712804E-5
471.52914	1920.0	7432.0	0.067019366	0.038361438	0.0046163757125	0.002228028775	2.342299577665441E-4	1.3155108575367647E-4
475.28104	1920.0	7448.0	0.157294	0.035219193	0.0056421646249999995	-1.9639031249999968E-4	6.411180703124998E-5	-1.5152619296874997E-4
479.03018	1921.0	7465.0	0.22039212	0.032922328	0.003711654117647059	-1.3510970588235307E-4	-1.135594416089965E-4	3.6047415657439184E-6
482.68536	1921.0	7482.0	0.24912468	0.015038046	0.0016901505882352934	-0.0010520165882352943	-1.1891197231833917E-4	-5.393569896193772E-5
485.61578	1922.3079	7499.0	0.2223848	0.022358531	-0.0015729341176470586	4.306167647058824E-4	-1.9194615916955012E-4	8.721372664359862E-5
487.16394	1922.0	7515.0	0.15161367	0.02355768	-0.004423195624999999	7.49468125E-5	-1.781413442095588E-4	-2.222937201286765E-5
491.14728	1922.0	7531.0	0.1452139	0.0093273	-3.9998562499999994E-4	-8.8939875E-4	2.5145062499999996E-4	-6.027159765625E-5
494.79742	1922.0	7549.0	0.18113483	-0.012522743	0.0019956072222222215	-0.0012138912777777777	1.3308849151234565E-4	-1.802736265432098E-5
498.6653	1923.0	7565.0	0.23947044	0.012435121	0.0036459756250000006	0.0015598665	1.031480251736112E-4	1.7335986111111112E-4
