# Supplementary material for: Finger drawing on smartphone screens enables early Parkinson’s disease detection through hybrid 1D-CNN and BiGRU deep learning architecture
Source: PLoS One. 2025 Jul 14;20(7):e0327733. doi: 10.1371/journal.pone.0327733 (PMC12258557; doi:10.1371/journal.pone.0327733)
Supplement: S2 File — (ZIP) [file pone.0327733.s002.zip › Dataset/Wavy/healthy/033_HC_WAVE_R.txt]

528.0	160.0	0.0	0.0	0.0	0.0	0.0	0.0	0.0
540.5496	160.93567	123.0	0.78352135	0.11193181	0.006370092276422764	9.100147154471545E-4	5.178936810099808E-5	7.398493621521582E-6
557.03796	162.6076	140.0	1.1400515	0.12821646	0.02097236176470588	9.579205882352939E-4	8.589570287225362E-4	2.817992516949376E-6
579.80023	165.4667	156.0	1.5498881	0.20589279	0.0256147875	0.004854770624999999	2.9015160845588246E-4	2.4355312729779408E-4
601.5066	169.18301	172.0	1.5605278	0.26408395	6.649812500000019E-4	0.0036369475000000012	-0.0015593628906249999	-7.611394531249988E-5
622.3849	174.4686	189.0	1.4603003	0.33443543	-0.005895735294117642	0.004138322352941174	-3.859245025951555E-4	2.9492638408304304E-5
645.5785	180.14462	206.0	1.4585006	0.39309144	-1.058647058823571E-4	0.0034503535294117668	3.4058062283736973E-4	-4.046875432525927E-5
664.3344	185.70032	223.0	1.326256	0.41719392	-0.007779094117647055	0.0014177929411764694	-4.513664359861587E-4	-1.1956238754325278E-4
678.8985	190.38507	239.0	1.0384	0.37367728	-0.017991000000000007	-0.0027197899999999997	-6.382441176470595E-4	-2.585989338235293E-4
697.8654	194.95963	255.0	0.93984896	0.31351247	-0.006159440000000002	-0.003760300625000001	7.394725000000003E-4	-6.503191406250007E-5
701.75867	195.93967	272.0	0.5998942	0.18114367	-0.019997338823529408	-0.007786399999999999	-8.139940484429062E-4	-2.368293749999999E-4
716.215	200.405	289.0	0.38867414	0.11398931	-0.012424709411764708	-0.003950256470588236	4.454487889273353E-4	2.256555017301037E-4
732.5342	207.07532	305.0	0.6047819	0.2257361	0.013506734999999999	0.006984174375	0.0016207152757352942	6.834019278492648E-4
745.99976	211.7142	323.0	0.8388241	0.33960053	0.013002344444444444	0.006325801666666668	-2.8021697530864173E-5	-3.6576261574074E-5
759.1569	215.90198	338.0	0.9453532	0.3703054	0.007101940000000003	0.002046991333333333	-3.933602962962961E-4	-2.8525402222222236E-4
773.3836	219.59592	355.0	0.96777964	0.30931482	0.0013192023529411793	-0.003587681176470589	-3.4016103806228375E-4	-3.31451324106113E-4
784.95715	224.31906	372.0	0.72642285	0.21772063	-0.014197458235294124	-0.005387893529411764	-9.127447404844297E-4	-1.0589484429065734E-4
795.2858	228.11432	388.0	0.6467682	0.20588247	-0.004978415624999996	-7.398849999999992E-4	5.76190163143383E-4	2.905005330882353E-4
802.8963	231.94815	405.0	0.52808285	0.22907862	-0.006981491176470589	0.0013644794117647057	-1.1782797361591724E-4	1.2378614186851205E-4
812.34796	238.4784	422.0	0.40570375	0.28275034	-0.007198770588235295	0.0031571599999999987	-1.2781141868512093E-5	1.0545179930795841E-4
821.68384	244.94708	438.0	0.4161719	0.3734931	6.542593750000006E-4	0.005671422500000002	4.908143727022059E-4	1.571414062500002E-4
830.3576	252.68607	455.0	0.4943769	0.48073444	0.00460029411764706	0.006308314117647057	2.3211969074394469E-4	3.7464212802767926E-5
838.5294	260.02356	471.0	0.522262	0.5354782	0.0017428187499999998	0.003421485000000002	-1.7859221047794127E-4	-1.8042681985294093E-4
846.5877	266.1908	488.0	0.50542104	0.49272934	-9.906447058823538E-4	-0.002514638823529412	-1.6079196799307963E-4	-3.491837543252596E-4
856.51263	274.21014	504.0	0.5044378	0.4459436	-6.14524999999963E-5	-0.0029241087500000013	5.8074512867647344E-5	-2.559187040441184E-5
866.7585	280.45508	521.0	0.58394027	0.41782895	0.004676615882352941	-0.0016538029411764716	2.7870990484429045E-4	7.472387110726645E-5
875.29785	288.23828	537.0	0.59466344	0.41756523	6.701981250000003E-4	-1.6482499999997957E-5	-2.504011098345588E-4	1.023325275735296E-4
884.582	293.79102	554.0	0.57840735	0.40270463	-9.562405882352974E-4	-8.741529411764706E-4	-9.567286548442927E-5	-5.0451202422145454E-5
896.5612	301.9723	570.0	0.6148223	0.40527174	0.0022759343750000036	1.6044437499999897E-4	2.020109352022063E-4	6.466233226102934E-5
909.2351	311.5293	587.0	0.72928506	0.48922756	0.006733103529411764	0.0049385776470588245	2.621864208477506E-4	2.8106666306228385E-4
919.95355	320.95355	604.0	0.7982471	0.6015406	0.004056590588235291	0.006606649411764705	-1.5744193771626314E-4	9.812186851211061E-5
927.75555	330.19446	620.0	0.6721632	0.6414001	-0.007880243750000002	0.002491218750000003	-7.460521461397058E-4	-2.5721441636029387E-4
933.9682	338.6137	637.0	0.42556104	0.59731877	-0.014506009411764704	-0.0025930194117647076	-3.8975092128027664E-4	-2.99072833044983E-4
941.95166	348.18958	654.0	0.30256236	0.54751384	-0.007235216470588237	-0.0029297017647058805	4.276937024221451E-4	-1.9804844290657226E-5
946.22906	356.45813	671.0	0.23763019	0.52391946	-0.003819539411764705	-0.0013879047058823544	2.0092217993079598E-4	9.0693944636678E-5
949.98126	362.97192	687.0	0.19961001	0.47591802	-0.002376261249999999	-0.0030000900000000004	9.020488511029412E-5	-1.0076158088235287E-4
951.867	369.46796	704.0	0.12108759	0.38338846	-0.004618965882352942	-0.005442915294117647	-1.3192380190311427E-4	-1.4369560553633218E-4
953.0	375.3156	720.0	0.011950294	0.30759823	-0.006821081	-0.004736889375000001	-1.3763219485294113E-4	4.4126619944852904E-5
954.0	381.03088	737.0	-0.044958238	0.2776244	-0.003347560705882353	-0.001763166470588234	2.04324723183391E-4	1.7492487673010393E-4
954.0	386.5	753.0	-0.04273387	0.30200085	1.3902299999999984E-4	0.0015235281249999996	2.1791148161764704E-4	2.0541841222426462E-4
954.0	393.4524	770.0	-0.05285464	0.3487375	-5.95339411764706E-4	0.0027492147058823524	-4.319778892733564E-5	7.20992106401384E-5
952.715	401.13983	786.0	-0.070484474	0.41542608	-0.0011018646250000002	0.00416803625	-3.1657825827205894E-5	8.867634650735296E-5
952.0	409.831	804.0	-0.09518758	0.51828355	-0.0013723947777777772	0.005714303888888893	-1.5029452932098717E-5	8.590375771604959E-5
949.90753	416.37	819.0	-0.12555096	0.51074	-0.002024225333333333	-5.029033333333377E-4	-4.345537037037038E-5	-4.14480481481482E-4
947.03735	421.88794	836.0	-0.17050992	0.43747893	-0.002644644705882354	-0.004309474705882352	-3.649525720876595E-5	-2.239159630911185E-4
944.38116	426.42828	853.0	-0.19605866	0.29501048	-0.0015028670588235287	-0.008380497058823528	6.716339100346032E-5	-2.394719031141868E-4
941.5135	431.2298	869.0	-0.20268305	0.20999795	-4.140243750000005E-4	-0.005313283125000002	6.805266773897051E-5	1.917008708639704E-4
937.76355	435.8546	886.0	-0.23016696	0.20803228	-0.0016167005882352942	-1.1562764705882206E-4	-7.07456596020761E-5	3.057444398788929E-4
933.5989	441.40112	903.0	-0.24492624	0.26827785	-8.681929411764697E-4	0.0035438570588235277	4.402986159169556E-5	2.1526380622837352E-4
927.9091	447.09088	919.0	-0.32070443	0.3328244	-0.004736136875	0.004034159375000002	-2.4174649586397064E-4	3.064389476102966E-5
921.14355	452.64233	936.0	-0.40588737	0.3621532	-0.005010761176470591	0.0017252235294117641	-1.6154370674740642E-5	-1.3581975562283754E-4
914.54297	458.34277	952.0	-0.46197492	0.36589947	-0.003505471874999999	2.3414187499999975E-4	9.408058134191197E-5	-9.319260340073527E-5
906.84564	464.11578	969.0	-0.5015155	0.3584642	-0.002325916470588235	-4.373688235294114E-4	6.938561202422142E-5	-3.950062932525948E-5
899.31067	468.76703	985.0	-0.5132478	0.31709003	-7.332687500000018E-4	-0.0025858856249999992	9.954048253676457E-5	-1.3428230009191174E-4
891.80664	472.59668	1002.0	-0.495389	0.26468676	0.001050517647058824	-0.0030825452941176472	1.0492861159169563E-4	-2.9215274653979295E-5
884.8869	477.4087	1019.0	-0.46618006	0.2366198	0.0017181729411764716	-0.0016509976470588253	3.927384083044986E-5	8.420868512110718E-5
877.06067	481.17572	1036.0	-0.43845636	0.21823849	0.0016308058823529422	-0.0010812535294117637	-5.139238754325263E-6	3.3514359861591865E-5
869.09766	484.95117	1052.0	-0.45898366	0.21298748	-0.0012829562500000016	-3.28188125E-4	-1.82110133272059E-4	4.706658777573523E-5
860.4111	488.63556	1069.0	-0.49868914	0.21227129	-0.002335616470588233	-4.2128823529412084E-5	-6.192118944636655E-5	1.6827017733563997E-5
849.704	491.432	1085.0	-0.5919892	0.18027388	-0.005831253750000001	-0.0019998381250000002	-2.1847732996323552E-4	-1.2235683134191177E-4
837.73285	494.03815	1102.0	-0.7141478	0.15135379	-0.0071858	-0.001701181764705883	-7.967919117647052E-5	1.7568021193771603E-5
826.072	497.976	1118.0	-0.7894655	0.1692258	-0.004707356250000003	0.0011170006250000013	1.5490273437499983E-4	1.7613639935661778E-4
815.79395	499.8412	1135.0	-0.7876366	0.15998287	1.0758235294117778E-4	-5.43701764705883E-4	2.832316825259518E-4	-9.768837586505202E-5
803.5011	501.74982	1151.0	-0.7287316	0.12746695	0.003681562499999999	-0.0020322450000000002	2.2337375919117633E-4	-9.303395220588233E-5
787.02264	504.66412	1168.0	-0.80419546	0.119729064	-0.00443905058823529	-4.5516976470588234E-4	-4.7768312283736996E-4	9.276913148788928E-5
770.7515	507.9441	1185.0	-0.9905658	0.14741191	-0.010962961176470594	0.0016284027058823536	-3.837594463667825E-4	1.2256308650519037E-4
753.53265	510.7705	1201.0	-1.1374253	0.17140189	-0.009178718750000002	0.0014993737499999996	1.1151515165441197E-4	-8.064309742647122E-6
741.1198	512.2686	1218.0	-1.0568173	0.17370488	0.00474164705882353	1.3547000000000027E-4	8.188450475778549E-4	-8.022963235294114E-5
722.13586	515.1864	1235.0	-0.9902116	0.15261297	0.003917982352941183	-0.0012407005882352953	-4.845086505190279E-5	-8.095121107266444E-5
704.51874	519.09625	1251.0	-1.0150582	0.17397417	-0.0015529124999999963	0.0013350750000000015	-3.419309283088237E-4	1.6098597426470607E-4
687.4685	523.82434	1268.0	-1.105531	0.2367663	-0.005321929411764714	0.003693654705882353	-2.2170687716263043E-4	1.3873998269896186E-4
670.0489	527.5902	1284.0	-1.1289196	0.29940027	-0.001461787499999992	0.003914623125000001	2.4125886948529512E-4	1.3810526194852967E-5
648.9783	532.4585	1301.0	-1.1749796	0.32337087	-0.0027094117647058816	0.0014100352941176443	-7.338966262975822E-5	-1.4732869593425625E-4
628.1645	537.2428	1318.0	-1.229208	0.3116924	-0.0031899058823529514	-6.869688235294116E-4	-2.8264359861592337E-5	-1.2335318339100327E-4
609.03455	543.98615	1334.0	-1.301953	0.34336284	-0.00454656249999999	0.0019794025000000014	-8.47910386029399E-5	1.6664820772058832E-4
585.7621	548.97797	1351.0	-1.3570498	0.3673174	-0.003240988235294121	0.0014090917647058832	7.679848615916874E-5	-3.354769031141872E-5
558.6908	555.9455	1368.0	-1.5094067	0.41219887	-0.008962170588235296	0.002640086470588234	-3.365401384083044E-4	7.24114532871971E-5
535.8063	562.3673	1384.0	-1.5602324	0.42023772	-0.0031766062500000053	5.024281249999991E-4	3.6159777113970565E-4	-1.3360364659926468E-4
511.9823	568.0041	1400.0	-1.5697896	0.4002316	-5.973249999999958E-4	-0.0012503824999999975	1.612050781250006E-4	-1.0955066406249979E-4
489.36307	573.62823	1417.0	-1.4936597	0.36182407	0.004478229411764704	-0.0022592664705882366	2.9856202422145296E-4	-5.934611591695524E-5
468.16046	579.41077	1433.0	-1.2852087	0.33854112	0.013028187499999996	-0.0014551843750000015	5.343723805147058E-4	5.025513097426469E-5
444.89792	585.80066	1450.0	-1.2554599	0.32637253	0.0017499294117647136	-7.157994117647046E-4	-6.634269463667813E-4	4.349323313148805E-5
423.0	593.0	1467.0	-1.3290168	0.40084654	-0.004326876470588237	0.004380824117647057	-3.5745916955017356E-4	2.998013840830448E-4
403.86758	600.65295	1483.0	-1.2526543	0.47102785	0.004772656249999993	0.004386331875000003	5.687207950367644E-4	3.4423483455912895E-7
386.0081	608.1968	1500.0	-1.122698	0.49701595	0.007644488235294126	0.0015287117647058799	1.6893129325259605E-4	-1.680953006055367E-4
365.35974	616.7456	1516.0	-1.0743502	0.5169188	0.0030217374999999963	0.0012439281250000017	-2.889219209558831E-4	-1.7798977481617385E-5
347.2932	624.31415	1533.0	-1.0503002	0.50549585	0.0014147058823529486	-6.719382352941202E-4	-9.453127162629693E-5	-1.1269802119377187E-4
330.4602	630.8159	1550.0	-1.0455738	0.45790175	2.780235294117528E-4	-0.002799652941176469	-6.686366782007033E-5	-1.2515968858131465E-4
311.44223	636.5673	1566.0	-1.0558763	0.3746418	-6.439062499999926E-4	-0.005203746874999998	-5.7620611213234085E-5	-1.5025587086397058E-4
292.3838	642.2054	1583.0	-1.0853492	0.30818075	-0.0017337000000000014	-0.003909473529411766	-6.410551470588288E-5	7.613372621107246E-5
275.16568	649.94476	1599.0	-1.0931964	0.3362961	-4.904500000000034E-4	0.001757209374999999	7.770312499999988E-5	3.5416768152573533E-4
260.0	657.0	1616.0	-1.0390493	0.41370872	0.003185123529411765	0.004553683529411764	2.1621020761245698E-4	1.6449847967128027E-4
241.72017	666.82214	1632.0	-0.9787354	0.5340318	0.003769618750000002	0.007520192499999998	3.6530951286764806E-5	1.8540681066176465E-4
222.64522	676.17737	1649.0	-1.0166909	0.61618817	-0.0022326764705882306	0.004832727647058829	-3.5307618944636665E-4	-1.580861678200688E-4
207.9333	685.9143	1666.0	-1.0164742	0.6354714	1.2747058823526975E-5	0.0011343076470588225	1.3208373702422102E-4	-2.1755411764705918E-4
193.52441	694.2718	1683.0	-0.93263423	0.60077184	0.004931762941176469	-0.0020411505882352984	2.89353875432526E-4	-1.8679166089965418E-4
180.52501	702.7	1699.0	-0.7888115	0.5530491	0.008988920625	-0.002982671249999999	2.535723552389707E-4	-5.8845041360293794E-5
168.20825	710.1945	1715.0	-0.65412074	0.46709776	0.008418172500000001	-0.005371958749999999	-3.567175781249996E-5	-1.4933046875E-4
157.39635	717.88293	1732.0	-0.6024224	0.42396414	0.003041078823529409	-0.0025372717647058813	-3.162996280276819E-4	1.6674629325259517E-4
149.62964	725.37036	1749.0	-0.517761	0.40734312	0.0049800823529411765	-9.777070588235287E-4	1.1405903114186867E-4	9.173910034602074E-5
143.52448	734.4592	1766.0	-0.3481757	0.467763	0.009975605882352944	0.003554110588235293	2.9385432525951574E-4	2.6657750865051894E-4
138.0832	742.2224	1782.0	-0.22030132	0.5090312	0.007992148749999999	0.002579262500000002	-1.239660707720591E-4	-6.0928005514705686E-5
132.25038	753.2493	1798.0	-0.1913826	0.5958535	0.0018074199999999988	0.005426393750000001	-3.86545546875E-4	1.7794570312499995E-4
127.751564	761.33124	1815.0	-0.20821033	0.5965115	-9.898664705882344E-4	3.8705882352937435E-5	-1.6454626297577842E-4	-3.169228157439449E-4
123.99455	770.01086	1832.0	-0.2206996	0.557021	-7.346629411764704E-4	-0.002322970588235293	1.5011972318339062E-5	-1.3892214532871942E-4
119.2582	777.48364	1848.0	-0.22873224	0.47992688	-5.020400000000005E-4	-0.004818382499999999	1.453893382352937E-5	-1.5596324448529414E-4
114.45736	786.85657	1865.0	-0.24514854	0.46482298	-9.656647058823527E-4	-8.884647058823532E-4	-2.7272041522491306E-5	2.3117163494809685E-4
109.68388	796.94836	1882.0	-0.27707458	0.52354497	-0.0018780023529411775	0.003454234705882353	-5.366692041522499E-5	2.554529065743945E-4
106.4509	808.29456	1898.0	-0.264237	0.6608708	8.023487500000009E-4	0.008582864374999999	1.6752194393382364E-4	3.2053935431985286E-4
104.573784	819.55725	1915.0	-0.16764882	0.7418933	0.005681657647058823	0.004766029411764705	2.8701817041522484E-4	-2.2451970371972316E-4
105.0	831.8666	1931.0	-0.014758534	0.79037637	0.009555642875000001	0.0030301918750000045	2.4212407674632363E-4	-1.084898460477938E-4
108.33696	843.1793	1948.0	0.17354514	0.7484909	0.011076686705882351	-0.0024638511764705938	8.94731665224912E-5	-3.2317900302768226E-4
113.07101	854.16565	1964.0	0.34384906	0.7013163	0.010643995	-0.002948412499999997	-2.704323161764697E-5	-3.0285082720587716E-5
117.5	866.0	1981.0	0.4433853	0.75965315	0.00585507294117647	0.003431579411764706	-2.817012975778547E-4	3.7529364186851197E-4
129.0193	888.23474	1997.0	0.6171888	1.0148339	0.01086271875	0.015948796874999997	3.129778630514706E-4	7.823260914522057E-4
140.42249	905.8966	2014.0	0.744465	1.2021602	0.007486835294117651	0.011019194117647062	-1.9858137975778522E-4	-2.8997663278546677E-4
153.30135	919.3014	2031.0	0.8615816	1.1395473	0.006889211764705877	-0.003683111764705881	-3.515432525951613E-5	-8.648415224913495E-4
169.13771	933.678	2047.0	0.995207	0.91936696	0.0083515875	-0.013761271250000005	9.139848345588272E-5	-6.298849678308828E-4
186.16951	948.8174	2064.0	1.1192708	0.7982951	0.007297870588235298	-0.007121874117647054	-6.198334775086485E-5	3.905527724913501E-4
205.41629	964.933	2080.0	1.2312357	0.8575758	0.006997806250000002	0.0037050437499999977	-1.8754021139705983E-5	6.766823667279407E-4
226.32198	978.8413	2097.0	1.3319566	0.8977018	0.005924758823529412	0.00236035294117647	-6.312043685121119E-5	-7.909945934256044E-5
249.30052	991.16394	2114.0	1.4381545	0.84609574	0.006246935294117645	-0.0030356505882352947	1.8951557093425463E-5	-3.174119723183391E-4
265.19873	1000.49915	2131.0	1.3329027	0.64663756	-0.0061912823529411765	-0.011732834117647062	-7.316598615916954E-4	-5.115990311418687E-4
282.10052	1012.73364	2147.0	1.1047775	0.5392721	-0.014257825000000002	-0.0067103412499999945	-5.041589154411766E-4	3.139058042279417E-4
302.0048	1024.2029	2164.0	0.99152863	0.56978524	-0.006661698235294115	0.0017948905882352905	4.4683098615916984E-4	5.003077551903109E-4
320.0555	1035.3704	2180.0	1.0127635	0.6501759	0.0013271793749999941	0.005024416250000004	4.993048506433818E-4	2.0184535386029456E-4
336.96008	1045.2001	2196.0	1.0693518	0.66316676	0.0035367687500000022	8.119287499999961E-4	1.380993359375005E-4	-2.6328046875000047E-4
351.29044	1051.8589	2213.0	1.0090085	0.53696847	-0.0035496058823529407	-0.007423428823529408	-4.1684556660899664E-4	-4.8443279844290606E-4
368.49786	1058.4993	2230.0	0.9092208	0.35476846	-0.005869864705882348	-0.010717647647058825	-1.3648581314878866E-4	-1.937775778546716E-4
382.48248	1065.2068	2247.0	0.8381514	0.28606254	-0.004180552941176474	-0.004041524705882355	9.937128027681611E-5	3.927131141868512E-4
394.6127	1070.8708	2264.0	0.78886104	0.26342127	-0.002899432941176469	-0.0013318394117647053	7.53600000000003E-5	1.5939325259515583E-4
407.01404	1077.5774	2280.0	0.69228256	0.31210366	-0.006036155000000001	0.0030426493750000012	-1.9604512867647076E-4	2.7340554917279416E-4
420.37958	1083.3055	2296.0	0.6627382	0.34689397	-0.001846522499999996	0.0021743943749999994	2.6185203125000034E-4	-5.426593750000011E-5
434.5045	1088.9305	2313.0	0.7354019	0.33184004	0.004274335294117647	-8.855252941176466E-4	3.600504584775084E-4	-1.7999527465397918E-4
446.0	1094.5	2329.0	0.7998979	0.32596114	0.004031	-3.6743125000000126E-4	-1.5208455882352926E-5	3.2380877757352837E-5
456.14636	1097.8585	2346.0	0.7104083	0.26413023	-0.005264094117647063	-0.003637112352941174	-5.467702422145331E-4	-1.9233418252595134E-4
462.9677	1100.242	2363.0	0.4943229	0.164474	-0.01271090588235294	-0.005862131176470589	-4.380477508650516E-4	-1.3088346020761262E-4
470.7618	1104.3047	2380.0	0.33506784	0.13855216	-0.009367944705882354	-0.001524814117647059	1.966447750865051E-4	2.551362975778547E-4
482.3856	1108.1102	2396.0	0.4197538	0.15815336	0.0052928725	0.001225074999999999	9.163010753676471E-4	1.7186806985294113E-4
497.199	1111.7998	2412.0	0.688354	0.20336877	0.0167875125	0.0028259631250000007	7.18415E-4	1.000555078125001E-4
514.0818	1115.5737	2429.0	1.0318271	0.24675752	0.020204300000000005	0.0025522794117647063	2.0098750000000024E-4	-1.609904195501732E-5
530.3737	1119.4164	2445.0	1.2075605	0.24435313	0.010983337499999996	-1.502743750000004E-4	-5.763101562500006E-4	-1.6890961167279417E-4
547.20105	1123.1558	2462.0	1.1809525	0.22477153	-0.0015651764705882332	-0.001151858823529412	-7.38147880622837E-4	-5.8916732266435974E-5
567.3104	1126.9656	2479.0	1.167523	0.2284908	-7.899705882352931E-4	2.1878058823529393E-4	4.560034602076118E-5	8.062584775086505E-5
584.83386	1131.6298	2495.0	1.1792988	0.25830227	7.359874999999932E-4	0.0018632168750000004	9.537238051470539E-5	1.0277726792279416E-4
601.5817	1135.3514	2512.0	1.1256901	0.2554241	-0.0031534529411764746	-1.693041176470596E-4	-2.2879061418685105E-4	-1.1956005839100353E-4
619.23706	1141.4124	2528.0	1.07033	0.3012082	-0.0034600062499999945	0.0028615062499999996	-1.9159581801469995E-5	1.894256479779412E-4
639.0643	1146.7448	2545.0	1.0699228	0.3419413	-2.3952941176467115E-5	0.002396064705882354	2.021207828719722E-4	-2.7378914359861502E-5
659.8679	1152.6604	2562.0	1.1745434	0.3748708	0.006154152941176461	0.001937029411764706	3.63417993079584E-4	-2.7002076124567543E-5
677.56854	1158.2706	2578.0	1.2442766	0.386971	0.00435832500000001	7.562625000000003E-4	-1.1223924632352818E-4	-7.37979319852941E-5
698.1362	1165.712	2595.0	1.214547	0.40550745	-0.0017488000000000013	0.0010903794117647048	-3.5924264705882423E-4	1.965393598615909E-5
717.0	1173.0	2611.0	1.1912657	0.44842243	-0.0014550812500000038	0.0026821862499999995	1.8357421874999846E-5	9.948792738970591E-5
735.66016	1180.6267	2628.0	1.1468167	0.49363685	-0.002614647058823527	0.0026596717647058843	-6.820975346020725E-5	-1.324381487889128E-6
751.67706	1186.0039	2645.0	1.0443546	0.43890423	-0.006027182352941183	-0.0032195658823529418	-2.0073737024221505E-4	-3.4583750865051915E-4
764.3274	1190.5688	2661.0	0.84685475	0.32594255	-0.012343740624999995	-0.0070601050000000005	-3.9478489200367575E-4	-2.4003369485294117E-4
780.25745	1195.0966	2678.0	0.7517684	0.22868314	-0.005593314705882352	-0.005721141764705882	3.9708387759515546E-4	7.876254325259521E-5
795.5744	1199.8936	2694.0	0.7931119	0.21804008	0.0025839687499999986	-6.651912500000006E-4	5.110802159926469E-4	3.159969071691176E-4
810.0608	1207.4633	2711.0	0.8972197	0.3281641	0.006123988235294116	0.0064778835294117655	2.082364403114187E-4	4.2018086937716274E-4
823.2152	1214.9801	2727.0	0.86431575	0.44939488	-0.002056496874999994	0.007576923749999999	-5.112803193933819E-4	6.869001378676458E-5
834.1465	1222.5172	2744.0	0.7392121	0.5219056	-0.007359038235294118	0.004265336470588234	-3.1191419766436024E-4	-1.9479925173010383E-4
844.53864	1229.0309	2761.0	0.5827935	0.50060713	-0.009201094117647064	-0.0012528511764705857	-1.0835622837370267E-4	-3.2459927335640117E-4
853.80176	1237.8018	2777.0	0.49334776	0.49026346	-0.005590358749999996	-6.464793750000017E-4	2.2567096047794173E-4	3.78982375919115E-5
863.20416	1246.2041	2794.0	0.46712697	0.48953417	-0.0015423994117647088	-4.28994117647055E-5	2.3811525519031103E-4	3.55047037197233E-5
870.44574	1253.4458	2810.0	0.43234128	0.50173664	-0.0021741056249999988	7.626543749999978E-4	-3.9481638327205625E-5	5.034711167279396E-5
877.03955	1260.0527	2828.0	0.38998246	0.45982888	-0.002353267777777779	-0.0023282088888888866	-9.953452932098893E-6	-1.7171462577160468E-4
883.60516	1265.7039	2844.0	0.32742345	0.3832106	-0.003909938124999998	-0.004788642499999999	-9.72918967013887E-5	-1.5377710069444452E-4
888.4167	1272.4167	2860.0	0.27525428	0.32210746	-0.003260573124999999	-0.00381894625	4.0585312499999936E-5	6.060601562499993E-5
893.12616	1279.8348	2877.0	0.23553394	0.3631589	-0.002336490588235295	0.002414790588235294	5.43577962802767E-5	3.666904022491349E-4
897.7442	1287.9071	2894.0	0.22646965	0.44633123	-5.331935294117648E-4	0.004892490000000001	1.0607629757785472E-4	1.4574702422145337E-4
900.42645	1295.7057	2910.0	0.19184813	0.51266986	-0.0021638449999999993	0.004146164375000001	-1.0191571691176466E-4	-4.664535156250003E-5
904.34344	1304.7173	2927.0	0.17054997	0.55538887	-0.0012528329411764711	0.0025128829411764707	5.358894463667813E-5	-9.607537846020765E-5
905.0	1312.8414	2944.0	0.10451225	0.5453789	-0.003884571764705882	-5.888217647058843E-4	-1.5480816608996533E-4	-1.824532179930797E-4
905.0	1320.334	2960.0	-0.011186508	0.4959192	-0.007231172375	-0.0030912312499999997	-2.0916253814338238E-4	-1.564005928308822E-4
903.0158	1325.9525	2976.0	-0.12842995	0.40897208	-0.007327715124999999	-0.005434194999999999	-6.033921874999963E-6	-1.4643523437499997E-4
900.1718	1330.6564	2993.0	-0.23484974	0.30052903	-0.006259987647058825	-0.006379002941176473	6.280749870242203E-5	-5.5576937716263137E-5
896.46173	1336.3074	3009.0	-0.30279213	0.23062152	-0.0042463993749999995	-0.004369219374999999	1.2584926700367658E-4	1.2561147288602962E-4
892.6888	1341.9668	3026.0	-0.30522633	0.25740853	-1.431882352941175E-4	0.0015757064705882368	2.4136536115916952E-4	3.4970152032871973E-4
888.9476	1347.5786	3043.0	-0.2960102	0.31088108	5.421252941176464E-4	0.003145444117647056	4.031256055363317E-5	9.233750865051878E-5
885.1739	1353.2393	3059.0	-0.2614855	0.35150695	0.002157793750000001	0.0025391168750000005	1.0097927849264717E-4	-3.789545266544097E-5
881.52264	1358.7161	3076.0	-0.23974909	0.35143718	0.0012786123529411756	-4.1041176470570015E-6	-5.171655276816621E-5	-1.4960123486159162E-4
875.3803	1364.6198	3092.0	-0.28452685	0.33875176	-0.00279861	-7.928387500000002E-4	-2.5482639705882347E-4	-4.929591452205895E-5
869.8911	1369.0726	3109.0	-0.35070595	0.3167291	-0.0038928882352941173	-0.0012954505882352956	-6.436930795847749E-5	-2.9565402249135025E-5
862.2944	1373.8528	3126.0	-0.43767825	0.29039958	-0.005116017647058824	-0.0015487952941176469	-7.194878892733567E-5	-1.4902629757785366E-5
852.96234	1378.6151	3143.0	-0.54972833	0.2643538	-0.006591181176470588	-0.0015321047058823507	-8.677432525951555E-5	9.817993079585982E-7
841.62756	1383.4575	3159.0	-0.6766693	0.26030812	-0.007933810625000003	-2.528550000000032E-4	-8.391434053308842E-5	7.995310661764672E-5
829.35767	1387.2141	3175.0	-0.8011212	0.24523072	-0.007778243749999997	-9.423374999999977E-4	9.722929687500364E-6	-4.3092656249999655E-5
818.5197	1390.8268	3193.0	-0.8284085	0.22390486	-0.001515961111111112	-0.0011847700000000001	3.4790459104938246E-4	-1.3468472222222358E-5
807.6832	1393.7722	3209.0	-0.75381196	0.16967884	0.004662283750000003	-0.003389126250000001	3.861403038194447E-4	-1.3777226562500006E-4
797.88135	1395.1864	3225.0	-0.64443266	0.105975494	0.006836206249999997	-0.003981459125	1.3587015624999966E-4	-3.702080468749992E-5
785.516	1396.0	3242.0	-0.6436461	0.044435177	4.626823529411716E-5	-0.0036200186470588236	-3.9940811851211063E-4	2.1261204584775057E-5
771.1375	1397.9803	3258.0	-0.7551055	0.026696805	-0.006966212499999999	-0.00110864825	-4.3828004595588226E-4	1.569606498161765E-4
756.90295	1399.871	3275.0	-0.90464765	0.05015484	-0.008796597058823533	0.0013798844117647057	-1.0766967993079609E-4	1.4638427422145327E-4
745.3387	1401.0	3291.0	-0.89210874	0.08335946	7.836818750000044E-4	0.00207528875	5.987674333639711E-4	4.346277113970588E-5
731.5137	1402.6858	3309.0	-0.8166969	0.09731761	0.004189546666666667	7.754527777777779E-4	1.892147106481479E-4	-7.221310956790123E-5
716.5736	1404.0	3325.0	-0.813447	0.091606185	2.031187499999948E-4	-3.569640624999995E-4	-2.49151744791667E-4	-7.077605251736108E-5
703.01135	1406.8539	3341.0	-0.85453284	0.102352135	-0.0025678649999999956	6.716218749999994E-4	-1.731864843749994E-4	6.428662109374993E-5
689.97675	1408.2891	3358.0	-0.8565552	0.12578028	-1.1896235294117652E-4	0.001378126176470588	1.4405309688581287E-4	4.155907655709345E-5
677.7189	1411.427	3375.0	-0.8001191	0.16466816	0.0033197705882352935	0.0022875223529411773	2.0227840830449825E-4	5.349389273356407E-5
663.5002	1414.125	3392.0	-0.7502901	0.18164533	0.002931117647058824	9.986570588235285E-4	-2.2861937716262905E-5	-7.581560553633228E-5
648.70575	1417.8236	3408.0	-0.8135546	0.22189182	-0.0039540312500000036	0.0025154056249999997	-4.303218060661767E-4	9.479678538602945E-5
631.70776	1421.6205	3425.0	-0.9705674	0.24770486	-0.009236047058823527	0.0015184141176470595	-3.1070681228373664E-4	-5.864655925605531E-5
616.82495	1426.4786	3442.0	-1.0377182	0.29857466	-0.003950047058823534	0.0029923411764705876	3.1094117647058783E-4	8.670159169550166E-5
603.0	1430.0	3460.0	-0.9914475	0.2897028	0.002570594444444444	-4.928811111111117E-4	3.6225786129266544E-4	-1.9362346042120553E-4
584.8538	1435.0292	3475.0	-0.9521448	0.29612783	0.0026201800000000015	4.283353333333332E-4	3.3057037037038187E-6	6.141442962962966E-5
566.42725	1440.0718	3491.0	-1.0372593	0.29122028	-0.005319656250000006	-3.067218749999989E-4	-4.962397656250005E-4	-4.594107552083326E-5
548.42584	1445.4723	3507.0	-1.1217587	0.31507486	-0.005281212499999993	0.0014909112500000009	2.4027343750007875E-6	1.1235207031249999E-4
528.8126	1450.216	3524.0	-1.2206992	0.32456884	-0.005820029411764712	5.584694117647067E-4	-3.169511245674815E-5	-5.484951989619378E-5
507.75806	1457.066	3540.0	-1.278508	0.3737815	-0.0036130499999999927	0.0030757912499999977	1.3793621323529494E-4	1.5733261488970568E-4
487.0392	1463.5844	3557.0	-1.3125576	0.40370664	-0.002002917647058831	0.0017603023529411774	9.471366782006834E-5	-7.738169982698943E-5
468.4087	1468.562	3574.0	-1.2650093	0.38875815	0.0027969588235294174	-8.793229411764694E-4	2.823456747404852E-4	-1.5527207612456748E-4
443.78397	1474.1268	3590.0	-1.3090266	0.34824097	-0.0027510812499999954	-0.0025323237500000026	-3.4675250459558827E-4	-1.0331255055147083E-4
422.28278	1479.7152	3607.0	-1.3754331	0.31929794	-0.003906264705882355	-0.001702531176470587	-6.795196799307997E-5	4.88113278546715E-5
403.42093	1486.8317	3624.0	-1.3149952	0.34264025	0.00355517058823529	0.001373077058823528	4.389079584775085E-4	1.8091813148788912E-4
382.36176	1494.323	3640.0	-1.257329	0.42635518	0.003604137500000007	0.005232183125000001	3.0604319852947995E-6	2.4119412913602958E-4
360.25314	1502.9156	3656.0	-1.2309666	0.5354862	0.0016476500000000005	0.0068206887500000014	-1.222804687500004E-4	9.928160156250001E-5
343.6788	1512.2008	3674.0	-1.1241547	0.5878997	0.005933994444444436	0.002911861111111111	2.3813024691357975E-4	-2.1715709104938276E-4
325.34103	1521.8105	3690.0	-1.1115513	0.62666124	7.877125000000096E-4	0.002422596249999999	-3.2164262152777664E-4	-3.057905381944451E-5
307.28735	1530.3563	3706.0	-1.0129584	0.5938609	0.006162056249999992	-0.002050021249999999	3.358964843749989E-4	-2.7953859374999987E-4
292.735	1537.2565	3723.0	-0.9000094	0.51901126	0.006644058823529416	-0.004402920000000003	2.835309256055436E-5	-1.3840580882352964E-4
280.0117	1543.9941	3740.0	-0.7911645	0.41122168	0.006402641176470583	-0.006340563529411765	-1.420103806228432E-5	-1.1397903114186835E-4
269.0	1549.5	3756.0	-0.66870505	0.31618643	0.007653715625000002	-0.0059397031249999975	7.819215303308868E-5	2.505377527573546E-5
255.86163	1559.2417	3773.0	-0.56722623	0.3676714	0.005969342352941174	0.0030285276470588215	-9.908078070934278E-5	5.275429865916953E-4
242.98018	1567.4427	3790.0	-0.62989134	0.47316858	-0.003686182941176469	0.006205716470588237	-5.679720761245673E-4	1.8689346020761267E-4
230.66959	1575.7603	3806.0	-0.7307266	0.5607322	-0.006302203749999999	0.0054727262500000005	-1.6350130055147063E-4	-4.5811888786764766E-5
220.58629	1585.4137	3823.0	-0.7128349	0.59809923	0.0010524529411764679	0.002198060588235292	4.32626864186851E-4	-1.9262739186851226E-4
211.25269	1593.7473	3839.0	-0.61391336	0.5725005	0.006182596250000005	-0.0015999206250000009	3.206339568014711E-4	-2.373738258272058E-4
202.69685	1601.3031	3856.0	-0.47038224	0.5021723	0.008443007058823527	-0.004136952941176468	1.3296534169550124E-4	-1.4923719506920393E-4
193.35951	1608.9124	3872.0	-0.4438414	0.460161	0.0016588025000000006	-0.002625706250000002	-4.2401278492647037E-4	9.445291819852911E-5
184.51382	1617.4862	3889.0	-0.4769726	0.4524207	-0.0019488941176470603	-4.5531176470588105E-4	-2.1221744809688594E-4	1.2767026384083064E-4
178.54524	1624.9397	3906.0	-0.4501908	0.45346394	0.0015754000000000013	6.136705882352946E-5	2.0731141868512128E-4	3.0392871972318264E-5
172.91484	1634.8086	3922.0	-0.34338358	0.5248136	0.006675451249999999	0.004459353749999999	3.1875320312499985E-4	2.7487416819852936E-4
169.50415	1644.2396	3938.0	-0.2107884	0.58145565	0.008287198750000002	0.003540128125	1.0073421875000021E-4	-5.745160156249993E-5
166.86624	1653.6688	3955.0	-0.09324107	0.6020178	0.006914548823529411	0.001209538235294121	-8.074411332179949E-5	-1.3709352292387523E-4
163.98477	1662.0609	3972.0	-0.07240008	0.5775541	0.0012259405882352936	-0.0014390411764705934	-3.346240138408304E-4	-1.5579878892733613E-4
162.13821	1668.5853	3989.0	-0.06365508	0.4917987	5.144117647058825E-4	-0.005044435294117646	-4.1854636678200655E-5	-2.1208200692041484E-4
161.0	1675.3446	4005.0	-0.046166502	0.3721789	0.0010930361250000003	-0.0074762375	3.616402251838236E-5	-1.5198763786764712E-4
160.0	1682.796	4021.0	-0.031703368	0.34034568	9.039458749999997E-4	-0.0019895762499999997	-1.1818140625000035E-5	3.42916328125E-4
160.0	1691.8921	4038.0	0.00941588	0.41976824	0.002418779294117647	0.004671915294117649	8.910784818339102E-5	3.918524437716264E-4
161.46603	1701.3302	4055.0	0.07265772	0.5563204	0.0037201082352941173	0.008032480000000002	7.654876124567472E-5	1.9768027681660896E-4
163.6694	1712.0082	4071.0	0.1371384	0.6569876	0.0040300425	0.006291699999999997	1.9370891544117665E-5	-1.0879875000000027E-4
166.42773	1723.2832	4088.0	0.20829408	0.72507435	0.004185628235294118	0.004005102941176469	9.152102076124581E-6	-1.3450570934256048E-4
171.20604	1734.618	4105.0	0.30577874	0.744593	0.005734391764705882	0.0011481558823529395	9.110373702422142E-5	-1.6805570934256056E-4
174.97313	1743.9329	4121.0	0.3351274	0.6945395	0.0018342912500000016	-0.0031283437499999983	-2.4375628216911753E-4	-2.672812270220586E-4
179.72557	1754.1768	4138.0	0.3360033	0.6204505	5.1523529411763825E-5	-0.004358176470588233	-1.0486868944636693E-4	-7.234310121107265E-5
185.98825	1766.2295	4154.0	0.3470889	0.61489004	6.928499999999983E-4	-3.4752874999999933E-4	4.008290441176466E-5	2.5066548253676463E-4
194.21576	1779.5021	4171.0	0.43650973	0.72855014	0.005260048823529412	0.006685888235294113	2.686587543252596E-4	4.1373041089965367E-4
203.18422	1792.1842	4188.0	0.56216735	0.84003824	0.007391624705882351	0.00655812352941177	1.2538681660899642E-4	-7.515570934255462E-6
212.81323	1803.1758	4204.0	0.6662163	0.8134453	0.006503059375000002	-0.0016620587500000006	-5.553533318014683E-5	-5.137613924632357E-4
229.67642	1814.7842	4221.0	0.85839766	0.7232778	0.011304785882352938	-0.005303970588235298	2.824545004325257E-4	-2.1423010813148807E-4
249.59529	1825.9573	4237.0	1.1594633	0.64485383	0.01881660250000001	-0.004901498125000001	4.6948853860294187E-4	2.515452895220609E-5
266.19406	1836.1213	4254.0	1.3091109	0.61111367	0.0088028	-0.0019847152941176414	-5.890472058823535E-4	1.7157546064013878E-4
285.3036	1845.6833	4270.0	1.3494073	0.5888568	0.0025185249999999937	-0.001391054375000006	-3.9276718750000036E-4	3.710380744485222E-5
308.42032	1855.0078	4287.0	1.3465773	0.54409134	-1.6647058823528754E-4	-0.002633262352941172	-1.5794091695501655E-4	-7.307105752595094E-5
330.82126	1865.2661	4304.0	1.3890837	0.52692705	0.002500376470588232	-0.0010096641176470637	1.568733564013835E-4	9.550577854671225E-5
352.858	1875.2859	4320.0	1.4662479	0.5821903	0.004822762499999994	0.003453953125000006	1.4514912683823513E-4	2.7897607766544185E-4
375.5522	1884.3135	4337.0	1.4766455	0.5889177	6.116235294117716E-4	3.957294117647023E-4	-2.4771405709342483E-4	-1.7989551254325316E-4
391.85092	1888.9502	4353.0	1.2408081	0.44776744	-0.014739837500000005	-0.008821891249999998	-9.594663143382361E-4	-5.761012913602938E-4
405.55887	1892.4453	4370.0	0.91730416	0.23740576	-0.01902964352941176	-0.012374216470588237	-2.523415311418679E-4	-2.089603070934258E-4
421.67233	1897.2241	4386.0	0.76212007	0.117371164	-0.009699005625	-0.00750216225	5.83164869025735E-4	3.0450338878676485E-4
443.42065	1902.842	4404.0	0.86210114	0.14667815	0.005554503888888889	0.0016281658888888894	8.474171952160493E-4	5.072404521604938E-4
463.6433	1909.593	4419.0	1.1620418	0.30594513	0.01999604399999999	0.010617798666666668	9.627693407407401E-4	5.99308851851852E-4
477.5714	1913.5239	4436.0	1.2485684	0.38120535	0.0050898	0.004427071764705881	-8.768378823529406E-4	-3.641604059976933E-4
485.99564	1918.3303	4453.0	0.8669698	0.3279998	-0.02244697647058823	-0.003129738235294117	-0.0016198103806228368	-4.445182352941176E-4
488.5	1920.0	4472.0	0.5079979	0.26336366	-0.018893257894736844	-0.0034019021052631585	1.8703781978165183E-4	-1.4324414208896917E-5
487.0	1919.0	4483.0	0.5079979	0.26336366	0.0	0.0	0.0017175688995215313	3.0926382775119625E-4
