# Supplementary material for: Finger drawing on smartphone screens enables early Parkinson’s disease detection through hybrid 1D-CNN and BiGRU deep learning architecture
Source: PLoS One. 2025 Jul 14;20(7):e0327733. doi: 10.1371/journal.pone.0327733 (PMC12258557; doi:10.1371/journal.pone.0327733)
Supplement: S2 File — (ZIP) [file pone.0327733.s002.zip › Dataset/Wavy/healthy/034_HC_WAVE_R.txt]

578.83765	159.53207	0.0	0.0	0.0	0.0	0.0	0.0	0.0
606.91974	165.51193	16.0	1.6981412	0.42720872	0.106133825	0.026700545	0.0066333640625	0.0016687840625
632.1009	173.03604	32.0	1.4932208	0.5163705	-0.012807525	0.005572611249999998	-0.007433834375	-0.001320495859375
658.0298	183.21191	49.0	1.4644353	0.65933514	-0.0016932647058823475	0.008409684705882358	6.537800173010384E-4	1.6688667387543295E-4
684.8197	195.40985	66.0	1.5239085	0.7932744	0.003498423529411765	0.00787878	3.05393425605536E-4	-3.122968858131519E-5
711.59326	211.94916	82.0	1.5701082	0.9837406	0.0028874812499999902	0.011904137499999995	-3.818389246323592E-5	2.515848437499997E-4
737.0	225.5	99.0	1.606697	1.0886507	0.0021522823529411816	0.006171182352941183	-4.32469939446358E-5	-3.372326557093419E-4
744.88	231.44	115.0	1.1389621	0.84446305	-0.029233431249999997	-0.015261728125000006	-0.0019616071001838237	-0.0013395569048713243
766.45355	244.96906	132.0	0.78341705	0.61312383	-0.020914414705882362	-0.013608189411764704	4.893539143598609E-4	9.726698313148836E-5
793.948	262.16882	148.0	0.9946041	0.69734615	0.013199190625000003	0.005263894999999998	0.002132100333180148	0.001179505275735294
815.8928	277.56818	164.0	1.3333141	0.9088696	0.021169374999999997	0.013220215625000004	4.981365234374997E-4	4.972700390625004E-4
834.76245	289.8416	181.0	1.5420711	1.0598562	0.01227982352941177	0.00888156470588235	-5.229147923875428E-4	-2.552147599480972E-4
849.48175	300.86133	198.0	1.20698	0.85353416	-0.019711241176470592	-0.012136590588235293	-0.0018818273356401391	-0.0012363620761245673
863.64874	309.53046	214.0	0.6985956	0.5036612	-0.031774025	-0.02186706	-7.539239889705878E-4	-6.081543382352942E-4
878.12244	318.35565	231.0	0.5912701	0.38122424	-0.006313264705882351	-0.007202174117647061	0.0014976917820069204	8.626403460207611E-4
891.1661	327.26147	248.0	0.6706599	0.4037354	0.004669988235294115	0.001324185882352943	6.46073702422145E-4	5.015505882352944E-4
904.4642	335.76013	264.0	0.7347258	0.4461646	0.0040041187500000006	0.002651825	-4.161684283088214E-5	8.297744485294107E-5
915.4918	342.99457	281.0	0.7079768	0.4505059	-0.0015734705882352955	2.553705882352937E-4	-3.280934904844292E-4	-1.4096790657439447E-4
936.0422	356.0351	318.0	0.5597856	0.36699808	-0.004005167567567566	-0.0022569681081081082	-6.572153998195327E-5	-6.790104584711897E-5
947.2407	364.49384	330.0	0.56625116	0.3884672	5.387966666666651E-4	0.001789093333333334	3.7866368618618595E-4	3.3717178678678686E-4
956.09314	371.31982	347.0	0.57716346	0.4374214	6.418999999999992E-4	0.002879658823529412	6.064901960784355E-6	6.415091118800458E-5
962.9155	376.91553	364.0	0.5006474	0.4156562	-0.004500944705882352	-0.0012803058823529436	-3.025202768166089E-4	-2.4470380622837386E-4
968.5	382.5	380.0	0.3423541	0.3413894	-0.009893331249999998	-0.004641674999999998	-3.3702415900735286E-4	-2.100855698529409E-4
972.9506	386.95062	397.0	0.189886	0.24593821	-0.008968711764705883	-0.005614775882352942	5.438938148788914E-5	-5.724122837370261E-5
977.53033	391.53033	413.0	0.15069553	0.21604694	-0.0024494043750000003	-0.0018682043749999998	4.0745671185661765E-4	2.341607192095589E-4
981.4321	397.6482	430.0	0.16518298	0.26957348	8.522029411764713E-4	0.003148619999999999	1.942121950692042E-4	2.9510731617647055E-4
983.0438	402.13147	447.0	0.12190523	0.28572202	-0.0025457500000000003	9.499141176470614E-4	-1.9987958477508656E-4	-1.293356401384081E-4
984.0	406.87024	463.0	0.05218318	0.28817087	-0.0043576281250000005	1.5305312500000015E-4	-1.1324238281250001E-4	-4.980381204044133E-5
984.0	410.69305	480.0	-0.036307827	0.2733195	-0.005205353352941177	-8.736100000000018E-4	-4.986618987889276E-5	-6.0391948529411874E-5
983.0	414.50427	496.0	-0.115661286	0.22274822	-0.0049595911875	-0.0031607049999999998	1.5360135340073582E-5	-1.4294343749999988E-4
981.5	418.0	513.0	-0.14666688	0.19701158	-0.001823858470588235	-0.0015139200000000002	1.8445486570069203E-4	9.686970588235292E-5
977.0	422.0	529.0	-0.23210831	0.20306967	-0.005340089375000001	3.78630625000001E-4	-2.1976443152573534E-4	1.1828441406250007E-4
970.38477	428.21143	546.0	-0.36234996	0.27205524	-0.007661273529411766	0.0040579747058823515	-1.3654024437716265E-4	2.1643200475778533E-4
962.9358	436.0642	563.0	-0.50819284	0.41269293	-0.008578992941176467	0.00827280529411765	-5.3983494809688314E-5	2.479312110726646E-4
953.126	443.69922	579.0	-0.6453653	0.51777786	-0.008573278750000003	0.006567808125000001	3.571369485289976E-7	-1.0656232306985303E-4
943.0189	450.98737	596.0	-0.72136533	0.5590817	-0.00447059	0.0024296376470588224	2.4133463235294136E-4	-2.4342179282006935E-4
930.5289	459.62225	612.0	-0.78150433	0.52893686	-0.0037586874999999964	-0.0018840525000000038	4.449390625000022E-5	-2.6960563419117664E-4
917.55084	466.41846	629.0	-0.8389566	0.49627572	-0.003379545294117652	-0.0019212435294117633	2.2302482698961437E-5	-2.1877076124564406E-6
904.063	472.11584000000005	645.0	-0.900225	0.40687743	-0.003829275	-0.0055873931249999995	-2.8108106617646755E-5	-2.2913434972426477E-4
890.94586	476.73749999999995	662.0	-0.89364326	0.2996348	3.871611764705884E-4	-0.0063083900000000005	2.480256574394464E-4	-4.2411580882353006E-5
879.1175	480.96079999999995	679.0	-0.8191833	0.20833458	0.004379997647058829	-0.005370601176470587	2.3487273356401415E-4	5.516404844290666E-5
869.2282	484.70874000000003	695.0	-0.6819262	0.15557326	0.008578568749999994	-0.0032975825	2.624106939338228E-4	1.295636672794117E-4
856.8037	488.34180000000003	712.0	-0.62588406	0.17001587	0.0032965964705882395	8.495652941176484E-4	-3.1070425173010326E-4	2.4394987024221464E-4
839.82886	494.52049999999997	728.0	-0.77984446	0.24116723	-0.009622525	0.00444696	-8.074450919117649E-4	2.2483716911764697E-4
822.30365	497.9325	745.0	-1.01541	0.28151542	-0.013856796470588233	0.002373422941176471	-2.490747923875431E-4	-1.2197276816608993E-4
804.0583	501.76482999999996	762.0	-1.2370195	0.27897415	-0.01303585294117647	-1.4948647058823765E-4	4.8290795847750704E-5	-1.4840643598615933E-4
780.55206	505.49255000000005	778.0	-1.3884126	0.23897335	-0.00946206875000001	-0.0025000499999999985	2.2336151194852875E-4	-1.4691022058823506E-4
757.91675	509.93179999999995	795.0	-1.4911456	0.20987509	-0.006043117647058821	-0.0017116623529411772	2.0111477076124643E-4	4.637574394463654E-5
735.894	513.5265	812.0	-1.4997519	0.20938806	-5.062529411764614E-4	-2.864882352941173E-5	3.25697923875433E-4	9.900079584775091E-5
706.7953	519.3509	829.0	-1.6258653	0.2931648	-0.007418435294117656	0.004928043529411765	-4.0659896193771735E-4	2.915701384083045E-4
684.43207	526.18933	845.0	-1.6244355	0.3728368	8.936250000000923E-5	0.004979500000000001	4.6923736213235406E-4	3.216029411764749E-6
663.9384	532.7497	861.0	-1.4375645	0.4416921	0.0116794375	0.004303456249999997	7.243796874999995E-4	-4.2252734375000265E-5
635.1041	538.11945	878.0	-1.5059855	0.44411364	-0.004024764705882357	1.424435294117647E-4	-9.23776600346021E-4	-2.44765454152249E-4
611.9053	544.7737	895.0	-1.4832139	0.42782694	0.0013395058823529413	-9.580411764705875E-4	3.155453287197234E-4	-6.473439446366778E-5
585.6767	552.21277	911.0	-1.4862076	0.3880666	-1.8710624999999925E-4	-0.0024850212500000003	-9.541325827205879E-5	-9.54362545955883E-5
551.7621	560.80945	928.0	-1.8495172	0.46580955	-0.02137115294117647	0.004573114705882355	-0.001246120393598616	4.151844679930797E-4
527.5	569.5	944.0	-1.9057033	0.56364614	-0.003511631250000008	0.006114786875	0.001116220105698529	9.635451056985283E-5
498.5	578.5	961.0	-1.7895037	0.60278153	0.006835270588235298	0.002302081764705882	6.086412846020769E-4	-2.2427677119377164E-4
478.0851	586.4236	977.0	-1.515032	0.55988586	0.017154481250000006	-0.0026809793750000033	6.449506663602942E-4	-3.1144132123161783E-4
457.32443	591.7297	994.0	-1.1567806	0.42733952	0.021073611764705874	-0.007796843529411764	2.305370891003452E-4	-3.00933185553633E-4
430.6033	598.3223	1011.0	-1.1985192	0.34399822	-0.00245521176470588	-0.004902429411764703	-0.0013840484429065737	1.702596539792389E-4
411.2576	605.8829	1027.0	-1.2754273	0.3199418	-0.004806756250000002	-0.0015035262500000014	-1.4697153033088264E-4	2.1243144761029384E-4
394.87708	613.56146	1044.0	-1.1555	0.40759084	0.007054547058823533	0.005155825882352942	6.977237240484433E-4	3.9172659602076135E-4
374.6714	622.7857	1061.0	-1.0682479	0.5263799	0.005132476470588232	0.006987591764705882	-1.1306297577854714E-4	1.0775093425605533E-4
354.22256	632.38873	1077.0	-1.024588	0.6147779	0.0027287437499999984	0.0055248749999999985	-1.502332950367646E-4	-9.141979779411774E-5
338.4206	641.28973	1094.0	-1.0426048	0.6275528	-0.0010598117647058855	7.514647058823549E-4	-2.2285620674740493E-4	-2.8078884083044967E-4
324.98038	648.7255	1111.0	-0.95369506	0.5461826	0.005229984705882357	-0.00478648235294118	3.699880276816613E-4	-3.25761591695502E-4
309.21188	655.04553	1127.0	-0.8243557	0.44046223	0.008083710000000001	-0.006607523124999997	1.7835783088235275E-4	-1.1381504825367609E-4
296.955	660.3483	1144.0	-0.6796511	0.31292963	0.008512035294117652	-0.0075019176470588235	2.519560553633239E-5	-5.2611442474048613E-5
286.4744	667.3504	1160.0	-0.6059941	0.28198823	0.004603562499999998	-0.0019338375000000005	-2.442795496323533E-4	3.4800500919117644E-4
277.31177	673.75055	1177.0	-0.54524434	0.31146735	0.0035735152941176462	0.0017340658823529393	-6.059101211072659E-5	2.157590224913494E-4
267.74445	681.4044	1193.0	-0.4538744	0.40352488	0.005710621249999999	0.005753595625	1.3356912224264704E-4	2.512206089154413E-4
258.19183	688.2849	1210.0	-0.44584215	0.47044706	4.724852941176481E-4	0.003936598823529412	-3.081256444636677E-4	-1.0688216479238754E-4
248.88925	693.86646	1226.0	-0.5232682	0.42969838	-0.004839128124999998	-0.002546792499999999	-3.319758386948529E-4	-4.0521195772058816E-4
241.0	699.5	1243.0	-0.5216835	0.34377107	9.32176470588232E-5	-0.005054547647058823	2.901379865916953E-4	-1.4751500865051905E-4
232.36533	706.226	1260.0	-0.4994003	0.32804874	0.0013107764705882323	-9.24842941176471E-4	7.162110726643583E-5	2.4292380622837362E-4
224.98788	711.7591	1276.0	-0.44503373	0.3272808	0.003397910625	-4.7996250000001406E-5	1.304458846507355E-4	5.480291819852935E-5
218.50336	719.49664	1293.0	-0.3836751	0.40123647	0.00360933117647059	0.004350333529411767	1.2436503027681742E-5	2.587252811418687E-4
210.75235	728.3096	1309.0	-0.38839042	0.49309233	-2.947075000000014E-4	0.005740991250000001	-2.4400241727941195E-4	8.691610753676463E-5
203.58076	738.1289	1326.0	-0.41092247	0.58438605	-0.0013254147058823513	0.00537021882352941	-6.062983564013823E-5	-2.181014273356416E-5
195.91757	748.62366	1342.0	-0.44400513	0.67804974	-0.0020676662500000026	0.005853980624999998	-4.6390721507353207E-5	3.0235112591911744E-5
189.89519	759.2096	1359.0	-0.43527722	0.72299737	5.134064705882356E-4	0.0026439782352941188	1.5182780709342578E-4	-1.8882366998269876E-4
182.6927	770.0377	1375.0	-0.3973593	0.7008567	0.0023698699999999996	-0.0013837918749999983	1.1602897058823525E-4	-2.5173563189338235E-4
173.52153	781.9741	1392.0	-0.44341692	0.71620077	-0.0027092717647058803	9.02592352941179E-4	-2.9877304498269883E-4	1.344931898788928E-4
165.3418	795.6531	1409.0	-0.5127745	0.7772496	-0.004079857647058825	0.0035911076470588202	-8.062269896193793E-5	1.581479584775083E-4
157.1231	812.973	1426.0	-0.5576825	0.9591193	-0.0026416470588235264	0.010698217647058824	8.460062283737052E-5	4.180652941176473E-4
152.82683	830.86584	1442.0	-0.4506934	1.1364683	0.006686818749999997	0.011084312499999999	5.830291130514702E-4	2.4130928308823394E-5
147.98293	846.0598	1459.0	-0.28058916	1.1568713	0.010006131764705883	0.0012001764705882323	1.952537067474051E-4	-5.814197664359863E-4
143.30031	859.0991	1475.0	-0.17700803	1.0265348	0.006473820625	-0.008146031249999991	-2.2076944623161774E-4	-5.84137982536764E-4
141.21469	872.4972	1492.0	-0.11154984	0.7851925	0.003850481764705883	-0.014196605882352949	-1.5431405060553627E-4	-3.5591615484429164E-4
139.3238	882.381	1508.0	-0.07242207	0.59708995	0.0024454856249999995	-0.011756409374999999	-8.781225873161772E-5	1.5251228170955937E-4
140.0	890.6544	1525.0	0.014385237	0.4661062	0.005106312176470588	-0.007704926470588232	1.5651920891003463E-4	2.3832252378892742E-4
141.46028	897.84106	1542.0	0.1370605	0.36106548	0.007216191941176471	-0.006178865882352943	1.2411057439446372E-4	8.97682698961935E-5
145.65263	901.6526	1558.0	0.26279566	0.2160451	0.007858447499999999	-0.00906377375	4.014097242647049E-5	-1.803067417279411E-4
151.50136	906.3342	1576.0	0.38758367	0.1344939	0.006932667222222222	-0.004530622222222221	-5.1432237654320924E-5	2.518417515432099E-4
161.47923	910.19165	1591.0	0.58270735	0.13540481	0.013008245333333331	6.072733333333247E-5	4.050385407407406E-4	3.060899703703702E-4
171.75618	912.9187	1608.0	0.72366637	0.110960476	0.008291707058823532	-0.0014379019999999991	-2.7744342791234113E-4	-8.815466666666657E-5
185.44173	917.41565	1624.0	0.874479	0.1486676	0.009425789375	0.0023566952500000005	7.088014476102928E-5	2.3716232812499998E-4
207.7535	925.64734	1641.0	1.1734214	0.3147851	0.017584847058823534	0.009771617647058821	4.7994456963667843E-4	4.361719057093424E-4
235.58289	936.7351	1657.0	1.6163831	0.57480735	0.027685106249999994	0.016251390625000004	6.312661994485288E-4	4.0498581112132393E-4
271.77063	950.9082	1674.0	2.2002087	0.8750696	0.03434268235294119	0.017662485294117646	3.9162212370242325E-4	8.300556877162597E-5
302.76672	966.053	1691.0	2.4747844	1.0705549	0.01615151176470587	0.011499135294117653	-0.0010700688581314895	-3.6254999999999957E-4
339.33508	978.9656	1707.0	2.5011938	1.0650231	0.0016505874999999948	-3.4573750000001235E-4	-9.063077665441171E-4	-7.403045496323541E-4
377.36	994.944	1724.0	2.4348674	1.0182946	-0.0039015529411764644	-0.0027487352941176443	-3.2659649653979167E-4	-1.4135281141868422E-4
418.0406	1008.0142000000001	1741.0	2.4746985	0.9108916	0.0023430058823529546	-0.006317823529411759	3.673269896193776E-4	-2.0994636678200678E-4
457.2533	1021.4441999999999	1757.0	2.5119565	0.8251253	0.002328625000000001	-0.0053603937500000046	-8.988051470596098E-7	5.983936121323468E-5
495.87897	1033.3516	1774.0	2.5308208	0.7334955	0.0011096647058823367	-0.005389988235294117	-7.170354671280377E-5	-1.7408520761242448E-6
533.4243	1045.8081	1791.0	2.3440325	0.69469947	-0.010987547058823524	-0.002282119411764705	-7.116006920415213E-4	1.8281581314878893E-4
569.72473	1058.3867	1808.0	2.2222495	0.70270437	-0.007163705882352926	4.708764705882342E-4	2.249318339100352E-4	1.6194093425605523E-4
606.5859	1069.5758	1824.0	2.14692	0.7071355	-0.004708093750000003	2.769456250000038E-4	1.534757582720577E-4	-1.2120677849264399E-5
632.2885	1078.6494	1841.0	1.8812726	0.61959386	-0.015626317647058834	-0.005149508235294116	-6.422484645328724E-4	-3.192031682525953E-4
657.92096	1085.7789	1857.0	1.5036047	0.47116756	-0.023604243750000004	-0.009276643750000004	-4.986203814338231E-4	-2.57945969669118E-4
683.1567	1092.267	1874.0	1.2800688	0.33585596	-0.013149170588235289	-0.00795950588235294	6.150043036332186E-4	7.747869809688616E-5
703.1612	1101.5806	1890.0	1.1130832	0.3352522	-0.010436600000000004	-3.7735000000000546E-5	1.6953566176470527E-4	4.951106801470587E-4
724.3328	1110.3938	1906.0	1.0674375	0.45172673	-0.0028528562499999938	0.007279658125000001	4.7398398437500065E-4	4.573370703125001E-4
744.8716	1120.578	1923.0	1.1278789	0.58541614	0.003555376470588234	0.007864082941176468	3.7695486591695455E-4	3.437793036332157E-5
763.8117	1130.2288	1940.0	1.0608832	0.6485244	-0.00394092352941177	0.003712250588235296	-4.40958823529412E-4	-2.442254325259513E-4
780.5	1139.5	1956.0	1.0376357	0.6313237	-0.0014529687499999916	-0.0010750437499999974	1.5549717371323617E-4	-2.992058961397058E-4
800.12195	1148.0609	1973.0	1.04298	0.5483218	3.1437058823529225E-4	-0.004882464705882357	1.0396113754325199E-4	-2.239659385813153E-4
817.30994	1157.2833	1990.0	1.0070323	0.5310377	-0.002114570588235289	-0.0010167117647058837	-1.428788927335636E-4	2.273972318339102E-4
834.53046	1166.9183	2006.0	1.0037832	0.5285414	-2.0306875000000724E-4	-1.560187499999935E-4	1.1946886488970512E-4	5.379331341911814E-5
851.64075	1179.4984	2023.0	1.0177212	0.6530074	8.198823529411768E-4	0.007321529411764704	6.0173594290657885E-5	4.398557742214528E-4
870.1867	1191.4307	2039.0	1.0403297	0.76231426	0.001413031250000002	0.00683167875	3.707180606617657E-5	-3.061566636029399E-5
886.6325	1203.9744	2056.0	1.0481428	0.84034365	4.595941176470533E-4	0.004589964117647057	-5.608453719723227E-5	-1.3186556660899665E-4
900.13025	1214.4419	2073.0	0.9657034	0.7906539	-0.0048493764705882314	-0.002922926470588234	-3.1229238754325203E-4	-4.4193474048442893E-4
913.0792	1224.4965	2089.0	0.77810556	0.6518686	-0.011724865000000001	-0.00867408125	-4.297180330882356E-4	-3.5944717371323535E-4
925.0	1234.5	2106.0	0.63936037	0.55918473	-0.00816148176470588	-0.005451992352941176	2.0961077854671299E-4	1.895346410034602E-4
934.8835	1242.5068	2122.0	0.54263127	0.4917642	-0.006045568750000001	-0.004213783125000002	1.3224456341911746E-4	7.738807674632339E-5
942.72754	1250.7275	2139.0	0.4640601	0.45183983	-0.004621833529411766	-0.0023484923529411756	8.374913062283735E-5	1.0972298659169567E-4
950.5725	1260.7157	2156.0	0.3898817	0.48725545	-0.004363435294117646	0.0020832717647058813	1.5199896193771769E-5	2.6069200692041506E-4
956.8593	1269.8125	2172.0	0.3098895	0.52520835	-0.004999512500000001	0.0023720562500000007	-3.975482536764719E-5	1.8049030330882462E-5
959.86273	1277.4509	2188.0	0.21814202	0.5285233	-0.0057342174999999995	2.0718437500000242E-4	-4.591906249999992E-5	-1.353044921874999E-4
962.0	1283.3204	2205.0	0.10174243	0.44528708	-0.006847034705882353	-0.004896248235294119	-6.545983564013842E-5	-3.002019182525954E-4
963.0	1290.03	2222.0	-0.023328122	0.33704585	-0.007357091294117647	-0.00636713117647059	-3.000332871972322E-5	-8.65225259515571E-5
962.464	1296.1439	2238.0	-0.11564267	0.28506094	-0.00576965925	-0.0032490568749999997	9.921450275735298E-5	1.9487964384191188E-4
959.13727	1303.7255	2255.0	-0.20187126	0.3607842	-0.005072269999999999	0.004454309411764707	4.102289705882355E-5	4.5313919333910034E-4
956.3895	1311.221	2272.0	-0.26316127	0.43622282	-0.003605294705882353	0.004437565882352942	8.629266435986154E-5	-9.849134948097007E-7
952.67194	1319.6561	2288.0	-0.31882578	0.5142774	-0.003479031875	0.004878411249999999	7.891426930147074E-6	2.7552835477941085E-5
947.96686	1326.0663	2305.0	-0.3451066	0.47940415	-0.001545930588235293	-0.002051367647058825	1.1371184039792395E-4	-4.076340527681661E-4
942.1329	1332.8672	2321.0	-0.36552244	0.44294998	-0.0012759900000000012	-0.002278385624999997	1.687128676470574E-5	-1.4188623621323249E-5
936.48553	1340.3527	2338.0	-0.38619903	0.39911804	-0.0012162699999999998	-0.0025783494117647067	3.5129411764706697E-6	-1.7644928633218217E-5
926.6143	1349.6548	2355.0	-0.49278077	0.45645654	-0.006269514117647057	0.0033728529411764714	-2.972496539792387E-4	3.500707266435987E-4
914.6515	1359.1061	2371.0	-0.67804265	0.5647104	-0.0115788675	0.006765866249999995	-3.318345863970589E-4	2.1206333180147024E-4
901.6593	1366.9089	2387.0	-0.86862206	0.59562	-0.011911213125	0.0019318500000000058	-2.0771601562500058E-5	-3.0212601562499934E-4
885.27026	1375.3649	2404.0	-1.0455683	0.5613554	-0.01040860235294118	-0.0020155647058823583	8.838886894463654E-5	-2.3220086505190379E-4
869.57666	1383.2117	2421.0	-1.1164398	0.4843247	-0.004168911764705881	-0.00453121764705882	3.670406228373705E-4	-1.47979584775086E-4
849.46906	1389.4175	2438.0	-1.1846007	0.39707696	-0.004009464705882358	-0.005132220000000001	9.379238754324904E-6	-3.535307958477532E-5
825.6368	1398.0908	2454.0	-1.3948351	0.42413813	-0.013139650000000003	0.0016913231250000015	-5.706365808823529E-4	4.2647144531250013E-4
807.3943	1404.5353	2470.0	-1.4514058	0.42308125	-0.0035356687499999984	-6.605499999999889E-5	6.002488281250003E-4	-1.0983613281250002E-4
784.4849	1412.2355	2487.0	-1.4105042	0.41382474	0.0024059764705882344	-5.445005882352939E-4	3.495085423875431E-4	-2.8143858131487938E-5
761.3233	1419.0936	2504.0	-1.4157552	0.42296076	-3.088823529411703E-4	5.374129411764686E-4	-1.5969757785467086E-4	6.364197231833897E-5
741.24316	1424.727	2520.0	-1.3323535	0.37893248	0.0052126062500000014	-0.0027517674999999985	3.450930376838232E-4	-2.0557377757352918E-4
717.9167	1433.3397	2537.0	-1.3413081	0.39630628	-5.267411764705903E-4	0.0010219882352941172	-3.3760867214532896E-4	2.2198563148788917E-4
691.4108	1436.706	2554.0	-1.5002124	0.3506246	-0.009347311764705876	-0.0026871576470588235	-5.18857093425605E-4	-2.1818505190311416E-4
670.6293	1443.7112	2571.0	-1.4473222	0.33203298	0.0031111882352941175	-0.0010936247058823548	7.328529411764702E-4	9.373723183390993E-5
647.89215	1448.1704	2587.0	-1.4082527	0.30813426	0.0024418437499999918	-0.001493669999999999	-4.183403033088286E-5	-2.5002830882352764E-5
622.77045	1452.0574	2603.0	-1.4301192	0.2316914	-0.0013666562500000007	-0.00477767875	-2.3803124999999953E-4	-2.0525054687500007E-4
606.52423	1454.8307	2620.0	-1.2228953	0.16452579	0.01218964117647059	-0.003950918235294117	7.97429260380623E-4	4.863297145328724E-5
589.5174	1457.7483	2636.0	-1.0273294	0.13944897	0.012222868750000004	-0.00156730125	2.0767233455884493E-6	1.489760615808823E-4
568.6531	1461.2245	2653.0	-0.990392	0.117157124	0.0021727882352941116	-0.0013112850588235297	-5.911812067474054E-4	1.5059775951557073E-5
549.919	1463.5101	2670.0	-1.0214002	0.14868847	-0.0018240117647058782	0.0018547850588235288	-2.3510588235294057E-4	1.862394186851211E-4
534.8018	1466.7996	2686.0	-1.0444872	0.15419486	-0.001442937500000005	3.44149375E-4	2.3817141544117077E-5	-9.441473023897055E-5
516.6693	1470.6056	2703.0	-1.0360523	0.19923925	4.96170588235302E-4	0.002649670000000001	1.140651816609004E-4	1.356188602941177E-4
496.02959999999996	1475.394	2719.0	-1.0714666	0.2592987	-0.0022133937500000006	0.003753715624999999	-1.6934777113970643E-4	6.900285156249988E-5
480.13132	1478.9708	2736.0	-1.0665619	0.2814426	2.8851176470588144E-4	0.0013025823529411761	1.4717091262975778E-4	-1.4418431012110723E-4
465.42792	1481.8777	2753.0	-1.0597773	0.25206345	3.9909411764706056E-4	-0.001728185294117645	6.504844290657595E-6	-1.782804498269895E-4
444.75745	1486.5208	2769.0	-1.031228	0.21094401	0.001784331249999993	-0.002569965000000002	8.657732077205828E-5	-5.261123161764732E-5
425.63004	1491.2109	2786.0	-1.0619055	0.2401642	-0.0018045588235294067	0.0017188347058823533	-2.1111118079584704E-4	2.5228233564013856E-4
410.26947	1495.1826	2802.0	-1.1118375	0.28316253	-0.0031207500000000055	0.002687395625000002	-8.226194852941242E-5	6.0535057444853035E-5
393.5	1500.5	2819.0	-1.0651381	0.31607324	0.0027470235294117682	0.001935924117647056	3.4516314878892785E-4	-4.420420631487916E-5
371.2658	1506.1836	2835.0	-1.1053401	0.3424896	-0.0025126250000000044	0.0016510225000000017	-3.287280330882358E-4	-1.7806351102940895E-5
350.23032	1512.9232	2852.0	-1.2014351	0.37762496	-0.005652647058823532	0.0020667858823529414	-1.8470717993079576E-4	2.445666955017292E-5
330.6835	1520.5266	2869.0	-1.3441195	0.46447036	-0.00839319999999999	0.0051085529411764715	-1.612089965397916E-4	1.7892747404844295E-4
308.81458	1527.0618	2885.0	-1.381974	0.48285025	-0.0023659062500000078	0.0011487431249999971	3.7670585937499886E-4	-2.4748811351102965E-4
289.05795	1533.6826	2902.0	-1.2884243	0.46028787	0.005502923529411769	-0.0013271988235294113	4.628723399653986E-4	-1.4564364403114166E-4
274.55853	1537.5547	2918.0	-1.0763392	0.3553144	0.013255318749999995	-0.006560841875000001	4.8452470128676413E-4	-3.2710269071691185E-4
262.83472	1540.3884	2935.0	-0.79145	0.18679187	0.01675818823529412	-0.00991309	2.0605114619377216E-4	-1.9719106617647052E-4
252.0	1544.0	2952.0	-0.5349553	0.111496024	0.015087923529411762	-0.004429167411764706	-9.825086505190347E-5	3.225836816608996E-4
237.86270000000002	1547.8964	2968.0	-0.49751836	0.12468466	0.002339808750000002	8.242897500000002E-4	-7.96757173713235E-4	3.2834107261029414E-4
228.31148	1552.6754	2985.0	-0.5470336	0.20981506	-0.002912661176470589	0.0050076705882352935	-3.089688192041524E-4	2.460812257785467E-4
222.15202	1556.424	3002.0	-0.48577037	0.27138576	0.003603719411764706	0.00362180588235294	3.833165051903115E-4	-8.152145328719727E-5
217.7176	1560.1882	3018.0	-0.28264272	0.2564455	0.012695478125	-9.337662499999989E-4	5.682349195772059E-4	-2.8472325827205865E-4
213.14677	1563.8533	3034.0	-0.10900982	0.21333481	0.010852056250000002	-0.0026944181249999987	-1.1521386718749984E-4	-1.1004074218749999E-4
209.30412	1568.5438	3051.0	-0.102262504	0.22548959	3.9690094117647E-4	7.14987058823528E-4	-6.150091358131489E-4	2.0055324610726628E-4
203.76642	1575.9781	3068.0	-0.19003662	0.3405356	-0.005163183294117646	0.006767412352941177	-3.2706377854671266E-4	3.5602501730103815E-4
198.02489	1584.2919	3084.0	-0.30167657	0.49605092	-0.006977496874999999	0.0097197075	-1.1339459880514707E-4	1.845184466911765E-4
192.5	1593.5	3101.0	-0.3637829	0.6266459	-0.003653313529411767	0.007682057647058822	1.9554019679930777E-4	-1.1986175605536344E-4
186.85123	1605.2975	3118.0	-0.37581766	0.7352175	-7.079270588235281E-4	0.0063865647058823525	1.732580276816611E-4	-7.620546712802763E-5
178.73169	1618.2196	3134.0	-0.43051898	0.81901586	-0.0034188325	0.0052373975000000045	-1.6943159007352948E-4	-7.182295036764675E-5
171.20425	1633.7904	3151.0	-0.46911556	0.93018186	-0.002270387058823529	0.006539176470588235	6.755561418685123E-5	7.657523356401355E-5
161.79228	1651.3739	3167.0	-0.55687904	1.0984133	-0.0054852175	0.010514465	-2.0092690257352946E-4	2.4845553308823536E-4
154.32974	1668.258	3184.0	-0.5781983	1.1888987	-0.0012540741176470624	0.00532267058823529	2.4889078719723165E-4	-3.0539967128027706E-4
149.3674	1683.7141	3200.0	-0.46625814	1.1507225	0.006996260000000004	-0.0023860124999999927	5.156458823529417E-4	-4.817926930147052E-4
146.28308	1698.4523	3217.0	-0.25702548	0.9769539	0.012307803529411765	-0.010221682352941179	3.1244373702422125E-4	-4.609217560553639E-4
144.40073	1714.7942	3234.0	-0.061316706	0.8874192	0.011512280823529411	-0.005266747058823534	-4.67954532871973E-5	2.914667820069203E-4
144.0	1729.7042	3250.0	0.068229	0.88387996	0.008096606624999999	-2.2120249999999647E-4	-2.1347963740808826E-4	3.153465349264711E-4
146.7928	1745.1711	3267.0	0.17102693	0.9083173	0.006046937058823529	0.0014374905882352925	-1.2056879801038058E-4	9.757018166089935E-5
149.5171	1756.5513	3283.0	0.2565483	0.831651	0.005345085625000001	-0.004791643749999998	-4.386571461397051E-5	-3.8932089613970565E-4
153.30382	1768.9114	3300.0	0.3290161	0.70933646	0.00426281176470588	-0.007194972941176475	-6.366316825259533E-5	-1.413723053633222E-4
158.75174	1779.6277	3317.0	0.38332948	0.6029747	0.0031949047058823545	-0.006256574117647057	-6.281806228373681E-5	5.519993079584814E-5
166.57912	1789.5791	3333.0	0.46306112	0.5559313	0.0049832274999999995	-0.0029402124999999973	1.1177017463235282E-4	2.0727260110294123E-4
177.62178	1798.2124	3350.0	0.60755485	0.49644047	0.008499631176470587	-0.0034994605882352936	2.0684727508650514E-4	-3.289694636678213E-5
193.24341	1807.4685	3367.0	0.888826	0.47234964	0.016545361764705883	-0.001417107647058824	4.732782698961939E-4	1.224913494809688E-4
213.92017	1818.1938	3383.0	1.2292784	0.5091085	0.021278275000000006	0.002297428749999997	2.958070772058827E-4	2.321585248161763E-4
240.90769999999998	1829.9604	3400.0	1.6364464	0.635418	0.02395105882352941	0.007429970588235298	1.5722257785467074E-4	3.0191422577854714E-4
272.15527	1842.2554	3416.0	2.0364897	0.7484198	0.025002706250000006	0.007062612499999996	6.572796415441236E-5	-2.2959880514706417E-5
299.16602	1853.2664	3433.0	2.1237845	0.78363836	0.005134988235294118	0.0020716800000000007	-0.0011686892949826994	-2.9358426470588205E-4
327.64236	1864.657	3449.0	2.0106218	0.7422309	-0.007072668750000011	-0.002587966249999997	-7.62978561580883E-4	-2.912278906249999E-4
355.78085	1873.9124	3466.0	1.8282065	0.6364748	-0.01073031176470588	-0.00622094705882353	-2.151554714532864E-4	-2.1370475346020785E-4
381.27914	1881.4705	3483.0	1.6211451	0.5070589	-0.012180082352941187	-0.007612700000000002	-8.528062283737102E-5	-8.18678200692042E-5
406.31458	1888.6838	3499.0	1.5027472	0.38237464	-0.0073998687499999966	-0.0077927662499999995	2.987633501838244E-4	-1.1254140624999856E-5
430.91373	1894.3188	3516.0	1.4445727	0.3171832	-0.003422029411764707	-0.0038347905882352936	2.3399054930795817E-4	2.3282209775086506E-4
454.5	1899.5	3532.0	1.3825167	0.25353336	-0.003878499999999993	-0.003978115000000001	-2.852941176470538E-5	-8.9577757352942E-6
476.13242	1904.2832	3549.0	1.2924652	0.2183238	-0.005297147058823526	-0.0020711505882352924	-8.34498269896196E-5	1.121743771626299E-4
492.37840000000006	1907.5945	3565.0	1.1357862	0.19011928	-0.0097924375	-0.0017627825000000007	-2.8095565257352966E-4	1.9273005514705734E-5
508.44055000000003	1909.1802	3582.0	0.9089102	0.11316444	-0.013345647058823533	-0.004526755294117647	-2.0901232698961956E-4	-1.6258663494809686E-4
526.63586	1911.0706	3599.0	0.84992	0.06818354	-0.003470011764705882	-0.002645935294117647	5.809197231833913E-4	1.1063647058823529E-4
541.3795	1913.8965	3615.0	0.839814	0.05661717	-6.316250000000037E-4	-7.22898125E-4	1.7739917279411738E-4	1.2018982306985295E-4
550.23236	1916.6162	3632.0	0.70984095	0.09698152	-0.00764547352941176	0.002374373529411765	-4.1257932525951506E-4	1.8219245025951556E-4
555.407	1917.7036	3648.0	0.4150903	0.12621091	-0.018421915625	0.0018268368750000005	-6.73527630974265E-4	-3.422104090073527E-5
557.6196	1919.6196	3665.0	0.013880371	0.110367365	-0.02360058405882353	-9.319732352941185E-4	-3.046275549307959E-4	-1.6228294766435994E-4
558.5	1920.5	3682.0	-0.13760152	0.08915834	-0.008910699470588236	-0.0012475897058823525	8.641108581314879E-4	-1.856567474048435E-5
558.0	1920.0	3696.0	-0.13760152	0.08915834	0.0	0.0	6.364785336134454E-4	8.911355042016803E-5
