# Supplementary material for: Finger drawing on smartphone screens enables early Parkinson’s disease detection through hybrid 1D-CNN and BiGRU deep learning architecture
Source: PLoS One. 2025 Jul 14;20(7):e0327733. doi: 10.1371/journal.pone.0327733 (PMC12258557; doi:10.1371/journal.pone.0327733)
Supplement: S2 File — (ZIP) [file pone.0327733.s002.zip › Dataset/Wavy/healthy/035_HC_WAVE_R.txt]

534.0	177.0	0.0	0.0	0.0	0.0	0.0	0.0	0.0
543.95135	177.0	127.0	0.33507112	-2.7603872E-7	0.002638355275590551	-2.1735332283464566E-9	2.0774450988901976E-5	-1.7114434868869737E-11
548.89996	177.6333	143.0	0.21728417	0.055506453	-0.007361684375	0.00346917056492	-6.250024781619094E-4	2.1682329615332676E-4
554.1426	178.57129	159.0	0.27406543	0.078431934	0.00354882875	0.0014328425624999998	6.819070703125E-4	-1.2727050015125E-4
559.5	180.5	175.0	0.29006988	0.1306973	0.0010002781250000002	0.0032665853749999996	-1.592844140625E-4	1.1460892578124998E-4
567.0	182.5	192.0	0.3758154	0.1549842	0.00504385411764706	0.0014286411764705882	2.3785741133218E-4	-1.0811436461937715E-4
577.4323	186.97293	208.0	0.5235756	0.22951159	0.0092350125	0.004657961875	2.619473988970588E-4	2.0183254365808824E-4
586.6614	189.66455	225.0	0.6550583	0.24807844	0.0077342764705882324	0.001092167647058825	-8.827858996539812E-5	-2.0975260164359855E-4
595.1944	191.0	241.0	0.67311025	0.20818087	0.0011282468750000024	-0.0024935981250000013	-4.128768497242644E-4	-2.2411036075367663E-4
595.121	191.0	258.0	0.36122462	0.07361298	-0.018346213529411765	-0.007915758235294118	-0.0011455564943771627	-3.189505947231833E-4
600.6959	192.0	274.0	0.12543923	-0.01371286	-0.014736586874999999	-0.005457864999999999	2.2560166590073535E-4	1.536183272058824E-4
609.34546	195.06909	291.0	0.19524558	0.027076209	0.00410625588235294	0.002399357	0.0011084025151384081	4.6218952941176465E-4
619.2698	197.05396	307.0	0.48530754	0.11760328	0.018128872499999997	0.0056579419375	8.76413538602941E-4	2.0366155859375E-4
628.13934	200.05576	324.0	0.69243515	0.19514112	0.01218397705882353	0.004561049411764706	-3.4969973183390985E-4	-6.452308974913495E-5
636.8108	201.9527	341.0	0.7306281	0.1902346	0.002246644117647059	-2.8861882352941164E-4	-5.845489965397924E-4	-2.8527460207612454E-4
645.6451	203.91129	357.0	0.5789411	0.14335805	-0.009480437500000001	-0.002929784375000001	-7.329426011029413E-4	-1.6507284696691183E-4
652.5478	205.84927	374.0	0.47145033	0.11078575	-0.006322986470588236	-0.0019160176470588226	1.857324134948097E-4	5.963333693771638E-5
660.09973	207.77493	390.0	0.4113589	0.10324652	-0.0037557143749999966	-4.712018750000005E-4	1.6045450597426496E-4	9.030098575367638E-5
667.8765	210.71912	407.0	0.40597954	0.12833656	-3.164329411764706E-4	0.0014758847058823526	2.0231067257785447E-4	1.1453450475778548E-4
679.7596	213.35986	424.0	0.51198477	0.1634297	0.00623560176470588	0.0020643023529411776	3.8541380622837354E-4	3.461280276816618E-5
693.29706	216.22772	440.0	0.74265945	0.1842549	0.014417167500000001	0.0013015749999999993	5.113478584558827E-4	-4.767045955882365E-5
704.6863	218.0	457.0	0.8899329	0.17560299	0.00866314411764706	-5.089358823529419E-4	-3.384719636678201E-4	-1.065006401384083E-4
716.0	219.5	473.0	0.84925014	0.11335023	-0.0025426725000000025	-0.0038907974999999994	-7.003635386029414E-4	-2.113663511029411E-4
724.9898	221.39795	490.0	0.67879796	0.076102376	-0.010026598823529409	-0.0021910502352941175	-4.4023096020761216E-4	9.998513321799306E-5
735.0491	223.34152	507.0	0.5167381	0.07925932	-0.009532932941176474	1.8570258823529383E-4	2.903916955017262E-5	1.3980898961937711E-4
745.6183	226.32364	523.0	0.5404648	0.1358673	0.0014829187499999993	0.00353799875	6.884907306985296E-4	2.0951851011029416E-4
757.56506	230.5217	540.0	0.64836663	0.22339518	0.006347166470588241	0.0051486988235294115	2.8613221885813184E-4	9.47470631487889E-5
766.90594	233.36237	557.0	0.66312975	0.23549004	8.684188235294063E-4	7.114623529411772E-4	-3.2227927335640204E-4	-2.6101391003460197E-4
775.39386	236.15756	573.0	0.5919173	0.2150241	-0.004450778124999999	-0.001279121250000001	-3.324498092830878E-4	-1.2441147518382363E-4
784.45776	240.1831	589.0	0.49855068	0.21686156	-0.005835413749999997	1.1484125000000081E-4	-8.65397265624999E-5	8.712265625000011E-5
791.9519	242.96793	606.0	0.4527903	0.19862512	-0.002691787058823532	-0.0010727317647058836	1.8491921712802736E-4	-6.985723615916967E-5
799.81696	246.90848	623.0	0.423451	0.21383949	-0.0017258411764705856	8.949629411764709E-4	5.682034602076156E-5	1.157467474048444E-4
807.66394	250.83197	639.0	0.43713558	0.24143465	8.552862500000001E-4	0.0017246975000000005	1.613204641544116E-4	5.18584099264706E-5
816.3897	254.69485	656.0	0.46216545	0.24623054	0.0014723452941176444	2.8211117647058807E-4	3.6297590830449664E-5	-8.485801903114192E-5
825.18665	258.59332	672.0	0.51386225	0.2504538	0.003231049999999999	2.639537500000004E-4	1.0991904411764717E-4	-1.1348391544117292E-6
834.61615	263.16968	689.0	0.5734325	0.25723502	0.0035041323529411794	3.988952941176457E-4	1.6063667820069425E-5	7.937737889273252E-6
843.75323	267.37665	706.0	0.5889111	0.26744217	9.105058823529417E-4	6.00420588235294E-4	-1.525662629757787E-4	1.1854429065744018E-5
852.48444	271.86334	722.0	0.57203746	0.27358618	-0.0010546025000000014	3.8400062500000207E-4	-1.2281927389705895E-4	-1.3526247702205744E-5
860.6743	275.5581	739.0	0.5320056	0.27190912	-0.0023548152941176488	-9.865058823529459E-5	-7.648310553633219E-5	-2.8391247837370394E-5
868.0	279.0	756.0	0.45993364	0.22320317	-0.004239527058823529	-0.002865055882352941	-1.1086539792387532E-4	-1.6272972318339096E-4
875.68634	282.84314	772.0	0.41649276	0.1983783	-0.0027150549999999975	-0.001551554375	9.527950367647074E-5	8.209384420955883E-5
885.98425	286.7937	789.0	0.48805362	0.2107522	0.004209462352941177	7.278764705882349E-4	4.0732455017301026E-4	1.3408416738754322E-4
893.1254	290.56274	806.0	0.51231104	0.22260967	0.0014269070588235312	6.974982352941181E-4	-1.6367972318339093E-4	-1.7869550173009836E-6
901.11414	293.27856	822.0	0.51030266	0.21843235	-1.25523750000002E-4	-2.6108250000000076E-4	-9.702692555147082E-5	-5.991129595588243E-5
908.8544	298.4272	838.0	0.4707846	0.23350924	-0.0024698787500000013	9.423056250000006E-4	-1.4652218749999996E-4	7.521175781250008E-5
914.4745	302.4745	864.0	0.38395745	0.24846703	-0.00333950576923077	5.752996153846154E-4	-3.344719304733725E-5	-1.4115615754437893E-5
920.35693	308.35693	872.0	0.32172686	0.30882752	-0.007778823749999997	0.007545061250000002	-5.549147475961534E-4	8.712202043269234E-4
926.12524	313.12524	888.0	0.3091697	0.34011796	-7.848225000000007E-4	0.0019556524999999984	4.3712507812499976E-4	-3.4933804687500023E-4
931.0101	318.01007	905.0	0.27859312	0.34029505	-0.0017986223529411743	1.0417058823528875E-5	-5.9635285467127856E-5	-1.1442561418685115E-4
934.8284	323.74268	921.0	0.24538684	0.3323942	-0.002075392500000002	-4.938031250000009E-4	-1.7298134191176735E-5	-3.1513761488970616E-5
938.7464	328.61957	938.0	0.20870711	0.31934667	-0.002157631176470588	-7.675017647058808E-4	-4.8375692041521065E-6	-1.609991998269882E-5
943.44055	335.25403	954.0	0.191751	0.3370777	-0.0010597568749999998	0.0011081893749999988	6.861714384191175E-5	1.1723069623161748E-4
947.50336	340.25507	971.0	0.22769721	0.3598146	0.002114482941176471	0.0013374647058823532	1.8671998918685123E-4	1.348678416955026E-5
950.71924	346.15765	988.0	0.2410748	0.35974684	7.869170588235291E-4	-3.9858823529395465E-6	-7.809211072664363E-5	-7.890885813148781E-5
953.6679	351.33582	1004.0	0.20264684	0.34526652	-0.0024017475000000007	-9.050199999999994E-4	-1.9929153492647062E-4	-5.631463235294124E-5
955.601	356.20203	1021.0	0.12630048	0.31172898	-0.0044909623529411765	-0.0019727964705882374	-1.2289499134948093E-4	-6.281038062283753E-5
957.0	361.65106	1038.0	0.06373621	0.28507465	-0.0036802511764705875	-0.0015679017647058826	4.7688892733564056E-5	2.3817335640138518E-5
958.4913	367.47375	1054.0	0.037619647	0.32061815	-0.0016322851875000001	0.0022214687500000004	1.279978743106617E-4	2.368356571691177E-4
959.0	373.26752	1072.0	0.02260219	0.34265387	-8.343031666666666E-4	0.0012242066666666687	4.433233449074075E-5	-5.540344907407398E-5
959.0	380.6048	1088.0	-0.010329723	0.40645632	-0.0020582445625	0.003987653124999997	-7.649633723958334E-5	1.7271540364583303E-4
959.0	388.21686	1104.0	-0.029773278	0.46656668	-0.0012152221875	0.003756897500000002	5.2688898437499996E-5	-1.442222656249971E-5
959.0	394.85938	1121.0	-0.037184615	0.4787213	-4.3596099999999985E-4	7.149776470588238E-4	4.583889338235295E-5	-1.7893646193771636E-4
959.0	402.54065	1137.0	-0.030244406	0.48620838	4.3376306249999974E-4	4.679424999999987E-4	5.435775390624998E-5	-1.543969669117657E-5
957.86426	409.40717	1154.0	-0.03113582	0.44859284	-5.243611764705883E-5	-0.002212678823529412	-2.8599951773356385E-5	-1.576836072664359E-4
957.0	416.3473	1171.0	-0.06650722	0.406439	-0.0020806705882352944	-0.0024796376470588234	-1.193079100346021E-4	-1.5703460207612448E-5
954.9734	422.07983	1187.0	-0.11208208	0.36361182	-0.0028484287499999997	-0.0026766987500000013	-4.798488511029408E-5	-1.2316318933823614E-5
953.04944	426.85162	1203.0	-0.145592	0.3045014	-0.00209437	-0.00369440125	4.7128671874999985E-5	-6.360640624999991E-5
950.1095	432.67145	1220.0	-0.18059692	0.27780014	-0.00205911294117647	-0.0015706623529411767	2.073944636678219E-6	1.2492581747404843E-4
947.1836	437.63287	1236.0	-0.20354477	0.28692725	-0.0014342406250000012	5.704443750000031E-4	3.905451976102931E-5	1.3381917049632374E-4
944.23083	441.5384	1253.0	-0.21995467	0.2638223	-9.652882352941163E-4	-0.0013591147058823537	2.7585434688581463E-5	-1.1350347534602098E-4
940.61584	446.38416	1270.0	-0.21315823	0.25327602	3.9979058823529334E-4	-6.20369411764707E-4	8.02987543252594E-5	4.345560553633215E-5
937.6442	450.35577	1287.0	-0.20853849	0.23036335	2.7174941176470654E-4	-0.0013478041176470585	-7.5318339100345175E-6	-4.279027681660891E-5
933.7962	454.80566	1303.0	-0.21441928	0.22138181	-3.675493749999998E-4	-5.613462499999989E-4	-3.995617417279414E-5	4.9153616727941226E-5
929.40295	458.53235	1319.0	-0.24455312	0.24722184	-0.0018833650000000014	0.0016150018749999991	-9.47384765625001E-5	1.3602175781249988E-4
923.5486	461.9676	1336.0	-0.3150788	0.21730453	-0.004148569411764704	-0.0017598417647058824	-1.3324731833910016E-4	-1.9852021410034598E-4
916.74774	465.41742	1354.0	-0.40670982	0.19495378	-0.005090612222222223	-0.0012417083333333334	-5.233571169208436E-5	2.8785190631808282E-5
909.48346	468.7583	1370.0	-0.482215	0.18017244	-0.00471907375	-9.238337500000002E-4	2.3221154513888907E-5	1.986716145833332E-5
903.12885	472.58075	1386.0	-0.4869367	0.19117111	-2.951062499999997E-4	6.87416875000001E-4	2.7649796875000004E-4	1.0070316406250008E-4
896.2114	476.5257	1403.0	-0.4585658	0.23137233	0.0016688764705882339	0.0023647776470588225	1.1552839532871963E-4	9.866828070934245E-5
889.3572	479.2143	1419.0	-0.42201164	0.21588539	0.002284635	-9.679337499999986E-4	3.848490808823539E-5	-2.0829446231617632E-4
884.50226	482.1659	1436.0	-0.34092295	0.18844596	0.004769922941176472	-0.0016140841176470596	1.4619340830449834E-4	-3.8008845155709475E-5
878.63586	484.1214	1453.0	-0.3052094	0.12443398	0.0021007970588235282	-0.003765410588235294	-1.5700740484429082E-4	-1.2654861591695498E-4
871.745	486.06378	1470.0	-0.33790582	0.08465612	-0.001923318823529412	-0.002339874117647059	-2.3671269896193768E-4	8.385508650519032E-5
864.1006	488.9497	1486.0	-0.40613553	0.09222124	-0.004264356875	4.7281999999999966E-4	-1.4631487821691175E-4	1.7579338235294115E-4
856.3452	490.9137	1503.0	-0.50022715	0.12867975	-0.0055348011764705845	0.0021446182352941184	-7.473201773356379E-5	9.834107266435993E-5
849.30414	492.89862	1519.0	-0.5182939	0.13445055	-0.0011291718750000013	3.6067499999999954E-4	2.7535183134191145E-4	-1.1149645220588243E-4
842.6331	494.78894	1535.0	-0.46360853	0.12536444	0.003417835624999997	-5.678818750000005E-4	2.841879687499999E-4	-5.8034804687500004E-5
836.14594	497.7135	1552.0	-0.38990626	0.13393758	0.004335427647058824	5.043023529411769E-4	5.397600129757806E-5	6.30696604671281E-5
830.0554	499.0	1568.0	-0.35683557	0.1257593	0.002066918125000001	-5.111425000000006E-4	-1.4178184512867646E-4	-6.34653033088236E-5
824.14215	501.0	1585.0	-0.3362643	0.1232139	0.0012100747058823515	-1.4972941176470526E-4	-5.040255406574408E-5	2.125959342560561E-5
818.3332	502.5556	1601.0	-0.33232608	0.09108823	2.461387499999995E-4	-0.0020078543749999997	-6.0245997242647E-5	-1.1613281020220591E-4
811.0548	504.48633	1618.0	-0.3625935	0.083808534	-0.0017804364705882347	-4.28217411764706E-4	-1.1921030709342555E-4	9.291982136678198E-5
803.4403	505.0	1635.0	-0.43130276	0.06743675	-0.004041721176470588	-9.630461176470588E-4	-1.330167474048443E-4	-3.1460512110726635E-5
795.4977	507.0	1652.0	-0.49981576	0.08955986	-0.004030176470588235	0.0013013594117647059	6.791003460207678E-7	1.3320032525951557E-4
787.78534	509.30365	1668.0	-0.5207397	0.095166236	-0.0013077462500000019	3.5039849999999977E-4	1.7015188878676457E-4	-5.943505698529413E-5
781.34406	511.21863	1685.0	-0.4741551	0.11452344	0.002740270588235296	0.0011386590588235296	2.381186375432528E-4	4.636826816608999E-5
773.20496	514.3975	1702.0	-0.43776944	0.15630463	0.0021403329411764697	0.0024577170588235293	-3.529044982698978E-5	7.759164705882351E-5
765.3769	516.15576	1718.0	-0.44898874	0.16815759	-7.012062499999992E-4	7.408099999999997E-4	-1.775961994485293E-4	-1.073066911764706E-4
758.7933	518.0689	1734.0	-0.44054338	0.14267613	5.278350000000008E-4	-0.001592591249999999	7.6815078125E-5	-1.4583757812499992E-4
751.91925	520.0202	1751.0	-0.41751376	0.1171829	0.001354683529411763	-0.0014996017647058827	4.8638148788927194E-5	5.469969723183308E-6
745.24963	521.9376	1768.0	-0.39032155	0.10197845	0.001599541764705882	-8.943794117647064E-4	1.440342560553641E-5	3.560131487889273E-5
735.5793	523.88416	1784.0	-0.43995893	0.09943869	-0.0031023362500000005	-1.5873500000000013E-4	-2.938673759191177E-4	4.597777573529414E-5
725.84705	525.83057	1801.0	-0.57392037	0.11887667	-0.007880084705882348	0.0011434105882352945	-2.8104402681660865E-4	7.659679930795851E-5
716.93616	527.766	1817.0	-0.6528044	0.117072195	-0.004930251875	-1.1277968749999999E-4	1.8436455193014678E-4	-7.851189223345591E-5
708.4159	529.7168	1834.0	-0.6024226	0.117158055	0.0029636352941176426	5.050588235293716E-6	4.6434630406574364E-4	6.931192690311394E-6
698.5616	531.6877	1850.0	-0.5722486	0.11814548	0.0018858750000000021	6.17140625E-5	-6.736001838235253E-5	3.5414671415441433E-6
689.90967	534.23615	1867.0	-0.5285925	0.12732837	0.00256800588235294	5.4017E-4	4.012534602076104E-5	2.8144466911764704E-5
681.13873	537.14453	1883.0	-0.5318361	0.15993537	-2.0272500000000082E-4	0.0020379375	-1.731706801470588E-4	9.361046874999999E-5
672.57465	539.48505	1900.0	-0.5276055	0.18022147	2.488588235294167E-4	0.0011933	2.6563754325259854E-5	-4.96845588235294E-5
662.82495	542.87	1917.0	-0.53349173	0.19134244	-3.4624882352941785E-4	6.541747058823534E-4	-3.5006332179931446E-5	-3.171325259515568E-5
654.52344	545.7383	1933.0	-0.53599274	0.18976766	-1.5631312499999467E-4	-9.842374999999987E-5	1.1870981158088949E-5	-4.703740349264708E-5
644.3825	548.647	1951.0	-0.57490087	0.18362537	-0.0021615627777777802	-3.4123833333333305E-4	-1.1140275848765475E-4	-1.3489699074074066E-5
635.898	550.2755	1967.0	-0.5650132	0.15813154	6.179793750000009E-4	-0.0015933643750000014	1.7372138454861132E-4	-7.825787760416678E-5
628.1507	552.21234	1983.0	-0.5073321	0.12265528	0.0036050687500000025	-0.002217266249999999	1.866930859375001E-4	-3.899386718749984E-5
621.5202	554.1599	2000.0	-0.42594212	0.089621924	0.00478764588235294	-0.001943138588235294	6.956336072664338E-5	1.61251565743944E-5
614.8911	557.0726	2017.0	-0.36464465	0.11550776	0.0036057335294117625	0.0015226962352941173	-6.952425605536338E-5	2.0387263667820068E-4
605.0248	559.99005	2033.0	-0.39975905	0.15764642	-0.0021946499999999994	0.0026336662500000005	-3.625239705882351E-4	6.94356259191177E-5
595.02625	562.9895	2050.0	-0.5481677	0.20355615	-0.008729920588235296	0.0027005723529411755	-3.844276816608998E-4	3.935653114186761E-6
585.4852	565.8059	2066.0	-0.6481908	0.20569181	-0.006251443749999995	1.3347875000000071E-4	1.549048023897063E-4	-1.6044335018382342E-4
576.59827	569.70087	2083.0	-0.6593097	0.21923567	-6.540529411764731E-4	7.96697647058823E-4	3.2925828287197186E-4	3.901287629757779E-5
567.0089	573.39465	2100.0	-0.58755404	0.22281156	0.004220921176470588	2.103464705882352E-4	2.867631833910036E-4	-3.4491245674740465E-5
557.1607	578.5357	2116.0	-0.553403	0.28600067	0.0021344400000000013	0.003949319375000001	-1.3040507352941167E-4	2.3368580652573538E-4
548.4493	583.4203	2133.0	-0.5499211	0.33262506	2.0481764705881922E-4	0.002742611176470586	-1.1350719723183424E-4	-7.098283520761267E-5
539.81793	586.6364	2149.0	-0.5366919	0.3092897	8.268250000000033E-4	-0.0014584599999999982	3.8875459558824E-5	-2.625669485294115E-4
530.0328	589.59344	2166.0	-0.54231566	0.22352792	-3.308094117647046E-4	-0.005044810588235295	-6.809614186851222E-5	-2.1096179930795862E-4
520.5	593.0	2183.0	-0.5544449	0.15464005	-7.134847058823554E-4	-0.004052227647058823	-2.2510311418685344E-5	5.838723183391014E-5
511.0811	595.47974	2199.0	-0.588893	0.12130125	-0.002153006249999999	-0.002083675	-8.997009650735271E-5	1.230345404411764E-4
503.55383	598.7231	2216.0	-0.54563165	0.14565925	0.0025447852941176455	0.0014328235294117642	2.763406790657438E-4	2.0685285467128024E-4
493.86774	601.8529	2232.0	-0.5028954	0.17791407	0.002671015625000002	0.002015926250000001	7.889395680147276E-6	3.644392003676481E-5
487.74265	603.31433	2249.0	-0.42684737	0.14941782	0.004473413529411764	-0.00167625	1.0602340614186837E-4	-2.1718683823529418E-4
482.2287	606.2571	2266.0	-0.35535216	0.14518799	0.004205600588235296	-2.4881352941176575E-4	-1.5753702422145202E-5	8.39668512110726E-5
475.27048	609.36475	2283.0	-0.33384448	0.15347885	0.001265157647058822	4.8769764705882415E-4	-1.7296723183391025E-4	4.3324186851211174E-5
466.4401	612.22394	2299.0	-0.4056611	0.16610982	-0.00448853875	7.894356249999995E-4	-3.5960602481617635E-4	1.8858623621323457E-5
458.71298	615.1435	2315.0	-0.48314855	0.1868279	-0.004842965625000001	0.00129488	-2.215167968750006E-5	3.159027343750003E-5
450.12848	617.9358	2332.0	-0.57203835	0.19132955	-0.0052288117647058836	2.648029411764703E-4	-2.2696831747404865E-5	-6.059276816608998E-5
441.3461	620.9308	2348.0	-0.5709039	0.19071403	7.090312500000057E-5	-3.846999999999878E-5	3.3123218060661776E-4	-1.895455882352932E-5
434.55106	623.86224	2365.0	-0.4926722	0.1858693	0.004601864705882354	-2.8498411764705996E-4	2.6652715181660905E-4	-1.4500830449827128E-5
426.77448	625.8064	2382.0	-0.44419014	0.15538345	0.002851885882352941	-0.001793285294117646	-1.0293993079584784E-4	-8.872359861591683E-5
420.7431	627.7523	2398.0	-0.39729685	0.11143048	0.002930830625000002	-0.0027470606250000005	4.934046415441319E-6	-5.961095818014716E-5
414.90402	630.69867	2414.0	-0.33459157	0.11356964	0.003919079999999998	1.3369750000000007E-4	6.176558593749978E-5	1.8004738281250003E-4
407.34055	632.66486	2431.0	-0.34439483	0.12390682	-5.766623529411753E-4	6.080694117647059E-4	-2.644554325259514E-4	2.7904230103806227E-5
398.0839	635.16644	2448.0	-0.4497937	0.13460034	-0.0061999335294117665	6.290305882352948E-4	-3.307806574394465E-4	1.2330103806228767E-6
389.7911	638.10443	2465.0	-0.54668456	0.16213757	-0.005699462352941174	0.0016198370588235292	2.9439480968858366E-5	5.8282733564013795E-5
383.00455	641.49884	2481.0	-0.55267525	0.19350947	-3.744181249999978E-4	0.0019607437499999988	3.3281526424632353E-4	2.1306668198529347E-5
375.27475	644.8626	2498.0	-0.48287278	0.21387532	0.0041060276470588205	0.0011979911764705893	2.635556336505187E-4	-4.486779844290644E-5
368.94073	648.7062	2514.0	-0.3937055	0.24617968	0.005572955000000001	0.0020190225000000003	9.168295955882378E-5	5.131445772058819E-5
360.8162	652.5919	2531.0	-0.39366254	0.24958487	2.527058823528282E-6	2.0030529411764556E-4	-3.276722318339102E-4	-1.0698336505190322E-4
354.2592	656.4939	2548.0	-0.42439604	0.25317448	-0.0018078529411764688	2.111535294117643E-4	-1.0649294117647041E-4	6.381314878893371E-7
348.49155	659.1695	2564.0	-0.38515076	0.22147211	0.0024528299999999996	-0.0019813981249999987	2.662926838235293E-4	-1.370344784007352E-4
341.6087	663.26086	2580.0	-0.366824	0.20386276	0.0011454224999999998	-0.0011005843749999997	-8.171296874999998E-5	5.505085937499994E-5
334.88083	667.08936	2598.0	-0.3715148	0.20422196	-2.605999999999997E-4	1.9955555555555777E-5	-7.811236111111109E-5	6.225221836419753E-5
328.00098	670.9995	2613.0	-0.38306823	0.22953281	-7.702286666666688E-4	0.0016873899999999998	-3.3975244444444604E-5	1.1116229629629626E-4
322.17368	674.8842	2630.0	-0.4065581	0.25425774	-0.0013817570588235276	0.0014544076470588238	-3.597225836216817E-5	-1.3704844290657408E-5
315.27927	678.81384	2647.0	-0.3979964	0.2581539	5.036294117647062E-4	2.291858823529401E-4	1.1090508650519023E-4	-7.20718685121108E-5
309.43536	682.7098	2663.0	-0.37483782	0.23808926	0.001447411249999999	-0.0012540399999999997	5.89863648897058E-5	-9.270161764705873E-5
302.8256	686.5872	2680.0	-0.36069486	0.2305114	8.319388235294107E-4	-4.4575647058823484E-4	-3.620426038062284E-5	4.7546089965397926E-5
296.78488	690.47675	2697.0	-0.37093785	0.23452616	-6.025288235294122E-4	2.3616235294117682E-4	-8.438044982698957E-5	4.011287197231833E-5
291.678	693.32196	2713.0	-0.35466513	0.20677264	0.0010170450000000011	-0.0017345950000000002	1.0122336397058833E-4	-1.2317233455882358E-4
286.7415	696.25854	2730.0	-0.3026945	0.17140082	0.003057095882352942	-0.002080695294117647	1.2000299307958476E-4	-2.0358840830449806E-5
282.34415	699.1039	2746.0	-0.25265628	0.14862469	0.003127388749999998	-0.0014235081250000003	4.393304227940986E-6	4.107419806985291E-5
278.03366	702.9664	2763.0	-0.2213711	0.17068702	0.0018403047058823544	0.0012977841176470583	-7.571082612456727E-5	1.600760142733564E-4
271.62607	705.91595	2780.0	-0.28396392	0.19030254	-0.0036819305882352937	0.0011538541176470587	-3.248373702422146E-4	-8.46647058823527E-6
266.9378	708.7081	2797.0	-0.31654865	0.1943421	-0.0019167488235294122	2.376211764705881E-4	1.0383422145328715E-4	-5.3896055363321804E-5
261.9641	711.6906	2813.0	-0.3192999	0.1806749	-1.719531250000024E-4	-8.541999999999994E-4	1.0904973115808811E-4	-6.823882352941172E-5
257.40637	713.1979	2829.0	-0.29991168	0.13970257	0.0012117637500000007	-0.002560770625	8.64823046875002E-5	-1.0666066406250004E-4
253.56644	716.2168	2846.0	-0.2587489	0.13746595	0.0024213400000000006	-1.3156588235294087E-4	7.115154411764705E-5	1.428943966262976E-4
249.68375	718.15814	2863.0	-0.22214471	0.12679902	0.002153187647058824	-6.274664705882347E-4	-1.5773667820069206E-5	-2.9170622837370228E-5
244.75081	721.08307	2879.0	-0.23921865	0.14159556	-0.0010671212500000006	9.247837499999998E-4	-2.0126930606617654E-4	9.701563878676466E-5
240.99977	724.0001	2896.0	-0.24334207	0.16702718	-2.4255411764705816E-4	0.0014959776470588229	4.850394896193779E-5	3.359964100346018E-5
237.19157	726.90424	2912.0	-0.24698828	0.18912879	-2.2788812500000068E-4	0.0013813506249999996	9.166245404410927E-7	-7.164188878676454E-6
232.1612	729.8388	2929.0	-0.2685417	0.17901908	-0.0012678482352941171	-5.946888235294114E-4	-6.117412413494803E-5	-1.1623761461937714E-4
227.60815	733.59454	2945.0	-0.2706408	0.20012869	-1.3119375000000127E-4	0.001319350625	7.104090533088224E-5	1.1962746553308822E-4
222.66904	736.777	2962.0	-0.28970653	0.21901113	-0.0011215135294117648	0.0011107317647058824	-5.825410467128021E-5	-1.2271697664359863E-5
218.53677	740.46326	2979.0	-0.30146793	0.22683091	-6.918470588235281E-4	4.599870588235293E-4	2.527449826989628E-5	-3.827910034602077E-5
214.60835	743.39166	2995.0	-0.26352555	0.21230596	0.00237139875	-9.078093750000005E-4	1.914528630514705E-4	-8.548727711397061E-5
210.7124	746.6438	3011.0	-0.22386551	0.1946582	0.0024787525000000005	-0.001102984999999999	6.709609375000038E-6	-1.2198476562499906E-5
206.31854	750.121	3029.0	-0.21913254	0.18650207	2.6294277777777795E-4	-4.53118333333334E-4	-1.2310054012345682E-4	3.6103703703703615E-5
201.47977	753.5067	3045.0	-0.25353336	0.20748557	-0.00215005125	0.001311468750000001	-1.508121267361111E-4	1.1028669270833344E-4
197.08183	756.91815	3061.0	-0.29465777	0.20273407	-0.002570275625	-2.969687500000012E-4	-2.6264023437500006E-5	-1.0052734375000014E-4
190.83241	760.7784	3078.0	-0.33984396	0.2239634	-0.002658011176470589	0.0012487841176470598	-5.1609147923875916E-6	9.092663927335653E-5
186.29944	763.3503	3095.0	-0.3446407	0.20756678	-2.821611764705895E-4	-9.645070588235295E-4	1.3975588235294115E-4	-1.30193598615917E-4
181.45073	767.54926	3111.0	-0.31750342	0.20724021	0.0016960800000000026	-2.041062499999989E-5	1.23640073529412E-4	5.90060271139706E-5
177.52975	770.2351	3128.0	-0.26391512	0.19924758	0.003152252941176469	-4.70154705882353E-4	8.56572318339098E-5	-2.6455534169550183E-5
173.70097	774.2991	3145.0	-0.21391705	0.2005594	0.002941062941176471	7.716588235294067E-5	-1.2422941176470485E-5	3.219532871972315E-5
169.80397	777.098	3161.0	-0.19211866	0.19891363	0.001362399375	-1.0286062499999943E-4	-9.866647288602943E-5	-1.1251656709558757E-5
165.04515	781.96985	3178.0	-0.22668575	0.23534195	-0.0020333582352941174	0.0021428423529411757	-1.9975044766435985E-4	1.321001751730103E-4
160.03128	786.9791	3194.0	-0.2779931	0.28194824	-0.003206709375	0.0029128931250000014	-7.333444623161767E-5	4.812817325367661E-5
155.22958	791.8469	3211.0	-0.31715193	0.33258015	-0.002303460588235296	0.0029783476470588237	5.313228157439435E-5	3.850266003460137E-6
151.24533	796.75464	3228.0	-0.30885088	0.33389977	4.882970588235313E-4	7.762470588235093E-5	1.6422103806228397E-4	-1.7063076124567488E-4
149.20474	801.38574	3244.0	-0.21642433	0.30620357	0.005776659375	-0.0017310125000000003	3.3052264476102927E-4	-1.1303982536764695E-4
146.243	805.51404	3261.0	-0.12808874	0.26365927	0.005196211176470587	-0.00250260588235294	-3.414401167820073E-5	-4.538784602076116E-5
144.2905	810.12854	3277.0	-0.08027028	0.24647246	0.0029886537500000004	-0.0010741756249999998	-1.3797233915441168E-4	8.927689108455876E-5
141.75255	814.8712	3294.0	-0.07668685	0.2593748	2.1078999999999992E-4	7.58961176470589E-4	-1.6340375000000005E-4	1.0783157655709345E-4
140.39923	820.80225	3310.0	-0.0943315	0.3096535	-0.0011027906249999999	0.0031424187500000006	-8.209878906249999E-5	1.4896609834558823E-4
139.0	826.6188	3327.0	-0.08913573	0.36351007	3.0563352941176484E-4	0.003168033529411764	8.284847967128028E-5	1.5067517301037424E-6
139.0	831.9618	3344.0	-0.024807539	0.38725388	0.0037840112352941174	0.0013966947058823515	2.046104532871972E-4	-1.041964013840831E-4
139.0	835.8091	3361.0	0.024139911	0.31639954	0.0028792617647058825	-0.004167902352941177	-5.322055709342558E-5	-3.2732923875432524E-4
137.62775	840.7445	3377.0	0.022455072	0.26741475	-1.0530243750000003E-4	-0.003061549375	-1.8653526263786766E-4	6.914706112132359E-5
138.0	846.8613	3393.0	-3.8295487E-4	0.27586615	-0.001427376679375	5.282124999999999E-4	-8.26296401171875E-5	2.243601171875E-4
138.0	852.65576	3410.0	-0.004455879	0.3322706	-2.395837723529412E-4	0.003317908823529415	6.987017100129757E-5	1.640997837370244E-4
139.16708	857.5012	3427.0	0.025818905	0.34900844	0.0017808696470588234	9.845788235294088E-4	1.188502011418685E-4	-1.3725470588235329E-4
140.06993	862.20984	3443.0	0.075510055	0.3162463	0.003105696875	-0.0020476337499999997	8.280170174632355E-5	-1.8951328584558802E-4
141.07355	867.2206	3460.0	0.09874267	0.28179988	0.0013666244117647058	-0.0020262599999999985	-1.0229838019031143E-4	1.2572794117647776E-6
142.97243	870.9448	3476.0	0.11227038	0.24729495	8.454818749999999E-4	-0.0021565581249999993	-3.2571408547794116E-5	-8.143632812500053E-6
144.93692	875.8738	3493.0	0.13752247	0.2598487	0.0014854170588235298	7.384558823529397E-4	3.764324610726646E-5	1.702949416089964E-4
147.7102	879.7102	3510.0	0.15642862	0.24782392	0.0011121264705882344	-7.073399999999991E-4	-2.1958269896193846E-5	-8.504681660899639E-5
152.38171	883.58777	3526.0	0.23407304	0.2256961	0.004852776250000001	-0.0013829887499999995	2.3379061121323543E-4	-4.2228046875000026E-5
158.32373	888.5492	3543.0	0.3470124	0.24702473	0.006643491764705882	0.0012546252941176464	1.0533620674740473E-4	1.55153767301038E-4
164.17293	892.4486	3559.0	0.43306416	0.25896907	0.005378234999999999	7.465212500000016E-4	-7.907854779411769E-5	-3.17565027573528E-5
169.34825	895.34827	3576.0	0.4443641	0.21874115	6.647023529411769E-4	-0.002366348235294119	-2.7726662629757773E-4	-1.8310996972318357E-4
174.78879	898.5963	3592.0	0.38045645	0.19263421	-0.003994228124999999	-0.0016316837499999997	-2.911831548713235E-4	4.5916530330882466E-5
180.6217	901.5405	3609.0	0.33510697	0.15320693	-0.0026676164705882353	-0.002319251764705883	7.803597967128021E-5	-4.044517733564019E-5
187.43654	904.95764	3626.0	0.3611564	0.15004697	0.0015323194117647049	-1.8587999999999938E-4	2.470550519031141E-4	1.2549245674740492E-4
195.13644	909.8546	3642.0	0.43121475	0.22940798	0.0043786468749999995	0.004960063125000001	1.7789546645220592E-4	3.216214453125E-4
203.57268	913.7864	3659.0	0.52616006	0.2790705	0.005585018235294122	0.002921324705882352	7.09630211937719E-5	-1.1992578935986168E-4
211.16629	918.5831	3676.0	0.5422257	0.3120924	9.450376470588231E-4	0.0019424647058823524	-2.7294003460207636E-4	-5.7579999999999974E-5
220.14677	923.57336	3692.0	0.5557847	0.32255763	8.474374999999992E-4	6.540768749999995E-4	-6.100009191176492E-6	-8.052423943014706E-5
228.79694	928.47815	3709.0	0.53683627	0.29944763	-0.0011146135294117657	-0.0013594117647058803	-1.1541476643598617E-4	-1.1844050821799293E-4
239.69807	932.23267	3726.0	0.589649	0.268018	0.0031066311764705867	-0.0018488017647058847	2.4830851211072664E-4	-2.8787647058823793E-5
252.34756	936.09937	3742.0	0.72313625	0.23919013	0.008342953125000004	-0.0018017418749999986	3.2727012178308855E-4	2.9412431066178828E-6
267.84427	940.96533	3759.0	0.89126027	0.24084173	0.009889648235294113	9.715294117647076E-5	9.098206531141821E-5	1.1169969506920409E-4
284.39227	945.865	3775.0	1.0705385	0.27422866	0.011204889375000006	0.0020866831250000006	8.220257123161829E-5	1.2434563648897062E-4
300.8859	951.62866	3791.0	1.14927	0.31971365	0.004920718749999997	0.002842811875	-3.9276066406250055E-4	4.7258046874999976E-5
313.9717	956.6572	3808.0	1.0596251	0.35826236	-0.005273229411764701	0.0022675711764705876	-5.996440095155705E-4	-3.383768814878898E-5
323.91235	959.56494	3825.0	0.7857006	0.27882555	-0.01611320588235295	-0.004672753529411766	-6.376456747404852E-4	-4.082543944636679E-4
334.61328	961.72266	3841.0	0.5603424	0.1697237	-0.014084887499999997	-0.006818865624999998	1.2676989889705953E-4	-1.341320059742645E-4
347.7733	964.3638	3858.0	0.51677996	0.07893954	-0.0025624964705882342	-0.0053402447058823535	6.777877076124566E-4	8.697770112456734E-5
361.26575	968.21875	3874.0	0.6668346	0.095209986	0.009378415000000001	0.0010169028749999996	7.463069669117647E-4	3.9732172380514707E-4
373.38638	972.1288	3891.0	0.81780297	0.19361757	0.008880492352941175	0.005788681411764705	-2.9289567474048604E-5	2.806928551038062E-4
383.44308	974.9773	3908.0	0.7762767	0.24161682	-0.0024427217647058808	0.0028234852941176483	-6.660714186851209E-4	-1.7442330103806217E-4
391.76355	977.8817	3924.0	0.58148056	0.21796744	-0.01217475875	-0.0014780862499999999	-6.082523115808825E-4	-2.68848221507353E-4
398.10056	980.3668	3941.0	0.36487535	0.15967937	-0.012741482941176474	-0.0034287100000000015	-3.333671712802784E-5	-1.1474257352941186E-4
407.68747	982.3375	3958.0	0.33847877	0.10896386	-0.0015527400000000002	-0.0029832652941176466	6.58161349480969E-4	2.620262975778558E-5
417.12817	985.2256	3974.0	0.4485575	0.122539684	0.006879920625000001	8.48489E-4	5.270412890625001E-4	2.3948464338235291E-4
425.97366	989.3894	3991.0	0.5499659	0.18485722	0.0059652	0.0036657374117647053	-5.380709558823532E-5	1.6572049480968854E-4
434.58792	992.11755	4007.0	0.5817361	0.21405375	0.001985637499999998	0.001824783125	-2.4872265625000014E-4	-1.1505964292279409E-4
443.26956	995.0674	4024.0	0.55816466	0.21495557	-0.001386555294117647	5.304823529411914E-5	-1.983642820069203E-4	-1.0421969939446357E-4
453.01593	998.00635	4040.0	0.5358292	0.1779024	-0.0013959662499999984	-0.0023158231250000015	-5.881847426469634E-7	-1.4805446001838255E-4
462.80978	1000.9619	4057.0	0.5792891	0.1618932	0.0025564647058823526	-9.417176470588236E-4	2.3249593858131474E-4	8.082973399653988E-5
471.6309	1004.8524	4073.0	0.58261395	0.18266574	2.0780312500000286E-4	0.0012982837500000004	-1.4679134880514686E-4	1.400000873161765E-4
481.21918	1008.6876	4090.0	0.5744416	0.2364232	-4.8072647058823825E-4	0.003162203529411765	-4.0501740916955356E-5	1.0964233996539792E-4
491.0606	1012.62427	4106.0	0.5798036	0.25819638	3.351249999999986E-4	0.0013608237500000002	5.09907169117648E-5	-1.125862362132353E-4
500.03745	1014.7594	4123.0	0.5736099	0.21681382	-3.643352941176452E-4	-0.0024342682352941182	-4.1144723183390814E-5	-2.232407050173011E-4
509.42596	1019.37036	4140.0	0.56489587	0.20747986	-5.125900000000023E-4	-5.490564705882354E-4	-8.72086505190336E-6	1.1089480968858133E-4
517.3696	1023.1848	4156.0	0.5314825	0.2150512	-0.002088335625	4.732087500000006E-4	-9.848410156249984E-5	6.389157628676476E-5
525.74146	1027.0966	4173.0	0.47213858	0.24061956	-0.0034908188235294115	0.001504021176470589	-8.249901167820068E-5	6.063602508650519E-5
534.10254	1030.5256	4190.0	0.4685785	0.25149	-2.0941647058823326E-4	6.394376470588224E-4	1.930236678200693E-4	-5.085785467128038E-5
543.30945	1033.9238	4206.0	0.49951622	0.22119628	0.0019336075000000001	-0.0018933574999999998	1.339389981617646E-4	-1.5829969669117639E-4
552.11084	1037.8444	4223.0	0.52583957	0.19344571	0.0015484323529411778	-0.0016323864705882355	-2.2657361591695432E-5	1.535123702422143E-5
560.29297	1041.6465	4240.0	0.5494513	0.22026397	0.0013889252941176437	0.0015775447058823536	-9.382768166090239E-6	1.8881948096885817E-4
568.1802	1044.5901	4257.0	0.5027993	0.20632266	-0.0027442352941176485	-8.200770588235301E-4	-2.4312709342560543E-4	-1.4103657439446375E-4
576.8641	1047.432	4273.0	0.49510947	0.18411383	-4.8061437499999707E-4	-0.001388051874999999	1.414763074448532E-4	-3.549842601102931E-5
585.6053	1049.1514	4289.0	0.50020736	0.12951966	3.186181249999996E-4	-0.003412135625	4.995203124999979E-5	-1.2650523437500005E-4
593.2864	1052.0717	4306.0	0.49140778	0.124024965	-5.176223529411749E-4	-3.2321735294117693E-4	-4.9190616349480854E-5	1.817010748269896E-4
600.12225	1056.0815	4323.0	0.45491278	0.1752765	-0.002146764705882353	0.0030147961764705883	-9.583190311418693E-5	1.963537370242215E-4
608.9019	1058.9608	4339.0	0.43151015	0.20176822	-0.0014626643750000022	0.0016557324999999998	4.275627068014691E-5	-8.494147977941178E-5
616.62396	1061.812	4355.0	0.45100716	0.20549938	0.0012185631250000023	2.331975000000007E-4	1.6757671875000028E-4	-8.890843749999994E-5
624.4704	1064.8676	4372.0	0.4796019	0.20146812	0.0016820435294117651	-2.371329411764711E-4	2.726355320069193E-5	-2.766649653979246E-5
632.1043	1067.5521	4389.0	0.48563343	0.16174258	3.547958823529383E-4	-0.0023367964705882354	-7.80733910034604E-5	-1.235096193771626E-4
639.8728	1069.7181	4405.0	0.46791354	0.1427048	-0.0011074931249999975	-0.0011898612500000003	-9.139306295955849E-5	7.16834512867647E-5
647.82623	1073.4131	4422.0	0.453289	0.16078316	-8.602670588235305E-4	0.0010634329411764714	1.4542709775086294E-5	1.3254671712802774E-4
655.93195	1076.6439	4438.0	0.48921224	0.19394082	0.0022452025000000014	0.0020723537500000003	1.9409184742647076E-4	6.305755055147056E-5
663.3427	1080.1714	4455.0	0.47486728	0.21910556	-8.438211764705893E-4	0.0014802788235294111	-1.8170727508650533E-4	-3.482793685121113E-5
670.11475	1083.5287	4471.0	0.43795043	0.23500912	-0.002307303125	9.93972499999999E-4	-9.146762178308818E-5	-3.039414522058826E-5
677.88074	1086.9404	4488.0	0.42110568	0.21910396	-9.908676470588246E-4	-9.355976470588237E-4	7.743738105536326E-5	-1.135041262975778E-4
685.7255	1089.8628	4505.0	0.43531683	0.18015331	8.359500000000003E-4	-0.0022912147058823515	1.0745986159169559E-4	-7.974217993079575E-5
694.6626	1093.665	4521.0	0.49470052	0.20268752	0.0037114806249999993	0.001408388125	1.7972066406249994E-4	2.3122517693014696E-4
703.25836	1097.6292	4538.0	0.5533535	0.2258591	0.0034501752941176514	0.0013630341176470587	-1.5370901816608698E-5	-2.667882785467131E-6
711.94745	1102.4738	4555.0	0.57137215	0.28461853	0.001059920588235289	0.003456437058823528	-1.4060321799308015E-4	1.2314134948096877E-4
720.6685	1106.3342	4571.0	0.55288136	0.28714252	-0.0011556743749999987	1.5774937500000197E-4	-1.384746852022055E-4	-2.0616798023897036E-4
727.2932	1109.0978	4588.0	0.47322953	0.23325169	-0.004685401764705881	-0.0031700488235294117	-2.0763102292387542E-4	-1.9575283520761256E-4
734.19147	1113.0957	4604.0	0.38729134	0.19628209	-0.005371136875000002	-0.002310600000000001	-4.2858444393382555E-5	5.371555147058816E-5
742.87604	1117.9504	4621.0	0.3932679	0.21608113	3.515623529411776E-4	0.001164649411764707	3.3662936634948115E-4	2.044264359861593E-4
752.54376	1122.8175	4637.0	0.4947406	0.2826619	0.006342043749999998	0.004161298125000001	3.744050873161763E-4	1.8729054457720587E-4
762.3757	1127.6254	4654.0	0.6173058	0.32161474	0.007209717647058826	0.002291343529411764	5.1039641003460445E-5	-1.0999732915224922E-4
772.17065	1131.5853	4671.0	0.68795633	0.30823308	0.004155913529411764	-7.871564705882364E-4	-1.796355363321801E-4	-1.8108823529411767E-4
780.98193	1134.491	4688.0	0.6264954	0.2185601	-0.00361534882352941	-0.005274881176470588	-4.5713307958477494E-4	-2.639838062283736E-4
788.0728	1139.3818	4704.0	0.5116938	0.20564407	-0.007175100000000004	-8.072518749999997E-4	-2.224844485294121E-4	2.7922683134191175E-4
795.60266	1143.952	4721.0	0.4084316	0.23263068	-0.006074247058823527	0.0015874476470588233	6.475605536332214E-5	1.4086467776816607E-4
802.80566	1148.2037	4737.0	0.37244526	0.27314347	-0.0022491462500000003	0.0025320493749999996	2.3906880055147043E-4	5.903760799632352E-5
810.0	1152.0	4754.0	0.38072872	0.2828865	4.8726235294117767E-4	5.731194117647051E-4	1.6096521193771635E-4	-1.152311743079585E-4
816.4584	1155.9723	4770.0	0.39741337	0.24774602	0.001042790624999998	-0.0021962799999999984	3.472051700367627E-5	-1.7308746323529397E-4
823.2818	1158.8545	4787.0	0.40092635	0.17951797	2.066458823529411E-4	-0.004013414705882353	-4.918498486159158E-5	-1.0689027681660912E-4
830.364	1161.682	4804.0	0.38354716	0.15139921	-0.0010223052941176463	-0.0016540447058823525	-7.229124567474043E-5	1.3878647058823535E-4
838.14777	1166.5739	4820.0	0.42515397	0.21029145	0.0026004256249999996	0.003680764999999999	2.2642068244485287E-4	3.33425606617647E-4
845.96606	1170.483	4837.0	0.4696528	0.2525775	0.002617578235294117	0.002487414705882354	1.0089770761245414E-6	-7.019707612456735E-5
853.7987	1173.3994	4853.0	0.5030011	0.23937954	0.00208426875	-8.248725000000005E-4	-3.333184283088231E-5	-2.0701795036764717E-4
860.5233	1176.1309	4870.0	0.46532285	0.19736342	-0.002216367647058822	-0.002471536470588235	-2.5297861159169537E-4	-9.686258650519026E-5
865.20233	1179.1349	4887.0	0.35236368	0.14347377	-0.006644657058823529	-0.0031699794117647064	-2.604876124567475E-4	-4.108487889273362E-5
870.9076	1182.9384	4903.0	0.28661188	0.15862677	-0.004109487500000002	9.470625E-4	1.5844809742647048E-4	2.5731511948529415E-4
879.7953	1186.8977	4919.0	0.35175028	0.22304809	0.0040711500000000025	0.0040263325	5.112898437500003E-4	1.9245437500000002E-4
887.4584	1191.5938	4936.0	0.46751136	0.27533272	0.006809475294117645	0.0030755664705882334	1.6107795847750838E-4	-5.592741349480982E-5
895.2496	1195.6248	4952.0	0.5404605	0.30302176	0.0045593212500000015	0.0017305649999999999	-1.4063462775735271E-4	-8.40625919117646E-5
903.1015	1199.5508	4970.0	0.53704816	0.27412835	-1.895744444444452E-4	-0.0016051894444444419	-2.6382753858024703E-4	-1.8531969135802455E-4
911.6352	1204.1812	4986.0	0.5007699	0.25802365	-0.0022673912500000004	-0.0010065437500000017	-1.298635503472222E-4	3.741535590277751E-5
919.6917	1210.0188	5003.0	0.48991615	0.29692718	-6.384558823529409E-4	0.0022884429411764717	9.581972750865056E-5	1.9382274653979256E-4
928.39636	1215.7972	5019.0	0.52702016	0.35293767	0.002319000624999998	0.003500655624999998	1.8484103170955869E-4	7.576329273897039E-5
934.61456	1221.6145	5036.0	0.477255	0.39997342	-0.002927362352941175	0.0027668088235294143	-3.086095869377161E-4	-4.316745891003434E-5
940.5	1226.0	5052.0	0.38208002	0.36556876	-0.005948436249999998	-0.002150291250000002	-1.888171185661764E-4	-3.073187545955885E-4
944.93353	1232.4003	5069.0	0.26896614	0.33300993	-0.006653757647058824	-0.001915225294117646	-4.148949394463682E-5	1.3827409169550348E-5
951.0871	1238.087	5085.0	0.24403079	0.3288156	-0.0015584593750000014	-2.621456250000015E-4	3.184561420036764E-4	1.0331747931985278E-4
955.67773	1244.0166	5102.0	0.25118038	0.35199833	4.2056411764705785E-4	0.0013636900000000025	1.1641314662629761E-4	9.563738970588259E-5
960.5003	1248.7505	5119.0	0.28064498	0.33427808	0.0017332117647058827	-0.0010423676470588264	7.721456747404852E-5	-1.415328027681664E-4
965.3773	1253.3773	5136.0	0.27840155	0.3026975	-1.3196647058823474E-4	-0.0018576811764705863	-1.0971636678200691E-4	-4.7959619377162344E-5
969.29114	1259.4366	5152.0	0.2485209	0.29438427	-0.0018675406250000005	-5.195768750000003E-4	-1.0847338465073537E-4	8.363151884191163E-5
973.2106	1266.3158	5169.0	0.21252948	0.36355683	-0.002117142352941176	0.004068974117647058	-1.4682454584775033E-5	2.699147642733564E-4
976.0353	1272.1057	5185.0	0.18787554	0.39794138	-0.001540871249999999	0.002149034375000001	3.601694393382356E-5	-1.1999623391544109E-4
977.0	1275.8586	5202.0	0.10890804	0.35286856	-0.00464514705882353	-0.0026513423529411773	-1.8260445934256063E-4	-2.823751016435987E-4
978.0	1279.7606	5218.0	0.02454912	0.24661084	-0.0052724325	-0.0066411075	-3.92053400735294E-5	-2.493603216911764E-4
978.0	1283.6064	5235.0	-0.04642577	0.16425338	-0.0041749935294117645	-0.004844556470588235	6.455523356401387E-5	1.0567947231833912E-4
979.0	1289.4247	5251.0	-0.046895914	0.21072899	-2.938399999999992E-5	0.002904725625	2.5910059558823526E-4	4.843301309742647E-4
979.0	1294.4791	5268.0	-0.015194068	0.3117988	0.0018648144705882353	0.00594528294117647	1.1142343944636678E-4	1.7885631271626293E-4
979.0	1299.367	5284.0	-0.005530425	0.3528387	6.039776875E-4	0.002564993750000001	-7.88022989430147E-5	-2.112680744485293E-4
978.3807	1303.2386	5301.0	-0.021523511	0.30666125	-9.407697647058821E-4	-0.0027163205882352946	-9.08674971885813E-5	-3.106655493079586E-4
977.43646	1307.1271	5317.0	-0.056315668	0.23629561	-0.0021745098125000003	-0.0043978525000000004	-7.710875298713238E-5	-1.0509574448529411E-4
975.5029	1311.9941	5335.0	-0.112149045	0.21432704	-0.003101854277777778	-0.0012204761111111106	-5.1519136959876545E-5	1.7652091049382722E-4
973.528	1315.944	5351.0	-0.14522319	0.24113081	-0.0020671340625	0.0016752356250000003	6.467001345486113E-5	1.8098198350694443E-4
971.55786	1319.8843	5368.0	-0.16213611	0.24502547	-9.948776470588233E-4	2.2909764705882318E-4	6.307390679065745E-5	-8.506693987889277E-5
968.62744	1323.7451	5384.0	-0.18006934	0.23836108	-0.0011208268749999997	-4.165243749999995E-4	-7.87182674632352E-6	-4.0351376378676415E-5
964.4319	1327.5681	5401.0	-0.22610614	0.22147696	-0.0027080470588235306	-9.931835294117648E-4	-9.336589316609005E-5	-3.392112673010384E-5
959.4504	1332.5496	5417.0	-0.28965092	0.24572966	-0.003971548749999998	0.0015157937499999993	-7.896885569852921E-5	1.5681107996323525E-4
955.72034	1337.4196	5434.0	-0.3166131	0.29508632	-0.0015860105882352944	0.002903332941176472	1.4032577422145315E-4	8.161995242214546E-5
951.8423	1341.1577	5451.0	-0.291035	0.29258204	0.0015045941176470585	-1.4731058823529562E-4	1.81800276816609E-4	-1.794496193771628E-4
947.9801	1346.0199	5467.0	-0.24604465	0.2901449	0.002811896874999999	-1.5232125000000027E-4	8.170642233455878E-5	-3.1316636029404047E-7
941.099	1350.9258	5484.0	-0.2794133	0.27949384	-0.001962861764705881	-6.2653294117647E-4	-2.8086815527681645E-4	-2.789480536332175E-5
931.3776	1358.6979	5500.0	-0.46172473	0.35193583	-0.011394464375000003	0.004527624375000001	-5.894751631433826E-4	3.221348322610294E-4
920.7858	1366.4761	5516.0	-0.679221	0.48078054	-0.013593516874999996	0.008052794374999998	-1.3744078124999955E-4	2.2032312499999985E-4
910.1962	1375.0032	5533.0	-0.79394305	0.5709643	-0.006748355882352943	0.0053049270588235295	4.0265652897923844E-4	-1.6163925389273346E-4
900.3279	1382.9377	5550.0	-0.770411	0.5879839	0.0013842382352941191	0.001001152941176472	4.783878892733566E-4	-2.531631833910034E-4
891.3004	1389.0247	5567.0	-0.658342	0.5051639	0.006592294117647057	-0.004871764705882353	3.0635622837370225E-4	-3.454657439446368E-4
881.1801	1395.5466	5583.0	-0.5631298	0.3837539	0.005950762499999998	-0.007588125000000001	-4.00957261029412E-5	-1.69772518382353E-4
868.01154	1402.2792	5599.0	-0.63402283	0.34540567	-0.0044308143750000015	-0.002396764374999999	-6.488485546875E-4	3.2446003906250014E-4
855.4082	1409.0525	5616.0	-0.76638573	0.35178646	-0.007786052941176467	3.753405882352956E-4	-1.9736697448096858E-4	1.6306499783737028E-4
844.6365	1415.4181	5633.0	-0.81692433	0.39417735	-0.002972858823529411	0.00249358176470588	2.8312906574394454E-4	1.246024221453285E-4
834.93774	1421.2374	5650.0	-0.71446556	0.38668868	0.0060269864705882305	-4.4050999999999856E-4	5.294026643598613E-4	-1.7259363321799287E-4
828.9884	1424.6744	5666.0	-0.4694808	0.27982977	0.015311547500000005	-0.006678681875000002	5.80285064338236E-4	-3.8988574218750023E-4
822.14734	1427.2842	5682.0	-0.29823714	0.16623202	0.010702728749999998	-0.007099859374999998	-2.8805117187500045E-4	-2.6323593749999767E-5
817.5356	1430.2322	5700.0	-0.21526489	0.09813809	0.004609569444444446	-0.003782996111111112	-3.385088503086418E-4	1.8427018132716034E-4
811.4484	1433.3677	5716.0	-0.22305742	0.09040938	-4.8703312500000123E-4	-4.83044375E-4	-3.1853766059027793E-4	2.062469835069445E-4
804.7107	1435.0964	5732.0	-0.30358493	0.099666566	-0.005032969374999998	5.78574125E-4	-2.841210156249998E-4	6.635115625E-5
797.8903	1437.0275	5749.0	-0.3898335	0.10729102	-0.005073445294117649	4.4849729411764724E-4	-2.3809364186853413E-6	-7.651578287197223E-6
790.08923	1438.9777	5766.0	-0.45968917	0.09808672	-0.004109157058823528	-5.414294117647058E-4	5.67228373702424E-5	-5.823098269896195E-5
782.376	1440.906	5782.0	-0.5119949	0.092104584	-0.003269108125000003	-3.7388349999999994E-4	5.250305836397031E-5	1.0471619485294119E-5
773.59827	1443.8505	5799.0	-0.53163683	0.1284875	-0.0011554076470588186	0.0021401715294117646	1.243353222318344E-4	1.478855899653979E-4
763.9774	1446.8046	5816.0	-0.57530916	0.18294749	-0.0025689605882352963	0.003203528823529411	-8.315017301038103E-5	6.255042906574392E-5
755.94183	1449.7645	5832.0	-0.5745879	0.20419043	4.5078749999996615E-5	0.001327683750000001	1.633774586397058E-4	-1.1724031709558813E-4
748.1444	1452.7139	5849.0	-0.5283169	0.20665072	0.0027218235294117683	1.447229411764708E-4	1.5745557525951597E-4	-6.958592993079589E-5
739.75134	1456.2994	5865.0	-0.48215196	0.2022804	0.0028853087499999992	-2.731450000000007E-4	1.0217826286764434E-5	-2.6116746323529468E-5
729.4131	1459.5978	5881.0	-0.509904	0.21050693	-0.001734502500000002	5.141581250000006E-4	-2.887382031250001E-4	4.920644531250008E-5
719.3485	1462.5303	5898.0	-0.6012074	0.20583968	-0.005370788235294113	-2.745441176470595E-4	-2.1389916089965358E-4	-4.639424956747412E-5
710.6772	1465.4646	5915.0	-0.63587636	0.1877614	-0.002039350588235299	-0.0010634282352941177	1.9596692041522434E-4	-4.6404948096885775E-5
702.40204	1467.3995	5931.0	-0.5755119	0.14315507	0.003772778750000004	-0.002787895625	3.6325808363970647E-4	-1.0777921185661764E-4
694.6228	1470.6886	5948.0	-0.47076797	0.1293197	0.006161407647058823	-8.138452941176463E-4	1.4050758217993054E-4	1.1612060769896199E-4
686.9416	1473.2646	5967.0	-0.41128704	0.15669833	0.003130575263157894	0.0014409805263157888	-1.595174938895226E-4	1.1867504318070711E-4
677.8873	1476.2225	5981.0	-0.45386946	0.17601712	-0.0030416014285714293	0.0013799135714285715	-4.408697636949516E-4	-4.361925349086949E-6
666.9621	1479.173	5998.0	-0.56985736	0.18586059	-0.0068228176470588224	5.790276470588232E-4	-2.2242448344043488E-4	-4.711093672763226E-5
657.34015	1482.132	6014.0	-0.65330446	0.18329357	-0.00521544375	-1.604387500000002E-4	1.0046086856617642E-4	-4.621664981617646E-5
646.65674	1484.0686	6031.0	-0.69522345	0.13713966	-0.00246582294117647	-0.0027149358823529406	1.6174240051903117E-4	-1.502645371972318E-4
636.1752	1485.965	6047.0	-0.6952761	0.114033796	-3.2906249999992143E-6	-0.0014441164999999994	1.5390826976102942E-4	7.942621139705883E-5
625.32776	1488.9454	6064.0	-0.64951193	0.11616865	0.0026920099999999995	1.2557964705882304E-4	1.5854709558823523E-4	9.233506747404838E-5
615.0144	1492.6619	6080.0	-0.6340233	0.16732955	9.680393750000002E-4	0.0031975562499999997	-1.0774816406249995E-4	1.9199853768382355E-4
600.6059	1495.7993	6097.0	-0.7286069	0.22844799	-0.005563741176470588	0.0035952023529411763	-3.8422238538062285E-4	2.339094723183392E-5
586.55743	1499.555	6114.0	-0.86255115	0.24670433	-0.00787907352941177	0.001073902352941177	-1.3619602076124602E-4	-1.483117647058823E-4
573.1058	1503.3983	6131.0	-0.93183166	0.24441549	-0.0040753241176470535	-1.3463764705882273E-4	2.237499653979245E-4	-7.10905882352941E-5
561.70996	1506.316	6147.0	-0.87460095	0.2155734	0.003576919374999994	-0.001802630625000001	4.782652182904405E-4	-1.0424956112132364E-4
552.0651	1510.174	6164.0	-0.69005245	0.20859823	0.010855794117647059	-4.10304117647059E-4	4.281691025086509E-4	8.190155925605541E-5
543.34064	1513.0637	6180.0	-0.47833663	0.19870526	0.013232238750000003	-6.183106250000001E-4	1.4852778952205903E-4	-1.3000406709558817E-5
532.3078	1515.4487	6197.0	-0.46801227	0.16273224	6.073152941176457E-4	-0.0021160599999999995	-7.42642556228374E-4	-8.810290441176467E-5
522.75616	1518.4487	6213.0	-0.5212067	0.1561675	-0.003324651875000001	-4.1029625000000083E-4	-2.457479480698529E-4	1.0661023437499991E-4
514.0629	1521.7748	6230.0	-0.5584993	0.15711369	-0.002193682352941177	5.565823529411843E-5	6.652761894463671E-5	2.740908737024231E-5
505.73145	1522.0	6247.0	-0.54060805	0.10255263	0.0010524264705882368	-0.0032094741176470587	1.9094757785467138E-4	-1.9206660899653984E-4
498.09305	1525.2267	6263.0	-0.46409246	0.11096419	0.004782224375000001	5.257224999999999E-4	2.331123690257353E-4	2.3344978860294116E-4
491.29776	1527.3511	6280.0	-0.38675386	0.10439399	0.004549329411764704	-3.8648235294117634E-4	-1.3699703719723357E-5	-5.3659108996539776E-5
485.6747	1528.0	6296.0	-0.34110543	0.08473405	0.002853026875000001	-0.00122874625	-1.0601890854779395E-4	-5.264149356617648E-5
479.9144	1530.0286	6313.0	-0.29986754	0.084695846	0.0024257582352941176	-2.2472941176470597E-6	-2.5133449394463734E-5	7.21469974048443E-5
473.04697	1531.9883	6330.0	-0.3137453	0.099389926	-8.163388235294127E-4	8.643576470588235E-4	-1.907115916955018E-4	5.097676124567473E-5
463.28772	1534.9425	6346.0	-0.44053856	0.1283472	-0.007924578750000001	0.0018098296249999994	-4.4426499540441177E-4	5.90919986213235E-5
454.48752	1536.8782	6363.0	-0.5847042	0.16209474	-0.008480331764705881	0.0019851494117647055	-3.269135380622822E-5	1.0312928633218003E-5
447.48825	1539.6744	6379.0	-0.6005216	0.1720831	-9.885874999999988E-4	6.242725000000001E-4	4.6823401654411763E-4	-8.505480698529409E-5
440.98236	1541.7544	6396.0	-0.47462818	0.15134965	0.007405495294117646	-0.001219614705882352	4.937695761245672E-4	-1.0846395328719718E-4
434.0372	1544.4814	6412.0	-0.36877227	0.14339404	0.006615994375	-4.972256250000001E-4	-4.9343807444852874E-5	4.5149317555147E-5
426.43	1547.285	6429.0	-0.35086486	0.1572399	0.0010533770588235301	8.144623529411757E-4	-3.272127833044982E-4	7.715811634948092E-5
419.16272	1550.2249	6446.0	-0.42556402	0.18108396	-0.004394068235294117	0.0014025917647058823	-3.2043795847750865E-4	3.4595847750865096E-5
412.38705	1552.5376	6462.0	-0.4545388	0.17577985	-0.001810923750000002	-3.3150687500000005E-4	1.6144653033088217E-4	-1.0838116498161765E-4
405.0	1554.5	6479.0	-0.43700588	0.15190707	0.001031348235294118	-0.0014042811764705871	1.6719246972318353E-4	-6.310437067474041E-5
396.2736	1556.0	6495.0	-0.47059646	0.10564181	-0.002099411249999999	-0.00289157875	-1.956724678308823E-4	-9.295609834558831E-5
386.1683	1558.3663	6512.0	-0.5567942	0.08827486	-0.005070455294117648	-0.0010215852941176473	-1.7476729671280292E-4	1.0999961505190311E-4
376.76895	1561.3077	6528.0	-0.63701254	0.12358323	-0.0050136462499999965	0.0022067731250000003	3.550565257353245E-6	2.0177240119485297E-4
367.71255	1564.2574	6545.0	-0.6202681	0.17484942	9.849670588235277E-4	0.003015658235294118	3.5285960640138377E-4	4.758147707612457E-5
360.12445	1566.2189	6562.0	-0.5282847	0.16838224	0.005410788235294114	-3.804223529411775E-4	2.603424221453286E-4	-1.997694463667821E-4
351.55875	1570.2206	6578.0	-0.47836798	0.19582449	0.0031197950000000016	0.001715140625	-1.43187077205882E-4	1.309726861213236E-4
343.61343	1573.1932	6595.0	-0.45084637	0.19046903	0.0016189182352941195	-3.1502705882352814E-4	-8.828686851211071E-5	-1.1942162846020756E-4
334.98926	1576.0027	6611.0	-0.48701644	0.20018992	-0.002260629375	6.075556249999989E-4	-2.4247172564338248E-4	5.766141773897044E-5
326.3666	1579.8534	6628.0	-0.500853	0.21911365	-8.139152941176469E-4	0.001113160588235294	8.510082828719723E-5	2.9741468425605595E-5
318.4787	1582.7606	6645.0	-0.51042145	0.20161302	-5.628500000000036E-4	-0.0010294488235294112	1.4768546712802547E-5	-1.2603584775086499E-4
310.76086	1586.6195	6661.0	-0.48482943	0.20456067	0.001599501250000003	1.8422812499999976E-4	1.3514695312500042E-4	7.585480928308818E-5
301.93225	1589.5339	6677.0	-0.4870951	0.2076876	-1.4160437499999984E-4	1.95433125E-4	-1.0881910156250018E-4	7.003125000000152E-7
293.03925	1592.7402	6694.0	-0.514998	0.20411785	-0.0016413470588235266	-2.0998529411764768E-4	-8.822015787197216E-5	-2.3848142301038096E-5
285.97748	1595.3484	6711.0	-0.50391763	0.16646202	6.517864705882323E-4	-0.002215048823529412	1.3489020761245642E-4	-1.1794491349480967E-4
279.2115	1598.1924	6727.0	-0.45034766	0.15395753	0.0033481231250000014	-7.815306249999987E-4	1.6852104090073558E-4	8.959488740808833E-5
270.5	1600.5	6744.0	-0.42629978	0.14330228	0.0014145811764705862	-6.267794117647062E-4	-1.137377616782009E-4	9.103012543252502E-6
259.455	1604.0181	6760.0	-0.52402174	0.16682133	-0.0061076225	0.0014699406249999991	-4.701377297794116E-4	1.3104500229779408E-4
249.68538	1607.9259	6777.0	-0.6415796	0.20523818	-0.006915168235294119	0.002259814705882353	-4.750269031141875E-5	4.646318122837377E-5
242.31161	1610.8442	6794.0	-0.62803155	0.21167591	7.969441176470608E-4	3.7869000000000016E-4	4.5365366782006936E-4	-1.1065439446366783E-4
234.69307	1614.6534	6811.0	-0.50829196	0.22837216	0.007043505294117647	9.821323529411762E-4	3.674447750865051E-4	3.549660899653977E-5
228.15468	1618.5636	6827.0	-0.3765515	0.24365276	0.00823377875	9.550375000000003E-4	7.439209099264707E-5	-1.6934283088234926E-6
220.11852	1622.4408	6844.0	-0.3758305	0.25121713	4.241176470588069E-5	4.449629411764715E-4	-4.8184511678200703E-4	-3.0004385813148752E-5
213.35179	1627.3241	6861.0	-0.39613813	0.2810876	-0.0011945664705882333	0.0017570864705882343	-7.276342560553612E-5	7.718373702422134E-5
208.84398	1632.234	6877.0	-0.3532795	0.30092677	0.002678664374999997	0.001239948125000001	2.420769278492644E-4	-3.232114659926458E-5
202.91403	1636.0573	6893.0	-0.3048531	0.28636947	0.0030266500000000023	-9.098312499999997E-4	2.1749101562500324E-5	-1.3436121093750005E-4
197.00433	1640.9957	6910.0	-0.28978452	0.27872175	8.863870588235293E-4	-4.4986588235294264E-4	-1.258978200692043E-4	2.7056786332179827E-5
191.21304	1644.858	6927.0	-0.30577666	0.261571	-9.407141176470582E-4	-0.001008867647058823	-1.074765397923875E-4	-3.288245674740473E-5
185.35023	1648.7665	6943.0	-0.3523665	0.23920244	-0.002911865000000003	-0.0013980350000000006	-1.2319693014705904E-4	-2.4322959558823595E-5
178.83937	1653.5803	6960.0	-0.38133842	0.252317	-0.001704230588235293	7.714447058823544E-4	7.103731833910058E-5	1.2761645328719735E-4
172.70049	1658.2996	6977.0	-0.38488814	0.2708929	-2.0880705882352814E-4	0.0010926999999999988	8.796608996539794E-5	1.889737024221437E-5
166.89597	1662.4027	6993.0	-0.38151702	0.2749933	2.1069500000000033E-4	2.5627500000000025E-4	2.621887867647053E-5	-5.2276562499999906E-5
162.12079	1666.2528	7010.0	-0.3375939	0.26775607	0.0025837129411764694	-4.2571941176470493E-4	1.3958929065743935E-4	-4.011731833910031E-5
156.28206	1670.7179	7026.0	-0.30689937	0.23966105	0.0019184081249999999	-0.0017559387500000016	-4.1581551011029346E-5	-8.313870863970604E-5
150.94241	1675.5432	7043.0	-0.29084355	0.2509491	9.444599999999999E-4	6.640029411764702E-4	-5.7291066176470585E-5	1.4234951124567484E-4
146.13074	1679.8693	7059.0	-0.3086992	0.27907386	-0.001115978125	0.0017577975000000017	-1.287773828125E-4	6.836215992647071E-5
139.86293	1684.758	7076.0	-0.33482882	0.3075978	-0.0015370364705882364	0.00167787882352941	-2.476813797577861E-5	-4.701098615917151E-6
133.88367	1691.1163	7093.0	-0.35696742	0.33866927	-0.0013022705882352913	0.0018277335294117675	1.3809757785467359E-5	8.8149826989622E-6
130.39284	1695.9108	7110.0	-0.30000377	0.33090788	0.003350802941176469	-4.565523529411785E-4	2.737102076124565E-4	-1.3436975778546742E-4
126.501434	1700.7478	7126.0	-0.2381821	0.3176546	0.0038638543749999997	-8.283299999999987E-4	3.206571461397066E-5	-2.323610294117626E-5
121.57726	1705.2819	7142.0	-0.21852079	0.30061585	0.001228831875000001	-0.0010649218749999995	-1.6468890624999992E-4	-1.478699218750005E-5
118.788315	1710.2117	7159.0	-0.18328208	0.28250715	0.0020728652941176457	-0.0010652176470588254	4.9649024653979106E-5	-1.7398356401524986E-8
115.96854	1715.063	7176.0	-0.17844948	0.27950886	2.842705882352953E-4	-1.7636999999999758E-4	-1.0521145328719709E-4	5.228515570934282E-5
113.01552	1720.9535	7192.0	-0.16783744	0.3096519	6.632524999999993E-4	0.0018839399999999971	2.3686369485294E-5	1.2876937499999968E-4
111.08971	1726.7308	7209.0	-0.11202416	0.3424835	0.0032831341176470592	0.001931270588235295	1.5411068339100354E-4	2.784152249135169E-6
109.1418	1731.7164	7225.0	-0.08364544	0.3598573	0.0017736699999999998	0.0010858624999999997	-9.434150735294122E-5	-5.283800551470596E-5
108.0	1736.6619	7242.0	-0.07332169	0.3300309	6.072794117647063E-4	-0.0017544941176470573	-6.861121107266434E-5	-1.6707980103806218E-4
107.0	1741.3007	7258.0	-0.04326223	0.27559358	0.0018787162499999998	-0.0034023325000000007	7.946480238970585E-5	-1.0298989889705896E-4
107.0	1745.4386	7275.0	-0.0011034862	0.23874915	0.0024799261058823527	-0.0021673194117647065	3.536528564013841E-5	7.264782871972319E-5
107.660515	1750.321	7292.0	0.03982173	0.24697222	0.0024073656588235294	4.8370999999999993E-4	-4.268261591695487E-6	1.559429065743945E-4
108.578575	1755.1571	7308.0	0.08722141	0.27611428	0.00296248	0.0018213787499999998	3.469464632352941E-5	8.360429687499999E-5
109.0	1760.5	7325.0	0.094360806	0.30325937	4.1996447058823564E-4	0.001596769999999999	-1.4955973702422145E-4	-1.321227941176475E-5
112.460144	1763.9203	7341.0	0.14869282	0.28093266	0.003395750875	-0.0013954193749999982	1.8598665027573527E-4	-1.8701183593749983E-4
115.86353	1767.8635	7358.0	0.20645504	0.24251252	0.003397777647058824	-0.002260008235294117	1.1922188581317734E-7	-5.0858168252595226E-5
118.72155	1770.3607	7375.0	0.23864985	0.17381667	0.001893812352941176	-0.004040932352941177	-8.846854671280282E-5	-1.0476024221453293E-4
121.65039	1774.6504	7391.0	0.24083443	0.16718177	1.3653624999999947E-4	-4.1468124999999995E-4	-1.0982975643382353E-4	2.2664069393382356E-4
124.49158	1777.4916	7408.0	0.20719205	0.16612194	-0.0019789635294117647	-6.234294117647127E-5	-1.2444116349480966E-4	2.0725782871972275E-5
128.37563	1780.1879	7424.0	0.20741533	0.17341986	1.3955000000001258E-5	4.5612000000000083E-4	1.2455740808823537E-4	3.2403933823529504E-5
132.28648	1783.1432	7441.0	0.23890075	0.1690802	0.0018520835294117638	-2.5527411764705854E-4	1.0812520761245662E-4	-4.18467128027682E-5
136.15384	1786.0769	7458.0	0.26115116	0.16752067	0.0013088476470588233	-9.173705882352962E-5	-3.1955051903114146E-5	9.619826989619348E-6
141.00688	1789.0023	7474.0	0.28193483	0.1595733	0.001298979375000002	-4.967106250000006E-4	-6.167670036763334E-7	-2.5310847886029433E-5
145.81436	1792.8143	7491.0	0.30792224	0.18754674	0.0015286711764705876	0.0016454964705882346	1.3511282439446212E-5	1.2601218209342562E-4
152.67937	1796.7861	7509.0	0.36878496	0.22895104	0.003381262222222221	0.002300238888888889	1.0292172476397964E-4	3.637457879448081E-5
160.2674	1800.6338	7524.0	0.45544848	0.25454462	0.005777567999999999	0.001706238666666667	1.5975371851851855E-4	-3.960001481481481E-5
168.06831	1804.5342	7541.0	0.52171546	0.26253107	0.0038980576470588253	4.6979117647058695E-4	-1.1055943252595143E-4	-7.273220530565177E-5
175.90964	1809.4548	7557.0	0.53955126	0.27891356	0.0011147374999999973	0.0010239056250000017	-1.7395750919117675E-4	3.463215303308842E-5
184.39426	1815.0366	7573.0	0.54114556	0.3083302	9.964375000000303E-5	0.0018385399999999996	-6.344335937499964E-5	5.091464843749987E-5
193.08638	1820.8518	7590.0	0.530602	0.36328962	-6.202094117647064E-4	0.0032329070588235282	-4.23443036332182E-5	8.202159169550168E-5
203.3772	1827.6887	7607.0	0.5760716	0.42076305	0.0026746823529411766	0.003380790000000003	1.9381716262975782E-4	8.698996539792627E-6
216.49077	1834.9946	7624.0	0.7112548	0.46004203	0.007951952941176468	0.0023105282352941154	3.104276816608995E-4	-6.295657439446397E-5
230.2225	1841.3811	7640.0	0.8613179	0.46173197	0.00937894375	1.0562125000000006E-4	8.918692555147075E-5	-1.378066865808822E-4
244.48112	1849.4177	7657.0	0.96408683	0.47098333	0.006045231176470587	5.441976470588227E-4	-1.9610073961937724E-4	2.579861159169545E-5
254.58109	1853.9487	7673.0	0.8726795	0.39108786	-0.005712958124999994	-0.004993466874999998	-7.348868313419112E-4	-3.461040326286763E-4
262.9684	1857.4841	7690.0	0.6286331	0.26160568	-0.0143556705882353	-0.007616598823529412	-5.083948507785475E-4	-1.5430187932525963E-4
273.05142	1862.4207	7707.0	0.46506828	0.20512381	-0.009621459999999997	-0.003322462941176472	2.7848297577854725E-4	2.5259622837370233E-4
283.90585	1868.4529	7724.0	0.4744207	0.24375154	5.501423529411749E-4	0.002272219411764706	5.983295501730101E-4	3.290989619377164E-4
295.39572	1873.1582	7740.0	0.6210637	0.29585025	0.009165187500000001	0.0032561693749999995	5.384403216911767E-4	6.149687270220585E-5
305.14362	1878.0574	7757.0	0.687503	0.32994214	0.003908194117647057	0.002005405294117648	-3.0923490484429083E-4	-7.357435769896186E-5
312.96115	1881.9805	7773.0	0.6080549	0.28430536	-0.004965506250000001	-0.0028522987499999992	-5.546062729779412E-4	-3.0360650275735294E-4
321.68796	1886.7659	7790.0	0.47858962	0.23021954	-0.007615604705882351	-0.003181518823529412	-1.5588814446366761E-4	-1.9365886678200757E-5
330.3117	1892.4839	7806.0	0.4322578	0.26767343	-0.002895738749999998	0.0023408681249999994	2.9499162224264704E-4	3.4514918428308825E-4
339.8242	1897.4121	7823.0	0.47661772	0.32226673	0.002609407058823529	0.003211370588235295	3.2383210640138393E-4	5.1206027249135034E-5
350.50574	1901.502	7839.0	0.58788586	0.3182544	0.0069542587499999975	-2.507706250000005E-4	2.715532306985293E-4	-2.1638382582720597E-4
361.30746	1906.1538	7856.0	0.6715174	0.28018162	0.00491950235294118	-0.0022395752941176453	-1.1969155276816574E-4	-1.1698850994809676E-4
370.53125	1910.177	7872.0	0.6701319	0.24088578	-8.659375000000247E-5	-0.0024559900000000016	-3.128810064338239E-4	-1.352591911764727E-5
380.6972	1915.0789	7889.0	0.65004766	0.24995872	-0.0011814258823529397	5.337023529411765E-4	-6.440189013840807E-5	1.7586425605536343E-4
389.0	1919.0	7905.0	0.56138706	0.26330528	-0.005541287499999999	8.341599999999987E-4	-2.724913511029412E-4	1.8778602941176386E-5
395.6778	1921.4194	7922.0	0.4345273	0.21613072	-0.007462338823529415	-0.0027749741176470574	-1.1300301903114212E-4	-2.1230200692041508E-4
402.41165	1924.353	7939.0	0.35231796	0.15226431	-0.0048358435294117656	-0.0037568476470588225	1.5449972318339113E-4	-5.7757266435986185E-5
409.12442	1926.281	7955.0	0.32803762	0.097915106	-0.0015175212500000007	-0.0033968252500000008	2.073951424632353E-4	2.2501399816176362E-5
416.92764	1929.4639	7972.0	0.38169685	0.09524173	0.0031564252941176474	-1.5725741176470618E-4	2.749380320069205E-4	1.9056281401384087E-4
425.7928	1932.1584	7988.0	0.49016845	0.14727536	0.006779475	0.003252101875	2.2644060661764704E-4	2.1308495542279412E-4
432.43942	1935.1465	8005.0	0.5065774	0.18535334	9.652323529411752E-4	0.002239881176470589	-3.4201427335640145E-4	-5.9542394031141815E-5
439.2822	1937.094	8021.0	0.45819	0.16277817	-0.003024212499999998	-0.0014109481250000003	-2.4934030330882334E-4	-2.2817683134191183E-4
446.14835	1940.0371	8038.0	0.39602438	0.15154153	-0.0036568011764705867	-6.609788235294113E-4	-3.721109861591698E-5	4.4115841262975826E-5
451.889	1942.9629	8055.0	0.34080303	0.14798452	-0.003248314705882353	-2.0923588235294114E-4	2.4028615916954928E-5	2.657311418685119E-5
457.534	1945.0	8071.0	0.31717774	0.16261038	-0.0014765806250000013	9.141162499999994E-4	1.1073338005514698E-4	7.020950827205878E-5
460.60876	1946.0	8088.0	0.258862	0.11214572	-0.003430337647058824	-0.0029685094117647055	-1.1492688365051897E-4	-2.2838974480968852E-4
463.53174	1946.0	8104.0	0.14814632	0.015892671	-0.006919729999999999	-0.0060158155625000004	-2.1808702205882344E-4	-1.9045663442095594E-4
465.73883	1946.7388	8121.0	0.07643551	-0.04666346	-0.00421828294117647	-0.003679772411764706	1.589086505190311E-4	1.3741430298442909E-4
467.6843	1946.0	8138.0	0.04996024	-0.064944215	-0.0015573688235294115	-0.0010753385294117648	1.565243598615917E-4	1.532019930795848E-4
468.0	1946.0	8153.0	0.056446765	-0.050915763	4.32435E-4	9.352301333333331E-4	1.326535882352941E-4	1.3403791084967318E-4
468.0	1946.0	8153.0	0.056446765	-0.050915763	0.0	0.0	0.0	0.0
