# Supplementary material for: Finger drawing on smartphone screens enables early Parkinson’s disease detection through hybrid 1D-CNN and BiGRU deep learning architecture
Source: PLoS One. 2025 Jul 14;20(7):e0327733. doi: 10.1371/journal.pone.0327733 (PMC12258557; doi:10.1371/journal.pone.0327733)
Supplement: S2 File — (ZIP) [file pone.0327733.s002.zip › Dataset/Wavy/healthy/036_HC_WAVE_R.txt]

553.0	136.0	0.0	0.0	0.0	0.0	0.0	0.0	0.0
570.81683	135.0	125.0	0.61486727	4.7305413E-5	0.00491893816	3.7844330399999996E-7	3.935150528E-5	3.027546432E-9
579.0	135.0	141.0	0.4263713	-8.255125E-6	-0.011780998124999997	-3.4725336249999997E-6	-0.0010437460178124999	-2.406860580625E-7
585.5	135.0	158.0	0.3077128	-7.473292E-6	-0.006979911764705882	4.5990176470588245E-8	2.8241684472318324E-4	2.069719883217993E-7
592.90875	135.0	174.0	0.32056928	2.0999874E-5	8.035300000000002E-4	1.779572875E-6	4.8646511029411764E-4	1.0834891865808824E-7
597.0	135.0	191.0	0.3531418	-1.24529115E-5	0.0019160305882352938	-1.967810911764706E-6	6.544121107266432E-5	-2.2043434039792387E-7
597.0	135.0	207.0	0.11193351	1.9703268E-6	-0.015075518125	9.0145239375E-7	-0.0010619717945772058	1.7932895659466912E-7
602.9273	137.30911	224.0	0.06611939	0.060836356	-0.0026949482352941175	0.0035784932748941178	7.282688170415226E-4	2.1044657779413929E-4
608.43445	139.1448	241.0	0.15294872	0.118729375	0.005107607647058824	0.0034054717058823528	4.58973875432526E-4	-1.0177739353633234E-5
615.8625	141.2156	257.0	0.39361694	0.16128531	0.015041763750000001	0.0026597459374999993	6.208847564338235E-4	-4.660786052389709E-5
621.28937	144.1929	274.0	0.4818833	0.18576255	0.005192138823529411	0.0014398376470588243	-5.793897015570935E-4	-7.175931120242206E-5
628.3022	146.10074	291.0	0.42237628	0.15716302	-0.003500412941176472	-0.0016823252941176477	-5.113265743944637E-4	-1.83656643598616E-4
633.9998	148.99994	307.0	0.3902577	0.17504573	-0.0020074112500000005	0.0011176693750000015	9.331260569852946E-5	1.749996668198531E-4
639.98596	151.99066	324.0	0.35139215	0.17514716	-0.00228620882352941	5.966470588234453E-6	-1.639985726643586E-5	-6.539428849480983E-5
645.7775	153.92584	341.0	0.33562633	0.1574198	-9.274011764705906E-4	-0.001042785882352941	7.992986159169526E-5	-6.169131487889267E-5
650.699	156.84949	357.0	0.32287893	0.15657307	-7.967124999999978E-4	-5.2920624999999374E-5	8.168042279412055E-6	6.186657858455885E-5
656.51776	160.67853	373.0	0.30571377	0.18795688	-0.0010728225000000008	0.001961488124999999	-1.725687500000019E-5	1.259005468749999E-4
663.07043	163.53522	390.0	0.3358678	0.20134816	0.0017737664705882352	7.877223529411768E-4	1.6744641003460213E-4	-6.904504541522484E-5
669.15375	166.43582	407.0	0.37514415	0.20092942	0.0023103735294117654	-2.46317647058824E-5	3.156512110726648E-5	-4.778553633217995E-5
675.0115	169.34097	423.0	0.39256194	0.19154847	0.0010886118749999993	-5.863093749999999E-4	-7.636010340073538E-5	-3.510485064338235E-5
679.76624	171.58875	440.0	0.3539634	0.15463278	-0.0022705023529411773	-0.0021715111764705882	-1.975949545847751E-4	-9.324716479238755E-5
685.5	175.0	457.0	0.30732197	0.15241283	-0.0027436135294117638	-1.3058529411764697E-4	-2.7830069204152143E-5	1.2005446366782008E-4
689.0	178.0	473.0	0.24675246	0.17449306	-0.0037855943749999996	0.0013800143750000004	-6.512380284926474E-5	9.441247931985296E-5
694.2615	179.42047	490.0	0.24381982	0.14993359	-1.7250823529411848E-4	-0.001444674705882353	2.125344788062283E-4	-1.6615818122837372E-4
698.9121	181.30405	506.0	0.257493	0.118597545	8.545737500000022E-4	-0.0019585028125000004	6.419262408088254E-5	-3.2114256663602967E-5
703.9554	184.6369	523.0	0.2875018	0.12778397	0.0017652235294117616	5.403779411764705E-4	5.3567634083044674E-5	1.4699298551038064E-4
709.91113	186.22778	539.0	0.33072922	0.121571735	0.002701713750000001	-3.882646874999998E-4	5.853063878676496E-5	-5.804016429227939E-5
714.6309	189.2103	556.0	0.3413765	0.16324984	6.263105882352962E-4	0.002451653235294118	-1.220825389273356E-4	1.6705399545847752E-4
720.4367	191.14557	573.0	0.3492596	0.15761654	4.63711764705881E-4	-3.3137058823529456E-4	-9.564636678200897E-6	-1.637072837370243E-4
725.17267	194.08633	589.0	0.33758542	0.15199353	-7.296362499999987E-4	-3.514381250000007E-4	-7.458425091911748E-5	-1.2542210477941353E-6
730.97906	196.98605	606.0	0.324507	0.15236884	-7.693188235294138E-4	2.2077058823530447E-5	-2.3342690311420663E-6	2.1971481401384186E-5
736.8593	199.90622	623.0	0.3318504	0.1782552	4.3196470588235296E-4	0.0015227270588235291	7.066373702422157E-5	8.827352941176463E-5
742.7128	202.80856	639.0	0.3573633	0.18617329	0.0015945562500000003	4.948806249999993E-4	7.266197150735296E-5	-6.424040211397062E-5
747.7196	205.8598	656.0	0.35270914	0.20145759	-2.737741176470599E-4	8.990764705882353E-4	-1.0990178633218001E-4	2.3776226211072708E-5
753.2611	209.50739	672.0	0.33173794	0.20737067	-0.001310699999999998	3.6956750000000094E-4	-6.480786764705863E-5	-3.309431066176465E-5
759.17163	212.44775	689.0	0.31958026	0.20255141	-7.151576470588237E-4	-2.834858823529423E-4	3.5031903114186717E-5	-3.841490484429078E-5
765.0064	215.6688	705.0	0.3391156	0.2061394	0.0012209587500000008	2.2424937500000082E-4	1.2100727481617653E-4	3.1733453584558947E-5
770.8742	219.24945	722.0	0.36080533	0.20094419	0.0012758664705882332	-3.0560058823529446E-4	3.2298659169548473E-6	-3.116764489619384E-5
775.7088	222.13922	739.0	0.34491605	0.1935684	-9.34663529411765E-4	-4.338699999999996E-4	-1.3003117647058813E-4	-7.545259515570891E-6
781.4459	225.96396	755.0	0.3174058	0.20160641	-0.0017193906249999974	5.023756250000008E-4	-4.904544347426452E-5	5.851535156250002E-5
787.34296	229.89532	772.0	0.3246805	0.23081797	4.279235294117628E-4	0.0017183270588235293	1.2631259731833884E-4	7.152655493079579E-5
794.2344	233.8229	788.0	0.38071224	0.24831155	0.00350198375	0.0010933487499999988	1.921287637867648E-4	-3.906114430147066E-5
802.3508	237.3377	805.0	0.45985708	0.25215963	0.004655578823529412	2.2635764705882539E-4	6.785853373702424E-5	-5.0999476643598435E-5
808.86896	241.57932	828.0	0.4813384	0.25351775	9.339704347826099E-4	5.904869565217229E-5	-1.6180906038029574E-4	-7.274302235071874E-6
814.7029	245.46857	838.0	0.4264803	0.22822437	-0.005485810000000002	-0.0025293379999999977	-6.419780434782612E-4	-2.58838669565217E-4
820.42633	248.14212	854.0	0.35606846	0.19488956	-0.00440074	-0.0020834256250000013	6.781687500000014E-5	2.786952343749978E-5
825.1492	252.1492	871.0	0.28808343	0.18988441	-0.003999119411764706	-2.944205882352933E-4	2.3624740484429053E-5	1.05235590397924E-4
831.1973	254.0658	888.0	0.28034532	0.1574086	-4.551829411764685E-4	-0.001910341764705882	2.084668512110728E-4	-9.50541868512111E-5
835.98865	256.99622	904.0	0.2842311	0.1416822	2.4286125000000033E-4	-9.829E-4	4.36277619485293E-5	5.796511029411762E-5
840.8744	260.8744	921.0	0.29429147	0.16309784	5.917864705882345E-4	0.0012597435294117638	2.052501297577848E-5	1.319202076124567E-4
846.5855	263.86182	937.0	0.30632496	0.20165953	7.520931249999988E-4	0.0024101056250000006	1.0019165900735268E-5	7.18976309742648E-5
851.5972	266.79865	954.0	0.3223279	0.2032143	9.413494117647071E-4	9.145705882352842E-5	1.11327227508652E-5	-1.3639109212802776E-4
856.499	270.49902	970.0	0.3089438	0.20740214	-8.365062500000006E-4	2.617400000000016E-4	-1.1111597886029424E-4	1.0642683823529574E-5
861.4329	273.43292	987.0	0.2992132	0.18509233	-5.723882352941164E-4	-0.001312341764705883	1.5536353806228484E-5	-9.25930449826991E-5
866.9499	276.29993	1004.0	0.29479393	0.17116618	-2.5995705882353123E-4	-8.19185294117647E-4	1.8378304498269717E-5	2.9009204152249186E-5
872.8107	279.60358	1020.0	0.32097757	0.19303012	0.0016364775000000005	0.00136649625	1.1852715992647073E-4	1.3660509650735293E-4
878.63354	283.08905	1037.0	0.36531645	0.19250166	0.0026081694117647074	-3.1085882352941665E-5	5.7158347750865116E-5	-8.22107136678201E-5
882.9565	285.4782	1053.0	0.34334427	0.18266799	-0.0013732612500000005	-6.146043749999993E-4	-2.4883941636029427E-4	-3.64699057904411E-5
886.42926	288.42926	1070.0	0.26764587	0.1802304	-0.00445284705882353	-1.4338764705882292E-4	-1.8115210640138406E-4	2.7718631055363318E-5
890.3238	292.64764	1087.0	0.19468138	0.19475234	-0.004292028823529413	8.542317647058814E-4	9.459896193771572E-6	5.868349480968849E-5
894.5935	296.5935	1103.0	0.17180242	0.22702987	-0.0014299349999999985	0.002017345625	1.788808639705884E-4	7.26946162683824E-5
898.46564	299.46564	1120.0	0.1914566	0.22140096	0.0011561282352941173	-3.311123529411757E-4	1.521213667820068E-4	-1.3814458693771621E-4
901.1689	303.3377	1137.0	0.19882926	0.2314166	4.3368588235294137E-4	5.891552941176466E-4	-4.2496608996539756E-5	5.413339100346014E-5
904.1058	306.2116	1153.0	0.17750238	0.19537899	-0.0013329300000000013	-0.002252350625	-1.1041349264705892E-4	-1.775941199448529E-4
908.17236	310.17236	1170.0	0.17882413	0.20099482	7.775000000000062E-5	3.303429411764699E-4	8.298117647058834E-5	1.5192315095155704E-4
910.01654	314.03308	1186.0	0.14965113	0.23208527	-0.0018233125000000003	0.0019431531250000012	-1.1881640625000005E-4	1.0080063648897071E-4
912.8137	316.81372	1203.0	0.14059801	0.21653077	-5.325364705882352E-4	-9.14970588235294E-4	7.592800173010383E-5	-1.6812492430795853E-4
915.9011	321.70343	1219.0	0.16153255	0.22894876	0.00130840875	7.761243749999994E-4	1.150590762867647E-4	1.0569343520220584E-4
918.8132	324.62634	1236.0	0.16916257	0.23019655	4.4882470588235383E-4	7.339941176470581E-5	-5.056376730103801E-5	-4.133676254325256E-5
920.7941	328.5882	1253.0	0.15644553	0.2266348	-7.48061176470589E-4	-2.0951470588235308E-4	-7.040505190311428E-5	-1.6642006920415227E-5
922.7462	331.4925	1269.0	0.12987441	0.21099332	-0.0016606950000000002	-9.77592499999999E-4	-5.7039613970588204E-5	-4.800486213235288E-5
924.67773	334.67773	1286.0	0.088977076	0.19305748	-0.0024057255294117645	-0.0010550494117647063	-4.3825325259515544E-5	-4.556288927335717E-6
926.60645	338.21283	1302.0	0.08650449	0.1728322	-1.5453662499999993E-4	-0.0012640800000000008	1.4069930652573528E-4	-1.3064411764705905E-5
928.0	340.54803	1319.0	0.093731746	0.18058805	4.25132705882353E-4	4.562264705882358E-4	3.4098195934256054E-5	1.0119449826989627E-4
929.5	344.0	1336.0	0.08317952	0.16585188	-6.207191764705881E-4	-8.668335294117643E-4	-6.152069896193772E-5	-7.782705882352942E-5
931.0	345.92334	1353.0	0.08000152	0.14492437	-1.8694117647058826E-4	-0.0012310300000000006	2.551635294117646E-5	-2.1423321799308014E-5
932.37805	349.7561	1369.0	0.0709244	0.16563153	-5.673200000000005E-4	0.0012941975000000001	-2.3773676470588263E-5	1.5782671875000004E-4
933.3282	352.65643	1385.0	0.06096829	0.18415558	-6.222568749999998E-4	0.0011577531250000009	-3.433554687499958E-6	-8.527773437499954E-6
934.0	355.27795	1402.0	0.056616437	0.20255744	-2.559913529411766E-4	0.001082462352941176	2.154503070934254E-5	-4.428868944636756E-6
935.0	359.35455	1418.0	0.04447812	0.21129155	-7.586448124999997E-4	5.458818749999993E-4	-3.1415841222426444E-5	-3.3536279871323543E-5
936.0	363.26337	1435.0	0.049418896	0.23533879	2.906338823529408E-4	0.0014145435294117645	6.172227616782003E-5	5.109774437716266E-5
937.0	367.10443	1452.0	0.050205864	0.24514134	4.6292235294117994E-5	5.766205882352953E-4	-1.4373038062283696E-5	-4.928958477508642E-5
938.0	372.0056	1468.0	0.053527206	0.28674138	2.0758387499999987E-4	0.0026000024999999986	1.0080727481617618E-5	1.2646136948529394E-4
938.98816	375.97632	1485.0	0.050927352	0.28972983	-1.5293258823529404E-4	1.7579117647059008E-4	-2.1206850778546703E-5	-1.426006660899652E-4
939.0	380.67828	1501.0	0.030640611	0.27000117	-0.0012679213125	-0.0012330412500000006	-6.968679526654413E-5	-8.805202665441192E-5
939.8166	385.4497	1518.0	0.014810126	0.28320992	-9.31205E-4	7.769852941176466E-4	1.9806841911764703E-5	1.1823685553633218E-4
940.0	389.54492	1535.0	0.016006265	0.2810508	7.036111764705876E-5	-1.2700705882353025E-4	5.891565397923875E-5	-5.3176020761245696E-5
940.0	394.4922	1551.0	0.004611555	0.2853555	-7.121693749999999E-4	2.6904374999999967E-4	-4.890815579044117E-5	2.475317555147062E-5
940.0	399.0564	1568.0	-0.0064437995	0.28408572	-6.503149705882353E-4	-7.469294117647048E-5	3.638494377162628E-6	-2.0219805363321772E-5
940.0	403.86383	1584.0	-0.008702048	0.2775227	-1.4114053125000004E-4	-4.1018874999999844E-4	3.18234024586397E-5	-2.0968488051470497E-5
939.4102	408.76935	1601.0	-0.025945377	0.2928593	-0.0010143134705882352	9.021529411764693E-4	-5.136311407871972E-5	7.719657006920398E-5
939.0	414.4001	1618.0	-0.034877274	0.3245295	-5.254057058823531E-4	0.0018629529411764729	2.8759280276816597E-5	5.6517647058823746E-5
937.5418	417.91638	1634.0	-0.0631695	0.29108912	-0.0017682641250000002	-0.002090023750000003	-7.767865119485295E-5	-2.4706104319852974E-4
936.5963	422.80743	1651.0	-0.0815639	0.27772933	-0.001082023529411764	-7.85869999999999E-4	4.0367093858131535E-5	7.671492647058848E-5
934.6578	426.6845	1668.0	-0.11411508	0.2425265	-0.001914775294117647	-0.0020707547058823523	-4.898539792387546E-5	-7.558145328719727E-5
934.0	430.5581	1684.0	-0.1074907	0.21662627	4.1402374999999995E-4	-0.0016187643749999998	1.4554994025735293E-4	2.8249395680147034E-5
930.5961	435.40387	1701.0	-0.14138262	0.24350215	-0.001993642352941176	0.0015809341176470583	-1.416274178200692E-4	1.8821755839100343E-4
928.8093	439.38135	1718.0	-0.14994566	0.2560863	-5.037082352941189E-4	7.402441176470581E-4	8.764318339100337E-5	-4.945235294117648E-5
926.88586	443.22827	1734.0	-0.14716975	0.24368322	1.7349437500000127E-4	-7.751924999999989E-4	4.232516314338251E-5	-9.471478860294106E-5
924.97064	448.088	1750.0	-0.13378654	0.2566359	8.364506249999987E-4	8.095424999999979E-4	4.143476562499984E-5	9.90459374999998E-5
921.14215	450.85785	1767.0	-0.16263056	0.22435756	-0.0016967070588235294	-0.001898725882352939	-1.4900927551903106E-4	-1.593099048442904E-4
919.12134	454.75732	1783.0	-0.16927928	0.21221155	-4.155449999999998E-4	-7.591256250000008E-4	8.00726286764706E-5	7.122501608455864E-5
916.14594	458.70813	1800.0	-0.19755569	0.21834983	-0.0016633182352941177	3.6107529411764683E-4	-7.339842560553635E-5	6.58941717128028E-5
913.42114	461.57886	1817.0	-0.17543097	0.19610623	0.0013014541176470597	-0.0013084470588235295	1.7439837370242218E-4	-9.820719723183391E-5
910.5009	465.49908	1833.0	-0.16096544	0.20062473	9.040956250000003E-4	2.8240625000000054E-4	-2.4834905790441214E-5	9.942833180147063E-5
907.5624	468.43762	1850.0	-0.16377464	0.20184271	-1.652470588235301E-4	7.164588235294162E-5	-6.290251081314885E-5	-1.2397668685121113E-5
904.3438	471.6562	1866.0	-0.20443377	0.18642898	-0.0025411956249999992	-9.633581250000009E-4	-1.4849678538602932E-4	-6.46877504595589E-5
900.81024	474.5949	1883.0	-0.20548835	0.18118143	-6.203411764705878E-5	-3.086794117647053E-4	1.458330298442906E-4	3.851051254325268E-5
897.92334	477.07666	1899.0	-0.2051679	0.1561885	2.0028124999999994E-5	-0.0015620581249999998	5.128890165441174E-6	-7.83361695772059E-5
894.01135	479.49432	1916.0	-0.21415964	0.13543041	-5.289258823529427E-4	-0.0012210641176470592	-3.229141219723193E-5	2.005847102076121E-5
890.1699	482.41504	1934.0	-0.23165657	0.14965545	-9.720516666666664E-4	7.902799999999997E-4	-2.4618099128540202E-5	1.1174133986928105E-4
887.2526	484.37366	1949.0	-0.21570684	0.13279158	0.001063315333333333	-0.0011242580000000002	1.356911333333333E-4	-1.2763586666666665E-4
884.6742	485.0	1967.0	-0.18808362	0.083815105	0.0015346233333333335	-0.0027209152777777773	2.618377777777781E-5	-8.87031820987654E-5
880.52264	488.47736	1983.0	-0.19486347	0.09067966	-4.2374062500000025E-4	4.2903468749999965E-4	-1.2239774739583337E-4	1.9687187282986106E-4
875.4772	489.0	1999.0	-0.24003522	0.08294482	-0.002823234374999999	-4.8342749999999955E-4	-1.4996835937499992E-4	-5.702888671874995E-5
869.60455	492.13184	2016.0	-0.34101596	0.12550387	-0.005940043529411765	0.002503473529411764	-1.83341714965398E-4	1.7570006055363314E-4
864.8442	493.07788	2032.0	-0.38052443	0.11265735	-0.002469279375000001	-8.029074999999991E-4	2.1692275965073525E-4	-2.066488143382352E-4
859.9673	495.01636	2049.0	-0.3584609	0.10010443	0.0012978547058823528	-7.3840705882353E-4	2.2159612240484436E-4	3.794143598615833E-6
855.12354	496.93823	2066.0	-0.30769417	0.089331485	0.00298627823529412	-6.337026470588231E-4	9.931903114186865E-5	6.15908304498276E-6
850.3359	497.88806	2082.0	-0.2585799	0.091623254	0.003069641875000001	1.4323556249999994E-4	5.210227481617567E-6	4.855863809742644E-5
846.28534	499.8573	2099.0	-0.25045565	0.08463128	4.778970588235294E-4	-4.11292588235294E-4	-1.5245557742214538E-4	-3.261930298442906E-5
841.4653	501.76733	2115.0	-0.26526633	0.10587778	-9.256675000000013E-4	0.00132790625	-8.772278492647067E-5	1.0869992738970588E-4
836.54236	502.72882	2132.0	-0.27996472	0.08965616	-8.646111764705885E-4	-9.542129411764709E-4	3.591548442906633E-6	-1.342423053633218E-4
832.61707	504.69147	2148.0	-0.27035245	0.09627536	6.007668749999986E-4	4.1370000000000035E-4	9.15861282169117E-5	8.549455882352945E-5
828.0809	505.6397	2165.0	-0.25433838	0.082796216	9.420041176470616E-4	-7.928908235294116E-4	2.0072778979238993E-5	-7.097593079584776E-5
823.88763	507.5562	2181.0	-0.2560919	0.07866503	-1.0959500000000053E-4	-2.5819912500000056E-4	-6.572494485294138E-5	3.341823115808819E-5
819.99396	508.503	2199.0	-0.23491338	0.081312776	0.0011765844444444433	1.4709700000000036E-4	7.145441358024688E-5	2.251645138888894E-5
816.0618	509.0	2215.0	-0.23070534	0.06015483	2.6300249999999976E-4	-0.0013223716250000002	-5.709887152777772E-5	-9.184178906250004E-5
810.8425	511.3858	2232.0	-0.2574126	0.06965886	-0.001571015294117646	5.590605882352944E-4	-1.0788339965397916E-4	1.1067248313148791E-4
805.9661	511.0	2248.0	-0.28590843	0.04514796	-0.001780989375	-0.0015319312500000001	-1.312338005514712E-5	-1.306869898897059E-4
802.387	512.0	2265.0	-0.29168212	0.03197667	-3.396288235294116E-4	-7.747817647058825E-4	8.478591479238755E-5	4.453820501730104E-5
798.58075	513.0	2281.0	-0.25728062	0.04315369	0.0021500937499999984	6.985637500000002E-4	1.5560766084558812E-4	9.208409466911766E-5
793.5988	514.0	2298.0	-0.24503967	0.046793953	7.200558823529428E-4	2.1413311764705868E-4	-8.411987456747386E-5	-2.849591955017303E-5
789.74915	515.0836	2314.0	-0.23377821	0.050917365	7.038412500000001E-4	2.5771325E-4	-1.0134145220589224E-6	2.723758272058832E-6
785.905	516.0475	2331.0	-0.2494531	0.06436291	-9.220523529411779E-4	7.909144117647056E-4	-9.564080017301048E-5	3.136477422145327E-5
782.1044	517.0	2348.0	-0.24971966	0.06493182	-1.567999999999994E-5	3.34652941176474E-5	5.3316020761245766E-5	-4.455583044982696E-5
778.1794	517.9103	2364.0	-0.22761433	0.059112057	0.0013815831250000004	-3.637351874999999E-4	8.732894531250002E-5	-2.4825030101102956E-5
774.29095	518.8545	2381.0	-0.22016487	0.055064492	4.382035294117642E-4	-2.380920588235296E-4	-5.549291738754331E-5	7.39077227508649E-6
770.36957	520.0	2397.0	-0.23015587	0.06307482	-6.244375E-4	5.006455000000003E-4	-6.641506433823527E-5	4.6171097426470614E-5
766.519	521.0	2414.0	-0.23638661	0.07036274	-3.665141176470579E-4	4.2870117647058763E-4	1.5171963667820122E-5	-4.232019031141919E-6
762.59357	522.70325	2430.0	-0.23601623	0.08310105	2.3148750000000218E-5	7.961443750000002E-4	2.4353929227941133E-5	2.2965199908088284E-5
758.70483	524.0	2447.0	-0.23394625	0.09586384	1.2176352941176465E-4	7.507523529411771E-4	5.800869377162613E-6	-2.670118944636652E-6
755.81793	525.591	2464.0	-0.20899716	0.09555163	0.0014675935294117652	-1.836529411764748E-5	7.916647058823532E-5	-4.524221453287203E-5
752.0	527.5	2480.0	-0.19872692	0.11151289	6.418899999999991E-4	9.975787500000003E-4	-5.160647058823538E-5	6.349650275735299E-5
749.11584	529.4421	2497.0	-0.17777188	0.12205335	0.0012326494117647063	6.200270588235295E-4	3.4750553633218064E-5	-2.2208923010380636E-5
745.2177	531.3911	2513.0	-0.19549885	0.12498415	-0.0011079356250000005	1.8317499999999983E-4	-1.4628656479779417E-4	-2.7303253676470603E-5
741.3132	533.34344	2530.0	-0.22925067	0.1326773	-0.0019854011764705876	4.525382352941174E-4	-5.161562067474042E-5	1.584489619377162E-5
736.3964	535.3018	2547.0	-0.28437415	0.12060162	-0.0032425576470588237	-7.103341176470583E-4	-7.395038062283742E-5	-6.840425605536328E-5
731.5059	537.2471	2563.0	-0.31599152	0.11799172	-0.001976085625000002	-1.6311875000000076E-4	7.915450137867635E-5	3.4200960477941096E-5
726.5632	540.4368	2580.0	-0.32640746	0.14538999	-6.127023529411739E-4	0.0016116629411764708	8.019901600346049E-5	1.0439892301038068E-4
720.6125	542.12915	2596.0	-0.34070578	0.15275183	-8.936450000000019E-4	4.601150000000005E-4	-1.755891544117675E-5	-7.197174632352939E-5
714.84393	545.052	2613.0	-0.3578132	0.170541	-0.0010063188235294109	0.001046421764705882	-6.627871972318172E-6	3.448863321799303E-5
708.98114	547.0063	2629.0	-0.37356648	0.15316798	-9.845799999999988E-4	-0.0010858137499999993	1.3586764705882548E-6	-1.3326471966911758E-4
704.2835	549.81104	2646.0	-0.34992933	0.13977553	0.0013904205882352939	-7.877911764705883E-4	1.397059169550172E-4	1.753073961937712E-5
698.52124	551.82623	2663.0	-0.32407886	0.13516246	0.0015206158823529387	-2.7135705882352923E-4	7.658546712802634E-6	3.0378477508650533E-5
693.40234	553.7988	2679.0	-0.31240296	0.13149272	7.29743750000001E-4	-2.293587500000003E-4	-4.94295082720586E-5	2.6248943014705586E-6
688.5208	556.0	2696.0	-0.30247122	0.12920329	5.842200000000013E-4	-1.34672352941177E-4	-8.56022058823528E-6	5.569788062283723E-6
684.54443	557.7278	2713.0	-0.2684523	0.110454515	0.002001112941176471	-0.0011028691176470586	8.334664359861589E-5	-5.6952750865051857E-5
679.981	559.673	2729.0	-0.23517396	0.09551394	0.0020798962499999993	-9.337859374999999E-4	4.923956801470512E-6	1.056769875919117E-5
674.8177	561.0	2746.0	-0.25132152	0.09916246	-9.498564705882372E-4	2.1461882352941108E-4	-1.7822074826989628E-4	6.755322123702418E-5
669.31885	563.0	2762.0	-0.30242956	0.09417375	-0.003194252499999998	-3.117943749999996E-4	-1.4027475183823503E-4	-3.290082490808817E-5
663.56	564.48	2779.0	-0.35587513	0.089714535	-0.0031438570588235293	-2.623067647058825E-4	2.964437716262857E-6	2.911035899653946E-6
659.089	566.4555	2796.0	-0.35304913	0.09905441	1.6623529411764678E-4	5.494044117647057E-4	1.947113148788927E-4	4.774771626297578E-5
653.84314	567.0	2812.0	-0.30918133	0.08334476	0.0027417375000000008	-9.818531249999995E-4	1.6096888786764713E-4	-9.570359604779408E-5
649.1167	568.0	2828.0	-0.28072894	0.05969476	0.0017782743749999996	-0.0014781250000000003	-6.021644531250007E-5	-3.101699218750005E-5
645.5707	570.21466	2845.0	-0.23886015	0.06151243	0.0024628699999999994	1.0692176470588237E-4	4.027033088235293E-5	9.323804498269898E-5
640.45404	571.182	2862.0	-0.25023285	0.06515093	-6.689823529411773E-4	2.1402941176470563E-4	-1.842266089965398E-4	6.300449826989604E-6
635.6311	572.123	2878.0	-0.27734944	0.06573101	-0.0016947868749999997	3.625500000000066E-5	-6.41127826286764E-5	-1.111090073529406E-5
631.7999	573.0	2895.0	-0.26649714	0.07034065	6.38370588235293E-4	2.7115529411764693E-4	1.3724455666089957E-4	1.3817664359861546E-5
628.0416	574.0	2911.0	-0.25552288	0.05495614	6.858912500000008E-4	-9.615318750000003E-4	2.9700413602942385E-6	-7.704294806985294E-5
624.0095	575.99524	2928.0	-0.22838709	0.06742248	0.0015962229411764718	7.333141176470592E-4	5.354892301038065E-5	9.969682309688586E-5
619.05457	576.9727	2945.0	-0.23381911	0.08287626	-3.195305882352947E-4	9.090458823529404E-4	-1.1269138408304508E-4	1.033716262975772E-5
615.262	577.869	2962.0	-0.2556018	0.07005362	-0.0012813347058823526	-7.542729411764704E-4	-5.657671280276812E-5	-9.784228373702417E-5
611.41	579.0	2978.0	-0.25667736	0.07342307	-6.722250000000193E-5	2.1059062499999975E-4	7.588201286764692E-5	6.030397288602938E-5
606.73346	580.0	2994.0	-0.24653937	0.061409637	6.336243750000008E-4	-7.508395624999994E-4	4.380292968750017E-5	-6.0089386718749946E-5
602.6042	580.6979	3011.0	-0.25354442	0.03837992	-4.120617647058815E-4	-0.001354689235294118	-6.151094939446367E-5	-3.5520568987889335E-5
597.0648	581.0	3028.0	-0.28771278	0.034347214	-0.0020099035294117652	-2.3721799999999981E-4	-9.399069204152257E-5	6.573360207612461E-5
592.2792	582.0	3044.0	-0.3248069	0.027557125	-0.0023183825000000005	-4.2438056250000016E-4	-1.9279935661764704E-5	-1.1697660156250022E-5
586.9509	583.0	3060.0	-0.33791208	0.043535374	-8.190737499999996E-4	9.986405625000002E-4	9.370679687500006E-5	8.893882031250002E-5
581.61597	583.46136	3078.0	-0.3307911	0.043665275	3.9560999999999996E-4	7.2167222222223176E-6	6.748243055555554E-5	-5.507910223765433E-5
575.83997	584.0	3094.0	-0.34717178	0.043440174	-0.0010237924999999988	-1.4068812500000333E-5	-8.871265624999993E-5	-1.3303459201389156E-6
571.00006	585.3333	3111.0	-0.32135624	0.048378956	0.0015185611764705865	2.905165882352943E-4	1.495502162629756E-4	1.7916788278546742E-5
565.12744	586.29083	3127.0	-0.33956516	0.05171455	-0.0011380574999999976	2.0847462499999983E-4	-1.660386672794115E-4	-5.127622702205904E-6
560.6012	587.1994	3144.0	-0.31997725	0.06638101	0.001152229999999999	8.627329411764709E-4	1.3472279411764685E-4	3.84857833044983E-5
555.64856	588.1757	3161.0	-0.29575533	0.07178495	0.0014248188235294122	3.178788235294115E-4	1.603463667820077E-5	-3.205024221453291E-5
551.8155	589.0	3177.0	-0.250587	0.07257457	0.0028230206249999987	4.93512500000003E-5	8.738761259191165E-5	-1.67829733455882E-5
546.888	590.0	3193.0	-0.23436011	0.061506163	0.0010141806249999996	-6.917754375000001E-4	-1.1305249999999994E-4	-4.632041796875003E-5
543.0712	591.96436	3210.0	-0.23033385	0.08047595	2.36838823529412E-4	0.0011158698235294118	-4.572598832179927E-5	1.063320741782007E-4
537.27527	592.90826	3226.0	-0.28226328	0.08232525	-0.003245589375	1.1558124999999989E-4	-2.1765176240808823E-4	-6.251803584558824E-5
532.39905	594.0	3243.0	-0.3179256	0.083550915	-0.002097783529411763	7.209794117647063E-5	6.751799091695512E-5	-2.557841695501721E-6
527.42456	595.0	3260.0	-0.33665475	0.07473885	-0.0011017147058823545	-5.183567647058828E-4	5.8592283737024026E-5	-3.4732629757785496E-5
521.70435	596.0	3277.0	-0.3322846	0.05486485	2.5706764705882453E-4	-0.0011690588235294115	7.99283737024223E-5	-3.827659169550169E-5
515.94086	597.0	3293.0	-0.35259104	0.04608764	-0.0012691525000000023	-5.48575625E-4	-9.538875919117668E-5	3.8780199908088216E-5
510.04636	598.65125	3310.0	-0.35496637	0.06582491	-1.3972529411764432E-4	0.0011610158823529412	6.643689446366812E-5	1.005642063148789E-4
505.2271	599.59094	3327.0	-0.3492764	0.07491566	3.347041176470582E-4	5.347499999999996E-4	2.7907612456747206E-5	-3.683916955017303E-5
499.32535	601.0	3343.0	-0.33446363	0.08762694	9.257981249999984E-4	7.944550000000003E-4	3.694337545955876E-5	1.6231562500000044E-5
494.59396	602.4687	3359.0	-0.30220914	0.085605696	0.0020159056250000015	-1.2632775000000034E-4	6.813171875000019E-5	-5.754892187500004E-5
490.08466	604.45764	3376.0	-0.2816988	0.101982534	0.0012064905882352918	9.633434117647062E-4	-4.761264922145351E-5	6.409830363321804E-5
485.32483	605.3376	3392.0	-0.27106336	0.08772318	6.647150000000032E-4	-8.912096250000001E-4	-3.386097426470554E-5	-1.1590956479779415E-4
480.02438	606.0	3409.0	-0.2724995	0.07508841	-8.447882352941354E-5	-7.432217647058826E-4	-4.4070224913495106E-5	8.70516825259515E-6
475.30243	608.23254	3426.0	-0.2758987	0.078759484	-1.9995294117647008E-4	2.1594552941176531E-4	-6.792595155709208E-6	5.642160553633223E-5
470.54565	609.0	3442.0	-0.2954625	0.07282066	-0.0012227375000000013	-3.711765000000006E-4	-6.39240349264707E-5	-3.669512683823537E-5
465.83337	611.0833	3459.0	-0.30188906	0.09373378	-3.7803294117646883E-4	0.0012301835294117652	4.968850346020779E-5	9.41976487889274E-5
459.7806	613.0731	3475.0	-0.32744125	0.1172041	-0.0015970118750000019	0.0014668950000000002	-7.618618336397082E-5	1.4794466911764685E-5
454.9876	614.0062	3492.0	-0.32767433	0.097681895	-1.3710588235293919E-5	-0.0011483650000000001	9.31353698096887E-5	-1.538388235294118E-4
449.09766	615.96747	3509.0	-0.3406661	0.093387626	-7.642217647058832E-4	-2.526040588235296E-4	-4.414771626297584E-5	5.269182006920415E-5
443.40335	617.86554	3525.0	-0.34807098	0.111791044	-4.628049999999967E-4	0.0011502136250000003	1.8838547794117906E-5	8.767610523897062E-5
438.3474	619.8263	3542.0	-0.344252	0.1152407	2.246458823529395E-4	2.0292094117647033E-4	4.043828719723154E-5	-5.572309904844294E-5
432.70966	621.7634	3558.0	-0.32453436	0.1325098	0.0012323524999999988	0.0010793187500000006	6.29816636029412E-5	5.477486305147064E-5
427.51785	623.0	3575.0	-0.32677978	0.11621624	-1.3208352941176458E-4	-9.584447058823537E-4	-8.02609429065743E-5	-1.1986843858131495E-4
422.6466	624.6767	3591.0	-0.29860342	0.08393182	0.0017610225000000007	-0.0020177762499999996	1.1831912683823533E-4	-6.620822150735288E-5
418.74597	626.0	3608.0	-0.26360914	0.078665756	0.002058487058823529	-3.0976847058823535E-4	1.749791522491342E-5	1.0047104584775084E-4
414.87735	627.56134	3624.0	-0.2222271	0.071592286	0.0025863775000000006	-4.420918749999999E-4	3.299315257352948E-5	-8.270212775735284E-6
409.51904	629.49365	3641.0	-0.22258393	0.09364711	-2.0990000000000143E-5	0.0012973425882352942	-1.5337455882352946E-4	1.0231967430795848E-4
403.68256	631.43915	3658.0	-0.296313	0.120003514	-0.004337004117647057	0.001550376705882353	-2.5388318339100333E-4	1.4884359861591696E-5
397.76706	633.411	3674.0	-0.37797838	0.12669392	-0.005104086250000001	4.181503749999989E-4	-4.794263327205896E-5	-7.076414568014713E-5
392.1406	636.2865	3691.0	-0.40975448	0.16410099	-0.001869182352941175	0.002200415882352942	1.902884645328721E-4	1.0483914749134958E-4
386.14087	638.2864	3708.0	-0.39323533	0.15389374	9.71714705882352E-4	-6.004264705882353E-4	1.6711159169550158E-4	-1.647554325259516E-4
380.35812	641.4279	3724.0	-0.3564519	0.1623498	0.0022989643750000004	5.285037499999992E-4	8.295310431985303E-5	7.055813878676466E-5
374.53354	643.1555	3741.0	-0.34479618	0.15006241	6.85630588235293E-4	-7.227876470588224E-4	-9.490198745674749E-5	-7.360537629757774E-5
367.66083	646.11304	3757.0	-0.38412607	0.1568409	-0.0024581181249999987	4.236556249999999E-4	-1.9648429457720573E-4	7.16527045036764E-5
360.90784	649.023	3774.0	-0.40942213	0.17511617	-0.0014880035294117652	0.0010750158823529402	5.706556444636668E-5	3.831530925605531E-5
355.06293	652.95807	3791.0	-0.408984	0.20531349	2.5772352941175356E-5	0.0017763129411764705	8.904564013840826E-5	4.125276816609001E-5
348.28632	655.80914	3807.0	-0.40555525	0.21028918	2.1429687500000225E-4	3.109806250000003E-4	1.178278262867668E-5	-9.158326976102939E-5
341.3288	658.8904	3824.0	-0.40617156	0.21689029	-3.625352941176522E-5	3.883005882352954E-4	-1.4738259083045145E-5	4.548233131487946E-6
333.8156	662.5922	3840.0	-0.42665416	0.20306522	-0.001280162500000001	-8.640668750000014E-4	-7.774431066176474E-5	-7.827296645220605E-5
325.9849	666.50757	3857.0	-0.4701482	0.22059423	-0.0025584729411764714	0.0010311182352941183	-7.519473183391001E-5	1.1148147707612468E-4
318.15927	669.42035	3873.0	-0.5000363	0.21185848	-0.0018680062499999983	-5.459843750000009E-4	4.315416819852957E-5	-9.856891314338245E-5
310.42487	671.6438	3890.0	-0.49682647	0.18739596	1.8881352941176288E-4	-0.0014389717647058816	1.2098939878892714E-4	-5.252866998269886E-5
302.60645	674.5984	3907.0	-0.48681572	0.14941898	5.888676470588242E-4	-0.00223394	2.3532595155709493E-5	-4.676283737024225E-5
294.8443	677.53894	3923.0	-0.47100863	0.13714541	9.879431250000015E-4	-7.670981250000007E-4	2.4942217371323577E-5	9.167761718749994E-5
288.63632	680.9091	3940.0	-0.43289676	0.1673054	0.0022418747058823526	0.0017741170588235293	7.37606812283736E-5	1.4948324610726646E-4
280.39243	683.8038	3957.0	-0.428579	0.19350493	2.539858823529414E-4	0.0015411488235294118	-1.1693463667820065E-4	-1.3704013840830447E-5
273.57202	686.357	3973.0	-0.41405192	0.19443324	9.079424999999981E-4	5.801937500000097E-5	4.087228860294105E-5	-9.269559053308817E-5
265.8011	689.29974	3990.0	-0.4344709	0.1756868	-0.0012011164705882339	-0.0011027317647058826	-1.2406229238754306E-4	-6.827947880622845E-5
258.3169	693.4554	4006.0	-0.46963957	0.19741775	-0.002198041875000001	0.001358184375	-6.230783777573543E-5	1.5380725873161767E-4
251.35707	696.4286	4023.0	-0.45889574	0.1997516	6.319900000000006E-4	1.3728529411764697E-4	1.664724632352942E-4	-7.181759299307959E-5
244.55286	699.14905	4039.0	-0.41419896	0.19701816	0.0027935487499999995	-1.7084000000000023E-4	1.3509742187499992E-4	-1.925783088235295E-5
237.73547	703.17633	4056.0	-0.38927755	0.21051846	0.0014659652941176457	7.941352941176466E-4	-7.809314446366787E-5	5.67632525951557E-5
231.979	707.021	4073.0	-0.34859124	0.21681201	0.0023933123529411766	3.7020882352941227E-4	5.454982698961947E-5	-2.493685121107261E-5
225.12053	710.9196	4089.0	-0.3636626	0.242057	-9.419599999999986E-4	0.0015778118749999997	-2.0845452205882345E-4	7.547519071691171E-5
219.31557	715.7896	4106.0	-0.35843423	0.29255036	3.075511764705872E-4	0.0029701976470588244	7.350065743944622E-5	8.190504541522499E-5
214.49799	719.668	4122.0	-0.31828406	0.29445633	0.0025093856250000025	1.1912312499999869E-4	1.3761465303308845E-4	-1.781921576286766E-4
210.44225	723.55774	4139.0	-0.2619142	0.25751284	0.0033158741176470587	-0.0021731464705882332	4.744049956747389E-5	-1.3483938797577834E-4
204.7572	728.4952	4155.0	-0.24177836	0.25731185	0.0012584899999999993	-1.256187500000075E-5	-1.285865073529412E-4	1.3503653722426453E-4
199.90553	732.3963	4172.0	-0.25615475	0.2571853	-8.456699999999993E-4	-7.444117647059003E-6	-1.2377411764705873E-4	3.010445501730439E-7
194.11722	736.2552	4189.0	-0.3182402	0.24478792	-0.0036520852941176463	-7.292576470588244E-4	-1.650832525951557E-4	-4.245961937716267E-5
188.85608	740.1439	4205.0	-0.35718313	0.23750617	-0.0024339331250000026	-4.551093750000002E-4	7.613451056985273E-5	1.713426700367651E-5
183.5	744.0	4222.0	-0.34445742	0.2184307	7.485711764705883E-4	-0.0011220864705882344	1.8720613538062298E-4	-3.9233946799307895E-5
178.09889	746.9011	4238.0	-0.32765377	0.19178219	0.0010502281250000002	-0.0016655318750000009	1.8853559283088243E-5	-3.3965337775735405E-5
174.16652	750.8335	4255.0	-0.28950658	0.19919191	0.0022439523529411763	4.358658823529417E-4	7.021907223183389E-5	1.236116327854672E-4
169.30495	753.69507	4272.0	-0.26134294	0.18014784	0.0016566847058823524	-0.0011202394117647058	-3.4545155709342584E-5	-9.15356055363322E-5
164.37479	756.62524	4288.0	-0.26636666	0.16725871	-3.139824999999971E-4	-8.055706249999999E-4	-1.2316670036764685E-4	1.9666799172794115E-5
160.59784	759.40216	4305.0	-0.23909666	0.16405469	0.001604117647058823	-1.8847176470588247E-4	1.1282942041522471E-4	3.62999329584775E-5
156.74869	762.2513	4321.0	-0.22715066	0.1664598	7.46624999999999E-4	1.5031937499999926E-4	-5.3593290441176494E-5	2.1174446231617606E-5
153.83685	764.08154	4338.0	-0.18404926	0.1426375	0.002535376470588236	-0.0014013117647058819	1.0522067474048454E-4	-9.127241998269889E-5
150.9596	767.0808	4354.0	-0.15373842	0.14448781	0.0018944275000000003	1.1564437499999962E-4	-4.0059310661764736E-5	9.480975873161759E-5
148.03584	768.9642	4371.0	-0.14937745	0.13273142	2.5652764705882307E-4	-6.915523529411768E-4	-9.634705017301043E-5	-4.7482160467128026E-5
145.07677	771.9232	4388.0	-0.1555114	0.14671522	-3.6082058823529406E-4	8.225764705882363E-4	-3.6314602076124537E-5	8.906640138408312E-5
142.10028	775.79944	4404.0	-0.16463965	0.18990761	-5.705156250000003E-4	0.002699524375	-1.3105939797794139E-5	1.1730924402573522E-4
139.18474	779.6305	4421.0	-0.17164445	0.24158922	-4.120470588235297E-4	0.0030400947058823523	9.321680363321797E-6	2.0033548875432497E-5
136.24884	783.5023	4437.0	-0.17711239	0.26445878	-3.417462500000003E-4	0.0014293475000000007	4.3938005514705905E-6	-1.0067170036764697E-4
133.2861	787.42773	4454.0	-0.17548698	0.2763103	9.561235294117774E-5	6.971482352941179E-4	2.5726976643598707E-5	-4.307054498269898E-5
131.34737	791.9579	4471.0	-0.14960594	0.26187718	0.0015224141176470585	-8.490070588235307E-4	8.392951557093416E-5	-9.095031141868522E-5
129.38817	795.6118	4488.0	-0.11469366	0.26035458	0.0020536635294117643	-8.956470588235207E-5	3.124996539792387E-5	4.467307958477521E-5
127.44675	799.6598	4504.0	-0.09170124	0.24128222	0.00143702625	-0.0011920225000000007	-3.853982996323527E-5	-6.890361213235304E-5
125.54102	802.459	4520.0	-0.087494664	0.2158298	2.629110000000002E-4	-0.0015907762500000002	-7.338220312499998E-5	-2.4922109374999972E-5
125.0	807.8113	4537.0	-0.06943609	0.23683275	0.001062269058823529	0.0012354676470588248	4.702106228373699E-5	1.6624964100346029E-4
124.0	811.7064	4554.0	-0.049107634	0.24736844	0.0011957915294117652	6.197464705882345E-4	7.8542629757786E-6	-3.6218892733564134E-5
123.0	816.8871	4571.0	-0.028427681	0.28674832	0.0012164678235294117	0.0023164635294117652	1.216252595155679E-6	9.980688581314887E-5
122.0	821.7302	4587.0	-0.029459553	0.30062687	-6.449199999999998E-5	8.674093749999993E-4	-8.005998897058823E-5	-9.056588465073537E-5
122.0	825.38525	4603.0	-0.014164988	0.29030755	9.559103125E-4	-6.449574999999978E-4	6.377514453125E-5	-9.452292968749982E-5
122.0	829.2383	4620.0	0.0045515504	0.24676171	0.0011009728470588234	-0.0025615200000000016	8.533090268166087E-6	-1.1273897058823552E-4
121.0	833.1227	4637.0	-0.00486806	0.22164029	-5.540947294117647E-4	-0.0014777305882352945	-9.735691626297578E-5	6.375231833910042E-5
121.0	837.0476	4653.0	-0.009021548	0.2057226	-2.595930000000001E-4	-9.94855624999999E-4	1.840635808823529E-5	3.0179685202205966E-5
121.0	841.89905	4670.0	-0.011217545	0.2386053	-1.2917629411764706E-4	0.0019342764705882346	7.671570934256059E-6	1.7230188797577844E-4
121.0	846.58105	4686.0	7.8082725E-4	0.28796485	7.49898265625E-4	0.003084971875	5.494215998391544E-5	7.191846277573535E-5
121.81178	850.62354	4703.0	0.03026679	0.29736862	0.0017344683970588234	5.531629411764693E-4	5.791589008434255E-5	-1.489299372837371E-4
122.78168	855.56335	4720.0	0.05993829	0.2978669	0.0017453823529411765	2.9310588235295152E-5	6.419974048442983E-7	-3.08148442906573E-5
124.0	859.44495	4736.0	0.092978306	0.26778388	0.002065001	-0.001880188750000001	1.9976165441176465E-5	-1.1934370863970601E-4
125.68858	863.3772	4753.0	0.11370705	0.23408577	0.0012193378823529416	-0.001982241764705881	-4.974488927335637E-5	-6.003118512110596E-6
126.61289	867.2258	4769.0	0.10561015	0.22132401	-5.060562500000003E-4	-7.976100000000007E-4	-1.0783713327205887E-4	7.403948529411753E-5
128.56435	870.56433	4786.0	0.09948726	0.20970266	-3.6017000000000037E-4	-6.836088235294103E-4	8.581544117647052E-6	6.7059515570935524E-6
130.49014	873.98035	4803.0	0.1151807	0.1839243	9.231435294117648E-4	-0.0015163741176470588	7.548903114186854E-5	-4.8986193771626384E-5
131.44363	876.8872	4819.0	0.09868051	0.17080235	-0.0010312618749999999	-8.201218750000013E-4	-1.221503377757353E-4	4.351576516544109E-5
133.37921	879.7584	4836.0	0.099839106	0.15545158	6.815270588235282E-5	-9.029864705882344E-4	6.467144593425604E-5	-4.874387975778419E-6
135.29768	882.59534	4853.0	0.11394921	0.15776573	8.300061176470588E-4	1.3612647058823454E-4	4.481490657439447E-5	6.112429065743935E-5
137.2787	884.2787	4869.0	0.11991781	0.14204304	3.730375000000003E-4	-9.82668124999999E-4	-2.8560538602941155E-5	-6.992466222426459E-5
139.171	887.171	4885.0	0.1322996	0.14151244	7.738618749999994E-4	-3.3162500000001247E-5	2.5051523437499943E-5	5.934410156249986E-5
141.1423	889.14233	4902.0	0.12606826	0.12697153	-3.6654941176470597E-4	-8.55347647058823E-4	-6.708301686851207E-5	-4.836383217993069E-5
143.06877	891.0687	4919.0	0.11724203	0.11007873	-5.191899999999995E-4	-9.936941176470588E-4	-8.978858131487852E-6	-8.138027681660931E-6
145.01807	893.01807	4935.0	0.11686806	0.103860505	-2.3373125000000078E-5	-3.886390624999996E-4	3.098855468749996E-5	3.78159409466912E-5
146.95918	895.91833	4952.0	0.116472006	0.11976955	-2.329729411764664E-5	9.35826176470588E-4	4.460640138437494E-9	7.790971993944633E-5
148.92065	897.92065	4968.0	0.11762739	0.14378285	7.221149999999971E-5	0.0015008312499999992	5.969299632352897E-6	3.53128170955882E-5
150.85051	899.85046	4985.0	0.11711166	0.14563806	-3.033705882352894E-5	1.091300000000014E-4	-6.032268166089921E-6	-8.186477941176458E-5
153.80194	901.8019	5001.0	0.14550868	0.12515083	0.0017748137499999997	-0.0012804518750000014	1.1282192555147054E-4	-8.684886718750017E-5
156.50969	903.7549	5018.0	0.16663472	0.10518957	0.0012427082352941168	-0.001174191764705882	-3.13003243944637E-5	6.250594723183499E-6
159.41841	906.41846	5034.0	0.18645884	0.11099505	0.0012390075	3.628425000000001E-4	-2.312959558822971E-7	9.606464154411763E-5
162.30672	908.6533	5051.0	0.19439071	0.15139149	4.6658058823529453E-4	0.002376261176470588	-4.543687716262974E-5	1.1843639273356399E-4
165.18033	910.5902	5068.0	0.18738802	0.14741185	-4.119229411764709E-4	-2.3409647058823403E-4	-5.167667820069208E-5	-1.5355044982698953E-4
168.5191	913.0382	5085.0	0.19561264	0.13647929	4.838011764705892E-4	-6.430917647058829E-4	5.2689653979238835E-5	-2.4058546712802873E-5
171.92061	915.4603	5101.0	0.20267494	0.14142455	4.413937499999996E-4	3.0907875000000043E-4	-2.650464154411849E-6	5.9510657169117705E-5
174.40349	918.807	5118.0	0.19616993	0.16226006	-3.8264764705882385E-4	0.0012256182352941177	-4.847302335640138E-5	5.391408737024219E-5
178.63068	921.6306	5135.0	0.21055335	0.1937928	8.460835294117652E-4	0.001854867058823528	7.227830449826994E-5	3.70146366782006E-5
181.64589	924.6459	5151.0	0.20288824	0.200821	-4.7906937500000017E-4	4.3926250000000076E-4	-8.282205652573533E-5	-8.847528492647045E-5
185.51369	927.5137	5167.0	0.21907136	0.19163997	0.0010114449999999997	-5.738143750000004E-4	9.315714843749999E-5	-6.331730468750007E-5
189.41216	930.4121	5184.0	0.23861182	0.18735486	0.0011494388235294122	-2.520652941176459E-4	8.117283737024265E-6	1.892641652249144E-5
193.29103	933.291	5201.0	0.25264892	0.17583999	8.257117647058822E-4	-6.773452941176476E-4	-1.904276816609E-5	-2.5016470588235394E-5
198.14078	936.0939	5217.0	0.2684644	0.17637624	9.884674999999996E-4	3.351562499999926E-5	1.0172233455882335E-5	4.442880744485293E-5
203.05173	939.0344	5234.0	0.30070567	0.1766585	0.0018965452941176464	1.660352941176508E-5	5.341634083044981E-5	-9.948291522490693E-7
206.83911	940.91956	5250.0	0.2983597	0.15905617	-1.4662312499999844E-4	-0.001100145625	-1.276980261948528E-4	-6.979682215073532E-5
211.70985	942.855	5267.0	0.29564515	0.1234756	-1.5967941176470483E-4	-0.0020929747058823526	-7.680168685121405E-7	-5.8401710640138395E-5
215.68407	945.84204	5284.0	0.26506513	0.12495972	-0.0017988247058823553	8.730117647058773E-5	-9.642031141868532E-5	1.2825152249134944E-4
220.28757	947.7626	5300.0	0.24083814	0.12646036	-0.0015141868749999985	9.378999999999985E-5	1.7789864430147297E-5	4.055514705882571E-7
224.41782	949.70886	5317.0	0.2536638	0.123247124	7.544505882352934E-4	-1.8901388235294085E-4	1.3344926254325244E-4	-1.6635522491349454E-5
230.00551	951.33704	5333.0	0.28806758	0.104897864	0.0021502362499999997	-0.0011468287500000004	8.723660386029414E-5	-5.986342922794122E-5
234.81891	953.6063	5350.0	0.3097939	0.100893125	0.001278018823529413	-2.355728823529408E-4	-5.130690743944628E-5	5.360328633217997E-5
240.10306	955.5515	5367.0	0.33967367	0.10862598	0.001757633529411763	4.5487382352941156E-4	2.82126297577853E-5	4.061451211072661E-5
245.43466	957.4783	5383.0	0.33148187	0.1263147	-5.119874999999982E-4	0.0011055450000000003	-1.418513143382351E-4	4.06669485294118E-5
249.89867	959.44934	5399.0	0.31666988	0.123902574	-9.257493749999998E-4	-1.5075787500000003E-4	-2.58601171875001E-5	-7.851892968750002E-5
254.72382	960.0	5417.0	0.2849891	0.08436075	-0.0017600433333333344	-0.002196768	-4.6349664351851926E-5	-1.1366722916666666E-4
259.65494	962.3275	5433.0	0.28278953	0.077587135	-1.37473124999999E-4	-4.233509374999998E-4	1.0141063802083346E-4	1.1083856640625001E-4
264.55112	963.0	5449.0	0.2801308	0.065901496	-1.6617062499999988E-4	-7.303524374999999E-4	-1.7935937500000547E-6	-1.9187593750000004E-5
269.38498	965.1925	5466.0	0.28361088	0.0798878	2.047105882352939E-4	8.227237647058819E-4	2.181654195501728E-5	9.135742365916951E-5
274.29483	966.0	5482.0	0.2940365	0.08250884	6.51601249999998E-4	1.6381500000000031E-4	2.793066636029401E-5	-4.11817977941176E-5
279.15338	968.07666	5499.0	0.2895072	0.09408735	-2.6642941176470344E-4	6.810888235294118E-4	-5.400180363321773E-5	3.0427871972318324E-5
284.09567	970.04785	5516.0	0.2900448	0.10456893	3.162352941176302E-5	6.16563529411765E-4	1.753252595155685E-5	-3.795605536332168E-6
288.9042	971.968	5532.0	0.28164652	0.12864073	-5.248924999999988E-4	0.0015044875000000003	-3.4782251838235114E-5	5.549524816176471E-5
294.73248	973.9109	5549.0	0.30993986	0.12896693	0.0016643141176470588	1.918823529411757E-5	1.287768598615916E-4	-8.737054498269898E-5
298.65796	975.829	5566.0	0.30640936	0.13268378	-2.076764705882348E-4	2.1863823529411728E-4	-1.1011709342560551E-4	1.1732352941176455E-5
303.57715	976.7886	5582.0	0.2926182	0.08752097	-8.619475000000015E-4	-0.002822675625	-4.089193933823542E-5	-1.9008211626838232E-4
307.4914	978.7457	5599.0	0.25538635	0.080632575	-0.0021901088235294123	-4.0519970588235324E-4	-7.812713667820064E-5	1.422044658304498E-4
312.35968	979.6798	5615.0	0.24358328	0.06762408	-7.376918749999982E-4	-8.130309374999997E-4	9.077605928308838E-5	-2.5489451976102903E-5
316.27875	981.0	5631.0	0.24146304	0.0694449	-1.3251500000000145E-4	1.1380125000000005E-4	3.7823554687499796E-5	5.792701171874998E-5
321.77368	982.5912	5648.0	0.27921194	0.07440715	0.0022205235294117647	2.918970588235295E-4	1.384140311418686E-4	1.0476224048442909E-5
326.0	984.5	5665.0	0.29209262	0.098581515	7.576870588235314E-4	0.0014220214705882347	-8.604920415224901E-5	6.647790657439442E-5
332.5	985.5	5682.0	0.340241	0.08714745	0.002832257647058823	-6.72592058823529E-4	1.2203356401384068E-4	-1.2321256055363317E-4
339.30966	987.4365	5698.0	0.4008723	0.106029205	0.00378945625	0.0011801096875	5.982491268382355E-5	1.1579385914522056E-4
345.07382	989.3579	5715.0	0.41556048	0.11530657	8.640105882352938E-4	5.457273529411763E-4	-1.7208503892733566E-4	-3.731660791522493E-5
350.82034	991.27344	5732.0	0.38647023	0.12254105	-0.0017111911764705872	4.2555764705882364E-4	-1.5148245674740477E-4	-7.068806228373683E-6
355.74838	993.2495	5748.0	0.3333248	0.13307719	-0.003321589375000003	6.585087500000008E-4	-1.0064988740808849E-4	1.4559443933823574E-5
361.38748	995.12915	5764.0	0.2958583	0.12463412	-0.0023416562499999974	-5.276918750000007E-4	6.124582031250035E-5	-7.41375390625001E-5
367.4426	997.1476	5781.0	0.32711083	0.11795957	0.001838384117647059	-3.926205882352942E-4	2.4588472750865036E-4	7.945369809688617E-6
374.17764	1000.08887	5798.0	0.3794727	0.14253955	0.0030801099999999988	0.0014458811764705875	7.304269896193764E-5	1.0814716262975774E-4
381.08945	1003.0447	5814.0	0.42896137	0.17783728	0.0030930418750000008	0.002206108125	8.082421875001264E-7	4.751418428308828E-5
388.52847	1004.8821	5831.0	0.46835664	0.18145332	0.0023173688235294107	2.127082352941185E-4	-4.562782655709354E-5	-1.1725881704152243E-4
397.48837	1007.8721	5847.0	0.52573663	0.1781024	0.003586249375000003	-2.0943250000000045E-4	7.930503446691202E-5	-2.6383795955882437E-5
406.293	1010.6465	5864.0	0.57335514	0.16052948	0.0028010888235294085	-0.0010337011764705879	-4.618591479238791E-5	-4.848639273356397E-5
414.76117	1012.7522	5880.0	0.5700836	0.14781481	-2.044712499999976E-4	-7.946668750000007E-4	-1.8784750459558788E-4	1.4939643841911697E-5
422.9217	1015.73047	5898.0	0.5489401	0.1596873	-0.0011746388888888878	6.595827777777785E-4	-5.38982021604939E-5	8.079164737654329E-5
431.58325	1017.64575	5914.0	0.51626176	0.15049024	-0.0020423962500000017	-5.748162500000004E-4	-5.423483506944462E-5	-7.714993923611118E-5
440.37335	1021.18665	5930.0	0.50889575	0.1511853	-4.603756250000021E-4	4.3441249999999834E-5	9.887628906249998E-5	3.8641093750000017E-5
449.71393	1023.0856	5947.0	0.53748435	0.15388253	0.001681682352941181	1.586605882352938E-4	1.260034104671284E-4	6.777608131487881E-6
458.96075	1025.4902	5963.0	0.5742498	0.15403984	0.0022978406249999986	9.83187500000135E-6	3.85098920036761E-5	-9.301794577205779E-6
467.94687	1028.7787	5980.0	0.5735704	0.15593486	-3.9964705882352745E-5	1.114717647058822E-4	-1.375179606401383E-4	5.978817041522403E-6
476.64337	1031.3287	5997.0	0.543636	0.17423272	-0.001760847058823531	0.001076344705882353	-1.0122837370242225E-4	5.675723183391004E-5
484.23276	1034.6163	6013.0	0.4951721	0.1784389	-0.0030289937500000003	2.6288625000000024E-4	-7.925916819852933E-5	-5.084115349264704E-5
492.11792	1037.559	6030.0	0.45235118	0.19726726	-0.0025188776470588224	0.0011075505882352935	3.0006829584775167E-5	4.968613754325254E-5
499.85504	1040.4275	6047.0	0.44196844	0.18344165	-6.107494117647059E-4	-8.132711764705876E-4	1.1224283737024214E-4	-1.1298951557093418E-4
506.4745	1043.3163	6063.0	0.41690418	0.1761343	-0.0015665162500000003	-4.567093750000011E-4	-5.97354273897059E-5	2.2285112591911652E-5
513.23596	1045.0786	6080.0	0.39384276	0.15739723	-0.0013565541176470588	-0.0011021805882352937	1.2350713667820087E-5	-3.796889489619368E-5
520.0071	1048.0048	6097.0	0.38244107	0.1378414	-6.706876470588247E-4	-0.0011503429411764705	4.034508650519024E-5	-2.833079584775103E-6
527.71027	1049.9276	6113.0	0.3927214	0.12958908	6.425206250000003E-4	-5.157700000000005E-4	8.207551700367655E-5	3.9660808823529375E-5
536.58435	1052.7921	6129.0	0.47530416	0.13295704	0.005161422499999999	2.104975000000002E-4	2.824313671874999E-4	4.539171875000004E-5
545.4473	1054.0	6146.0	0.55965525	0.13257223	0.004961828823529416	-2.263588235294032E-5	-1.1740804498269549E-5	-1.3713728373702383E-5
553.1705	1056.7926	6163.0	0.55854964	0.1278517	-6.503588235294648E-5	-2.776782352941177E-4	-2.956979238754331E-4	-1.5002491349481023E-5
560.1955	1058.0	6179.0	0.49607614	0.105074584	-0.0039045937499999975	-0.0014235697500000009	-2.3997236672794068E-4	-7.16182196691177E-5
566.0981	1060.6993	6196.0	0.3865732	0.11278426	-0.0064413494117647055	4.535103529411764E-4	-1.4922092128027693E-4	1.1041647664359866E-4
571.875	1062.25	6213.0	0.3022355	0.100224234	-0.004961041176470589	-7.388250588235295E-4	8.707695501730096E-5	-7.013737716262976E-5
577.67224	1063.5574	6229.0	0.28140533	0.10205037	-0.0013018856249999988	1.1413350000000037E-4	2.286972219669119E-4	5.330990992647062E-5
583.4464	1065.4822	6245.0	0.30171797	0.0843838	0.0012695399999999996	-0.0011041606250000004	1.607141015624999E-4	-7.614338281250005E-5
589.46466	1067.4883	6262.0	0.3359689	0.106053606	0.0020147605882352947	0.0012746944705882353	4.383650519031148E-5	1.3993265268166092E-4
596.2542	1069.4181	6279.0	0.3861119	0.10918808	0.002949588235294117	1.8438082352941246E-4	5.4989861591695435E-5	-6.41360968858131E-5
602.98816	1070.0	6295.0	0.41641486	0.09946103	0.0018939349999999994	-6.079406250000001E-4	-6.597832720588235E-5	-4.952009053308828E-5
609.84045	1072.2802	6312.0	0.43127567	0.09183083	8.741652941176472E-4	-4.4883529411764725E-4	-5.9986453287197184E-5	9.359137110726637E-6
614.435	1073.0	6329.0	0.3690336	0.06550482	-0.0036612982352941166	-0.0015485888235294116	-2.66791972318339E-4	-6.469138408304496E-5
620.4134	1074.0	6345.0	0.3121794	0.051990703	-0.0035533875000000013	-8.446323125000004E-4	6.744420955882201E-6	4.39972819393382E-5
625.0737	1075.0	6362.0	0.27406648	0.047300927	-0.002241936470588235	-2.7586917647058823E-4	7.714417820069214E-5	3.345665506055366E-5
630.0694	1076.0	6378.0	0.26431397	0.04514938	-6.095318749999995E-4	-1.344716874999998E-4	1.0202528722426472E-4	8.837343060661778E-6
635.0003	1077.0	6395.0	0.26951727	0.04189183	3.060764705882333E-4	-1.9162058823529442E-4	5.385931444636664E-5	-3.361700043252625E-6
639.761	1078.0	6411.0	0.2714425	0.061271258	1.20326875E-4	0.0012112142500000003	-1.1609349724264583E-5	8.767717738970592E-5
645.64954	1079.8832	6428.0	0.2996282	0.07403511	0.0016579823529411786	7.508148235294117E-4	9.045032223183403E-5	-2.708231920415227E-5
650.65356	1080.8268	6444.0	0.34574202	0.08151498	0.0028821137499999983	4.67491875E-4	7.650821231617623E-5	-1.7707684283088233E-5
656.24915	1082.7498	6461.0	0.34428045	0.09844212	-8.597470588235104E-5	9.957141176470585E-4	-1.7459343858131467E-4	3.107189662629756E-5
661.1998	1083.7333	6478.0	0.3249623	0.09445866	-0.0011363617647058843	-2.343211764705879E-4	-6.178747404844314E-5	-7.235501730103802E-5
666.8754	1085.6251	6494.0	0.3171479	0.09540497	-4.883999999999999E-4	5.914437500000036E-5	4.0497610294117775E-5	1.834159696691177E-5
672.8033	1086.6011	6511.0	0.33476022	0.08205841	0.0010360188235294127	-7.850917647058827E-4	8.967169550173016E-5	-4.966094939446371E-5
678.5	1088.5	6528.0	0.36713725	0.093776315	0.00190453117647059	6.892885294117648E-4	5.1088961937716306E-5	8.672825259515573E-5
684.5	1090.5	6544.0	0.37088794	0.108313076	2.3441812500000006E-4	9.085475624999997E-4	-1.0438206571691187E-4	1.3703689568014683E-5
689.3075	1092.4358	6561.0	0.3350236	0.12893325	-0.0021096670588235324	0.0012129514117647062	-1.3788736375432544E-4	1.790610878027685E-5
695.2587	1094.4196	6578.0	0.319383	0.13106278	-9.200352941176474E-4	1.2526647058823474E-4	6.997833910034618E-5	-6.398146712802773E-5
703.30884	1096.3271	6594.0	0.3907734	0.13018785	0.004461900000000001	-5.468312499999975E-5	3.3637095588235304E-4	-1.1246849724264655E-5
710.10425	1098.276	6611.0	0.4502499	0.11612635	0.0034986176470588226	-8.271470588235288E-4	-5.6663667820069335E-5	-4.543905493079583E-5
715.7025	1100.2341	6628.0	0.44154978	0.11712155	-5.11771764705881E-4	5.854117647058833E-5	-2.359052595155708E-4	5.2099307958477476E-5
723.64777	1103.162	6644.0	0.42600456	0.15020846	-9.715762500000016E-4	0.002067931874999999	-2.8737780330882538E-5	1.2558691865808817E-4
731.18195	1105.0455	6660.0	0.4479723	0.14978617	0.0013729837500000008	-2.639312499999949E-5	1.4653500000000015E-4	-1.308953124999999E-4
739.021	1107.0052	6677.0	0.48186433	0.1360369	0.001993648823529413	-8.087805882352946E-4	3.650971020761247E-5	-4.602279195501736E-5
746.73773	1108.9344	6693.0	0.5120189	0.11665101	0.001884660625000003	-0.0012116181249999993	-6.811762408088118E-6	-2.5177346047794044E-5
754.4834	1110.8708	6710.0	0.49541557	0.100332335	-9.76666470588237E-4	-9.599220588235297E-4	-1.683133585640141E-4	1.4805650951557036E-5
761.2356	1113.6178	6727.0	0.4353032	0.11962449	-0.003536021764705884	0.0011348326470588237	-1.505503114186851E-4	1.2322086505190313E-4
768.3708	1115.7903	6743.0	0.41865224	0.15331975	-0.0010406849999999995	0.0021059537500000003	1.5595854779411778E-4	6.0695068933823535E-5
774.1724	1117.7241	6760.0	0.37449184	0.14726461	-0.0025976705882352936	-3.5618470588235377E-4	-9.158738754325259E-5	-1.4483167387543258E-4
779.99146	1119.6638	6776.0	0.33252394	0.12911478	-0.00262299375	-0.0011343643749999986	-1.5826976102941565E-6	-4.863622931985281E-5
786.49115	1121.6228	6793.0	0.32333037	0.10879115	-5.4079823529412E-4	-0.001195507647058824	1.224820891003459E-4	-3.596663062283846E-6
793.1991	1124.5498	6810.0	0.36033234	0.12607606	0.002176586470588235	0.0010167594117647051	1.598461591695503E-4	1.3013335640138404E-4
799.5	1126.5	6826.0	0.3989772	0.15141103	0.00241530375	0.0015834356250000008	1.4919829963235329E-5	3.541726332720598E-5
807.6481	1129.8241	6843.0	0.45593295	0.17755687	0.0033503382352941193	0.0015379905882352944	5.5002028546712885E-5	-2.6732374567474337E-6
814.2173	1132.4058	6860.0	0.4591873	0.18597218	1.9143235294117746E-4	4.950182352941165E-4	-1.858179930795848E-4	-6.135131487889282E-5
819.83246	1135.2775	6876.0	0.3975296	0.18214375	-0.0038536062500000023	-2.392768749999996E-4	-2.528149126838237E-4	-4.589344439338226E-5
825.7496	1138.4998	6893.0	0.34649432	0.1753516	-0.0030020752941176446	-3.995382352941175E-4	5.0090056228373984E-5	-9.427138840830463E-6
831.58325	1141.3888	6909.0	0.31367013	0.17783898	-0.002051511875000002	1.554612500000007E-4	5.941021369485267E-5	3.4687467830882386E-5
836.36017	1143.1201	6925.0	0.28234112	0.14944811	-0.0019580631249999994	-0.0017744293750000008	5.840546875000158E-6	-1.2061816406250009E-4
842.17426	1147.1162	6942.0	0.31291592	0.17886569	0.0017985176470588244	0.001730445882352941	2.20975339532872E-4	2.061691327854672E-4
846.9631	1149.9877	6959.0	0.3022091	0.19818692	-6.29812941176471E-4	0.0011365429411764702	-1.428429757785468E-4	-3.4935467128027696E-5
852.93286	1152.9777	6975.0	0.31649053	0.19990551	8.92589374999999E-4	1.0741187500000124E-4	9.515014476102937E-5	-6.432069163602931E-5
858.74445	1156.8296	6992.0	0.3470508	0.21092996	0.0017976629411764705	6.484970588235289E-4	5.323962153979244E-5	3.182854022491339E-5
864.58594	1159.724	7009.0	0.3638357	0.19872437	9.87347058823529E-4	-7.179758823529405E-4	-4.766564013840833E-5	-8.038076124567466E-5
870.3213	1163.5475	7025.0	0.36612767	0.20116594	1.43248125000002E-4	1.5259812499999852E-4	-5.275618336397043E-5	5.441087545955869E-5
876.1143	1167.4095	7042.0	0.35895023	0.23830256	-4.222023529411785E-4	0.00218450705882353	-3.326179282006944E-5	1.1952405493079596E-4
881.4367	1170.4368	7058.0	0.33864224	0.22236112	-0.0012692493749999999	-9.9634E-4	-5.294043887867634E-5	-1.9880294117647062E-4
887.0172	1174.3448	7075.0	0.32217133	0.21633182	-9.688770588235297E-4	-3.546647058823522E-4	1.7668959775086478E-5	3.774560553633223E-5
892.8431	1178.2288	7092.0	0.32671607	0.2292356	2.673376470588263E-4	7.590458823529414E-4	7.271851211072682E-5	6.551238754325258E-5
897.0	1182.0	7109.0	0.30659926	0.23149163	-0.0011833417647058846	1.3270764705882308E-4	-8.533408304498299E-5	-3.6843425605536375E-5
903.5046	1185.003	7126.0	0.3193929	0.21516837	7.525670588235292E-4	-9.601917647058827E-4	1.1387698961937728E-4	-6.428820069204151E-5
908.8606	1188.8606	7142.0	0.33484682	0.2126568	9.658700000000006E-4	-1.5697312499999942E-4	1.3331433823529466E-5	5.0201164981617705E-5
914.2005	1192.8003	7158.0	0.3216164	0.21736573	-8.269012499999978E-4	2.94308125E-4	-1.120482031249999E-4	2.8205078124999964E-5
919.98883	1197.6592	7175.0	0.33698416	0.26882556	9.039858823529384E-4	0.0030270488235294123	1.0181689013840801E-4	1.607494528546713E-4
926.7883	1202.5255	7192.0	0.3822182	0.31358886	0.002660825882352943	0.0026331352941176473	1.0334352941176496E-4	-2.3171384083044997E-5
932.65436	1206.4363	7208.0	0.38474	0.29339626	1.5761250000000115E-4	-0.0012620375000000003	-1.5645083639705885E-4	-2.4344829963235298E-4
939.32996	1211.22	7225.0	0.41178092	0.27797738	0.0015906423529411745	-9.06992941176472E-4	8.429587370242197E-5	2.0884974048442844E-5
946.3237	1216.2158	7241.0	0.41765136	0.28037405	3.66902500000002E-4	1.4979187499999935E-4	-7.648374080882328E-5	6.604905101102946E-5
951.88495	1220.8849	7257.0	0.39298356	0.28257346	-0.001541737500000001	1.374631250000008E-4	-1.192900000000002E-4	-7.705468749999098E-7
955.7976	1224.7976	7274.0	0.3177058	0.28157896	-0.004428103529411766	-5.850000000000055E-5	-1.697862370242215E-4	-1.1527242647058902E-5
959.73596	1229.6039	7291.0	0.21894793	0.2612422	-0.005809286470588234	-0.0011962800000000005	-8.124605536332161E-5	-6.692823529411764E-5
963.67255	1233.6725	7307.0	0.1607201	0.25236872	-0.0036392393750000005	-5.545924999999993E-4	1.3562794347426457E-4	4.0105468750000075E-5
967.5608	1238.5608	7324.0	0.17041498	0.2696284	5.702870588235288E-4	0.001015275294117647	2.4761920198961934E-4	9.234516435986155E-5
969.7095	1242.419	7340.0	0.16653158	0.26441506	-2.4271249999999883E-4	-3.2583375000000067E-4	-5.0812472426470476E-5	-8.381931525735298E-5
972.6572	1245.3145	7357.0	0.15267797	0.22057886	-8.149182352941186E-4	-0.0025785999999999995	-3.3659160899654105E-5	-1.3251566176470582E-4
974.5886	1249.1772	7373.0	0.109350264	0.1818605	-0.0027079816249999996	-0.0024198974999999987	-1.1831646185661756E-4	9.918906250000047E-6
975.52844	1253.0569	7390.0	0.058697045	0.19409686	-0.002979601117647059	7.197858823529413E-4	-1.59776172145329E-5	1.8468725778546705E-4
977.45233	1256.9047	7407.0	0.051091198	0.21485747	-4.474027647058827E-4	0.0012212123529411756	1.4895284429065743E-4	2.949567474048437E-5
977.0	1259.8658	7423.0	0.014347583	0.21699703	-0.0022964759374999996	1.3372250000000079E-4	-1.155670732996323E-4	-6.796811580882342E-5
978.0	1263.8312	7440.0	-0.0015414299	0.21764211	-9.346478176470588E-4	3.794588235294072E-5	8.01075364619377E-5	-5.63391868512118E-6
978.0	1266.5881	7457.0	-0.0058604875	0.18674234	-2.5406221176470586E-4	-0.0018176335294117643	4.0034447404844296E-5	-1.0915173010380617E-4
976.7193	1270.5614	7473.0	-0.046834495	0.20538484	-0.00256087546875	0.0011651562500000004	-1.4417582856158089E-4	1.864243612132353E-4
977.0	1274.42	7489.0	-0.057552334	0.23253544	-6.698649375E-4	0.0016969124999999998	1.18188158203125E-4	3.3234765624999964E-5
977.0	1277.1488	7506.0	-0.034461256	0.21832547	0.0013582987058823525	-8.358805882352951E-4	1.1930374372837368E-4	-1.4898782871972324E-4
976.0	1281.1962	7523.0	-0.042310692	0.21476126	-4.617315294117644E-4	-2.0965941176470497E-4	-1.0706060207612452E-4	3.683653979238765E-5
975.0	1284.0632	7539.0	-0.050050247	0.18992007	-4.8372218750000013E-4	-0.0015525743750000008	-1.374416130514735E-6	-8.3932185202206E-5
973.0516	1287.8969	7556.0	-0.08653657	0.19159357	-0.0021462542941176467	9.844117647058791E-5	-9.779600627162627E-5	9.711856185121109E-5
971.1357	1290.7286	7572.0	-0.13965625	0.19631861	-0.003319980000000001	2.9531500000000085E-4	-7.335785661764715E-5	1.2304613970588308E-5
969.178	1294.644	7589.0	-0.14783731	0.21225329	-4.8123882352941116E-4	9.373341176470593E-4	1.669847750865053E-4	3.776583044982696E-5
967.2083	1297.5834	7605.0	-0.14468709	0.1991421	1.9688875000000057E-4	-8.194493750000014E-4	4.238297334558823E-5	-1.097989682904413E-4
964.5386	1301.4614	7622.0	-0.14502877	0.21073075	-2.0098823529412405E-5	6.816852941176474E-4	-1.2763974913494882E-5	8.830203935986169E-5
962.31757	1304.6825	7639.0	-0.15222733	0.21718095	-4.234447058823525E-4	3.794235294117657E-4	-2.372622837370236E-5	-1.7780103806228332E-5
959.37585	1308.2483	7655.0	-0.17425776	0.21403138	-0.001376901875000001	-1.9684812500000114E-4	-5.959107306985304E-5	-3.601697840073543E-5
956.443	1311.557	7672.0	-0.19070892	0.20929456	-9.677152941176466E-4	-2.7863647058823545E-4	2.4069798875432616E-5	-4.811079152249077E-6
953.0355	1314.9645	7688.0	-0.2001051	0.20101695	-5.872612500000002E-4	-5.173506249999994E-4	2.37783777573529E-5	-1.4919634650735249E-5
950.10254	1317.4487	7705.0	-0.19598976	0.17768106	2.4207882352941148E-4	-0.0013726994117647057	4.878471020761246E-5	-5.031463451557096E-5
947.18225	1321.8177	7722.0	-0.19553879	0.201453	2.6527647058824868E-5	0.0013983494117647054	-1.2679480968858035E-5	1.630028719723183E-4
943.2877	1324.7123	7738.0	-0.2112725	0.19173482	-9.833568750000007E-4	-6.073862499999996E-4	-6.31177826286766E-5	-1.2535847886029406E-4
939.45	1327.5499	7755.0	-0.23928565	0.18576777	-0.0016478323529411758	-3.510029411764707E-4	-3.9086792820069115E-5	1.5081371107266404E-5
935.5807	1331.4193	7772.0	-0.25477973	0.2015474	-9.114164705882349E-4	9.282135294117641E-4	4.331858131487887E-5	7.524802768166087E-5
932.8474	1335.3052	7788.0	-0.2299498	0.23251992	0.0015518706249999983	0.0019357825000000002	1.5395544347426458E-4	6.297306066176475E-5
928.8193	1339.1807	7805.0	-0.20728691	0.24737178	0.0013331111764705893	8.736388235294131E-4	-1.2868202854671115E-5	-6.247903979238748E-5
924.879	1343.121	7821.0	-0.21274236	0.26025665	-3.4096562500000004E-4	8.053043749999978E-4	-1.0462980009191184E-4	-4.270903033088456E-6
921.1298	1345.8702	7838.0	-0.22881772	0.21598577	-9.456094117647066E-4	-0.002604169411764705	-3.5567281574394504E-5	-2.005572815743943E-4
918.0771	1348.9229	7854.0	-0.23122708	0.1805626	-1.5058499999999996E-4	-0.0022139481250000002	4.968902573529416E-5	2.4388830422794058E-5
914.3595	1351.8203	7871.0	-0.21213958	0.15993606	0.0011227941176470593	-0.001213325882352941	7.490465397923878E-5	5.886013192041525E-5
910.19836	1354.8016	7888.0	-0.21716057	0.15548179	-2.9535235294117664E-4	-2.6201588235294016E-4	-8.34203806228374E-5	5.5959411764705934E-5
905.5276	1357.7362	7904.0	-0.25660738	0.1669007	-0.002465425625	7.136818750000003E-4	-1.3562957950367645E-4	6.098110983455878E-5
901.63715	1360.6814	7921.0	-0.2770171	0.17367716	-0.0012005717647058836	3.9861529411764615E-4	7.440316825259508E-5	-1.8533328287197303E-5
897.6858	1363.3142	7937.0	-0.26833522	0.16018306	5.426175000000019E-4	-8.433812500000006E-4	1.0894932904411784E-4	-7.762478400735292E-5
892.87067	1366.1293	7954.0	-0.25977454	0.15779716	5.035694117647052E-4	-1.403470588235292E-4	-2.296946366782162E-6	4.135495242214537E-5
889.9278	1368.5361	7971.0	-0.23096204	0.15426026	0.00169485294117647	-2.0805294117646952E-4	7.007550173010382E-5	-3.982698961937666E-6
886.0618	1370.4691	7987.0	-0.20933011	0.13140601	0.0013519956249999996	-0.0014283906250000013	-2.1428582261029402E-5	-7.627110523897074E-5
882.19745	1373.8025	8004.0	-0.21226968	0.13926914	-1.7291588235293968E-4	4.625370588235308E-4	-8.970067690311407E-5	1.1123104022491364E-4
878.3236	1375.3383	8021.0	-0.2158839	0.1303842	-2.126011764705883E-4	-5.226435294117651E-4	-2.3344290657440375E-6	-5.795179930795859E-5
873.3765	1377.3118	8037.0	-0.26500407	0.12091028	-0.0030700106249999994	-5.921200000000007E-4	-1.785880905330882E-4	-4.3422794117647215E-6
868.4211	1379.2894	8054.0	-0.31319708	0.11411944	-0.0028348829411764726	-3.994611764705878E-4	1.383104022491334E-5	1.1332871972318404E-5
863.5737	1381.2131	8070.0	-0.31877142	0.102839306	-3.483962500000007E-4	-7.050083749999998E-4	1.554054181985295E-4	-1.909669990808825E-5
858.7281	1383.136	8087.0	-0.31617424	0.10315477	1.5277529411764895E-4	1.8556705882353024E-5	2.9480679065744095E-5	4.256265181660899E-5
853.8763	1385.0619	8103.0	-0.2991208	0.1205136	0.0010658399999999985	0.0010849268749999995	5.7066544117646846E-5	6.66481355698529E-5
847.9741	1387.0087	8120.0	-0.31444812	0.11696773	-9.016070588235281E-4	-2.0858058823529368E-4	-1.1573217993079568E-4	-7.608867430795842E-5
844.07825	1388.0	8137.0	-0.299866	0.0997127	8.57771764705881E-4	-0.0010150017647058826	1.0349287197231818E-4	-4.7436539792387585E-5
840.21985	1389.8901	8153.0	-0.25680435	0.080595896	0.0026913531250000004	-0.00119480025	1.1459883501838247E-4	-1.1237405330882344E-5
835.33527	1391.8324	8170.0	-0.24108794	0.088862844	9.244947058823538E-4	4.862910588235292E-4	-1.0393284818339097E-4	9.88877240484429E-5
831.4652	1393.0	8187.0	-0.23007831	0.09649672	6.476252941176467E-4	4.490515294117646E-4	-1.628643598615924E-5	-2.190560553633211E-6
827.5298	1394.7351	8203.0	-0.22972237	0.09359309	2.224624999999994E-5	-1.814768749999994E-4	-3.908619025735292E-5	-3.940802527573525E-5
824.00665	1396.6644	8219.0	-0.22127065	0.104843155	5.282324999999997E-4	7.031290624999994E-4	3.162414062499999E-5	5.528787109374992E-5
819.74176	1398.0	8236.0	-0.21935236	0.09685745	1.1284058823529512E-4	-4.6974735294117624E-4	-2.4434818339100273E-5	-6.899273032006916E-5
815.879	1399.5605	8253.0	-0.22656055	0.091858715	-4.2401117647058843E-4	-2.9404323529411787E-4	-3.1579515570934324E-5	1.0335536332179904E-5
812.0623	1401.4689	8269.0	-0.2416498	0.10250792	-9.430781249999999E-4	6.655753125000006E-4	-3.244168428308822E-5	5.99761592371324E-5
807.1309	1403.4346	8286.0	-0.2704631	0.10508951	-0.001694900000000001	1.5185823529411733E-4	-4.422481617647065E-5	-3.021865160034607E-5
801.8231	1405.3923	8302.0	-0.29678795	0.12395665	-0.0016453031250000007	0.0011791962500000003	3.0998046875000155E-6	6.420862591911769E-5
797.33594	1407.332	8319.0	-0.3171814	0.13347837	-0.0011996147058823518	5.601011764705889E-4	2.6216965830449934E-5	-3.641735726643596E-5
792.49774	1409.2511	8336.0	-0.31888023	0.12044697	-9.993117647058732E-5	-7.665529411764713E-4	6.468726643598615E-5	-7.80384775086506E-5
787.53436	1411.2328	8352.0	-0.30359197	0.11788398	9.555162499999999E-4	-1.6018687500000007E-4	6.59654641544117E-5	3.789787913602945E-5
781.4799	1414.1733	8369.0	-0.31865314	0.14882196	-8.85951176470589E-4	0.0018198811764705885	-1.0832161332179933E-4	1.1647459126297582E-4
775.7811	1417.1459	8385.0	-0.3436429	0.17497027	-0.0015618599999999982	0.0016342693750000005	-4.224430147058808E-5	-1.1600737591911753E-5
770.97345	1419.0133	8402.0	-0.34975433	0.16899821	-3.5949588235294287E-4	-3.512976470588236E-4	7.072730103806207E-5	-1.167980601211073E-4
765.02374	1420.9921	8418.0	-0.34195632	0.143788	4.8737562500000137E-4	-0.0015756381250000007	5.292946920955902E-5	-7.652127987132357E-5
760.1718	1422.9141	8435.0	-0.32083827	0.10658438	0.0012422382352941176	-0.002188448235294117	4.4403682958477425E-5	-3.604765354671273E-5
756.3071	1425.6929	8452.0	-0.26345718	0.10752693	0.003375358235294116	5.544411764705884E-5	1.2547764705882344E-4	1.3199366782006916E-4
752.3943	1426.8029	8468.0	-0.22202256	0.10949394	0.0025896637500000003	1.2293812499999945E-4	-4.910590533088223E-5	4.218375459558788E-6
748.51855	1428.7407	8485.0	-0.19556771	0.110806435	0.0015561676470588236	7.720558823529393E-5	-6.079388840830451E-5	-2.690149221453266E-6
745.6043	1430.6979	8501.0	-0.16135602	0.10452903	0.002138230625000001	-3.923378125E-4	3.637893612132359E-5	-2.934646254595587E-5
741.7162	1432.0	8518.0	-0.18461747	0.09638801	-0.001368320588235295	-4.7888352941176463E-4	-2.0626771842560565E-4	-5.090924524221449E-6
737.8137	1433.0	8535.0	-0.21107042	0.072092585	-0.0015560558823529413	-0.0014291426470588232	-1.1043252595155666E-5	-5.5897595155709326E-5
733.99725	1434.0	8551.0	-0.22989744	0.058931936	-0.00117668875	-8.225405625000002E-4	2.3710445772058835E-5	3.7912630284926436E-5
730.1758	1435.4121	8568.0	-0.24394098	0.03901791	-8.260905882352937E-4	-0.0011714132941176467	2.062342128027684E-5	-2.0521925389273326E-5
726.2267	1436.0	8584.0	-0.24679989	0.047913074	-1.7868187499999952E-4	5.559477499999998E-4	4.046304457720589E-5	1.0796006525735291E-4
722.2734	1437.0	8601.0	-0.23598254	0.059427664	6.363147058823531E-4	6.773288235294117E-4	4.7940975346020744E-5	7.140063148788934E-6
718.3808	1439.3096	8618.0	-0.23782837	0.08442556	-1.0857823529411885E-4	0.0014704644705882351	-4.381723183391012E-5	4.665503806228373E-5
713.15936	1440.2803	8634.0	-0.26544046	0.082523875	-0.0017257556249999986	-1.1885531250000001E-4	-1.0107358685661749E-4	-9.93324864430147E-5
709.6536	1441.1732	8651.0	-0.2682564	0.07040681	-1.656435294117657E-4	-7.127685294117644E-4	9.177129974048429E-5	-3.4936071583044965E-5
705.7975	1442.0	8667.0	-0.25413936	0.06842014	8.823150000000016E-4	-1.2416687499999975E-4	6.549740808823546E-5	3.6787603400735294E-5
701.9527	1443.0	8684.0	-0.23405305	0.051347554	0.0011815476470588217	-0.0010042697647058827	1.7601920415224712E-5	-5.177075821799312E-5
697.9402	1445.0299	8701.0	-0.2218029	0.07296041	7.205970588235303E-4	0.0012713444705882357	-2.711474048442891E-5	1.3385966089965402E-4
695.178	1445.911	8718.0	-0.18991427	0.082740575	0.0018758017647058825	5.753038235294114E-4	6.795321799307954E-5	-4.094356747404848E-5
692.07855	1446.9215	8734.0	-0.1868538	0.07187654	1.912793750000006E-4	-6.790021874999996E-4	-1.0528264935661762E-4	-7.839412568933819E-5
689.1686	1448.8314	8750.0	-0.16246057	0.08848538	0.0015245768749999992	0.0010380525	8.333109374999992E-5	1.0731591796874998E-4
686.2095	1449.7905	8767.0	-0.15618362	0.082513236	3.6923235294117666E-4	-3.5130258823529403E-4	-6.796144247404839E-5	-8.172676989619376E-5
683.26166	1451.7384	8784.0	-0.16207956	0.09305041	-3.4682000000000094E-4	6.198337647058821E-4	-4.212072664359868E-5	5.712566782006918E-5
679.66504	1453.0	8800.0	-0.18379536	0.11282767	-0.0013572374999999987	0.0012360787500000003	-6.315109374999986E-5	3.8515311580882385E-5
675.7426	1454.6287	8818.0	-0.21838188	0.09528833	-0.001921473333333334	-9.744077777777778E-4	-3.134643518518529E-5	-1.2280480709876546E-4
671.3405	1456.5532	8834.0	-0.25681922	0.10094013	-0.002402333750000001	3.532374999999999E-4	-3.0053776041666683E-5	8.29778298611111E-5
665.5	1458.5	8850.0	-0.32756785	0.11991308	-0.004421789374999999	0.0011858093750000001	-1.2621597656249986E-4	5.2035742187500015E-5
659.6133	1460.4623	8867.0	-0.3854047	0.124775946	-0.0034021676470588234	2.860509411764702E-4	5.997774870242207E-5	-5.292696669550176E-5
654.7409	1462.4197	8883.0	-0.37386274	0.13391836	7.213724999999976E-4	5.714008749999992E-4	2.577212591911763E-4	1.7834370863970565E-5
650.02637	1464.3246	8900.0	-0.33304468	0.11930475	0.002401062352941179	-8.596241176470579E-4	9.880528546712833E-5	-8.417794074394454E-5
645.32935	1465.0	8916.0	-0.2848361	0.08801272	0.00301303625	-0.001955751875	3.824836856617631E-5	-6.850798483455887E-5
641.62286	1467.1886	8932.0	-0.2432124	0.080918714	0.002601481249999999	-4.43375375E-4	-2.572218750000006E-5	9.452353125E-5
637.74036	1468.1298	8949.0	-0.22556393	0.06280399	0.001038145294117647	-0.0010655719999999999	-9.196093858131484E-5	-3.6599801470588227E-5
633.823	1469.0885	8966.0	-0.21295957	0.051158033	7.414329411764712E-4	-6.850562941176474E-4	-1.7453667820069166E-5	2.2383276816608968E-5
628.9423	1471.0288	8982.0	-0.24267721	0.08104961	-0.001857352500000001	0.0018682235624999997	-1.6242409007352952E-4	1.5957999103860293E-4
625.1796	1471.9102	8999.0	-0.25610015	0.08422134	-7.895847058823543E-4	1.8657235294117715E-4	6.280987024221453E-5	-9.892065938581309E-5
620.2306	1473.8846	9015.0	-0.2839053	0.094874136	-0.001737821875	6.657997499999995E-4	-5.926482306985286E-5	2.99517123161764E-5
616.39844	1475.0	9032.0	-0.26784143	0.10748538	9.449335294117668E-4	7.418378823529417E-4	1.578091414359863E-4	4.47283131487895E-6
612.3858	1476.8071	9049.0	-0.2412427	0.092878155	0.0015646311764705874	-8.592485294117648E-4	3.6452802768165916E-5	-9.418155363321802E-5
607.57684	1478.7115	9065.0	-0.2536346	0.10498654	-7.74493749999999E-4	7.567740625E-4	-1.4619530790441166E-4	1.010014119944853E-4
601.94727	1480.6842	9082.0	-0.29427993	0.12175339	-0.0023909017647058845	9.86285294117647E-4	-9.508282439446385E-5	1.3500660683391006E-5
597.8017	1481.5991	9099.0	-0.31038716	0.098582685	-9.474841176470572E-4	-0.0013629826470588236	8.490692041522513E-5	-1.3819223183391001E-4
592.83527	1483.0	9115.0	-0.31769833	0.08988421	-4.569481249999986E-4	-5.436546874999998E-4	3.065849954044116E-5	5.120799747242649E-5
588.9586	1484.5208	9132.0	-0.27141464	0.061451025	0.0027225699999999992	-0.0016725402941176475	1.8703047794117636E-4	-6.640503568339104E-5
585.0999	1486.4501	9148.0	-0.22333378	0.08377274	0.0030050537499999985	0.0013951071875	1.765523437499995E-5	1.9172796760110296E-4
580.2019	1488.399	9165.0	-0.23649183	0.117353246	-7.740029411764692E-4	0.001975323882352941	-2.2229745242214517E-4	3.413039381487888E-5
574.9147	1489.3618	9182.0	-0.27929482	0.10621779	-0.0025178229411764712	-6.550268235294111E-4	-1.0257764705882365E-4	-1.5472651211072657E-4
571.39795	1491.301	9198.0	-0.27352893	0.10010571	3.6036812499999973E-4	-3.8200500000000037E-4	1.7988694163602944E-4	1.706386397058817E-5
567.6141	1492.0	9215.0	-0.25456735	0.07532874	0.001115387058823528	-0.0014574688235294115	4.441287846020755E-5	-6.326257785467125E-5
562.6846	1495.1577	9231.0	-0.2524855	0.11535845	1.3011562500000323E-4	0.0025018568749999998	-6.15794646139703E-5	2.474578561580882E-4
558.8323	1496.0839	9248.0	-0.24264255	0.11027247	5.789970588235271E-4	-2.991752941176473E-4	2.640479022491317E-5	-1.64766598183391E-4
555.9597	1498.0403	9264.0	-0.21255969	0.10790864	0.001880178750000001	-1.4773937499999983E-4	8.132385569852962E-5	9.464744944852965E-6
552.0803	1499.0	9281.0	-0.2014146	0.09276075	6.555935294117645E-4	-8.910523529411763E-4	-7.20344247404845E-5	-4.372429282006921E-5
548.1568	1500.9216	9298.0	-0.19149648	0.08201841	5.834188235294119E-4	-6.319023529411767E-4	-4.245570934256036E-6	1.5244117647058804E-5
544.2417	1502.8792	9314.0	-0.21825814	0.09290033	-0.0016726037499999995	6.801200000000002E-4	-1.410014108455882E-4	8.200139705882355E-5
539.39636	1504.8018	9331.0	-0.27475968	0.12071799	-0.003323620000000001	0.0016363329411764702	-9.711860294117656E-5	5.624782006920412E-5
533.686	1506.7714	9348.0	-0.32799503	0.12965547	-0.003131491176470589	5.257341176470587E-4	1.1301695501730114E-5	-6.532934256055362E-5
528.8645	1508.7118	9364.0	-0.33982202	0.1351332	-7.391868749999989E-4	3.423581250000009E-4	1.495190188419119E-4	-1.1460999540441113E-5
523.76483	1510.6176	9380.0	-0.34974977	0.11677618	-6.204843750000008E-4	-0.001147313750000001	7.418906249999878E-6	-9.310449218750012E-5
518.79254	1511.6038	9397.0	-0.3257299	0.09091999	0.0014129335294117645	-0.0015209523529411757	1.1961281790657442E-4	-2.197874134948087E-5
513.5	1513.5	9414.0	-0.3029925	0.08183025	0.00133749411764706	-5.346905882352949E-4	-4.437612456747332E-6	5.801539792387535E-5
509.0	1515.5	9430.0	-0.29178	0.0936419	7.007812500000009E-4	7.382281250000004E-4	-3.979455422794119E-5	7.955741957720596E-5
502.71664	1516.4277	9447.0	-0.3241706	0.08294348	-0.0019053294117647053	-6.293188235294118E-4	-1.5330062716262978E-4	-8.044393814878895E-5
497.87573	1517.0	9463.0	-0.32102633	0.06691096	1.9651687499999682E-4	-0.0010020324999999997	1.313653929227939E-4	-2.3294604779411742E-5
493.00476	1518.0	9480.0	-0.30477032	0.04721494	9.562358823529437E-4	-0.0011585894117647063	4.4689353373702755E-5	-9.209230103806275E-6
489.55563	1519.0	9497.0	-0.25871786	0.032627102	0.0027089682352941153	-8.581081176470588E-4	1.0310190311418657E-4	1.767537024221456E-5
484.36264	1520.0	9513.0	-0.2511397	0.04477411	4.7363500000000003E-4	7.59188E-4	-1.397083272058822E-4	1.0108100735294118E-4
480.79425	1521.1029	9530.0	-0.23172083	0.048601303	0.0011422864705882372	2.2512899999999996E-4	3.933243944636689E-5	-3.1415235294117655E-5
475.73196	1522.0894	9546.0	-0.25896943	0.056724705	-0.0017030375000000007	5.077126250000001E-4	-1.7783274816176486E-4	1.766147656250001E-5
470.96716	1523.011	9563.0	-0.286744	0.05741193	-0.0016337982352941176	4.042499999999998E-5	4.072897923875476E-6	-2.7487507352941183E-5
465.13638	1524.0	9580.0	-0.33404094	0.07175098	-0.0027821729411764713	8.43473529411765E-4	-6.755145328719728E-5	4.723814878892736E-5
458.43594	1525.891	9596.0	-0.3838054	0.089728326	-0.0031102787500000006	0.0011235841249999995	-2.0506613051470587E-5	1.750691222426465E-5
452.51324	1527.829	9613.0	-0.42921802	0.11364028	-0.0026713305882352916	0.0014065855294117646	2.5820480103806415E-5	1.6647141435986182E-5
445.89447	1529.7764	9630.0	-0.41790608	0.13619816	6.654082352941156E-4	0.0013269341176470597	1.9627875432525925E-4	-4.685377162629695E-6
439.79037	1531.0	9646.0	-0.40831923	0.12841202	5.991781250000022E-4	-4.8663375000000154E-4	-4.139381893382086E-6	-1.1334799172794133E-4
433.9351	1533.6884	9662.0	-0.37447995	0.12740187	0.0021149549999999982	-6.313437499999922E-5	9.473605468749975E-5	2.6468710937500146E-5
427.13104	1536.246	9679.0	-0.3735984	0.13313754	5.185588235294169E-5	3.373923529411764E-4	-1.2135877162629746E-4	2.3560395761245625E-5
419.72992	1539.135	9696.0	-0.4112711	0.17063591	-0.0022160411764705883	0.0022057864705882354	-1.334057093425606E-4	1.0990553633217993E-4
412.96466	1543.0177	9712.0	-0.43387643	0.22523862	-0.0014128331249999987	0.003412669375	5.020050321691185E-5	7.543018152573528E-5
403.58	1546.968	9729.0	-0.50667393	0.26529002	-0.004282205882352945	0.0023559647058823538	-1.6878663278546742E-4	-6.215909818339095E-5
395.32462	1550.8376	9745.0	-0.55561006	0.26652607	-0.003058508124999998	7.725312499999928E-5	7.648110983455919E-5	-1.4241947380514715E-4
386.72336	1553.3192	9762.0	-0.56768197	0.23436064	-7.101123529411743E-4	-0.0018920841176470586	1.381409277681661E-4	-1.158433672145328E-4
377.95447	1557.5228	9779.0	-0.5631907	0.21078743	2.641923529411727E-4	-0.0013866594117647065	5.7312041522491E-5	2.9730865051903066E-5
369.13257	1560.4337	9795.0	-0.54434454	0.17928797	0.0011778850000000035	-0.0019687162500000004	5.7105790441176925E-5	-3.637855238970587E-5
361.4308	1563.2845	9812.0	-0.48520967	0.16774087	0.003478521764705883	-6.792411764705885E-4	1.3533157439446348E-4	7.585147491349482E-5
353.73203	1566.0894	9828.0	-0.46944475	0.17237827	9.853074999999975E-4	2.8983750000000086E-4	-1.5582589154411783E-4	6.0567417279411834E-5
345.70807	1570.146	9845.0	-0.44449902	0.1998534	0.0014673958823529412	0.001616184117647058	2.835814013840845E-5	7.802038927335631E-5
336.9249	1573.03	9861.0	-0.4674566	0.19541372	-0.0014348487499999986	-2.7747999999999835E-4	-1.8139028952205875E-4	-1.1835400735294102E-4
328.19492	1575.9026	9879.0	-0.51872087	0.19241576	-0.002848015	-1.6655333333333454E-4	-7.85092361111112E-5	6.162592592592434E-6
318.53937	1578.7843	9895.0	-0.5744324	0.17246331	-0.003481970624999997	-0.001247028124999999	-3.962222656249981E-5	-6.752967447916653E-5
308.99002	1580.802	9912.0	-0.6119106	0.14843377	-0.002204600000000001	-0.0014135023529411774	7.513944852941153E-5	-9.792601643598736E-6
299.11914	1583.7761	9928.0	-0.61679626	0.14136392	-3.0535375000000087E-4	-4.418656249999993E-4	1.1870289062500001E-4	6.0727295496323635E-5
291.10376	1585.7241	9944.0	-0.57140625	0.13530177	0.002836875624999999	-3.78884375000001E-4	1.9638933593749998E-4	3.936328124999893E-6
284.02768	1588.3148	9961.0	-0.4908337	0.12519205	0.0047395617647058835	-5.946894117647053E-4	1.1192271410034616E-4	-1.2694413927335544E-5
276.58722	1591.2064	9978.0	-0.39353183	0.14498816	0.005723639411764703	0.0011644770588235297	5.788692041522468E-5	1.0348038062283736E-4
266.69492	1594.1017	9994.0	-0.42486048	0.17417957	-0.0019580406249999974	0.001824463125	-4.801050022977938E-4	4.1249129136029396E-5
256.4728	1597.5055	10011.0	-0.55818576	0.2047156	-0.007842663529411764	0.001796237058823529	-3.461542884948098E-4	-1.6603568339100651E-6
249.78598	1600.8093	10028.0	-0.59503716	0.22056687	-0.0021677294117647045	9.324276470588236E-4	3.3381965397923883E-4	-5.0812318339100314E-5
241.56844	1603.3579	10044.0	-0.5321463	0.19943175	0.0039306787499999996	-0.0013209450000000005	3.81150510110294E-4	-1.408357904411765E-4
235.04651	1606.3179	10060.0	-0.4082785	0.18135388	0.007741737499999998	-0.0011298668749999997	2.3819117187499992E-4	1.1942382812500044E-5
228.2408	1610.5061	10078.0	-0.3365461	0.19561252	0.0039851333333333315	7.921466666666676E-4	-2.0870023148148148E-4	1.0677853009259264E-4
221.43631	1614.3757	10094.0	-0.361197	0.2264788	-0.0015406812499999985	0.0019291424999999997	-3.453634114583331E-4	7.106223958333325E-5
213.35487	1618.3225	10110.0	-0.42207903	0.25357065	-0.003805126875000002	0.001693240625	-1.4152785156250022E-4	-1.4743867187499982E-5
207.82431	1623.1757	10127.0	-0.3960066	0.2879508	0.0015336723529411785	0.0020223617647058822	3.1404701340830476E-4	1.9360067041522484E-5
199.97595	1628.0181	10144.0	-0.42302454	0.3033082	-0.0015892905882352953	9.033764705882333E-4	-1.837037024221455E-4	-6.58226643598617E-5
192.14513	1632.8911	10160.0	-0.44655958	0.3130698	-0.0014709400000000004	6.101000000000023E-4	7.396911764705926E-6	-1.8329779411764438E-5
183.43475	1637.674	10177.0	-0.5055095	0.3213217	-0.0034676423529411728	4.854058823529399E-4	-1.1745307958477485E-4	-7.334948096886023E-6
174.65654	1643.6061	10193.0	-0.5503477	0.33663195	-0.002802387500000003	9.568906250000016E-4	4.15784283088231E-5	2.9467796415441355E-5
165.87227	1648.5638	10210.0	-0.5829924	0.3426726	-0.0019202764705882336	3.5533235294117534E-4	5.1888884083045265E-5	-3.538578070934272E-5
159.74326	1653.5045	10227.0	-0.4932875	0.33042467	0.005276758823529411	-7.204664705882364E-4	4.233550173010379E-4	-6.328228373702423E-5
153.89987	1658.4	10243.0	-0.38247117	0.30695108	0.006926020624999998	-0.0014670993749999993	1.0307886259191168E-4	-4.666455652573518E-5
149.72452	1662.2755	10260.0	-0.25315976	0.255944	0.007606553529411766	-0.0030004164705882343	4.003134731833929E-5	-9.019512326989618E-5
145.81067	1665.1893	10277.0	-0.15968049	0.18733385	0.005498780588235295	-0.004035891176470589	-1.2398664359861595E-4	-6.091027681660909E-5
141.51387	1668.4954	10293.0	-0.15167134	0.16292347	5.005718750000013E-4	-0.0015256487500000006	-3.1238804457720584E-4	1.5689015165441176E-4
137.05173	1671.9482	10310.0	-0.20820276	0.14620139	-0.0033253776470588236	-9.836517647058823E-4	-2.250558542387544E-4	3.188217560553637E-5
134.60197	1674.3981	10326.0	-0.1998172	0.15270971	5.240974999999991E-4	4.0677000000000074E-4	2.4059219669117642E-4	8.690136029411769E-5
130.36974	1678.6302	10343.0	-0.2084046	0.19660382	-5.051411764705879E-4	0.0025820064705882363	-6.054345155709335E-5	1.2795508650519032E-4
127.70086	1682.5983	10359.0	-0.17781039	0.23360758	0.001912138124999999	0.002312735	1.5107995634191168E-4	-1.6829466911764783E-5
124.780304	1687.4393	10376.0	-0.15388264	0.28091854	0.0014075147058823544	0.0027829976470588225	-2.968373053633203E-5	2.7662508650518983E-5
121.68819	1691.3118	10393.0	-0.1536789	0.28529152	1.1984705882351767E-5	2.5723411764706034E-4	-8.209000000000016E-5	-1.4857432525951542E-4
119.89719	1695.2056	10409.0	-0.13305867	0.26611665	0.001288764375000001	-0.0011984293750000007	7.979872931985308E-5	-9.097896829044131E-5
118.941086	1700.1178	10426.0	-0.06964802	0.26062056	0.003730038235294117	-3.232994117647064E-4	1.4360434472318327E-4	5.1478233131487894E-5
117.02998	1703.9401	10442.0	-0.062254008	0.2536524	4.6212575000000033E-4	-4.3551000000000006E-4	-2.0424453033088228E-4	-7.0131617647058536E-6
115.04413	1708.9117	10459.0	-0.07151488	0.27540392	-5.447571764705885E-4	0.0012795011764705896	-5.92284074394464E-5	1.0088301038062292E-4
113.14833	1712.7034	10475.0	-0.10102537	0.26889262	-0.001844405625	-4.0695624999999985E-4	-8.122802803308822E-5	-1.0540358915441184E-4
110.16271	1717.6746	10492.0	-0.16294186	0.26738706	-0.003642146470588235	-8.856235294117746E-5	-1.0574946150519029E-4	1.8729052768166023E-5
109.24709	1722.5059	10508.0	-0.13672206	0.28773275	0.0016387374999999992	0.0012716056249999982	3.300552481617646E-4	8.501049862132348E-5
107.28207	1727.4359	10525.0	-0.1032835	0.30549872	0.001966974117647059	0.0010450570588235305	1.9308036332179987E-5	-1.3326386245674571E-5
107.0	1731.3201	10542.0	-0.0599038	0.28123924	0.0025517470588235294	-0.0014270282352941176	3.439840830449826E-5	-1.454167820069205E-4
106.405975	1735.188	10558.0	-0.0047159865	0.24721234	0.00344923834375	-0.00212668125	5.609320530790442E-5	-4.3728313419117643E-5
106.0	1739.0	10576.0	0.0070865955	0.20856377	6.556989999999999E-4	-0.0021471427777777774	-1.5519663020833335E-4	-1.1367515432098598E-6
106.0	1741.4581	10591.0	0.0090913065	0.17119323	1.336474E-4	-0.002491369333333334	-3.4803439999999996E-5	-2.2948437037037095E-5
106.0	1745.8965	10608.0	0.02051439	0.18183456	6.719460882352942E-4	6.259605882352944E-4	3.166462871972319E-5	1.8337234832756637E-4
107.0	1751.1051	10625.0	0.040457044	0.24253117	0.0011730972941176468	0.0035703888235294108	2.947948269896192E-5	1.732016608996539E-4
108.32401	1754.6481	10641.0	0.07937418	0.27231884	0.0024323210000000003	0.001861729375000001	7.87014816176471E-5	-1.0679121553308811E-4
109.0	1758.5364	10658.0	0.08887518	0.27470368	5.588823529411762E-4	1.4028470588235288E-4	-1.1020227335640142E-4	-1.0126145112456754E-4
111.172485	1762.345	10676.0	0.11102877	0.2382701	0.001230755	-0.0020240877777777774	3.732625816993466E-5	-1.2024291575889614E-4
113.15002	1766.3	10692.0	0.1303886	0.21409106	0.0012099893749999997	-0.0015111900000000008	-1.297851562500024E-6	3.205611111111104E-5
115.10045	1769.2009	10708.0	0.14089875	0.18892473	6.568843749999997E-4	-0.0015728956249999992	-3.4569062499999995E-5	-3.8566015624998985E-6
117.00269	1773.0054	10724.0	0.13620181	0.20393713	-2.935587499999989E-4	9.382749999999988E-4	-5.940269531249992E-5	1.5694816406249988E-4
118.9473	1775.8947	10741.0	0.13364866	0.18461592	-1.5018529411764728E-4	-0.0011365417647058826	8.433732698961862E-6	-1.220480449826989E-4
120.92751	1777.9275	10757.0	0.11476986	0.15541075	-0.001179925	-0.0018253231250000002	-6.435873161764705E-5	-4.3048835018382346E-5
122.0	1779.8699	10774.0	0.102754034	0.11370223	-7.068132941176475E-4	-0.0024534423529411755	2.783010034602074E-5	-3.694818987889267E-5
124.78068	1782.7806	10790.0	0.10924827	0.109461576	4.0588975000000003E-4	-2.650408749999998E-4	6.954394025735297E-5	1.3677509237132349E-4
126.75243	1785.5049	10807.0	0.12463589	0.12818111	9.051541176470591E-4	0.0011011490588235283	2.9368492214532886E-5	8.036411375432518E-5
128.69884	1787.6989	10824.0	0.12975007	0.15699835	3.008341176470586E-4	0.0016951317647058836	-3.554823529411768E-5	3.494015916955031E-5
131.62794	1790.2559	10840.0	0.15486424	0.15844086	0.0015696356249999995	9.015687499999876E-5	7.93000942095588E-5	-1.003109306066178E-4
134.56932	1792.5693	10857.0	0.18175991	0.14860937	0.0015820982352941183	-5.783229411764705E-4	7.3309472318346E-7	-3.93223421280276E-5
138.01651	1796.0166	10873.0	0.195276	0.15744308	8.447556250000005E-4	5.521068750000014E-4	-4.608391314338236E-5	7.06518635110295E-5
140.45514	1798.4551	10890.0	0.21206066	0.18117344	9.87332941176471E-4	0.0013959035294117633	8.386900951557088E-6	4.9635097318338936E-5
144.71523	1801.3577	10907.0	0.22238897	0.19343032	6.075476470588223E-4	7.209929411764705E-4	-2.234031141868522E-5	-3.970062283737017E-5
147.73222	1804.7322	10923.0	0.20756091	0.18309826	-9.267537500000003E-4	-6.457537499999985E-4	-9.589383731617641E-5	-8.542166819852931E-5
151.48839	1806.2441	10940.0	0.21983543	0.14866029	7.220305882352948E-4	-0.0020257629411764714	9.698731401384089E-5	-8.117701124567487E-5
155.45987	1809.23	10957.0	0.23740043	0.13864736	0.0010332352941176469	-5.889958823529414E-4	1.8306159169550123E-5	8.451570934256059E-5
159.32895	1812.1646	10973.0	0.2519634	0.16353132	9.101856250000005E-4	0.0015552475000000007	-7.690604319852897E-6	1.3401521139705887E-4
163.15631	1815.0781	10989.0	0.24468777	0.17503153	-4.547268750000003E-4	7.187631249999989E-4	-8.530703125000005E-5	-5.228027343750011E-5
167.08342	1818.0417	11006.0	0.24257463	0.1824037	-1.2430235294117562E-4	4.336570588235301E-4	1.943673659169557E-5	-1.677094506920405E-5
170.88496	1820.885	11023.0	0.23357427	0.17750882	-5.294329411764713E-4	-2.8793411764705827E-4	-2.3831211072664456E-5	-4.2446539792387546E-5
174.88626	1823.8862	11040.0	0.23410496	0.163597	3.121705882352943E-5	-8.183423529411776E-4	3.297941176470593E-5	-3.120048442906584E-5
179.54413	1826.696	11056.0	0.24985671	0.16958022	9.844843750000006E-4	3.739512500000007E-4	5.9579207261029445E-5	7.451835018382365E-5
184.47516	1829.825	11072.0	0.2860019	0.19118924	0.002259074374999998	0.0013505637500000004	7.966187499999983E-5	6.103828124999998E-5
190.22215	1832.4814	11089.0	0.33919668	0.17959909	0.0031291047058823527	-6.817735294117659E-4	5.1178254757785583E-5	-1.195492517301039E-4
196.10626	1835.7021	11105.0	0.38160706	0.18439259	0.0026506487500000016	2.995937500000004E-4	-2.9903497242646948E-5	6.133545496323539E-5
202.61368	1838.6533	11123.0	0.40567377	0.18467136	0.0013370394444444439	1.548722222222286E-5	-7.297829475308654E-5	-1.5783695987654307E-5
208.15373	1841.5769	11139.0	0.40712506	0.18289341	9.070562499999962E-5	-1.1112187500000002E-4	-7.789586371527776E-5	-7.91306857638893E-6
213.53976	1844.0266	11158.0	0.36094067	0.16220121	-0.0024307573684210506	-0.0010890631578947365	-1.327085786011079E-4	-5.147059383656508E-5
218.92824	1846.4641	11174.0	0.32606658	0.14628628	-0.0021796306250000015	-9.946831250000013E-4	1.5695421463815567E-5	5.898752055920946E-6
225.57123	1849.3928	11194.0	0.32775807	0.14552076	8.457450000000088E-5	-3.827599999999959E-5	1.1321025625000012E-4	4.782035625000009E-5
232.17285	1852.782	11206.0	0.38033333	0.16914563	0.004381271666666668	0.001968739166666666	3.5805809722222226E-4	1.6725126388888878E-4
239.20686	1855.6035	11222.0	0.43803555	0.18748127	0.003606388749999998	0.0011459775000000009	-4.8430182291666864E-5	-5.142260416666656E-5
246.89825	1857.2246	11238.0	0.47381055	0.16334255	0.0022359375	-0.0015086700000000001	-8.565320312499988E-5	-1.6591546875000006E-4
253.61821	1860.1545	11255.0	0.46610555	0.1545844	-4.5323529411764806E-4	-5.151852941176466E-4	-1.5818663494809694E-4	5.844027681660904E-5
259.4345	1862.1448	11272.0	0.4055252	0.12281156	-0.0035635500000000004	-0.0018689905882352947	-1.8295968858131486E-4	-7.963560553633225E-5
267.11472	1865.0286	11288.0	0.40903994	0.13640676	2.19671250000001E-4	8.496999999999992E-4	2.364513281250001E-4	1.6991816176470587E-4
275.0991	1869.0496	11304.0	0.43864053	0.19386707	0.0018500368749999989	0.003591269375000001	1.0189785156249987E-4	1.713480859375001E-4
282.65988	1871.8298	11321.0	0.47995383	0.21456282	0.002430194117647062	0.0012173970588235286	3.4126896626297824E-5	-1.3963954801038072E-4
289.43915	1873.8599	11338.0	0.47892576	0.19180763	-6.047470588235574E-5	-0.001338540588235293	-1.465099307958481E-4	-1.5034927335640127E-4
296.2662	1876.8167	11354.0	0.4285122	0.16261217	-0.003150847499999998	-0.0018247162500000004	-1.9314829963235265E-4	-3.0385978860294214E-5
303.23453	1879.4897	11371.0	0.3946761	0.13375238	-0.0019903588235294137	-0.0016976347058823527	6.826403979238732E-5	7.475384948096921E-6
310.58398	1881.7168	11388.0	0.39331767	0.1329603	-7.990764705882153E-5	-4.659294117647062E-5	1.1237948096885836E-4	9.712010380622836E-5
317.71207	1883.678	11404.0	0.42919356	0.13466507	0.002242243124999998	1.0654812499999965E-4	1.4513442325367622E-4	9.571316636029391E-6
325.48154	1886.2407	11421.0	0.46089882	0.12422271	0.0018650152941176478	-6.142564705882351E-4	-2.2189872404844123E-5	-4.2400270328719696E-5
333.2591	1888.5647	11438.0	0.47771636	0.12777804	9.892670588235305E-4	2.0913705882352995E-4	-5.151460207612455E-5	4.843491349480971E-5
341.0	1892.0	11454.0	0.4865701	0.16334237	5.533587499999999E-4	0.0022227706249999986	-2.7244269301470662E-5	1.2585209788602928E-4
347.72076	1894.8604	11470.0	0.44520074	0.1952765	-0.0025855850000000014	0.0019958831250000003	-1.9618398437500008E-4	-1.4180468749999892E-5
355.453	1897.7266	11488.0	0.44505763	0.19916579	-7.950555555555657E-6	2.1607166666666764E-4	1.43201913580247E-4	-9.887841435185182E-5
360.95905	1899.3196	11504.0	0.39031944	0.16008995	-0.0034211368749999978	-0.00244224	-2.1332414496527764E-4	-1.6614447916666673E-4
367.81992	1901.2732	11521.0	0.37556517	0.121889606	-8.678982352941185E-4	-0.00224707905882353	1.501905082179929E-4	1.1480055363321758E-5
372.5042	1904.5042	11537.0	0.32249138	0.11667561	-0.0033171118750000006	-3.258747499999999E-4	-1.5307585248161763E-4	1.2007526930147064E-4
378.4515	1906.1504	11554.0	0.2940096	0.127846	-0.0016753988235294125	6.570817647058816E-4	9.657135596885813E-5	5.782097145328715E-5
384.26694	1908.0889	11570.0	0.3072441	0.12951268	8.271562500000024E-4	1.0416750000000023E-4	1.5640969209558843E-4	-3.455714154411759E-5
390.10037	1910.0334	11587.0	0.33628386	0.122756205	0.0017082211764705864	-3.974397058823528E-4	5.182734861591671E-5	-2.9506306228373712E-5
395.92014	1911.9734	11603.0	0.35537064	0.10172396	0.0011929237500000016	-0.0013145153124999994	-3.220608915441155E-5	-5.731722541360291E-5
402.75073	1913.917	11621.0	0.39518324	0.100450896	0.0022118111111111096	-7.072577777777801E-5	5.6604853395061556E-5	6.909941859567898E-5
409.59467	1916.865	11637.0	0.4130622	0.14770946	0.001117435	0.0029536602499999993	-6.839850694444435E-5	1.890241267361111E-4
415.464	1917.8213	11653.0	0.4111142	0.12648886	-1.2175000000000033E-4	-0.0013262874999999986	-7.744906250000002E-5	-2.6749673437499987E-4
420.30032	1919.7668	11669.0	0.34605455	0.1032583	-0.004066228124999998	-0.0014519100000000007	-2.4652988281249986E-4	-7.851406250000128E-6
426.88965	1921.7224	11686.0	0.31704065	0.09694803	-0.0017067000000000022	-3.711923529411761E-4	1.387957720588233E-4	6.357162629757792E-5
433.00674	1923.0	11703.0	0.33401862	0.090264246	9.987041176470594E-4	-3.9316376470588225E-4	1.5914141868512128E-4	-1.292435986159187E-6
438.78107	1924.5938	11720.0	0.36314437	0.08246215	0.0017132794117647062	-4.5894682352941226E-4	4.203384083044981E-5	-3.869591695501765E-6
444.6671	1926.5557	11736.0	0.37681615	0.1016341	8.544862500000014E-4	0.0011982468750000004	-5.367457261029405E-5	1.0357460615808829E-4
450.5	1927.0	11753.0	0.35840738	0.07124374	-0.001082868823529413	-0.001787668235294118	-1.1396206314878907E-4	-1.7564206531141873E-4
456.30344	1929.4346	11769.0	0.33400908	0.087088585	-0.001524893749999999	9.903028124999998E-4	-2.762655790441163E-5	1.7362319048713236E-4
463.51733	1930.3794	11786.0	0.38000122	0.08024909	0.0027054199999999974	-4.023232352941177E-4	2.488419852941174E-4	-8.191917928200691E-5
469.0289	1931.343	11803.0	0.3885957	0.05553259	5.055576470588244E-4	-0.0014539117647058822	-1.2940366782006901E-4	-6.185814878892732E-5
475.81332	1932.0	11819.0	0.4049406	0.05367453	0.0010215562499999997	-1.161287500000001E-4	3.224991268382346E-5	8.361143841911763E-5
481.568	1933.0	11836.0	0.38308993	0.053024165	-0.0012853335294117623	-3.825676470588235E-5	-1.3569939878892718E-4	4.580705017301044E-6
487.4678	1934.0	11852.0	0.35355055	0.04494066	-0.0018462112500000002	-5.052190624999999E-4	-3.505485753676487E-5	-2.9185143612132344E-5
492.2772	1935.0	11870.0	0.30326998	0.0541278	-0.002793365000000001	5.103966666666665E-4	-5.261965277777783E-5	5.64230960648148E-5
496.05756	1936.0	11886.0	0.25036013	0.053770024	-0.0033068656249999988	-2.2360999999999822E-5	-3.209378906249985E-5	-3.3297354166666646E-5
498.97098	1936.971	11902.0	0.1838676	0.050236903	-0.004155783125000001	-2.208200625E-4	-5.305734375000016E-5	-1.2403691406250012E-5
502.8395	1937.0	11921.0	0.14839815	0.030192092	-0.001866813157894736	-0.001054990052631579	1.2047210353185607E-4	-4.390368369113574E-5
504.8911	1938.0	11937.0	0.12587993	0.02882209	-0.0014073887500000003	-8.562512499999991E-5	2.8714025493420983E-5	6.058530797697369E-5
506.5	1938.0	11952.0	0.10363935	0.017718496	-0.0014827053333333331	-7.402396E-4	-5.021105555555518E-6	-4.364096500000001E-5
506.0	1938.0	11966.0	0.10363935	0.017718496	0.0	0.0	1.0590752380952379E-4	5.287425714285715E-5
