# Supplementary material for: Finger drawing on smartphone screens enables early Parkinson’s disease detection through hybrid 1D-CNN and BiGRU deep learning architecture
Source: PLoS One. 2025 Jul 14;20(7):e0327733. doi: 10.1371/journal.pone.0327733 (PMC12258557; doi:10.1371/journal.pone.0327733)
Supplement: S2 File — (ZIP) [file pone.0327733.s002.zip › Dataset/Wavy/healthy/037_HC_WAVE_R.txt]

555.85016	155.04453	0.0	0.0	0.0	0.0	0.0	0.0	0.0
573.58325	161.6333	16.0	1.0551652	0.44949597	0.065947825	0.028093498125	0.0041217390625	0.0017558436328125
590.42664	165.9837	34.0	1.2429065	0.47444442	0.010430072222222217	0.0013860249999999975	-0.0030843195987654325	-0.0014837485069444446
605.8929	169.82654	50.0	1.2210445	0.35318172	-0.0013663749999999891	-0.00757891875	-7.372779513888879E-4	-5.603089843749998E-4
622.6381	172.26382	66.0	1.0891203	0.19573203	-0.008245262500000003	-0.009840605624999998	-4.2993046875000086E-4	-1.413554296874999E-4
636.50195	173.18774	82.0	0.9004337	0.028810622	-0.011792912500000002	-0.010432588	-2.2172812499999996E-4	-3.699889843750007E-5
639.1971	173.0	100.0	0.49673957	-0.055118226	-0.022427451666666667	-0.004662713777777778	-5.908077314814813E-4	3.2054856790123454E-4
652.63464	174.95432	122.0	0.37108028	-0.04063468	-0.005711785909090911	6.58343E-4	7.598029889807162E-4	2.4186621717171714E-4
669.402	177.64487	132.0	0.57763684	0.04170582	0.020655656000000005	0.00823405	0.0026367441909090914	7.575707E-4
687.02203	180.40442	149.0	0.94922245	0.16545215	0.02185797705882353	0.00727919588235294	7.072476816608972E-5	-5.6167889273356436E-5
707.7116	185.1864	166.0	1.3557326	0.27999023	0.023912361764705882	0.0067375341176470595	1.2084615916955011E-4	-3.186245674740475E-5
729.30164	189.96393	183.0	1.5319082	0.34641126	0.010363270588235288	0.003907119411764705	-7.970053633217997E-4	-1.6649498269896202E-4
746.9039	193.64532	199.0	1.3514745	0.32316396	-0.011277106250000002	-0.0014529562500000016	-0.0013525235523897056	-3.350047288602942E-4
764.15454	199.86182	216.0	1.1686882	0.3359307	-0.010752135294117638	7.509847058823562E-4	3.088064446366848E-5	1.2964358564013868E-4
783.9432	208.42874	232.0	1.0805931	0.4385176	-0.005505943750000006	0.006411681249999999	3.27886971507352E-4	3.537935340073527E-4
804.67975	217.33987	249.0	1.1100206	0.5536783	0.0017310294117647024	0.0067741588235294085	4.257043036332181E-4	2.1322210207612334E-5
824.4749	228.02951	265.0	1.2146444	0.68302876	0.00653898750000001	0.008084403750000003	3.004973805147067E-4	8.189030790441219E-5
848.3103	239.65515	282.0	1.3787345	0.78395975	0.009652358823529406	0.005937117058823526	1.8313948961937623E-4	-1.2631098183391043E-4
864.1199	249.43322999999998	299.0	1.2874964	0.74583244	-0.005366947058823529	-0.0022427829411764653	-8.834885813148785E-4	-4.8117058823529365E-4
873.8312	256.69867	315.0	0.8868921	0.61746716	-0.02503776875	-0.008022830000000002	-0.0012294263556985295	-3.61252941176471E-4
881.8527	262.38953	332.0	0.43835798	0.40039077	-0.02638436	-0.012769199411764706	-7.921124999999985E-5	-2.791982006920414E-4
889.1719	267.8789	349.0	0.1396517	0.22870065	-0.01757095764705882	-0.010099418823529412	5.184354325259516E-4	1.5704591695501729E-4
896.95374	273.71527	365.0	0.11966498	0.20459644	-0.001249169999999999	-0.001506513125000001	0.0010201117279411763	5.370566061580882E-4
903.1896	280.18958	382.0	0.2897332	0.29036155	0.010004012941176471	0.005045006470588237	6.61951937716263E-4	3.8538350562283754E-4
909.02795	288.0373	398.0	0.3345799	0.41197547	0.0028029187499999976	0.007600869999999999	-4.500683869485296E-4	1.5974147058823513E-4
913.62805	296.38007	415.0	0.28284657	0.49561173	-0.0030431370588235272	0.004919779999999998	-3.4388563581314854E-4	-1.5771117647058833E-4
918.2552	304.75867	431.0	0.22435498	0.5509546	-0.0036557243750000006	0.0034589293749999993	-3.828670726102959E-5	-9.13031640624999E-5
921.3197	312.6394	448.0	0.17728645	0.5533647	-0.0027687370588235292	1.4177058823529892E-4	5.2175724480968904E-5	-1.951269874567471E-4
923.0	319.14154	465.0	0.12506184	0.47840962	-0.0030720358823529414	-0.00440912235294118	-1.7841107266436013E-5	-2.67699584775087E-4
924.4248	325.27448	481.0	0.040539827	0.38210627	-0.0052826258125000004	-0.006018959374999997	-1.381618706341912E-4	-1.0061481387867605E-4
924.0	328.55798	498.0	-0.040133853	0.24909084	-0.004745510588235294	-0.007824437058823531	3.159501319204153E-5	-1.0620456963667847E-4
925.1635	333.4906	514.0	-0.054180514	0.18427414	-8.779163125000001E-4	-0.00405104375	2.417246422334559E-4	2.3583708180147068E-4
926.0243	338.07294	531.0	-0.003483371	0.19613689	0.0029821848823529413	6.97808823529412E-4	2.2706477616782009E-4	2.7934426903114193E-4
927.96515	344.89545	548.0	0.06943554	0.29198596	0.004289347705882353	0.005638180588235293	7.689193079584777E-5	2.9061010380622827E-4
928.0	352.17395	564.0	0.08869182	0.4264767	0.0012035175	0.00840567125	-1.9286438786764707E-4	1.7296816636029415E-4
928.0	359.75885	581.0	0.045792315	0.5130293	-0.0025235002941176475	0.005091329411764708	-2.1923634083044984E-4	-1.9496128460207602E-4
928.0	367.0	597.0	-0.020885235	0.5231263	-0.004167346875	6.310625000000014E-4	-1.0274041130514704E-4	-2.7876668198529415E-4
925.5372	372.3885	614.0	-0.10833107	0.4329208	-0.005143872647058824	-0.005306205882352944	-5.7442692474048456E-5	-3.492510813148791E-4
923.5967	380.61328	631.0	-0.16138572	0.40343726	-0.0031208617647058828	-0.0017343258823529397	1.190006401384083E-4	2.1011058823529436E-4
920.52936	387.94128	647.0	-0.1937198	0.41823396	-0.002020879999999999	9.247937499999997E-4	6.874886029411772E-5	1.6619497702205873E-4
916.7628	394.47437	664.0	-0.25311902	0.42420313	-0.0034940717647058807	3.5112764705882163E-4	-8.665833910034597E-5	-3.3745064878892836E-5
913.0026	398.9961	680.0	-0.27814052	0.3789811	-0.0015638437500000019	-0.002826376874999998	1.2063925091911743E-4	-1.9859403262867623E-4
908.2263	404.77368	697.0	-0.29959607	0.2873437	-0.0012620911764705876	-0.005390435294117649	1.775015138408319E-5	-1.5082696583045008E-4
901.92615	411.07385	714.0	-0.3555575	0.27988687	-0.003291848823529414	-4.386370588235276E-4	-1.193975086505192E-4	2.912822491349483E-4
894.2843	419.39465	731.0	-0.44627485	0.3919923	-0.005336314705882352	0.00659443705882353	-1.2026269896193752E-4	4.137102422145328E-4
887.0	428.5	747.0	-0.5289027	0.54918826	-0.005164240624999997	0.009824747499999998	1.0754630055147187E-5	2.0189440257352924E-4
877.6518	439.8178	764.0	-0.58069474	0.6858686	-0.0030465905882352965	0.008040020000000004	1.2456764922145295E-4	-1.0498397058823497E-4
864.30695	450.01978	780.0	-0.6988044	0.72746426	-0.00738185375	0.002599728749999995	-2.70953947610294E-4	-3.400182031250005E-4
849.4893	460.8393	797.0	-0.88742083	0.7403039	-0.011095084117647062	7.55272941176473E-4	-2.184253157439448E-4	-1.0849740051903072E-4
833.5264	470.2105	813.0	-1.0725005	0.6677096	-0.011567479375000002	-0.00453714375	-2.9524703584558735E-5	-3.3077604319852957E-4
819.4957	480.62817	830.0	-1.1220847	0.6089345	-0.0029167176470588215	-0.00345735882352941	5.088683369377164E-4	6.351676038062295E-5
803.40405	492.15752999999995	846.0	-0.9989084	0.60731906	0.007698518750000001	-1.0096500000000147E-4	6.634522748161765E-4	2.0977461397058802E-4
784.0343	502.79319999999996	863.0	-1.0481336	0.6314173	-0.0028956000000000047	0.001417543529411761	-6.231834558823533E-4	8.932403114186838E-5
762.66473	514.80115	880.0	-1.2391971	0.71640414	-0.011239029411764696	0.004999225882352942	-4.90789965397923E-4	2.1068719723183415E-4
747.30273	525.77295	896.0	-1.2636836	0.73519605	-0.0015304062500000049	0.0011744943750000014	6.067889476102932E-4	-2.3904571920955878E-4
724.9559	538.3591	914.0	-1.2670876	0.7300128	-1.8911111111110903E-4	-2.879583333333318E-4	7.451639660493866E-5	-8.124737268518518E-5
699.8321	552.24426	930.0	-1.3531853	0.7881149	-0.005381106250000003	0.003631381249999996	-3.244996961805559E-4	2.44958723958333E-4
677.7564	566.82904	946.0	-1.4496323	0.8801649	-0.006027937499999997	0.005753125000000005	-4.042695312499959E-5	1.3260898437500055E-4
649.2696	582.3652	963.0	-1.6598182	0.9701383	-0.012363876470588231	0.005292552941176469	-3.727022923875432E-4	-2.7092474048443275E-5
622.91644	596.50653	979.0	-1.798156	0.9930645	-0.008646112500000011	0.0014328875000000005	2.3236024816176374E-4	-2.412290900735293E-4
595.84735	608.93225	996.0	-1.7140135	0.8795541	0.004949558823529412	-0.006677082352941177	7.99745371972319E-4	-4.7705705017301046E-4
560.4735	621.8106	1012.0	-1.8912256	0.74197143	-0.011075756249999999	-0.008598916875000001	-0.0010015821920955881	-1.201146576286765E-4
522.5202	636.42993	1029.0	-2.225389	0.737306	-0.01965667058823528	-2.744370588235277E-4	-5.047596669550166E-4	4.896752833044984E-4
481.49216	651.4574	1046.0	-2.576074	0.8438507	-0.020628529411764726	0.006267335294117643	-5.716816608996736E-5	3.8481013840830416E-4
449.52847	665.5167	1062.0	-2.5636432	0.9209742	7.769250000000116E-4	0.004820218750000001	0.001337840900735296	-9.044478400735265E-5
416.56775	677.3036	1079.0	-2.2304482	0.8680064	0.019599705882352936	-0.0031157529411764712	0.0011072224048442898	-4.668218641868513E-4
391.8226	687.39246	1095.0	-1.6763232	0.6718424	0.03463281250000001	-0.01226025	9.395691636029423E-4	-5.715310661764706E-4
364.70288	696.7657	1112.0	-1.3816814	0.5044281	0.017331870588235293	-0.009847899999999995	-0.0010177024653979247	1.4190294117647092E-4
343.5729	706.37085	1129.0	-1.2344368	0.4488718	0.008661447058823532	-0.003268017647058827	-5.100249134948095E-4	3.8705190311418637E-4
322.6335	715.1222	1145.0	-1.1115801	0.45891577	0.007678543749999989	6.277481250000008E-4	-6.143145680147146E-5	2.4348536075367673E-4
299.65582	724.6706	1162.0	-1.1144322	0.51079607	-1.67770588235289E-4	0.003051782352941179	-4.61547902249134E-4	1.4259024870242227E-4
281.2997	732.5858	1179.0	-1.1356013	0.50993234	-0.0012452411764705912	-5.0807647058827204E-5	-6.338062283737071E-5	-1.8250529411764743E-4
266.29126	739.8544	1195.0	-0.9772462	0.4477143	0.009897193750000005	-0.0038886274999999984	6.964021829044123E-4	-2.398637408088232E-4
250.49165	747.11487	1212.0	-0.8662734	0.4052366	0.006527811764705882	-0.002498688235294118	-1.9819894031141902E-4	8.176113321799296E-5
236.45029	753.5812	1228.0	-0.71749336	0.37136483	0.0092987525	-0.0021169856250000015	1.731837959558824E-4	2.3856413143382295E-5
222.4049	760.2976	1245.0	-0.7106215	0.35291263	4.0422705882352657E-4	-0.0010854235294117632	-5.232073788927337E-4	6.068012326989637E-5
211.0969	767.9354	1261.0	-0.7306946	0.3958106	-0.0012545687499999972	0.0026811231250000005	-1.0367473805147024E-4	2.3540916590073522E-4
201.79439	776.20557	1278.0	-0.60658455	0.44747922	0.007300591176470587	0.003039330588235294	5.032447015570931E-4	2.1071027249134917E-5
190.61984	784.65015	1294.0	-0.5161874	0.5174788	0.005649821875000002	0.00437497375	-1.0317308134191153E-4	8.347769761029414E-5
177.90225	793.927	1311.0	-0.58391184	0.5814631	-0.003983790588235294	0.003763782352941176	-5.666830860726645E-4	-3.595243512110731E-5
166.0	802.0	1328.0	-0.70535755	0.5706609	-0.00714386529411765	-6.354235294117638E-4	-1.8588674740484446E-4	-2.5877681660899646E-4
156.25653	808.04614	1344.0	-0.72814035	0.47325698	-0.0014239249999999995	-0.006087745000000002	3.5749626838235313E-4	-3.407700919117649E-4
148.95	813.7875	1361.0	-0.57499	0.3526962	0.009008844117647059	-0.0070918105882352925	6.136923010380623E-4	-5.9062681660899443E-5
141.50764	820.4923	1378.0	-0.3910418	0.29674396	0.010820482352941177	-0.0032913082352941203	1.0656695501730108E-4	2.23558961937716E-4
135.00713	826.9929	1394.0	-0.29306293	0.31285775	0.006123679375	0.001007111875000001	-2.935501861213236E-4	2.686512568933826E-4
130.27977	832.5803	1411.0	-0.26196852	0.3604061	0.0018290829411764715	0.0027969617647058834	-2.526233196366782E-4	1.0528528762975779E-4
127.23211	837.53577	1427.0	-0.19978681	0.35083672	0.0038863568749999983	-5.98086250000001E-4	1.2857962086397043E-4	-2.1219050091911778E-4
126.0	839.6753	1444.0	-0.06819539	0.2150141	0.007740671764705883	-0.00798956588235294	2.2672440527681675E-4	-4.3479291955017286E-4
125.0	841.5493	1461.0	0.04089598	0.06949929	0.006417139411764705	-0.008559694705882352	-7.78548442906575E-5	-3.3536989619377214E-5
126.43195	843.432	1477.0	0.11659876	0.012224854	0.00473142375	-0.0035796522500000003	-1.0535722886029409E-4	3.1125265349264697E-4
126.0	844.1437	1494.0	0.11875279	-0.013492103	1.2670764705882361E-4	-0.001512762176470588	-2.708656531141868E-4	1.215817690311419E-4
127.0	845.1997	1510.0	0.1108291	2.9173258E-4	-4.952306249999998E-4	8.6148972375E-4	-3.8871142003676465E-5	1.4839074376378676E-4
129.07832	846.07837	1527.0	0.12031918	0.029292447	5.582399999999999E-4	0.0017059243776470587	6.196886029411763E-5	4.9672626699826983E-5
130.92358	847.9236	1543.0	0.13930751	0.058081772	0.0011867706249999999	0.0017993328124999998	3.92831640625E-5	5.838027178308819E-6
136.57718	850.859	1560.0	0.23177788	0.1390743	0.005439433529411765	0.004764266352941177	2.5015664143598616E-4	1.7440785532006923E-4
144.60919	854.4437	1576.0	0.43350163	0.22140518	0.012607734375000002	0.00514568	4.4801880284926483E-4	2.383835294117643E-5
153.5	859.5	1593.0	0.61824507	0.30144596	0.010867261176470584	0.004708281176470589	-1.0238077638408341E-4	-2.5729342560553573E-5
163.28809	864.3728	1610.0	0.7283051	0.3504203	0.006474119411764711	0.002880843529411765	-2.584201038062278E-4	-1.0749633217993082E-4
174.23128	870.48755	1626.0	0.7496321	0.3835174	0.001332937499999999	0.0020685687499999994	-3.213238694852945E-4	-5.076717371323535E-5
184.39732	875.8384	1643.0	0.7125148	0.39724016	-0.002183370588235295	8.072211764705883E-4	-2.0684165224913495E-4	-7.419691608996537E-5
192.94249	882.5654	1660.0	0.61229366	0.4147242	-0.005895361176470591	0.0010284729411764693	-2.183523875432527E-4	1.301480968858124E-5
200.98428	888.9874	1677.0	0.52211446	0.41494256	-0.0053046588235294125	1.2844705882354619E-5	3.474719723183401E-5	-5.974283737024204E-5
213.28214	896.4873	1693.0	0.54758304	0.42862102	0.0015917862500000046	8.549037500000002E-4	4.3102781709558857E-4	5.262869025735285E-5
230.03323	906.68884	1709.0	0.7848976	0.5272467	0.014832159999999997	0.006164104999999996	8.275233593749995E-4	3.3182507812499974E-4
250.07994	919.2479	1726.0	1.1719128	0.7186675	0.022765600000000007	0.011260047058823533	4.666729411764712E-4	2.997612975778551E-4
268.13168	932.5615	1743.0	1.3864349	0.87399703	0.012618947058823526	0.009137031176470585	-5.968619377162637E-4	-1.2488328719723225E-4
288.39548	947.92395	1759.0	1.3841158	0.9967143	-1.4494375000000115E-4	0.007669829375000006	-7.977431755514705E-4	-9.170011259191117E-5
312.29926	960.50793	1776.0	1.4242342	0.9739878	0.0023599058823529345	-0.001336852941176476	1.473440960207609E-4	-5.298048421280284E-4
334.13934	970.1669	1792.0	1.4383949	0.78414464	8.850437500000086E-4	-0.0118651975	-9.217888327205787E-5	-6.580215349264703E-4
354.5596	979.23315	1809.0	1.379993	0.57792246	-0.0034354058823529415	-0.012130716470588231	-2.5414409602076175E-4	-1.5618762975778272E-5
376.83038	990.9293	1826.0	1.3587233	0.5117631	-0.0012511588235294086	-0.0038917270588235296	1.2848512110726664E-4	4.846464359861589E-4
395.7537	1001.1692	1843.0	1.2238318	0.5338934	-0.007934794117647068	0.0013017823529411726	-3.9315501730103876E-4	3.055005536332178E-4
415.47934	1011.6251	1859.0	1.131736	0.6143026	-0.00575598749999999	0.005025575000000004	1.3617541360294236E-4	2.32737040441177E-4
439.6267	1022.6971000000001	1875.0	1.2437247	0.66408956	0.006999293749999996	0.003111684999999996	7.972050781249991E-4	-1.1961812500000052E-4
466.0	1031.0	1892.0	1.4745445	0.6137474	0.013577635294117641	-0.0029613035294117594	3.869612673010379E-4	-3.572346193771621E-4
489.41116	1038.6649	1910.0	1.5743178	0.490658	0.005542961111111115	-0.006838300000000004	-4.46370787944807E-4	-2.1538869281045802E-4
515.99023	1048.5961	1926.0	1.6796471	0.46517193	0.0065830812499999974	-0.0015928793749999982	6.500750868055515E-5	3.2783878906250034E-4
540.6812	1060.9053	1941.0	1.6164323	0.5729971	-0.004214319999999994	0.007188344666666668	-7.198267499999994E-4	5.854149361111112E-4
566.96204	1075.5497	1958.0	1.5636952	0.8014353	-0.0031021823529411817	0.013437541176470584	6.541986159169482E-5	3.6759979469434795E-4
594.18365	1087.2734	1975.0	1.6186486	0.94685113	0.003232552941176473	0.008553872352941179	3.726314878892738E-4	-2.872746366782003E-4
625.68304	1099.8943	1991.0	1.7407563	0.87605166	0.007631731249999996	-0.0044249668749999985	2.7494864430147015E-4	-8.111774517463236E-4
658.98376	1111.9344	2008.0	1.9800558	0.7654385	0.014076441176470588	-0.006506656470588235	3.7910058391003485E-4	-1.2245232915224918E-4
686.26074	1124.1304	2025.0	2.0223591	0.6908075	0.002488429411764715	-0.004390058823529412	-6.816477508650514E-4	1.2450574394463662E-4
722.0	1140.5	2041.0	2.0100448	0.8006393	-7.696437499999931E-4	0.006864487500000002	-2.0362957261029426E-4	7.034091452205884E-4
754.3808	1157.378	2058.0	2.028732	1.0054547	0.0010992470588235303	0.012047964705882352	1.0993475346020725E-4	3.0491042387543235E-4
786.7566	1169.4087	2075.0	2.0200126	0.99414766	-5.129058823529634E-4	-6.651200000000027E-4	-9.483252595155844E-5	-7.478285121107268E-4
811.4815	1180.6838	2091.0	1.8248067	0.8357484	-0.012200368749999996	-0.009899953750000003	-7.304664292279396E-4	-5.77177109375E-4
831.7996	1191.8724	2108.0	1.4471575	0.6369605	-0.0222146588235294	-0.011693405882352936	-5.890758866782001E-4	-1.0549718425605491E-4
855.2354	1204.1177	2124.0	1.0486734	0.55081433	-0.024905256250000007	-0.005384135625000001	-1.6816233915441302E-4	3.943293910845584E-4
874.99756	1215.665	2141.0	1.0104114	0.63220376	-0.0022507058823529424	0.004787613529411764	0.001332620609861592	5.983381855536332E-4
890.89374	1225.9292	2157.0	0.941414	0.67917967	-0.004312337499999999	0.0029359943750000006	-1.2885197610294105E-4	-1.1572619715073521E-4
907.5	1234.0	2174.0	0.9168132	0.5879802	-0.0014471058823529398	-0.005364674705882357	1.6854303633217997E-4	-4.882746518166092E-4
921.14026	1240.3458	2191.0	0.7669971	0.40265027	-0.008812711764705883	-0.010901760588235292	-4.3327093425605547E-4	-3.25710934256055E-4
930.73785	1246.0427	2207.0	0.5675885	0.26527476	-0.012463037499999996	-0.008585969374999999	-2.2814535845588207E-4	1.4473695082720583E-4
938.863	1251.6472	2224.0	0.43694276	0.21335822	-0.007685043529411769	-0.0030539141176470596	2.81058468858131E-4	3.254150151384082E-4
944.14453	1256.1445	2241.0	0.24850714	0.20691292	-0.011084448235294118	-3.791352941176463E-4	-1.999649826989617E-4	1.5733993079584783E-4
948.97815	1260.9673	2257.0	0.11861242	0.23216723	-0.00811842	0.0015783943750000001	1.853767647058824E-4	1.223456043198529E-4
952.6859	1265.5289	2274.0	0.10776165	0.25275835	-6.382805882352939E-4	0.0012112423529411775	4.400082006920415E-4	-2.1597177768166036E-5
954.778	1270.3341	2290.0	0.070160225	0.2590108	-0.0023500890624999996	3.907781249999978E-4	-1.069880296415441E-4	-5.1279014246323733E-5
956.65564	1274.3113	2307.0	0.040039852	0.26715702	-0.0017717866470588239	4.791894117647081E-4	3.4017789143598574E-5	5.200663927335899E-6
957.0	1278.0537	2324.0	-0.0016405582	0.24010147	-0.002451788835294118	-0.0015915029411764712	-4.000012871972319E-5	-1.2180543252595172E-4
957.0	1281.7782	2340.0	-0.05111241	0.20858645	-0.0030919907374999996	-0.0019696887500000003	-4.00126188878676E-5	-2.3636613051470566E-5
954.7186	1283.2814	2357.0	-0.12759116	0.14105177	-0.004498750000000001	-0.003972628235294118	-8.275054485294125E-5	-1.178199697231834E-4
953.8709	1285.129	2373.0	-0.1466604	0.08144614	-0.0011918274999999992	-0.0037253518749999995	2.066826562500001E-4	1.5454772518382412E-5
950.9433	1287.0283	2390.0	-0.18527378	0.06310444	-0.0022713752941176473	-0.001078923529411765	-6.350281141868518E-5	1.556722556228373E-4
948.08014	1288.9198	2406.0	-0.20349608	0.050382838	-0.0011388937499999998	-7.951001249999999E-4	7.078009650735297E-5	1.7738962775735314E-5
940.87177	1292.3462	2423.0	-0.32334518	0.1199022	-0.00704994705882353	0.004089374235294117	-3.4770901816609E-4	2.873220211937716E-4
930.59326	1298.2034	2440.0	-0.5462941	0.27441266	-0.013114642352941176	0.009088850588235291	-3.5674678200692034E-4	2.940868442906573E-4
917.76886	1305.4178	2457.0	-0.8153065	0.4342413	-0.015824258823529416	0.009401684705882355	-1.593892041522494E-4	1.840200692041551E-5
903.18115	1312.9094	2473.0	-1.0108364	0.55211043	-0.012220618750000002	0.007366820625000003	2.2522750459558834E-4	-1.27179005055147E-4
888.08813	1320.4559	2490.0	-1.1052159	0.57699823	-0.005551735294117638	0.001463988235294112	3.9228726211072734E-4	-3.4722543468858184E-4
873.0388	1330.2257	2506.0	-1.0652769	0.59082806	0.0024961874999999967	8.643643750000027E-4	5.029951746323522E-4	-3.747649126838183E-5
852.1896	1340.442	2523.0	-1.1612602	0.62685883	-0.005646076470588242	0.002119457058823529	-4.789567041522493E-4	7.382898140138389E-5
832.0354	1350.9823	2539.0	-1.2828178	0.6866273	-0.007597349999999989	0.0037355293750000046	-1.2195459558823419E-4	1.0100451976102973E-4
817.23645	1360.9402	2556.0	-1.2474065	0.6949291	0.0020830176470588123	4.883411764705833E-4	5.694333910034589E-4	-1.9101107050173067E-4
799.6154	1370.6923	2572.0	-1.0905113	0.6493649	0.009805950000000008	-0.0028477624999999965	4.826832720588247E-4	-2.0850647977941123E-4
780.458	1380.6168	2589.0	-1.0151786	0.60126823	0.004431335294117642	-0.002829215882352945	-3.1615380622837443E-4	1.0909775086500874E-6
760.5491	1389.7255	2605.0	-1.0874361	0.5559401	-0.0045160937499999915	-0.0028330081249999944	-5.592143152573521E-4	-2.370151654405904E-7
745.93866	1399.1866	2622.0	-1.1204673	0.54577434	-0.0019430117647058912	-5.979858823529425E-4	1.5135776384082942E-4	1.3147189662629716E-4
727.47046	1407.2648	2639.0	-1.0905819	0.50827646	0.00175796470588235	-0.0022057576470588224	2.1770449826989652E-4	-9.457480968858116E-5
706.79095	1417.1045	2655.0	-1.0801388	0.52222866	6.526937500000024E-4	8.720124999999981E-4	-6.907943474264673E-5	1.9236063419117628E-4
690.70013	1425.1333	2672.0	-1.0683041	0.52126044	6.961588235294169E-4	-5.695411764705671E-5	2.556769031142027E-6	-5.464509515570911E-5
674.68896	1433.6172	2689.0	-1.043306	0.50573915	0.0014704764705882301	-9.130170588235306E-4	4.554809688581254E-5	-5.035664359861611E-5
655.69214	1441.3231	2705.0	-1.0446446	0.4797076	-8.366249999999797E-5	-0.001626971875000001	-9.713368566176426E-5	-4.4622176011029394E-5
636.43866	1448.7495	2722.0	-1.0515939	0.43961513	-4.087823529411792E-4	-0.0023583805882352936	-1.912469723183419E-5	-4.302404195501722E-5
615.86	1458.07	2738.0	-1.2095948	0.4588763	-0.00987505625	0.0012038231249999996	-5.916421185661763E-4	2.2263773207720583E-4
594.0	1469.0	2756.0	-1.3553487	0.58055305	-0.008097438888888883	0.006759819444444444	9.875652006172874E-5	3.08666462191358E-4
567.34644	1478.0192	2772.0	-1.5128695	0.6288701	-0.009845050000000008	0.0030198156249999983	-1.0922569444444532E-4	-2.3375023871527787E-4
545.4622	1488.1536	2788.0	-1.5617074	0.66830677	-0.0030523687499999924	0.002464791875000004	4.2454257812500097E-4	-3.468898437499965E-5
519.39606	1499.6874	2805.0	-1.5948002	0.682774	-0.0019466352941176425	8.510135294117612E-4	6.504314446366764E-5	-9.492813797577898E-5
493.07053	1508.9749	2821.0	-1.6129845	0.637092	-0.0011365187500000096	-0.002855125	5.063228400735206E-5	-2.3163365808823508E-4
470.46408	1519.3242	2838.0	-1.5197072	0.612435	0.0054869	-0.0014504117647058847	3.896128676470594E-4	8.263019031141855E-5
445.39453	1528.8685	2854.0	-1.4549301	0.59877795	0.004048568750000009	-8.535656249999968E-4	-8.989570312499946E-5	3.7302883731618E-5
420.3719	1540.1608	2871.0	-1.5064315	0.6013314	-0.0030294941176470607	1.5020294117646806E-4	-4.1635663927335707E-4	5.9045209775086165E-5
398.40958	1551.0872	2887.0	-1.3905212	0.64476585	0.007244393749999994	0.002714653125000001	6.42117991727941E-4	1.602781364889708E-4
374.691	1563.8586	2904.0	-1.3846906	0.7412473	3.429764705882299E-4	0.00567537941176471	-4.059657223183391E-4	1.7416036980968878E-4
352.05023	1576.1544	2921.0	-1.3733792	0.7909417	6.653764705882401E-4	0.002923199999999995	1.8964705882353542E-5	-1.6189290657439502E-4
332.91403	1585.9481	2938.0	-1.2205422	0.74202585	0.008990411764705889	-0.0028774029411764695	4.897079584775088E-4	-3.4121193771626267E-4
309.75577	1598.7258	2954.0	-1.2400378	0.6949233	-0.0012184750000000105	-0.002943909374999998	-6.380554227941187E-4	-4.156652113970522E-6
289.4585	1610.6791	2970.0	-1.2404522	0.6887508	-2.589999999999537E-5	-3.857812500000016E-4	7.453593750000095E-5	1.5988300781249977E-4
274.456	1621.09	2987.0	-1.0909694	0.6847694	0.008793105882352936	-2.342000000000014E-4	5.187650519031137E-4	8.916544117647068E-6
257.42145	1632.3857	3004.0	-0.94665027	0.68224305	0.008489360588235299	-1.4860882352941239E-4	-1.7867370242213976E-5	5.034775086505237E-6
240.32384	1642.1534	3021.0	-0.86186516	0.6306043	0.004987359411764706	-0.0030375735294117623	-2.0600006920415252E-4	-1.6993910034602058E-4
223.96432	1651.0178	3037.0	-0.8782604	0.5336221	-0.001024702500000002	-0.006061387500000001	-3.7575386948529425E-4	-1.8898837316176493E-4
208.76216	1658.6189	3054.0	-0.9438435	0.4602822	-0.0038578294117646997	-0.0043141117647058835	-1.666545242214528E-4	1.0278092560553634E-4
193.47783	1668.5764	3070.0	-0.9310518	0.46788076	7.994812499999976E-4	4.74910000000002E-4	2.910819163602936E-4	2.9931386029411784E-4
177.62845	1680.0287	3087.0	-0.8911162	0.5592165	0.002349152941176468	0.005372690588235294	9.115715830449826E-5	2.8810474048442895E-4
162.61897	1691.3265	3103.0	-0.9018984	0.6935077	-6.738874999999978E-4	0.008393199999999996	-1.8894002757352912E-4	1.887818382352939E-4
150.40097	1701.599	3120.0	-0.844565	0.736157	0.0033725529411764692	0.0025087823529411765	2.3802590830449805E-4	-3.4614221453287174E-4
141.65842	1711.177	3137.0	-0.647389	0.67501855	0.01159858823529412	-0.0035963794117647033	4.838844290657441E-4	-3.5912716262975763E-4
134.09442	1718.9056	3153.0	-0.40037555	0.529238	0.015438340624999998	-0.009111284375	2.3998452435661742E-4	-3.446815602022061E-4
128.77975	1726.4406	3170.0	-0.22645417	0.41681546	0.010230669411764707	-0.0066130905882352915	-3.0633360077854654E-4	1.469525756920417E-4
125.02739	1733.4589	3186.0	-0.11887687	0.3681332	0.006723581250000001	-0.003042641250000002	-2.1919301011029413E-4	2.231530836397056E-4
122.646904	1737.7062	3203.0	-0.05842538	0.2873336	0.00355597	-0.004752917647058822	-1.8633007352941182E-4	-1.0060449394463647E-4
122.0	1742.557	3220.0	0.0144088585	0.23088577	0.004284366970588235	-0.003320460588235296	4.284688062283737E-5	8.426217993079566E-5
123.094284	1746.1886	3237.0	0.11355377	0.17517734	0.005832053617647059	-0.0032769664705882356	9.104039100346021E-5	2.558477508650607E-6
125.0131	1750.0262	3253.0	0.18794565	0.15043657	0.0046494925	-0.0015462981249999997	-7.39100698529412E-5	1.0816677159926474E-4
126.877365	1752.8773	3270.0	0.23471001	0.15382266	0.002750844705882353	1.9918176470588283E-4	-1.1168516435986156E-4	1.026752876297578E-4
129.78111	1755.7811	3286.0	0.23859018	0.15812337	2.42510625000001E-4	2.687943750000008E-4	-1.56770880055147E-4	4.350788143382374E-6
133.36641	1758.6832	3302.0	0.23447463	0.1439712	-2.5722187500000146E-4	-8.845106250000012E-4	-3.1233281250000154E-5	-7.208156250000013E-5
138.69502	1762.13	3319.0	0.28738454	0.15677159	0.0031123476470588255	7.529641176470585E-4	1.9820997188581334E-4	9.632204368512116E-5
145.88593	1765.943	3336.0	0.40926272	0.20071656	0.007169304705882353	0.0025849982352941178	2.386445328719722E-4	1.077667128027682E-4
155.61978	1769.648	3353.0	0.5731679	0.23877397	0.009641481176470583	0.0022386711764705892	1.4542214532871941E-4	-2.0372179930795795E-5
165.12595	1771.2251	3369.0	0.68464833	0.191809	0.006967526875000005	-0.0029353106249999997	-1.6712214384191116E-4	-3.233738625919118E-4
173.51201	1775.2561	3385.0	0.67719	0.17731504	-4.661456250000043E-4	-9.058725E-4	-4.6460453125000056E-4	1.2683988281249998E-4
183.02705	1779.0107	3402.0	0.6179286	0.19081564	-0.0034859647058823476	7.941529411764706E-4	-1.776364165224908E-4	1.000014965397924E-4
191.27438	1783.4558	3419.0	0.54761934	0.2367097	-0.004135838823529414	0.0026996505882352934	-3.8227889273356855E-5	1.120880968858131E-4
200.76611	1787.5063	3435.0	0.5168314	0.29208413	-0.0019242462499999974	0.003460901875	1.3822453584558855E-4	4.757820542279417E-5
212.42577	1792.8967	3452.0	0.5978789	0.31860375	0.004767499999999997	0.0015599776470588249	3.936321323529408E-4	-1.1181907223183384E-4
228.5	1797.0	3469.0	0.8201953	0.30413407	0.013077435294117645	-8.511576470588259E-4	4.88819723183391E-4	-1.4183148788927358E-4
247.4477	1804.779	3485.0	1.1118752	0.3705878	0.018229993750000006	0.004153358125000003	3.2203490349264757E-4	3.127822357536768E-4
260.71982	1811.9827	3503.0	1.1870201	0.44882783	0.004174716666666665	0.004346668333333331	-7.808487268518524E-4	1.0739456018518243E-5
277.46964	1821.9185	3519.0	1.1236428	0.57611406	-0.003961081249999998	0.007955389375	-5.084873697916664E-4	2.255450651041668E-4
294.59192	1833.3552	3535.0	1.0201693	0.70114267	-0.00646709375	0.007814288124999999	-1.566257812500001E-4	-8.818828125000061E-6
316.10355	1845.511	3551.0	1.0909295	0.8154719	0.004422512500000003	0.007145576875000004	6.806003906250002E-4	-4.179445312499971E-5
333.15024	1854.9724	3568.0	1.2089932	0.7727254	0.006944923529411764	-0.002514500000000001	1.483771193771624E-4	-5.682398161764709E-4
351.8652	1862.7461	3585.0	1.2415979	0.6284461	0.0019179235294117542	-0.008487017647058823	-2.9570588235294174E-4	-3.513245674740483E-4
371.81824	1870.3274	3601.0	1.1844925	0.43597034	-0.0035690874999999983	-0.012029735	-3.4293818933823453E-4	-2.2141983455882357E-4
390.50122	1877.8005	3618.0	1.1402345	0.34538388	-0.002603411764705877	-0.005328615294117649	5.680445501730125E-5	3.9418351211072654E-4
406.2621	1885.4497	3634.0	1.0597842	0.3719742	-0.005028143750000005	0.001661895	-1.5154574908088302E-4	4.3690689338235305E-4
418.3995	1891.5999	3651.0	0.883863	0.39153594	-0.010348305882352941	0.001150690588235297	-3.1295071366781976E-4	-3.007084775086488E-5
435.77527	1898.2908	3668.0	0.8050163	0.38855383	-0.0046380411764705845	-1.7541823529411987E-4	3.3589792387543274E-4	-7.800640138408334E-5
453.67157	1903.8906	3684.0	0.8778991	0.34187815	0.004555175000000002	-0.00291723	5.745760110294116E-4	-1.713632352941175E-4
467.15674	1907.759	3702.0	0.9601823	0.26615644	0.004571288888888889	-0.004206761666666666	8.952160493826519E-7	-7.164064814814813E-5
479.2927	1912.2683	3717.0	0.8702322	0.2050772	-0.005996673333333336	-0.004071949333333334	-7.04530814814815E-4	8.987488888888805E-6
493.2695	1916.9761	3734.0	0.7327518	0.2064334	-0.00808708235294118	7.97764705882354E-5	-1.2296523644752025E-4	2.442191649365629E-4
506.65817	1921.0452	3751.0	0.6880025	0.22856803	-0.002632311764705882	0.0013020370588235303	3.2086885813148816E-4	7.18976816608997E-5
519.7387	1926.1738	3768.0	0.7553918	0.27162024	0.003964076470588235	0.002532482941176471	3.880228373702422E-4	7.237916955017298E-5
530.94336	1929.6477	3784.0	0.75640607	0.2664851	6.339187500000593E-5	-3.209462500000024E-4	-2.437927872242643E-4	-1.7833932444852958E-4
546.7624	1936.7832	3801.0	0.7917312	0.31269738	0.0020779488235294075	0.0027183694117647087	1.185033499134942E-4	1.7878327422145358E-4
598.8762	1962.4299	3817.0	1.8878529	0.92150974	0.06850760624999999	0.038050772499999996	0.0041518535891544115	0.0022082751930147053
598.0	1962.0	3830.0	1.8878529	0.92150974	0.0	0.0	-0.005269815865384614	-0.0029269824999999996
