# Supplementary material for: Finger drawing on smartphone screens enables early Parkinson’s disease detection through hybrid 1D-CNN and BiGRU deep learning architecture
Source: PLoS One. 2025 Jul 14;20(7):e0327733. doi: 10.1371/journal.pone.0327733 (PMC12258557; doi:10.1371/journal.pone.0327733)
Supplement: S2 File — (ZIP) [file pone.0327733.s002.zip › Dataset/Wavy/healthy/038_HC_WAVE_R.txt]

544.0	149.0	0.0	0.0	0.0	0.0	0.0	0.0	0.0
546.2668	150.0	163.0	0.128	0.0	7.852760736196319E-4	0.0	4.817644623433324E-6	0.0
548.1349	151.13489	180.0	0.1068054	0.12639566	-0.0012467411764705888	0.007435038823529411	-1.1953042647589535E-4	4.373552249134948E-4
552.2795	152.13974	197.0	0.2719467	0.09565396	0.009714194117647058	-0.0018083352941176468	6.447608996539792E-4	-5.437278892733563E-4
555.8861	152.94305	213.0	0.28149977	0.07240201	5.970668749999998E-4	-0.0014532468749999996	-5.698204526654411E-4	2.219302619485295E-5
559.8859	153.94296	230.0	0.28740996	0.068319425	3.4765823529411984E-4	-2.401520588235294E-4	-1.4671096453287058E-5	7.135851859861589E-5
563.9203	154.96014	248.0	0.28582075	0.06694943	-8.828944444444486E-5	-7.611083333333328E-5	-2.4219315541031373E-5	9.113401416122007E-6
568.7594	156.8797	271.0	0.2925068	0.086250246	2.9069782608695646E-4	8.391659130434782E-4	1.6477707414408754E-5	3.9794641146817893E-5
573.4993	158.8331	283.0	0.28864753	0.12466319	-3.216058333333355E-4	0.003201078666666666	-5.1025304951690995E-5	1.968260628019323E-4
578.52673	160.76337	295.0	0.322099	0.1453605	0.0027876225000000032	0.0017247758333333342	2.5910236111111154E-4	-1.2302523611111096E-4
584.2241	163.48276	312.0	0.3375537	0.15741944	9.090999999999993E-4	7.093494117647053E-4	-1.1050132352941199E-4	-5.9730965974625225E-5
590.0473	165.68243	328.0	0.36041486	0.16624427	0.0014288224999999995	5.515518750000004E-4	3.248265625000001E-5	-9.862346047794059E-6
595.9053	168.27017	345.0	0.37484652	0.15801448	8.48921176470589E-4	-4.841052941176463E-4	-3.411184256055356E-5	-6.0921009948096866E-5
601.69775	170.56592	362.0	0.37593532	0.16277316	6.404705882352947E-5	2.7992235294117574E-4	-4.6169065743944676E-5	4.4942802768166E-5
607.90137	173.47534	378.0	0.37117115	0.1642428	-2.9776062500000075E-4	9.185249999999964E-5	-2.2612980238970638E-5	-1.1754365808823506E-5
616.1702	176.43405	395.0	0.42007807	0.17311499	0.002876877647058825	5.218935294117648E-4	1.8674342776816622E-4	2.5296531141868538E-5
626.0358	178.40717	412.0	0.547872	0.16818047	0.00751729	-2.9026588235294104E-4	2.729654325259515E-4	-4.77740830449827E-5
634.83307	181.73325	428.0	0.6217264	0.16008581	0.004615899999999999	-5.059162500000002E-4	-1.8133687500000007E-4	-1.3478147977941199E-5
644.1377	183.22754	445.0	0.6472343	0.14038129	0.0015004647058823545	-0.001159089411764706	-1.832608996539791E-4	-3.842195069204151E-5
654.0221	186.20444	462.0	0.63200915	0.14268154	-8.955970588235306E-4	1.3530882352941198E-4	-1.4094480968858148E-4	7.614107266435988E-5
662.64044	188.1601	478.0	0.57739	0.1364052	-0.003413696875000004	-3.9227124999999946E-4	-1.5738123851102956E-4	-3.2973754595588215E-5
670.0717	191.01794	494.0	0.5041288	0.15004309	-0.004578824999999995	8.523681249999991E-4	-7.282050781249943E-5	7.778996093749991E-5
679.0072	195.0029	511.0	0.4711915	0.18878283	-0.001937488235294121	0.002278808235294119	1.5537275086505137E-4	8.390824178200705E-5
689.0633	198.0253	528.0	0.51606524	0.21790408	0.002639631764705882	0.0017130147058823523	2.6924235294117666E-4	-3.328197231833922E-5
698.7864	200.95728	544.0	0.581607	0.22313464	0.00409636	3.269099999999997E-4	9.10455147058824E-5	-8.663154411764703E-5
710.17694	204.72565	561.0	0.67548525	0.21394333	0.005522250000000003	-5.406652941176475E-4	8.387588235294133E-5	-5.103384083044983E-5
720.76135	207.5871	578.0	0.71059453	0.19174868	0.002065251764705877	-0.0013055676470588224	-2.033528373702427E-4	-4.499425605536323E-5
729.83905	209.76779	594.0	0.65420383	0.16202128	-0.003524418749999994	-0.001857962500000001	-3.4935440716911696E-4	-3.452467830882366E-5
738.6188	213.44751	610.0	0.5674691	0.1656835	-0.005420920625000006	2.2888875000000135E-4	-1.1853136718750074E-4	1.3042820312500014E-4
750.2488	216.64975	627.0	0.5722054	0.18741119	2.7860588235294274E-4	0.0012780994117647054	3.3526626513840876E-4	6.171827422145318E-5
759.9317	220.17267	644.0	0.5912216	0.20116635	0.0011186000000000024	8.091270588235287E-4	4.941141868512115E-5	-2.758660899653981E-5
770.69226	223.53845	661.0	0.6504312	0.23249997	0.0034829176470588218	0.0018431541176470593	1.3907750865051877E-4	6.08251211072665E-5
781.7976	226.93253	677.0	0.682804	0.21833684	0.0020232999999999987	-8.851956249999998E-4	-9.122610294117644E-5	-1.705218589154412E-4
790.96277	229.39255	694.0	0.6299128	0.17976972	-0.0031112470588235243	-0.0022686541176470594	-3.0203217993079545E-4	-8.137991133217998E-5
800.76996	233.70798	710.0	0.5807746	0.19998059	-0.0030711375000000013	0.0012631793750000012	2.506847426470189E-6	2.2073959329044129E-4
809.6438	238.98627	727.0	0.5465044	0.25274292	-0.0020158941176470603	0.0031036664705882335	6.20731401384083E-5	1.0826394679930778E-4
819.38904	242.5556	743.0	0.5299502	0.2888909	-0.0010346374999999977	0.0022592487500000015	6.132853860294141E-5	-5.27761075367645E-5
830.7024	247.42145	760.0	0.61282086	0.30176288	0.004874744705882352	7.571752941176474E-4	3.476107179930794E-4	-8.835726211072671E-5
841.83356	252.27786	777.0	0.68014586	0.31531736	0.003960294117647057	7.973223529411752E-4	-5.3791211072664433E-5	2.361591695501641E-6
851.9753	256.9901	804.0	0.6983408	0.30093363	6.738866666666664E-4	-5.327307407407402E-4	-1.217187944807552E-4	-4.9261225691922794E-5
862.1584	263.09503	813.0	0.64727134	0.329972	-0.005674384444444446	0.0032264855555555532	-7.053634567901236E-4	4.17690699588477E-4
869.9652	267.97388	826.0	0.5444064	0.33907035	-0.007912687692307694	6.998730769230794E-4	-1.721771729125575E-4	-1.9435480604865186E-4
877.69434	272.77075	843.0	0.44585937	0.30960467	-0.0057968841176470574	-0.0017332752941176467	1.2445903380356685E-4	-1.4312637476710156E-4
887.3674	279.4939	859.0	0.4359169	0.34093302	-6.214043749999988E-4	0.001958021874999997	3.2346748391544116E-4	2.3070607306985272E-4
896.1303	285.34772	876.0	0.50307494	0.37912706	0.003950472941176469	0.00224670823529412	2.6893395977508635E-4	1.6981550605536668E-5
905.0017	290.25128	892.0	0.5420971	0.36099324	0.0024388850000000017	-0.0011333637500000014	-9.447424632352922E-5	-2.112544990808826E-4
914.5242	296.81934	909.0	0.57746196	0.36633083	0.0020802858823529445	3.1397588235294134E-4	-2.1094065743944544E-5	8.513762543252605E-5
923.60693	302.9552	926.0	0.57196677	0.37083644	-3.232464705882408E-4	2.6503588235294077E-4	-1.4138425605536383E-4	-2.878823529411798E-6
931.32404	308.74298	943.0	0.51702386	0.3633537	-0.0032319358823529386	-4.401611764705875E-4	-1.7109937716262928E-4	-4.148217993079578E-5
937.5623	314.0415	959.0	0.44381803	0.3691804	-0.004575364375000002	3.641687500000011E-4	-8.396428079044145E-5	5.027062040441179E-5
943.4217	319.4217	976.0	0.3303988	0.3234878	-0.006671719411764705	-0.0026878000000000015	-1.2331500216262962E-4	-1.7952757352941191E-4
947.836	325.25397	992.0	0.23588617	0.30354786	-0.005907039374999999	-0.0012462462499999993	4.779250229779413E-5	9.009710937500013E-5
952.7219	330.08295	1008.0	0.2141199	0.30475137	-0.0013603918750000003	7.521937500000117E-5	2.8416546874999993E-4	8.259160156250003E-5
956.4387	336.65808	1026.0	0.19571413	0.35141724	-0.0010225427777777786	0.0025925483333333332	1.876939429012343E-5	1.3985160879629623E-4
960.3953	343.79065	1041.0	0.1916811	0.40402564	-2.688686666666662E-4	0.0035072266666666668	5.024494074074082E-5	6.097855555555557E-5
964.24274	349.36414	1058.0	0.19531819	0.40796655	2.1394647058823585E-4	2.3181823529411553E-4	2.8400890426758943E-5	-1.9267108419838535E-4
967.1832	355.27484	1075.0	0.18531625	0.39054677	-5.883494117647067E-4	-0.0010246929411764703	-4.719387543252603E-5	-7.391242214532857E-5
968.0	362.06287	1091.0	0.11458173	0.38310385	-0.004420907499999999	-4.6518249999999775E-4	-2.3953488051470576E-4	3.4969402573529535E-5
969.0	370.04944	1108.0	0.037568066	0.42371634	-0.004530215529411765	0.0023889700000000002	-6.429884083045072E-6	1.6789132352941166E-4
968.0648	377.74072	1125.0	-0.059385385	0.47533986	-0.005703144176470588	0.003036677647058822	-6.899580276816608E-5	3.810044982698952E-5
966.118	386.40997	1141.0	-0.1524129	0.53411096	-0.0058142196874999994	0.0036731937500000013	-6.94221943933819E-6	3.97822564338237E-5
964.1969	395.01544	1158.0	-0.20053734	0.5536148	-0.002830849411764707	0.0011472847058823493	1.7549236916089957E-4	-1.485828849480972E-4
961.218	403.9099	1174.0	-0.22435324	0.55888236	-0.00148849375	3.2922250000000375E-4	8.389722886029417E-5	-5.1128887867646594E-5
958.5912	411.8177	1191.0	-0.2259443	0.5427403	-9.359176470588103E-5	-9.495329411764746E-4	8.20530579584776E-5	-7.522090830449874E-5
954.6807	417.97894	1208.0	-0.2271082	0.46811256	-6.84647058823543E-5	-0.004389867058823526	1.4780622837368665E-6	-2.0237259515570893E-4
950.79956	423.80066	1224.0	-0.25553268	0.3510449	-0.0017765300000000001	-0.007316728750000001	-1.0675408088235286E-4	-1.8292885569852967E-4
946.89685	428.65466	1241.0	-0.27266803	0.25943685	-0.0010079617647058819	-0.005388708823529411	4.520989619377166E-5	1.1341293685121117E-4
943.0688	432.9312	1257.0	-0.26533565	0.20695195	4.582737500000017E-4	-0.00328030625	9.163971966911772E-5	1.317751608455882E-4
937.65936	437.89374	1274.0	-0.2834243	0.2239803	-0.00106403823529412	0.0010016676470588233	-8.954776384083069E-5	2.518808174740484E-4
931.9998	441.66675	1291.0	-0.33098987	0.22254734	-0.002797974705882353	-8.429176470588136E-5	-1.0199626297577842E-4	-6.38799653979238E-5
924.7222	445.63885	1308.0	-0.417091	0.21180114	-0.005064772352941175	-6.321294117647066E-4	-1.3334103806228364E-4	-3.2225743944636774E-5
916.5837	449.56653	1324.0	-0.49947536	0.21300024	-0.005149022499999999	7.494375000000053E-5	-5.265634191176528E-6	4.4192072610294194E-5
908.4087	453.29565	1341.0	-0.5663531	0.21360783	-0.0039339847058823575	3.57405882352936E-5	7.147281141868482E-5	-2.306068339100408E-6
899.398	457.30096	1357.0	-0.5957043	0.22601092	-0.0018344499999999944	7.751931250000003E-4	1.312209191176477E-4	4.621578354779417E-5
891.80493	460.04877	1373.0	-0.5596633	0.2096909	0.0022525624999999994	-0.0010200012499999994	2.554382812499996E-4	-1.1219964843749998E-4
885.0196	463.99023	1390.0	-0.46975553	0.19720557	0.0052886923529411765	-7.344311764705892E-4	1.7859587370242219E-4	1.679823961937707E-5
878.3064	465.8979	1407.0	-0.39078012	0.16136566	0.004645612352941175	-0.00210823	-3.7828235294117744E-5	-8.081169550173004E-5
869.80554	468.83887	1423.0	-0.39577	0.13828623	-3.1186750000000013E-4	-0.001442464374999999	-3.0984249080882344E-4	4.161035156250006E-5
860.11053	472.62982	1440.0	-0.49152964	0.1592983	-0.005632919999999999	0.0012360041176470585	-3.1300308823529403E-4	1.5755697015570926E-4
848.4635	475.51215	1456.0	-0.6638558	0.18776113	-0.010770385	0.0017789268749999997	-3.210915625000001E-4	3.393267233455882E-5
837.72144	478.71307	1473.0	-0.75704926	0.20243436	-0.005481968235294114	8.631311764705887E-4	3.1108333910034625E-4	-5.3870335207612404E-5
828.74133	481.65173	1490.0	-0.7241445	0.20946233	0.0019355741176470575	4.134099999999997E-4	4.3632602076124543E-4	-2.645418685121112E-5
820.4672	484.63318	1506.0	-0.58087486	0.17603242	0.008954352499999998	-0.0020893693750000004	4.386736488970588E-4	-1.564237109375E-4
811.756	486.56097	1523.0	-0.4719462	0.13942653	0.006407568235294118	-0.0021532876470588234	-1.498108391003459E-4	-3.7598983564013528E-6
803.567	488.48657	1539.0	-0.4255715	0.11093228	0.0028984187499999994	-0.001780890625	-2.1932184283088242E-4	2.327481387867647E-5
793.87494	491.85004	1556.0	-0.4933001	0.11992769	-0.003984035294117649	5.291417647058829E-4	-4.0485023788927344E-4	1.3588425821799312E-4
783.9259	494.82965	1572.0	-0.58275634	0.15703529	-0.005591014999999998	0.0023192249999999994	-1.004362316176468E-4	1.1188020220588228E-4
774.47125	496.30573	1589.0	-0.61742586	0.16080827	-0.0020393835294117654	2.2194000000000055E-4	2.0891949826989603E-4	-1.2336970588235289E-4
766.9511	498.2622	1606.0	-0.56001174	0.14072339	0.003377301176470589	-0.0011814635294117646	3.186285121107267E-4	-8.255314878892737E-5
758.08704	500.2282	1622.0	-0.50915915	0.102882385	0.0031782868749999985	-0.0023650628125	-1.2438393841911915E-5	-7.39749551930147E-5
749.6306	502.09235	1639.0	-0.47621572	0.08572451	0.0019378488235294116	-0.0010092867647058825	-7.296694420415217E-5	7.975153222318337E-5
739.54816	505.0904	1655.0	-0.52480304	0.1367647	-0.0030367074999999993	0.003190011874999999	-3.109097702205882E-4	2.624561649816176E-4
728.77606	508.07465	1672.0	-0.6132232	0.17849723	-0.0052011858823529395	0.002454854705882354	-1.2732225778546707E-4	-4.324453935986147E-5
719.3373	510.88757	1689.0	-0.6471495	0.19241291	-0.001995664705882357	8.18569411764705E-4	1.885600692041519E-4	-9.625207612456759E-5
709.54565	512.89087	1705.0	-0.642232	0.18136132	3.073437500000012E-4	-6.90724375E-4	1.439380284926474E-4	-9.433086167279407E-5
699.05255	516.6492	1721.0	-0.6270606	0.17808181	9.482125000000036E-4	-2.049693749999991E-4	4.005429687500015E-5	3.0359687500000057E-5
688.86816	519.6528	1738.0	-0.61724705	0.18782035	5.772676470588205E-4	5.728552941176465E-4	-2.1820285467128415E-5	4.575439230103798E-5
679.3922	522.72156	1755.0	-0.6071883	0.20544638	5.916911764705886E-4	0.0010368252941176479	8.484429065745922E-7	2.729235294117655E-5
668.8831	526.3723	1771.0	-0.60576165	0.21557505	8.916562499999836E-5	6.330418749999987E-4	-3.140784696691189E-5	-2.5236463694853077E-5
656.6257	529.8747	1788.0	-0.6501583	0.2150195	-0.0026115676470588193	-3.2679411764705174E-5	-1.5886666306228338E-4	-3.9160075692041405E-5
641.4456	535.1386	1805.0	-0.80381787	0.26066366	-0.009038798235294122	0.0026849505882352953	-3.780723875432531E-4	1.5986058823529414E-4
627.5	539.0	1821.0	-0.9566772	0.2996135	-0.009553708124999997	0.0024343649999999974	-3.218186810661724E-5	-1.566159926470612E-5
616.76984	541.44604	1838.0	-0.9111331	0.25334764	0.0026790647058823514	-0.002721521176470588	7.195748724048441E-4	-3.032874221453285E-4
604.73096	546.75635	1854.0	-0.75945276	0.23978838	0.009480021250000005	-8.474537499999994E-4	4.250597840073534E-4	1.1712921415441178E-4
591.6766	551.9957	1871.0	-0.6712147	0.26014295	0.005190474117647052	0.001197327647058823	-2.5232630190311485E-4	1.2028125865051895E-4
576.368	557.987	1888.0	-0.75266707	0.3334579	-0.004791315882352938	0.004312644117647058	-5.871641176470583E-4	1.8325391003460207E-4
561.1746	562.45636	1904.0	-0.9274823	0.37029508	-0.010925951875	0.0023023237500000016	-3.834147495404413E-4	-1.2564502297794102E-4
547.8305	567.33417	1921.0	-0.97361296	0.34000856	-0.002713568235294117	-0.001781559999999999	4.8308139057093427E-4	-2.4022845588235296E-4
532.3523	573.2429	1938.0	-0.9442147	0.31244212	0.0017293094117647064	-0.0016215552941176486	2.613457439446367E-4	9.412041522491202E-6
517.507	579.1849	1954.0	-0.9071175	0.3313637	0.0023185749999999963	0.0011825987499999996	3.682909926470562E-5	1.7525962775735303E-4
503.0778	583.9708	1970.0	-0.88118947	0.33528262	0.0016205018749999994	2.449324999999995E-4	-4.362957031249981E-5	-5.8604140625000004E-5
489.26288	589.8685	1987.0	-0.88460565	0.34883887	-2.009517647058818E-4	7.97426470588238E-4	-1.0714433174740478E-4	3.2499645328719913E-5
478.55206	594.66876	2004.0	-0.77177644	0.317094	0.0066370123529411774	-0.0018673452941176491	4.0223318339100344E-4	-1.5675128027681687E-4
467.14786	598.6174	2020.0	-0.6238826	0.26973897	0.009243365000000003	-0.002959689374999998	1.6289704044117662E-4	-6.827150505514679E-5
453.52438	603.56445	2037.0	-0.6277653	0.2582161	-2.283941176470598E-4	-6.778158823529422E-4	-5.571623010380626E-4	1.3422785250865032E-4
439.81097	609.2239	2053.0	-0.7369795	0.276681	-0.0068258875000000024	0.0011540562500000004	-4.1234333639705894E-4	1.1449200827205891E-4
427.86386	614.06805	2070.0	-0.8086644	0.29767734	-0.004216758823529408	0.001235078823529412	1.5347815743944673E-4	4.766033737024206E-6
417.81128	617.2755	2086.0	-0.75964916	0.28359908	0.003063452499999994	-8.798912500000006E-4	4.550132077205876E-4	-1.3218562959558828E-4
408.12836	621.1487	2103.0	-0.5932386	0.22892986	0.00978885647058824	-0.0032158364705882347	3.9561199826989684E-4	-1.374085423875432E-4
397.1362	625.9546	2120.0	-0.5157947	0.20841745	0.004555523529411759	-0.001206612352941177	-3.0784311418685184E-4	1.1818965397923867E-4
385.26437	629.91187	2136.0	-0.5942403	0.22619128	-0.00490285	0.0011108643749999994	-5.91148345588235E-4	1.4484229549632354E-4
374.99475	633.8021	2153.0	-0.6745546	0.2540548	-0.0047243705882352915	0.0016390305882352958	1.0498788927335808E-5	3.1068600778546846E-5
364.37207	637.6512	2170.0	-0.68806744	0.25027457	-7.948729411764689E-4	-2.223664705882383E-4	2.3114692041522488E-4	-1.0949394463667847E-4
353.4753	642.7623	2186.0	-0.6462092	0.24938194	0.002616139999999996	-5.57893749999986E-5	2.1318830882352904E-4	1.041106847426498E-5
342.7554	648.6223	2202.0	-0.61811477	0.3146212	0.0017559018750000002	0.00407745375	-5.3764882812499734E-5	2.583276953124999E-4
331.28876	654.3556	2219.0	-0.65869147	0.3807452	-0.0023868647058823476	0.0038896470588235302	-2.4369215181660873E-4	-1.1047452422145257E-5
319.45575	659.27216	2236.0	-0.71777207	0.37242392	-0.0034753294117647084	-4.894870588235287E-4	-6.402733564013887E-5	-2.5759612456747403E-4
307.6195	665.1631	2252.0	-0.7296249	0.35561585	-7.408018750000023E-4	-0.0010505043750000005	1.7090797104779413E-4	-3.506358226102949E-5
295.04425	671.9705	2269.0	-0.76292396	0.35802147	-0.0019587682352941137	1.4150705882352924E-4	-7.164508001730067E-5	7.011831963667822E-5
284.6551	676.738	2285.0	-0.7397469	0.3734338	0.0014485662499999982	9.632706249999984E-4	2.12958405330882E-4	5.136022288602932E-5
273.87436	682.4754	2302.0	-0.6726975	0.35565028	0.003944082352941179	-0.0010460894117647057	1.4679506487889297E-4	-1.1819764922145319E-4
264.05145	687.36914	2318.0	-0.59133065	0.30824292	0.005085428124999999	-0.0029629600000000006	7.13341107536763E-5	-1.1980441176470593E-4
253.34003	693.196	2336.0	-0.5601858	0.29442158	0.0017302694444444446	-7.6785222222222E-4	-1.863977044753086E-4	1.2195043209876558E-4
243.52617	698.3895	2352.0	-0.5718612	0.3137643	-7.297125000000002E-4	0.0012089199999999987	-1.5374887152777778E-4	1.2354826388888868E-4
233.43047	702.2848	2368.0	-0.6055358	0.30115798	-0.0021046625	-7.878950000000003E-4	-8.593437499999999E-5	-1.2480093749999994E-4
224.01909	706.7886	2385.0	-0.5780431	0.24212708	0.001617217647058819	-0.003472405882352941	2.189341262975776E-4	-1.5791240484429065E-4
214.5	712.5	2402.0	-0.56451434	0.26371476	7.958094117647076E-4	0.0012698635294117646	-4.831813148788891E-5	2.7895702422145327E-4
205.01588	718.1905	2418.0	-0.55106014	0.31362268	8.408874999999982E-4	0.0031192449999999997	2.8173805147056654E-6	1.1558634191176469E-4
193.89113	724.2653	2435.0	-0.6059954	0.38355303	-0.003231485882352937	0.004113550000000001	-2.3955137543252557E-4	5.8488529411764806E-5
185.64616	730.0154	2451.0	-0.589363	0.39863592	0.0010395249999999995	9.426806249999975E-4	2.669381801470585E-4	-1.9817933593750024E-4
175.65398	737.07684	2468.0	-0.5704655	0.39855793	0.0011116176470588241	-4.5876470588218966E-6	4.240743944636744E-6	-5.5721663062283496E-5
164.95906	743.83276	2484.0	-0.59238183	0.4156156	-0.0013697706250000025	0.001066104374999998	-1.5508676700367666E-4	6.691825137867624E-5
156.45505	750.4087	2501.0	-0.57050985	0.4381298	0.00128658705882353	0.0013243647058823554	1.5625633434256073E-4	1.5191784169550428E-5
148.44638	757.4152	2518.0	-0.5178093	0.44213012	0.003100032352941174	2.353129411764707E-4	1.0667325259515553E-4	-6.406186851211087E-5
140.78207	763.16345	2534.0	-0.45466888	0.39398393	0.003946276250000002	-0.003009136875000002	5.289024356617674E-5	-2.0277811351102954E-4
135.0114	768.9886	2551.0	-0.3489544	0.34241417	0.006218498823529412	-0.003033515294117645	1.336601513840829E-4	-1.4340246539789851E-6
131.15865	773.7621	2568.0	-0.25388503	0.29089972	0.00559231588235294	-0.003030261764705885	-3.683429065743949E-5	1.9138408304470746E-7
127.21131	778.683	2584.0	-0.17455795	0.26019216	0.004957942500000001	-0.001919222499999998	-3.9648336397058684E-5	6.943995404411793E-5
123.29709	785.4059	2600.0	-0.12995462	0.29609013	0.002787708125	0.002243623125	-1.356396484375001E-4	2.601778515624999E-4
120.22648	791.32056	2618.0	-0.14292952	0.36706948	-7.208277777777784E-4	0.003943297222222222	-1.9491866126543212E-4	9.442633873456787E-5
117.28051	798.15845	2634.0	-0.15713035	0.4196609	-8.875518749999999E-4	0.00328696375	-1.0420256076388838E-5	-4.1020842013888854E-5
115.31898	804.0431	2650.0	-0.13435145	0.4291877	0.0014236812499999994	5.954250000000001E-4	1.4445207031249995E-4	-1.68221171875E-4
113.37523	809.87427	2667.0	-0.08761306	0.382053	0.0027493170588235296	-0.002772629411764708	7.797857698961942E-5	-1.9812084775086517E-4
111.4617	815.61487	2683.0	-0.072502725	0.33572617	9.443959375000002E-4	-0.002895426874999999	-1.1280757008272059E-4	-7.674841452205705E-6
111.0	821.33215	2700.0	-0.053416856	0.33247358	0.0011226981764705885	-1.9132882352941173E-4	1.04883669982699E-5	1.5906459126297572E-4
109.578384	827.2649	2717.0	-0.032705974	0.333737	0.0012182871764705883	7.431882352941265E-5	5.622882352941169E-6	1.5626332179930846E-5
110.0	833.10693	2734.0	3.893318E-4	0.35174698	0.0019467826941176472	0.001059410588235293	4.285267750865052E-5	5.794657439446354E-5
110.0	837.55493	2750.0	0.030717513	0.32200402	0.001895511325	-0.001858934999999999	-3.2044605698529588E-6	-1.8239659926470576E-4
111.27457	841.5491	2766.0	0.06166475	0.25680363	0.0019342023125	-0.004075024375	2.4181867187500022E-6	-1.3850558593750005E-4
112.18972	845.3794	2783.0	0.08286685	0.20179774	0.001247182352941177	-0.0032356405882352944	-4.0412938797577815E-5	4.937551686851208E-5
114.137665	851.41296	2800.0	0.1312732	0.24089871	0.0028474323529411767	0.0023000570588235284	9.413235294117645E-5	3.2562927335640134E-4
115.04616	856.1384	2816.0	0.11523757	0.29285163	-0.0010022268750000006	0.003247057499999999	-2.4060370174632358E-4	5.918752757352942E-5
117.044876	861.0897	2833.0	0.12143076	0.33649275	3.643052941176471E-4	0.002567124705882355	8.038424524221457E-5	-3.9996046712802607E-5
119.98574	865.97144	2849.0	0.14877927	0.33283395	0.0017092818749999995	-2.286750000000011E-4	8.406103630514703E-5	-1.7473748161764724E-4
122.840904	870.68176	2866.0	0.19314268	0.29649222	0.0026096123529411775	-0.0021377488235294127	5.296061634948106E-5	-1.1229846020761244E-4
125.59177	876.3877	2882.0	0.2045576	0.2910465	7.134324999999997E-4	-3.403574999999992E-4	-1.1851124080882361E-4	1.1233695772058834E-4
127.794205	880.5884	2899.0	0.18551672	0.2968759	-0.001120051764705883	3.4290588235294354E-4	-1.0785201557093427E-4	4.019196366782016E-5
130.68901	886.067	2915.0	0.1611297	0.2978277	-0.0015241887500000006	5.9487499999996696E-5	-2.525856158088235E-5	-1.7713648897059178E-5
134.36073	891.04114	2932.0	0.17270672	0.30224994	6.810011764705895E-4	2.601317647058836E-4	1.2971705449827E-4	1.1802603806228642E-5
139.22519	895.83777	2949.0	0.24876043	0.29508585	0.004473747647058823	-4.2141705882353013E-4	2.2310273356401377E-4	-4.00911072664361E-5
144.73152	901.1543	2965.0	0.33286393	0.30795252	0.005256468749999998	8.041668750000015E-4	4.8920068933823425E-5	7.659899586397073E-5
150.0486	905.5729	2982.0	0.39485314	0.29851642	0.0036464241176470597	-5.550647058823531E-4	-9.470850778546697E-5	-7.995479887543263E-5
155.39821	909.9321	2998.0	0.38087392	0.26736665	-8.737012500000009E-4	-0.0019468606250000013	-2.8250783547794126E-4	-8.698724494485301E-5
162.27898	915.27893	3015.0	0.39401898	0.27293444	7.732388235294142E-4	3.275170588235304E-4	9.687882785467148E-5	1.3378692257785482E-4
170.33676	921.00256	3032.0	0.4489711	0.312231	0.0032324776470588233	0.0023115623529411755	1.4466110726643584E-4	1.1670854671280264E-4
178.27388	926.95544	3049.0	0.5086056	0.3630524	0.003507911764705881	0.0029894941176470597	1.6202006920415157E-5	3.987833910034613E-5
186.08197	932.6492	3065.0	0.52722275	0.3859562	0.0011635718749999982	0.0014314875000000019	-1.4652124310661767E-4	-9.737541360294112E-5
192.73718	937.36865	3082.0	0.4779496	0.35383096	-0.0028984205882352935	-0.00188972	-2.3894073313148774E-4	-1.9536514705882364E-4
201.30614	944.30615	3098.0	0.4774004	0.3425377	-3.4324999999998246E-5	-7.058287500000017E-4	1.7900597426470595E-4	7.399320312499989E-5
211.29938	950.1797	3115.0	0.5410927	0.36322764	0.00374660588235294	0.001217055294117648	2.2240769896193755E-4	1.1311082612456763E-4
220.95462	954.9728	3131.0	0.61435086	0.34762642	0.0045786350000000045	-9.750762500000017E-4	5.200181985294154E-5	-1.370082215073531E-4
231.76013	960.8801	3148.0	0.6678662	0.33886647	0.003147961176470583	-5.152911764705892E-4	-8.41572837370248E-5	2.7046180795847794E-5
242.41502	965.7075	3164.0	0.69380456	0.30697358	0.001621147500000003	-0.001993305624999997	-9.542585477941124E-5	-9.237590303308799E-5
253.00583	968.80115	3181.0	0.690761	0.24040966	-1.790329411764739E-4	-0.003915524705882354	-1.0589296712802806E-4	-1.1307171064013867E-4
262.74863	973.4994	3198.0	0.6508083	0.22121014	-0.002350158823529409	-0.0011293835294117645	-1.2771328719723147E-4	1.6389065743944645E-4
274.38034	977.4601	3214.0	0.64257723	0.20538284	-5.144418750000004E-4	-9.892062499999993E-4	1.1473230928308803E-4	8.761079963235326E-6
284.4124	981.365	3231.0	0.63566077	0.20632555	-4.068505882352949E-4	5.545352941176385E-5	6.328899221453268E-6	6.145057525951548E-5
294.1223	984.6245	3247.0	0.6145962	0.22143656	-0.0013165356249999968	9.444381250000005E-4	-5.685531479779387E-5	5.556153722426479E-5
303.5	988.0	3264.0	0.5902703	0.20485598	-0.0014309352941176477	-9.753282352941183E-4	-6.729392301038287E-6	-1.1292743295847758E-4
313.02817	991.01404	3281.0	0.55147916	0.1566479	-0.0022818317647058856	-0.002835769411764705	-5.0052733564014E-5	-1.0943771626297568E-4
320.57767	994.7888	3297.0	0.4794954	0.1846765	-0.004498984999999997	0.0017517874999999992	-1.3857207720588196E-4	2.86722306985294E-4
329.5158	997.75793	3314.0	0.48338932	0.19206257	2.2905411764705854E-4	4.3447470588235264E-4	2.7811994809688557E-4	-7.748898788927333E-5
338.5306	1000.30615	3331.0	0.47977087	0.19024909	-2.1284999999999973E-4	-1.066752941176458E-4	-2.5994359861591662E-5	-3.183235294117638E-5
349.63342	1003.2722	3347.0	0.5644052	0.17097433	0.005289645625000002	-0.0012046725000000001	3.439059765625001E-4	-6.862482536764715E-5
359.18066	1005.2361	3364.0	0.6490582	0.11940985	0.004979588235294117	-0.0030332047058823537	-1.8238669982699145E-5	-1.0756071799307963E-4
367.55893	1008.2794	3380.0	0.622493	0.12613414	-0.0016603250000000042	4.202681250000005E-4	-4.1499457720588256E-4	2.1584205193014714E-4
377.2568	1010.0514	3397.0	0.5757046	0.123410776	-0.0027522588235294088	-1.6019788235294152E-4	-6.423140138408263E-5	-3.414505925605541E-5
387.3084	1014.1234	3413.0	0.55629534	0.17700686	-0.001213078749999999	0.0033497552499999993	9.619875459558811E-5	2.193720707720588E-4
395.6212	1016.8485	3430.0	0.53270173	0.20155135	-0.0013878594117647085	0.001443793529411765	-1.0281215397924086E-5	-1.1211539532871966E-4
404.25146	1018.85034	3447.0	0.5319674	0.18799287	-4.319588235294149E-5	-7.975576470588226E-4	7.909785467128041E-5	-1.3184418685121104E-4
415.30756	1021.8616	3463.0	0.5722482	0.16331191	0.0025175500000000003	-0.0015425600000000001	1.6004661764705886E-4	-4.6562647058823594E-5
425.0442	1023.80884	3479.0	0.60455734	0.13448696	0.0020193212500000043	-0.001801559375000001	-3.113929687499975E-5	-1.6187460937500055E-5
434.76328	1026.7527	3496.0	0.62778145	0.12581722	0.0013661241176470534	-5.099847058823518E-4	-3.8423360726644174E-5	7.597498053633229E-5
445.46338	1028.6926	3513.0	0.64597464	0.13961454	0.0010701876470588284	8.116070588235295E-4	-1.7408027681660292E-5	7.774069204152243E-5
454.57703	1030.0	3529.0	0.6078295	0.11495368	-0.0023840712500000014	-0.0015413037500000004	-2.1589118106617687E-4	-1.4705692555147063E-4
462.38315	1031.5958	3546.0	0.52186376	0.070093796	-0.005056808235294119	-0.002638816705882353	-1.5721982266435984E-4	-6.455958564013838E-5
471.5	1033.5	3562.0	0.4929046	0.07311706	-0.001809947499999999	1.8895399999999986E-4	2.0292879595588248E-4	1.7673566911764705E-4
479.0	1035.5	3579.0	0.44225568	0.090024956	-0.0029793482352941203	9.945821176470591E-4	-6.878827854671302E-5	4.7389889273356426E-5
487.71637	1037.4291	3596.0	0.45815113	0.12395197	9.350264705882373E-4	0.0019957067058823524	2.302573356401387E-4	5.8889681660899606E-5
496.76843	1039.3536	3612.0	0.5123207	0.13292421	0.0033855981249999965	5.607649999999995E-4	1.5316072840073497E-4	-8.968385661764706E-5
505.3396	1042.268	3629.0	0.52892876	0.15000685	9.76944705882355E-4	0.001004861176470589	-1.4168549524221422E-4	2.6123304498269962E-5
514.06836	1044.2136	3645.0	0.5344691	0.14945515	3.4627125000000203E-4	-3.448124999999927E-5	-3.941709099264706E-5	-6.495890165441176E-5
521.8265	1045.0	3662.0	0.5118433	0.103275426	-0.0013309294117647076	-0.002716454352941177	-9.865886245674762E-5	-1.5776312370242222E-4
529.4225	1047.1056	3678.0	0.47378814	0.080074206	-0.0023784474999999985	-0.0014500762500000005	-6.546988051470568E-5	7.914863143382352E-5
539.3339	1049.0668	3696.0	0.50279987	0.07963376	0.0016117627777777785	-2.446922222222206E-5	2.216783487654321E-4	7.92003904320988E-5
549.1637	1051.0327	3712.0	0.5685822	0.105491295	0.004111395625	0.0016160959375	1.5622705295138885E-4	1.0253532248263888E-4
557.9324	1052.983	3729.0	0.60799944	0.13237369	0.002318661176470583	0.001581317352941176	-1.0545496756055395E-4	-2.0457990916955387E-6
566.7015	1055.8507	3745.0	0.59349495	0.15048975	-9.065306249999988E-4	0.001132253750000001	-2.0157448759191136E-4	-2.8066475183823427E-5
575.0416	1057.8083	3761.0	0.5132	0.15047589	-0.0050184343749999985	-8.662500000002765E-7	-2.56993984375E-4	-7.082000000000008E-5
583.16595	1060.7915	3778.0	0.46442488	0.17210518	-0.0028691247058823532	0.001272311176470588	1.2642998053633207E-4	7.489278979238755E-5
591.98303	1063.4915	3795.0	0.48226377	0.17369385	0.001049346470588235	9.345117647058907E-5	2.3049830449826988E-4	-6.934470588235289E-5
600.3766	1066.3506	3812.0	0.49831223	0.17627421	9.440270588235319E-4	1.5178588235293977E-4	-6.1952595155707736E-6	3.4314532871971E-6
609.12445	1069.2498	3828.0	0.51485026	0.17683235	0.0010336268749999988	3.488375000000078E-5	5.599988511029181E-6	-7.306383272058687E-6
619.9066	1070.5813	3844.0	0.58057755	0.15249026	0.004107955625	-0.0015213806250000007	1.9214554687500005E-4	-9.726652343750009E-5
629.6123	1073.0449	3861.0	0.6328143	0.10849312	0.003072750000000003	-0.002588067058823529	-6.0894448529411566E-5	-6.274626081314872E-5
639.3254	1075.4651	3878.0	0.64041406	0.11526629	4.470447058823503E-4	3.9842176470588204E-4	-1.5445325259515606E-4	1.7567581314878886E-4
647.7165	1077.4291	3894.0	0.58922446	0.11968732	-0.0031993500000000036	2.763143750000004E-4	-2.278996691176471E-4	-7.631711856617603E-6
657.76746	1081.707	3911.0	0.5484387	0.18702187	-0.0023991623529411765	0.003960855882352942	4.706986159169571E-5	2.167377357266436E-4
666.1637	1084.2909	3927.0	0.5183145	0.22361633	-0.001882762499999996	0.0022871537499999997	3.227499080882379E-5	-1.0460638327205887E-4
674.79706	1088.1992	3945.0	0.5168822	0.23589727	-7.957222222222516E-5	6.822744444444439E-4	1.001772376543206E-4	-8.91599614197531E-5
683.6661	1092.333	3961.0	0.5143095	0.25400156	-1.6079374999999896E-4	0.0011315181250000014	-5.076345486110862E-6	2.8077730034722346E-5
693.5392	1096.2157	3977.0	0.5394882	0.2458612	0.00157366875	-5.087725000000008E-4	1.0840390624999993E-4	-1.0251816406250014E-4
703.11804	1099.0393	3994.0	0.5613904	0.20774645	0.0012883647058823519	-0.002242044117647059	-1.6782590830449882E-5	-1.0195715397923872E-4
712.8304	1102.9321	4011.0	0.61175376	0.21214913	0.0029625505882352986	2.589811764705878E-4	9.848152249134981E-5	1.4711913494809689E-4
722.6097	1105.9219	4027.0	0.61907345	0.1986813	4.5748062499999936E-4	-8.417393749999991E-4	-1.565668727022062E-4	-6.879503446691169E-5
730.4959	1108.7479	4043.0	0.567352	0.16946161	-0.0032325906250000036	-0.0018262306249999995	-2.3062945312500019E-4	-6.153070312500003E-5
738.0947	1110.7737	4060.0	0.47686103	0.14532906	-0.005322998235294115	-0.0014195617647058826	-1.2296515354671243E-4	2.3921697664359823E-5
746.5294	1113.4117	4077.0	0.42473164	0.11326289	-0.003066434705882353	-0.0018862452941176473	1.3273903114186834E-4	-2.7451972318339103E-5
756.5752	1116.43	4093.0	0.48329818	0.12594073	0.00366040875	7.923649999999997E-4	4.20427715992647E-4	1.6741314338235294E-4
765.60486	1118.6512	4110.0	0.5656691	0.15799953	0.004845348235294119	0.0018858117647058822	6.970232266435992E-5	6.432039792387544E-5
773.9955	1121.1982	4126.0	0.5841455	0.15275633	0.0011547749999999968	-3.277000000000002E-4	-2.306608272058826E-4	-1.3834448529411765E-4
782.64935	1123.5299	4143.0	0.5452532	0.15526009	-0.0022877823529411758	1.4727999999999963E-4	-2.025033737024219E-4	2.793999999999999E-5
790.9926	1125.4982	4159.0	0.4952623	0.12297601	-0.0031244312500000003	-0.0020177549999999995	-5.229055606617653E-5	-1.3531468749999995E-4
799.6702	1129.8351	4176.0	0.49060515	0.17288667	-2.739499999999999E-4	0.002935921176470588	1.6767536764705884E-4	2.913927162629757E-4
808.7673	1132.7069	4192.0	0.5192091	0.20766005	0.0017877468749999993	0.0021733362500000013	1.2885605468749995E-4	-4.7661557904411664E-5
817.2867	1135.6433	4209.0	0.5331095	0.20741808	8.176705882352961E-4	-1.4233529411765177E-5	-5.706331098615901E-5	-1.2868057525951566E-4
825.8505	1138.4253	4226.0	0.5331507	0.19863313	2.423529411762558E-6	-5.167617647058832E-4	-4.7955709342560795E-5	-2.9560484429065765E-5
833.65607	1141.328	4242.0	0.5015194	0.17348571	-0.001976956250000002	-0.0015717137500000002	-1.2371123621323526E-4	-6.593449908088232E-5
841.4343	1145.2172	4259.0	0.46119636	0.1973115	-0.00237194352941176	0.0014015170588235302	-2.323454584775049E-5	1.7489592993079589E-4
849.3341	1149.167	4275.0	0.43958628	0.24419698	-0.001350630000000002	0.0029303425000000004	6.383209558823489E-5	9.555159007352939E-5
857.0823	1153.0411	4292.0	0.45078984	0.26176855	6.590329411764707E-4	0.0010336217647058813	1.1821546712802779E-4	-1.115718079584776E-4
864.7822	1156.8911	4308.0	0.4595832	0.26218057	5.495850000000017E-4	2.5751250000000808E-5	-6.840496323529309E-6	-6.299190716911753E-5
871.5575	1160.705	4325.0	0.4485137	0.24220473	-6.5114705882353E-4	-0.0011750494117647055	-7.063129757785481E-5	-7.063533304498272E-5
879.2144	1164.6072	4342.0	0.42579693	0.23107192	-0.001336280588235294	-6.548711764705895E-4	-4.030197231833906E-5	3.0598719723183294E-5
887.04285	1168.5215	4358.0	0.43632075	0.23281202	6.577387499999976E-4	1.0875625000000139E-4	1.2462620863970574E-4	4.772671415441193E-5
894.8407	1172.4203	4375.0	0.4640823	0.23620477	0.0016330323529411778	1.995735294117647E-4	5.737021193771648E-5	5.342192906574313E-6
902.626	1176.9695	4391.0	0.48176622	0.24643229	0.0011052450000000012	6.392199999999994E-4	-3.2986709558823534E-5	2.7477904411764665E-5
909.8117	1181.2078	4408.0	0.47911054	0.26937053	-1.5621647058823817E-4	0.0013493082352941175	-7.420361591695525E-5	4.176989619377166E-5
917.2317	1185.1158	4425.0	0.43795344	0.2658639	-0.002421005882352938	-2.062723529411771E-4	-1.332229065743941E-4	-9.15047404844291E-5
924.9068	1188.9534	4441.0	0.436223	0.24596193	-1.0815249999999998E-4	-0.0012438731249999994	1.4455333639705863E-4	-6.48500482536764E-5
932.7165	1191.4291	4458.0	0.4541302	0.19463784	0.0010533647058823504	-0.003019064117647058	6.83245415224912E-5	-1.0442299956747404E-4
940.36444	1196.6823	4475.0	0.47097096	0.21050753	9.906329411764711E-4	9.335111764705878E-4	-3.6901038062281908E-6	2.3250442906574387E-4
948.2472	1201.6235	4491.0	0.48442	0.273561	8.405650000000014E-4	0.003940841875	-9.379246323529356E-6	1.8795816865808826E-4
954.84235	1207.8423	4508.0	0.44738382	0.3471491	-0.0021785988235294134	0.004328711764705882	-1.7759787197231853E-4	2.281587586505187E-5
963.885	1213.6638	4524.0	0.46742624	0.39523393	0.0012526512500000003	0.0030053018750000014	2.1445312959558836E-4	-8.271311810661752E-5
971.4941	1218.3706	4541.0	0.47692883	0.36582687	5.589758823529431E-4	-0.0017298270588235285	-4.080443339100337E-5	-2.7853699610726646E-4
978.3542	1225.2656	4557.0	0.4504606	0.36922243	-0.0016542643750000023	2.1222249999999776E-4	-1.3832751608455909E-4	1.2137809742647039E-4
984.00275	1231.0028	4574.0	0.3866396	0.3734549	-0.003754176470588233	2.489688235294111E-4	-1.2352424091695475E-4	2.161548442906666E-6
989.83417	1235.8342	4591.0	0.32556355	0.34046513	-0.003592708823529415	-0.0019405747058823513	9.498096885812835E-6	-1.287966782006919E-4
993.7443	1240.7443	4608.0	0.24518842	0.31481504	-0.004727948823529411	-0.0015088288235294127	-6.677882352941157E-5	2.5396816608996392E-5
996.77094	1245.6564	4624.0	0.1731714	0.263081	-0.004501063749999999	-0.003233377499999999	1.4180317095588261E-5	-1.0778429227941163E-4
998.7982	1248.5964	4640.0	0.0960899	0.20897973	-0.00481759375	-0.0033813293750000004	-1.978312500000004E-5	-9.2469921875001E-6
1000.7766	1252.5532	4657.0	0.047960512	0.19092256	-0.0028311404705882357	-0.001062186470588236	1.1685019290657436E-4	1.3642017084775085E-4
1002.0	1255.4329	4673.0	0.028035337	0.16420537	-0.0012453234374999998	-0.0016698243750000001	9.911356456801475E-5	-3.7977369025735255E-5
1002.6446	1258.2892	4690.0	0.0137696285	0.14406055	-8.391593235294117E-4	-0.0011849894117647048	2.389200670415224E-5	2.8519703719723254E-5
1003.0	1262.7737	4707.0	-0.003155391	0.17853369	-9.95589382352941E-4	0.0020278317647058814	-9.20176816608996E-6	1.88989480968858E-4
1002.46924	1268.0615	4724.0	-0.03059015	0.28075132	-0.0016138093529411764	0.0060128017647058845	-3.6365880622837376E-5	2.3441000000000016E-4
1001.5377	1273.3867	4740.0	-0.07463377	0.3421736	-0.0027527262500000003	0.0038388924999999997	-7.11823060661765E-5	-1.358693290441178E-4
999.6188	1279.1437	4757.0	-0.11859334	0.3980727	-0.00258585705882353	0.003288182352941175	9.815834775086502E-6	-3.2394714532872034E-5
998.66095	1285.0171	4773.0	-0.12798434	0.3987346	-5.869374999999998E-4	4.1368749999999566E-5	1.2493247242647063E-4	-2.0292585018382347E-4
995.4811	1290.7783	4790.0	-0.15890096	0.37257746	-0.0018186247058823532	-0.001538655294117645	-7.245218858131491E-5	-9.294259083044969E-5
992.547	1296.6796	4806.0	-0.19565643	0.3686396	-0.002297216874999999	-2.4611625000000095E-4	-2.9912010569852862E-5	8.078369025735276E-5
987.46545	1302.5345	4823.0	-0.27944103	0.35689974	-0.00492850588235294	-6.905799999999994E-4	-1.547817063148789E-4	-2.6144926470588146E-5
983.76013	1308.3599	4839.0	-0.32017443	0.35356706	-0.002545837500000002	-2.0829250000000202E-4	1.4891677389705866E-4	3.014296874999984E-5
977.85614	1312.096	4856.0	-0.35791004	0.2935245	-0.002219741764705881	-0.0035319152941176452	1.918210207612476E-5	-1.9550722318339078E-4
973.0005	1316.9995	4872.0	-0.3644584	0.25959882	-4.092725000000019E-4	-0.002120355000000001	1.1315432904411744E-4	8.822251838235277E-5
967.21564	1320.8562	4889.0	-0.36153367	0.22064565	1.7204294117647306E-4	-0.0022913629411764713	3.419502595155736E-5	-1.0059290657439438E-5
962.23706	1324.763	4906.0	-0.34760326	0.20223881	8.194358823529382E-4	-0.0010827552941176475	3.8081937716262654E-5	7.109456747404846E-5
955.7259	1328.6371	4922.0	-0.35063198	0.210034	-1.8929499999999905E-4	4.8719937500000046E-4	-6.304568014705858E-5	9.8122166819853E-5
950.7438	1332.5042	4939.0	-0.3405447	0.21814954	5.933694117647078E-4	4.773847058823532E-4	4.603908304498275E-5	-5.773334775086631E-7
944.8257	1337.1743	4955.0	-0.3529019	0.23087186	-7.723250000000008E-4	7.951450000000006E-4	-8.535590073529428E-5	1.986001838235296E-5
937.9661	1341.356	4972.0	-0.3765366	0.2700403	-0.0013902764705882359	0.002304025882352941	-3.63500865051903E-5	8.875769896193768E-5
931.66095	1345.1696	4988.0	-0.40121466	0.2640231	-0.00154237875	-3.76075E-4	-9.506392463235264E-6	-1.6750630514705882E-4
924.80457	1348.0978	5005.0	-0.41471636	0.21996927	-7.942176470588239E-4	-0.0025914017647058834	4.40094766435986E-5	-1.3031333910034607E-4
917.1394	1351.9303	5022.0	-0.46152866	0.18892099	-0.0027536647058823516	-0.001826369411764705	-1.1526159169550163E-4	4.500190311418696E-5
907.8047	1355.8782	5038.0	-0.5130772	0.19297133	-0.003221783750000002	2.531462499999991E-4	-2.925744025735315E-5	1.2996972886029402E-4
899.2491	1358.4377	5055.0	-0.57035947	0.19943729	-0.003369545294117645	3.803505882352937E-4	-8.691855536331942E-6	7.482608131487917E-6
890.80786	1362.5961	5072.0	-0.58713365	0.21167597	-9.867164705882336E-4	7.199223529411766E-4	1.4016640138408303E-4	1.997480968858135E-5
882.91016	1365.2725	5088.0	-0.5347991	0.19795118	0.0032709093749999987	-8.577993749999992E-4	2.661016153492645E-4	-9.86076079963235E-5
875.35547	1368.1611	5105.0	-0.46600193	0.16930601	0.004046892352941174	-0.0016850099999999998	4.564605752595151E-5	-4.86594485294118E-5
864.11334	1373.4434	5121.0	-0.52164525	0.21793373	-0.0034777074999999963	0.003039232499999999	-4.7028749080882317E-4	2.9526515624999993E-4
851.57996	1377.12	5138.0	-0.69049245	0.2580894	-0.009932188235294123	0.0023620982352941197	-3.7967533737024274E-4	-3.983142733563996E-5
840.861	1381.0464	5154.0	-0.7787792	0.26586616	-0.005517921874999998	4.860474999999996E-4	2.758916475183828E-4	-1.172531709558825E-4
830.1767	1384.9293	5171.0	-0.7896111	0.27079841	-6.371705882352944E-4	2.901323529411748E-4	2.87103016868512E-4	-1.1524420415224989E-5
818.3663	1387.8535	5187.0	-0.7312826	0.2070679	0.0036455312500000003	-0.003983156874999999	2.676688648897059E-4	-2.670805767463234E-4
804.88495	1391.7472	5204.0	-0.7141479	0.18054822	0.001007923529411768	-0.0015599811764705877	-1.5515339532871955E-4	1.4253974697231835E-4
791.6	1396.3143	5221.0	-0.8008744	0.22626254	-0.005101558823529414	0.002689077647058824	-3.5938131487889307E-4	2.4994463667820066E-4
777.05927	1400.4852	5237.0	-0.8872794	0.26815122	-0.005400312500000004	0.0026180425000000007	-1.8672104779411886E-5	-4.4396966911764454E-6
760.8274	1406.0575	5254.0	-0.9696196	0.31518927	-0.004843541176470587	0.0027669441176470587	3.2751254325259825E-5	8.758918685121057E-6
743.3312	1412.8896	5270.0	-1.0624529	0.39292783	-0.0058020812500000005	0.004858659999999997	-5.9908754595588336E-5	1.3073224264705866E-4
725.7016	1418.7661	5288.0	-1.1346855	0.4227406	-0.004012922222222221	0.0016562650000000025	9.939772376543219E-5	-1.7791083333333307E-4
706.8188	1425.5543	5303.0	-1.194047	0.4417365	-0.003957433333333338	0.0012663933333333303	3.6992592592588584E-6	-2.5991444444444808E-5
690.3557	1431.3666	5320.0	-1.147323	0.4189965	0.002748470588235293	-0.0013376470588235285	3.9446493656286065E-4	-1.531788465974623E-4
675.50574	1437.069	5337.0	-1.0135765	0.3586778	0.007867441176470587	-0.003548158823529412	3.011159169550173E-4	-1.3003010380622842E-4
660.4313	1441.9633	5353.0	-0.87363756	0.3052932	0.008746183750000004	-0.0033365375000000003	5.4921410845588546E-5	1.3226332720588221E-5
644.7704	1446.5574	5370.0	-0.8282273	0.27616286	0.0026711917647058844	-0.0017135494117647046	-3.5735246972318354E-4	9.54698875432527E-5
631.1999	1452.7715	5387.0	-0.8023889	0.2871388	0.0015199058823529435	6.456435294117657E-4	-6.77226989619377E-5	1.387760553633218E-4
619.0066	1456.3312	5403.0	-0.78413695	0.2753519	0.0011407468749999941	-7.366812500000028E-4	-2.369743795955934E-5	-8.639529871323553E-5
606.62823	1459.062	5419.0	-0.7272454	0.2121831	0.003555721875000001	-0.003948049999999998	1.5093593750000042E-4	-2.007105468749997E-4
594.59875	1463.1338	5436.0	-0.66269517	0.17348504	0.0037970723529411787	-0.0022763564705882357	1.4197086937716349E-5	9.833491349480955E-5
585.3101	1466.876	5453.0	-0.59507287	0.16613539	0.003977782352941178	-4.3233235294117727E-4	1.0629999999999958E-5	1.084720069204152E-4
574.4778	1469.8088	5469.0	-0.57022005	0.17194562	0.0015533012499999999	3.6313937499999997E-4	-1.5153006893382364E-4	4.971698299632358E-5
564.20447	1472.7993	5486.0	-0.55959016	0.19922408	6.252876470588253E-4	0.0016046152941176473	-5.4589035467127914E-5	7.302799524221455E-5
553.2982	1477.5673	5502.0	-0.5895155	0.21926028	-0.0018703337500000014	0.0012522625000000003	-1.5597633731617667E-4	-2.2022049632352942E-5
541.6147	1481.4618	5519.0	-0.668055	0.24165772	-0.004619970588235293	0.0013174964705882346	-1.617433434256054E-4	3.8372923875432E-6
529.7321	1484.4226	5536.0	-0.73108745	0.24002415	-0.0037077911764705892	-9.609235294117652E-5	5.365761245674729E-5	-8.315228373702418E-5
519.1321	1487.6447	5553.0	-0.7144383	0.21782145	9.793617647058824E-4	-0.0013060411764705877	2.7571487889273364E-4	-7.117346020761242E-5
505.84872	1492.186	5569.0	-0.7338838	0.20653588	-0.0012153437500000003	-7.053481249999997E-4	-1.3716909466911768E-4	3.754331571691175E-5
492.74146	1497.0862	5585.0	-0.7809104	0.24685833	-0.002939162500000002	0.002520153124999999	-1.077386718750001E-4	2.015938281249999E-4
480.5487	1501.9861	5602.0	-0.79553354	0.3209329	-8.601847058823517E-4	0.004357327647058825	1.222928114186853E-4	1.0806908953287214E-4
468.28323	1505.9056	5619.0	-0.7917938	0.3196129	2.1998470588235243E-4	-7.764705882353197E-5	6.353937716262965E-5	-2.608808650519034E-4
453.27307	1512.1687	5635.0	-0.8263536	0.32657048	-0.002159987500000002	4.3484875000000117E-4	-1.4874826286764714E-4	3.2030988051470824E-5
437.60706	1516.5983	5652.0	-0.8905623	0.31113845	-0.003776982352941177	-9.077664705882345E-4	-9.511734429065736E-5	-7.897736591695505E-5
424.1012	1521.5425	5668.0	-0.9368431	0.31106573	-0.0028925500000000007	-4.545000000001631E-6	5.5277022058823524E-5	5.645134191176455E-5
411.90787	1525.312	5685.0	-0.8589315	0.26877096	0.004583035294117652	-0.0024879276470588223	4.397403114186855E-4	-1.4608133217993064E-4
396.07666	1530.2308	5702.0	-0.8421076	0.2502357	9.896411764705884E-4	-0.0010903094117647057	-2.1137612456747433E-4	8.221283737024216E-5
380.52032	1535.1199	5718.0	-0.8829259	0.25700986	-0.0025511437500000053	4.2338499999999835E-4	-2.212990579044121E-4	9.4605900735294E-5
366.7181	1540.1208	5735.0	-0.91340923	0.29099408	-0.0017931370588235246	0.001999071764705883	4.458862889273416E-5	9.268745674740498E-5
353.58295	1544.7501	5751.0	-0.89404327	0.2978364	0.001210372500000001	4.276450000000008E-4	1.8771934742647033E-4	-9.821417279411764E-5
339.2378	1550.5359	5768.0	-0.8139937	0.32232824	0.004708798235294112	0.0014406964705882346	2.0578974913494768E-4	5.959126297577846E-5
324.04156	1556.6094	5784.0	-0.8125715	0.3576471	8.88875000000025E-5	0.0022074287500000005	-2.887444209558818E-4	4.7920767463235366E-5
309.17972	1563.0312	5801.0	-0.88738346	0.39659745	-0.004400703529411765	0.0022911970588235307	-2.640935899653981E-4	4.92754757785472E-6
292.9644	1570.1581	5817.0	-0.98967534	0.44293836	-0.0063932425	0.0028963068749999973	-1.245336856617647E-4	3.7819363511029164E-5
279.33875	1576.3318	5834.0	-0.9589404	0.45044234	0.0018079376470588229	4.4141058823529537E-4	4.824223615916954E-4	-1.4440566392733543E-4
267.21106	1582.526	5851.0	-0.82802826	0.39811277	0.007700714117647063	-0.0030782099999999996	3.4663391003460236E-4	-2.0703650519031147E-4
255.58624	1588.7069	5868.0	-0.6859667	0.37308738	0.008356562352941172	-0.0014720817647058812	3.857930795847702E-5	9.447813148788931E-5
244.0	1594.5	5884.0	-0.6059657	0.34394	0.005000062499999999	-0.00182171125	-2.0978124080882332E-4	-2.185184283088243E-5
234.70802	1600.3752	5901.0	-0.5460007	0.33877817	0.0035273529411764732	-3.036370588235314E-4	-8.66299740484427E-5	8.929848183390993E-5
224.0698	1603.7721	5917.0	-0.56409705	0.28159016	-0.001131021874999999	-0.0035742506250000007	-2.911484260110295E-4	-2.0441334788602933E-4
216.69196	1608.654	5934.0	-0.4981367	0.23689826	0.0038800205882352943	-0.002628935294117646	2.9476720371972314E-4	5.560678416955029E-5
206.64397	1613.5424	5951.0	-0.48284218	0.24273133	8.996776470588222E-4	3.431217647058821E-4	-1.7531429065743953E-4	1.7482688581314869E-4
197.96863	1619.7736	5967.0	-0.4993819	0.2964398	-0.0010337324999999987	0.0033567793749999988	-1.208381341911763E-4	1.883536006433823E-4
190.17505	1625.6187	5983.0	-0.48585388	0.3604214	8.455012499999984E-4	0.003998850000000002	1.1745210937499982E-4	4.012941406250018E-5
183.56268	1630.328	6000.0	-0.42879355	0.35690725	0.0033564899999999997	-2.0671470588235256E-4	1.4770522058823538E-4	-2.4738615916955025E-4
175.99121	1636.0088	6017.0	-0.4094922	0.33983326	0.0011353735294117677	-0.0010043523529411754	-1.3065391003460187E-4	-4.6919861591695466E-5
168.07666	1642.9233	6033.0	-0.39876443	0.35771164	6.704856249999981E-4	0.0011173987499999982	-2.9055494025735602E-5	1.3260944393382335E-4
161.25821	1648.8064	6050.0	-0.4289068	0.3877275	-0.0017730805882352925	0.0017656388235294121	-1.4373918901384064E-4	3.8131769031141995E-5
156.58762	1654.4124	6066.0	-0.37141514	0.39709762	0.00359322875	5.856324999999989E-4	3.353943336397058E-4	-7.375039522058833E-5
150.51532	1660.4846	6083.0	-0.30489832	0.37099105	0.003912754117647057	-0.0015356805882352938	1.8795609861591592E-5	-1.2478312283737016E-4
145.75781	1666.2422	6099.0	-0.2605264	0.3397557	0.0027732450000000006	-0.0019522093749999997	-7.121931985294103E-5	-2.603304917279412E-5
141.61296	1671.3871	6116.0	-0.23357107	0.32312873	0.0015856076470588236	-9.780570588235305E-4	-6.986102076124571E-5	5.730307742214524E-5
137.01784	1677.643	6133.0	-0.23142223	0.33023816	1.264023529411756E-4	4.18201764705884E-4	-8.583560553633224E-5	8.21328719723185E-5
132.82623	1683.7606	6149.0	-0.23987807	0.35644707	-5.284899999999995E-4	0.0016380568749999984	-4.0930772058823444E-5	7.624094439338214E-5
128.94844	1691.1031	6166.0	-0.22028328	0.39951417	0.001152634705882353	0.0025333588235294134	9.888968858131486E-5	5.2664820501730296E-5
125.0	1697.5	6182.0	-0.23054297	0.44321933	-6.41230625000001E-4	0.0027315725000000013	-1.1211658318014713E-4	1.2388354779411745E-5
123.571014	1703.287	6199.0	-0.16152702	0.415848	0.004059761764705884	-0.0016100782352941193	2.7652896410034617E-4	-2.5539121972318354E-4
123.0	1709.0214	6216.0	-0.054377586	0.35237685	0.006302907882352941	-0.003733597058823528	1.3194977162629746E-4	-1.2491287197231816E-4
122.0	1715.0094	6232.0	0.004992468	0.33156645	0.003710628375	-0.0013006500000000004	-1.620174692095588E-4	1.5205919117647048E-4
122.0	1720.6772	6249.0	0.052269228	0.3192172	0.0027809858823529413	-7.264264705882373E-4	-5.4684852508650506E-5	3.3777854671280185E-5
122.0	1727.5334	6266.0	0.053676102	0.37629622	8.27572941176472E-5	0.003357589411764708	-1.587193287197232E-4	2.402362283737027E-4
122.13112	1734.3933	6282.0	0.027911317	0.41597295	-0.0016102990625000001	0.0024797956249999996	-1.0581602228860296E-4	-5.486211167279428E-5
122.0	1740.2418	6298.0	0.022498438	0.4033273	-3.3830493750000015E-4	-7.903531250000005E-4	7.94996328125E-5	-2.04384296875E-4
123.01917	1747.0767	6316.0	0.039074056	0.393592	9.208676666666669E-4	-5.408500000000002E-4	6.995403356481483E-5	1.3861284722222241E-5
124.937744	1753.751	6332.0	0.088078104	0.38752547	0.003062753	-3.791581250000009E-4	1.3386783333333333E-4	1.0105742187499954E-5
126.86563	1761.4625	6348.0	0.14713538	0.4287512	0.0036910797500000004	0.002576608125000001	3.927042187500002E-5	1.8473539062500012E-4
130.72217	1768.5833	6365.0	0.20993164	0.47770715	0.003693897647058823	0.002879761764705884	1.6575865051897846E-7	1.7832567041522523E-5
133.75029	1774.2509	6381.0	0.2611125	0.43458232	0.0031988037500000014	-0.002695301875	-3.094336856617635E-5	-3.4844147748161773E-4
138.21999	1779.48	6398.0	0.267765	0.34324616	3.913235294117618E-4	-0.005372715294117647	-1.6514589532872E-4	-1.574949070069204E-4
142.98299	1784.983	6414.0	0.3057341	0.28020412	0.002373068750000002	-0.003940127500000001	1.2385907628676503E-4	8.953673713235286E-5
148.86685	1789.8668	6431.0	0.35529226	0.24802938	0.0029151858823529423	-0.0018926317647058827	3.188924307958472E-5	1.2044092560553641E-4
154.5	1795.5	6448.0	0.38892144	0.2871491	0.0019781870588235283	0.00230116	-5.5117577854671415E-5	2.466936332179931E-4
161.55515	1800.0369	6464.0	0.4469224	0.29877105	0.0036250599999999994	7.263718749999995E-4	1.0292955882352945E-4	-9.842425781250003E-5
167.28967	1803.8599	6481.0	0.41445905	0.2638959	-0.001909608823529412	-0.002051479411764704	-3.2556875432525947E-4	-1.6340301686851197E-4
174.22943	1807.8196	6498.0	0.4159523	0.22020581	8.783823529411773E-5	-0.002570005294117648	1.174968858131488E-4	-3.050152249134964E-5
181.36978	1810.3425	6514.0	0.4096857	0.17013234	-3.916625000000007E-4	-0.0031295918750000006	-2.9968795955882403E-5	-3.4974161305147036E-5
186.89581	1813.2986	6531.0	0.39048636	0.13700414	-0.0011293729411764712	-0.0019487176470588234	-4.3394731833910026E-5	6.946318987889277E-5
194.96089	1817.4805	6548.0	0.43316653	0.1669179	0.0025105982352941186	0.0017596329411764713	2.141159515570935E-4	2.1813826989619382E-4
204.70947	1821.2837	6564.0	0.5203101	0.20859404	0.005446473125	0.00260475875	1.834921806066176E-4	5.2820363051470545E-5
214.49005	1825.196	6581.0	0.6167261	0.24509844	0.005671529411764709	0.002147317647058823	1.3238605103806396E-5	-2.6908300173010418E-5
225.02916	1828.0117	6597.0	0.6918553	0.22890775	0.0046955749999999935	-0.0010119181250000005	-6.0997150735294715E-5	-1.9745223575367646E-4
235.67162	1830.8906	6613.0	0.71706754	0.18132326	0.0015757649999999998	-0.0029740306249999987	-1.949881249999996E-4	-1.226320312499999E-4
245.62306	1833.8491	6630.0	0.6684057	0.1461974	-0.0028624611764705857	-0.0020662270588235297	-2.610721280276815E-4	5.340020977508641E-5
256.2341	1837.6936	6647.0	0.64349693	0.17805283	-0.0014652217647058837	0.0018738488235294111	8.219055363321776E-5	2.31769169550173E-4
267.87933	1841.6265	6663.0	0.6571868	0.22997314	8.556168749999996E-4	0.003245019375	1.450524149816177E-4	8.56981594669118E-5
281.19614	1845.4846	6680.0	0.7382966	0.26170623	0.004771164705882354	0.001866652352941176	2.3032634299307967E-4	-8.108041306228376E-5
294.33	1848.7217	6697.0	0.8295524	0.25345778	0.005367988235294117	-4.852029411764684E-4	3.510726643598608E-5	-1.3834442906574378E-4
308.3501	1852.3376	6713.0	0.88501495	0.21632726	0.003466409375	-0.0023206575000000017	-1.1884867876838233E-4	-1.1471590992647083E-4
320.5859	1856.1953	6730.0	0.867394	0.20543459	-0.0010365264705882334	-6.407452941176467E-4	-2.64878579152249E-4	9.881836505190323E-5
332.65646	1861.0447	6747.0	0.7716026	0.2469811	-0.005634788235294116	0.002443912352941177	-2.704859861591695E-4	1.8145044982698964E-4
345.79807	1865.9495	6763.0	0.7261535	0.30187243	-0.0028405687500000013	0.003430708125000001	1.7463871783088216E-4	6.16747357536765E-5
360.23123	1871.3848	6780.0	0.7866209	0.34281182	0.003556905882352938	0.0024081994117647037	3.7632203719723174E-4	-6.0147571366782194E-5
373.19492	1874.6272	6796.0	0.8244337	0.29874304	0.0023633000000000057	-0.0027542987499999984	-7.460036764705827E-5	-3.226561351102939E-4
383.5521	1877.3103	6812.0	0.78385025	0.21750619	-0.0025364656250000048	-0.005077303125000002	-3.0623535156250065E-4	-1.451877734375002E-4
394.2833	1881.5134	6829.0	0.6548504	0.17143025	-0.007588226470588231	-0.0027103494117647047	-2.971624026816603E-4	1.3923257136678219E-4
404.98254	1884.1638	6846.0	0.5578385	0.15298016	-0.005706582352941179	-0.001085299411764706	1.106849480968854E-4	9.559117647058816E-5
415.61276	1887.1226	6862.0	0.56403863	0.15575449	3.8750812499999815E-4	1.7339562499999947E-4	3.8088065487132356E-4	7.866843979779409E-5
424.1856	1890.0464	6879.0	0.5581612	0.16786788	-3.45731176470586E-4	7.125523529411766E-4	-4.313172361591671E-5	3.171510164359865E-5
432.13156	1892.044	6896.0	0.5072569	0.13202211	-0.0029943705882352948	-0.0021085747058823528	-1.5580231833910052E-4	-1.6594865051903116E-4
439.74594	1893.9365	6913.0	0.41764957	0.09541647	-0.005271019411764705	-0.0021532729411764704	-1.3392051903114176E-4	-2.629307958477509E-6
448.63602	1896.9089	6929.0	0.40392473	0.120383926	-8.57802500000001E-4	0.001560466	2.75826056985294E-4	2.321086838235294E-4
457.27673	1899.8191	6945.0	0.47301736	0.15395898	0.004318289374999999	0.0020984408749999996	3.235057421875E-4	3.362342968749998E-5
465.79422	1902.7588	6962.0	0.5229247	0.19156659	0.0029357258823529426	0.0022122123529411774	-8.132726427335628E-5	6.6924398788928165E-6
473.81955	1905.7048	6978.0	0.52900445	0.20431171	3.799843749999962E-4	7.965699999999999E-4	-1.5973384420955915E-4	-8.84776470588236E-5
483.48608	1907.6973	6995.0	0.5278309	0.166059	-6.903235294117456E-5	-0.0022501594117647055	-2.641274870242181E-5	-1.7921937716262973E-4
491.55368	1909.6384	7012.0	0.52524	0.115276955	-1.5240588235293832E-4	-0.0029871791176470596	-4.9043252595155145E-6	-4.335410034602083E-5
499.16568	1912.0828	7028.0	0.5027066	0.09964884	-0.0014083375000000023	-9.767571874999999E-4	-7.84957261029415E-5	1.2565137063419123E-4
506.92743	1914.4819	7045.0	0.45994404	0.11970793	-0.0025154447058823534	0.0011799464705882353	-6.512395328719713E-5	1.2686492106401385E-4
513.8359	1917.459	7062.0	0.41575557	0.15814017	-0.002599321764705881	0.0022607199999999995	-4.9339446366780965E-6	6.357491349480966E-5
520.26276	1919.4209	7078.0	0.3717074	0.1670057	-0.002753010625	5.540956250000006E-4	-9.605553768382428E-6	-1.0666402343749993E-4
525.0139	1921.3379	7095.0	0.31678724	0.13622259	-0.003230597647058823	-0.0018107711764705884	-2.8093354238754314E-5	-1.3910981185121112E-4
528.57733	1922.0	7111.0	0.2212234	0.07597369	-0.005972740000000002	-0.0037655562500000005	-1.713838970588237E-4	-1.2217406709558827E-4
535.5	1925.0	7128.0	0.2700887	0.089090936	0.0028744294117647074	7.716027058823529E-4	5.204217301038065E-4	2.6689170328719725E-4
533.0	1924.0	7139.0	0.2700887	0.089090936	0.0	0.0	-2.613117647058825E-4	-7.014570053475935E-5
