# Supplementary material for: Finger drawing on smartphone screens enables early Parkinson’s disease detection through hybrid 1D-CNN and BiGRU deep learning architecture
Source: PLoS One. 2025 Jul 14;20(7):e0327733. doi: 10.1371/journal.pone.0327733 (PMC12258557; doi:10.1371/journal.pone.0327733)
Supplement: S2 File — (ZIP) [file pone.0327733.s002.zip › Dataset/Wavy/healthy/039_HC_WAVE_R.txt]

552.5386	162.21542	0.0	0.0	0.0	0.0	0.0	0.0	0.0
565.1317	166.04941	16.0	0.8273334	0.28367484	0.0517083375	0.0177296775	0.00323177109375	0.00110810484375
582.3939	170.59848	32.0	1.1045101	0.35719255	0.017323543749999996	0.004594856875000001	-0.002149049609375	-8.209262890624999E-4
608.1259	176.33676	49.0	1.5693979	0.39943442	0.02734634117647059	0.002484815882352942	5.895763192041527E-4	-1.2412005839100346E-4
629.3053	183.52213	65.0	1.7941266	0.4790947	0.01404554375	0.004978767499999998	-8.312998391544119E-4	1.5587197610294101E-4
649.5	189.5	82.0	1.6705925	0.48304194	-0.0072667117647058875	2.321905882352952E-4	-0.0012536620891003462	-2.7921040657439433E-4
674.2839	197.62582	99.0	1.5070891	0.49213326	-0.009617847058823528	5.347835294117656E-4	-1.383020761245671E-4	1.779958477508649E-5
698.3929	204.13095	115.0	1.4404136	0.46508732	-0.004167218749999993	-0.0016903712499999994	3.4066426930147095E-4	-1.3907217371323532E-4
719.957	211.8154	131.0	1.3779821	0.4461238	-0.0039019687499999983	-0.0011852200000000007	1.6578124999999666E-5	3.157195312499992E-5
744.2782	221.107	148.0	1.4556631	0.5088373	0.004569470588235288	0.0036890294117647078	4.983199610726638E-4	2.867205536332181E-4
765.5551	231.77756	165.0	1.3890535	0.6252807	-0.003918211764705885	0.0068496117647058805	-4.992754325259513E-4	1.8591660899653956E-4
783.2742	242.13709999999998	181.0	1.1817925	0.71783155	-0.012953812499999995	0.005784428124999998	-5.647250459558819E-4	-6.657397748161768E-5
802.6402	252.47284000000002	198.0	1.0659754	0.71735203	-0.006812770588235301	-2.8207058823526795E-5	3.612377595155702E-4	-3.4191971669550144E-4
821.0	263.0	215.0	1.0166289	0.6728794	-0.0029027352941176448	-0.00261603705882353	2.3000207612456803E-4	-1.5222529411764726E-4
832.877	269.91803	231.0	0.84940916	0.54107696	-0.010451233749999997	-0.008237652499999998	-4.71781153492647E-4	-3.5135096507352923E-4
842.7555	277.40442	249.0	0.64296526	0.4312334	-0.011469105555555557	-0.006102420000000003	-5.6548433641975547E-5	1.1862402777777747E-4
849.9757	287.21967	264.0	0.36617053	0.43525565	-0.018452982	2.681500000000003E-4	-4.655917629629629E-4	4.247046666666669E-4
859.66705	297.8004	281.0	0.25928047	0.52916116	-0.006287650588235294	0.005523853529411767	7.156077301038062E-4	3.0915903114186864E-4
867.6474	307.57684	298.0	0.31633282	0.6307354	0.003356020588235296	0.005974955294117643	5.672747750865054E-4	2.6535397923875087E-5
874.39087	316.39087	314.0	0.42752063	0.6602629	0.006949238125	0.0018454687500000025	2.24576096047794E-4	-2.5809290900735254E-4
882.1012	325.1012	331.0	0.42860907	0.5793	6.402588235293931E-5	-0.004762523529411762	-4.050124848615918E-4	-3.88705428200692E-4
888.6167	332.6167	347.0	0.39212427	0.4634073	-0.002280299999999999	-0.007243293750000001	-1.4652036764705866E-4	-1.5504813878676493E-4
894.5	338.5	364.0	0.35140333	0.36947712	-0.002395349411764705	-0.005525304705882354	-6.7676124567474105E-6	1.0105817906574392E-4
898.87036	346.74066	381.0	0.2969429	0.36324996	-0.0032035547058823534	-3.6630352941176525E-4	-4.754148788927343E-5	3.034706574394464E-4
902.5381	356.3452	397.0	0.21241744	0.45645392	-0.00528284125	0.005825247500000002	-1.299554090073529E-4	3.8697193933823546E-4
904.15247	365.91467	414.0	0.09399789	0.5567551	-0.0069658558823529415	0.005900069411764702	-9.900086072664363E-5	4.401288927335311E-6
905.0	375.24408	430.0	0.012261859	0.63363117	-0.0051085019375	0.004804754375000005	1.1608462155330884E-4	-6.84571897977936E-5
905.0	386.67688	447.0	-0.058348693	0.690006	-0.004153561882352941	0.0033161664705882343	5.617294442041525E-5	-8.756399437716296E-5
903.22253	397.66492	464.0	-0.12686159	0.7017329	-0.004030170411764705	6.898176470588227E-4	7.2583217993079715E-6	-1.54491107266436E-4
900.29224	407.5387	480.0	-0.21239887	0.68737626	-0.00534608	-8.97290000000002E-4	-8.22443492647059E-5	-9.919422794117654E-5
895.7985	417.6045	497.0	-0.2960999	0.63291246	-0.004923590000000002	-0.0032037529411764677	2.4852352941176327E-5	-1.3567429065743916E-4
892.07495	430.23767	514.0	-0.33641833	0.6538948	-0.002371672352941174	0.0012342552941176463	1.5011280276816636E-4	2.610593079584773E-4
882.17725	444.91644	530.0	-0.4765105	0.78401244	-0.008755760625000001	0.008132352500000002	-3.9900551700367665E-4	4.3113107536764725E-4
873.8381	457.6267	547.0	-0.5862048	0.8814942	-0.006452605882352939	0.005734221176470587	1.3547969074394483E-4	-1.4106654844290678E-4
863.34344	468.65656	563.0	-0.6945376	0.84305423	-0.0067708	-0.0024024981249999994	-1.988713235294133E-5	-5.085449563419116E-4
851.75836	478.20142	580.0	-0.77500135	0.6696138	-0.004733161764705886	-0.010202378235294116	1.1986107266435967E-4	-4.588164770761245E-4
841.4916	488.50842	596.0	-0.76727945	0.5226117	4.826187500000037E-4	-0.009187631250000002	3.259862821691181E-4	6.342168658088213E-5
828.7158	500.49866	613.0	-0.7398276	0.54184866	0.0016148147058823498	0.0011315858823529395	6.659976211072624E-5	6.070127724913495E-4
812.7183	513.1878	630.0	-0.8702053	0.7001233	-0.007669276470588231	0.009310272941176471	-5.461230103806224E-4	4.8109923875432536E-4
798.0003	522.85693	646.0	-0.988103	0.7412816	-0.00736860625	0.002572393749999999	1.8791888786764445E-5	-4.2111744944852954E-4
783.41113	530.79443	663.0	-1.0183536	0.6132689	-0.0017794470588235304	-0.007530158823529411	3.2877407006920407E-4	-5.942677984429064E-4
775.366	535.9804	679.0	-0.81036496	0.3818901	0.012999289999999997	-0.014461175	9.236710661764705E-4	-4.331885110294118E-4
765.9451	540.42194	696.0	-0.5337784	0.1815376	0.016269797647058826	-0.011785441176470589	1.9238280276816642E-4	1.5739610726643594E-4
755.4342	545.2829	713.0	-0.43068346	0.12512529	0.006064408235294116	-0.003318371176470588	-6.003170242214535E-4	4.980629411764706E-4
743.31934	548.89355	729.0	-0.530782	0.14041965	-0.006256158749999997	9.558975000000004E-4	-7.700354365808821E-4	2.6714179227941176E-4
729.0928	552.6878	746.0	-0.7553466	0.17451343	-0.013209682352941177	0.0020055164705882348	-4.0903080017301054E-4	6.174229238754319E-5
717.58636	555.4712	763.0	-0.8782911	0.17170452	-0.007232029411764707	-1.6522999999999988E-4	3.516266435986159E-4	-1.2769096885813144E-4
706.8279	558.6344	779.0	-0.78535247	0.16170529	0.005808664375000001	-6.249518749999999E-4	8.150433616727942E-4	-2.87326171875E-5
696.0	562.0	796.0	-0.65804356	0.15764877	0.007488759411764706	-2.3861882352941224E-4	9.88291198096885E-5	2.272547361591692E-5
680.7623	565.80945	813.0	-0.70185786	0.19887298	-0.0025773117647058807	0.0024249535294117654	-5.921218339100346E-4	1.5668072664359867E-4
663.1508	569.6331	829.0	-0.90935105	0.2281661	-0.012968324375000007	0.0018308200000000004	-6.494382881433829E-4	-3.7133345588235314E-5
649.00305	574.42725	846.0	-1.0607595	0.27194917	-0.008906379411764708	0.0025754747058823533	2.389379390138411E-4	4.380321799307959E-5
635.4728	578.22595	862.0	-0.9972287	0.27078786	0.003970675000000007	-7.258187500000166E-5	8.048159007352947E-4	-1.655035363051472E-4
621.04205	581.65265	879.0	-0.8673587	0.24323772	0.007639411764705878	-0.0016205964705882352	2.1580804498269832E-4	-9.105968209342551E-5
604.6291	585.5927	895.0	-0.84372526	0.23435184	0.0014770900000000003	-5.553674999999991E-4	-3.8514511029411736E-4	6.657681066176476E-5
588.28864	589.42786	912.0	-0.9510592	0.22832608	-0.006313761176470586	-3.544564705882364E-4	-4.582853633217992E-4	1.1818295847750745E-5
575.41907	593.79047	929.0	-0.9788396	0.23512305	-0.0016341411764705905	3.998217647058831E-4	2.7527176470588206E-4	4.4369307958477616E-5
565.5	598.0	945.0	-0.7614398	0.26493317	0.013587487500000002	0.0018631324999999997	9.51351792279412E-4	9.145692095588229E-5
551.7526	603.9632	962.0	-0.62753093	0.3157141	0.007876992352941174	0.002987113529411765	-3.3591147923875457E-4	6.611653114186854E-5
533.5012	609.83295	979.0	-0.77339154	0.36631843	-0.008580035882352939	0.0029767252941176455	-9.680604844290654E-4	-6.110726643599601E-7
517.6343	615.45526	995.0	-0.9759234	0.3859017	-0.01265824125	0.0012239543750000026	-2.5488783547794136E-4	-1.0954818244485268E-4
503.8719	619.0366	1011.0	-1.0507652	0.31743413	-0.004677612500000004	-0.004279223125000002	4.987892968749998E-4	-3.439485937500003E-4
489.11956999999995	622.7201	1028.0	-0.9833185	0.23895891	0.003967452941176475	-0.004616189411764705	5.085332612456753E-4	-1.9821546280276666E-5
473.66589999999997	627.5835	1045.0	-0.8596593	0.19913116	0.007274070588235293	-0.0023428088235294114	1.9450692041522456E-4	1.3372826989619378E-4
456.5832	632.3542	1061.0	-0.91170436	0.2369714	-0.0032528162499999985	0.002365015	-6.579304273897057E-4	2.942389889705882E-4
441.89255	637.7603	1078.0	-0.98356986	0.30170918	-0.004227382352941178	0.0038081047058823544	-5.7327417820069384E-5	8.488762975778557E-5
427.3263	643.3776	1094.0	-0.9466806	0.35830393	0.002305578750000002	0.003537171874999998	4.0831006893382376E-4	-1.693330193014726E-5
408.435	649.0695	1111.0	-0.9774413	0.36800107	-0.001809452941176469	5.704199999999995E-4	-2.42060687716263E-4	-1.7451481617647053E-4
389.838	654.6486	1128.0	-1.0786618	0.36086804	-0.005954147058823526	-4.195899999999991E-4	-2.4380553633217983E-4	-5.82358823529411E-5
375.5782	659.12054	1144.0	-1.0732231	0.32755202	3.399187499999873E-4	-0.00208225125	3.9337911305146957E-4	-1.0391632812500006E-4
362.02914	662.9917	1161.0	-0.97402054	0.2596182	0.005835444705882356	-0.003996107058823528	3.2326623269896286E-4	-1.1257975346020754E-4
346.53812	668.5386	1177.0	-0.79487	0.24145271	0.011196908750000005	-0.0011353431250000021	3.350915027573531E-4	1.7879774586397037E-4
327.52652	674.24207	1194.0	-0.863704	0.28557152	-0.004049058823529415	0.002595224117647061	-8.968216219723189E-4	2.1944513192041548E-4
310.3304	679.8899	1211.0	-1.0703685	0.34779328	-0.012156735294117649	0.0036601035294117623	-4.7692214532871956E-4	6.26399653979236E-5
293.5	685.5	1227.0	-1.1730095	0.38477865	-0.006415062499999999	0.002311585625000001	3.588545496323531E-4	-8.428236902573508E-5
273.90515	691.22845	1244.0	-1.166878	0.36555055	3.6067647058823276E-4	-0.0011310647058823545	3.985728806228371E-4	-2.0250884299307975E-4
254.25766	696.7479	1260.0	-1.1611899	0.3381436	3.5550624999999836E-4	-0.001712934374999999	-3.231387867646499E-7	-3.636685431985279E-5
238.88492000000002	703.4779	1277.0	-1.1042494	0.36957663	0.003349441176470592	0.001849001764705884	1.7611381920415255E-4	2.0952565527681665E-4
226.93677000000002	711.0422	1294.0	-0.9035651	0.4263211	0.011804958823529414	0.0033379099999999995	4.973833910034602E-4	8.758283737024209E-5
212.73845	718.6308	1310.0	-0.7072388	0.47658366	0.012270393750000004	0.0031414100000000007	2.9089682904411885E-5	-1.2281249999999922E-5
200.60559	727.0825	1327.0	-0.5934186	0.5289574	0.006695305882352937	0.003080808235294118	-3.2794634515570986E-4	-3.5648096885813405E-6
188.43965	735.84827	1343.0	-0.6300894	0.55616313	-0.002291925	0.0017003581249999955	-5.617019301470585E-4	-8.627813189338265E-5
180.60097	743.39905	1360.0	-0.60285515	0.53199416	0.0016020147058823538	-0.0014217041176470564	2.2905527681660906E-4	-1.8365072015570893E-4
174.8048	750.5936	1377.0	-0.39440942	0.47265393	0.012261513529411764	-0.003490601764705882	6.270293425605536E-4	-1.2169986159169561E-4
168.87294	756.1271	1393.0	-0.21451959	0.38039395	0.011243114375	-0.005766248750000001	-6.364994715073527E-5	-1.4222793658088246E-4
166.75153	761.7455	1410.0	-0.08869454	0.2967673	0.007401473529411764	-0.004919214705882351	-2.2597887326989623E-4	4.982553200692062E-5
163.90933	769.3627	1427.0	-0.038395908	0.32923102	0.0029587430588235296	0.0019096305882352926	-2.613370865051902E-4	4.016967820069202E-4
163.0	777.8323	1443.0	-0.0126767	0.4253357	0.0016074505	0.0060065425	-8.44557849264706E-5	2.560569944852942E-4
162.0	788.18774	1460.0	0.02607875	0.5813182	0.0022797323529411767	0.00917544117647059	3.954599134948098E-5	1.8640580449826998E-4
162.74551	800.473	1476.0	0.06499468	0.755265	0.002432245625	0.010871674999999997	9.532079503676459E-6	1.06014613970588E-4
165.34401	812.0321	1493.0	0.13460745	0.8218832	0.004094868823529411	0.003918717647058828	9.780136461937713E-5	-4.0899749134948055E-4
169.03798	822.0759	1510.0	0.25518203	0.77599424	0.007092622352941177	-0.0026993505882352995	1.7633844290657446E-4	-3.8929813148788986E-4
175.55806	830.94763	1526.0	0.38483298	0.6254498	0.008103184375	-0.0094090275	6.316012637867639E-5	-4.193548069852938E-4
188.19978	840.8855	1543.0	0.647462	0.523265	0.01544876588235294	-0.006010870588235292	4.3209302984429065E-4	1.9989158304498285E-4
205.61227	852.9674	1559.0	1.0048162	0.581991	0.022334637500000004	0.0036703750000000035	4.303669761029415E-4	6.05077849264706E-4
222.6683	866.44556	1576.0	1.2784088	0.7539504	0.016093682352941174	0.010115258823529412	-3.671150086505194E-4	3.791108131487887E-4
240.82943999999998	880.2551	1592.0	1.3970568	0.8997783	0.007415500000000005	0.00911424375	-5.423863970588231E-4	-6.256344209558818E-5
268.58658	893.03467	1609.0	1.5324314	0.9144815	0.007963211764705883	8.648941176470539E-4	3.221833910034575E-5	-4.8525586072664396E-4
295.43863	905.0823	1625.0	1.7433375	0.7999086	0.013181631249999992	-0.007160806249999999	3.261512178308818E-4	-5.016062729779407E-4
322.068	919.8363	1642.0	1.8634984	0.78011274	0.007068288235294125	-0.0011644623529411763	-3.596084126297569E-4	3.5272611159169545E-4
350.9679	933.6726	1659.0	1.9288714	0.8269033	0.0038454705882352883	0.0027523858823529433	-1.895775086505198E-4	2.3040283737024234E-4
374.6932	947.7377	1676.0	1.7054515	0.8801513	-0.013142347058823537	0.003132235294117645	-9.992833910034604E-4	2.2344083044982446E-5
404.17972	960.5674	1692.0	1.6007128	0.87058955	-0.006546168749999998	-5.976093749999953E-4	4.122611443014712E-4	-2.331152918198525E-4
432.06436	971.88477	1709.0	1.6667476	0.74374527	0.00388440000000001	-0.007461428235294119	6.135628676470592E-4	-4.037540506055367E-4
461.51578	987.25793	1725.0	1.7392102	0.7474681	0.004528912499999996	2.3267687499999717E-4	4.028203124999911E-5	4.808815693933823E-4
492.74712999999997	1003.6483	1742.0	1.8961396	0.8759378	0.009231141176470581	0.0075570411764705895	2.766016868512109E-4	4.308449589100348E-4
523.3777	1018.5083999999999	1758.0	1.9497918	1.0019468	0.0033532625000000094	0.007875562500000002	-3.6736741727941074E-4	1.9907582720588306E-5
557.84735	1032.0677	1775.0	2.008167	0.9966728	0.003433835294117632	-3.1023529411764713E-4	4.739576124566027E-6	-4.8151751730103826E-4
585.4758	1043.1785	1792.0	1.9515297	0.7923748	-0.003331605882352928	-0.012017529411764705	-3.9796712802768E-4	-6.886643598615916E-4
618.1862	1056.3708	1808.0	1.8635886	0.6441407	-0.005496318750000007	-0.009264631250000002	-1.352945542279424E-4	1.720561351102939E-4
638.4001	1069.1637	1826.0	1.5926229	0.6579257	-0.015053649999999993	7.658333333333297E-4	-5.309628472222215E-4	5.572480324074074E-4
662.30646	1082.3455	1841.0	1.3103623	0.74607843	-0.01881737333333334	0.005876848666666668	-2.509148888888897E-4	3.407343555555559E-4
688.33856	1094.6178	1858.0	1.2680261	0.79206204	-0.0024903647058823557	0.0027049182352941216	9.604122722029991E-4	-1.8658414302191446E-4
707.82965	1103.5745	1875.0	1.2336751	0.71354795	-0.0020206470588235307	-0.00461847588235294	2.7630449826989708E-5	-4.307878892733566E-4
732.4705	1114.9159	1891.0	1.2512659	0.57559925	0.001099425000000001	-0.008621793750000002	1.9500450367647073E-4	-2.502073667279414E-4
756.14734	1125.444	1908.0	1.4170674	0.54858786	0.009753029411764716	-0.0015889052941176452	5.090355536332185E-4	4.136993209342563E-4
775.046	1136.6276	1924.0	1.2865235	0.593688	-0.00815899375000001	0.002818758749999997	-0.0011195014476102954	2.7547900275735264E-4
795.5	1149.5	1941.0	1.201422	0.7149651	-0.0050059705882352905	0.007133947058823531	1.854719506920423E-4	2.5383460640138433E-4
820.1514	1160.3776	1958.0	1.258776	0.7532356	0.0033737647058823474	0.0022512058823529403	4.929256055363316E-4	-2.872200692041524E-4
837.2088	1170.227	1974.0	1.1744112	0.68085575	-0.005272799999999994	-0.0045237406250000015	-5.404102941176463E-4	-4.2343415670955883E-4
852.13165	1179.7073	1991.0	1.0480409	0.5993931	-0.007433547058823532	-0.004791920588235292	-1.2710276816609047E-4	-1.5775291955017088E-5
870.91907	1192.9434	2007.0	0.9614556	0.6060001	-0.0054115812499999985	4.1293750000000184E-4	1.2637286305147087E-4	3.2530363051470586E-4
887.7435	1206.8832	2024.0	0.878128	0.73464566	-0.004901623529411762	0.0075673858823529375	2.9997512975778633E-5	4.208499048442903E-4
899.74695	1219.747	2040.0	0.82476765	0.88020605	-0.0033350218750000035	0.009097524374999999	9.791260340073489E-5	9.563365579044134E-5
910.4675	1232.161	2057.0	0.72398627	0.885612	-0.005928316470588231	3.17997058823529E-4	-1.5254674091695457E-4	-5.164427833044982E-4
919.2857	1241.2856	2074.0	0.47719643	0.7147249	-0.014517049411764708	-0.010052182352941174	-5.052195847750869E-4	-6.100105536332179E-4
925.4677	1250.4462	2090.0	0.27276918	0.5091904	-0.012776703125	-0.012845906249999997	1.0877164292279423E-4	-1.7460774356617642E-4
934.40283	1262.1042	2108.0	0.29075035	0.5019031	9.989538888888884E-4	-4.048499999999998E-4	7.653142785493827E-4	6.911697916666665E-4
939.69635	1273.6249	2124.0	0.3045934	0.5922065	8.651906250000015E-4	0.005643962499999995	-8.360203993055434E-6	3.780507812499997E-4
943.11334	1284.68	2140.0	0.23264953	0.692172	-0.004496491875000001	0.0062478437500000025	-3.3510515625000017E-4	3.774257812500046E-5
944.0	1295.7911	2157.0	0.100437924	0.7506142	-0.007777153294117646	0.003437776470588235	-1.9298008347750853E-4	-1.6529807525951574E-4
942.16077	1305.1963	2174.0	-0.12102505	0.6631869	-0.013027233764705881	-0.005142782352941176	-3.088282629757785E-4	-5.047387543252594E-4
938.50555	1312.2417	2190.0	-0.32228386	0.51296115	-0.012578675624999999	-0.009389109375000003	2.803488373161764E-5	-2.653954388786767E-4
933.6638	1319.0043	2206.0	-0.4239378	0.36587977	-0.00635337125	-0.009192586249999999	3.8908152343749994E-4	1.2282695312500246E-5
928.6003	1325.8662	2223.0	-0.44595498	0.2972279	-0.001295128235294119	-0.004038345294117647	2.975437067474048E-4	3.0319064446366776E-4
922.8373	1333.5503	2240.0	-0.4353886	0.3383156	6.215517647058815E-4	0.002416923529411765	1.127458823529412E-4	3.797216955017301E-4
917.17804	1341.096	2257.0	-0.40958074	0.4150451	0.0015181094117647069	0.0045135	5.273868512110737E-5	1.233280276816609E-4
910.4909	1348.6787	2273.0	-0.40964586	0.47396877	-4.0699999999983805E-6	0.003682729374999999	-9.513621323529408E-5	-5.1923164062500074E-5
902.8028	1356.1577	2290.0	-0.43958127	0.47110677	-0.0017609064705882383	-1.6835294117646915E-4	-1.0334332179930823E-4	-2.2653425389273344E-4
891.9514	1362.4563	2306.0	-0.5526949	0.42717123	-0.007069601874999998	-0.0027459712499999997	-3.31793462775735E-4	-1.6110114430147065E-4
878.40656	1367.5981	2323.0	-0.77199525	0.35940847	-0.012900020588235295	-0.0039860447058823545	-3.4296580666089984E-4	-7.29454974048444E-5
865.073	1371.4077	2339.0	-0.93905693	0.24845101	-0.010441355	-0.006934841249999999	1.53666599264706E-4	-1.8429978400735276E-4
853.0394	1375.1842	2356.0	-0.9577438	0.16364768	-0.0010992276470588249	-0.004988431176470589	5.495369031141867E-4	1.1449471020761236E-4
843.83636	1378.8655	2373.0	-0.7555907	0.14151742	0.011891358823529416	-0.0013017799999999991	7.6415214532872E-4	2.168618339100347E-4
835.16376	1381.7345	2389.0	-0.53834444	0.13573	0.013577891249999995	-3.6171375000000096E-4	1.0540827665441116E-4	5.8754140624999886E-5
826.9488	1383.2102	2406.0	-0.39804256	0.116598025	0.008253051764705885	-0.0011254102941176468	-3.132258520761241E-4	-4.49233261245674E-5
813.0354	1388.4135	2423.0	-0.5411418	0.16788544	-0.008417602352941178	0.0030169067647058826	-9.806267128027683E-4	2.4366570934256053E-4
798.321	1391.9198	2439.0	-0.791263	0.21814238	-0.015632575000000003	0.00314105875	-4.5093579044117656E-4	7.759499080882339E-6
784.04047	1398.4054	2456.0	-1.0117805	0.3246307	-0.01297161764705882	0.006264018823529412	1.5652690311418726E-4	1.8370353373702424E-4
773.5075	1404.2462	2472.0	-0.9444177	0.42089975	0.0042101749999999966	0.006016815625000001	0.001073862040441176	-1.5450199908088153E-5
758.0198	1413.3224	2489.0	-0.82727313	0.5069569	0.00689085705882353	0.005062185294117649	1.5768717993079606E-4	-5.615472534602073E-5
739.02246	1422.717	2505.0	-0.91691875	0.5996114	-0.005602851249999999	0.005790906249999998	-7.808567693014705E-4	4.5545059742646836E-5
717.15985	1433.42	2522.0	-1.2351878	0.6984285	-0.018721708823529415	0.005812770588235294	-7.716975043252597E-4	1.2861375432526816E-6
692.87494	1444.768	2538.0	-1.5317711	0.7463701	-0.01853645625	0.002996350000000002	1.1578285845588454E-5	-1.7602628676470576E-4
656.1216	1454.8224	2555.0	-2.0199108	0.73319846	-0.028714099999999992	-7.748023529411788E-4	-5.986849264705878E-4	-2.2183249134948122E-4
623.581	1468.6306	2571.0	-2.2877257	0.7534477	-0.01673843125000002	0.0012655775000000036	7.484792968749984E-4	1.275237408088239E-4
584.546	1485.3374	2588.0	-2.5539508	0.90839624	-0.015660299999999988	0.009114619999999995	6.341948529411945E-5	4.6170838235294067E-4
550.41974	1500.6321	2605.0	-2.532527	1.0484945	0.0012602235294117642	0.008241074117647067	9.95324913494809E-4	-5.1385051903113436E-5
513.3409	1513.923	2621.0	-2.3649826	1.0433744	0.01047152500000001	-3.200062500000045E-4	5.757063419117653E-4	-5.35067522977942E-4
480.3135	1523.0754	2638.0	-2.1229134	0.7932545	0.014239364705882352	-0.01471293529411765	2.2163762975778485E-4	-8.466428849480968E-4
444.5	1531.0	2655.0	-2.0782037	0.4656214	0.002629982352941168	-0.019272535294117644	-6.829048442906579E-4	-2.68211764705882E-4
423.08954	1538.5109	2671.0	-1.6818378	0.28825742	0.024772868749999996	-0.011085248750000002	0.0013839303998161767	5.117054090073526E-4
393.8545	1546.8883	2688.0	-1.5101689	0.31271124	0.010098170588235296	0.0014384600000000008	-8.632175389273354E-4	7.366887500000001E-4
370.87027	1553.3081	2704.0	-1.3187984	0.34996286	0.011960656250000007	0.002328226249999999	1.1640535386029445E-4	5.5610390624999894E-5
348.47528	1559.1749	2721.0	-1.208714	0.3450232	0.006475552941176462	-2.905682352941184E-4	-3.226531358131497E-4	-1.5404673442906574E-4
326.7935	1563.7836	2738.0	-1.1773177	0.27442494	0.0018468411764705974	-0.00415283882352941	-2.722771626297568E-4	-2.2719238754325246E-4
308.85068	1567.5887	2754.0	-1.1176927	0.19956923	0.0037265624999999886	-0.004678481875000001	1.1748258272058695E-4	-3.285269071691193E-5
294.4792	1572.0703	2771.0	-0.8723438	0.18516706	0.014432288235294122	-8.471864705882348E-4	6.297485726643608E-4	2.2537031790657448E-4
280.82028	1575.1942	2787.0	-0.7330296	0.18439168	0.008707137500000003	-4.846124999999951E-5	-3.5782192095588244E-4	4.992032628676471E-5
266.1447	1577.4819	2804.0	-0.6402525	0.14519182	0.005457476470588232	-0.002305874117647059	-1.9115653114186893E-4	-1.3278899221453292E-4
257.0818	1580.3837	2821.0	-0.5732021	0.13253646	0.0039441411764705855	-7.444329411764708E-4	-8.901972318339096E-5	9.184948096885813E-5
248.71982000000003	1583.256	2838.0	-0.4808233	0.13115223	0.005434047058823532	-8.142529411764625E-5	8.76415224913498E-5	3.900044982698968E-5
241.56775	1586.2161	2854.0	-0.37080562	0.13455702	0.006876105	2.1279937499999943E-4	9.012862132352928E-5	1.8389041819852854E-5
233.99502999999999	1590.0024	2871.0	-0.3110159	0.19691353	0.003517042352941176	0.00366803	-1.9759192041522497E-4	2.0324886029411769E-4
226.75567999999998	1593.6222	2887.0	-0.3236934	0.23110503	-7.923437500000005E-4	0.002136968749999999	-2.6933663143382353E-4	-9.569132812500006E-5
216.3274	1598.5575	2904.0	-0.47246695	0.28078973	-0.008751385294117646	0.0029226294117647073	-4.6817891435986146E-4	4.621533304498284E-5
204.11942	1603.9403	2920.0	-0.65730387	0.33211187	-0.011552307500000001	0.0032076337499999975	-1.750576378676472E-4	1.7812771139705637E-5
191.11989	1610.663	2937.0	-0.8287172	0.3937249	-0.010083137058823532	0.003624295882352942	8.642179065743936E-5	2.450953719723203E-5
179.35619	1616.3219	2954.0	-0.8823712	0.42186186	-0.0031561176470588223	0.0016551152941176464	4.074717301038064E-4	-1.1583415224913504E-4
171.74818	1621.9388	2971.0	-0.7237699	0.40256256	0.009329488235294121	-0.0011352529411764684	7.344474048442908E-4	-1.6413930795847732E-4
164.22087	1627.5844	2987.0	-0.47164804	0.35684198	0.01575761625	-0.0028575362500000007	4.017580009191173E-4	-1.0764270680147077E-4
157.63077	1634.277	3004.0	-0.3065336	0.35849652	0.009712614117647057	9.732588235294012E-5	-3.5558836072664365E-4	1.7381541955017297E-4
149.35512	1640.787	3020.0	-0.28777888	0.3856168	0.0011721700000000002	0.0016950174999999998	-5.33777757352941E-4	9.985572610294123E-5
140.84337	1648.1566	3037.0	-0.4311819	0.4362192	-0.008435471764705882	0.002976611764705882	-5.651553979238754E-4	7.538789792387543E-5
132.50862	1654.0948	3053.0	-0.5302417	0.4339239	-0.006191237500000002	-1.4345625E-4	1.402646415441175E-4	-1.9500425091911763E-4
123.60927000000001	1660.3907	3069.0	-0.5679826	0.3892138	-0.002358806249999998	-0.0027943812499999984	2.3952695312500025E-4	-1.656828124999999E-4
114.52654999999999	1666.484	3086.0	-0.5600383	0.36283994	4.6731176470588324E-4	-0.001551403529411763	1.662422361591695E-4	7.311633650519033E-5
108.93549999999999	1673.0645	3103.0	-0.46541858	0.37007976	0.005565865882352939	4.2587176470587954E-4	2.999149480968856E-4	1.1631031141868484E-4
104.23157	1678.7684	3119.0	-0.32544065	0.35100132	0.008748620625000002	-0.0011924024999999984	1.9892217141544144E-4	-1.0114214154411737E-4
102.88991999999999	1682.2201	3137.0	-0.12587304	0.28856713	0.011087089444444444	-0.003468566111111111	1.2991493441358014E-4	-1.2645353395061737E-4
101.01089999999999	1685.9781	3153.0	0.010235461	0.20223074	0.0085067813125	-0.005396024375000001	-1.612692582465278E-4	-1.2046614149305562E-4
101.0	1688.7977	3169.0	0.08087128	0.13134971	0.0044147386875	-0.004430064374999999	-2.5575266406249996E-4	6.0372500000000114E-5
101.0	1692.5349	3186.0	0.08653016	0.13062055	3.328752941176465E-4	-4.2891764705882736E-5	-2.4010961137543255E-4	2.580689770761245E-4
102.65513999999999	1697.9655	3202.0	0.11998956	0.22015938	0.0020912125	0.005596176874999999	1.0989607536764709E-4	3.524417899816176E-4
104.14638	1705.2927	3219.0	0.13531294	0.37484047	9.01375294117647E-4	0.009098887647058823	-6.999042387543253E-5	2.0604181012110728E-4
106.43602000000001	1712.7441	3236.0	0.17886133	0.5029136	0.002561670000000001	0.007533713529411764	9.76643944636679E-5	-9.206906574394467E-5
110.55847	1718.8376	3252.0	0.23155327	0.5245534	0.0032932462499999995	0.0013524874999999992	4.57235156249999E-5	-3.863266268382353E-4
118.85230000000001	1725.6392	3269.0	0.39633763	0.4708911	0.009693197647058824	-0.0031566058823529375	3.7646772923875436E-4	-2.6524078719723153E-4
128.3518	1734.2932	3286.0	0.58131963	0.45222163	0.010881294117647058	-0.00109820411764706	6.988802768166086E-5	1.2108245674740455E-4
139.59036	1742.6587	3302.0	0.77180964	0.47893927	0.011905625625	0.0016698524999999992	6.40207192095588E-5	1.730035386029412E-4
153.11021	1754.2373	3318.0	0.9083289	0.6192057	0.008532453750000002	0.008766651875	-2.1082324218749983E-4	4.4354996093750004E-4
165.27129	1767.2712	3335.0	0.91640526	0.78611255	4.750800000000003E-4	0.009818050000000004	-4.7396316176470595E-4	6.184694852941197E-5
179.82892	1779.5336	3352.0	0.90207124	0.8648339	-8.431776470588204E-4	0.004630667647058825	-7.754456747404828E-5	-3.0514013840830464E-4
197.7466	1790.8479	3368.0	1.010009	0.8375669	0.006746109999999993	-0.0017041875000000026	4.743304779411758E-4	-3.959284466911767E-4
216.6999	1801.8499	3385.0	1.1706672	0.7455408	0.009450482352941181	-0.0054133	1.5908072664359932E-4	-2.1818308823529398E-4
230.74533000000002	1813.4961	3402.0	1.1546429	0.660236	-9.426058823529407E-4	-0.005017929411764703	-6.113581314878896E-4	2.3257093425605716E-5
249.62048	1830.3259	3418.0	1.1126249	0.7789423	-0.002626125000000007	0.007419143749999996	-1.0521994485294164E-4	7.773170726102937E-4
269.1208	1847.0989	3435.0	1.1084583	0.99326897	-2.4509411764706E-4	0.012607451176470592	1.4006064013840865E-4	3.051945544982704E-4
290.9786	1862.1829	3451.0	1.2372978	1.1082541	0.00805246875	0.0071865706249999925	5.185976792279412E-4	-3.3880503446691247E-4
311.36343	1874.4619	3468.0	1.3664733	1.0063299	0.007598558823529418	-0.005995541176470576	-2.67005839100342E-5	-7.754183412629746E-4
339.33932	1889.825	3484.0	1.5535659	0.8547392	0.011693287499999996	-0.009474418750000005	2.5592054227941113E-4	-2.174298483455893E-4
362.27753	1904.5654	3501.0	1.5975056	0.78856754	0.0025846882352941257	-0.0038924505882352986	-5.357999567474042E-4	3.283510683391004E-4
383.34225	1918.3997	3518.0	1.5025724	0.84013677	-0.0055843058823529445	0.00303348411764706	-4.805290657439453E-4	4.0740792387543285E-4
407.49847	1930.4224	3535.0	1.4178022	0.8063604	-0.004986482352941184	-0.001986845294117647	3.51660899653977E-5	-2.953134948096886E-4
422.3068	1938.8167	3551.0	1.1412318	0.6375072	-0.01728565	-0.010553324999999995	-7.68697977941176E-4	-5.354049816176467E-4
432.414	1945.2483	3568.0	0.71563286	0.39123178	-0.025035231764705873	-0.01448678941176471	-4.558577508650514E-4	-2.313802595155715E-4
439.83853	1952.8386	3584.0	0.40308598	0.27338812	-0.01953418	-0.007365228749999998	3.4381573529411696E-4	4.450975413602946E-4
444.70227	1957.7024	3601.0	0.06087922	0.22883053	-0.020129809411764704	-0.0026210347058823534	-3.503702422145309E-5	2.7907023788927314E-4
448.76038	1961.7603	3617.0	-0.055731323	0.19605161	-0.0072881589375	-0.002048682500000001	8.02603154641544E-4	3.577201286764702E-5
452.2539	1964.0	3634.0	0.022598173	0.13856769	0.004607617411764706	-0.003381407058823529	6.997515499567474E-4	-7.839556228373693E-5
454.5	1965.5	3651.0	0.051090043	0.028889345	0.0016759923529411766	-0.006451667352941177	-1.7244853287197234E-4	-1.8060354671280282E-4
459.77283	1966.0	3667.0	0.14719996	-0.043757543	0.006006869812499999	-0.0045404305	2.706798412224264E-4	1.1945230330882351E-4
471.81445	1968.3025	3684.0	0.42561615	-0.0054411218	0.016377422941176473	0.002253907129411765	6.100325369809691E-4	3.9966691937716264E-4
487.15560000000005	1974.5137	3701.0	0.8196472	0.16426946	0.02317829705882353	0.0099829754	4.0005141868512103E-4	4.546510747404844E-4
502.3026	1985.227	3717.0	1.1190412	0.49564	0.018712125000000003	0.02071065875	-2.791357536764704E-4	6.70480209375E-4
517.0	1994.0	3734.0	1.2971861	0.75503063	0.01047911176470588	0.015258272352941178	-4.84294896193772E-4	-3.207286115916954E-4
