# Supplementary material for: Finger drawing on smartphone screens enables early Parkinson’s disease detection through hybrid 1D-CNN and BiGRU deep learning architecture
Source: PLoS One. 2025 Jul 14;20(7):e0327733. doi: 10.1371/journal.pone.0327733 (PMC12258557; doi:10.1371/journal.pone.0327733)
Supplement: S2 File — (ZIP) [file pone.0327733.s002.zip › Dataset/Wavy/healthy/040_HC_WAVE_R.txt]

571.0	143.0	0.0	0.0	0.0	0.0	0.0	0.0	0.0
574.64905	144.0	143.0	0.24732268	7.658078E-5	0.0017295292307692306	5.355299300699301E-7	1.2094610005379235E-5	3.7449645459435676E-9
580.51385	145.0	159.0	0.39990225	0.057358935	0.009536223125000002	0.00358014713875	4.879183683894232E-4	2.2372572555124563E-4
587.3242	147.08105	175.0	0.4521271	0.13564554	0.0032640531249999993	0.004892912812500001	-3.9201062500000014E-4	8.204785460937504E-5
594.8853	148.97131	192.0	0.50185245	0.14825797	0.002925020588235294	7.419076470588223E-4	-1.9943090397923832E-5	-2.4417677443771635E-4
603.4563	151.72815	208.0	0.5640629	0.171933	0.0038881531250000018	0.0014796893750000008	6.019578354779422E-5	4.611135799632366E-5
611.8574	154.54297	225.0	0.572125	0.19582959	4.7424117647058595E-4	0.0014056817647058822	-2.0081834991349506E-4	-4.3533888408305114E-6
620.3012	157.3205	241.0	0.56241095	0.20222479	-6.071281250000019E-4	3.9969999999999936E-4	-6.758558134191174E-5	-6.287386029411767E-5
631.0	162.5	258.0	0.59959614	0.25472307	0.002187364117647064	0.0030881341176470594	1.64381896626298E-4	1.5814318339100352E-4
641.44257	166.22128	276.0	0.64759725	0.28118458	0.002666728333333331	0.00147008388888889	2.663134531590372E-5	-8.989167937545385E-5
653.0171	169.67236	291.0	0.70933545	0.27587357	0.004115879999999998	-3.5406733333333366E-4	9.661011111111113E-5	-1.2161008148148158E-4
664.03204	174.344	308.0	0.73783904	0.28793812	0.0016766817647058836	7.096794117647063E-4	-1.434822491349479E-4	6.257333794694353E-5
674.35284	178.14114	324.0	0.7035386	0.26115194	-0.0021437774999999992	-0.0016741362499999995	-2.387787040441177E-4	-1.489884788602941E-4
683.6469	180.92938	341.0	0.6205623	0.21559568	-0.004880958823529412	-0.002679780000000001	-1.6101066608996544E-4	-5.915551470588243E-5
693.29956	184.71982	358.0	0.53782284	0.17379567	-0.004867027058823529	-0.002458824117647059	8.195155709342841E-7	1.2997404844290713E-5
702.02795	187.75699	374.0	0.50615513	0.17557682	-0.001979231875000001	1.1132187499999883E-4	1.804871989889705E-4	1.606341245404411E-4
711.1305	190.6261	391.0	0.49710596	0.16568384	-5.323041176470586E-4	-5.819399999999998E-4	8.511339749134955E-5	-4.078011029411756E-5
720.5	194.0	407.0	0.53184116	0.17575772	0.0021709500000000014	6.296175000000005E-4	1.6895338235294125E-4	7.572234375000001E-5
728.47943	195.36984	424.0	0.5201036	0.13627806	-6.904447058823551E-4	-0.0023223329411764704	-1.6831733564013862E-4	-1.7364414359861594E-4
734.85065	198.28357	440.0	0.4446489	0.12314853	-0.004715918749999999	-8.20595625E-4	-2.5159212775735274E-4	9.38585822610294E-5
743.5576	200.11151	457.0	0.42278442	0.1162251	-0.0012861458823529423	-4.072605882352946E-4	2.0175134515570923E-4	2.4313825692041496E-5
751.97943	202.99588	474.0	0.42629847	0.12736785	2.0670882352941122E-4	6.554558823529416E-4	8.781498269896197E-5	6.25127335640139E-5
760.53796	205.9076	490.0	0.49451026	0.15937915	0.004263236875	0.0020007062499999995	2.535330032169118E-4	8.407814797794112E-5
769.9584	209.58334	507.0	0.5780755	0.20121662	0.004915602352941175	0.0024610276470588242	3.837443987889268E-5	2.7077729238754396E-5
779.5033	212.4013	524.0	0.606039	0.20864467	0.001644911764705884	4.369441176470583E-4	-1.9239356401384064E-4	-1.1906373702422153E-4
788.23016	215.11508	540.0	0.5800882	0.1918752	-0.0016219249999999963	-0.0010480918750000005	-2.0417729779411754E-4	-9.281474954044117E-5
797.4129	217.48257	557.0	0.55981046	0.16057245	-0.0011928082352941202	-0.0018413382352941172	2.524216262975742E-5	-4.6661550605536275E-5
806.5184	221.60736	573.0	0.5459516	0.17873734	-8.661787500000018E-4	0.0011353056249999993	2.04143428308824E-5	1.8604024126838228E-4
814.75385	225.37692	590.0	0.5210383	0.21394359	-0.0014654882352941193	0.002070955882352941	-3.525349913494809E-5	5.503825043252598E-5
823.2865	229.14325	607.0	0.507924	0.2518639	-7.714294117647007E-4	0.0022306064705882346	4.0826989619377566E-5	9.391211072664335E-6
832.8356	233.90134	623.0	0.5200806	0.27730098	7.597874999999976E-4	0.0015898175	9.570105698529364E-5	-4.004931066176466E-5
843.034	237.67801	640.0	0.55272335	0.27940294	0.001920161764705879	1.2364470588235375E-4	6.825730968858126E-5	-8.624545847750861E-5
852.61365	242.44547	656.0	0.6129683	0.2784199	0.0037653093750000047	-6.143999999999941E-5	1.1532172564338285E-4	-1.1567794117647072E-5
860.62506	246.96881	685.0	0.5899055	0.28150943	-7.952689655172431E-4	1.0653551724137955E-4	-1.5726132208680166E-4	5.792259215219964E-6
868.11273	251.05637	693.0	0.48799023	0.27337888	-0.012739408749999993	-0.0010163187500000018	-0.0014930174730603438	-1.4035678340517267E-4
875.7518	256.3138	706.0	0.4072395	0.2779108	-0.006211594615384619	3.486092307692325E-4	5.021395488165672E-4	1.0499446005917186E-4
882.2015	259.60074	723.0	0.35529873	0.26204017	-0.003055339411764704	-9.335664705882351E-4	1.8566207080117147E-4	-7.542210007985103E-5
888.44543	264.3341	739.0	0.34998187	0.24964198	-3.3230375000000215E-4	-7.748868750000002E-4	1.7018972886029388E-4	9.91747472426468E-6
895.0204	269.01526	756.0	0.36168838	0.26580617	6.886182352941178E-4	9.508347058823527E-4	6.005423442906587E-5	1.0151303416955018E-4
900.7726	272.8863	772.0	0.3439469	0.27141607	-0.0011088424999999985	3.5061875000000006E-4	-1.1234129595588227E-4	-3.751349724264704E-5
906.47974	277.65314	790.0	0.34261855	0.27496868	-7.379722222222101E-5	1.9736722222222288E-4	5.750251543209874E-5	-8.513973765432066E-6
912.1359	282.42395	806.0	0.33237645	0.2904707	-6.40131250000002E-4	9.688762500000003E-4	-3.539587673611131E-5	4.821931423611109E-5
917.82007	286.82007	822.0	0.3259308	0.2682784	-4.028531249999981E-4	-0.0013870187500000034	1.4829882812500243E-5	-1.4724343750000023E-4
922.48914	290.9928	840.0	0.3016905	0.26851586	-0.001346683333333336	1.319222222222348E-5	-5.243501157407433E-5	7.778949845679038E-5
928.01294	296.01294	856.0	0.29894474	0.27319938	-1.7160999999999912E-4	2.927199999999998E-4	7.344208333333355E-5	1.747048611111102E-5
933.5972	300.59723	872.0	0.3119646	0.2719768	8.137412499999996E-4	-7.641124999999832E-5	6.158445312499992E-5	-2.307070312499988E-5
937.2458	304.2458	889.0	0.27770376	0.26196203	-0.0020153435294117624	-5.891041176470592E-4	-1.6641675173010366E-4	-3.0158403979238877E-5
940.9528	308.95282	905.0	0.23569576	0.26669875	-0.002625500000000001	2.9604499999999825E-4	-3.813477941176492E-5	5.532181985294109E-5
944.7847	313.78473	922.0	0.19487698	0.2770467	-0.002401104705882353	6.087029411764702E-4	1.3199723183391074E-5	1.8391643598615998E-5
948.52905	317.52905	939.0	0.17605945	0.25486547	-0.0011069135294117646	-0.0013047782352941175	7.612889273356401E-5	-1.1255771626297574E-4
952.29156	322.29156	955.0	0.20364319	0.26216334	0.0017239837499999997	4.561168750000025E-4	1.7693107996323527E-4	1.100559443933825E-4
956.65796	326.1053	972.0	0.23768239	0.24902709	0.0020023058823529405	-7.727205882352951E-4	1.637189013840828E-5	-7.228455666089986E-5
959.464	329.92804	988.0	0.22940165	0.22552757	-5.175462499999988E-4	-0.0014687199999999997	-1.574907582720587E-4	-4.349996323529404E-5
962.3082	334.6164	1005.0	0.19132867	0.24655478	-0.0022395870588235297	0.0012368947058823525	-1.0129651816609006E-4	1.5915380622837365E-4
965.19324	338.38647	1022.0	0.15482241	0.24484724	-0.00214742705882353	-1.0044352941176515E-4	5.421176470588209E-6	-7.866695501730104E-5
967.07104	342.1421	1038.0	0.105914034	0.22843029	-0.0030567734999999993	-0.001026059374999999	-5.683415257352932E-5	-5.785099034926462E-5
968.9259	346.77765	1055.0	0.07725492	0.23961478	-0.0016858302352941177	6.579111764705878E-4	8.064372145328716E-5	9.90570912629757E-5
970.8265	350.65295	1071.0	0.0864336	0.24516065	5.736674999999997E-4	3.466168750000005E-4	1.4121860845588233E-4	-1.9455893841911703E-5
971.73737	355.47473	1088.0	0.060313262	0.2738393	-0.0015364904705882352	0.0016869794117647058	-1.2412693944636677E-4	7.88448551038062E-5
972.6362	360.90875	1105.0	0.04082706	0.31081235	-0.0011462471764705883	0.0021748852941176474	2.2955487889273347E-5	2.870034602076127E-5
973.0	364.9828	1121.0	0.021541573	0.30991825	-0.0012053429374999998	-5.588125000000055E-5	-3.693485064338217E-6	-1.39422909007353E-4
973.0	371.29584	1138.0	-0.011138734	0.33199435	-0.0019223710000000004	0.001298594117647058	-4.2178121323529445E-5	7.967502162629757E-5
974.2544	375.76324	1154.0	0.0020455564	0.32112327	8.240181500000001E-4	-6.794424999999986E-4	1.7164932187500002E-4	-1.2362728860294104E-4
973.0	380.36212	1171.0	-0.019294834	0.2890883	-0.001255317082352941	-0.0018844099999999998	-1.2231383719723182E-4	-7.088044117647065E-5
970.9824	385.05273	1188.0	-0.08238084	0.27651605	-0.0037109415294117646	-7.395441176470593E-4	-1.4444849688581316E-4	6.734505190311414E-5
969.0817	389.75488	1204.0	-0.1363824	0.27437535	-0.0033750974999999994	-1.337937499999997E-4	2.0990251838235325E-5	3.785939797794122E-5
966.2193	395.3421	1221.0	-0.20400457	0.2976101	-0.003977774705882353	0.0013667499999999982	-3.545160034602082E-5	8.826727941176459E-5
963.31	401.06995	1237.0	-0.22880456	0.34750825	-0.0015499993749999996	0.003118634375000002	1.517359581801471E-4	1.0949277343750023E-4
959.80884	406.78674	1254.0	-0.22035475	0.37037227	4.970476470588236E-4	0.0013449423529411756	1.2041453070934255E-4	-1.0433482482698978E-4
957.6059	410.7882	1271.0	-0.2038274	0.3306873	9.721970588235292E-4	-0.002334409999999999	2.7949965397923857E-5	-2.1643249134948087E-4
953.2807	415.7193	1288.0	-0.21715477	0.28811762	-7.839629411764709E-4	-0.0025040988235294115	-1.0330352941176471E-4	-9.981695501730147E-6
948.4241	420.57593	1304.0	-0.25446317	0.2500316	-0.002331775000000001	-0.00238037625	-9.673825367647064E-5	7.732660845588226E-6
943.9044	425.14337	1321.0	-0.3056138	0.24977545	-0.0030088605882352924	-1.506764705882415E-5	-3.982856401384066E-5	1.3913580017301035E-4
936.9676	432.0243	1337.0	-0.38058102	0.33746973	-0.00468545125	0.005480892500000001	-1.0478691636029423E-4	3.4349750919117654E-4
929.6629	439.3371	1354.0	-0.46521136	0.4340005	-0.004978255294117649	0.005678280588235294	-1.722376730103815E-5	1.161106401384076E-5
919.5541	447.7049	1370.0	-0.55891126	0.513907	-0.00585624375	0.0049941562499999995	-5.487427849264697E-5	-4.2757771139705894E-5
907.4855	456.22467	1387.0	-0.720698	0.5697495	-0.009516867058823526	0.0032848529411764714	-2.153307828719721E-4	-1.0054725346020753E-4
896.0929	463.93805	1404.0	-0.8317814	0.5613959	-0.006534317647058827	-4.913882352941219E-4	1.754440830449823E-4	-2.2213183391003492E-4
884.4711	470.26447	1420.0	-0.8242227	0.47643486	4.7241875000000183E-4	-0.005310064999999996	4.379210248161768E-4	-3.0116729779411714E-4
874.3479	476.99127	1437.0	-0.74840796	0.39972636	0.0044596905882352935	-0.004512264705882354	2.345454022491348E-4	4.692942906574365E-5
863.04755	484.4762	1454.0	-0.6512672	0.37540156	0.005714162352941173	-0.0014308705882352928	7.379245674740467E-5	1.8125847750865063E-4
849.7611	491.10236	1470.0	-0.69336635	0.3828743	-0.0026311968749999984	4.670462499999986E-4	-5.215849517463232E-4	1.1861980238970571E-4
836.2955	497.87335	1487.0	-0.79297334	0.40516517	-0.0058592347058823505	0.0013112276470588246	-1.8988457828719718E-4	4.965772923875447E-5
824.46295	503.373	1503.0	-0.82788455	0.3722061	-0.002181950625000005	-0.002059941875000002	2.2983025505514659E-4	-2.1069809512867669E-4
811.7004	509.43323	1520.0	-0.8170829	0.33514452	6.353911764705946E-4	-0.0021800929411764695	1.6572598832179997E-4	-7.067709775086311E-6
800.4621	514.1793	1536.0	-0.7252	0.29741523	0.005742681249999999	-0.0023580806250000017	3.192056295955878E-4	-1.1124230238970762E-5
789.0	518.0	1553.0	-0.6601728	0.23892136	0.003825129411764703	-0.0034408158823529397	-1.1279716695501742E-4	-6.369030925605518E-5
777.47614	522.7211	1570.0	-0.644945	0.22054686	8.957529411764714E-4	-0.0010808529411764699	-1.7231626297577833E-4	1.388213494809688E-4
764.45447	527.66235	1586.0	-0.7077037	0.23087943	-0.0039224187500000035	6.457856249999991E-4	-3.011357306985297E-4	1.0791491038602931E-4
752.1704	531.27655	1603.0	-0.76640165	0.23533401	-0.003452820588235294	2.620341176470596E-4	2.7623421280277034E-5	-2.2573618079584677E-5
741.93353	534.0133	1619.0	-0.7358828	0.20972957	0.001907428125000006	-0.0016002775000000004	3.350155445772063E-4	-1.1639447610294125E-4
731.39465	536.9342	1636.0	-0.64818496	0.16404316	0.005158696470588231	-0.0026874358823529418	1.912510791522485E-4	-6.395049307958478E-5
719.4978	539.786	1652.0	-0.59612083	0.1269079	0.003254008124999999	-0.00232095375	-1.1904302159926447E-4	2.2905133272058847E-5
705.10767	543.3978	1669.0	-0.71361125	0.13991289	-0.006911201176470587	7.649994117647071E-4	-5.979534883217991E-4	1.8152665657439454E-4
692.5	545.5	1686.0	-0.85674155	0.16957195	-0.008419429411764701	0.0017446505882352933	-8.871930795847731E-5	5.7626539792387424E-5
678.6705	548.47565	1703.0	-0.8988081	0.17346717	-0.0024745029411764726	2.291305882352944E-4	3.497015570934252E-4	-8.914823529411759E-5
666.5642	552.6959	1719.0	-0.8244964	0.1936352	0.004644481249999999	0.0012605018750000002	4.4493651194852946E-4	6.446070542279412E-5
652.3957	556.40106	1736.0	-0.7843594	0.22031061	0.0023609999999999985	0.0015691417647058813	-1.3432242647058826E-4	1.8155287629757714E-5
637.07385	560.2315	1752.0	-0.85109705	0.2433842	-0.004171103124999999	0.0014420993750000003	-4.0825644531249984E-4	-7.940149356617564E-6
621.36804	563.90796	1769.0	-0.9680624	0.26054752	-0.006880314705882351	0.0010096070588235283	-1.593653871107266E-4	-2.544072448096894E-5
607.072	567.732	1786.0	-0.98783076	0.23803651	-0.0011628447058823553	-0.0013241770588235276	3.3632176470588205E-4	-1.3728141868512095E-4
593.76526	572.24347	1802.0	-0.9037366	0.23542404	0.005255885000000002	-1.6327937500000035E-4	4.0117060661764735E-4	7.255610523897045E-5
577.9854	576.8805	1819.0	-0.8449269	0.27116212	0.0034593941176470568	0.0021022400000000004	-1.056759342560556E-4	1.3326584558823534E-4
560.8344	582.0662	1835.0	-0.9200227	0.30667564	-0.004693487499999996	0.0022195950000000013	-5.095551011029408E-4	7.334687500000053E-6
544.86176	588.1768	1852.0	-1.0311716	0.36728495	-0.006538170588235294	0.003565253529411763	-1.0851076989619401E-4	7.915638408304481E-5
532.14246	592.7961	1869.0	-0.9654684	0.35582688	0.0038648941176470564	-6.740041176470581E-4	6.119449826989618E-4	-2.49368096885813E-4
518.8128	597.5088	1885.0	-0.8287027	0.31554317	0.00854785625	-0.0025177318750000018	2.9268513327205896E-4	-1.1523298483455898E-4
501.68692	604.13916	1902.0	-0.81745607	0.33594924	6.615664705882374E-4	0.0012003570588235294	-4.6389939878892716E-4	2.1871111375432536E-4
486.84375	608.7589	1919.0	-0.8888075	0.34014457	-0.00419714294117647	2.4678411764705865E-4	-2.858064359861593E-4	-5.60925259515571E-5
474.97507	613.61	1935.0	-0.9081457	0.33187371	-0.0012086374999999983	-5.169287499999994E-4	1.867815900735295E-4	-4.773205422794113E-5
464.37173	618.17694	1952.0	-0.73945135	0.28510424	0.00992319705882353	-0.002751145294117646	6.548137975778545E-4	-1.3142450259515567E-4
452.66095	622.66956	1968.0	-0.56700575	0.23896077	0.010777849999999999	-0.0028839668750000012	5.341580882352933E-5	-8.301348805147201E-6
438.61612	628.45026	1985.0	-0.6078757	0.2703557	-0.0024041147058823553	0.0018467605882352934	-7.754096885813149E-4	2.7827808607266437E-4
425.7895	633.9474	2002.0	-0.75432485	0.3364786	-0.008614655882352943	0.003889582352941179	-3.6532595155709343E-4	1.2016598615916975E-4
412.47034	640.8741	2019.0	-0.85700834	0.392377	-0.006040205294117647	0.003288141176470586	1.514382698961939E-4	-3.5378892733564284E-5
400.2371	647.3815	2035.0	-0.8285618	0.43621477	0.0017779087500000013	0.002739860625	4.88632127757353E-4	-3.4267534466911635E-5
388.0727	653.9689	2051.0	-0.7404297	0.44792372	0.005508256250000003	7.318093750000032E-4	2.331467187500001E-4	-1.255032031249998E-4
375.0307	660.5583	2068.0	-0.71362525	0.42731684	0.0015767323529411754	-0.0012121694117647088	-2.3126611159169573E-4	-1.1435169333910071E-4
360.5496	668.1145	2085.0	-0.7962902	0.42316562	-0.004862644117647056	-2.4418941176470324E-4	-3.7878685121107243E-4	5.694000000000033E-5
349.0814	673.9593	2101.0	-0.80774224	0.40119764	-7.157524999999998E-4	-0.0013729987499999999	2.5918072610294103E-4	-7.055058363970604E-5
339.5	679.5	2118.0	-0.7111637	0.3697162	0.0056810905882352936	-0.0018518494117647074	3.7628488754325255E-4	-2.8167685986159268E-5
330.90567	685.2566	2134.0	-0.51398563	0.3243752	0.012323629374999999	-0.0028338125000000013	4.151586741727941E-4	-6.137269301470586E-5
320.24686	690.8766	2151.0	-0.4602622	0.30406114	0.00316020176470588	-0.001194944705882351	-5.390251535467129E-4	9.640398788927355E-5
309.2687	695.2438	2168.0	-0.5359191	0.2776879	-0.004450405882352939	-0.0015513670588235306	-4.476828027681658E-4	-2.096602076124586E-5
298.79974	700.0668	2184.0	-0.64435804	0.2756764	-0.006777433749999999	-1.2571874999999996E-4	-1.4543924172794124E-4	8.910301930147066E-5
289.51978	703.7921	2201.0	-0.66714305	0.23111661	-0.0013402947058823527	-0.002621164117647058	3.1983170847750856E-4	-1.467909039792387E-4
281.77963	707.61017	2217.0	-0.5575363	0.19629814	0.0068504218749999984	-0.0021761543749999994	5.11919786305147E-4	2.781310891544116E-5
275.0531	712.2102	2234.0	-0.39902413	0.20446694	0.009324245294117647	4.8051764705882375E-4	1.4551902465397934E-4	1.562748248269896E-4
268.59424	716.2029	2250.0	-0.31618384	0.24150504	0.005177518124999999	0.0023148812499999994	-2.59170448069853E-4	1.1464772518382347E-4
261.0	720.0	2267.0	-0.33185673	0.24719806	-9.219347058823527E-4	3.348835294117643E-4	-3.587913429930795E-4	-1.1647045415224913E-4
254.57227	723.71387	2284.0	-0.3635777	0.23743738	-0.0018659394117647068	-5.741576470588231E-4	-5.552968858131495E-5	-5.3473010380622795E-5
246.9222	728.5389	2300.0	-0.42616943	0.24783894	-0.003911983125000001	6.500975000000003E-4	-1.2787773207720586E-4	7.651594669117647E-5
239.5736	733.3198	2317.0	-0.45990747	0.26738614	-0.001984590588235292	0.0011498352941176463	1.1337603157439462E-4	2.939634083044977E-5
231.05898	736.97644	2334.0	-0.48893088	0.28219357	-0.0017072594117647074	8.710252941176477E-4	1.6313598615916745E-5	-1.640058823529404E-5
223.53265	741.7337	2350.0	-0.50632113	0.28029376	-0.0010868906249999997	-1.1873812500000011E-4	3.877304917279423E-5	-6.186021369485299E-5
216.7241	746.5173	2366.0	-0.47855812	0.2793374	0.001735188125000002	-5.977249999999934E-5	1.763799218750001E-4	3.685351562500048E-6
211.65282	750.34717	2383.0	-0.37577873	0.26069975	0.006045846470588234	-0.0010963323529411767	2.5356813797577834E-4	-6.0974108996539844E-5
206.5	754.0	2400.0	-0.27908632	0.23742579	0.005687788823529412	-0.001369056470588236	-2.106221453287186E-5	-1.6042595155709366E-5
203.18951	757.8105	2417.0	-0.1792577	0.21319662	0.005872271764705883	-0.0014252452941176468	1.085193771626298E-5	-3.3052249134947576E-6
198.01335	761.6578	2433.0	-0.18387221	0.19899489	-2.88406875000001E-4	-8.876081249999997E-4	-3.8504241498161774E-4	3.360232306985294E-5
194.55907	766.4409	2450.0	-0.20116314	0.24270892	-0.0010171135294117636	0.002571413529411764	-4.286509731833898E-5	2.034718620242214E-4
189.87498	770.125	2466.0	-0.24546552	0.2569584	-0.00276889875	8.905924999999988E-4	-1.0948657628676478E-4	-1.0505131433823531E-4
185.05055	774.94946	2483.0	-0.2675783	0.2659963	-0.0013007517647058823	5.316411764705908E-4	8.636158737024223E-5	-2.1114783737024005E-5
181.31651	780.36694	2500.0	-0.2649996	0.29129326	1.51688235294117E-4	0.0014880564705882341	8.543764705882349E-5	5.625972318339079E-5
177.51347	786.973	2516.0	-0.2361946	0.36031955	0.0018003124999999998	0.004314143124999999	1.0303901654411768E-4	1.7663041590073534E-4
172.7264	793.9104	2533.0	-0.24896973	0.45324734	-7.514782352941174E-4	0.005466340588235295	-1.501053373702422E-4	6.777632136678209E-5
169.50523	800.979	2549.0	-0.23295283	0.4881038	0.00100105625	0.0021785287499999986	1.0953340533088234E-4	-2.05488239889706E-4
166.1793	807.2311	2566.0	-0.20033282	0.45678234	0.0019188241176470592	-0.0018424388235294099	5.398634515570936E-5	-2.365275043252593E-4
163.73814	814.04736	2583.0	-0.17098752	0.41657978	0.0017261941176470582	-0.0023648564705882353	-1.133117647058829E-5	-3.073044982698973E-5
160.65125	820.6975	2600.0	-0.13334335	0.38917112	0.002214362941176471	-0.0016122741176470606	2.871581314878899E-5	4.426955017301028E-5
160.0	825.01807	2616.0	-0.082993396	0.33062026	0.003146872125	-0.003659428749999999	5.828182398897057E-5	-1.2794716452205863E-4
159.0	828.84094	2632.0	-0.050054736	0.2579927	0.0020586662499999997	-0.004539222499999999	-6.801286718750003E-5	-5.498710937499999E-5
158.80208	831.8021	2649.0	0.006103144	0.17650281	0.003303404705882353	-0.0047935229411764715	7.321990916955018E-5	-1.4958849480968988E-5
159.0	835.36597	2665.0	0.050833695	0.11614929	0.0027956594375	-0.0037720950000000005	-3.173407927389705E-5	6.383924632352944E-5
159.57617	838.15234	2682.0	0.071624964	0.12218498	0.0012230158235294118	3.550405882352939E-4	-9.250844788062284E-5	2.4277268166089967E-4
160.0	840.46204	2699.0	0.065365456	0.1367767	-3.682063529411763E-4	8.583364705882354E-4	-9.360130449826989E-5	2.9605640138408327E-5
161.0	843.3529	2715.0	0.08123131	0.14489704	9.91615875E-4	5.075212500000002E-4	8.498888924632352E-5	-2.1925951286764697E-5
163.1828	846.18274	2732.0	0.10131563	0.15313472	0.0011814305882352943	4.8456941176470574E-4	1.116557136678202E-5	-1.3501081314879115E-6
165.14526	850.2905	2749.0	0.13435899	0.1843641	0.00194372705882353	0.0018370223529411765	4.484096885813151E-5	7.955605536332182E-5
167.97095	852.9419	2765.0	0.17496912	0.20274226	0.0025381331249999996	0.0011486350000000003	3.7150379136029356E-5	-4.3024209558823514E-5
170.85843	856.7169	2782.0	0.2099333	0.2189496	0.0020567164705882343	9.533729411764698E-4	-2.8318626730103845E-5	-1.1486003460207672E-5
173.74652	859.49304	2799.0	0.21056642	0.20450178	3.724235294117734E-5	-8.498717647058824E-4	-1.1879259515570923E-4	-1.0607321799307955E-4
177.32939	862.32935	2815.0	0.20543116	0.1771119	-3.2095375000000016E-4	-0.0017118675000000003	-2.2387256433823595E-5	-5.387473345588237E-5
179.5	866.0	2832.0	0.19175555	0.18380071	-8.044476470588239E-4	3.934594117647069E-4	-2.8440817474048454E-5	1.2384275951557103E-4
183.75098	868.751	2848.0	0.20409764	0.1813121	7.71380625E-4	-1.5553812500000014E-4	9.848926700367649E-5	-3.4312346047794186E-5
186.64041	871.6404	2865.0	0.19877608	0.17376508	-3.130329411764708E-4	-4.439423529411774E-4	-6.378903330449827E-5	-1.6964954584775133E-5
190.3676	875.36755	2882.0	0.21100082	0.20439707	7.191023529411772E-4	0.0018018817647058821	6.071384083044988E-5	1.3210730103806233E-4
194.175	878.0875	2898.0	0.22830527	0.20185338	0.001081528125	-1.589806249999992E-4	2.2651610753676424E-5	-1.2255389935661757E-4
197.88406	881.88403	2914.0	0.2465042	0.20980829	0.0011374331250000001	4.971818750000006E-4	3.494062500000012E-6	4.101015624999999E-5
202.4721	885.6481	2931.0	0.2586288	0.21690984	7.132117647058815E-4	4.1773823529411673E-4	-2.4954197664359922E-5	-4.673155276816698E-6
207.232	889.48804	2949.0	0.28428745	0.2304938	0.0014254805555555558	7.546644444444447E-4	3.957048838053746E-5	1.8718122730573777E-5
212.89691	893.26465	2964.0	0.3301457	0.24174725	0.003057216666666666	7.502299999999998E-4	1.0878240740740735E-4	-2.9562962962965924E-7
220.0801	897.04004	2981.0	0.40813848	0.24468556	0.004587810588235297	1.7284176470588232E-4	9.003493656286063E-5	-3.396401384083044E-5
228.86203	900.7449	2998.0	0.51416236	0.22600803	0.006236698823529413	-0.0010986782352941176	9.699342560553624E-5	-7.479529411764706E-5
238.28175	904.5127	3014.0	0.60825664	0.2242045	0.005880892499999998	-1.1272062499999985E-4	-2.22378952205884E-5	6.162235064338236E-5
247.52623	908.21045	3031.0	0.6555075	0.22236975	0.0027794623529411766	-1.0792647058823507E-4	-1.8243706747404835E-4	2.820090830449872E-7
257.1242	912.06213	3048.0	0.6526721	0.22618727	-1.667882352941202E-4	2.2455999999999946E-4	-1.7330885813148804E-4	1.9558027681660852E-5
266.35052	915.74023	3064.0	0.6071334	0.22714987	-0.0028461687499999958	6.016250000000049E-5	-1.6746128216911722E-4	-1.0274843749999936E-5
276.64386	918.548	3081.0	0.5810989	0.20040774	-0.0015314411764705924	-0.0015730664705882354	7.73369160899649E-5	-9.607229238754329E-5
288.59653	923.31335	3097.0	0.6471831	0.21943913	0.004130262500000002	0.0011894618750000006	3.5385647977941216E-4	1.7265802159926476E-4
301.5	927.0	3114.0	0.76652515	0.24030504	0.007020120588235292	0.0012274064705882345	1.699916522491347E-4	2.2320350346019963E-6
317.4784	930.8696	3131.0	0.93698233	0.24930513	0.01002689294117647	5.294170588235304E-4	1.7686896193771628E-4	-4.105820069204142E-5
330.25165	934.6433	3147.0	0.9602916	0.24502449	0.001456829375000003	-2.6754000000000014E-4	-5.356289728860291E-4	-4.980981617647066E-5
341.2955	937.21594	3164.0	0.8366349	0.20070866	-0.007273923529411769	-0.002606813529411765	-5.13573700259516E-4	-1.3760432525951558E-4
355.4213	941.10535	3180.0	0.7588756	0.17612337	-0.0048599562499999985	-0.0015365806250000006	1.5087295496323563E-4	6.688955652573526E-5
370.45905	944.87976	3197.0	0.77662104	0.19837427	0.001043849411764706	0.0013088764705882347	3.4728268598615907E-4	1.6737982915224914E-4
386.60056	947.65015	3213.0	0.93233436	0.19413817	0.009732082500000003	-2.6475624999999954E-4	5.430145680147061E-4	-9.835204503676464E-5
399.4776	951.49255	3230.0	0.99556947	0.20736437	0.0037197123529411724	7.78011764705882E-4	-3.5366883217993116E-4	6.13392949826989E-5
410.49622	955.28467	3247.0	0.8191148	0.22475636	-0.01037968647058823	0.0010230582352941174	-8.293764013840826E-4	1.4414498269896202E-5
423.5	959.0	3263.0	0.6668297	0.22681546	-0.009517818750000004	1.286937500000005E-4	5.3866732536764174E-5	-5.5897780330882305E-5
439.18845	964.1957	3280.0	0.7321402	0.27420193	0.0038417941176470617	0.002787439411764705	7.858595804498274E-4	1.563968036332179E-4
454.14377	967.61255	3297.0	0.8719069	0.27479056	0.008221570588235295	3.462529411764908E-5	2.57633910034602E-4	-1.619302422145327E-4
465.90576	972.4529	3313.0	0.9065924	0.27358335	0.0021678437499999953	-7.545062500000088E-5	-3.783579273897062E-4	-6.879744944853123E-6
475.91098	974.97034	3330.0	0.754661	0.23712842	-0.008937141176470584	-0.0021444076470588233	-6.532344074394458E-4	-1.2170335423875425E-4
487.523	978.92053	3346.0	0.58327514	0.21470822	-0.01071161625	-0.0014012625	-1.1090469209558852E-4	4.644657169117645E-5
499.5762	983.3898	3363.0	0.5628307	0.20855407	-0.0012026141176470593	-3.620088235294116E-4	5.593530666089965E-4	6.113256920415226E-5
510.20676	987.4022	3380.0	0.6374125	0.24734992	0.004387164705882355	0.0022821088235294115	3.28810519031142E-4	1.5553633217993076E-4
521.9041	992.1616	3396.0	0.70970345	0.27853435	0.004518184374999998	0.001949026874999999	8.188729319852676E-6	-2.0817621783088275E-5
531.1487	995.8595	3413.0	0.6423261	0.27842367	-0.0039633735294117645	-6.510588235292596E-6	-4.989151708477507E-4	-1.1503161548442892E-4
539.3633	1000.68164	3430.0	0.53125	0.2740469	-0.006533888235294118	-2.5745705882353117E-4	-1.5120674740484434E-4	-1.4761557093425798E-5
548.0562	1004.4225	3446.0	0.4501314	0.2457644	-0.005069912499999999	-0.0017676562499999993	9.149848345588245E-5	-9.438744944852926E-5
557.5386	1009.3231	3463.0	0.46622866	0.25459957	9.468976470588237E-4	5.197158823529414E-4	3.5393000865051896E-4	1.3455130190311414E-4
568.57794	1013.78894	3480.0	0.55030215	0.2617837	0.004945499411764707	4.225958823529418E-4	2.3521186851211082E-4	-5.7129411764705635E-6
580.32904	1017.77637	3496.0	0.7002684	0.2739923	0.009372890624999998	7.630375000000009E-4	2.7671195082720567E-4	2.1277601102941192E-5
590.6958	1022.4783	3513.0	0.74670124	0.2781111	0.0027313435294117664	2.4228235294117517E-4	-3.906792409169548E-4	-3.063265570934269E-5
599.63776	1026.9783	3529.0	0.6626203	0.26993823	-0.0052550587499999996	-5.108043749999999E-4	-4.991501424632354E-4	-4.706792049632344E-5
605.5	1031.0	3546.0	0.47379008	0.25974184	-0.011107660000000004	-5.997876470588235E-4	-3.442706617647061E-4	-5.234310121107267E-6
613.6985	1034.8492	3562.0	0.34867918	0.24378763	-0.007819431250000002	-9.971381249999998E-4	2.0551429687500013E-4	-2.483440487132352E-5
620.19904	1038.5995	3579.0	0.30308637	0.22314434	-0.002681929999999999	-0.0012143111764705888	3.022059558823531E-4	-1.2774885380622885E-5
628.9026	1042.3611	3596.0	0.38646105	0.20446493	0.00490439294117647	-0.0010987888235294123	4.4625429065743935E-4	6.795432525951563E-6
637.059	1046.0236	3612.0	0.48774472	0.20754412	0.006330229375000003	1.924493750000006E-4	8.911477711397083E-5	8.07023874080883E-5
644.6121	1048.806	3629.0	0.53225434	0.1943698	0.0026182129411764722	-7.749599999999993E-4	-2.1835390787197238E-4	-5.690643382352941E-5
653.29767	1052.6488	3645.0	0.52930176	0.18988289	-1.8453625000000584E-4	-2.8043187500000066E-4	-1.7517182444852988E-4	3.090800781249992E-5
659.22003	1055.48	3662.0	0.46104813	0.18180451	-0.0040149194117647035	-4.751988235294115E-4	-2.2531665657439398E-4	-1.1456879325259462E-5
665.2335	1059.2335	3679.0	0.36554515	0.19550118	-0.005617822352941178	8.05686470588235E-4	-9.428840830449849E-5	7.534619377162626E-5
670.5	1063.0	3695.0	0.2889285	0.22233744	-0.0047885406250000005	0.00167726625	5.183010799632358E-5	5.447373621323532E-5
674.74335	1066.7433	3712.0	0.23309784	0.23622003	-0.003284156470588234	8.166229411764706E-4	8.849318555363333E-5	-5.0626076989619384E-5
680.6674	1070.445	3728.0	0.2430958	0.2364457	6.248725E-4	1.4104375000000696E-5	2.4431431066176463E-4	-5.0157410386029366E-5
687.36743	1074.1837	3744.0	0.33078536	0.23726408	0.005480597499999998	5.114874999999873E-5	3.034828124999999E-4	2.315273437499877E-6
695.02277	1079.0171	3761.0	0.42979512	0.25136796	0.005824103529411765	8.296400000000007E-4	2.0206237024221576E-5	4.579360294117659E-5
702.55585	1082.778	3778.0	0.5059578	0.265327	0.004480157647058826	8.211199999999988E-4	-7.905564013840818E-5	-5.011764705883521E-7
710.9405	1086.5762	3794.0	0.5414087	0.25690708	0.002215681249999997	-5.262449999999981E-4	-1.4152977481617681E-4	-8.42103124999998E-5
719.34375	1090.3375	3811.0	0.53790194	0.23537402	-2.062799999999966E-4	-0.0012666505882352954	-1.4246830882352904E-4	-4.355326989619396E-5
727.224	1094.112	3828.0	0.52449447	0.21392182	-7.886747058823515E-4	-0.0012618941176470574	-3.425851211072676E-5	2.7979238754340824E-7
733.25397	1097.8359	3845.0	0.4565096	0.2102038	-0.003999110000000002	-2.1870705882353036E-4	-1.888491349480971E-4	6.136394463667806E-5
739.9593	1101.6395	3861.0	0.39079204	0.2261662	-0.0041073475000000005	9.97650000000001E-4	-6.764843749999913E-6	7.60223161764707E-5
746.65607	1105.328	3878.0	0.3395016	0.22515303	-0.0030170847058823523	-5.95982352941181E-5	6.413310553633224E-5	-6.219107266435995E-5
753.36285	1110.2721	3894.0	0.35159847	0.2531638	7.560543749999989E-4	0.0017506731249999994	2.3582119255514695E-4	1.1314196001838234E-4
762.6262	1113.8505	3911.0	0.45129997	0.26378688	0.005864794117647058	6.248870588235298E-4	3.0051410250865054E-4	-6.622270977508645E-5
772.3473	1117.7389	3928.0	0.58295906	0.25536045	0.007744652352941175	-4.956723529411756E-4	1.1057989619377156E-4	-6.59152595155709E-5
781.73553	1121.4943	3944.0	0.6482485	0.2341349	0.004080590000000002	-0.0013265968750000006	-2.290038970588233E-4	-5.1932782628676564E-5
790.5815	1126.2908	3961.0	0.6367274	0.24293038	-6.777117647058795E-4	5.17381176470588E-4	-2.7990010380622834E-4	1.0846929714532875E-4
799.5	1130.0	3977.0	0.5667115	0.24699733	-0.004375993750000001	2.541843749999991E-4	-2.311426240808826E-4	-1.6449800091911802E-5
805.10815	1132.7388	3994.0	0.4328543	0.21431322	-0.007873952941176472	-0.0019225947058823523	-2.057623053633218E-4	-1.2804582828719713E-4
814.4205	1136.5682	4010.0	0.4128976	0.19453597	-0.001247293750000003	-0.0012360781249999998	4.141661994485293E-4	4.290728630514703E-5
822.5684	1139.2274	4027.0	0.4463406	0.164599	0.0019672352941176472	-0.0017609982352941181	1.890899437716265E-4	-3.0877653546712844E-5
831.1003	1143.0502	4044.0	0.5093706	0.18350302	0.0037076470588235312	0.0011120011764705878	1.0237716262975789E-4	1.6899996539792387E-4
839.58185	1145.8955	4060.0	0.551942	0.20860168	0.0026607125000000023	0.0015686662500000014	-6.543340992647056E-5	2.8541567095588354E-5
847.30225	1148.8256	4077.0	0.52518374	0.18919326	-0.001574015294117649	-0.001141671764705883	-2.4910163494809714E-4	-1.5943164792387557E-4
853.10675	1151.7023	4093.0	0.40636432	0.16976774	-0.0074262137500000006	-0.001214095	-3.6576240349264695E-4	-4.526452205882322E-6
857.1775	1154.5887	4110.0	0.28334242	0.15759067	-0.007236582352941177	-7.162982352941184E-4	1.1154788062283724E-5	2.928216262975775E-5
860.936	1157.936	4127.0	0.16730915	0.16520518	-0.006825486470588235	4.4791235294117755E-4	2.4182110726643684E-5	6.848297577854682E-5
864.6925	1160.3462	4144.0	0.12070446	0.17865412	-0.002741452352941176	7.911141176470584E-4	2.402373010380623E-4	2.0188339100345934E-5
868.4421	1163.2211	4160.0	0.14105959	0.17216074	0.0012721956250000008	-4.0583624999999957E-4	2.508529986213235E-4	-7.480939797794112E-5
871.1119	1166.0559	4177.0	0.16096953	0.16492788	0.00117117294117647	-4.254623529411769E-4	-5.942510813148875E-6	-1.154476643598668E-6
873.9526	1168.9526	4193.0	0.16857736	0.16087928	4.754893750000006E-4	-2.530374999999991E-4	-4.348022288602933E-5	1.0776553308823614E-5
877.64417	1172.6442	4210.0	0.16805364	0.1771515	-3.0807058823529725E-5	9.571894117647045E-4	-2.978214316609002E-5	7.118981833910022E-5
881.4649	1176.4648	4226.0	0.20111433	0.22507152	0.0020662931250000002	0.0029950012500000005	1.3106876148897062E-4	1.27363239889706E-4
885.2897	1179.2897	4243.0	0.23921375	0.22153015	0.002241142352941176	-2.0831588235294048E-4	1.0285248702422108E-5	-1.88430419550173E-4
890.0851	1183.0851	4260.0	0.2799283	0.22003677	0.0023949735294117656	-8.784588235294215E-5	9.04889273356409E-6	7.086470588235196E-6
893.85126	1186.8513	4276.0	0.2797798	0.22114266	-9.281249999999741E-6	6.911812499999989E-5	-1.5026592371323534E-4	9.810250459558877E-6
898.57184	1190.5719	4293.0	0.2808744	0.22339755	6.438823529411771E-5	1.3264058823529468E-4	4.333499134948085E-6	3.736615484429105E-6
902.4377	1194.4377	4310.0	0.26148096	0.23927328	-0.0011407905882352964	9.338664705882356E-4	-7.089287197231849E-5	4.713093425605535E-5
906.1219	1197.1218	4326.0	0.22889721	0.20822643	-0.0020364843749999997	-0.001940428125000001	-5.598086167279395E-5	-1.796434122242648E-4
909.84937	1200.8494	4343.0	0.20787722	0.18999009	-0.0012364699999999993	-0.0010727258823529406	4.7059669117647084E-5	5.104130839100355E-5
913.6841	1204.6841	4359.0	0.2111341	0.20619205	2.0355499999999936E-4	0.0010126224999999992	9.000156249999992E-5	1.3033427389705875E-4
916.7307	1208.4614	4376.0	0.2065974	0.22924218	-2.6686470588235323E-4	0.0013558900000000002	-2.767174740484427E-5	2.0192205882353E-5
920.0	1212.0	4392.0	0.19345622	0.24476124	-8.213237499999984E-4	9.699412500000001E-4	-3.4653690257352824E-5	-2.412179687500001E-5
922.47736	1216.9547	4409.0	0.1628957	0.27024266	-0.001797677647058824	0.0014989070588235314	-5.743258217993091E-5	3.11156358131489E-5
925.3787	1222.1362	4425.0	0.14671387	0.2903933	-0.0010113643750000005	0.0012594149999999998	4.9144579503676466E-5	-1.4968253676470722E-5
928.52527	1226.7878	4442.0	0.14493173	0.30677548	-1.0483176470588162E-4	9.636576470588217E-4	5.3325447664359936E-5	-1.7397491349481067E-5
929.0	1231.5132	4459.0	0.10476475	0.30899113	-0.002362763529411765	1.3033235294117727E-4	-1.328195155709343E-4	-4.901913494809673E-5
931.0163	1237.049	4476.0	0.069124505	0.32421735	-0.002096485	8.956600000000007E-4	1.5663442906574405E-5	4.5019273356401375E-5
931.8902	1242.6707	4492.0	0.038908355	0.3537845	-0.0018885093750000003	0.0018479468749999992	1.299847656249998E-5	5.95179296874999E-5
932.0	1247.5554	4509.0	0.006200296	0.34795684	-0.0019240034705882351	-3.4280352941176543E-4	-2.087887975778522E-6	-1.2886767084775084E-4
933.0	1252.3992	4525.0	0.007230386	0.32245773	6.4380625E-5	-0.0015936943749999995	1.2427400597426469E-4	-7.818067784926463E-5
933.0	1257.1002	4542.0	0.010850567	0.2806771	2.1295182352941178E-4	-0.002457684117647058	8.739482266435986E-6	-5.0822926038062254E-5
934.44867	1262.346	4558.0	0.018549703	0.2677985	4.8119600000000003E-4	-8.049125000000011E-4	1.6765261029411766E-5	1.0329822610294104E-4
934.0	1267.9846	4575.0	0.022863504	0.304913	2.5375299999999995E-4	0.002183205882352941	-1.3379000000000005E-5	1.7577166955017306E-4
934.0	1274.5713	4592.0	0.0074320007	0.3785741	-9.077354882352941E-4	0.004333005882352943	-6.832285224913494E-5	1.264588235294119E-4
932.87646	1280.3707	4608.0	-0.039532576	0.3969317	-0.0029352860437499998	0.0011473499999999984	-1.267219097196691E-4	-1.9910349264705906E-4
933.0	1285.8217	4625.0	-0.05381293	0.39139798	-8.400208235294119E-4	-3.2551294117647174E-4	1.2325089530709342E-4	-8.663899653979237E-5
932.14374	1292.5688	4641.0	-0.058592554	0.3685439	-2.9872649999999976E-4	-0.00142838	3.383089522058826E-5	-6.89291911764705E-5
931.28424	1298.8632	4658.0	-0.049050033	0.3666323	5.613247647058823E-4	-1.1244705882352693E-4	5.059125086505188E-5	7.74078200692043E-5
929.36816	1305.5273	4675.0	-0.08781298	0.390714	-0.002280173352941176	0.0014165705882352932	-1.671469480968858E-4	8.994221453287177E-5
927.5	1311.5	4691.0	-0.12779045	0.40216088	-0.002498591875	7.154299999999995E-4	-1.3651157628676491E-5	-4.382128676470585E-5
923.1469	1317.2797	4708.0	-0.22087714	0.37295842	-0.005475687647058823	-0.0017177917647058815	-1.7512328070934253E-4	-1.4313069204152242E-4
920.43964	1322.8406	4725.0	-0.23874931	0.33009595	-0.0010513041176470584	-0.0025213217647058815	2.6025785467128027E-4	-4.7266470588235295E-5
916.6979	1328.4531	4741.0	-0.25888488	0.31706664	-0.0012584731249999995	-8.14331875000001E-4	-1.2948062959558816E-5	1.0668686810661753E-4
912.8597	1333.2104	4758.0	-0.25777575	0.2925193	6.524294117646812E-5	-0.00144396117647059	7.786565095155693E-5	-3.703701773356406E-5
909.2286	1337.6571	4774.0	-0.24750555	0.27174532	6.418875000000022E-4	-0.001298373749999998	3.604028492647088E-5	9.099214154411993E-6
903.5793	1342.4207	4791.0	-0.27884105	0.25384453	-0.0018432647058823522	-0.0010529876470588234	-1.4618542387543262E-4	1.443447664359851E-5
896.9421	1348.0579	4807.0	-0.37609982	0.2846214	-0.006078673125	0.0019235543750000007	-2.6471302619485295E-4	1.860338763786765E-4
890.0	1353.5	4824.0	-0.45718604	0.33639994	-0.004769777647058826	0.0030457964705882345	7.699385164359844E-5	6.601424091695493E-5
883.11346	1357.9432	4841.0	-0.48827392	0.3343976	-0.0018286988235294093	-1.1778470588235243E-4	1.7300463667820098E-4	-1.8609301038062276E-4
877.96027	1362.6931	4857.0	-0.42314368	0.2974194	0.004070639999999997	-0.002311137500000001	3.687086764705879E-4	-1.3708454963235305E-4
870.15466	1368.634	4874.0	-0.4034757	0.29365587	0.0011569400000000017	-2.213841176470597E-4	-1.7139411764705855E-4	1.2292666955017302E-4
861.72186	1373.1669	4890.0	-0.4522707	0.28171152	-0.003049687500000002	-7.465218749999995E-4	-2.6291421875000026E-4	-3.282110983455874E-5
849.89703	1378.0343	4907.0	-0.61766565	0.29806325	-0.00972911470588235	9.618664705882358E-4	-3.929074826989616E-4	1.0049343209342562E-4
837.78314	1383.6643	4924.0	-0.78643084	0.3181428	-0.00992736411764706	0.0011811500000000002	-1.166173010380648E-5	1.289903114186849E-5
825.7088	1387.5117	4940.0	-0.864503	0.28901458	-0.004879510000000004	-0.001820513749999999	3.15490882352941E-4	-1.8760398437499994E-4
814.1693	1391.9153	4957.0	-0.83305764	0.24821971	0.001849727058823528	-0.0023996982352941184	3.9583747404844304E-4	-3.406967560553644E-5
802.6797	1396.1068	4974.0	-0.7472642	0.23859298	0.00504667294117647	-5.662782352941177E-4	1.8805564013840836E-4	1.0784823529411769E-4
789.12177	1401.0793	4991.0	-0.7328834	0.24934208	8.459294117647107E-4	6.32299999999999E-4	-2.4710256055363294E-4	7.050460207612451E-5
772.81305	1405.8201	5007.0	-0.8753175	0.27236986	-0.00890213125	0.0014392362500000016	-6.092537913602945E-4	5.043351562500016E-5
757.7543	1410.4672	5023.0	-0.98750865	0.30249918	-0.007011946875000001	0.0018830824999999975	1.1813652343749996E-4	2.7740390624999742E-5
745.659	1415.1705	5040.0	-0.9434894	0.29523185	0.002589367647058821	-4.274899999999977E-4	5.647832071799308E-4	-1.3591602941176442E-4
734.176	1418.9413	5056.0	-0.7905184	0.27748954	0.009560687500000005	-0.0011088943750000024	4.35707490808824E-4	-4.2587773437500295E-5
721.3901	1422.6028	5073.0	-0.64392686	0.22977024	0.00862303176470588	-0.002807017647058823	-5.515621972318382E-5	-9.988960423875414E-5
706.3383	1427.4154	5090.0	-0.7078489	0.2315266	-0.003760120000000001	1.0331529411764778E-4	-7.284206920415224E-4	1.7119605536332182E-4
690.9493	1432.1573	5106.0	-0.89841455	0.26303813	-0.011910353125000002	0.001969470624999999	-5.093895703125001E-4	1.1663470818014694E-4
677.5	1436.0	5123.0	-0.9621842	0.27111283	-0.003751155882352942	4.7498235294117914E-4	4.799527789792388E-4	-8.791107482698939E-5
667.0785	1439.6405	5140.0	-0.80848444	0.24956287	0.009041162352941182	-0.001267644705882355	7.524893079584778E-4	-1.0250747404844319E-4
650.8717	1444.4729	5156.0	-0.76838	0.2475647	0.002506527500000001	-1.248856249999996E-4	-4.084146783088238E-4	7.142244255514721E-5
631.7829	1450.3651	5173.0	-0.93711704	0.28834105	-0.009925708235294118	0.0023986088235294113	-7.313079844290658E-4	1.4844084991349476E-4
616.0583	1453.9855	5189.0	-1.1070846	0.30570102	-0.010622972500000008	0.0010849981250000001	-4.357901654411815E-5	-8.21006686580882E-5
601.838	1458.7905	5206.0	-1.1066631	0.30267033	2.479411764706321E-5	-1.7827588235294132E-4	6.26339212802769E-4	-7.431023572664361E-5
585.2566	1463.323	5223.0	-0.9839423	0.2656445	0.007218870588235292	-0.002177989999999999	4.231809688581311E-4	-1.176302422145328E-4
566.1569	1468.053	5243.0	-0.96065444	0.25494412	0.0011643930000000025	-5.350190000000005E-4	-3.0272387941176446E-4	8.214854999999993E-5
548.86676	1473.5499	5256.0	-1.0884639	0.29783335	-0.009831496923076926	0.0032991715384615384	-8.458376863905331E-4	2.9493773372781066E-4
533.4507	1479.3309	5272.0	-1.1071302	0.3542991	-0.0011666437500000015	0.003529109374999999	5.415533233173078E-4	1.4371114783653775E-5
518.28674	1482.6783	5290.0	-0.9891444	0.3083921	0.006554766666666668	-0.0025503888888888876	4.2896724537037055E-4	-3.377499035493826E-4
496.43445	1488.6997	5306.0	-1.0278273	0.30396175	-0.002417681249999998	-2.768968750000017E-4	-5.607779947916666E-4	1.4209325086805537E-4
479.207	1494.2643	5322.0	-1.1085576	0.3154585	-0.005045643749999995	7.18546875E-4	-1.6424765624999983E-4	6.221523437500011E-5
464.12384	1499.9587	5339.0	-1.0961812	0.33545417	7.28023529411762E-4	0.0011762158823529424	3.3962748702422103E-4	2.6921706314878965E-5
444.50092	1505.5907	5355.0	-1.0807328	0.3707275	9.655249999999949E-4	0.0022045831249999995	1.4843841911764554E-5	6.427295266544107E-5
423.3321	1511.3004	5372.0	-1.1502848	0.36969468	-0.004091294117647062	-6.075411764705823E-5	-2.974599480968857E-4	-1.3325513192041517E-4
408.43594	1516.956	5388.0	-1.1412791	0.34223446	5.628562500000073E-4	-0.0017162637499999987	2.908843979779418E-4	-1.0346935202205878E-4
395.90137	1521.537	5406.0	-0.9683062	0.31455028	0.009609605555555555	-0.0015380100000000002	5.025971836419749E-4	9.902986111111027E-6
380.6129	1525.8468	5422.0	-0.75042063	0.26879147	0.013617848124999998	-0.0028599256250000024	2.505151605902777E-4	-8.261972656250014E-5
364.7843	1530.7385	5439.0	-0.7198735	0.24667878	0.0017968899999999987	-0.0013007464705882348	-6.953504779411764E-4	9.171642084775103E-5
351.95044	1534.2999	5455.0	-0.78571665	0.22259492	-0.004115196874999998	-0.001505241249999999	-3.695054296874998E-4	-1.2780923713235265E-5
342.02747	1537.989	5472.0	-0.7869473	0.21037538	-7.239117647058823E-5	-7.187964705882353E-4	2.378120999134947E-4	4.6261457612456686E-5
332.642	1541.7432	5488.0	-0.58188933	0.20883313	0.012816123125000002	-9.639062499999969E-5	8.055321438419119E-4	3.890036534926473E-5
322.07565	1545.6415	5505.0	-0.43829533	0.20792526	0.008446705882352941	-5.340411764705912E-5	-2.5702454368512124E-4	2.5286180795847393E-6
311.91696	1549.361	5522.0	-0.47782663	0.21313448	-0.0023253705882352936	3.0642470588235216E-4	-6.336515570934256E-4	2.1166401384083018E-5
300.4222	1552.1926	5538.0	-0.61609006	0.20475116	-0.008641464375000001	-5.239575E-4	-3.947558616727942E-4	-5.189888786764701E-5
290.63745	1557.4175	5555.0	-0.67263067	0.22658977	-0.0033259182352941173	0.0012846241176470592	3.1267918468858144E-4	1.0638715397923878E-4
281.1126	1560.755	5571.0	-0.62489825	0.24	0.00298327625	8.381393749999997E-4	3.943246553308823E-4	-2.790529641544122E-5
273.19128	1566.6066	5588.0	-0.52468264	0.30112213	0.0058950358823529414	0.0035954194117647055	1.7127997837370246E-4	1.6219294333910035E-4
266.51328	1571.365	5604.0	-0.40620297	0.33312896	0.007404979374999999	0.002000426874999999	9.437146829044109E-5	-9.968703354779415E-5
259.14453	1576.8916	5621.0	-0.34434327	0.3533324	0.003638805882352942	0.0011884376470588246	-2.2153961721453275E-4	-4.7764072231833794E-5
249.92242	1583.5388	5638.0	-0.3999963	0.3810466	-0.0032737076470588265	0.0016302470588235307	-4.066184429065746E-4	2.5988788927335657E-5
240.1592	1591.0726	5654.0	-0.5297827	0.44449684	-0.008111650000000001	0.0039656399999999994	-3.0237139705882344E-4	1.459620588235293E-4
229.75092	1597.5992	5671.0	-0.6626708	0.45982718	-0.007816947058823527	9.017847058823528E-4	1.7335467128027905E-5	-1.802267820069204E-4
221.27052	1603.6377	5687.0	-0.6510401	0.43907622	7.269187499999996E-4	-0.001296934999999999	5.339916130514704E-4	-1.3741998161764698E-4
213.46046	1609.1547	5704.0	-0.54970986	0.36440852	0.005960602352941178	-0.0043922176470588235	3.0786374134948106E-4	-1.8207544982698967E-4
206.01772	1615.9823	5721.0	-0.4483046	0.34681693	0.005965015294117647	-0.0010347994117647053	2.5958477508640415E-7	1.9749519031141873E-4
200.4791	1620.5209	5737.0	-0.33802933	0.30356267	0.006892204374999999	-0.0027033912500000028	5.794931755514701E-5	-1.0428698988970609E-4
194.95248	1626.0475	5754.0	-0.27194187	0.3051838	0.003887497647058826	9.536058823529566E-5	-1.7674745458477487E-4	1.6463246107266462E-4
188.26425	1631.8018	5770.0	-0.27834356	0.3131941	-4.0010562500000096E-4	5.006437499999981E-4	-2.679752045036767E-4	2.5330197610293905E-5
180.81017	1637.3923	5796.0	-0.35881144	0.32446697	-0.0030949184615384614	4.3357192307692485E-4	-1.0364664755917156E-4	-2.579685650887434E-6
174.12173	1644.1587	5810.0	-0.43637556	0.3745163	-0.005540294285714287	0.003574952142857143	-1.7466970172684467E-4	2.2438430141287271E-4
167.66045	1651.3396	5821.0	-0.44437563	0.424504	-7.272790909090932E-4	0.004544336363636361	4.375468358913812E-4	8.812583825265619E-5
161.57974	1657.4203	5837.0	-0.40220222	0.4336937	0.0026358381250000014	5.743562500000014E-4	2.101948259943184E-4	-2.4812375710227247E-4
155.8009	1663.1991	5853.0	-0.34501183	0.39833784	0.0035743993749999987	-0.002209741250000001	5.8660078124999834E-5	-1.7400609375000015E-4
152.42674	1669.8599	5870.0	-0.25854763	0.37736848	0.005086129411764708	-0.001233491764705882	8.892529628027703E-5	5.742644031141877E-5
146.72632	1678.4562	5887.0	-0.2459943	0.4182789	7.384311764705867E-4	0.002406495294117647	-2.5574695501730124E-4	2.1411688581314878E-4
141.93916	1688.1521	5903.0	-0.25794637	0.5393357	-7.470043749999988E-4	0.007566049999999998	-9.28397219669116E-5	3.2247216911764694E-4
138.29332	1697.2667	5920.0	-0.25147092	0.63807195	3.809088235294114E-4	0.005808014705882358	6.634783520761237E-5	-1.034138408304494E-4
136.23259	1704.0697	5937.0	-0.1889349	0.5865885	0.0036785894117647056	-0.003028438235294123	1.9398121107266436E-4	-5.197913494809696E-4
134.31757	1710.7297	5953.0	-0.09195376	0.44848514	0.00606132125	-0.008631459999999997	1.4892073988970588E-4	-3.501888602941171E-4
133.43788	1717.2484	5969.0	-0.0021062	0.3345043	0.0056154724999999996	-0.007123802500000002	-2.7865546875000002E-5	9.422859374999971E-5
133.0	1724.7579	5987.0	0.016230572	0.34506866	0.0010187095555555554	5.869088888888917E-4	-2.5537571913580246E-4	4.2837285493827187E-4
132.0	1732.2441	6003.0	0.0060740574	0.40935713	-6.347821625E-4	0.004018029374999999	-1.0334323237847221E-4	2.144450303819442E-4
132.0	1737.7651	6020.0	0.0077496157	0.41638455	9.856225294117649E-5	4.1337764705882393E-4	4.313790679065744E-5	-2.1203833693771618E-4
133.05597	1742.1119	6036.0	0.045538697	0.32936874	0.00236181758125	-0.005438488125000002	1.4145345801930146E-4	-3.657416107536766E-4
133.96487	1745.9298	6053.0	0.07578415	0.22468689	0.0017791442941176466	-0.006157755882352941	-3.4274899243079614E-5	-4.2309868079584646E-5
134.85367	1749.7073	6070.0	0.09955638	0.14675261	0.0013983664705882355	-0.004584369411764705	-2.239869550173006E-5	9.255214532871974E-5
136.74323	1753.4865	6086.0	0.12000391	0.15165678	0.0012779706250000003	3.065106249999991E-4	-7.5247403492647E-6	3.05680002297794E-4
138.0	1756.6326	6103.0	0.12144781	0.18119942	8.493529411764694E-5	0.001737802352941177	-7.017854887543256E-5	8.419363105536341E-5
139.51955	1760.0391	6120.0	0.10289584	0.18574432	-0.0010912923529411765	2.6734705882352887E-4	-6.91898615916955E-5	-8.64973702422146E-5
142.78352	1762.3917	6136.0	0.14140475	0.16348933	0.0024068068749999996	-0.0013909368750000001	2.186312017463235E-4	-1.0364274586397056E-4
145.554	1766.554	6153.0	0.17889339	0.17674679	0.0022052141176470597	7.79850588235294E-4	-1.1858397491349406E-5	1.2769338019031143E-4
150.37317	1771.3732	6170.0	0.26564446	0.2418474	0.00510300411764706	0.0038294476470588238	1.7045823529411767E-4	1.7938806228373703E-4
155.0736	1777.1104	6185.0	0.33854213	0.32977045	0.004859844666666665	0.005861536666666667	-1.6210630065359673E-5	1.3547260130718954E-4
161.64546	1781.6455	6202.0	0.3971824	0.35657963	0.0034494276470588233	0.0015770105882352934	-8.296570703575539E-5	-2.520309457900808E-4
168.82672	1787.296	6219.0	0.44088742	0.36639512	0.002570883529411764	5.773817647058846E-4	-5.167906574394467E-5	-5.880169550172993E-5
176.78471	1793.7847	6235.0	0.51203626	0.36276987	0.004446802500000003	-2.2657812500000152E-4	1.1724493566176494E-4	-5.0247493106617884E-5
185.94775	1799.7686	6252.0	0.5737238	0.39301732	0.003628678823529411	0.001779261764705883	-4.812492214532893E-5	1.1799058174740496E-4
195.26465	1805.3589	6268.0	0.6214708	0.38736144	0.002984187499999999	-3.534925000000001E-4	-4.0280707720588256E-5	-1.3329714154411768E-4
204.8074	1811.0845	6285.0	0.6298161	0.3687027	4.909E-4	-0.001097572941176471	-1.4666397058823525E-4	-4.376943771626299E-5
216.53374	1817.8765	6302.0	0.66887724	0.3578928	0.0022977141176470615	-6.358764705882344E-4	1.0628318339100364E-4	2.7158615916955096E-5
229.79376	1824.4536	6318.0	0.77490693	0.38219327	0.006626855624999997	0.0015187793749999977	2.705713442095585E-4	1.346659903492645E-4
245.66772	1830.8755	6335.0	0.92635244	0.4262977	0.008908559411764709	0.0025943782352941193	1.3421786980968893E-4	6.327052119377187E-5
258.2832	1838.5222	6352.0	0.99685615	0.45088106	0.004147277058823529	0.00144608	-2.8007543252595176E-4	-6.754695501730114E-5
268.76404	1846.0112	6368.0	0.85717344	0.46705836	-0.008730169375000006	0.0010110812500000003	-8.048404021139709E-4	-2.7187421874999977E-5
279.85156	1852.5676	6384.0	0.64396125	0.44384176	-0.013325761874999995	-0.001451037500000002	-2.872245312499993E-4	-1.5388242187500015E-4
291.0	1858.5	6402.0	0.5543857	0.40397286	-0.0049764194444444475	-0.002214938888888888	4.6385235725308595E-4	-4.2438966049382555E-5
306.03055	1865.1365	6418.0	0.687393	0.37417653	0.008312956250000003	-0.0018622706249999989	8.305859809027782E-4	2.2041766493055564E-5
322.44098	1870.6104	6434.0	0.92752254	0.33397752	0.015008096249999998	-0.0025124381249999987	4.184462499999997E-4	-4.063546874999999E-5
333.83902	1875.2798	6451.0	0.9531078	0.28934032	0.0015050152941176436	-0.0026257176470588263	-7.942988797577855E-4	-6.663501297578093E-6
345.40265	1880.2014	6468.0	0.81556237	0.25183427	-0.008090907647058821	-0.002206238235294115	-5.644660553633215E-4	2.467525951557125E-5
358.2854	1883.8213	6485.0	0.6904695	0.20974226	-0.00735840411764706	-0.002476000588235295	4.308844290657416E-5	-1.586837370242235E-5
373.38165	1888.5955	6501.0	0.70883185	0.21613288	0.0011476468750000052	3.994137499999991E-4	5.316281870404416E-4	1.7971339613970588E-4
387.90735	1893.1033	6518.0	0.875656	0.24795811	0.009813185294117644	0.001872072352941177	5.097375540657435E-4	8.66269766435987E-5
399.0	1897.0	6534.0	0.91205406	0.26388165	0.0022748787500000006	9.952212500000009E-4	-4.711441590073527E-4	-5.4803193933823506E-5
409.3385	1901.4031	6551.0	0.71720296	0.24331446	-0.011461829411764709	-0.0012098347058823538	-8.080416565743947E-4	-1.2970917387543262E-4
421.54193	1903.7263	6567.0	0.57413214	0.19498023	-0.008941926249999996	-0.0030208893750000004	1.5749394761029457E-4	-1.1319091681985291E-4
434.42078	1908.406	6584.0	0.615298	0.20557229	0.002421521176470588	6.230623529411757E-4	6.684380839100343E-4	2.1435010164359857E-4
449.56665	1912.1619	6601.0	0.81264013	0.22596414	0.011608360588235294	0.001199520588235295	5.404023183391004E-4	3.390930795847761E-5
462.09607	1916.032	6617.0	0.90269715	0.24470726	0.005628563749999996	0.0011714450000000001	-3.737373023897061E-4	-1.754724264705932E-6
471.16745	1919.667	6634.0	0.75912607	0.22826909	-0.008445357647058822	-9.669511764705883E-4	-8.27877729238754E-4	-1.2578801038062284E-4
481.72263	1922.5742	6651.0	0.5679968	0.19873722	-0.011242898235294119	-0.0017371688235294127	-1.645612110726645E-4	-4.530692041522496E-5
494.15598	1926.2891	6667.0	0.5349864	0.18268555	-0.0020631499999999997	-0.0010032293749999994	5.737342647058824E-4	4.5871215533088334E-5
509.0	1930.0	6684.0	0.7297018	0.20494357	0.011453847058823529	0.0013092952941176465	7.951174740484429E-4	1.3603086288927328E-4
523.21826	1933.4597	6700.0	0.9365553	0.22703886	0.012928343750000001	0.001380955625000001	9.215604319852953E-5	4.4787706801471615E-6
533.6429	1937.3286	6717.0	0.8977759	0.23882519	-0.0022811411764705894	6.933135294117638E-4	-8.946755839100347E-4	-4.04495350346022E-5
544.3749	1940.2292	6733.0	0.70279855	0.20520778	-0.012186084374999996	-0.002101088124999999	-6.19058949908088E-4	-1.7465010340073518E-4
557.37744	1943.054	6750.0	0.6298374	0.15800911	-0.004291832352941179	-0.002776392352941176	4.6436776600345986E-4	-3.9723778114186886E-5
570.73663	1945.9624	6767.0	0.6775633	0.1400022	0.0028074058823529405	-0.0010592300000000008	4.176022491349482E-4	1.0100955017301032E-4
583.62054	1948.606	6783.0	0.83604056	0.1413998	0.009904828750000004	8.734999999999993E-5	4.4358892922794147E-4	7.166125000000005E-5
593.6422	1950.7285	6800.0	0.7931155	0.13261482	-0.002525003529411769	-5.167635294117646E-4	-7.311666046712808E-4	-3.553608996539791E-5
601.4454	1952.6113	6816.0	0.57464856	0.1165511	-0.01365418375	-0.0010039824999999994	-6.955737637867644E-4	-3.0451185661764673E-5
607.5	1954.5	6833.0	0.35012197	0.09840656	-0.013207446470588233	-0.0010673258823529412	2.6278663494809833E-5	-3.7260813148789313E-6
613.1698	1956.3899	6850.0	0.2120502	0.09334773	-0.008121868823529412	-2.975782352941177E-4	2.991516262975777E-4	4.527927335640138E-5
618.8618	1958.2874	6867.0	0.19039388	0.09692547	-0.0012739011764705886	2.104552941176468E-4	4.0282162629757786E-4	2.988432525951556E-5
623.3259	1960.1628	6883.0	0.2243588	0.11090368	0.0021228075000000006	8.736381250000003E-4	2.1229429227941182E-4	4.144892693014709E-5
629.0744	1962.0249	6900.0	0.2703854	0.11299083	0.0027074470588235294	1.2277352941176447E-4	3.439056228373699E-5	-4.41685056228374E-5
633.5	1963.5	6916.0	0.30974397	0.114209324	0.002459910624999999	7.615587500000003E-5	-1.5471027113970657E-5	-2.913603400735277E-6
632.0	1963.0	6927.0	0.30974397	0.114209324	0.0	0.0	-2.2362823863636354E-4	-6.9232613636363665E-6
