# Supplementary material for: Finger drawing on smartphone screens enables early Parkinson’s disease detection through hybrid 1D-CNN and BiGRU deep learning architecture
Source: PLoS One. 2025 Jul 14;20(7):e0327733. doi: 10.1371/journal.pone.0327733 (PMC12258557; doi:10.1371/journal.pone.0327733)
Supplement: S2 File — (ZIP) [file pone.0327733.s002.zip › Dataset/Wavy/healthy/041_HC_WAVE_R.txt]

591.9204	150.25162	0.0	0.0	0.0	0.0	0.0	0.0	0.0
622.7988	164.72885	16.0	1.6212244	0.80749464	0.101326525	0.050468415	0.0063329078125	0.0031542759375
652.7757	177.65186	33.0	1.6040593	0.7141066	-0.0010097117647058784	-0.005493414117647059	-0.006019778633217993	-0.0032918723010380625
677.9517	189.43924	49.0	1.4092891	0.6498068	-0.0121731375	-0.004018737500000001	-6.977141084558826E-4	9.216728860294112E-5
703.5046	198.79358	66.0	1.3260409	0.53087425	-0.004896952941176477	-0.006996032352941178	4.2801085640138377E-4	-1.75134991349481E-4
723.85016	205.6167	83.0	1.170902	0.39679533	-0.009125817647058816	-0.007886995294117646	-2.4875674740484346E-4	-5.2409584775086345E-5
742.85236	212.28411999999997	99.0	1.0420622	0.29188806	-0.00805248750000001	-0.006556704375	6.708313419117532E-5	8.314318244485289E-5
747.4509	213.81696	116.0	0.6203912	0.13285333	-0.02480417647058823	-0.009354984117647059	-9.853934688581305E-4	-1.6460469074394465E-4
755.5	218.5	132.0	0.17087469	0.056092843	-0.028094781875000002	-0.004797530437499999	-2.0566283777573584E-4	2.8484085500919123E-4
775.9331	225.57324	149.0	0.35417977	0.1730604	0.010782651764705883	0.006880444529411765	0.00228690786115917	6.86939703935986E-4
794.2193	234.10962	165.0	0.8413149	0.3942524	0.030445945624999998	0.0138245	0.0012289558662683822	4.340034669117647E-4
808.2034	241.68768	182.0	1.1550533	0.56119573	0.018455200000000005	0.009820195882352941	-7.053379779411761E-4	-2.355473010380623E-4
822.00464	250.00336	199.0	1.153033	0.61926985	-1.1884117647059329E-4	0.0034161247058823534	-0.001092590657439447	-3.7671006920415216E-4
836.41095	258.6634	215.0	0.8556426	0.56835	-0.018586899999999996	-0.0031824906249999993	-0.0011542536764705877	-4.1241345818014707E-4
848.6739	267.8949	232.0	0.6912938	0.54624933	-0.00966757647058824	-0.0013000394117647085	5.246660899653975E-4	1.1073242430795829E-4
863.26025	276.4779	248.0	0.72527903	0.5524874	0.0021240768750000055	3.8987937499999903E-4	7.369783340992653E-4	1.0561992417279422E-4
878.05994	285.31995	265.0	0.8442716	0.55757064	0.006999562941176468	2.990141176470614E-4	2.867932980103802E-4	-5.345015138408095E-6
891.1986	292.82776	282.0	0.8577764	0.49942744	7.94399999999999E-4	-0.003420188235294118	-3.6500958477508644E-4	-2.1877660899654E-4
899.72217	300.3777	298.0	0.71093184	0.45168543	-0.009177785	-0.002983875625	-6.232615625E-4	2.726953814338238E-5
910.3008	305.6504	315.0	0.5700222	0.35877576	-0.008288802352941174	-0.005465274705882353	5.229309688581333E-5	-1.4596465181660896E-4
920.5524	312.33148	331.0	0.48421788	0.32619035	-0.005362770000000003	-0.002036588124999999	1.828770220588232E-4	2.142929113051471E-4
927.9155	318.91553	348.0	0.45706445	0.32307374	-0.0015972605882352928	-1.8333000000000116E-4	2.2150055363321825E-4	1.0901518382352927E-4
933.6735	323.67352	364.0	0.402051	0.32301813	-0.003438340625000001	-3.475624999998983E-6	-1.1506750229779427E-4	1.1240898437500136E-5
938.4464	328.4464	381.0	0.2791892	0.30055055	-0.007227164705882351	-0.0013216223529411758	-2.228720047577853E-4	-7.753804282006923E-5
942.33014	333.33014	412.0	0.1352532	0.26562187	-0.00464309677419355	-0.0011267316129032273	8.335703005447747E-5	6.286798065740275E-6
945.5475	338.64246	422.0	0.108520605	0.24993654	-0.0026732594999999983	-0.001568532999999997	1.9698372741935513E-4	-4.418013870967697E-5
947.43567	344.30695	432.0	0.08516595	0.30166206	-0.0023354655000000003	0.0051725519999999995	3.37793999999998E-5	6.741084999999996E-4
948.0	351.276	448.0	0.026718117	0.38065773	-0.0036529895625000003	0.004937229375000001	-8.234525390625E-5	-1.4707664062499901E-5
946.8188	358.7249	464.0	-0.06885328	0.45822808	-0.0059732123125	0.004848146874999997	-1.45013921875E-4	-5.567656250000247E-6
943.86115	367.2777	481.0	-0.194053	0.53226167	-0.007364689411764706	0.004354917058823532	-8.185159407439448E-5	-2.901351859861561E-5
936.1095	377.83575	497.0	-0.39239475	0.6102115	-0.012396359375	0.004871864375	-3.144793727022059E-4	3.2309207261029254E-5
924.86	391.8534	514.0	-0.66364676	0.76603144	-0.015956000588235292	0.009165878823529412	-2.0939065960207595E-4	2.5258908520761245E-4
909.1347	407.10248	531.0	-0.96844834	0.9526615	-0.017929504705882355	0.010978238823529414	-1.1608847750865077E-4	1.0660941176470603E-4
890.8658	422.18854	547.0	-1.2396356	1.0725212	-0.016949203749999996	0.007491231249999994	6.126880974264746E-5	-2.1793797334558878E-4
870.5	437.0	564.0	-1.4248202	1.0610704	-0.01089321176470589	-6.735764705882343E-4	3.5623482266435914E-4	-4.8028280709342514E-4
848.2388	448.7774	581.0	-1.5140086	0.87918365	-0.005246376470588225	-0.010699220588235293	3.321667820069215E-4	-5.897437716262976E-4
826.3798	461.52844	597.0	-1.5254828	0.74789107	-7.171375000000063E-4	-0.00820578625	2.830774356617637E-4	1.5583964613970582E-4
798.38043	477.4969	614.0	-1.6185131	0.78310597	-0.0054723705882352884	0.002071464705882356	-2.797195934256048E-4	6.045441738754327E-4
772.774	490.11303999999996	630.0	-1.6874492	0.8170194	-0.00430850625000001	0.0021195893749999944	7.274152113970488E-5	3.0077918198524094E-6
744.33325	502.46673999999996	647.0	-1.7769638	0.8265483	-0.005265564705882353	5.605235294117684E-4	-5.629755622837309E-5	-9.170975562283683E-5
717.1171	514.6362	663.0	-1.7710272	0.7489938	3.7103750000000435E-4	-0.004847156249999998	3.5228763786764733E-4	-3.379799862132354E-4
688.25397	528.7312	680.0	-1.7639582	0.71427894	4.158235294117642E-4	-0.002042050588235295	2.634472318338816E-6	1.6500621539792374E-4
660.6475	543.1763	696.0	-1.7339975	0.80481243	0.001872543749999997	0.005658343125	9.104501378676454E-5	4.812746070772059E-4
634.045	556.24567	713.0	-1.6803524	0.87611336	0.003155594117647059	0.004194172352941172	7.547355103806247E-5	-8.612769247404867E-5
605.3759	568.24963	730.0	-1.6570604	0.8302663	0.001370117647058829	-0.0026968858823529377	-1.0502802768166059E-4	-4.0535636678200646E-4
579.5677	576.98065	746.0	-1.614923	0.65154165	0.0026335874999999925	-0.011170290625000003	7.896686580882272E-5	-5.295877964154416E-4
551.8188	587.779	763.0	-1.6064602	0.52026534	4.97811764705895E-4	-0.007722135882352939	-1.2563386678200576E-4	2.0283263192041553E-4
526.50934	598.7817	779.0	-1.598513	0.51389986	4.966999999999888E-4	-3.9784250000000215E-4	-6.948529411913534E-8	4.5776833639705854E-4
499.00665000000004	609.3311	796.0	-1.5843595	0.59018606	8.325588235294207E-4	0.004487423529411763	1.975640138408423E-5	2.873685899653979E-4
470.61414	618.7953	813.0	-1.6416521	0.6236084	-0.0033701529411764722	0.0019660199999999997	-2.4721833910034666E-4	-1.4831785467128017E-4
444.7598	628.30005	829.0	-1.6609161	0.59358907	-0.0012039999999999967	-0.0018762081249999937	1.3538455882352972E-4	-2.401392578124996E-4
419.0	637.5	846.0	-1.6088197	0.52870435	0.003064494117647055	-0.003816748235294118	2.5108788927335595E-4	-1.1414941825259554E-4
389.28156	647.2395	863.0	-1.6481814	0.5321478	-0.0023153941176470554	2.025558823529355E-4	-3.1646401384083E-4	2.364296539792384E-4
361.79034	654.12256	879.0	-1.6607957	0.48755604	-7.883937500000049E-4	-0.0027869849999999953	9.543752297794066E-5	-1.8684630514705818E-4
341.29745	660.6191	896.0	-1.5184357	0.40537924	0.008374117647058825	-0.004833929411764709	5.389712586505195E-4	-1.2040849480968903E-4
319.05548	669.4293	912.0	-1.3330442	0.39799222	0.011586968749999996	-4.616887499999979E-4	2.0080319393382315E-4	2.7326504136029444E-4
300.3549	677.5073	929.0	-1.0811007	0.4408745	0.014820205882352947	0.0025224870588235293	1.9019041955017362E-4	1.7553975346020748E-4
279.5667	686.3733	945.0	-1.0159775	0.5414683	0.004070199999999996	0.006287112500000001	-6.718753676470594E-4	2.3528909007352946E-4
260.44812	696.02075	962.0	-1.0609195	0.5986489	-0.002643647058823532	0.0033635647058823546	-3.9493217993079576E-4	-1.7197339965397917E-4
244.94	704.53	979.0	-1.0384067	0.57857454	0.001324282352941183	-0.001180844705882357	2.3340761245674792E-4	-2.673182006920419E-4
229.88772999999998	713.5702	995.0	-0.8903738	0.5434957	0.009252056249999994	-0.0021924274999999965	4.954858685661757E-4	-6.322392463235247E-5
216.56203	721.3931	1012.0	-0.75844467	0.51838404	0.007760537058823526	-0.001477156470588234	-8.773642301038047E-5	4.207476643598603E-5
204.52638	728.9824	1029.0	-0.64155364	0.45817813	0.006875942941176471	-0.0035415241176470604	-5.20349480968856E-5	-1.2143339100346038E-4
193.4794	738.5206	1045.0	-0.6000532	0.47979423	0.002593777500000005	0.0013510062499999982	-2.6763534007352913E-4	3.0578314797794116E-4
183.79774	746.2023	1062.0	-0.5498689	0.4926009	0.002952017647058821	7.533335294117659E-4	2.1072949826989163E-5	-3.5157218858131314E-5
174.61075	753.51135	1078.0	-0.47083157	0.47173366	0.004939833125000001	-0.0013042025000000006	1.2423846737132376E-4	-1.285960018382354E-4
165.12292	760.3263	1095.0	-0.464485	0.44084123	3.733276470588233E-4	-0.001817201764705884	-2.686179692906575E-4	-3.01764273356402E-5
157.24266	767.068	1111.0	-0.46079072	0.37800267	2.3089249999999964E-4	-0.003927409999999999	-8.90219669117648E-6	-1.3188801470588222E-4
149.63062	773.7771	1128.0	-0.44427195	0.35872126	9.716923529411741E-4	-0.001134200588235294	4.3576461937716144E-5	1.6430643598615914E-4
142.61713	778.38293	1145.0	-0.41398	0.32446405	0.0017818794117647066	-0.002015129999999999	4.7658062283737206E-5	-5.1819377162629714E-5
137.08334	782.6111	1161.0	-0.33643645	0.25486374	0.004846471875000001	-0.004350019375	1.915370289522059E-4	-1.4593058593750005E-4
132.49895	785.5011	1178.0	-0.26581985	0.16343199	0.004153917647058822	-0.005378338235294118	-4.0738483996539924E-5	-6.048934472318343E-5
128.91783	787.04114	1195.0	-0.1946037	0.071102016	0.004189185294117649	-0.0054311749411764705	2.074567474048644E-6	-3.108041522491309E-6
126.99529999999999	788.0	1211.0	-0.09817318	0.01371649	0.0060269074999999995	-0.0035865953750000004	1.1485763786764689E-4	1.1528622288602938E-4
125.5	789.5	1228.0	-0.047125924	0.010127268	0.0030027797647058825	-2.1113070588235291E-4	-1.7788986678200688E-4	1.9855674524221455E-4
125.0	789.7411	1244.0	0.014282878	-0.016261958	0.003838050125	-0.0016493266250000001	5.220439751838234E-5	-8.988724494485295E-5
124.18253999999999	790.8175	1261.0	0.035990518	0.0023118616	0.00127692	0.0010925776235294117	-1.506547132352941E-4	1.6128848520761247E-4
124.0	791.76807	1278.0	0.030054074	0.037225943	-3.492025882352941E-4	0.002053769494117647	-9.565426989619376E-5	5.654069826989619E-5
124.0	793.4249	1295.0	0.02288777	0.072051235	-4.2154729411764694E-4	0.0020485465882352947	-4.25557093425605E-6	-3.0722975778542607E-7
124.0	795.2909	1311.0	0.02145085	0.10954139	-8.980750000000008E-5	0.0023431346875	2.073373713235293E-5	1.841175620404407E-5
126.17845	798.35693	1327.0	0.08668328	0.16244107	0.0040770268750000005	0.0033062299999999994	2.6042714843750006E-4	6.0193457031249974E-5
130.03496	802.0349	1344.0	0.19434522	0.22687748	0.0063330552941176475	0.0037903770588235295	1.3270755406574394E-4	2.84792387543253E-5
137.69658	809.69653	1361.0	0.370819	0.36306235	0.010380810588235295	0.008010874705882352	2.381032525951557E-4	2.482645674740484E-4
148.85382	819.0448	1377.0	0.6380111	0.55138004	0.016699506250000003	0.011769855624999999	3.9491847886029426E-4	2.3493630744485293E-4
160.34042	828.61707	1394.0	0.8497554	0.7026394	0.012455547058823528	0.00889760941176471	-2.4964465830449846E-4	-1.6895565960207582E-4
170.55843	836.96533	1410.0	0.8696801	0.6981083	0.0012452937499999941	-2.8319375000000063E-4	-7.006408318014709E-4	-5.738001976102944E-4
181.02318	845.0155	1427.0	0.7737714	0.6019832	-0.0056416882352941155	-0.005654417647058822	-4.0511658737024176E-4	-3.15954346885813E-4
191.89992	852.2666	1444.0	0.6765371	0.4712814	-0.005719664705882353	-0.00768834117647059	-4.586851211072777E-6	-1.1964256055363345E-4
203.33205	859.88806	1460.0	0.6455625	0.408644	-0.0019359124999999977	-0.003914837500000001	2.364845128676472E-4	2.3584397977941186E-4
215.48921	866.27954	1477.0	0.70664155	0.37963313	0.003592885294117642	-0.0017065217647058836	3.2522339965397883E-4	1.299009256055363E-4
227.65353	872.76904	1494.0	0.7711977	0.36701652	0.003797420588235296	-7.421535294117631E-4	1.2031487889273783E-5	5.672754325259532E-5
240.23773	879.67334	1510.0	0.7801354	0.38054654	5.58606250000003E-4	8.456262499999985E-4	-2.0242589613970582E-4	9.92362362132351E-5
254.19275	885.32227	1527.0	0.8099561	0.3642754	0.0017541588235294072	-9.571258823529389E-4	7.032662197231789E-5	-1.0604424307958457E-4
268.92935	892.63525	1543.0	0.86558384	0.37324774	0.0034767337500000023	5.60771249999998E-4	1.0766093290441219E-4	9.486857077205856E-5
285.08533	900.26013	1560.0	0.96398365	0.42408067	0.005788224117647058	0.0029901723529411764	1.3597002162629737E-4	1.4290594723183401E-4
301.48178	908.9343	1576.0	1.0555592	0.49427658	0.005723471875000004	0.004387244375000002	-4.047015165440867E-6	8.731700137867658E-5
320.08807	918.54407	1593.0	1.1243373	0.58450913	0.004045770588235298	0.005307797058823531	-9.868831098615918E-5	5.4150157871972285E-5
340.50305	928.75146	1610.0	1.2364771	0.65893346	0.0065964588235294126	0.0043779017647058785	1.5004048442906557E-4	-5.4699723183391304E-5
364.1598	939.57983	1626.0	1.3884474	0.6778436	0.009498143749999993	0.0011818837500000012	1.813553079044113E-4	-1.9975112591911733E-4
388.85126	950.9314	1643.0	1.5425024	0.713673	0.009062058823529414	0.002107611764705883	-2.5652054498269346E-5	5.445458910034598E-5
416.78586	966.192	1659.0	1.7107497	0.81090915	0.01051545625	0.006077259374999998	9.083733915441156E-5	2.481029756433822E-4
447.7024	981.8512000000001	1676.0	1.8893988	0.97149163	0.010508770588235287	0.009446028235294123	-3.9327422145363547E-7	1.9816287413494855E-4
480.9339	997.5021999999999	1692.0	2.082507	1.078858	0.012069262500000011	0.006710398125000003	9.753074448529521E-5	-1.7097688189338252E-4
512.5	1010.5	1709.0	2.1451514	1.0012517	0.003684964705882349	-0.004565076470588236	-4.931939878892742E-4	-6.632632115051905E-4
544.7166	1024.7656	1726.0	2.093448	0.87570083	-0.003041376470588239	-0.007385345294117653	-3.9566712802768166E-4	-1.6589816608996566E-4
576.47656	1040.1066	1742.0	1.9986831	0.8250648	-0.005922806249999996	-0.0031647518749999964	-1.8008936121323478E-4	2.637870886948535E-4
608.8237	1054.0981	1759.0	1.9183758	0.83946145	-0.004723958823529417	8.46861764705883E-4	7.052043685121052E-5	2.3597727292387524E-4
638.85046	1066.319	1775.0	1.8647712	0.80882573	-0.003350287499999993	-0.001914732500000002	8.585445772058898E-5	-1.725996415441178E-4
669.59454	1077.1982	1792.0	1.8415271	0.71778053	-0.001367300000000006	-0.005355600000000003	1.16646323529411E-4	-2.0240397058823533E-4
701.0999	1090.2937	1809.0	1.8541111	0.6440296	7.402352941176429E-4	-0.00433829	1.239726643598617E-4	5.984176470588253E-5
729.65735	1103.684	1825.0	1.795491	0.6810752	-0.003663756249999997	0.0023153500000000007	-2.752494715073525E-4	4.1585250000000004E-4
755.6794	1118.135	1842.0	1.6565471	0.82781607	-0.008173170588235287	0.008631815882352942	-2.652596669550171E-4	3.715568166089965E-4
776.6957	1128.1344	1858.0	1.3954846	0.8189195	-0.01631640625	-5.560356249999995E-4	-5.089522288602944E-4	-5.742407192095588E-4
796.59674	1140.1581	1875.0	1.0994437	0.7193282	-0.017414170588235304	-0.005858311764705885	-6.45743728373709E-5	-3.118985964532874E-4
814.4996	1150.8998	1892.0	0.9189132	0.6177444	-0.010619441176470583	-0.005975517647058824	3.9968996539792474E-4	-6.894463667819915E-6
834.2379	1164.8666	1908.0	0.92082536	0.6638503	1.1951000000000322E-4	0.002881618750000002	6.711844485294117E-4	5.535710248161766E-4
848.894	1176.9092	1925.0	0.9111474	0.7469536	-5.692917647058815E-4	0.004888429411764705	-4.0517750865052045E-5	1.1804768598615902E-4
864.42126	1191.5967	1941.0	0.8745556	0.8622265	-0.002286987500000004	0.007204556250000001	-1.0735598345588265E-4	1.4475792738970596E-4
880.061	1205.3033	1958.0	0.8330333	0.88408613	-0.0024424882352941184	0.0012858605882352953	-9.14710207612438E-6	-3.4815856833910033E-4
894.6972	1221.0392	1974.0	0.8215471	0.91664296	-7.178875000000001E-4	0.002034801874999999	1.077875459558824E-4	4.680883042279397E-5
907.213	1240.355	1991.0	0.78838915	1.0556374	-0.001950467647058823	0.008176143529411761	-7.250471453287193E-5	3.6125539143598605E-4
918.39044	1261.7809	2008.0	0.7110371	1.2795961	-0.004550120588235294	0.013174041176470593	-1.5292076124567475E-4	2.939939792387548E-4
926.29486	1278.9135	2025.0	0.5150543	1.3126369	-0.011528400000000001	0.0019435764705882342	-4.1048702422145336E-4	-6.606155709342564E-4
931.3436	1296.5463	2041.0	0.30303505	1.2328758	-0.013251203125	-0.004985068750000002	-1.076751953124999E-4	-4.3304032628676474E-4
935.02124	1315.1063	2058.0	0.12636416	1.0997097	-0.010392405294117646	-0.007833299999999998	1.681645782871973E-4	-1.6754301470588213E-4
935.0	1332.5359	2074.0	-0.050208416	1.0207015	-0.011035786	-0.004938012500000005	-4.021129411764719E-5	1.8095546874999954E-4
933.3453	1345.7915	2091.0	-0.19655563	0.918585	-0.008608659647058824	-0.0060068529411764675	1.4277213840830448E-4	-6.287296712802719E-5
929.94495	1357.7952	2107.0	-0.306116	0.759718	-0.006847523124999999	-0.009929187499999999	1.1007103262867656E-4	-2.451459099264707E-4
923.4908	1370.7638	2124.0	-0.43727353	0.6209308	-0.007715148823529413	-0.00816395294117647	-5.103680579584785E-5	1.0383732698961932E-4
916.3547	1382.8793	2141.0	-0.5536424	0.59741724	-0.006845227647058821	-0.0013831505882352967	5.1171833910034804E-5	3.9887072664359844E-4
904.7006	1392.9161	2157.0	-0.69772387	0.6062454	-0.009005091875000003	5.517600000000053E-4	-1.3499151424632385E-4	1.2093191176470638E-4
890.7052	1402.4342	2174.0	-0.87676764	0.5785898	-0.010531986470588232	-0.0016268	-8.981732915224876E-5	-1.2815058823529446E-4
873.09985	1411.4501	2190.0	-1.0996243	0.50171757	-0.01392854125000001	-0.004804514375000006	-2.122846737132361E-4	-1.9860714843750036E-4
852.8592	1419.0563	2207.0	-1.3209571	0.42714334	-0.013019576470588228	-0.004386719411764704	5.346851643598715E-5	2.4576174307958956E-5
832.31006	1426.5236	2223.0	-1.4598299	0.39745116	-0.008679549999999994	-0.0018557612499999973	2.712516544117646E-4	1.5818488511029416E-4
807.5754	1434.2075	2240.0	-1.5372097	0.4021902	-0.004551752941176477	2.787670588235278E-4	2.42811591695501E-4	1.25560488754325E-4
783.72864	1441.7571	2257.0	-1.589755	0.4066796	-0.003090900000000001	2.640823529411751E-4	8.593252595155742E-5	-8.638062283736867E-7
757.5984	1449.2405	2274.0	-1.6244707	0.43440858	-0.002042100000000001	0.001631116470588236	6.169411764705881E-5	8.04137716262977E-5
727.32385	1458.3988	2290.0	-1.773633	0.4900112	-0.009322643749999998	0.0034751637499999995	-4.550339843749998E-4	1.1525295496323521E-4
703.55585	1467.9047	2307.0	-1.7380083	0.5464905	0.002095570588235298	0.003322311764705883	6.716596669550175E-4	-8.991293252595092E-6
675.5194	1475.9281	2323.0	-1.6907939	0.57486	0.0029508999999999924	0.001773093750000003	5.345808823529341E-5	-9.68261259191175E-5
649.3961	1484.1725	2340.0	-1.6567882	0.5549016	0.002000335294117649	-0.0011740235294117672	-5.59155709342555E-5	-1.7335983996539825E-4
621.07837	1492.6405	2356.0	-1.6408281	0.51404226	9.97506250000002E-4	-0.0025537087500000014	-6.267681525735293E-5	-8.623032628676464E-5
593.4569	1501.1226	2373.0	-1.6952384	0.47725967	-0.0032006058823529425	-0.002163681764705879	-2.469477724913497E-4	2.294276384083072E-5
563.87695	1509.0308	2389.0	-1.756739	0.48023334	-0.003843787500000001	1.85854374999999E-4	-4.019885110294116E-5	1.4684600873161738E-4
531.5836	1516.537	2406.0	-1.838318	0.47707006	-0.0047987647058823435	-1.860752941176465E-4	-5.6175129757784856E-5	-2.1878215830449737E-5
501.0624	1525.103	2423.0	-1.9486359	0.4717635	-0.006489288235294122	-3.12150588235295E-4	-9.944256055363403E-5	-7.416193771626383E-6
469.1881	1531.2021	2439.0	-1.980152	0.43110505	-0.001969756249999996	-0.002541153125000001	2.824707490808829E-4	-1.3931265854779412E-4
442.05115	1537.7898	2456.0	-1.8577868	0.38849863	0.007197952941176468	-0.002506259999999999	5.392770112456743E-4	2.0525367647059954E-6
414.87628	1544.4248	2473.0	-1.6616315	0.3670176	0.01153854705882353	-0.0012635900000000006	2.553290657439449E-4	7.309823529411755E-5
389.49118	1549.8866	2489.0	-1.5133858	0.32165563	0.009265356249999995	-0.0028351231249999984	-1.4207442555147097E-4	-9.822082031249986E-5
361.67206	1556.808	2506.0	-1.4962629	0.32536027	0.0010072294117647023	2.179199999999989E-4	-4.8577216695501723E-4	1.7959077205882337E-4
336.01218	1564.1394	2523.0	-1.5119771	0.40014005	-9.24364705882347E-4	0.004398810588235295	-1.136231833910029E-4	2.4593474048442915E-4
312.99115	1572.6404	2539.0	-1.4862727	0.4710572	0.0016065249999999975	0.004432321874999999	1.5818060661764653E-4	2.094455422793997E-6
292.33078	1581.8346	2555.0	-1.316474	0.5698928	0.010612418750000005	0.006177224999999998	5.628683593750005E-4	1.0905644531249994E-4
273.10034	1591.4498	2572.0	-1.1107223	0.6266498	0.012103041176470587	0.003338647058823533	8.768367214532832E-5	-1.669751730103803E-4
255.38644	1602.0076	2589.0	-0.9526428	0.66395867	0.009298794117647054	0.002194639411764702	-1.649557093425607E-4	-6.729456747404887E-5
242.11948	1612.4104	2605.0	-0.8016932	0.67301947	0.009434350000000001	5.662999999999987E-4	8.472242647059166E-6	-1.0177121323529396E-4
229.28750000000002	1621.5089	2622.0	-0.68325824	0.6265123	0.006966762352941175	-0.002735715882352937	-1.451522145328721E-4	-1.9423622837370209E-4
215.8077	1630.1373	2639.0	-0.64554507	0.56111676	0.00221842176470588	-0.003846796470588237	-2.79314152249135E-4	-6.535768166090001E-5
203.08679	1640.0685	2655.0	-0.6525899	0.5333136	-4.403018749999932E-4	-0.0017376974999999961	-1.6617022748161708E-4	1.3181868566176507E-4
192.06497	1650.722	2671.0	-0.68563706	0.5756115	-0.0020654475000000047	0.00264361875	-1.0157160156250072E-4	2.7383226562499976E-4
184.27596	1659.724	2688.0	-0.5744513	0.6126023	0.006540338823529413	0.0021759294117647053	5.062227249134952E-4	-2.7511137543252627E-5
178.92862	1668.1427	2705.0	-0.34852952	0.57583725	0.013289516470588236	-0.0021626500000000047	3.970104498269896E-4	-2.552105536332182E-4
176.53812	1675.8475	2721.0	-0.10709023	0.48176685	0.015089955624999998	-0.0058793999999999964	1.1252744715073513E-4	-2.3229687499999949E-4
172.6805	1683.278	2738.0	-0.016167186	0.4056173	0.005348414352941176	-0.0044793852941176476	-5.730318395328719E-4	8.235380622837347E-5
173.0	1689.7806	2755.0	0.06612511	0.35937732	0.004840723294117647	-0.0027199988235294126	-2.986417993079586E-5	1.0349332179930794E-4
173.0	1696.2258	2771.0	0.1028945	0.35680234	0.002298086875	-1.6093625000000028E-4	-1.5891477619485293E-4	1.5994141084558827E-4
174.92888	1703.7155	2788.0	0.15843713	0.37757105	0.0032672135294117654	0.0012216888235294131	5.700745025951562E-5	8.133088667820079E-5
178.65604	1713.1401	2804.0	0.24639909	0.4745164	0.005497622499999999	0.006059084374999999	1.3940056066176457E-4	3.023372219669116E-4
183.07008	1723.1401	2821.0	0.32442454	0.595621	0.004589732352941176	0.007123799999999997	-5.340530276816602E-5	6.263033088235281E-5
190.54857	1734.8229	2837.0	0.43280005	0.7173649	0.0067734693750000005	0.007608993750000001	1.364835638786765E-4	3.032460937500025E-5
199.33734	1745.8048	2854.0	0.57693005	0.76587135	0.008478235294117646	0.002853320588235293	1.002803481833909E-4	-2.7974548010380635E-4
209.90372	1754.523	2871.0	0.7059224	0.6952162	0.007587785294117646	-0.004156185294117647	-5.237941176470589E-5	-4.1232387543252587E-4
223.79706	1764.2837	2887.0	0.8486656	0.5909534	0.008921450000000004	-0.006516424999999999	8.335404411764742E-5	-1.4751498161764704E-4
237.94308	1772.5388	2904.0	0.9603534	0.49775004	0.006569870588235294	-0.005482550588235291	-1.383282006920418E-4	6.081614186851223E-5
251.03879999999998	1782.0278	2920.0	0.9488435	0.47615448	-7.193687500000046E-4	-0.0013497225000000009	-4.5557745863970616E-4	2.5830175551470565E-4
265.43698	1791.5979	2937.0	0.93762684	0.52142626	-6.59803529411764E-4	0.0026630458823529435	3.503836505190619E-6	2.360451989619379E-4
280.4448	1803.6392	2954.0	0.9070107	0.6302449	-0.0018009494117647068	0.0064010964705882335	-6.712622837370251E-5	2.1988532871972295E-4
293.9918	1814.2786	2970.0	0.87079865	0.70149297	-0.0022632531249999963	0.004453004375	-2.8893982077205592E-5	-1.2175575597426461E-4
308.14844	1823.9631	2987.0	0.8706272	0.7042343	-1.0085294117644818E-5	1.6125470588235213E-4	1.325392841695501E-4	-2.524558628892734E-4
320.722	1832.9443	3003.0	0.81114584	0.60398686	-0.0037175850000000024	-0.006265464999999998	-2.3171873161764736E-4	-4.016699816176469E-4
334.37854	1845.0388	3020.0	0.77234465	0.6033423	-0.002282422941176473	-3.7915294117648014E-5	8.442129757785469E-5	3.6632645328719705E-4
354.21036	1857.5474	3037.0	0.94060606	0.6662641	0.009897730000000004	0.003701282352941178	7.164795847750869E-4	2.1995280276816624E-4
371.07916	1869.7195	3054.0	1.0998476	0.7809737	0.0093671494117647	0.006747623529411763	-3.121062283737079E-5	1.7919653979238734E-4
388.59647	1879.7578	3070.0	1.1759325	0.76818943	0.004755306250000008	-7.990168750000026E-4	-2.882401976102933E-4	-4.7166502527573535E-4
411.2652	1891.1326	3087.0	1.2896478	0.6882875	0.006689135294117645	-0.004700113529411759	1.1375464965397867E-4	-2.2947627378892683E-4
432.27658	1898.2573	3104.0	1.3552833	0.5445371	0.00386091176470588	-0.008455905882352944	-1.6636608996539794E-4	-2.2092896193771677E-4
454.8304	1905.6101	3120.0	1.414993	0.4015087	0.0037318562499999985	-0.008939275	-8.065969669117596E-6	-3.021056985294101E-5
477.0	1914.5	3136.0	1.4765847	0.38920844	0.0038494812500000086	-7.687662500000005E-4	7.35156250000063E-6	5.10656796875E-4
510.3423	1930.6711	3153.0	1.6776032	0.6226004	0.011824617647058822	0.013728938823529416	4.6912567041522434E-4	8.52806180795848E-4
543.5	1946.5	3170.0	2.1907558	0.9983892	0.030185447058823513	0.02210522352941176	0.0010800487889273348	4.92722629757785E-4
530.0	1940.0	3182.0	2.1907558	0.9983892	0.0	0.0	-0.002515453921568626	-0.0018421019607843135
