# Supplementary material for: Finger drawing on smartphone screens enables early Parkinson’s disease detection through hybrid 1D-CNN and BiGRU deep learning architecture
Source: PLoS One. 2025 Jul 14;20(7):e0327733. doi: 10.1371/journal.pone.0327733 (PMC12258557; doi:10.1371/journal.pone.0327733)
Supplement: S2 File — (ZIP) [file pone.0327733.s002.zip › Dataset/Wavy/healthy/042_HC_WAVE_R.txt]

530.0	141.0	0.0	0.0	0.0	0.0	0.0	0.0	0.0
531.6182	142.0	142.0	0.12261876	-8.5615675E-6	8.635123943661971E-4	-6.029272887323945E-8	6.081073199761952E-6	-4.245966822059116E-10
534.18494	143.59247	158.0	0.19657448	0.17593014	0.0046222325	0.010996168847968751	2.349200066021127E-4	6.872643212936016E-4
538.67456	145.0	175.0	0.32300252	0.11543091	0.007436943529411766	-0.0035587782352941187	1.655712370242215E-4	-8.561733578389924E-4
542.98834	146.49417	192.0	0.33496037	0.08596328	7.034029411764701E-4	-0.0017333899999999996	-3.9609062283737037E-4	1.0737577854671289E-4
548.3279	148.44263	208.0	0.34768498	0.10918678	7.952881249999981E-4	0.0014514687499999996	5.7428239889705E-6	1.9905367187499995E-4
553.2512	149.41705	225.0	0.3477576	0.08585742	4.271764705883719E-6	-0.0013723152941176467	-4.6530374134947907E-5	-1.6610494377162626E-4
558.0317	151.3439	240.0	0.3352312	0.09338592	-8.350933333333329E-4	5.018999999999996E-4	-5.595767320261444E-5	1.2494768627450975E-4
561.5681	152.0	257.0	0.27957648	0.08715466	-0.003273807058823529	-3.6654470588235306E-4	-1.4345374855824684E-4	-5.1084982698961926E-5
566.6434	154.21445	274.0	0.2675216	0.08795642	-7.091105882352936E-4	4.7162352941176387E-5	1.508644982698962E-4	2.4335709342560557E-5
571.432	155.0	291.0	0.26841462	0.08275355	5.2530588235292155E-5	-3.0605117647058814E-4	4.480242214532857E-5	-2.077726643598615E-5
575.10126	157.05063	307.0	0.2649867	0.08744995	-2.1424499999999833E-4	2.935250000000002E-4	-1.6673474264705654E-5	3.747351102941177E-5
579.03143	158.0	324.0	0.24979837	0.08282738	-8.934311764705899E-4	-2.719158823529407E-4	-3.995212802768185E-5	-3.326122837370241E-5
581.95746	159.95749	340.0	0.2117761	0.09147772	-0.002376391875	5.406462499999995E-4	-9.268504365808812E-5	5.078513327205876E-5
585.92584	161.0	356.0	0.17995034	0.08456266	-0.0019891100000000005	-4.3219125000000004E-4	2.4205117187499955E-5	-6.080234374999997E-5
589.70184	162.0	373.0	0.1934521	0.07643126	7.942211764705884E-4	-4.783176470588234E-4	1.6372536332179936E-4	-2.7133174740484312E-6
593.5638	163.78189	390.0	0.22089057	0.0631836	0.0016140276470588248	-7.792741176470585E-4	4.822391003460214E-5	-1.7703321799307948E-5
596.4654	165.7327	406.0	0.2089148	0.095318556	-7.484856249999998E-4	0.0020084347499999995	-1.4765707950367652E-4	1.7423180422794114E-4
599.67694	167.0	423.0	0.19938987	0.10484108	-5.602900000000008E-4	5.601484705882356E-4	1.107033088235288E-5	-8.519331055363317E-5
603.25995	168.62997	440.0	0.17960306	0.10977907	-0.0011639299999999992	2.904700000000002E-4	-3.550823529411755E-5	-1.5863439446366788E-5
605.5	170.5	456.0	0.17065226	0.10541628	-5.594250000000005E-4	-2.7267437500000033E-4	3.778156249999992E-5	-3.519652343750003E-5
611.5	172.5	473.0	0.23278864	0.10614122	0.003655081176470588	4.264352941176432E-5	2.4791212802768164E-4	1.8548112024221448E-5
614.9666	173.4833	490.0	0.27168864	0.092736706	0.0022882352941176465	-7.885008235294114E-4	-8.040269896193773E-5	-4.8890844290657394E-5
617.40826	175.40823	507.0	0.24107869	0.100315824	-0.0018005852941176453	4.45830470588235E-4	-2.4051885813148777E-4	7.260772318339097E-5
621.3298	176.0	523.0	0.21676275	0.07180029	-0.0015197462500000005	-0.0017822208749999997	1.75524402573528E-5	-1.3925320909926467E-4
625.5027	178.25134	539.0	0.20495364	0.082836956	-7.380693750000007E-4	6.89791625E-4	4.8854804687499987E-5	1.5450078124999998E-4
629.41113	179.0	556.0	0.22013164	0.08165402	8.928235294117645E-4	-6.958447058823585E-5	9.593487673010383E-5	-4.466918209342564E-5
633.19305	181.09653	572.0	0.24522898	0.086670496	0.0015685837500000015	3.1352975000000036E-4	4.223501378676481E-5	2.3944638786764762E-5
638.2008	182.0	589.0	0.2800107	0.08289294	0.002045983529411764	-2.2220917647058832E-4	2.808233996539779E-5	-3.151405449826992E-5
642.01984	184.00992	606.0	0.26978603	0.09396088	-6.014511764705877E-4	6.51055294117647E-4	-1.5573145328719716E-4	5.1368498269896196E-5
645.90533	185.0	622.0	0.25321504	0.08423448	-0.0010356868750000005	-6.078999999999998E-4	-2.7139731158088297E-5	-7.868470588235293E-5
650.76184	186.88092	639.0	0.26103684	0.09076244	4.601058823529406E-4	3.839976470588235E-4	8.798780925605537E-5	5.83469204152249E-5
654.6766	188.0	655.0	0.25213513	0.0847395	-5.563568750000004E-4	-3.764337500000003E-4	-6.352892233455882E-5	-4.7526962316176484E-5
657.59265	189.79633	672.0	0.2180447	0.089811824	-0.0020053194117647046	2.983720000000002E-4	-8.523309039792377E-5	3.969445588235297E-5
660.74536	191.0	689.0	0.18744999	0.087542586	-0.0017996888235294116	-1.334845882352937E-4	1.2095916955017235E-5	-2.540332871972317E-5
664.4494	192.0	705.0	0.1637819	0.07922831	-0.0014792556250000002	-5.196422500000006E-4	2.0027074908088213E-5	-2.413485386029418E-5
667.2688	193.6344	722.0	0.1605744	0.062408995	-1.886764705882354E-4	-9.89371470588235E-4	7.591642084775086E-5	-2.7631130622837318E-5
671.0	194.0	738.0	0.19965328	0.058274403	0.002442429999999999	-2.5841199999999996E-4	1.6444415441176465E-4	4.568496691176469E-5
676.0	196.5	755.0	0.26362956	0.07652702	0.003763310588235294	0.0010736833529411765	7.769885813148795E-5	7.835855017301038E-5
682.5	198.5	772.0	0.345996	0.12007458	0.0048450847058823555	0.002561621176470588	6.363377162629773E-5	8.752575432525951E-5
688.29346	200.43115	788.0	0.40046054	0.13609093	0.003404033749999997	0.001001021875	-9.006568474264742E-5	-9.753745634191177E-5
693.97473	203.32492	805.0	0.41358304	0.16631642	7.719117647058846E-4	0.0017779699999999996	-1.5483070501730073E-4	4.570283088235292E-5
700.1022	205.3674	822.0	0.38593546	0.16516133	-0.001626328235294118	-6.794647058823514E-5	-1.4107294117647072E-4	-1.0858332179930793E-4
704.4574	207.2287	838.0	0.33073503	0.13260037	-0.0034500268750000014	-0.00203506	-1.1398116498161771E-4	-1.229445955882353E-4
710.3604	209.12015	855.0	0.31037107	0.11448262	-0.0011978799999999975	-0.00106575	1.324792279411767E-4	5.701823529411764E-5
715.1948	211.06494	871.0	0.29563686	0.1014042	-9.208881250000016E-4	-8.174012499999996E-4	1.7311992187499746E-5	1.552179687500003E-5
720.2009	214.06699	888.0	0.28664324	0.13987012	-5.290364705882342E-4	0.0022627011764705875	2.305009731833926E-5	1.811824956747404E-4
723.9393	214.96964	905.0	0.26342356	0.12530759	-0.0013658635294117659	-8.566194117647053E-4	-4.9225121107266573E-5	-1.8348944636678195E-4
727.8417	216.92084	921.0	0.2326736	0.10335409	-0.0019218724999999996	-0.00137209375	-3.4750560661764605E-5	-3.221714613970592E-5
732.75116	218.0	938.0	0.21629208	0.07914612	-9.636188235294124E-4	-0.0014239982352941174	5.6367863321799246E-5	-3.0532050173010213E-6
736.6924	219.84619	954.0	0.24225847	0.06509192	0.0016228993750000004	-8.783875000000002E-4	1.616573874080883E-4	3.410067095588233E-5
741.32	222.54669	971.0	0.2603414	0.10668272	0.0010637017647058822	0.0024465176470588232	-3.28939770761246E-5	1.9558265570934256E-4
746.2291	224.74304	987.0	0.29211566	0.15615399	0.00198589125	0.003091954375	5.763684283088236E-5	4.033979549632354E-5
752.0158	227.34387	1004.0	0.32516754	0.16668782	0.0019442282352941163	6.196370588235291E-4	-2.4507655709343287E-6	-1.454304303633218E-4
757.9039	229.63461	1021.0	0.36348605	0.1794795	0.0022540300000000015	7.524517647058823E-4	1.8223633217993246E-5	7.812629757785483E-6
764.6545	232.55151	1037.0	0.42169023	0.16631415	0.0036377612499999996	-8.228343749999995E-4	8.648320312499988E-5	-9.845538373161761E-5
770.5	234.5	1054.0	0.41661	0.14820117	-2.988370588235305E-4	-0.001065469411764706	-2.3156460640138415E-4	-1.427264922145332E-5
776.30237	237.43414	1070.0	0.38800544	0.16256736	-0.001787785	8.978868750000001E-4	-9.305924632352935E-5	1.2270976792279413E-4
782.1333	240.37778	1087.0	0.3532541	0.16786823	-0.002044196470588233	3.1181588235294197E-4	-1.508302768166077E-5	-3.4474764273356355E-5
787.98236	244.65494	1104.0	0.33610532	0.21182401	-0.0010087517647058841	0.0025856341176470586	6.090851211072642E-5	1.337540138408304E-4
792.81335	247.54224	1121.0	0.30510518	0.215009	-0.0018235376470588241	1.873523529411764E-4	-4.792858131487882E-5	-1.4107539792387544E-4
796.37524	250.18762	1137.0	0.25736976	0.20548034	-0.0029834637499999983	-5.955412499999996E-4	-7.249538143382339E-5	-4.89308501838235E-5
801.2768	253.09225	1154.0	0.23121014	0.17829762	-0.001538801176470588	-0.001598983529411766	8.498015138408297E-5	-5.902601643598625E-5
805.07294	256.0243	1170.0	0.21405953	0.16122174	-0.0010719131250000007	-0.0010672424999999992	2.9180503216911705E-5	3.323381433823542E-5
808.9801	258.98007	1187.0	0.22286347	0.14797176	5.178788235294124E-4	-7.794105882352938E-4	9.351717344290665E-5	1.6931288927335613E-5
812.86755	261.86755	1203.0	0.23462765	0.16191158	7.352612499999991E-4	8.712387499999995E-4	1.358640165441167E-5	1.0316558363970582E-4
817.7573	264.87866	1220.0	0.2605235	0.18611395	0.0015232852941176485	0.0014236688235294119	4.635435553633232E-5	3.249588667820073E-5
824.258	268.62903	1236.0	0.3145032	0.20477928	0.0033737312499999977	0.0011665831250000005	1.1565287224264683E-4	-1.6067856158088212E-5
829.29395	271.5293	1253.0	0.3717825	0.20826517	0.003369370588235296	2.0505235294117596E-4	-2.565095155706917E-7	-5.656063365051909E-5
834.1433	275.4289	1270.0	0.3649319	0.21689199	-4.0297647058823763E-4	5.074600000000004E-4	-2.219027681660902E-4	1.7788685121107318E-5
839.3572	278.6786	1286.0	0.3364252	0.22562625	-0.0017816687499999997	5.458912499999996E-4	-8.616826746323513E-5	2.401953124999952E-6
844.8776	282.25177	1303.0	0.3020981	0.21626191	-0.0020192411764705883	-5.508435294117646E-4	-1.3974848615916975E-5	-6.451381055363319E-5
850.0497	285.04968	1319.0	0.3075956	0.19246498	3.4359375000000275E-4	-0.0014873081249999996	1.4767718290441194E-4	-5.852903722426469E-5
857.0	289.0	1336.0	0.36612758	0.20101468	0.0034430576470588226	5.029235294117643E-4	1.8232140570934233E-4	1.1707245025951551E-4
863.3583	292.90552	1353.0	0.41029274	0.21707152	0.002597950588235293	9.445199999999994E-4	-4.971217993079586E-5	2.5976262975778533E-5
870.14856	298.14856	1370.0	0.43964368	0.2778393	0.0017265258823529407	0.003574575294117648	-5.126027681660895E-5	1.54709134948097E-4
879.57947	303.9477	1386.0	0.50105506	0.34789884	0.003838211250000001	0.0043787212499999985	1.3198033547794126E-4	5.0259122242646894E-5
888.0106	309.60638	1403.0	0.5521382	0.3954339	0.0030048905882352956	0.002796180000000001	-4.9018862456747374E-5	-9.309066176470574E-5
896.64667	315.485	1419.0	0.57332975	0.3984387	0.0013244718749999967	1.8779999999999838E-4	-1.0502616957720618E-4	-1.6302375000000016E-4
904.34753	319.17377	1435.0	0.5408194	0.31024197	-0.0020318968750000013	-0.005512295625	-2.0977304687499988E-4	-3.562559765624999E-4
910.0811	324.08112	1452.0	0.43503058	0.26310068	-0.00622287176470588	-0.0027730170588235294	-2.465279346885811E-4	1.6113403330449827E-4
915.0245	327.02448	1469.0	0.29078764	0.1922896	-0.00848487882352941	-0.004165357647058822	-1.3305923875432535E-4	-8.190238754325251E-5
918.85626	328.9281	1485.0	0.18644823	0.12213649	-0.006521213125000001	-0.004384569375	1.227291061580881E-4	-1.370073299632364E-5
920.86957	331.86957	1502.0	0.092144474	0.09785683	-0.0055472797647058815	-0.0014282152941176467	5.7290197664359986E-5	1.7390318122837372E-4
923.83826	332.83826	1519.0	0.061942723	0.062207818	-0.0017765735882352945	-0.0020970007058823533	2.218062456747404E-4	-3.934031833910039E-5
925.7716	334.7716	1535.0	0.07040538	0.053436164	5.289160625000003E-4	-5.482283749999998E-4	1.4409310317095591E-4	9.67982706801471E-5
927.72003	336.72003	1551.0	0.06901369	0.07878761	-8.698062500000006E-5	0.0015844653749999995	-3.8493542968750025E-5	1.3329335937499996E-4
929.6719	338.67188	1568.0	0.08734168	0.0999946	0.0010781170588235296	0.0012474700000000005	6.853515787197232E-5	-1.982325735294112E-5
930.8199	340.63977	1585.0	0.08496051	0.115874775	-1.4006882352941187E-4	9.341279411764704E-4	-7.165799307958479E-5	-1.8431885813148832E-5
932.57043	342.0	1601.0	0.06795565	0.12403624	-0.0010628037499999998	5.100915625000004E-4	-5.767093290441174E-5	-2.6502273667279374E-5
933.0	344.90967	1618.0	0.056127615	0.11574052	-6.957667647058828E-4	-4.8798352941176507E-4	2.159041089965394E-5	-5.87102995242215E-5
935.4359	346.4359	1635.0	0.07120993	0.12325688	8.871950000000003E-4	4.421388235294117E-4	9.311539792387548E-5	5.47130795847751E-5
937.39044	349.78088	1651.0	0.10572952	0.15770961	0.0021574743749999993	0.002153295625	7.939246093749994E-5	1.0694730009191177E-4
940.72424	351.36212	1668.0	0.1634992	0.16100204	0.0033982164705882363	1.9367235294117722E-4	7.298482915224924E-5	-1.1527195717993075E-4
942.2426	355.48517	1685.0	0.17124312	0.19980961	4.555247058823522E-4	0.0022827982352941166	-1.7309951557093435E-4	1.2288975778546702E-4
946.4415	360.6623	1701.0	0.214216	0.26368988	0.0026858049999999994	0.003992516874999999	1.3939251838235295E-4	1.0685741498161767E-4
950.308	366.46198	1718.0	0.240819	0.36654976	0.0015648823529411774	0.006050581176470589	-6.593662629757776E-5	1.2106260596885822E-4
954.2241	372.33612	1734.0	0.2694792	0.41873562	0.001791262499999998	0.0032616162499999983	1.4148759191176289E-5	-1.7431030790441193E-4
955.9669	376.90076	1751.0	0.22499515	0.40354595	-0.00261670882352941	-8.935099999999993E-4	-2.5929243079584756E-4	-2.4441919117647044E-4
957.999	381.998	1767.0	0.14204714	0.33315223	-0.005184250625000001	-0.0043996074999999996	-1.6047136259191193E-4	-2.1913109375000002E-4
958.89307	386.67926	1784.0	0.035383996	0.27094978	-0.006274302588235294	-0.003658967647058825	-6.41207037197231E-5	4.3567050173010276E-5
960.0	389.64288	1801.0	0.011006624	0.21582264	-0.0014339630588235295	-0.0032427729411764685	2.8472585467128025E-4	2.4482041522491554E-5
960.7757	392.7757	1817.0	0.0057161767	0.17438084	-3.3065295625E-4	-0.0025901125	6.895688141084559E-5	4.0791277573529275E-5
961.0	395.74982	1834.0	0.012977727	0.14179467	4.2715001764705884E-4	-0.0019168335294117646	4.45766455233564E-5	3.960464532871973E-5
961.7172	397.71722	1851.0	0.0012825478	0.10647554	-6.879517176470588E-4	-0.0020775958823529422	-6.559421972318338E-5	-9.456608996539862E-6
962.0	399.65094	1867.0	0.014176544	0.087553315	8.058747624999999E-4	-0.0011826390624999992	9.336415500919116E-5	5.593480124080894E-5
962.0	401.5	1884.0	0.0065970644	0.087827735	-4.4585174117647055E-4	1.614235294117632E-5	-7.363097080449826E-5	7.051655384948091E-5
962.0	402.26752	1900.0	-0.004771626	0.052322242	-7.1054315E-4	-0.0022190933125000004	-1.6543213051470587E-5	-1.3970222909007356E-4
962.0	404.4546	1917.0	-0.009747116	0.064950764	-2.926758823529412E-4	7.428542352941175E-4	2.4580427508650515E-5	1.7423220869377162E-4
961.0	405.4287	1933.0	-0.048988283	0.065058894	-0.0024525729375	6.758125000000739E-6	-1.3499356594669118E-4	-4.6006006893382295E-5
959.83716	406.16284	1950.0	-0.066612326	0.05438047	-0.0010367084117647058	-6.281425882352945E-4	8.328614857266437E-5	-3.7347100778546776E-5
960.0	407.13	1967.0	-0.052147478	0.050687995	8.50873411764706E-4	-2.172044117647059E-4	1.1103422491349482E-4	2.4172833910034625E-5
959.0	408.2168	1983.0	-0.040931247	0.038826566	7.010144375E-4	-7.413393125E-4	-9.366185891544126E-6	-3.275843129595588E-5
958.0	409.0	2016.0	-0.030820042	0.045537613	3.0640015151515147E-4	2.0336506060606054E-4	-1.1958008666207532E-5	2.86274052456382E-5
957.0	410.07672	2033.0	-0.04307763	0.03431282	-7.210345882352941E-4	-6.602819411764704E-4	-6.043733763237915E-5	-5.0802764810737114E-5
955.9959	410.0	2050.0	-0.052375827	0.015060934	-5.469527647058825E-4	-0.0011324638823529414	1.0240107266435978E-5	-2.7775408304498292E-5
954.5	411.5	2067.0	-0.0699979	0.04062235	-0.0010365925294117649	0.001503612705882353	-2.8802339100346025E-5	1.550633287197232E-4
953.545	412.45502	2083.0	-0.08016163	0.06969167	-6.352331249999997E-4	0.0018168324999999997	2.5084962775735322E-5	1.9576237132352915E-5
953.0	412.80804	2100.0	-0.06334471	0.050141927	9.89230588235294E-4	-0.0011499848823529409	9.55566890138408E-5	-1.7451866955017298E-4
952.0	413.77155	2116.0	-0.048477326	0.04250954	9.292114999999998E-4	-4.7702418750000027E-4	-3.7511930147058877E-6	4.206004342830879E-5
950.2559	414.0	2133.0	-0.058046687	0.039513804	-5.62903588235294E-4	-1.7621976470588228E-4	-8.77714757785467E-5	1.7694377811418703E-5
949.3415	415.6585	2149.0	-0.071527764	0.044172894	-8.425673124999996E-4	2.9119312499999985E-4	-1.74789827665441E-5	2.9213305606617635E-5
948.1888	416.81122	2166.0	-0.08639259	0.08722056	-8.744015294117654E-4	0.002532215647058824	-1.8726009948097524E-6	1.3182485423875436E-4
946.4301	417.5699	2182.0	-0.09130552	0.076763056	-3.0705812499999974E-4	-6.535940000000004E-4	3.5458962775735355E-5	-1.9911310294117653E-4
944.52545	419.47455	2199.0	-0.103712596	0.09214274	-7.298280000000002E-4	9.046872941176473E-4	-2.4868816176470612E-5	9.166360553633221E-5
943.59314	420.0	2216.0	-0.09067747	0.08544957	7.667721176470593E-4	-3.937158823529411E-4	8.803530103806232E-5	-7.637665743944638E-5
941.6386	422.3614	2232.0	-0.10752989	0.08995353	-0.0010532762500000004	2.814975000000001E-4	-1.1375302297794124E-4	4.2200836397058826E-5
938.54376	424.22815	2249.0	-0.14173546	0.12157473	-0.0020120923529411768	0.0018600705882352942	-5.64009472318339E-5	9.285724048442906E-5
934.3216	426.22614	2266.0	-0.21349327	0.1322089	-0.0042210476470588235	6.25539411764705E-4	-1.2993854671280276E-4	-7.261948096885818E-5
930.5977	429.1341	2282.0	-0.2789055	0.16293459	-0.0040882643749999975	0.001920355625	8.298954503676626E-6	8.092601332720595E-5
926.759	433.24103	2299.0	-0.3036624	0.22296868	-0.0014562882352941193	0.00353141705882353	1.5482212586505166E-4	9.476831963667823E-5
921.8361	436.05463	2315.0	-0.30633596	0.23147994	-1.670975000000012E-4	5.319537499999995E-4	8.057442095588238E-5	-1.8746645680147066E-4
918.01624	439.98376	2332.0	-0.28864697	0.24879289	0.0010405288235294126	0.0010184088235294115	7.103684256055376E-5	2.8615004325259527E-5
912.1348	442.95508	2349.0	-0.3044967	0.22878158	-9.323370588235298E-4	-0.0011771358823529398	-1.1605093425605543E-4	-1.291496885813148E-4
906.4313	446.71246	2365.0	-0.35321307	0.20478973	-0.0030447731250000006	-0.0014994906250000006	-1.3202725413602942E-4	-2.01471714154413E-5
900.5965	449.80115	2382.0	-0.38544375	0.20196143	-0.0018959223529411739	-1.6637058823529445E-4	6.757945717993098E-5	7.841882569204153E-5
893.7875	454.47504	2398.0	-0.41360784	0.23219167	-0.001760255625000002	0.0018893899999999995	8.479170496323248E-6	1.2848503676470588E-4
886.86053	458.42633	2415.0	-0.44558865	0.2492806	-0.0018812241176470572	0.0010052311764705885	-7.115793685120897E-6	-5.200934256055359E-5
879.9788	462.34747	2431.0	-0.4396416	0.26584712	3.716906249999971E-4	0.0010354075	1.4080717141544088E-4	1.8860202205882266E-6
873.1773	466.21515	2448.0	-0.44395524	0.24866907	-2.537435294117619E-4	-0.0010104735294117647	-3.67902443771623E-5	-1.2034594290657441E-4
866.0	470.0	2464.0	-0.4330231	0.2369739	6.832587499999987E-4	-7.309481250000003E-4	5.856264246323504E-5	1.7470337775735273E-5
857.0977	473.9511	2481.0	-0.47183064	0.21780677	-0.002282796470588237	-0.0011274782352941163	-1.7447383650519033E-4	-2.332530060553624E-5
849.38086	476.4048	2498.0	-0.5113055	0.19975224	-0.0023220505882352908	-0.001062031176470589	-2.309065743944344E-6	3.849826989619258E-6
842.5193	479.37018	2515.0	-0.48598874	0.1664121	0.001489221176470588	-0.0019611847058823525	2.2419245674740464E-4	-5.2891384083044915E-5
836.9731	482.3423	2531.0	-0.40093273	0.14742397	0.0053160006249999975	-0.0011867581250000012	2.391737155330881E-4	4.8401661305146954E-5
829.9065	484.27338	2548.0	-0.34266132	0.115581326	0.0034277300000000012	-0.0018730967058823522	-1.1107474264705861E-4	-4.037285769896182E-5
824.42993	486.19	2564.0	-0.32247567	0.09714831	0.001261603125	-0.0011520634999999998	-1.3538292968750008E-4	4.506457536764703E-5
817.5207	488.1598	2581.0	-0.37069103	0.09467277	-0.0028361976470588227	-1.456199999999999E-4	-2.4104710423875428E-4	5.92025588235294E-5
812.84467	490.05176	2597.0	-0.34205034	0.0925151	0.001790043124999998	-1.3485437500000003E-4	2.891400482536763E-4	6.728515624999919E-7
807.0629	491.979	2614.0	-0.3211504	0.105639815	0.001229408235294118	7.720420588235291E-4	-3.29785229238753E-5	5.334684904844289E-5
800.38916	493.9027	2631.0	-0.32475874	0.11600492	-2.1225529411764634E-4	6.097120588235294E-4	-8.480373702422143E-5	-9.548823529411747E-6
792.27454	496.86273	2647.0	-0.420828	0.13400361	-0.006004328749999999	0.0011249181249999999	-3.6200459099264704E-4	3.2200379136029405E-5
783.9336	498.8133	2664.0	-0.5166241	0.15423761	-0.0056350647058823556	0.0011902352941176471	2.17214143598614E-5	3.842186418685133E-6
774.1087	502.55652	2681.0	-0.6140254	0.18765604	-0.005729488235294119	0.00196579	-5.554325259515488E-6	4.56208650519031E-5
763.49255	507.25372	2697.0	-0.6667892	0.25013033	-0.0032977374999999948	0.003904643125000001	1.5198442095588276E-4	1.2117832031250007E-4
752.8493	513.0754	2714.0	-0.7017049	0.33982	-0.0020538647058823524	0.00527586294117647	7.316898788927307E-5	8.065998918685112E-5
742.11615	517.9419	2730.0	-0.70794916	0.38363624	-3.902662500000001E-4	0.0027385150000000004	1.0397490349264702E-4	-1.5858424632352936E-4
729.94244	523.1593	2747.0	-0.7238713	0.3934013	-9.36596470588237E-4	5.744152941176466E-4	-3.2137071799308057E-5	-1.27299982698962E-4
715.0	530.0	2764.0	-0.8194768	0.37425432	-0.005623852941176471	-0.0011262929411764728	-2.7572096885813144E-4	-1.0004166089965407E-4
699.7838	535.20605	2780.0	-0.9481532	0.36473036	-0.008042275000000002	-5.952474999999999E-4	-1.5115137867647064E-4	3.319034007352956E-5
685.2506	539.7855	2797.0	-1.0126023	0.33869776	-0.0037911235294117605	-0.0015313294117647036	2.500677335640142E-4	-5.5063641868511986E-5
675.3166	544.67334	2813.0	-0.86117655	0.30496272	0.009464109374999995	-0.0021084399999999996	8.284520565257348E-4	-3.6069411764706E-5
664.4408	548.5197	2830.0	-0.6417523	0.23308328	0.01290730882352941	-0.0042282023529411775	2.025411440311421E-4	-1.2469190311418694E-4
654.9871	552.40515	2846.0	-0.4924928	0.18998842	0.009328718750000003	-0.002693428750000001	-2.23661879595588E-4	9.592335018382354E-5
647.67865	555.16064	2863.0	-0.41241407	0.16924596	0.004710513529411764	-0.0012201447058823524	-2.716591306228376E-4	8.666376730103814E-5
638.76355	557.0591	2879.0	-0.42810512	0.12195227	-9.80690624999999E-4	-0.002955855625	-3.557002596507352E-4	-1.0848193244485297E-4
630.8719	559.03204	2896.0	-0.4401677	0.08495936	-7.095635294117641E-4	-0.002176053529411765	1.5948652681660878E-5	4.587071150519028E-5
623.16864	560.9578	2913.0	-0.42312554	0.069013946	0.0010024799999999983	-9.379655294117642E-4	1.0070844290657426E-4	7.282870588235299E-5
616.33636	561.8879	2929.0	-0.4327785	0.051637754	-6.033099999999993E-4	-0.0010860120000000003	-1.0036187499999985E-4	-9.252904411764757E-6
610.4246	563.85846	2946.0	-0.37669444	0.066754125	0.003299062352941176	8.891982941176468E-4	2.2955131487889267E-4	1.1618884083044983E-4
602.0795	565.7841	2962.0	-0.36581928	0.09492179	6.796974999999997E-4	0.0017604790625000005	-1.6371030330882352E-4	5.445504802389711E-5
593.98346	567.75415	2979.0	-0.4450031	0.11736816	-0.00465787176470588	0.0013203747058823526	-3.1397466262975766E-4	-2.5888491565743995E-5
584.5291	570.38837	2996.0	-0.533388	0.14283274	-0.005199111764705881	0.001497916470588236	-3.183764705882359E-5	1.0443633217993146E-5
574.836	573.26556	3013.0	-0.62675744	0.17595805	-0.005492320000000002	0.001948547647058823	-1.7247543252595333E-5	2.6507716262975708E-5
565.0665	576.5867	3029.0	-0.6511613	0.20718504	-0.0015252412500000034	0.0019516868749999989	2.479424218749999E-4	1.9620174632348707E-7
554.0	580.0	3045.0	-0.65701157	0.22867882	-3.6564187499999595E-4	0.0013433612500000011	7.247496093750047E-5	-3.802035156249986E-5
543.06824	583.97723	3062.0	-0.6861874	0.24755089	-0.0017162252941176478	0.0011101217647058819	-7.944608347750893E-5	-1.3719969723183484E-5
534.0121	587.79517	3079.0	-0.642802	0.2503884	0.0025520823529411774	1.6691235294117736E-4	2.51076920415225E-4	-5.548290657439439E-5
523.1115	591.6295	3096.0	-0.63289565	0.25382262	5.827264705882325E-4	2.0201294117646988E-4	-1.158444636678203E-4	2.0647404844289716E-6
512.5159	594.5936	3112.0	-0.636343	0.21860746	-2.154593749999975E-4	-0.0022009474999999997	-4.988661534926438E-5	-1.5018502757352934E-4
498.8348	598.38837	3129.0	-0.7313313	0.20440842	-0.005587547058823531	-8.352376470588233E-4	-3.1600515787197256E-4	8.033587370242215E-5
488.49664	602.20135	3145.0	-0.7537608	0.21436879	-0.0014018437499999994	6.225231249999998E-4	2.6160645680147073E-4	9.111004825367643E-5
480.89413	606.0529	3162.0	-0.6163371	0.23300861	0.008083747058823532	0.00109646	5.579759299307959E-4	2.7878639705882372E-5
472.87488	609.06256	3178.0	-0.44749013	0.21864846	0.010552935624999999	-8.97509375000001E-4	1.5432428538602922E-4	-1.2462308593750007E-4
464.29907	611.8804	3195.0	-0.36172342	0.18050665	0.005045100588235292	-0.002243635882352941	-3.2399029628027686E-4	-7.918391219723176E-5
455.4928	615.80286	3212.0	-0.40794402	0.17870805	-0.002718858823529412	-1.0579999999999903E-4	-4.5670349480968854E-4	1.2575505190311423E-4
446.75742	619.6213	3228.0	-0.5281568	0.21283148	-0.007513298749999998	0.002132714374999999	-2.996524954044116E-4	1.3990714843749988E-4
438.038	622.7924	3245.0	-0.55265003	0.23608302	-0.0014407782352941195	0.0013677376470588244	3.5720708910034576E-4	-4.49986310553632E-5
430.04153	625.47925	3261.0	-0.5263177	0.20289789	0.001645770625000001	-0.0020740706250000004	1.9290930376838252E-4	-2.1511301700367656E-4
421.5531	627.6894	3278.0	-0.48901138	0.14888741	0.002194489411764706	-0.0031770870588235293	3.227757569204148E-5	-6.488331963667816E-5
413.4875	630.2562	3295.0	-0.4834642	0.10400368	3.2630470588235205E-4	-0.0026402194117647057	-1.0989321799307966E-4	3.158044982698962E-5
406.0	632.5	3311.0	-0.47466674	0.1158467	5.498412500000022E-4	7.401887499999997E-4	1.3971034007353132E-5	2.112755101102941E-4
395.5	635.5	3328.0	-0.5242703	0.15359995	-0.002917856470588235	0.002220779411764707	-2.039822188581316E-4	8.709356833910042E-5
385.9305	639.8278	3344.0	-0.58549476	0.20728095	-0.0038265287500000023	0.0033550624999999987	-5.6792017463235455E-5	7.089269301470573E-5
374.92944	643.82825	3361.0	-0.6553495	0.25803584	-0.004109102352941178	0.002985581764705884	-1.662197664359857E-5	-2.1734160899653812E-5
364.0824	648.767	3378.0	-0.7036734	0.3021386	-0.002842582352941175	0.002594279999999998	7.45011764705884E-5	-2.3017750865052118E-5
353.88147	653.67114	3395.0	-0.68179977	0.32530975	0.0012866841176470574	0.0013630088235294135	2.4289802768166075E-4	-7.242771626297556E-5
342.78342	658.48663	3411.0	-0.664173	0.33104178	0.0011016731250000009	3.5825187499999994E-4	-1.1563187040441035E-5	-6.279730928308835E-5
332.65408	663.13837	3427.0	-0.6364909	0.30884972	0.0017301312500000027	-0.0013870037500000008	3.927863281250011E-5	-1.0907847656250005E-4
322.75125	669.14923	3444.0	-0.6019789	0.32497838	0.002030117647058823	9.487447058823539E-4	1.7646258650518836E-5	1.373969679930797E-4
309.88104	675.068	3461.0	-0.6595453	0.34550622	-0.0033862588235294127	0.001207519999999998	-3.186103806228374E-4	1.5222076124567295E-5
298.13312	680.9334	3477.0	-0.7220308	0.37284926	-0.0039053437499999982	0.0017089400000000025	-3.2442807904411596E-5	3.133875000000029E-5
286.6034	686.63794	3493.0	-0.76945096	0.3895995	-0.0029637600000000028	0.0010468899999999982	5.8848984374999715E-5	-4.137812500000027E-5
275.01956	691.66016	3510.0	-0.7525194	0.35794744	9.959741176470628E-4	-0.00186188588235294	2.329255363321803E-4	-1.711044636678199E-4
265.71884	696.4609	3527.0	-0.6503165	0.28859347	0.006011935294117646	-0.004079645294117647	2.950565397923873E-4	-1.3045643598615922E-4
257.0465	700.47675	3544.0	-0.517353	0.24033397	0.007821382352941178	-0.0028387941176470596	1.0643806228373715E-4	7.299124567474042E-5
248.49223	703.70154	3560.0	-0.45042798	0.20080785	0.004182813749999997	-0.0024703825	-2.2741053768382384E-4	2.3025726102941232E-5
239.82445	707.90533	3577.0	-0.43252012	0.1757097	0.0010534035294117645	-0.001476361764705883	-1.8408295415224895E-4	5.8471807958477456E-5
231.08452	712.74927	3593.0	-0.46276072	0.22104661	-0.0018900375000000004	0.0028335568750000005	-1.839650643382353E-4	2.693699149816177E-4
220.0	718.5	3610.0	-0.5768346	0.30127427	-0.006710228235294115	0.0047192741176470595	-2.835406314878891E-4	1.1092454368512112E-4
209.65292	725.40826	3627.0	-0.65348476	0.4164321	-0.004508832941176472	0.006773990000000001	1.2949384083044962E-4	1.208656401384083E-4
199.97124	731.2173	3643.0	-0.66898763	0.44411275	-9.689293750000036E-4	0.0017300406249999983	2.2124397288602926E-4	-3.1524683593750014E-4
190.61334	738.1093	3661.0	-0.6288293	0.42581716	0.0022310183333333344	-0.0010164216666666683	1.7777487268518544E-4	-1.5258123842592592E-4
180.58441	744.9437	3676.0	-0.57436776	0.42130202	0.003630769333333335	-3.0100933333333156E-4	9.331673333333339E-5	4.769415555555578E-5
170.19867	750.4808	3693.0	-0.58453304	0.3902331	-5.979576470588202E-4	-0.0018275835294117647	-2.4874864590542086E-4	-8.979848212226077E-5
160.01555	757.5907	3710.0	-0.620791	0.40335727	-0.0021328211764705903	7.720099999999994E-4	-9.028608996539825E-5	1.5291726643598615E-4
152.67595	762.16205	3726.0	-0.55679715	0.3500411	0.003999615625000001	-0.0033322606249999998	3.8327730009191194E-4	-2.5651691406249993E-4
143.94049	768.0446	3743.0	-0.4930414	0.30659756	0.0037503382352941142	-0.0025555023529411766	-1.4663375865052171E-5	4.5691663062283715E-5
136.93997	773.04504	3759.0	-0.40401986	0.28390154	0.005563846250000001	-0.001418501249999999	1.133442509191179E-4	7.10625689338236E-5
130.27379	778.7947	3776.0	-0.3633582	0.29586768	0.0023918623529411757	7.03890588235295E-4	-1.8658728806228382E-4	1.2484657871972318E-4
125.32288	784.5156	3792.0	-0.32256997	0.3287643	0.0025492643750000023	0.0020560387499999992	9.837626378676664E-6	8.450926011029401E-5
121.426056	789.36096	3809.0	-0.23819059	0.337394	0.004963492941176469	5.07629411764707E-4	1.4201344506920393E-4	-9.108290224913484E-5
117.46716	795.2992	3826.0	-0.16572638	0.3283555	0.004262600588235294	-5.316764705882356E-4	-4.1228961937716194E-5	-6.113564013840839E-5
114.3021	801.09375	3842.0	-0.14178602	0.3429101	0.0014962724999999996	9.096624999999983E-4	-1.728955055147059E-4	9.008368566176461E-5
111.33979	806.32043	3859.0	-0.12967297	0.34338826	7.125323529411772E-4	2.812705882352972E-5	-4.6102361591695435E-5	-5.185502595155698E-5
108.38917	810.8325	3875.0	-0.14671661	0.30851477	-0.0010652275	-0.0021795931250000004	-1.1110999080882357E-4	-1.3798251148897063E-4
106.470566	815.58826	3892.0	-0.123418555	0.27304736	0.0013704738235294116	-0.0020863182352941164	1.4327654844290658E-4	5.4867582179931776E-6
105.520775	819.9585	3909.0	-0.069331735	0.24368432	0.0031815776470588233	-0.001727237647058824	1.0653551903114186E-4	2.1122387543252496E-5
105.0	825.256	3925.0	-0.021650119	0.26094723	0.0029801010000000006	0.0010789318749999978	-1.2592290441176417E-5	1.7538559512867636E-4
104.0	830.15894	3942.0	0.0034112597	0.2897014	0.0014741987470588234	0.0016914217647058837	-8.858248546712807E-5	3.60288170415227E-5
105.286514	834.573	3959.0	0.049861453	0.30107003	0.0027323643117647058	6.6874294117647E-4	7.400973910034602E-5	-6.0157577854671394E-5
105.0	839.5116	3975.0	0.05756827	0.30333763	4.8167606249999986E-4	1.4172500000000227E-4	-1.4066801557904412E-4	-3.2938621323529236E-5
107.1641	845.4923	3992.0	0.103377454	0.32456365	0.0026946578823529408	0.0012485894117647033	1.3017540116782005E-4	6.510967128027653E-5
109.09575	852.38293	4008.0	0.14722571	0.37123373	0.002740516000000001	0.00291688	2.8661323529412654E-6	1.0426816176470605E-4
112.079605	860.199	4025.0	0.18524693	0.45672527	0.002236542352941176	0.005028914117647061	-2.9645508650519113E-5	1.2423730103806242E-4
116.96018	868.9005	4041.0	0.2667381	0.54926884	0.005093198124999998	0.005783973124999998	1.785409857536764E-4	4.719118795955854E-5
120.92519	876.85034	4058.0	0.3276814	0.5839991	0.003584900000000002	0.002042956470588236	-8.872341911764685E-5	-2.2005980320069184E-4
125.7469	883.4938	4075.0	0.33788383	0.5160767	6.001429411764697E-4	-0.003995435294117644	-1.7557394463667836E-4	-3.551995155709341E-4
129.59099	889.3865	4091.0	0.310651	0.40748736	-0.001702051874999999	-0.006786833750000002	-1.438871760110293E-4	-1.744624034926474E-4
133.50784	895.2617	4108.0	0.24840224	0.3127184	-0.003661691764705883	-0.0055746447058823536	-1.1527293468858142E-4	7.130523788927345E-5
138.44487	900.16724	4125.0	0.24746127	0.26073784	-5.5351176470587376E-5	-0.0030576800000000006	2.1213768166089976E-4	1.480567474048443E-4
144.03445	904.3563	4141.0	0.29386306	0.23950858	0.002900111875	-0.00132682875	1.847164407169117E-4	1.0817820312500004E-4
149.25899	908.25903	4158.0	0.34223923	0.20987728	0.002845657058823529	-0.0017430176470588235	-3.2032244809688714E-6	-2.448169982698962E-5
154.73402	911.578	4174.0	0.3634822	0.18293175	0.0013276856249999983	-0.0016840956249999997	-9.487321461397068E-5	3.6826263786764895E-6
160.44304	914.96204	4191.0	0.35880145	0.15711764	-2.7533823529411506E-4	-0.0015184770588235294	-9.429552119377137E-5	9.742268598615898E-6
165.45059	917.96704	4207.0	0.3236726	0.15192096	-0.002195553125000003	-3.2479250000000057E-4	-1.2001343060661798E-4	7.460528492647055E-5
169.74052	920.37024	4224.0	0.29307866	0.15256457	-0.0017996435294117639	3.785941176470686E-5	2.3288799740484643E-5	2.1332465397923966E-5
175.91489	923.30493	4241.0	0.31156322	0.1556461	0.0010873270588235284	1.8126647058823523E-4	1.6982179930795835E-4	8.435709342560492E-6
183.13617	926.5681	4257.0	0.36472994	0.16347961	0.00332292	4.895943749999992E-4	1.3972455882352948E-4	1.927049402573525E-5
188.62819	929.4188	4274.0	0.40320775	0.16592655	0.0022634005882352943	1.4393764705882404E-4	-6.23246712802768E-5	-2.033274870242207E-5
195.28778	932.1919	4291.0	0.4248767	0.17206402	0.00127464411764706	3.610276470588239E-4	-5.816214532871966E-5	1.276999999999999E-5
202.28726	934.0718	4307.0	0.42408487	0.1570895	-4.9489374999999586E-5	-9.359075000000012E-4	-8.275834329044122E-5	-8.105844669117657E-5
208.97632	935.99207	4324.0	0.4155811	0.12265478	-5.002217647058836E-4	-0.002025571764705882	-2.651366998269906E-5	-6.409789792387533E-5
217.64888	938.82446	4341.0	0.46760553	0.10652606	0.0030602605882352947	-9.487482352941176E-4	2.094401384083046E-4	6.334256055363319E-5
226.44292	940.8607	4357.0	0.5463378	0.1266335	0.004920766875	0.0012567150000000003	1.1628164292279406E-4	1.3784145220588237E-4
235.11705	942.82336	4373.0	0.5661408	0.13237508	0.001237687500000001	3.5884874999999976E-4	-2.3019246093749991E-4	-5.611664062500003E-5
242.96175	945.7405	4390.0	0.54990417	0.15422034	-9.550958823529396E-4	0.0012850152941176474	-1.2898725778546708E-4	5.448038494809692E-5
250.87756	947.71936	4406.0	0.4989563	0.14204642	-0.0031842418750000004	-7.608700000000003E-4	-1.393216245404413E-4	-1.2786783088235298E-4
256.96255	949.6542	4423.0	0.41578773	0.12380516	-0.004892268823529411	-0.0010730152941176476	-1.0047217344290652E-4	-1.8361487889273374E-5
263.44168	951.6105	4440.0	0.34952047	0.11919906	-0.0038980741176470584	-2.709470588235295E-4	5.8482041522491344E-5	4.7180484429065776E-5
270.2295	954.5574	4456.0	0.33694094	0.12921605	-7.862206250000003E-4	6.260618750000002E-4	1.9449084329044113E-4	5.606305836397061E-5
279.5	956.5	4473.0	0.42716262	0.1385046	0.005307157647058822	5.463852941176475E-4	3.5843401600346014E-4	-4.686857698961925E-6
286.7348	959.4337	4490.0	0.49544054	0.1712316	0.004016348235294117	0.001925117647058824	-7.592996539792383E-5	8.110190311418685E-5
296.9287	962.7715	4506.0	0.5919954	0.1835972	0.006034678749999998	7.728499999999985E-4	1.2614565716911755E-4	-7.201672794117659E-5
304.22968	965.61487	4523.0	0.5653942	0.18597163	-0.0015647764705882348	1.396723529411771E-4	-4.470267776816607E-4	-3.724574394463655E-5
313.01804	967.2545	4540.0	0.5382074	0.15838021	-0.0015992235294117621	-0.0016230247058823533	-2.0262975778545516E-6	-1.0368806228373709E-4
320.9002	969.2251	4556.0	0.48667556	0.12593907	-0.0032207399999999997	-0.0020275712500000004	-1.0134477941176485E-4	-2.528415900735295E-5
327.40436	971.13477	4572.0	0.43599147	0.095752105	-0.003167755625000001	-0.001886685312499999	3.3115234374999237E-6	8.805371093750097E-6
333.2575	972.0	4589.0	0.35434568	0.06328817	-0.004802693529411765	-0.0019096432352941177	-9.617281790657434E-5	-1.3504660467128694E-6
341.03177	975.01587	4606.0	0.3656807	0.09585574	6.667658823529429E-4	0.0019157394117647053	3.217329065743946E-4	2.25022508650519E-4
348.7634	976.9408	4622.0	0.4012205	0.12887469	0.002221237499999997	0.0020636843749999995	9.715447610294088E-5	9.246560202205885E-6
355.4453	978.8613	4639.0	0.44449463	0.1380782	0.0025455370588235307	5.413829411764721E-4	1.9076444636678447E-5	-8.954714316608984E-5
362.07574	980.7689	4656.0	0.44425732	0.1358639	-1.3959411764705328E-5	-1.3025294117647072E-4	-1.5055861591695507E-4	-3.9507993079584874E-5
369.17175	982.79297	4672.0	0.40886888	0.12088999	-0.0022117775000000013	-9.358693750000004E-4	-1.37363630514706E-4	-5.035102711397061E-5
375.16476	984.72156	4689.0	0.37459666	0.101644576	-0.0020160129411764685	-0.0011320831764705885	1.1515562283737221E-5	-1.1541988321799295E-5
382.7728	985.69324	4705.0	0.39417002	0.09288824	0.001223334999999999	-5.472710000000002E-4	2.0245924632352922E-4	3.6550761029411765E-5
389.44098	988.6102	4722.0	0.4170542	0.10820598	0.0013461282352941163	9.010435294117645E-4	7.22313148788925E-6	8.51949723183391E-5
396.58627	991.0575	4739.0	0.4345109	0.135852	0.0010268647058823525	0.0016262364705882358	-1.8780207612456692E-5	4.2658408304498316E-5
402.5	993.5	4755.0	0.4118154	0.17074656	-0.0014184687499999987	0.0021809099999999994	-1.5283334099264694E-4	3.466709558823523E-5
410.84348	996.4608	4772.0	0.43175828	0.1977348	0.0011731105882352938	0.0015875435294117645	1.5244584342560542E-4	-3.490391003460206E-5
419.51074	999.3777	4788.0	0.47951615	0.19575709	0.0029848668749999988	-1.236068749999996E-4	1.1323476792279406E-4	-1.0694690027573526E-4
429.77573	1003.7103	4805.0	0.58578867	0.20870756	0.006251324705882355	7.61792352941176E-4	1.9214457828719742E-4	5.208230752595151E-5
437.1456	1007.57275	4821.0	0.5876724	0.24564734	1.1773312499999827E-4	0.0023087362500000003	-3.833494738051473E-4	9.668399356617651E-5
445.98425	1010.3937	4838.0	0.5470812	0.22988042	-0.00238771764705882	-9.274658823529405E-4	-1.4737945717993047E-4	-1.9036483131487886E-4
453.38605	1014.193	4855.0	0.4738927	0.22488953	-0.004305205882352944	-2.9358176470588223E-4	-1.127934256055367E-4	3.728730103806225E-5
460.10486	1018.06995	4871.0	0.4213147	0.22367433	-0.003286125000000001	-7.594999999999998E-5	6.369255514705892E-5	1.360198529411764E-5
468.11203	1021.02795	4888.0	0.4148018	0.2089226	-3.831117647058817E-4	-8.677488235294112E-4	1.7076548442906584E-4	-4.657640138408302E-5
476.70175	1025.8807	4905.0	0.4508121	0.24443294	0.0021182529411764702	0.002088843529411763	1.471391003460207E-4	1.7391719723183378E-4
486.5862	1029.8345	4921.0	0.5303639	0.25493887	0.0049719875	6.566206249999998E-4	1.7835840992647063E-4	-8.95139315257352E-5
496.99976	1034.6666	4938.0	0.64220834	0.2777162	0.006579084705882356	0.0013398429411764729	9.453512975778561E-5	4.018954801038077E-5
505.78592	1039.5144	4954.0	0.65831155	0.30817407	0.0010064506249999952	0.0019036168749999999	-3.4828963005514754E-4	3.523587086397044E-5
515.0165	1043.5083	4971.0	0.61364824	0.2962052	-0.0026272535294117653	-7.040511764705895E-4	-2.137473032006918E-4	-1.5339223832179939E-4
523.7293	1047.3646	4988.0	0.5477544	0.24736822	-0.0038761082352941167	-0.002872763529411765	-7.346204152249127E-5	-1.2757131487889264E-4
532.4565	1050.6141	5004.0	0.5017819	0.21365736	-0.0028732812499999982	-0.0021069287500000006	6.26766865808824E-5	4.7864673713235266E-5
542.8347	1055.1339	5021.0	0.5343894	0.19768599	0.0019180882352941183	-9.394923529411755E-4	2.818452638408304E-4	6.867272923875442E-5
552.36066	1058.9442	5037.0	0.59245026	0.22116293	0.0036288037499999995	0.00146730875	1.0691971966911758E-4	1.5042506893382348E-4
562.1565	1063.8625	5054.0	0.61304665	0.2735877	0.0012115523529411777	0.003083809999999999	-1.4219125865051895E-4	9.508830882352934E-5
571.75543	1068.7021	5071.0	0.61195105	0.30778193	-6.44470588235279E-5	0.0020114252941176467	-7.505878892733562E-5	-6.308145328719718E-5
580.80084	1075.0806	5087.0	0.56538725	0.3519239	-0.0029102375000000028	0.002758873125000002	-1.7786190257352967E-4	4.67154894301472E-5
588.9255	1078.4628	5104.0	0.51220095	0.3063886	-0.0031286058823529425	-0.0026785470588235293	-1.284519896193763E-5	-3.1984824610726653E-4
595.6966	1083.6965	5121.0	0.4461377	0.28482443	-0.0038860735294117626	-0.0012684805882352938	-4.4556920415224714E-5	8.294508650519033E-5
602.3504	1087.3503	5137.0	0.37034306	0.23681815	-0.0047371650000000015	-0.0030003925000000008	-5.3193216911764934E-5	-1.0824449448529419E-4
610.3224	1091.1611	5153.0	0.3714925	0.2198203	7.18400000000001E-5	-0.0010623656250000005	3.005628125000001E-4	1.2112667968750001E-4
619.2303	1095.0922	5170.0	0.44376287	0.2212052	0.004251198235294116	8.146470588235262E-5	2.4584460207612447E-4	6.728413711072666E-5
626.84595	1098.923	5186.0	0.51341254	0.23246166	0.004353104375000003	7.035287499999997E-4	6.369133731617949E-6	3.8879002757352945E-5
635.79706	1102.8986	5203.0	0.55774075	0.22214474	0.002607541764705881	-6.068776470588223E-4	-1.0268015354671306E-4	-7.708272923875424E-5
643.4989	1106.7494	5220.0	0.5283429	0.23275892	-0.0017292852941176505	6.243635294117647E-4	-2.5510747404844305E-4	7.242595155709335E-5
650.4512	1109.817	5236.0	0.46013367	0.22067517	-0.004263076874999997	-7.552343750000003E-4	-1.5836197380514667E-4	-8.62248690257353E-5
657.21375	1112.4758	5253.0	0.40155256	0.16942585	-0.003445947647058823	-0.003014665882352942	4.806642517301023E-5	-1.3290773572664365E-4
664.06775	1115.3785	5270.0	0.3768357	0.1414433	-0.001453932941176471	-0.0016460323529411762	1.1717733564013836E-4	8.050785467128034E-5
671.61224	1118.3062	5286.0	0.37557492	0.13639662	-7.879875000000106E-5	-3.1541749999999986E-4	8.594588694852937E-5	8.316342830882352E-5
681.61865	1121.2062	5303.0	0.48357877	0.1566246	0.006353167647058824	0.0011898811764705886	3.7835096453287204E-4	8.854698096885815E-5
692.1409	1125.047	5319.0	0.62564164	0.20312828	0.008878929375	0.0029064799999999995	1.5786010799632354E-4	1.0728742647058818E-4
702.4018	1128.9607	5336.0	0.7146441	0.23794697	0.0052354388235294124	0.0020481582352941184	-2.1432297361591695E-4	-5.048951557093418E-5
712.7045	1132.9015	5353.0	0.7033196	0.25976524	-6.661470588235271E-4	0.0012834276470588236	-3.471521107266435E-4	-4.4984152249134986E-5
721.7186	1137.6875	5369.0	0.62810546	0.29264307	-0.0047008837500000025	0.002054864375	-2.521710431985297E-4	4.8214795496323513E-5
730.4907	1142.8944	5386.0	0.53839064	0.3107889	-0.0052773423529411745	0.0010674017647058808	-3.3909329584774826E-5	-5.808603589965406E-5
739.26965	1146.5078	5403.0	0.50600797	0.28841484	-0.001904862941176474	-0.0013161211764705866	1.983811418685118E-4	-1.4020723183390984E-4
747.552	1150.276	5419.0	0.49868876	0.25222087	-4.574506249999978E-4	-0.0022621231250000012	9.046326976102976E-5	-5.9125121783088416E-5
757.4578	1155.2747	5435.0	0.5244698	0.24515212	0.0016113149999999986	-4.4179687499999905E-4	1.2929785156249977E-4	1.1377039062500014E-4
766.16595	1158.0415	5452.0	0.5564438	0.22054614	0.0018808235294117681	-0.0014474105882352941	1.585344290657468E-5	-5.91537478373703E-5
772.8364	1161.891	5469.0	0.5040797	0.20645067	-0.0030802411764705895	-8.29145294117647E-4	-2.9182733564013866E-4	3.636854671280277E-5
779.85004	1164.9	5485.0	0.4137095	0.1881262	-0.005648137500000001	-0.0011452793750000006	-1.604935202205882E-4	-1.97583800551471E-5
785.5845	1167.723	5502.0	0.32467633	0.15122387	-0.005237245294117647	-0.002170725294117646	2.4170129757785534E-5	-6.032034818339091E-5
791.45776	1170.6385	5519.0	0.27564293	0.14522247	-0.002884317647058824	-3.530235294117658E-4	1.3840750865051898E-4	1.0692363321799297E-4
796.2488	1172.7496	5535.0	0.27162576	0.15267558	-2.510731250000009E-4	4.658193750000008E-4	1.6457778262867644E-4	5.117768152573541E-5
800.4121	1174.706	5552.0	0.24861103	0.11484599	-0.0013538076470588226	-0.0022252700000000005	-6.486673659169539E-5	-1.5829937500000008E-4
804.3159	1176.658	5568.0	0.20514198	0.100415	-0.0027168156250000006	-9.019368749999994E-4	-8.518799862132362E-5	8.270832031250007E-5
808.76324	1178.5878	5585.0	0.19967723	0.0911091	-3.214558823529406E-4	-5.474058823529415E-4	1.4090351427335646E-4	2.0854764273356347E-5
814.5	1180.5	5602.0	0.25914228	0.09856722	0.003497944117647058	4.387129411764705E-4	2.2467058823529405E-4	5.8006989619377175E-5
820.5	1182.5	5618.0	0.3486417	0.11586482	0.00559371375	0.0010810999999999998	1.3098560202205885E-4	4.014919117647058E-5
826.2499	1184.0	5635.0	0.3996418	0.1165845	0.0030000058823529407	4.233411764705884E-5	-1.5257105103806229E-4	-6.110387543252594E-5
829.76807	1186.384	5652.0	0.33839	0.11411254	-0.0036030470588235275	-1.454094117647056E-4	-3.8841487889273345E-4	-1.1043737024221438E-5
834.8401	1188.28	5668.0	0.2659306	0.11150101	-0.0045287125000000004	-1.6322062500000005E-4	-5.785409007352956E-5	-1.113200827205903E-6
838.51263	1190.2563	5684.0	0.2178964	0.11344535	-0.0030021375000000017	1.2152125000000017E-4	9.541093749999992E-5	1.7796367187500014E-5
843.3485	1191.1743	5701.0	0.23756546	0.085498676	0.0011570035294117657	-0.0016439220000000004	2.4465535467128044E-4	-1.0384960294117651E-4
848.1016	1193.0508	5718.0	0.27817917	0.08879877	0.0023890417647058804	1.9412317647058842E-4	7.247283737024204E-5	1.0812030449826993E-4
853.1493	1196.0995	5734.0	0.29954442	0.12057198	0.0013353281250000001	0.0019858256249999998	-6.585710248161752E-5	1.1198140303308821E-4
857.95374	1197.9846	5751.0	0.29366755	0.1561718	-3.456982352941164E-4	0.00209410705882353	-9.888390354671273E-5	6.369496107266473E-6
863.83386	1200.9585	5767.0	0.32017645	0.1907737	0.0016568062500000001	0.0021626187499999994	1.2515653033088228E-4	4.2819806985293514E-6
868.5878	1203.7252	5784.0	0.33041677	0.18549402	6.023717647058838E-4	-3.1056941176470476E-4	-6.202555795847744E-5	-1.4548165657439437E-4
875.2821	1207.641	5803.0	0.3656763	0.20366779	0.0018557647368421045	9.565142105263146E-4	6.596805116506425E-5	6.668861169952733E-5
883.03906	1212.2793	5818.0	0.43687904	0.25424156	0.004746849333333332	0.003371584666666666	1.927389730994152E-4	1.6100469707602341E-4
890.88416	1215.4421	5834.0	0.50833267	0.28187838	0.004465851875000003	0.0017273012500000004	-1.756234114583309E-5	-1.0276771354166659E-4
898.64374	1220.3219	5850.0	0.53506756	0.28706878	0.0016709306249999972	3.2440000000000246E-4	-1.7468257812500035E-4	-8.768132812499987E-5
908.03973	1225.8239	5867.0	0.5685113	0.30999675	0.001967278823529415	0.0013487041176470566	1.7432246972318696E-5	6.025318339100319E-5
916.1643	1230.0822	5884.0	0.55285764	0.3159041	-9.208035294117655E-4	3.474911764705902E-4	-1.6988719723183416E-4	-5.889487889273332E-5
923.8349	1235.3762	5901.0	0.51881194	0.31944984	-0.0020026882352941217	2.0857294117646846E-4	-6.364027681660919E-5	-8.171660899654221E-6
929.2454	1238.8303	5917.0	0.4171923	0.28409153	-0.006351227499999997	-0.0022098943750000002	-2.717837040441172E-4	-1.511542072610293E-4
932.6794	1241.3397	5934.0	0.25184205	0.189087	-0.009726485294117649	-0.005588501764705881	-1.9854457612456772E-4	-1.9874161115916947E-4
936.6764	1245.6764	5951.0	0.13849612	0.16868848	-0.0066674076470588225	-0.0011999129411764708	1.7994574394463684E-4	2.581522837370241E-4
939.59515	1248.5952	5967.0	0.10006075	0.16292341	-0.0024022106249999998	-3.603168750000007E-4	2.665748138786764E-4	5.247475413602938E-5
941.17017	1251.1702	5984.0	0.07448172	0.15765896	-0.001504648823529412	-3.096735294117649E-4	5.279775302768164E-5	2.9790203287197512E-6
944.1584	1253.1583	6000.0	0.10544128	0.14162935	0.0019349724999999998	-0.001001850625	2.1497633272058825E-4	-4.326106847426469E-5
946.0628	1256.0627	6017.0	0.10609081	0.1328957	3.820764705882326E-5	-5.137441176470578E-4	-1.1157440311418685E-4	2.871214749134954E-5
948.01965	1258.0197	6033.0	0.10062132	0.110637136	-3.418431249999996E-4	-0.0013911602500000005	-2.3753173253676428E-5	-5.483850827205892E-5
949.9233	1260.8466	6050.0	0.10249694	0.12495493	1.1033058823529379E-4	8.422231764705887E-4	2.6598453719723137E-5	1.3137549567474055E-4
951.86017	1263.7203	6066.0	0.10314878	0.15975423	4.074000000000005E-5	0.0021749562499999995	-4.349411764705859E-6	8.329581709558818E-5
953.0	1266.5975	6083.0	0.09157299	0.1778657	-6.809288235294111E-4	0.0010653805882352935	-4.245110726643595E-5	-6.526915657439447E-5
954.0	1269.5509	6099.0	0.06847242	0.19242266	-0.001443785625	9.098100000000005E-4	-4.767855009191181E-5	-9.723161764705812E-6
955.0	1272.4568	6116.0	0.040871616	0.19181377	-0.0016235767058823533	-3.581705882352946E-5	-1.0575945934256071E-5	-5.5625121107266465E-5
955.0	1274.6743	6133.0	0.0066080773	0.16766529	-0.0020155022764705884	-0.0014204988235294118	-2.305444532871971E-5	-8.145186851211073E-5
956.0	1277.578	6151.0	0.0053323545	0.15714043	-7.08734888888889E-5	-5.847144444444443E-4	1.0803493264342774E-4	4.6432465504720415E-5
956.0	1279.5547	6166.0	0.008242698	0.13707772	1.940229E-4	-0.0013375140000000008	1.765975925925926E-5	-5.01866370370371E-5
954.5	1281.5	6183.0	-0.038564436	0.11443723	-0.0027533608235294116	-0.001331793529411764	-1.7337551314878892E-4	3.364982698962856E-7
955.0	1283.4525	6199.0	-0.04899474	0.10226759	-6.518940000000001E-4	-7.606024999999997E-4	1.3134167647058822E-4	3.5699439338235264E-5
955.0	1284.5	6215.0	-0.039395325	0.097529344	5.999634375E-4	-2.961403750000001E-4	7.824108984375E-5	2.9028882812499976E-5
953.6781	1285.0	6232.0	-0.046302285	0.03707204	-4.0629176470588214E-4	-0.0035563120000000003	-5.919148248269895E-5	-1.9177480147058824E-4
954.0	1286.5	6249.0	-0.024630688	0.043363366	0.0012747998235294116	3.70078E-4	9.888774048442905E-5	2.3096411764705882E-4
954.0	1288.1876	6265.0	-0.003396143	0.050892334	0.0013271590625	4.705604999999998E-4	3.2724524356617758E-6	6.28015624999999E-6
952.8878	1289.0	6299.0	-0.011925237	0.042908452	-2.5085570588235297E-4	-2.3482005882352933E-4	-4.64121990700692E-5	-2.0746487024221446E-5
953.0	1290.5	6315.0	-0.02354891	0.038927265	-7.264795625E-4	-2.488241874999998E-4	-2.9726491038602936E-5	-8.752580422794056E-7
953.0	1291.4772	6332.0	-0.02282871	0.048833847	4.236470588235298E-5	5.827401176470586E-4	4.522613343425605E-5	4.8915547361591675E-5
951.5315	1292.4685	6348.0	-0.0389047	0.07020085	-0.0010047493750000001	0.0013354376874999997	-6.544463005514707E-5	4.704359811580882E-5
952.0	1293.4192	6365.0	-0.020901026	0.07166813	0.0010590396470588235	8.631058823529419E-5	1.2139935423875432E-4	-7.347806466262973E-5
951.0	1294.8129	6385.0	-0.033374395	0.062328238	-6.236684500000001E-4	-4.6699459999999975E-4	-8.413540485294118E-5	-2.7665259411764697E-5
950.3007	1296.0	6399.0	-0.041221637	0.07835013	-5.605172857142855E-4	0.0011444208571428573	4.510797448979614E-6	1.1510110408163266E-4
949.30817	1298.6918	6414.0	-0.04701735	0.12704739	-3.8638086666666673E-4	0.0032464840000000004	1.1609094603174587E-5	1.4013754285714287E-4
947.3785	1301.243	6431.0	-0.104866005	0.16650857	-0.0034028620588235294	0.0023212458823529403	-1.7744007012687426E-4	-5.4425771626297656E-5
944.8849	1305.1151	6448.0	-0.14577234	0.22211744	-0.002406255	0.0032711100000000003	5.86239446366782E-5	5.5874359861591766E-5
941.9785	1310.5322	6465.0	-0.19079998	0.30479062	-0.0026486847058823535	0.004863128235294119	-1.4260570934256094E-5	9.364813148788932E-5
936.6734	1316.3267	6482.0	-0.27554914	0.38887644	-0.004985244705882354	0.004946224705882352	-1.3744470588235297E-4	4.888027681660755E-6
930.9143	1322.0857	6498.0	-0.3720021	0.41952926	-0.0060283099999999985	0.0019158012500000016	-6.519158088235278E-5	-1.8940146599264688E-4
924.98016	1329.0198	6515.0	-0.43045506	0.4527909	-0.0034384094117647056	0.0019565670588235283	1.5234709342560546E-4	2.397988754325101E-6
919.1669	1337.1108	6531.0	-0.43792278	0.48086333	-4.667325000000007E-4	0.0017545268749999988	1.8572980698529406E-4	-1.262751148897059E-5
912.45654	1343.7246	6548.0	-0.43015373	0.46817002	4.5700294117647055E-4	-7.466652941176446E-4	5.43373788927336E-5	-1.4712895112456727E-4
905.5352	1351.4647	6565.0	-0.4140864	0.48168388	9.451370588235289E-4	7.949329411764699E-4	2.871377162629755E-5	9.068224913494791E-5
898.89374	1358.1063	6581.0	-0.42394665	0.4470389	-6.162656249999975E-4	-0.0021653112499999995	-9.75876677389704E-5	-1.8501526194852934E-4
892.0867	1362.9423	6597.0	-0.43857053	0.37806365	-9.139925000000021E-4	-0.004310953125000003	-1.860792968750029E-5	-1.341026171875002E-4
886.19604	1368.804	6614.0	-0.40633702	0.30739614	0.001896088823529413	-0.004156912352941176	1.6529890138408323E-4	9.061221885813344E-6
881.21094	1372.7891	6631.0	-0.34235176	0.2447334	0.003763838823529411	-0.0036860435294117644	1.0986764705882342E-4	2.769816608996538E-5
876.51514	1376.6566	6647.0	-0.26000574	0.19399606	0.005146626250000001	-0.0031710837499999995	8.642421415441188E-5	3.2184986213235306E-5
870.6525	1380.565	6664.0	-0.2553515	0.18511045	2.737788235294104E-4	-5.226829411764699E-4	-2.8663808391003477E-4	1.557882828719723E-4
863.1167	1383.7208	6681.0	-0.34016168	0.18369281	-0.00498883411764706	-8.339058823529398E-5	-3.0956546712802765E-4	2.584072664359858E-5
855.44354	1386.6392	6697.0	-0.46032193	0.15579543	-0.007510015624999998	-0.00174358625	-1.5757384420955864E-4	-1.0376222886029412E-4
848.0	1390.0	6714.0	-0.5412192	0.1697089	-0.004758662941176472	8.184394117647049E-4	1.6184427551903095E-4	1.5070739186851206E-4
838.7631	1391.0	6732.0	-0.5679698	0.11782384	-0.0014861444444444422	-0.002882503333333333	1.8180658315177943E-4	-2.0560793028322433E-4
831.0869	1392.4783	6754.0	-0.53733766	0.061037373	0.0013923699999999963	-0.0025812030454545453	1.3084156565656537E-4	1.3695467630853984E-5
823.35443	1393.4114	6770.0	-0.49104357	0.029370861	0.002893380625000004	-0.0019791569999999996	9.381316406250049E-5	3.7627877840909105E-5
815.88873	1395.0	6787.0	-0.46327943	0.030632216	0.0016331847058823526	7.41973529411764E-5	-7.412917171280303E-5	1.2078555017301036E-4
809.11426	1396.0	6803.0	-0.4167738	0.047953896	0.0029066018749999978	0.0010826050000000002	7.958857306985283E-5	6.302547794117649E-5
802.1029	1397.2242	6816.0	-0.38905454	0.06595925	0.002132250769230771	0.0013850272307692304	-5.95654696745559E-5	2.3263248520710017E-5
793.0169	1398.0	6830.0	-0.4501702	0.059834212	-0.004365404285714287	-4.375027142857142E-4	-4.641182182103613E-4	-1.3018071036106747E-4
785.49677	1399.0	6846.0	-0.49348238	0.058391415	-0.0027070112499999986	-9.017481249999973E-5	1.0364956473214303E-4	2.1707993861607156E-5
776.8569	1401.0358	6863.0	-0.53968847	0.07735084	-0.002718005294117646	0.0011152602941176472	-6.467084775086657E-7	7.090794744809688E-5
768.04724	1401.9882	6879.0	-0.56106955	0.079831116	-0.0013363175000000033	1.5501724999999935E-4	8.635548713235267E-5	-6.001519025735299E-5
759.45135	1403.0	6896.0	-0.5292801	0.08010942	0.0018699676470588233	1.6370823529412176E-5	1.886050086505192E-4	-8.155672145328657E-6
751.45074	1404.0	6913.0	-0.50782055	0.07316881	0.0012623264705882349	-4.0827117647058823E-4	-3.574359861591697E-5	-2.497894117647061E-5
742.6933	1406.8613	6929.0	-0.50299346	0.09566229	3.016931250000021E-4	0.0014058424999999998	-6.0039584099264546E-5	1.1338210477941174E-4
733.92194	1407.7695	6946.0	-0.5165284	0.10439948	-7.961729411764704E-4	5.139523529411769E-4	-6.458035683391015E-5	-5.2464126297577815E-5
724.43646	1409.7128	6962.0	-0.5430359	0.118039496	-0.001656718750000001	8.525009999999994E-4	-5.378411305147067E-5	2.115929044117641E-5
714.64496	1411.671	6979.0	-0.5864807	0.12175578	-0.0025555764705882324	2.186049411764706E-4	-5.287398356401361E-5	-3.728800346020758E-5
704.79474	1414.2821	6995.0	-0.62157995	0.12773433	-0.0021937031250000016	3.736593750000008E-4	2.261708409926442E-5	9.690902113970639E-6
694.11615	1417.5768	7012.0	-0.64177656	0.178597	-0.0011880358823529447	0.002991921764705882	5.915689662629747E-5	1.5401543468858127E-4
684.5	1419.5	7029.0	-0.64548707	0.19985014	-2.1826529411764708E-4	0.001250184705882353	5.704532871972339E-5	-1.0245512110726642E-4
675.82153	1423.8713	7045.0	-0.5744615	0.21629554	0.004439098125000006	0.0010278375	2.910852136948533E-4	-1.3896700367647073E-5
666.1427	1426.7429	7062.0	-0.54634666	0.21167846	0.0016538141176470572	-2.7159294117647033E-4	-1.6384023572664405E-4	-7.643708477508649E-5
656.37616	1428.3247	7079.0	-0.549541	0.16224125	-1.8790235294117424E-4	-0.002908071176470589	-1.0833626297577832E-4	-1.550869550173011E-4
644.8582	1432.4567	7095.0	-0.6311652	0.17794147	-0.005101512500000002	9.812637499999992E-4	-3.0710063419117677E-4	2.4308343290441176E-4
630.7662	1435.1763	7112.0	-0.78031087	0.18614599	-0.008773274705882354	4.82618823529413E-4	-2.1598601211072655E-4	-2.933205449826977E-5
620.0898	1439.3033	7128.0	-0.7936276	0.21033993	-8.322956249999999E-4	0.0015121212499999998	4.963111925551471E-4	6.434390165441167E-5
610.51215	1443.1952	7145.0	-0.70412666	0.25102165	0.005264761176470587	0.002393042352941175	3.586504000865051E-4	5.181888840830443E-5
597.80505	1448.0557	7161.0	-0.6684655	0.28720203	0.002228822499999998	0.0022612737500000007	-1.897461672794118E-4	-8.2355376838234E-6
583.32153	1453.8794	7179.0	-0.72870064	0.32819167	-0.0033463966666666648	0.002277202222222222	-3.097343981481479E-4	8.849151234567269E-7
569.8053	1458.7699	7195.0	-0.8595982	0.3711963	-0.008181097499999998	0.0026877893749999993	-3.0216880208333336E-4	2.566169704861109E-5
554.25525	1463.6862	7211.0	-0.980746	0.3433984	-0.007571737500000002	-0.0017373687499999992	3.808499999999977E-5	-2.765723828124999E-4
539.64404	1468.3834	7228.0	-0.98052543	0.29651058	1.29747058823515E-5	-0.0027581070588235277	4.4615954152249135E-4	-6.00434299307958E-5
524.06946	1474.224	7245.0	-0.9502616	0.29471827	0.0017802252941176466	-1.0543000000000112E-4	1.0395591695501736E-4	1.5603982698961922E-4
509.0402	1479.1256	7261.0	-0.9502384	0.30305764	1.4500000000000624E-6	5.212106250000008E-4	-1.111734558823529E-4	3.916503906250012E-5
496.10663	1483.835	7278.0	-0.88241726	0.31395245	0.003989478823529415	6.408711764705868E-4	2.3458993079584795E-4	7.038855968858003E-6
483.48373	1489.7582	7294.0	-0.7762583	0.32262322	0.0066349350000000015	5.419231249999996E-4	1.6534101102941165E-4	-6.1842532169117E-6
472.49564	1495.5026	7311.0	-0.67328095	0.33842093	0.006057491176470586	9.292770588235306E-4	-3.3967283737024424E-5	2.2785525519031235E-5
462.8405	1501.2957	7328.0	-0.5534699	0.35824665	0.007047708823529414	0.0011662188235294112	5.824809688581337E-5	1.39377508650518E-5
450.729	1505.757	7344.0	-0.56505936	0.34632218	-7.243412500000032E-4	-7.452793750000013E-4	-4.8575312959558856E-4	-1.1946863740808828E-4
437.30112	1513.1566	7361.0	-0.6684615	0.36433658	-0.006082478823529414	0.0010596705882352966	-3.1518456314878887E-4	1.0617352724913517E-4
423.97876	1518.8662	7378.0	-0.8048543	0.36495167	-0.00802310588235294	3.618176470588146E-5	-1.1415453287197213E-4	-6.020522491349501E-5
410.25424	1524.9976	7394.0	-0.89514697	0.3696984	-0.005643291874999998	2.9667062499999855E-4	1.4873837545955888E-4	1.628055376838232E-5
394.35718	1531.8214	7411.0	-0.954797	0.3962228	-0.0035088252941176483	0.001560258823529412	1.2555685769896174E-4	7.432871756055372E-5
379.05185	1538.4741	7427.0	-0.973205	0.4162171	-0.0011504999999999987	0.0012496437500000013	1.473953308823531E-4	-1.9413442095588164E-5
363.84	1545.08	7443.0	-0.9763829	0.4211682	-1.9861875000000417E-4	3.0944374999999913E-4	5.949257812499966E-5	-5.8762500000000134E-5
350.29474	1551.8527	7460.0	-0.94885474	0.4468156	0.001619303529411766	0.0015086705882352933	1.069366046712806E-4	7.054275519031143E-5
339.3584	1556.8567	7477.0	-0.77636105	0.38227096	0.010146687647058825	-0.003796743529411764	5.01610830449827E-4	-3.120831833910034E-4
330.59146	1561.7042	7493.0	-0.5512112	0.300819	0.014071865624999999	-0.005090747499999999	2.453236236213234E-4	-8.087524816176471E-5
321.72498	1565.6376	7510.0	-0.40696153	0.22070795	0.008485274705882354	-0.004712414705882352	-3.286229952422144E-4	2.2254870242214527E-5
312.922	1570.539	7527.0	-0.37322915	0.20043036	0.0019842576470588237	-0.0011927994117647066	-3.8241276816609E-4	2.0703619377162623E-4
304.10233	1574.4489	7543.0	-0.42598304	0.21212244	-0.003297118124999998	7.307549999999996E-4	-3.3008598575367637E-4	1.2022215073529414E-4
295.67438	1578.3302	7560.0	-0.4795467	0.22877383	-0.0031508035294117655	9.794935294117656E-4	8.606740916954861E-6	1.463167820069212E-5
288.2233	1582.1844	7577.0	-0.48868555	0.22165261	-5.375794117647078E-4	-4.1889529411764774E-4	1.5371906574394457E-4	-8.22581660899655E-5
280.8812	1586.0594	7593.0	-0.43347138	0.21725848	0.0034508856250000004	-2.7463312499999976E-4	2.492790647977943E-4	9.016385569852999E-6
273.17914	1589.9104	7610.0	-0.4153135	0.21638978	0.001068110588235295	-5.11E-5	-1.4016323745674736E-4	1.3149007352941163E-5
263.69122	1593.9235	7626.0	-0.46584222	0.23443653	-0.003158044999999998	0.001127921875	-2.6413472426470584E-4	7.368886718750001E-5
251.72946	1599.9731	7643.0	-0.6133221	0.2941098	-0.00867528705882353	0.003510192352941175	-3.245436505190313E-4	1.4013355752595148E-4
239.14722	1605.7941	7660.0	-0.7929678	0.36284655	-0.01056739411764706	0.004043338235294118	-1.1130041522491353E-4	3.1361522491349584E-5
224.15034	1611.9248	7676.0	-0.9364603	0.39882684	-0.008968281250000001	0.0022487681250000016	9.994455422794113E-5	-1.1216063189338227E-4
208.5614	1618.5394	7693.0	-1.0408745	0.43757814	-0.006142011764705877	0.002279488235294117	1.6625114619377203E-4	1.8070653114185623E-6
196.57484	1626.2834	7709.0	-0.9569515	0.4635039	0.005245187499999998	0.0016203600000000012	7.116999540441172E-4	-4.1195514705882246E-5
184.75818	1633.1613	7726.0	-0.7964415	0.46245617	0.00944176470588235	-6.163117647058968E-5	2.468574826989618E-4	-9.894065743944652E-5
173.03806	1638.9772	7742.0	-0.6837492	0.43960324	0.007043268750000005	-0.0014283081249999996	-1.4990599724264652E-4	-8.541730928308813E-5
163.26788	1644.7991	7759.0	-0.56687844	0.3627924	0.006874750588235292	-0.004518284705882353	-9.912833044983121E-6	-1.8176332828719725E-4
154.72128	1650.5673	7776.0	-0.4907702	0.32157952	0.004476955294117646	-0.00242428705882353	-1.4104678200692032E-4	1.2317633217993074E-4
148.52446	1655.6504	7793.0	-0.39599305	0.2970172	0.005575126470588234	-0.001444842352941178	6.459830449826985E-5	5.7614394463667765E-5
143.48672	1659.5133	7809.0	-0.25458494	0.2573309	0.008838006875000002	-0.0024803937500000005	2.039300252757355E-4	-6.47219623161764E-5
139.2824	1663.4352	7826.0	-0.1706266	0.21415329	0.00493872588235294	-0.0025398594117647046	-2.293694701557095E-4	-3.4979801038061235E-6
136.35823	1667.2836	7842.0	-0.11268534	0.18124706	0.0036213287499999997	-0.0020566393750000005	-8.23373207720588E-5	3.0201252297794003E-5
134.39334	1670.2134	7859.0	-0.056284193	0.16152817	0.0033177145294117642	-0.0011599347058823522	-1.7859660034602084E-5	5.2747333477508725E-5
131.46811	1674.0638	7875.0	-0.06704162	0.18207428	-6.723391874999996E-4	0.0012841318750000004	-2.4937835730698524E-4	1.5275416130514704E-4
129.5	1678.0	7892.0	-0.07916081	0.21151848	-7.128935294117648E-4	0.0017320117647058825	-2.385549524221484E-6	2.634587586505189E-5
127.55708	1682.8859	7909.0	-0.09482641	0.26214555	-9.215058823529412E-4	0.00297806294117647	-1.2271314878892732E-5	7.329712802768162E-5
125.61348	1689.1595	7925.0	-0.10547187	0.34255826	-6.653412499999997E-4	0.005025794375	1.6010289522058845E-5	1.279832146139706E-4
124.72946	1695.8116	7942.0	-0.071269594	0.42634195	0.0020118985882352936	0.004928452352941178	1.5748469636678197E-4	-5.726001297577767E-6
125.0	1702.8608	7958.0	-0.009654607	0.4600155	0.0038509366875	0.002104596875	1.1493988120404416E-4	-1.7649096737132363E-4
125.0	1710.7692	7975.0	0.02819361	0.49870408	0.002226365705882353	0.0022757988235294103	-9.556299891868512E-5	1.007070285467121E-5
125.0	1717.4073	7992.0	0.046869587	0.47761428	0.001098586882352941	-0.0012405764705882348	-6.633993079584776E-5	-2.0684560553633206E-4
125.0	1724.24	8008.0	0.033554878	0.43636915	-8.321693124999996E-4	-0.002577820625000001	-1.206722621783088E-4	-8.35777596507354E-5
125.0	1730.0021	8025.0	0.010891322	0.38946468	-0.0013331503529411765	-0.0027590864705882337	-2.946947296712805E-5	-1.0662696799307799E-5
125.0	1735.8535	8041.0	-0.0028389432	0.34706944	-8.581415750000001E-4	-0.0026497025	2.9688048621323525E-5	6.836498161764607E-6
126.873146	1741.6194	8058.0	0.04307492	0.31694275	0.002700815482352941	-0.0017721582352941184	2.0935041513840832E-4	5.162025086505186E-5
127.79378	1748.1752	8074.0	0.085970625	0.32848704	0.0026809815624999995	7.215181250000008E-4	-1.2396199908088477E-6	1.5585477251838246E-4
130.54088	1755.0818	8091.0	0.14063205	0.37648895	0.0032153779411764716	0.002823641764705881	3.1435081098616E-5	1.2365433174740473E-4
132.7265	1762.906	8107.0	0.18552132	0.4560728	0.002805579374999999	0.004973990625000001	-2.5612410386029546E-5	1.3439680376838248E-4
136.33795	1770.6759	8124.0	0.2145073	0.50526476	0.0017050576470588248	0.0028936447058823516	-6.473657223183377E-5	-1.223732893598617E-4
140.17252	1778.345	8141.0	0.2479324	0.5127083	0.0019661823529411758	4.378552941176486E-4	1.5360276816608883E-5	-1.4445820069204136E-4
145.5	1786.0	8158.0	0.3139032	0.4981432	0.003880635294117647	-8.56770588235294E-4	1.1261487889273359E-4	-7.615446366782015E-5
152.02455	1794.0245	8174.0	0.38157988	0.4810568	0.004229792499999999	-0.0010679	2.1822325367647032E-5	-1.3195588235294131E-5
158.20493	1800.2048	8191.0	0.45242304	0.4344805	0.004167244705882354	-0.0027397823529411772	-3.6792820069203164E-6	-9.834602076124572E-5
166.59097	1807.1931	8207.0	0.5008659	0.40111402	0.0030276787499999985	-0.0020854049999999985	-7.122287224264721E-5	4.089858455882367E-5
176.60626	1812.9639	8224.0	0.5894021	0.34741953	0.0052080117647058865	-0.003158499411764708	1.282548832179934E-4	-6.312320069204175E-5
185.3615	1820.0891	8241.0	0.61908585	0.34563863	0.0017461029411764712	-1.0475882352941025E-4	-2.036416955017303E-4	1.796317993079587E-4
195.02686	1826.8215	8257.0	0.6358973	0.38750616	0.0010507156249999969	0.002616720624999999	-4.3461707261029645E-5	1.700924655330881E-4
203.58942	1832.3538	8274.0	0.5982111	0.38895863	-0.0022168352941176472	8.543941176470818E-5	-1.9220887759515554E-4	-1.4889889489619356E-4
213.58708	1839.2935	8290.0	0.5641353	0.39835775	-0.0021297374999999993	5.874449999999989E-4	5.443612132352994E-6	3.1375349264705675E-5
224.9643	1845.9785	8307.0	0.6331667	0.40386105	0.004060670588235292	3.2372352941176404E-4	3.6414165224913476E-4	-1.5513027681660877E-5
237.46695	1851.7715	8323.0	0.73548585	0.3776514	0.006394946875000002	-0.0016381031249999983	1.4589226792279436E-4	-1.2261416590073515E-4
248.43953	1857.8132	8340.0	0.7793458	0.3718457	0.002579997058823528	-3.415117647058838E-4	-2.2440881271626315E-4	7.627008001730086E-5
257.3715	1863.5286	8357.0	0.7005365	0.33714384	-0.004635841176470586	-0.0020412858823529428	-4.2446107266435966E-4	-9.998671280276817E-5
265.8779	1868.3267	8373.0	0.5287049	0.2902193	-0.010739474999999998	-0.0029327837499999974	-3.8147711397058825E-4	-5.571861672794092E-5
274.56912	1872.4277	8390.0	0.4405627	0.25690663	-0.005184835294117651	-0.001959568823529411	3.2674351211072633E-4	5.724793685121097E-5
283.45746	1876.383	8406.0	0.4287868	0.21559615	-7.359937499999969E-4	-0.0025819050000000024	2.7805259650735337E-4	-3.8896011029411964E-5
291.4869	1879.2434	8423.0	0.47810954	0.16535562	0.0029013376470588222	-0.0029553252941176456	2.1396067041522466E-4	-2.196589965397901E-5
299.241	1882.1206	8440.0	0.48811325	0.13278516	5.884535294117646E-4	-0.0019159094117647056	-1.3605200692041517E-4	6.114211072664353E-5
307.0	1884.5	8456.0	0.45826754	0.12443774	-0.0018653568750000016	-5.217137500000005E-4	-1.5336315027573538E-4	8.713722886029407E-5
313.7154	1886.429	8473.0	0.40622535	0.10278588	-0.0030613052941176463	-0.0012736388235294123	-7.034990700692028E-5	-4.423088667820069E-5
320.00983	1889.6731	8489.0	0.37763432	0.117969856	-0.0017869393749999976	9.489985000000001E-4	7.964786994485304E-5	1.3891483272058828E-4
327.16916	1892.2922	8506.0	0.37568805	0.15825817	-1.1448647058823692E-4	0.002369900823529412	9.83795826124565E-5	8.358248961937717E-5
333.98788	1895.2471	8523.0	0.38328427	0.18439238	4.4683647058823455E-4	0.0015373064705882348	3.301899653979244E-5	-4.8976138408304545E-5
341.8596	1898.4297	8539.0	0.43677586	0.19515035	0.003343224375000002	6.723731250000003E-4	1.8102424402573547E-4	-5.4058334099264655E-5
351.61737	1900.1235	8556.0	0.5376455	0.15473704	0.005933508235294116	-0.002377253529411765	1.5236963884083024E-4	-1.793898032006921E-4
362.29318	1903.1172	8572.0	0.6559973	0.13405174	0.0073969875000000004	-0.0012928312499999994	9.146745404411776E-5	6.777639246323535E-5
372.118	1906.0471	8589.0	0.686002	0.15872267	0.0017649823529411763	0.0014512311764705887	-3.31294420415225E-4	1.6141543685121106E-4
382.75018	1909.9167	8606.0	0.68811333	0.201713	1.2419588235293923E-4	0.00252884294117647	-9.651685121107276E-5	6.338892733564008E-5
390.72665	1912.8633	8623.0	0.6050765	0.22560129	-0.0048845194117647026	0.0014051935294117652	-2.9463031141868483E-4	-6.609702422145323E-5
399.35474	1915.6775	8639.0	0.51006764	0.21479857	-0.005938053749999998	-6.75170000000001E-4	-6.584589613970598E-5	-1.3002272058823539E-4
408.90228	1919.561	8655.0	0.49217072	0.1999462	-0.0011185575000000024	-9.282731250000002E-4	3.0121851562499974E-4	-1.5818945312499953E-5
418.01505	1922.5076	8672.0	0.52290064	0.1950376	0.0018076423529411777	-2.8874117647058735E-4	1.7212940311418708E-4	3.7619526384083104E-5
427.49954	1925.3999	8688.0	0.5480984	0.18478431	0.0015748599999999974	-6.408306249999999E-4	-1.4548897058823772E-5	-2.2005590533088284E-5
437.21683	1927.6433	8705.0	0.59738487	0.16861494	0.0028992041176470573	-9.511394117647068E-4	7.790259515570941E-5	-1.8253458044982758E-5
446.92108	1929.5842	8721.0	0.5935515	0.11944535	-2.395856249999967E-4	-0.003073099374999999	-1.9617435891544087E-4	-1.3262249770220577E-4
454.9377	1931.4844	8738.0	0.5550557	0.086664625	-0.00226445882352941	-0.0019282779411764711	-1.1911018814878902E-4	6.734243728373694E-5
461.34854	1933.4495	8755.0	0.4624239	0.08966468	-0.005448929411764708	1.7647382352941186E-4	-1.8732179930795872E-4	1.2380892733564018E-4
468.29095	1934.4304	8772.0	0.36523947	0.0674531	-0.005716731176470587	-0.0013065635294117644	-1.5753044982698772E-5	-8.723749134948095E-5
475.3733	1935.3433	8788.0	0.3256603	0.050325584	-0.002473698125	-0.0010704697500000001	2.0268956571691172E-4	1.4755861213235265E-5
483.1533	1936.2883	8805.0	0.38098258	0.03564418	0.0032542517647058825	-8.636120000000001E-4	3.3693822880622836E-4	1.216810294117647E-5
491.88174	1937.2205	8821.0	0.49278766	0.03753028	0.0069878175	1.178812500000001E-4	2.3334785845588235E-4	6.134332812500002E-5
499.44144	1938.1104	8838.0	0.52626836	0.051550407	0.0019694529411764692	8.247133529411765E-4	-2.9519791522491357E-4	4.157835899653979E-5
506.29987	1938.0	8854.0	0.4774621	0.035300933	-0.0030503912499999994	-0.001015592125	-3.137402619485293E-4	-1.1501909237132354E-4
513.0339	1939.0	8871.0	0.40624687	0.032473117	-0.0041891311764705895	-1.6634211764705864E-4	-6.698470155709353E-5	4.995588278546714E-5
519.00226	1939.0	8888.0	0.3520847	0.011923865	-0.0031860100000000004	-0.001208779529411765	5.900712802768171E-5	-6.131984775086507E-5
522.8369	1939.0	8904.0	0.2789997	-0.0057574674	-0.004567812499999997	-0.001105083275	-8.63626562499998E-5	6.481015900735313E-6
524.8444	1939.0	8921.0	0.16118705	-0.014651146	-0.006930155882352942	-5.231575647058823E-4	-1.3896137543252616E-4	3.423092413494809E-5
526.7984	1938.0	8939.0	0.04223162	-0.043065142	-0.006608635	-0.0015785553333333333	1.7862271241830116E-5	-5.863320936819172E-5
527.857	1937.1431	8954.0	-0.023425512	-0.066852815	-0.004377142133333333	-0.0015858448666666663	1.4876619111111114E-4	-4.85968888888864E-7
528.4628	1936.5371	8971.0	-0.020389203	-0.072769344	1.7860641176470574E-4	-3.4803111764705903E-4	2.6798520853517875E-4	7.281257347174159E-5
529.0	1936.0	9004.0	-0.007965023	-0.048122153	3.764903030303031E-4	7.468845757575757E-4	5.996481553502951E-6	3.317926343650408E-5
530.0	1935.0	9037.0	0.0034333388	-0.019186739	3.45404903030303E-4	8.768307272727273E-4	-9.419818181818216E-7	3.937762167125806E-6
532.7221	1934.0	9054.0	0.082283825	-0.034183063	0.004638263894117647	-8.821367058823528E-4	2.5252111712278496E-4	-1.0346867253853412E-4
532.0	1934.0	9062.0	0.082283825	-0.034183063	0.0	0.0	-5.797829867647059E-4	1.102670882352941E-4
