# Supplementary material for: Finger drawing on smartphone screens enables early Parkinson’s disease detection through hybrid 1D-CNN and BiGRU deep learning architecture
Source: PLoS One. 2025 Jul 14;20(7):e0327733. doi: 10.1371/journal.pone.0327733 (PMC12258557; doi:10.1371/journal.pone.0327733)
Supplement: S2 File — (ZIP) [file pone.0327733.s002.zip › Dataset/Wavy/healthy/043_HC_WAVE_R.txt]

548.5094	138.93866	0.0	0.0	0.0	0.0	0.0	0.0	0.0
565.3801	140.82	17.0	1.0772133	0.11310734	0.06336548823529412	0.00665337294117647	0.0037273816608996537	3.9137487889273354E-4
580.9303	144.48257	34.0	0.9563554	0.24605702	-0.007109288235294116	0.007820569411764705	-0.00414557508650519	6.865861591695499E-5
593.7036	147.61728	50.0	0.7835333	0.25510195	-0.010801381249999999	5.653081250000021E-4	-2.3075581341911768E-4	-4.5345383042279393E-4
603.47174	150.98868	67.0	0.5791128	0.23312663	-0.012024735294117647	-0.0012926658823529424	-7.196200259515578E-5	-1.0929258866782027E-4
608.5	154.5	83.0	0.5032793	0.27928397	-0.00473959375	0.0028848337499999994	4.5532134650735293E-4	2.610937270220589E-4
610.8402	154.28006	100.0	0.042698603	0.11232679	-0.027092982176470586	-0.009821010588235294	-0.0013149052015570934	-7.474026081314879E-4
624.2445	158.31113	116.0	0.16713537	0.09247977	0.0077772979375	-0.0012404387499999996	0.0021793925071231617	5.362857398897059E-4
640.1792	164.05972	133.0	0.6499008	0.22059287	0.028397966470588232	0.007536064705882352	0.0012129805019463666	5.162649091695501E-4
657.0232	169.6337	150.0	1.1483967	0.35575247	0.029323288235294117	0.007950564705882353	5.443069204152266E-5	2.4382352941176517E-5
669.7152	174.57172	166.0	1.3025535	0.45345873	0.009634799999999999	0.006106641249999999	-0.0012305305147058824	-1.1524521599264709E-4
682.46484	180.04932	183.0	0.8900009	0.3626622	-0.024267799999999996	-0.005340972352941176	-0.0019942705882352936	-6.73389035467128E-4
696.7489	186.60666	200.0	0.75235593	0.35962832	-0.008096762941176469	-1.7846352941176404E-4	9.512374740484428E-4	3.036769896193772E-4
711.53577	190.88394	216.0	0.7627228	0.33141977	6.479293750000018E-4	-0.001763034375	5.465432697610294E-4	-9.903567784926475E-5
726.75836	198.0344	233.0	0.876141	0.3680804	0.006671658823529407	0.0021565076470588217	3.543370263840826E-4	2.305612954152248E-4
739.3522	204.5795	250.0	0.9070591	0.40055797	0.0018187117647058858	0.0019104452941176478	-2.854674740484424E-4	-1.4474256055363172E-5
751.4919	212.28107	266.0	0.78615475	0.43179628	-0.007556521875	0.0019523943749999995	-5.859521024816179E-4	2.6218175551469817E-6
765.6775	218.83875	283.0	0.737302	0.44793162	-0.0028736911764705884	9.491376470588234E-4	2.754606293252595E-4	-5.90151016435986E-5
778.1867	225.59335	299.0	0.74108136	0.44983238	2.3621000000000059E-4	1.1879750000000008E-4	1.943688235294118E-4	-5.1896259191176455E-5
791.50464	232.25232	316.0	0.78598475	0.4089289	0.0026413758823529403	-0.002406087058823529	1.4148034602076115E-4	-1.4852262110726642E-4
802.2572	237.95427999999998	333.0	0.7541183	0.3703749	-0.0018744970588235289	-0.002267882352941175	-2.656395847750864E-4	8.129688581314924E-6
811.5	243.5	349.0	0.59933573	0.32312435	-0.009673910625000004	-0.002953159375	-4.874633478860297E-4	-4.282981387867656E-5
825.10846	247.88812000000001	366.0	0.5926939	0.2778206	-3.906958823529388E-4	-0.002664926470588237	5.460714554498273E-4	1.6954876730103715E-5
840.1745	253.81543	383.0	0.75519747	0.2736727	0.009559033529411768	-2.4399411764705777E-4	5.852782006920416E-4	1.4240778546712818E-4
855.2114	259.45428	399.0	0.922895	0.3007514	0.010481095624999999	0.0016924187500000007	5.762888097426446E-5	1.2102580422794116E-4
866.9646	263.98822	416.0	0.9752983	0.31555384	0.003082547058823525	8.707317647058807E-4	-4.3520873918685135E-4	-4.833452854671294E-5
876.65356	268.86145	432.0	0.7742095	0.30313995	-0.012568049999999997	-7.758681249999989E-4	-9.7816231617647E-4	-1.0291249310661748E-4
885.13763	274.48254	449.0	0.48816276	0.294976	-0.01682627882352941	-4.80232352941175E-4	-2.5048404844290673E-4	1.7390339532871997E-5
894.74603	280.24762	466.0	0.38739622	0.3076798	-0.005927443529411762	7.472823529411757E-4	6.411079584775088E-4	7.220674740484416E-5
904.6118	286.61182	482.0	0.4567432	0.3615208	0.00433418625	0.0033650624999999983	6.413518612132351E-4	1.6361125919117642E-4
913.3045	292.3827	499.0	0.5398105	0.40403435	0.004886311764705879	0.00250079705882353	3.247797145328701E-5	-5.083914359861577E-5
920.3541	296.67706	515.0	0.5042893	0.3515976	-0.002220074999999995	-0.0032772968749999985	-4.4414917279411714E-4	-3.6113087086397054E-4
924.3984	302.59753	532.0	0.35183567	0.31294513	-0.008967860588235298	-0.0022736747058823524	-3.969285640138414E-4	5.9036598183390945E-5
929.2307	307.34613	549.0	0.20787118	0.27887383	-0.008468499411764707	-0.0020041941176470604	2.9374186851211285E-5	1.585179930795835E-5
932.9661	310.96613	565.0	0.12835263	0.2403672	-0.004969909375	-0.002406664374999999	2.1866187729779418E-4	-2.515439108455867E-5
935.72064	316.581	581.0	0.09870783	0.26179063	-0.0018528	0.0013389643750000013	1.9481933593749998E-4	2.3410179687500003E-4
939.50037	321.25055	598.0	0.13472784	0.28078535	0.0021188241176470584	0.0011173364705882333	2.3362494809688582E-4	-1.303693555363341E-5
943.34424	327.01636	615.0	0.18703347	0.3128221	0.0030768017647058834	0.0018845147058823531	5.635162629757794E-5	4.5128131487889396E-5
945.5	331.0	631.0	0.18395549	0.32487842	-1.923737500000005E-4	7.535200000000006E-4	-2.0432346966911774E-4	-7.068716911764703E-5
947.41534	335.83075	648.0	0.14015843	0.29665682	-0.0025762976470588236	-0.0016600941176470596	-1.4023081747404842E-4	-1.4197730103806237E-4
948.0	341.98352	664.0	0.060656827	0.2940145	-0.0049688501875	-1.651449999999985E-4	-1.4953453377757354E-4	9.343431985294132E-5
949.0	346.32007	681.0	-0.001927812	0.30206642	-0.003681449352941176	4.736423529411759E-4	7.572946085640141E-5	3.7575726643598494E-5
950.0483	351.0965	698.0	-0.0064458107	0.29383498	-2.657646294117647E-4	-4.8420235294117524E-4	2.009226307958477E-4	-5.634380622837359E-5
950.9257	355.8515	714.0	0.016942611	0.29578412	0.0014617763562500001	1.2182124999999752E-4	1.0797131160386031E-4	3.7876475183823294E-5
952.79706	360.39117	731.0	0.07511097	0.25553387	0.0034216681764705882	-0.0023676617647058816	1.1528775413062283E-4	-1.4644017733563995E-4
954.0	365.2343	747.0	0.11135572	0.25338826	0.0022652968750000004	-1.3410062500000125E-4	-7.227320634191174E-5	1.3959757123161752E-4
954.6032	370.20642	764.0	0.08121977	0.29833642	-0.001772702941176471	0.0026440094117647066	-2.3752940095155713E-4	1.6341823745674752E-4
954.4969	375.00623	781.0	0.03074826	0.30414978	-0.0029689123529411765	3.4196235294117587E-4	-7.03652595155709E-5	-1.354145328719724E-4
954.0	380.10474	797.0	-0.037673928	0.30480888	-0.00427638675	4.119375000000147E-5	-8.171714981617645E-5	-1.87980376838234E-5
953.0	384.7699	814.0	-0.09320474	0.29283956	-0.003266518352941176	-7.040776470588238E-4	5.94040233564014E-5	-4.3839493944636784E-5
953.0	389.40173	831.0	-0.06814239	0.28086013	0.001474255882352941	-7.046723529411772E-4	2.7886907266435983E-4	-3.498269896196218E-8
952.0	393.00897	847.0	-0.057656225	0.2557545	6.553853124999999E-4	-0.0015691018749999994	-5.1179410615808817E-5	-5.4026845128676386E-5
950.1601	396.67975	863.0	-0.06307397	0.22204252	-3.3860906249999967E-4	-0.00210699875	-6.212464843749997E-5	-3.361855468750005E-5
948.2135	401.573	880.0	-0.11279762	0.2279187	-0.002924920588235295	3.4565764705882403E-4	-1.5213597210207618E-4	1.442739057093426E-4
945.3225	407.71002	897.0	-0.17807108	0.28885445	-0.0038396152941176467	0.00358445588235294	-5.380557093425599E-5	1.9051754325259505E-4
941.8965	413.65533	913.0	-0.22202827	0.37956092	-0.0027473243750000004	0.0056691543750000024	6.826818244485289E-5	1.302936557904414E-4
938.03296	420.93408	930.0	-0.25593802	0.45233575	-0.0019946911764705875	0.004280872352941174	4.427254108996546E-5	-8.166364835640166E-5
933.16595	427.11206	946.0	-0.2934674	0.45280838	-0.00234558625	2.953937500000184E-5	-2.1930942095588283E-5	-2.657083111213233E-4
928.24445	432.75555	963.0	-0.32743412	0.4049609	-0.001998042352941177	-0.0028145576470588233	2.0443758650519007E-5	-1.672998248269897E-4
921.76465	439.23535	980.0	-0.3822525	0.37353435	-0.003224610588235294	-0.001848620588235294	-7.215107266435982E-5	5.681982698961936E-5
913.9869	445.0099	996.0	-0.46765015	0.3625501	-0.0053373531249999995	-6.865156250000018E-4	-1.320464085477941E-4	7.263156020220577E-5
904.8405	451.49573	1013.0	-0.5649289	0.36577782	-0.005722279411764704	1.8986588235294055E-4	-2.2642722750864983E-5	5.155185337370249E-5
895.9762	457.26782	1029.0	-0.6298513	0.37209472	-0.004057650000000003	3.948062500000009E-4	1.0403933823529383E-4	1.2808772977941271E-5
889.0685	461.28766	1046.0	-0.5793832	0.3131463	0.0029687117647058834	-0.003467554117647059	4.133153979238757E-4	-2.2719766868512116E-4
882.9467	465.02667	1064.0	-0.43245646	0.22053312	0.008162596666666667	-0.005145176666666666	2.8854916122004353E-4	-9.32012527233115E-5
876.68994	468.87335	1079.0	-0.33118474	0.17185344	0.006751448000000001	-0.003245312	-9.407657777777775E-5	1.266576444444444E-4
867.5931	473.84418	1096.0	-0.36604953	0.18937406	-0.002050870000000002	0.0010306247058823538	-5.177834117647061E-4	2.515256885813149E-4
855.88464	480.74353	1112.0	-0.56940037	0.31493753	-0.012709427499999999	0.007847716875	-6.661598437499998E-4	4.2606826056985295E-4
845.8088	487.15295000000003	1129.0	-0.7242926	0.42988542	-0.009111307647058822	0.006761640588235294	2.116541089965398E-4	-6.388684039792392E-5
835.1893	493.84860000000003	1146.0	-0.77462053	0.47863096	-0.0029604664705882365	0.0028673847058823514	3.618141868512109E-4	-2.2907387543252602E-4
826.0051	499.39689999999996	1163.0	-0.6835466	0.44770035	0.005357289999999998	-0.0018194476470588217	4.892797923875432E-4	-2.7569602076124545E-4
818.10474	504.44763	1179.0	-0.5192811	0.35421667	0.010266593749999997	-0.005842730000000001	3.0683148437499994E-4	-2.514551470588237E-4
809.9966	509.20135000000005	1195.0	-0.42467216	0.27326512	0.005913058750000002	-0.005059471875000002	-2.720959374999997E-4	4.89536328124999E-5
799.1422	514.4289	1213.0	-0.49273694	0.25265995	-0.0037813766666666662	-0.0011447316666666639	-5.385797453703704E-4	2.1748556712962992E-4
786.6643	520.001	1229.0	-0.6384292	0.28014833	-0.009105766250000001	0.0017180237499999987	-3.3277434895833346E-4	1.7892221354166642E-4
774.50116	524.7494	1246.0	-0.79966545	0.3035993	-0.009484485294117646	0.0013794688235294126	-2.22775908304497E-5	-1.9914995674740355E-5
760.13354	528.24756	1262.0	-0.9146688	0.2716153	-0.007187709374999997	-0.0019990000000000008	1.4354849494485308E-4	-2.1115430147058834E-4
747.1963	530.972	1278.0	-0.914587	0.204105	5.112499999994358E-6	-0.00421939375	4.4955136718749945E-4	-1.3877460937499993E-4
732.1031	534.72424	1295.0	-0.8952524	0.14573352	0.0011373294117647112	-0.0034336164705882355	6.660099480968922E-5	4.622219290657437E-5
716.9839	538.504	1312.0	-0.92356837	0.1620133	-0.0016656452941176518	9.576341176470585E-4	-1.6488086505190368E-4	2.5830885813148786E-4
701.571	541.35724	1328.0	-0.9569399	0.1808151	-0.0020857206249999954	0.0011751125000000005	-2.625470818014648E-5	1.3592398897058872E-5
690.0	543.5	1345.0	-0.8927798	0.17448933	0.0037741235294117613	-3.721041176470593E-4	3.4469671496539745E-4	-9.101274221453292E-5
678.6696	547.9321	1362.0	-0.7358644	0.18604518	0.009230317647058825	6.797558823529416E-4	3.209525951557096E-4	6.187411764705887E-5
666.1399	551.53143	1378.0	-0.62257683	0.20002533	0.007080473125	8.737593749999998E-4	-1.3436528262867654E-4	1.212521829044114E-5
650.4845	555.37885	1395.0	-0.7138455	0.23744968	-0.00536874529411765	0.002201432352941176	-7.3230696583045E-4	7.809841046712802E-5
639.6839	558.10535	1411.0	-0.7622503	0.2233678	-0.0030253000000000016	-8.801174999999994E-4	1.46465330882353E-4	-1.9259686580882346E-4
628.4311	561.8563	1428.0	-0.77423096	0.207445	-7.047447058823516E-4	-9.366352941176479E-4	1.365032525951559E-4	-3.3245761245675554E-6
617.8107	565.72974	1444.0	-0.63808185	0.20957816	0.008509319375000005	1.3332250000000143E-4	5.758790050551472E-4	6.687236213235308E-5
607.50476	569.4984	1461.0	-0.5442239	0.23101169	0.005521055882352939	0.00126079588235294	-1.7578020544982737E-4	6.632196366781992E-5
594.4243	574.3074	1478.0	-0.6187276	0.27299765	-0.004382570588235298	0.0024697623529411758	-5.825662629757787E-4	7.111567474048446E-5
581.5	579.5	1494.0	-0.7726964	0.30966094	-0.009623049999999994	0.002291455625000001	-3.275299632352935E-4	-1.1144170496323426E-5
565.73413	584.2247	1511.0	-0.91101825	0.3177505	-0.00813657941176471	4.75856470588235E-4	8.743944636678139E-5	-1.0679995025951564E-4
554.6856	587.4381	1528.0	-0.8944318	0.28100863	9.756735294117665E-4	-0.002161286470588236	5.360148788927339E-4	-1.5512605536332184E-4
542.0118	591.28235	1544.0	-0.8050802	0.23333322	0.0055844749999999985	-0.0029797131249999984	2.880500919117645E-4	-5.1151665900735146E-5
525.5433	596.1522	1561.0	-0.82403344	0.22422406	-0.0011148964705882342	-5.358329411764709E-4	-3.9408067474048424E-4	1.437576578719722E-4
508.1485	600.6172	1578.0	-0.96123105	0.24644653	-0.008070447647058821	0.0013072041176470585	-4.0915006920415217E-4	1.084139446366782E-4
488.74265	604.61273	1594.0	-1.180937	0.27988413	-0.013731621874999995	0.0020898500000000007	-3.538233892463234E-4	4.891536764705889E-5
472.85736	608.4285	1611.0	-1.2229859	0.26804388	-0.002473464705882363	-6.964852941176468E-4	6.622445393598608E-4	-1.639020761245675E-4
454.02774	612.19446	1627.0	-1.1465553	0.22453634	0.004776912500000008	-0.0027192212500000007	4.5314857536764817E-4	-1.264209972426471E-4
435.4034	617.37897	1644.0	-1.1072011	0.23524484	0.002314952941176471	6.29911764705883E-4	-1.448211505190316E-4	1.9700782439446377E-4
421.67072	622.9983	1660.0	-1.0067632	0.31100187	0.006277368749999998	0.004734814375	2.476509880514705E-4	2.565564131433823E-4
408.35672	629.7043	1677.0	-0.8468765	0.4026331	0.009405099999999996	0.005390072352941177	1.8398419117647048E-4	3.85445869377163E-5
392.7123	635.5723	1694.0	-0.7760066	0.42058533	0.004168817647058826	0.0010560135294117622	-3.0801660899653944E-4	-2.549446366782009E-4
374.43268	640.8702	1710.0	-0.8421457	0.3996933	-0.00413369375	-0.0013057518750000004	-5.189069623161766E-4	-1.4761033777573518E-4
359.398	646.47577	1726.0	-1.0102979	0.34742123	-0.010509512500000005	-0.0032670043749999968	-3.984886718750003E-4	-1.2257828124999978E-4
347.38287	651.30853	1744.0	-0.98136544	0.3032726	0.0016073588888888917	-0.002452701666666668	6.731595216049387E-4	4.52390393518516E-5
334.38873	657.635	1759.0	-0.7732381	0.31045753	0.013875156	4.789953333333319E-4	8.178531407407406E-4	1.9544646666666665E-4
319.7685	664.1157	1777.0	-0.6819464	0.3603174	0.005071761111111116	0.0027699927777777794	-4.890774938271602E-4	1.2727763580246932E-4
304.83737	670.186	1793.0	-0.7850625	0.40450975	-0.006444756250000003	0.0027620218749999995	-7.197823350694449E-4	-4.981814236112493E-7
290.59897	675.9004	1810.0	-0.8966497	0.39406258	-0.006563952941176471	-6.145394117647062E-4	-7.0115700692039915E-6	-1.9862125216262976E-4
278.9268	680.45996	1826.0	-0.8558083	0.32568672	0.0025525875000000017	-0.004273491250000001	5.697837775735296E-4	-2.286844898897059E-4
265.8127	687.07025	1843.0	-0.7571239	0.3154559	0.005804964705882354	-6.018129411764691E-4	1.9131630622837363E-4	2.159810769896195E-4
250.63232	693.7629	1859.0	-0.77295613	0.36327463	-9.895143750000002E-4	0.0029886706249999985	-4.246549425551471E-4	2.2440522288602922E-4
236.99586	699.2515	1876.0	-0.84532875	0.39213964	-0.004257212941176471	0.0016979417647058838	-1.9221756271626297E-4	-7.59252270761244E-5
224.73322	705.1334	1893.0	-0.8505333	0.37665227	-3.0615000000000503E-4	-9.110217647058824E-4	2.324154671280274E-4	-1.5346844290657448E-4
214.902	710.8588	1909.0	-0.71748835	0.34081462	0.008315309375000003	-0.002239853125	5.388412109375005E-4	-8.305196001838234E-5
205.68109	716.39136	1926.0	-0.5169122	0.31752446	0.011798597058823527	-0.001370009411764706	2.048992755190308E-4	5.116727724913493E-5
195.99748	723.335	1942.0	-0.43664217	0.35489112	0.005016876875000003	0.0023354162499999997	-4.2385751148897024E-4	2.315891038602941E-4
184.42345	730.051	1959.0	-0.52950966	0.4045936	-0.005462793529411765	0.0029236752941176466	-6.164512002595157E-4	3.460347318339099E-5
174.32175	736.5426	1976.0	-0.6303348	0.42171198	-0.005930890588235293	0.001006963529411764	-2.753512110726637E-5	-1.1274775086505192E-4
165.03564	741.97864	1992.0	-0.6537625	0.4080268	-0.0014642312500000032	-8.553237499999977E-4	2.791662086397056E-4	-1.1639295496323511E-4
155.61658	748.63	2009.0	-0.5916073	0.38323188	0.003656188235294122	-0.0014585247058823529	3.0120114619377206E-4	-3.54824091695503E-5
146.86961	756.91296	2025.0	-0.51197785	0.40243056	0.004976840624999999	0.001199917499999998	8.254077435661733E-5	1.6615263786764692E-4
140.26357	764.73645	2042.0	-0.42894998	0.4827071	0.004883992352941173	0.004722149411764707	-5.461663062283906E-6	2.0719011245674758E-4
134.27441	773.3008	2059.0	-0.3582154	0.5467114	0.004160857647058823	0.0037649588235294093	-4.253733564013825E-5	-5.6305328719723375E-5
128.56705	780.91064	2076.0	-0.28127843	0.5411692	0.004525704117647058	-3.2601176470587893E-4	2.1461557093425607E-5	-2.4064532871972283E-4
125.32702	786.0095	2092.0	-0.19300348	0.42321432	0.005517184375000001	-0.0073721800000000025	6.196751608455894E-5	-4.4038551470588274E-4
121.570854	791.6437	2108.0	-0.15714248	0.3115363	0.0022413125000000002	-0.006979876249999999	-2.0474199218750006E-4	2.4518984375000198E-5
118.95707	797.1288	2125.0	-0.13056932	0.26959747	0.0015631270588235301	-0.0024669899999999988	-3.9893261245674716E-5	2.6546389705882356E-4
116.03	801.91003	2141.0	-0.11495135	0.24046691	9.761231249999997E-4	-0.00182066	-3.668774586397065E-5	4.0395624999999924E-5
113.133995	806.598	2158.0	-0.12861009	0.2581921	-8.03455294117648E-4	0.0010426582352941161	-1.0468108347750869E-4	1.6843048442906564E-4
112.0	809.48987	2175.0	-0.11069075	0.22210573	0.0010540788235294122	-0.0021227276470588224	1.0926671280276825E-4	-1.8619916955017288E-4
111.0	813.26294	2191.0	-0.051858954	0.17679599	0.0036769872500000004	-0.002831858750000001	1.6393177665441176E-4	-4.432069393382366E-5
109.5	815.5	2208.0	-0.026469162	0.1444535	0.0014935171764705881	-0.0019024994117647044	-1.2843941608996543E-4	5.4668196366782155E-5
110.0	819.8843	2224.0	0.019261776	0.16282904	0.002858183625	0.0011484712499999997	8.529165303308824E-5	1.90685666360294E-4
110.0	823.52405	2241.0	0.034139942	0.20107783	8.751862352941175E-4	0.002249928823529412	-1.1664690527681661E-4	6.479162197231839E-5
110.0	827.3628	2257.0	0.028663408	0.23843776	-3.422833749999999E-4	0.002334995624999999	-7.609185064338234E-5	5.316675091911682E-6
111.0	830.96106	2274.0	0.06188819	0.24186142	0.0019543989411764705	2.0139176470588207E-4	1.350989597750865E-4	-1.2550610942906572E-4
112.0	834.7988	2291.0	0.08024352	0.24286717	0.0010797252941176468	5.9161764705882335E-5	-5.145139100346022E-5	-8.366470588235278E-6
113.759254	838.51855	2307.0	0.09316378	0.22374274	8.075162500000002E-4	-0.0011952768749999999	-1.7013065257352915E-5	-7.840241498161763E-5
115.71254	842.42505	2324.0	0.1319807	0.23023665	0.002283348235294118	3.8199470588235244E-4	8.681364619377164E-5	9.278068122837367E-5
117.59391	847.18787	2340.0	0.14326583	0.25784484	7.053206250000003E-4	0.001725511875000002	-9.862672564338236E-5	8.39698230698531E-5
119.5	852.5	2357.0	0.14086072	0.30248055	-1.4147705882353034E-4	0.00262563	-4.9811628460207684E-5	5.2948124999999875E-5
121.3605	858.08154	2373.0	0.130133	0.3480516	-6.704824999999998E-4	0.002848190625	-3.306284007352934E-5	1.3910039062500014E-5
124.23584	862.4717	2391.0	0.1443456	0.34916514	7.895888888888884E-4	6.186333333333159E-5	8.111507716049379E-5	-1.5479596064814827E-4
126.16627	867.4988	2407.0	0.14474738	0.3090702	2.511125000000114E-5	-0.002505933749999998	-4.7779852430555455E-5	-1.604873177083331E-4
128.96228	869.9811	2423.0	0.15121786	0.23370346	4.0440500000000004E-4	-0.004710421250000001	2.370585937499993E-5	-1.3778046875000019E-4
130.86943	872.8694	2440.0	0.14843239	0.1510298	-1.6385117647058894E-4	-0.0048631564705882355	-3.342683391003464E-5	-8.984424740484382E-6
135.22462	876.48303	2457.0	0.17700332	0.12996402	0.0016806429411764703	-0.0012391635294117635	1.0849965397923878E-4	2.131760553633219E-4
141.0375	881.0375	2473.0	0.29403993	0.18317096	0.007314788125000001	0.0033254337499999988	3.5213407398897064E-4	2.8528732996323513E-4
148.0	886.5	2490.0	0.43020144	0.28660044	0.008009500588235293	0.00608408705882353	4.086543901384072E-5	1.6227372404844305E-4
157.10872	890.8435	2507.0	0.5628012	0.35544485	0.007799985882352942	0.004049671176470586	-1.23243944636677E-5	-1.1967152249134968E-4
166.46695	898.1736	2523.0	0.65876746	0.39660612	0.005997891249999998	0.0025725793750000017	-1.12630914522059E-4	-9.231823759191151E-5
179.37976	905.9856	2540.0	0.7542311	0.45367122	0.005615508235294122	0.0033567705882352927	-2.249311851211037E-5	4.612889489619359E-5
190.50653	912.2533	2556.0	0.81203264	0.48130116	0.0036125962499999956	0.0017268712500000012	-1.251819990808829E-4	-1.0186870863970572E-4
200.54237	918.77124	2573.0	0.7755304	0.48130932	-0.0021471905882352953	4.79999999998782E-7	-3.388109904844289E-4	-1.0155242647058837E-4
211.92691	924.4635	2589.0	0.7056971	0.40750134	-0.004364581249999999	-0.00461299875	-1.38586916360294E-4	-2.883424218749999E-4
225.61566	930.80786	2606.0	0.7147402	0.3220401	5.319470588235342E-4	-0.005027131764705882	2.880310769896196E-4	-2.4360765570934237E-5
240.39542	937.8838	2622.0	0.8366327	0.35886675	0.0076182812499999975	0.002301665625000001	4.4289588694852895E-4	4.5804983685661767E-4
254.8001	944.42505	2640.0	0.9596406	0.41328645	0.006833772222222219	0.0030233166666666675	-4.3583834876543244E-5	4.009172453703702E-5
272.53293	950.0598	2656.0	1.0489466	0.39663318	0.005581625000000007	-0.0010408293750000033	-7.825920138888827E-5	-2.5400912760416695E-4
290.14322	957.9525	2673.0	1.1243334	0.4155321	0.004434517647058822	0.0011117011764705906	-6.747690311418733E-5	1.2661944420415256E-4
314.92023	965.7385	2689.0	1.3289207	0.43459052	0.012786706250000002	0.0011911512499999978	5.220117876838237E-4	4.965629595587949E-6
335.3881	974.1411	2705.0	1.4625866	0.5101105	0.00835411875	0.004719998750000003	-2.770367187500001E-4	2.205529687500003E-4
354.02783	982.6111	2722.0	1.4149749	0.5644691	-0.0028006882352941197	0.0031975647058823486	-6.56165116782007E-4	-8.95549437716267E-5
376.26578	991.0886	2739.0	1.2959448	0.56368446	-0.007001770588235296	-4.615529411764071E-5	-2.4712249134948097E-4	-1.908070588235288E-4
397.0083	999.8033	2755.0	1.2508782	0.5366621	-0.0028166624999999973	-0.0016888975000000014	2.6156925551470614E-4	-1.0267138786764754E-4
415.79504	1007.318	2772.0	1.1790465	0.4922107	-0.004225394117647056	-0.0026147882352941195	-8.286656574394461E-5	-5.4464160899654005E-5
439.10504	1015.7443000000001	2789.0	1.26847	0.4815378	0.005260205882352934	-6.278176470588227E-4	5.579764705882347E-4	1.1688062283737039E-4
463.36426	1022.0911000000001	2805.0	1.3898389	0.4325402	0.00758555625	-0.003062350000000002	1.4533439797794162E-4	-1.5215827205882371E-4
486.85364	1027.4634	2822.0	1.4795942	0.3484657	0.005279723529411764	-0.004945558823529411	-1.3563721885813157E-4	-1.1077698961937703E-4
513.3091	1034.374	2839.0	1.6161526	0.319926	0.008032847058823527	-0.0016788058823529412	1.6194844290657432E-4	1.9216193771626297E-4
536.85144	1042.9504	2855.0	1.6048875	0.3854396	-7.040687499999948E-4	0.0040946	-5.460572380514701E-4	3.6083786764705883E-4
555.5496	1051.2748	2872.0	1.358055	0.48348463	-0.014519558823529413	0.005767354705882355	-8.12675886678201E-4	9.83973356401385E-5
577.02545	1058.9183	2888.0	1.1960417	0.5598343	-0.010125831249999995	0.004771854374999999	2.7460797334558865E-4	-6.221877068014726E-5
597.9394	1064.9799	2904.0	1.1338282	0.48396203	-0.003888343750000009	-0.004742016875000001	3.898429687499991E-4	-5.94616953125E-4
613.0	1070.5	2922.0	1.0183908	0.35115027	-0.00641318888888889	-0.007378431111111111	-1.402691743827156E-4	-1.4646745756172834E-4
630.5725	1076.0718	2938.0	0.9537553	0.27588007	-0.004039718749999997	-0.004704387500000001	1.4834188368055578E-4	1.671277256944444E-4
649.6902	1080.5381	2955.0	0.97564906	0.24063335	0.0012878682352941168	-0.002073336470588234	3.133874697231832E-4	1.5476770761245685E-4
666.6967	1085.3771	2971.0	0.97664106	0.24474527	6.199999999999956E-5	2.5699499999999945E-4	-7.661676470588233E-5	1.456457169117646E-4
683.2899	1090.0645	2988.0	1.0321717	0.25549197	0.0032665082352941154	6.321588235294132E-4	1.8850048442906563E-4	2.2068460207612577E-5
701.85144	1093.7703	3005.0	1.0871743	0.23029228	0.0032354470588235366	-0.0014823347058823544	-1.8271280276811057E-6	-1.2438197231833927E-4
721.90985	1098.4299	3021.0	1.1047155	0.22315648	0.0010963249999999952	-4.4598749999999986E-4	-1.3369512867647133E-4	6.477170036764716E-5
737.942	1102.4855	3038.0	1.1227173	0.24022277	0.0010589294117647034	0.0010038994117647065	-2.1997404844289305E-6	8.52874653979239E-5
751.40717	1107.8888	3054.0	0.9832867	0.27142623	-0.008714412499999998	0.0019502162499999993	-6.108338694852938E-4	5.91448023897058E-5
764.35065	1113.436	3071.0	0.76026744	0.33249554	-0.013118779999999997	0.0035923123529411757	-2.5908044117647054E-4	9.65938884083045E-5
778.38916	1119.8959	3088.0	0.65629965	0.39443627	-0.006115752352941177	0.0036435723529411766	4.119428027681659E-4	3.015294117647111E-6
790.91583	1126.821	3104.0	0.6537216	0.43503788	-1.611281249999999E-4	0.0025376006250000006	3.7216401424632355E-4	-6.91232329963235E-5
801.75494	1131.302	3121.0	0.69514	0.39360318	0.0024363764705882334	-0.0024373352941176466	1.5279438797577842E-4	-2.926432893598616E-4
810.97015	1136.982	3137.0	0.61480975	0.32720265	-0.005020640624999996	-0.004150033125000001	-4.6606356847426437E-4	-1.0704361443014714E-4
820.383	1141.6298	3154.0	0.4968417	0.2684506	-0.0069392970588235325	-0.0034560029411764706	-1.1286214316609038E-4	4.0825304930795894E-5
831.6738	1147.3369	3171.0	0.49645358	0.27132252	-2.2830588235293635E-5	1.6893647058823693E-4	4.068509688581317E-4	2.1323173010380633E-4
843.5323	1152.413	3187.0	0.62852854	0.31150728	0.008254685000000001	0.002511547499999999	5.173447242647059E-4	1.4641318933823514E-4
852.74756	1156.099	3204.0	0.6825394	0.28930977	0.0031771094117647057	-0.0013057358823529398	-2.986809169550174E-4	-2.2454608131487874E-4
862.43695	1159.9747	3220.0	0.62480307	0.22290455	-0.003608520625	-0.004150326250000001	-4.241018772977941E-4	-1.7778689797794134E-4
871.1466	1163.5732	3237.0	0.5463785	0.1888373	-0.004613210000000001	-0.0020039558823529407	-5.9099375000000065E-5	1.2625708044982706E-4
879.9264	1168.6948	3253.0	0.47714725	0.20925511	-0.004326953124999998	0.0012761131249999988	1.789105468750021E-5	2.0500431295955872E-4
889.2752	1176.2202	3270.0	0.49377748	0.35697174	9.7824882352941E-4	0.008689213529411764	3.12070702854671E-4	4.360647296712803E-4
898.93945	1183.9515	3287.0	0.5403736	0.4918372	0.002740948235294119	0.007933262352941176	1.036882006920417E-4	-4.446771626297574E-5
908.02234	1192.2179	3303.0	0.55910856	0.58472586	0.001170934999999998	0.005805541250000004	-9.812582720588255E-5	-1.3298256893382325E-4
917.0067	1199.255	3320.0	0.5758006	0.5671918	9.81884705882354E-4	-0.0010314152941176481	-1.1120605536331996E-5	-4.021739143598619E-4
923.92786	1205.2853	3337.0	0.49984813	0.45247176	-0.004467792352941176	-0.006748237647058825	-3.205692387543253E-4	-3.362836678200692E-4
929.9963	1209.9963	3353.0	0.38452813	0.31388548	-0.007207499999999999	-0.0086616425	-1.712317279411764E-4	-1.1958780330882348E-4
933.8515	1213.8514	3370.0	0.24316218	0.20279674	-0.00831564411764706	-0.006534631764705882	-6.518494809688592E-5	1.2511827854671284E-4
936.2536	1216.5072	3386.0	0.116508566	0.11523475	-0.007915850875000002	-0.005472624375	2.4987077665441105E-5	6.63754618566176E-5
939.1575	1219.315	3403.0	0.05520642	0.08946549	-0.0036060085882352938	-0.0015158388235294118	2.5352013451557107E-4	2.3275209126297582E-4
941.01855	1222.0371	3419.0	0.041296557	0.103722736	-8.693664375000001E-4	8.910778750000001E-4	1.7104013442095585E-4	1.5043229365808823E-4
943.9251	1223.925	3436.0	0.072218396	0.11219499	0.0018189317058823534	4.983678823529411E-4	1.5813518490484431E-4	-2.3100587802768172E-5
945.7676	1226.7676	3453.0	0.10996856	0.13724625	0.0022205978823529415	0.0014736035294117642	2.3627422145328713E-5	5.736680276816606E-5
948.7231	1229.723	3469.0	0.14131045	0.158371	0.001958868125	0.0013202968750000016	-1.6358109834558855E-5	-9.581665900735162E-6
950.5	1233.0	3486.0	0.14022851	0.18226168	-6.364352941176492E-5	0.0014053341176470586	-1.1897127378892733E-4	5.00219074394453E-6
952.5	1237.0	3502.0	0.121857025	0.2285607	-0.0011482178125000004	0.0028936887499999998	-6.778589269301473E-5	9.302216452205882E-5
954.3595	1243.0785	3519.0	0.10238037	0.3159458	-0.0011456855882352938	0.0051402999999999996	1.4895436851215295E-7	1.3215360294117646E-4
955.0	1248.614	3535.0	0.071523465	0.37557107	-0.0019285565625000002	0.0037265793750000005	-4.892943589154415E-5	-8.835753906249994E-5
955.0	1255.2885	3552.0	0.0058886604	0.43468806	-0.0038608708588235294	0.003477469999999999	-1.1366554684256054E-4	-1.4653492647058912E-5
955.0	1260.9976	3569.0	-0.031561982	0.43229717	-0.0022029789647058824	-1.4064058823529287E-4	9.752305259515571E-5	-2.1283003460207599E-4
954.0	1266.6277	3585.0	-0.0841949	0.37168676	-0.003289557375	-0.003788150625	-6.791115064338235E-5	-2.279693772977942E-4
953.25006	1271.2499	3602.0	-0.08594158	0.30934787	-1.027458823529412E-4	-0.0036669935294117635	1.8745949956747404E-4	7.126887975778633E-6
952.0	1275.9741	3618.0	-0.09099262	0.26250848	-3.1568999999999955E-4	-0.0029274618750000023	-1.3309007352941146E-5	4.6220728400735075E-5
950.47736	1280.568	3635.0	-0.10051785	0.24379407	-5.603076470588241E-4	-0.0011008476470588228	-1.4389273356401443E-5	1.0744789576124585E-4
948.5962	1284.8076	3652.0	-0.11891737	0.24809909	-0.0010823247058823523	2.532364705882349E-4	-3.070688581314872E-5	7.965200692041516E-5
946.6838	1288.6324	3668.0	-0.13158602	0.2321875	-7.917906250000002E-4	-9.944743750000002E-4	1.8158380055147006E-5	-7.798192784926469E-5
944.8486	1292.3029	3684.0	-0.13474675	0.21568766	-1.9754562500000003E-4	-0.0010312399999999992	3.714031250000001E-5	-2.29785156249994E-6
942.9949	1294.0051	3701.0	-0.12757307	0.14623585	4.2198117647058753E-4	-0.004085400588235294	3.644275302768163E-5	-1.7965650519031147E-4
942.0	1295.8812	3718.0	-0.10017181	0.088870324	0.0016118388235294124	-0.003374442705882353	6.999162629757793E-5	4.1821051903114176E-5
940.178	1298.822	3735.0	-0.07710103	0.08656559	0.0013571047058823528	-1.3557258823529428E-4	-1.498435986159174E-5	1.9052177162629758E-4
939.2719	1300.7281	3751.0	-0.05836546	0.0977551	0.001170973125	6.99344375E-4	-1.1633223805147051E-5	5.218231020220589E-5
936.3669	1304.2662	3768.0	-0.09906614	0.15244593	-0.0023941576470588232	0.003217107647058824	-2.097135748269896E-4	1.4810372188581319E-4
933.0	1309.5	3784.0	-0.1748104	0.25721022	-0.0047340162500000005	0.006547768124999999	-1.4624116268382358E-4	2.0816627987132344E-4
929.1987	1315.2019	3801.0	-0.24854526	0.349232	-0.0043373447058823525	0.005413045882352941	2.3333620242214588E-5	-6.674836721453283E-5
925.45026	1320.8246	3818.0	-0.27878806	0.4113492	-0.0017789882352941184	0.003653952941176473	1.5049155709342553E-4	-1.0347605536332163E-4
920.7549	1326.2451	3835.0	-0.29973975	0.41549817	-0.0012324523529411778	2.440570588235279E-4	3.214916955017298E-5	-2.0058211072664382E-4
918.01843	1329.9816	3851.0	-0.2538762	0.3303593	0.002866471875000002	-0.005321179374999999	2.5618276424632376E-4	-3.4782727711397043E-4
914.32263	1333.6774	3868.0	-0.2210655	0.22778632	0.001930041176470588	-0.006033704705882355	-5.508415873702434E-5	-4.191325475778568E-5
911.4459	1337.5541	3884.0	-0.18480936	0.17983356	0.0022660087499999995	-0.002997047499999999	2.0997973345588213E-5	1.8979107536764726E-4
907.60645	1341.3936	3901.0	-0.18242562	0.17971659	1.402199999999997E-4	-6.880588235293766E-6	-1.250463970588235E-4	1.7589217128027678E-4
903.8341	1344.5829	3918.0	-0.20983252	0.19926567	-0.0016121705882352932	0.001149945882352941	-1.030817993079584E-4	6.804861591695498E-5
898.5594	1349.4406	3934.0	-0.27456674	0.23021714	-0.004045888749999999	0.0019344668749999988	-1.521073851102941E-4	4.903256204044111E-5
893.95435	1351.3485	3951.0	-0.30662146	0.20282052	-0.0018855717647058845	-0.0016115658823529402	1.270774697231832E-4	-2.0859016219723173E-4
889.62415	1355.3759	3967.0	-0.32406786	0.19480972	-0.0010903999999999983	-5.006750000000008E-4	4.969823529411789E-5	6.943068014705871E-5
884.8056	1358.0972	3984.0	-0.30901447	0.182677	8.854935294117646E-4	-7.13689411764705E-4	1.1622903114186841E-4	-1.2530259515570837E-5
880.00366	1361.9963	4000.0	-0.2982747	0.18794216	6.712356249999989E-4	3.2907249999999943E-4	-1.3391119025735361E-5	6.517261948529403E-5
875.50745	1364.6617	4017.0	-0.26523337	0.17540334	0.0019436076470588223	-7.375776470588238E-4	7.484541306228374E-5	-6.274412629757783E-5
869.673	1367.5514	4034.0	-0.29644492	0.17953727	-0.0018359735294117634	2.4317235294117693E-4	-2.2232830449826974E-4	5.769117647058828E-5
862.37555	1371.3123	4050.0	-0.3810048	0.18020867	-0.0052849924999999985	4.196249999999929E-5	-2.155636856617647E-4	-1.2575615808823602E-5
855.0	1375.0	4067.0	-0.47218823	0.22047834	-0.005363731176470589	0.002368804117647059	-4.631686851211209E-6	1.3687303633218E-4
847.3239	1378.838	4084.0	-0.52633816	0.24190451	-0.0031852900000000008	0.0012603629411764702	1.2814359861591695E-4	-6.520242214532876E-5
838.81134	1382.5944	4100.0	-0.54961157	0.25410363	-0.0014545881250000031	7.624450000000022E-4	1.0816886718749985E-4	-3.111987132352925E-5
830.3573	1386.3214	4117.0	-0.5428587	0.23834383	3.972276470588248E-4	-9.270470588235305E-4	1.0893033953287224E-4	-9.938188581314899E-5
822.7808	1389.1096	4133.0	-0.50568175	0.19664198	0.002323559374999999	-0.0026063656250000008	1.2039573299632339E-4	-1.0495741038602939E-4
817.1653	1392.8898	4150.0	-0.43190095	0.19259048	0.004340047058823532	-2.3832352941176386E-4	1.1861692257785485E-4	1.3929659385813158E-4
809.6664	1396.5002	4166.0	-0.36633253	0.19322011	0.004098026250000001	3.935187499999951E-5	-1.5126300551470664E-5	1.735471277573521E-5
800.4849	1400.406	4183.0	-0.416697	0.22757486	-0.0029626158823529408	0.0020208676470588227	-4.1533189013840836E-4	1.1655975129757784E-4
790.8526	1404.2589	4200.0	-0.5462803	0.25051367	-0.007622547058823533	0.0013493417647058841	-2.741135986159172E-4	-3.950152249134933E-5
780.0	1408.0	4216.0	-0.67766136	0.24793157	-0.008211316249999996	-1.6138125000000197E-4	-3.6798074448528935E-5	-9.442018841911788E-5
768.55566	1411.8148	4233.0	-0.74917215	0.23262852	-0.004206517058823532	-9.00179411764705E-4	2.3557642301038026E-4	-4.3458715397923704E-5
758.6195	1415.5522	4250.0	-0.7199562	0.2250798	0.0017185852941176466	-4.44042352941177E-4	3.485354325259517E-4	2.6831591695501648E-5
749.5421	1418.1831	4266.0	-0.6302353	0.1911961	0.0056075562499999995	-0.0021177312499999993	2.4306068474264704E-4	-1.0460555606617639E-4
737.87103	1422.043	4282.0	-0.6198496	0.19336814	6.491062500000033E-4	1.3575249999999914E-4	-3.0990312499999976E-4	1.408427343749999E-4
723.9883	1425.7529	4299.0	-0.6944826	0.20725802	-0.004390176470588232	8.17051764705882E-4	-2.9642839532871974E-4	4.007642733564017E-5
709.7746	1430.5564	4315.0	-0.8564869	0.2567594	-0.010125268750000006	0.0030938362500000025	-3.5844326746323587E-4	1.4229903033088253E-4
696.24817	1434.3577	4332.0	-0.9585765	0.2818184	-0.006005270588235294	0.0014740588235294116	2.4235283304498308E-4	-9.528102508650534E-5
684.25305	1438.0706	4349.0	-0.8794074	0.25942916	0.004657005882352947	-0.0013170141176470607	6.271927335640142E-4	-1.6418076124567483E-4
671.05457	1443.2623	4365.0	-0.77351344	0.25833607	0.006618372499999997	-6.831812500000117E-5	1.225854136029406E-4	7.804349954044122E-5
653.0378	1448.9874	4382.0	-0.86751705	0.3100558	-0.00552962411764706	0.0030423370588235307	-7.145880363321798E-4	1.8297971669550188E-4
636.0471	1454.651	4399.0	-1.0305544	0.3623938	-0.009590432352941174	0.003078705882352941	-2.3887107266435965E-4	2.139342560553541E-6
620.51886	1461.2406	4415.0	-1.1042027	0.41514233	-0.004603018750000007	0.003296783125000001	3.1171335018382294E-4	1.3629827665441257E-5
602.29504	1467.882	4432.0	-1.1254951	0.43117374	-0.0012524941176470517	9.430241176470603E-4	1.970896842560562E-4	-1.384564121972318E-4
582.23267	1473.6279	4449.0	-1.131971	0.4195254	-3.809352941176523E-4	-6.851964705882373E-4	5.126816608996467E-5	-9.577768166089986E-5
560.3672	1480.2898	4465.0	-1.2762549	0.40343702	-0.009017743750000001	-0.0010055237500000008	-5.398005284926468E-4	-2.002045496323522E-5
541.00006	1486.5454	4481.0	-1.3575497	0.37872952	-0.005080925	-0.0015442187499999996	2.460511718750001E-4	-3.366843749999992E-5
517.7944	1493.9094	4498.0	-1.3878781	0.3949114	-0.0017840235294117601	9.518752941176492E-4	1.9393538062283764E-4	1.4682906141868523E-4
495.34174	1501.5527	4515.0	-1.3870286	0.45076132	4.997058823529103E-5	0.003285289411764706	1.0788200692041477E-4	1.3725965397923864E-4
474.02353	1508.0824	4531.0	-1.3739709	0.45816684	8.161062500000038E-4	4.628449999999999E-4	4.7883478860294545E-5	-1.7640277573529413E-4
450.04745	1517.751	4548.0	-1.4123023	0.50914246	-0.002254788235294112	0.002998565882352938	-1.8064085207612445E-4	1.49160051903114E-4
427.85428	1526.0607	4564.0	-1.409681	0.5451821	1.638312499999961E-4	0.0022524775000000025	1.5116371783088176E-4	-4.663052389705847E-5
409.48062	1535.733	4581.0	-1.2774956	0.5883689	0.007775611764705883	0.002540399999999998	4.477517949826992E-4	1.6936617647058575E-5
390.0901	1544.955	4598.0	-1.1498221	0.61577004	0.0075102058823529405	0.001611831764705885	-1.5612110726643663E-5	-5.462166089965372E-5
371.4733	1553.9008	4614.0	-1.0395638	0.5890289	0.006891143749999995	-0.0016713212500000033	-3.8691383272059096E-5	-2.05197063419118E-4
354.79495	1561.8021	4631.0	-0.97078985	0.5308132	0.00404552647058824	-0.0034244529411764694	-1.6738925173010323E-4	-1.0312539359861565E-4
341.50385	1568.9978	4648.0	-0.86822045	0.44777387	0.006033494117647054	-0.0048846664705882335	1.1693927335640081E-4	-8.589491349480965E-5
324.86948	1576.3914	4664.0	-0.8272989	0.39446208	0.0025575968750000053	-0.0033319868750000016	-2.1724357766544054E-4	9.70424747242645E-5
311.1073	1582.9463	4681.0	-0.7703237	0.3667473	0.0033514823529411765	-0.0016302811764705878	4.669914576124537E-5	1.0010033520761257E-4
298.0404	1589.4113	4697.0	-0.7658996	0.3691377	2.765062499999957E-4	1.4940000000000092E-4	-1.921860064338238E-4	1.112300735294118E-4
287.09338	1595.9534	4714.0	-0.72394866	0.37845144	0.002467702352941176	5.478670588235271E-4	1.2889388840830473E-4	2.3439238754325067E-5
278.50684	1601.6199	4730.0	-0.5746432	0.3516386	0.00933159125	-0.0016758024999999968	4.289930560661765E-4	-1.3897934742647025E-4
270.30664	1606.2161	4747.0	-0.39952415	0.29698977	0.010301120588235294	-0.0032146370588235318	5.7031137543252595E-5	-9.051967993079617E-5
260.78568	1611.9286	4764.0	-0.39460653	0.2748486	2.8927176470588305E-4	-0.0013024217647058817	-5.889322837370242E-4	1.1248325259515588E-4
250.33186	1617.6008	4780.0	-0.4959314	0.29732406	-0.006332804375000001	0.0014047162500000002	-4.138797587316177E-4	1.6919612591911762E-4
239.36108	1623.3195	4797.0	-0.6305268	0.33327025	-0.007917376470588237	0.0021144817647058816	-9.321012326989625E-5	4.1750912629757734E-5
227.2974	1628.5675	4815.0	-0.74001366	0.34934202	-0.006082603333333331	8.928761111111102E-4	1.0193184095860588E-4	-6.786698075526508E-5
217.02625	1633.5842	4830.0	-0.7381003	0.32130426	1.2755733333333168E-4	-0.001869183999999998	4.140107111111109E-4	-1.8413734074074057E-4
207.5321	1638.1871	4847.0	-0.6527731	0.28447178	0.005019247058823532	-0.002166616470588235	2.877464544406E-4	-1.7496027681661013E-5
197.57419	1642.8086	4863.0	-0.5787854	0.26820835	0.004624231249999999	-0.0010164643750000014	-2.4688488051470797E-5	7.188450597426461E-5
187.20833	1648.3959	4880.0	-0.5514443	0.27836108	0.0016083000000000004	5.972194117647058E-4	-1.7740772058823522E-4	9.49225756920416E-5
175.58675	1655.9421	4896.0	-0.61754954	0.36257723	-0.004131577499999997	0.005263509374999999	-3.587423437499998E-4	2.9164312270220583E-4
164.99669	1663.4027	4913.0	-0.6985628	0.4635928	-0.004765485882352947	0.005942092352941179	-3.728872837370291E-5	3.991664576124588E-5
155.5	1669.5	4930.0	-0.66065216	0.49461964	0.0022300376470588234	0.0018251082352941177	4.1150138408304525E-4	-2.4217553633218007E-4
146.03192	1676.1809	4946.0	-0.57859206	0.45226428	0.005128756250000005	-0.0026472100000000005	1.8116991268382385E-4	-2.795198897058824E-4
140.0634	1683.9366	4963.0	-0.4359855	0.423527	0.008388621176470585	-0.0016904282352941196	1.9175676038062236E-4	5.6281280276816525E-5
134.52058	1689.4794	4979.0	-0.30122474	0.3712132	0.008422547500000002	-0.003269612499999998	2.120395220588556E-6	-9.869901654411739E-5
128.95807	1696.0559	4996.0	-0.25052577	0.37137946	0.0029822923529411773	9.77999999999845E-6	-3.200150086505191E-4	1.9290544117647035E-4
124.23827	1700.6426	5013.0	-0.22181866	0.3306761	0.0016886535294117636	-0.0023943152941176484	-7.609640138408315E-5	-1.414173702422145E-4
120.42019	1705.5798	5030.0	-0.20896754	0.2809877	7.559482352941173E-4	-0.0029228470588235273	-5.4865017301038014E-5	-3.1090103806228176E-5
117.65502	1709.6725	5046.0	-0.16864662	0.24443635	0.0025200575000000006	-0.0022844593750000006	1.1025682904411771E-4	3.989923023897042E-5
116.0	1713.1465	5063.0	-0.0951768	0.19526471	0.0043217541176470585	-0.0028924494117647053	1.0598215397923869E-4	-3.576411980968851E-5
114.5586	1715.4414	5079.0	-0.02827731	0.13639314	0.004181218125	-0.0036794731250000007	-8.78349954044113E-6	-4.9188982077205966E-5
115.0	1718.6423	5096.0	0.03225753	0.11919568	0.0035608729411764706	-0.001011615294117647	-3.649089316608999E-5	1.5693281358131493E-4
115.0	1720.1938	5113.0	0.06509738	0.09124663	0.001931755882352941	-0.0016440617647058824	-9.58304152249135E-5	-3.7202733564013855E-5
115.0	1723.061	5129.0	0.06050164	0.109343976	-2.872337499999996E-4	0.001131084125	-1.386868520220588E-4	1.7344661810661765E-4
115.0	1724.9874	5145.0	0.039359696	0.11966155	-0.0013213715000000002	6.448483750000006E-4	-6.463360937500003E-5	-3.0389734374999962E-5
115.0	1726.5	5162.0	0.016611964	0.12541085	-0.001338101882352941	3.3819411764705794E-4	-9.841401384082902E-7	-1.8038485726643686E-5
116.77169	1728.5433	5179.0	0.040801182	0.08970526	0.0014228951764705881	-0.0021003288235294116	1.6241159169550173E-4	-1.4344252595155702E-4
118.63804	1730.6381	5195.0	0.10599991	0.104638375	0.004074920500000001	9.333196875000007E-4	1.657515827205883E-4	1.8960303193933827E-4
120.5	1734.0	5212.0	0.15116736	0.14055341	0.0026569088235294117	0.0021126491176470578	-8.341245155709347E-5	6.937231942041513E-5
122.426384	1736.8528	5229.0	0.16054644	0.19212838	5.517105882352949E-4	0.0030338217647058823	-1.2383519031141862E-4	5.418662629757791E-5
125.27848	1739.557	5245.0	0.17225112	0.20517574	7.315424999999997E-4	8.154600000000005E-4	1.1239494485294052E-5	-1.386476102941176E-4
129.26996	1743.27	5261.0	0.21357925	0.21411462	0.0025830081249999994	5.586800000000006E-4	1.1571660156249998E-4	-1.604874999999999E-5
133.977	1748.977	5278.0	0.2690641	0.2857219	0.0032638147058823516	0.004212192941176468	4.004744593425601E-5	2.1491252595155693E-4
139.79079	1754.7908	5295.0	0.35772237	0.365809	0.0052151923529411785	0.004711005882352942	1.1478692041522511E-4	2.9341937716263175E-5
146.96075	1761.1686	5311.0	0.43370634	0.4316525	0.004748998125000001	0.00411521875	-2.9137139246323608E-5	-3.72366957720589E-5
157.18895	1768.7927	5328.0	0.56841594	0.47996742	0.007924094117647055	0.002842054117647058	1.8677035250865026E-4	-7.489203719723188E-5
169.83707	1776.1926	5344.0	0.7564166	0.5001807	0.011750041250000003	0.0012633300000000035	2.3912169577205923E-4	-9.867025735294091E-5
183.1438	1783.3474	5361.0	0.9112378	0.49321085	0.009107129411764706	-4.0999117647059146E-4	-1.554654022491351E-4	-9.843065743944676E-5
196.54877	1790.593	5380.0	0.9685363	0.46657205	0.003015710526315791	-0.0014020421052631559	-3.206009939709955E-4	-5.2213206778556025E-5
210.68181	1798.9609	5394.0	0.9568222	0.47243285	-8.367214285714329E-4	4.186285714285714E-4	-2.7517371106337314E-4	1.3004790547798052E-4
224.67339	1809.481	5411.0	0.90730804	0.5606218	-0.002912597647058822	0.005187585294117643	-1.2211036579337582E-4	2.805268660405337E-4
242.73502	1819.8528	5427.0	0.9735918	0.6610321	0.0041427350000000016	0.006275643750000004	4.409582904411765E-4	6.800365349264755E-5
259.86237	1830.2415	5444.0	1.0765462	0.70236886	0.006056141176470582	0.002431574117647057	1.1255330449826944E-4	-2.261217430795851E-4
274.0903	1838.8064	5461.0	1.0532998	0.63728684	-0.0013674352941176406	-0.0038283541176470566	-4.366809688581307E-4	-3.682310726643596E-4
289.7599	1847.56	5477.0	0.9685462	0.5492546	-0.005297099999999999	-0.005502014999999999	-2.4560404411764743E-4	-1.046038051470589E-4
306.5	1855.0	5494.0	0.944186	0.46254706	-0.0014329529411764737	-0.005100443529411767	2.273027681660897E-4	2.362185121107249E-5
323.55835	1862.7793	5510.0	0.9811248	0.41541177	0.002308675000000003	-0.0029459556249999998	2.338517463235298E-4	1.3465549402573543E-4
339.96463	1871.2278	5527.0	1.0391399	0.4247643	0.003412652941176463	5.5014882352941E-4	6.493987889273295E-5	2.0565320285467116E-4
357.4594	1880.9729	5543.0	1.0590246	0.50612175	0.0012427937500000125	0.005084840625000003	-1.3561619944852817E-4	2.834182375919121E-4
379.54318	1890.2468	5560.0	1.1638194	0.5826125	0.006164399999999992	0.0044994558823529375	2.8950624999999876E-4	-3.443439662629799E-5
397.7347	1899.8525	5577.0	1.2323784	0.63289887	0.004032882352941179	0.0029580217647058836	-1.253833910034596E-4	-9.067259515570906E-5
413.20065	1906.2002	5593.0	1.1557182	0.5302726	-0.004791262500000004	-0.006414141875000001	-5.515090533088239E-4	-5.857602274816178E-4
430.26886	1913.1807	5610.0	1.0094072	0.41917354	-0.008606529411764697	-0.00653523882352941	-2.244274653979231E-4	-7.12334991349464E-6
445.34518	1917.2415	5627.0	0.8752177	0.27076125	-0.007893500000000005	-0.008730134705882353	4.194290657439366E-5	-1.291115224913496E-4
459.0542	1920.509	5643.0	0.8008074	0.15787503	-0.0046506437500000025	-0.007055388750000001	2.0267851562500014E-4	1.0467162224264703E-4
469.0568	1922.4114	5660.0	0.6961488	0.061976865	-0.006156388235294114	-0.005641068529411765	-8.857320501730066E-5	8.31953070934256E-5
480.4966	1924.2495	5676.0	0.5755062	0.019535061	-0.007540162500000003	-0.00265261275	-8.648589154411807E-5	1.8677848621323533E-4
491.88412	1926.1475	5693.0	0.52578884	0.01598085	-0.00292455058823529	-2.0907123529411754E-4	2.715065830449831E-4	1.4373773615916955E-4
502.96848	1928.9946	5710.0	0.58284104	0.08736188	0.0033560117647058823	0.004198884117647059	3.694448442906572E-4	2.5929149134948094E-4
512.4577	1930.0	5726.0	0.616817	0.11416102	0.0021234974999999948	0.00167494625	-7.703214154411797E-5	-1.5774611672794117E-4
521.7744	1932.7549	5743.0	0.5867921	0.1269291	-0.0017661705882352889	7.510635294117639E-4	-2.288040051903108E-4	-5.4346042387543295E-5
529.8176	1934.7043	5759.0	0.48332363	0.12126252	-0.006466779375000002	-3.541612499999994E-4	-2.937880491727946E-4	-6.907654871323521E-5
535.7916	1936.0	5776.0	0.37838328	0.10360029	-0.006172961764705883	-0.001038954705882353	1.7283388840830537E-5	-4.0281967993079616E-5
539.8976	1937.4487	5793.0	0.2536474	0.08119803	-0.007337404705882351	-0.0013177799999999995	-6.849664359861578E-5	-1.6401487889273328E-5
542.3302	1937.0	5810.0	0.12169228	0.024708692	-0.007762065882352944	-0.0033229022352941175	-2.4980069204152488E-5	-1.1794836678200695E-4
544.183	1938.0	5826.0	0.010754285	-0.009722186	-0.0069336246875	-0.002151929875	5.1777574678308984E-5	7.318577251838235E-5
545.0146	1938.0	5842.0	-0.034710225	-0.012647432	-0.002841531875	-1.8282787499999996E-4	2.5575580078125E-4	1.23068875E-4
545.0	1938.0	5873.0	-0.034710225	-0.012647432	0.0	0.0	9.16623185483871E-5	5.897673387096773E-6
