# Supplementary material for: Finger drawing on smartphone screens enables early Parkinson’s disease detection through hybrid 1D-CNN and BiGRU deep learning architecture
Source: PLoS One. 2025 Jul 14;20(7):e0327733. doi: 10.1371/journal.pone.0327733 (PMC12258557; doi:10.1371/journal.pone.0327733)
Supplement: S2 File — (ZIP) [file pone.0327733.s002.zip › Dataset/Wavy/healthy/044_HC_WAVE_R.txt]

567.49615	119.08398	0.0	0.0	0.0	0.0	0.0	0.0	0.0
578.32	119.0	17.0	0.61160266	0.056255557	0.035976627058823527	0.003309150411764706	0.0021162721799307957	1.9465590657439448E-4
587.28534	119.82135	33.0	0.49294195	0.09158625	-0.007416294374999997	0.0022081683124999998	-0.00271205758961397	-6.881138120404414E-5
596.69806	123.47922	49.0	0.48632574	0.24895717	-4.135131250000007E-4	0.009835682500000002	4.3767382812499975E-4	4.767196367187501E-4
607.50366	128.75183	66.0	0.56115687	0.3759197	0.00440183117647059	0.00746838411764706	2.832555471453289E-4	-1.3925284602076126E-4
617.5	134.5	82.0	0.60649675	0.45654297	0.0028337425	0.005038954374999998	-9.800554227941188E-5	-1.518393589154414E-4
629.20764	141.47174	99.0	0.6668268	0.50709915	0.0035488264705882365	0.002973892941176474	4.206376297577862E-5	-1.2147420198961905E-4
643.96814	150.12463	116.0	0.8122125	0.5636184	0.008552099999999997	0.003324661764705877	2.9431020761245646E-4	2.0633460207611945E-5
655.5	155.0	133.0	0.93058944	0.5541257	0.006963349411764705	-5.583941176470535E-4	-9.345591695501712E-5	-2.2841505190311358E-4
655.165	155.055	149.0	0.41398963	0.21733923	-0.032287488125	-0.021049154375000004	-0.002453177346047794	-0.0012806725160845595
668.92633	162.46317	165.0	0.3226729	0.14026728	-0.005707295625000001	-0.004816996875	0.00166126203125	0.0010145098437500002
685.46063	169.23032	182.0	0.5676071	0.21797901	0.014407894117647061	0.004571278235294118	0.0011832464554498272	5.522514770761246E-4
700.893	175.09702	198.0	0.9991895	0.39639282	0.026973899999999995	0.011150863124999999	7.853753676470584E-4	4.1122405560661753E-4
713.99945	181.2854	215.0	1.2078075	0.4933591	0.012271647058823528	0.005703898823529413	-8.648384083044981E-4	-3.204096647923874E-4
725.86523	187.43262	232.0	0.8170928	0.36954367	-0.022983217647058823	-0.007283260588235294	-0.0020738155709342557	-7.63950553633218E-4
737.04803	193.02402	249.0	0.638271	0.33392403	-0.010518929411764702	-0.002095272941176471	7.331934256055365E-4	3.0517574394463667E-4
750.3101	198.5615	265.0	0.61936766	0.33067524	-0.0011814587500000029	-2.030493750000001E-4	5.835919163602937E-4	1.1826397288602943E-4
761.74005	202.24667	282.0	0.6672726	0.2758042	0.002817937647058824	-0.003227708235294117	2.3525861159169573E-4	-1.7792110942906568E-4
773.5697	206.74182	298.0	0.7272171	0.2198992	0.0037465312499999973	-0.0034940625000000006	5.803710018382333E-5	-1.664714154411774E-5
784.105	210.70166	315.0	0.68622494	0.20843242	-0.0024113035294117614	-6.745164705882342E-4	-3.622255752595152E-4	1.6585564878892744E-4
792.86017	214.54407	331.0	0.5694073	0.20602806	-0.0073011025000000035	-1.5027249999999964E-4	-3.0561243566176515E-4	3.276524816176466E-5
800.59204	217.29602	348.0	0.45077798	0.18769003	-0.006978195294117643	-0.0010787076470588238	1.8994541522491794E-5	-5.461383217993083E-5
808.02594	220.01294000000001	365.0	0.37992537	0.15446056	-0.0041678005882352966	-0.0019546747058823534	1.6531733564013803E-4	-5.152747404844292E-5
814.2252	223.81677000000002	381.0	0.33624828	0.15238142	-0.0027298181249999984	-1.2994625000000044E-4	8.987390395220614E-5	1.1404552849264706E-4
823.1426	227.45702999999997	398.0	0.37951112	0.19468713	0.002544872941176469	0.0024885711764705896	3.1027594506920393E-4	1.5403043685121117E-4
830.4903	231.24512	415.0	0.44304246	0.23388638	0.0037371376470588264	0.0023058382352941172	7.013321799307986E-5	-1.0748996539792494E-5
839.17474	235.08733999999998	431.0	0.5062543	0.25486612	0.003950740000000001	0.001311233749999998	1.3350147058823424E-5	-6.216278033088245E-5
848.5844	238.86145	447.0	0.5469593	0.24530078	0.0025440624999999994	-5.978337499999986E-4	-8.791734375000011E-5	-1.1931671874999979E-4
858.1503	241.7876	465.0	0.6067371	0.21456176	0.0033209888888888883	-0.0017077233333333336	4.316257716049382E-5	-6.16605324074075E-5
867.5962	245.43848000000003	481.0	0.6047054	0.19323587	-1.2698125000000504E-4	-0.0013328681249999991	-2.1549813368055583E-4	2.34284505208334E-5
877.06934	248.6139	497.0	0.6106932	0.18942901	3.7423750000000616E-4	-2.379287499999997E-4	3.13261718750007E-5	6.843371093749996E-5
886.34906	251.93964	514.0	0.5772764	0.18369162	-0.00196569411764706	-3.374935294117652E-4	-1.3764303633218036E-4	-5.856751730103853E-6
894.7951	257.0771	531.0	0.52726823	0.23481344	-0.0029416570588235305	0.003007165882352942	-5.74095847750865E-5	1.967446712802769E-4
903.907	261.5442	547.0	0.52532965	0.2887159	-1.2116125000000144E-4	0.003368903750000001	1.7628098805147057E-4	2.2608616727941175E-5
910.274	266.2055	564.0	0.45060095	0.31076613	-0.00439580588235294	0.0012970723529411735	-2.514496842560552E-4	-1.218724351211075E-4
918.68646	270.8119	580.0	0.4243947	0.3234283	-0.0016378906249999992	7.913856250000018E-4	1.723697035845588E-4	-3.160542049632323E-5
927.3307	275.66534	597.0	0.46451592	0.31105828	0.0023600717647058833	-7.276482352941166E-4	2.351742582179931E-4	-8.935493295847755E-5
932.0368	280.0368	613.0	0.41168088	0.27866927	-0.00330219	-0.0020243131249999997	-3.5389136029411773E-4	-8.104155560661769E-5
936.734	284.156	630.0	0.3068894	0.26591805	-0.0061642047058823556	-7.500717647058828E-4	-1.6835380622837385E-4	7.495537413494806E-5
940.7694	289.1541	647.0	0.20160523	0.25948235	-0.006193186470588234	-3.7857058823529674E-4	-1.7048096885810855E-6	2.1853010380622708E-5
945.5803	292.58032	664.0	0.16516048	0.24104996	-0.002143808823529412	-0.0010842582352941156	2.3819868512110718E-4	-4.151103806228346E-5
950.0	297.0	677.0	0.20241947	0.25614122	0.0028660761538461532	0.0011608661538461535	3.8537576749042807E-4	1.72701876087713E-4
950.0	297.0	678.0	0.21381094	0.256691	0.011391470000000015	5.497799999999997E-4	0.008525393846153861	-6.110861538461537E-4
955.0573	302.0382	697.0	0.27738568	0.27358043	0.003346038947368422	8.889173684210517E-4	-4.2344373961218906E-4	1.784933518005537E-5
958.8482	306.8482	714.0	0.26809058	0.29081506	-5.467705882352942E-4	0.001013801764705884	-2.289887962119833E-4	7.346140957931314E-6
962.52124	310.52124	730.0	0.23938335	0.26541266	-0.0017942018750000018	-0.0015876499999999995	-7.796445542279423E-5	-1.6259073529411772E-4
964.67065	313.67065	746.0	0.16981281	0.22175717	-0.004348158749999999	-0.002728468125000001	-1.5962230468749984E-4	-7.130113281250011E-5
966.5973	316.5973	763.0	0.09363967	0.15892541	-0.004480772941176471	-0.003695985882352942	-7.80083477508658E-6	-5.691280925605535E-5
968.46924	319.93848	780.0	0.05696312	0.14570238	-0.0021574441176470584	-7.778252941176469E-4	1.3666640138408308E-4	1.7165650519031147E-4
969.0	323.0	796.0	0.0401322	0.17016257	-0.0010519325	0.0015287618750000013	6.909447610294116E-5	1.4416169806985303E-4
970.0	327.0	813.0	0.024514126	0.21814471	-9.187102352941176E-4	0.0028224788235294107	7.836603806228372E-6	7.61009969723182E-5
971.0	331.20062	829.0	0.026528414	0.24558991	1.2589299999999997E-4	0.0017153250000000002	6.528770220588235E-5	-6.919711397058816E-5
971.9777	334.9555	846.0	0.0124250185	0.24653237	-8.296115E-4	5.5438823529412124E-5	-5.620614705882353E-5	-9.76403633217993E-5
971.1036	339.7928	863.0	0.0063654114	0.26359653	-3.564474764705882E-4	0.0010037741176470586	2.7833177854671284E-5	5.578442906574391E-5
971.0	344.55865	879.0	-0.045734912	0.30621624	-0.0032562702125	0.0026637318749999986	-1.8123892100183823E-4	1.0374735983455875E-4
970.3655	348.9035	896.0	-0.04573818	0.27670324	-1.922352941176891E-7	-0.0017360588235294091	1.9153399865916957E-4	-2.588112175605534E-4
969.444	353.11206	912.0	-0.039952863	0.24924622	3.615823125000003E-4	-0.0017160637500000017	2.2610909237132374E-5	1.249692095587967E-6
969.0	357.0	929.0	-0.075973324	0.26646993	-0.0021188506470588234	0.0010131594117647076	-1.4590782115051905E-4	1.6054253892733585E-4
967.0	361.0	946.0	-0.09863778	0.25948787	-0.001333203294117647	-4.107094117647066E-4	4.621455017301038E-5	-8.37569896193773E-5
966.0	365.0	962.0	-0.0765692	0.21223567	0.0013792862499999994	-0.0029532625000000014	1.6953059650735288E-4	-1.5890956801470593E-4
964.0	369.0	979.0	-0.11034717	0.2135892	-0.0019869394117647053	7.961941176470703E-5	-1.9801327422145322E-4	1.7840481833910048E-4
962.0215	373.9571	995.0	-0.13062747	0.24842453	-0.00126751875	0.002177208125	4.496379136029408E-5	1.310992945772058E-4
958.3355	378.49677	1012.0	-0.19443016	0.28270662	-0.0037530994117647054	0.0020165935294117654	-1.4621062716262972E-4	-9.447917387543203E-6
954.46594	383.53406	1029.0	-0.26302087	0.31777737	-0.004034747647058825	0.0020629852941176463	-1.6567543252595265E-5	2.7289273356400515E-6
950.7256	388.91162	1046.0	-0.2789749	0.32543418	-9.384723529411769E-4	4.5040058823529494E-4	1.8213384083044988E-4	-9.485792387543243E-5
947.0	393.0	1057.0	-0.2709924	0.35531038	7.256818181818185E-4	0.0027160181818181787	1.512867428293632E-4	2.059652357802622E-4
947.0	393.0	1057.0	-0.27092946	0.35120237	-8.807178997161779E-4	4.363289877010406E-4	-8.332241246132241E-7	4.127994207200006E-7
940.63617	401.36383	1078.0	-0.32155156	0.40301648	-0.0024105761904761906	0.0024673385714285728	-7.285039479809584E-5	9.671474208226345E-5
933.9258	410.43225	1095.0	-0.40048417	0.5110018	-0.00464309470588235	0.00635207764705882	-1.313246185533035E-4	2.285140632723675E-4
927.3719	417.83746	1112.0	-0.44559047	0.53267115	-0.0026533117647058848	0.0012746676470588253	1.170460553633215E-4	-2.9867117647058795E-4
919.804	425.19598	1128.0	-0.47176877	0.5026882	-0.0016361437499999992	-0.001873934374999997	6.357300091911785E-5	-1.9678762637867638E-4
912.9858	433.01898	1145.0	-0.46838635	0.480875	1.9896588235294101E-4	-0.0012831294117647079	1.0794762543252591E-4	3.4753233131487596E-5
905.53766	439.46234	1162.0	-0.4481552	0.41990888	0.0011900676470588253	-0.003586242352941177	5.8300103806228486E-5	-1.3547723183390996E-4
896.25977	446.9922	1178.0	-0.4953511	0.40634072	-0.002949743750000001	-8.480099999999997E-4	-2.5873821231617663E-4	1.7113952205882358E-4
888.26373	454.0522	1195.0	-0.5373674	0.4274427	-0.002471547058823533	0.0012412929411764718	2.8129217128027517E-5	1.2290017301038066E-4
881.7199	461.85016	1211.0	-0.49350965	0.4331992	0.002741109375000002	3.5978124999999986E-4	3.257910271139709E-4	-5.5094480698529496E-5
874.25507	469.74493	1228.0	-0.44408432	0.4749626	0.002907372352941179	0.0024566705882352944	9.780175173010421E-6	1.233464316608997E-4
863.01764	478.65200000000004	1244.0	-0.49954328	0.51612306	-0.003466185	0.002572528749999997	-3.983473345588237E-4	7.241135110293918E-6
851.15424	484.4833	1261.0	-0.65178907	0.46627098	-0.008955634705882353	-0.002932475294117645	-3.229088062283737E-4	-3.238237673010378E-4
839.56274	491.21860000000004	1278.0	-0.8000829	0.4205079	-0.00872316647058824	-0.002691945882352942	1.367460207612433E-5	1.4148788927335485E-5
827.3176	496.84119999999996	1294.0	-0.85960466	0.3400899	-0.0037201099999999987	-0.005026124999999999	3.1269102941176505E-4	-1.458861948529411E-4
818.8762	501.64954	1310.0	-0.7197367	0.28524616	0.0087417475	-0.0034277337499999984	7.7886609375E-4	9.989945312500006E-5
808.39044	506.1657	1327.0	-0.5814973	0.23033	0.008131729411764706	-0.0032303623529411777	-3.588341695501732E-5	1.1610082179930632E-5
794.1001	510.83745999999996	1344.0	-0.64024675	0.22716613	-0.003455849999999999	-1.8611000000000078E-4	-6.816223183391004E-4	1.7907366782006923E-4
782.04	514.9867	1360.0	-0.76860744	0.22928035	-0.008022543125000003	1.3213875E-4	-2.854183203125003E-4	1.989054687500005E-5
770.74475	520.1276	1377.0	-0.8053334	0.2582448	-0.002160350588235291	0.0017037911764705884	3.4483485510380664E-4	9.245014273356402E-5
757.2259	525.7603	1394.0	-0.81904715	0.3110676	-8.066911764705864E-4	0.003107223529411765	7.96270242214532E-5	8.255484429065744E-5
744.96735	530.44257	1410.0	-0.74748755	0.31879377	0.004472474999999997	4.8288562499999854E-4	3.2994788602941144E-4	-1.640211190257354E-4
727.35205	536.8944	1427.0	-0.84665984	0.36512512	-0.005833664117647062	0.0027253735294117676	-6.062434775086505E-4	1.319110532006923E-4
710.863	543.5685	1443.0	-1.0704244	0.4034146	-0.013985285	0.002393092499999999	-5.094763051470587E-4	-2.0767564338235525E-5
694.89624	549.28894	1460.0	-1.1254503	0.40581617	-0.0032368176470588214	1.4126882352940965E-4	6.322627854671282E-4	-1.3246021626297586E-4
682.97833	554.3406	1477.0	-0.9746583	0.37648037	0.008870117647058825	-0.001725635294117645	7.121726643598616E-4	-1.0981788927335616E-4
669.3856	559.1536	1493.0	-0.76286924	0.3023012	0.013236816249999998	-0.004636198125000001	2.729186626838233E-4	-1.8191017693014726E-4
651.5154	564.3454	1510.0	-0.7860031	0.2581288	-0.0013608152941176441	-0.0025983764705882354	-8.586842084775084E-4	1.1987186202422151E-4
636.9456	567.2568	1527.0	-0.9122972	0.21804248	-0.007429064705882358	-0.002358018823529411	-3.5695584775086555E-4	1.4138685121107327E-5
622.65906	572.44696	1543.0	-0.97921634	0.23342976	-0.004182446249999999	9.617049999999985E-4	2.029136534926474E-4	2.0748273897058808E-4
608.4387	575.1403	1560.0	-0.92267203	0.19279158	0.0033261358823529438	-0.002390481176470588	4.4168130190311424E-4	-1.971874221453286E-4
589.4018	578.93304	1576.0	-0.89591503	0.17365478	0.001672312500000002	-0.0011960499999999989	-1.0336396139705887E-4	7.465194852941182E-5
569.08606	583.65234	1593.0	-1.0883828	0.21525839	-0.011321633529411767	0.0024472711764705873	-7.643497664359864E-4	2.143130103806227E-4
552.06854	588.48285	1609.0	-1.2774636	0.28642622	-0.011817549999999996	0.004447989375000001	-3.0994779411764304E-5	1.2504488740808836E-4
534.29364	593.26807	1626.0	-1.2318821	0.3151507	0.0026812647058823496	0.0016896752941176468	8.528714532871968E-4	-1.622537694636679E-4
510.0	598.5	1642.0	-1.2495061	0.33346158	-0.0011015000000000053	0.0011444299999999984	-2.3642279411764718E-4	-3.4077830882353025E-5
490.32004	604.2267	1661.0	-1.3080282	0.33928066	-0.0030801105263157905	3.0626736842105434E-4	-1.0413739612188343E-4	-4.411382271468126E-5
474.2635	611.52026	1676.0	-1.2104677	0.3808543	0.006504033333333344	0.002771575999999998	6.38942923976609E-4	1.6435390877192957E-4
452.69394	618.70953	1693.0	-1.1729126	0.45874318	0.0022091235294117552	0.004581698823529412	-2.5264175317185817E-4	1.0647781314878906E-4
431.39105	626.203	1709.0	-1.1653225	0.5046941	4.7438125000000275E-4	0.002871932500000004	-1.0842139246323453E-4	-1.0686039522058799E-4
414.93463	633.5846	1725.0	-1.1378077	0.5140392	0.0017196750000000038	5.840687499999997E-4	7.783085937500007E-5	-1.4299148437500026E-4
391.80365	641.9987	1742.0	-1.2794389	0.5049572	-0.008331247058823528	-5.342352941176491E-4	-5.912307093425607E-4	-6.578259083044993E-5
371.81775	650.8729	1759.0	-1.2879312	0.5194951	-4.995470588235365E-4	8.551705882352936E-4	4.6068823529411715E-4	8.172975778546722E-5
355.5	659.5	1775.0	-1.1605829	0.5619142	0.007959268749999998	0.0026511937500000027	5.286759880514709E-4	1.1225144761029432E-4
344.0	666.5	1792.0	-0.900757	0.5261589	0.015283876470588239	-0.0021032529411764735	4.308592776816612E-4	-2.796733347750868E-4
328.95966	675.9002	1809.0	-0.685671	0.49552506	0.012652117647058824	-0.0018019905882352921	-1.548093425605538E-4	1.772131487889302E-5
312.1314	684.16785	1825.0	-0.6855565	0.47885215	7.156250000001085E-6	-0.0010420568750000025	-7.903100873161764E-4	4.74958570772056E-5
295.1003	691.39984	1842.0	-0.9154706	0.46870673	-0.013524358823529412	-5.967894117647035E-4	-7.959714749134948E-4	2.6192203719723473E-5
282.1123	697.95184	1859.0	-0.99822676	0.44421932	-0.004868009411764704	-0.0014404358823529436	5.091970242214533E-4	-4.962626297577883E-5
270.05502	704.54785	1875.0	-0.82440245	0.38806206	0.010864019374999999	-0.003509828749999999	9.83251799172794E-4	-1.2933705422794097E-4
253.51624	712.085	1891.0	-0.73874474	0.35669604	0.005353606875	-0.0019603762499999997	-3.4440078124999994E-4	9.684078124999997E-5
239.0874	717.9563	1908.0	-0.8383997	0.37302214	-0.0058620564705882325	9.603588235294123E-4	-6.597449026816607E-4	1.718079455017301E-4
225.09544	724.2312	1924.0	-0.89649177	0.36600095	-0.003630754375000003	-4.3882437500000065E-4	1.3945638097426433E-4	-8.744894990808831E-5
214.97035	730.2178	1941.0	-0.8121441	0.35975906	0.004961627647058823	-3.6716999999999837E-4	5.054342365916957E-4	4.214963235294252E-6
203.44073	733.5198	1958.0	-0.65124583	0.27161807	0.00946460411764706	-0.00518476411764706	2.6488096885813163E-4	-2.833878892733566E-4
188.43852	739.5205	1975.0	-0.6295423	0.25139067	0.001276678235294119	-0.0011898470588235298	-4.816426989619377E-4	2.3499512110726646E-4
177.5475	746.36206	1991.0	-0.7244196	0.32037583	-0.005929831250000003	0.004311572499999999	-4.5040684283088265E-4	3.438387224264706E-4
167.14236	751.91455	2008.0	-0.71721315	0.36145356	4.2390882352941683E-4	0.0024163370588235313	3.737494160899659E-4	-1.1148443771626283E-4
155.99814	757.4011	2024.0	-0.68245864	0.39694995	0.0021721568749999975	0.0022185243749999993	1.092655032169113E-4	-1.236329273897075E-5
145.46521	762.41394	2041.0	-0.58202386	0.35765335	0.005907928235294121	-0.0023115647058823538	2.197512564878896E-4	-2.6647582828719725E-4
135.84898	767.8906	2058.0	-0.54127204	0.28850007	0.002397165882352941	-0.004067839999999999	-2.0651543252595177E-4	-1.03310311418685E-4
126.0213	772.9894	2074.0	-0.58276373	0.2893042	-0.002593230625000005	5.0258125000000875E-5	-3.118997817095591E-4	2.573811328125E-4
116.91356	776.8346	2091.0	-0.53745943	0.2697152	0.0026649588235294164	-0.0011522941176470602	3.093052616782013E-4	-7.0738367214533E-5
110.50627	780.16455	2108.0	-0.45483044	0.22181708	0.004860528823529409	-0.0028175364705882344	1.291511764705878E-4	-9.795543252595142E-5
106.641594	783.1792	2124.0	-0.29402137	0.1628486	0.010050566875	-0.0036855299999999994	3.2437737821691193E-4	-5.424959558823531E-5
104.97825	784.0	2140.0	-0.09152213	0.06424172	0.012656202500000002	-0.0061629300000000005	1.628522265625001E-4	-1.5483750000000007E-4
102.200386	785.8998	2157.0	0.029173259	0.023545444	0.0070997287647058815	-0.0023938985882352944	-3.2685139619377176E-4	2.2170773010380624E-4
101.11864	786.88135	2174.0	0.047970645	0.0079144575	0.001105728588235294	-9.19469794117647E-4	-3.5258824567474046E-4	8.67311055363322E-5
99.32252	788.0	2190.0	-0.01981833	0.027911367	-0.0042368109375	0.00124980684375	-3.339087203584559E-4	1.3557978986672794E-4
98.41869	789.5813	2207.0	-0.04546928	0.054762207	-0.001508879411764706	0.0015794611764705882	1.6046656033737023E-4	1.939143133650519E-5
98.0	791.438	2224.0	-0.031236012	0.09732806	8.372510588235294E-4	0.0025038737058823528	1.3800767474048443E-4	5.437720761245674E-5
96.81981	792.1802	2240.0	-0.01924871	0.08209354	7.492063750000001E-4	-9.521574999999992E-4	-5.50279273897058E-6	-2.16001950367647E-4
97.0	794.1931	2257.0	-0.010133853	0.101063244	5.361680588235293E-4	0.00111586494117647	-1.2531665657439457E-5	1.2164837889273348E-4
97.0	797.21265	2273.0	0.0179266	0.13616319	0.0017537783125	0.0021937466249999996	7.61006408547794E-5	6.73676052389706E-5
97.0	798.9636	2290.0	0.019777402	0.15370397	1.0887070588235286E-4	0.0010318105882352944	-9.675927097750865E-5	-6.834917863321795E-5
97.85132	801.70264	2306.0	0.03494602	0.172089	9.480386250000001E-4	0.0011490643749999998	5.2447994944852954E-5	7.328361672794085E-6
98.0	804.4636	2323.0	0.04872853	0.1787701	8.107358823529411E-4	3.930058823529409E-4	-8.076631920415238E-6	-4.4474028979238756E-5
99.0	807.6637	2339.0	0.05425249	0.19033304	3.452475000000001E-4	7.226837500000013E-4	-2.9093023897058812E-5	2.0604866727941277E-5
100.5	812.5	2356.0	0.079591736	0.24280044	0.001490543882352941	0.0030863176470588235	6.737037543252593E-5	1.3903728806228367E-4
101.42617	817.27844	2373.0	0.08200154	0.31013787	1.4175317647058833E-4	0.003961025294117646	-7.934062975778545E-5	5.145339100346015E-5
104.55828	822.8374	2389.0	0.13253948	0.35845464	0.0031586212499999993	0.0030197981250000006	1.885542545955882E-4	-5.882669806985284E-5
107.33129	828.49695	2406.0	0.19471069	0.39262938	0.00365713	0.002010278823529411	2.932404411764711E-5	-5.9383488321799396E-5
111.07635	834.1145	2423.0	0.24517998	0.38655055	0.002968781764705882	-3.5757823529411644E-4	-4.049107266435988E-5	-1.3928570934256044E-4
114.81752	838.7263	2439.0	0.27959296	0.334224	0.0021508112500000006	-0.0032704093749999982	-5.1123157169117596E-5	-1.820519462316176E-4
119.47776	843.4778	2456.0	0.29127195	0.28915045	6.869994117647059E-4	-0.0026513852941176482	-8.610657871972322E-5	3.641318122837353E-5
124.05424	848.0542	2473.0	0.2981051	0.25814074	4.019500000000006E-4	-0.0018241005882352955	-1.676761245674737E-5	4.866380622837369E-5
128.77383	853.1826	2489.0	0.31135714	0.27508888	8.282524999999978E-4	0.00105925875	2.6643906249999827E-5	1.8020995863970597E-4
133.0	858.5	2506.0	0.30196416	0.30247504	-5.525282352941174E-4	0.0016109505882352937	-8.122239619377148E-5	3.2452461072664336E-5
138.1174	863.11743	2522.0	0.29261518	0.30604774	-5.843112500000004E-4	2.2329375000000248E-4	-1.9864384191176917E-6	-8.67285523897057E-5
141.44269	867.66406	2539.0	0.2512503	0.29040128	-0.002433228235294117	-9.203800000000017E-4	-1.087598226643598E-4	-6.727492647058849E-5
148.51118	871.2556	2556.0	0.3077434	0.2531192	0.0033231235294117656	-0.0021930635294117643	3.3860892733564014E-4	-7.486373702422133E-5
156.13104	877.09827	2572.0	0.42186067	0.27285707	0.0071323293749999996	0.0012336168749999994	2.3807536534926462E-4	2.1416752527573523E-4
163.56853	882.7843	2589.0	0.51425546	0.32671124	0.005434987647058824	0.0031678923529411783	-9.984363105536329E-5	1.1378091046712817E-4
169.32954	888.3296	2605.0	0.50477153	0.36395416	-5.927456250000018E-4	0.002327682500000001	-3.767333295036766E-4	-5.2513115808823594E-5
176.02359	893.02356	2622.0	0.43840328	0.34777293	-0.0039040147058823508	-9.518370588235322E-4	-1.9478053416954993E-4	-1.929129152249137E-4
183.0	897.0	2639.0	0.37463388	0.2883973	-0.0037511411764705902	-0.0034926841176470564	8.99256055363297E-6	-1.4946159169550144E-4
189.29587	901.8639	2655.0	0.38194853	0.2422361	4.571656250000021E-4	-0.002885075000000001	2.63019175091912E-4	3.797556985294097E-5
195.94868	906.9487	2672.0	0.3967063	0.25052807	8.681041176470591E-4	4.8776294117646953E-4	2.417285250865041E-5	1.9840223183391E-4
205.11258	912.6676	2688.0	0.4613915	0.30028918	0.004042825	0.003110069375	1.984200551470588E-4	1.6389415211397066E-4
214.39455	918.2367	2705.0	0.53817886	0.35156423	0.004516903529411766	0.003016179411764705	2.7886972318339196E-5	-5.522939013840864E-6
223.86742	922.9204	2721.0	0.6159155	0.34827542	0.0048585399999999945	-2.0555062499999846E-4	2.135227941176427E-5	-2.0135812729779398E-4
232.35258	927.6763	2738.0	0.6343084	0.31651098	0.0010819352941176497	-0.0018684964705882356	-2.2215321799307913E-4	-9.782034385813159E-5
241.3924	933.19617	2755.0	0.56373364	0.28721055	-0.004151456470588233	-0.0017235547058823523	-3.0784657439446365E-4	8.525986159169603E-6
252.0	938.5	2771.0	0.57496953	0.3109588	7.022431249999947E-4	0.0014842656249999982	3.033562247242642E-4	2.004887706801469E-4
260.62924	941.5259	2788.0	0.5810042	0.2738645	3.549805882352953E-4	-0.0021820176470588215	-2.0427208044982317E-5	-2.1566372188581293E-4
269.9002	944.76013	2805.0	0.57340735	0.19390966	-4.46873529411764E-4	-0.004703225882352941	-4.716788927335643E-5	-1.4830636678200701E-4
280.5791	949.78955	2821.0	0.5937037	0.18904261	0.0012685218749999977	-3.0419062500000073E-4	1.072122127757351E-4	2.7493970358455876E-4
294.117	954.5585	2838.0	0.7021747	0.22933725	0.006380647058823535	0.00237027294117647	3.007132461072669E-4	1.5732138624567475E-4
305.38663	959.1289	2854.0	0.77547437	0.30477917	0.0045812293749999955	0.00471512	-1.1246360523897123E-4	1.465529411764706E-4
317.64584	962.8988	2871.0	0.8057243	0.3075982	0.0017794076470588223	1.6582529411764707E-4	-1.64813042820069E-4	-2.67605570934256E-4
328.79288	965.59766	2887.0	0.7502816	0.21400605	-0.0034651687499999972	-0.005849509374999999	-3.2778602481617624E-4	-3.759584168198529E-4
340.94073	968.7058	2904.0	0.6898764	0.14666708	-0.0035532470588235322	-0.003961115882352941	-5.181076989619706E-6	1.110819701557093E-4
355.16455	971.595	2920.0	0.76503366	0.13098286	0.00469732875	-9.8026375E-4	5.156609880514708E-4	1.8630325827205882E-4
366.6774	974.89246	2937.0	0.80472744	0.15470055	0.0023349282352941184	0.0013951582352941167	-1.3896473615916953E-4	1.39730705017301E-4
383.00635	977.6681	2954.0	0.8764837	0.16978043	0.0042209564705882364	8.870517647058834E-4	1.1094283737024223E-4	-2.9888615916954902E-5
395.66418	981.47546	2971.0	0.8926414	0.20359932	9.504529411764736E-4	0.0019893464705882345	-1.923825605536331E-4	6.4840865051903E-5
409.96198	986.2405000000001	2987.0	0.8656959	0.2623053	-0.0016840937500000042	0.003669123750000001	-1.6465916819852986E-4	1.0498607996323542E-4
426.82626	990.9348	3004.0	0.9367756	0.30097613	0.0041811588235294165	0.0022747547058823525	3.450148572664365E-4	-8.202170847750875E-5
443.8228	993.8823	3021.0	1.0259022	0.29031092	0.005242741176470585	-6.273652941176491E-4	6.244602076124521E-5	-1.707129411764707E-4
461.0504	997.5668000000001	3037.0	1.0842369	0.22871794	0.0036459187500000045	-0.0038495612499999977	-9.980140165441128E-5	-2.013872472426468E-4
482.5417	1003.6282000000001	3053.0	1.2231361	0.23940143	0.0086812	6.677181249999994E-4	3.147050781249997E-4	2.823299609374998E-4
506.6216	1010.1776	3070.0	1.3946229	0.34652308	0.010087458823529415	0.006301273529411764	8.27211072664362E-5	3.3138561202422146E-4
531.1566	1017.5867000000001	3087.0	1.5924811	0.47166377	0.011638717647058823	0.007361217058823529	9.125051903114163E-5	6.234961937716266E-5
560.82446	1027.8092	3103.0	1.7944406	0.6051102	0.01262246874999999	0.008340401875000004	6.148444393382297E-5	6.119905101102966E-5
585.83636	1035.8104	3120.0	1.8012404	0.6288438	3.99988235294119E-4	0.0013960941176470536	-7.189694420415218E-4	-4.0848869160899705E-4
607.8265	1043.2543	3136.0	1.5778216	0.5620689	-0.013963674999999995	-0.004173431249999998	-8.977289522058822E-4	-3.4809533547794076E-4
630.2396	1050.7235	3153.0	1.4033179	0.4973502	-0.010264923529411767	-0.003806982352941174	2.175736159169546E-4	2.1555817474048475E-5
653.30914	1057.3236	3170.0	1.2812445	0.39333478	-0.007180788235294124	-0.0061185541176470605	1.8141972318339074E-4	-1.3597480968858156E-4
673.05676	1064.9297	3186.0	1.1705412	0.36925665	-0.006918956249999997	-0.0015048831249999985	1.6364499080882952E-5	2.883544370404414E-4
694.80005	1073.7091	3203.0	1.2017586	0.4496513	0.0018363176470588272	0.004729097058823527	5.150161115916955E-4	3.667047166955015E-4
713.61615	1082.0422	3221.0	1.1553309	0.52732754	-0.0025793166666666645	0.00431534666666667	-2.45313017429194E-4	-2.298613289760314E-5
731.36017	1090.8668	3236.0	1.0808746	0.5617013	-0.004963753333333335	0.0022915839999999945	-1.5896244444444472E-4	-1.349175111111117E-4
750.3012	1100.1506	3253.0	1.0457749	0.58267856	-0.002064688235294115	0.001233956470588235	1.7053324106113059E-4	-6.221338408304467E-5
769.09814	1109.6101	3269.0	1.0649865	0.5816873	0.0012007249999999997	-6.195374999999614E-5	2.0408832720588218E-4	-8.099438878676445E-5
787.35767	1120.1788	3286.0	1.0620067	0.6169012	-1.7528235294118164E-4	0.0020714058823529426	-8.094160899654008E-5	1.2549174307958463E-4
804.07745	1128.59	3302.0	1.0686271	0.6214549	4.137750000000051E-4	2.846062499999996E-4	3.681608455882417E-5	-1.1167497702205893E-4
822.565	1137.8932	3319.0	1.0406955	0.56196505	-0.0016430352941176503	-0.0034994029411764744	-1.2098884083045034E-4	-2.2258877595155728E-4
838.0146	1146.8087	3335.0	0.99040127	0.52484846	-0.0031433893749999997	-0.0023197868750000003	-9.377213005514684E-5	7.372600413602963E-5
854.3611	1156.4921	3352.0	0.9672949	0.53512496	-0.0013591982352941202	6.045000000000013E-4	1.049524199826988E-4	1.720168750000001E-4
868.16614	1165.0831	3368.0	0.86851805	0.5431808	-0.006173553124999995	5.034900000000023E-4	-3.008971806066172E-4	-6.31312499999994E-6
880.4325	1172.6217	3385.0	0.7605685	0.5097134	-0.006349973529411768	-0.001968670588235296	-1.0377670847751365E-5	-1.454212110726646E-4
891.6644	1181.387	3402.0	0.6248401	0.46608254	-0.007984023529411763	-0.0025665211764705877	-9.61205882352938E-5	-3.516768166089951E-5
901.9136	1188.7308	3419.0	0.56422853	0.4456381	-0.0035653864705882388	-0.0012026141176470593	2.5991982698961904E-4	8.022982698961932E-5
912.2469	1195.1646	3435.0	0.51476794	0.40240425	-0.0030912868749999947	-0.0027021156249999977	2.9631224724265253E-5	-9.371884420955865E-5
922.7325	1200.893	3452.0	0.54504275	0.37096855	0.0017808711764705873	-0.0018491588235294125	2.86597532439446E-4	5.0173929498269717E-5
931.16254	1206.372	3469.0	0.55157655	0.30162635	3.843411764705902E-4	-0.004078952941176472	-8.21488235294116E-5	-1.3116435986159174E-4
939.83545	1212.4177	3485.0	0.5099343	0.28726166	-0.0026026406250000064	-8.977931250000008E-4	-1.866863625919123E-4	1.9882248851102945E-4
947.35535	1217.7665	3501.0	0.44901958	0.30207118	-0.0038071699999999986	9.255950000000013E-4	-7.528308593749951E-5	1.1396175781250013E-4
953.46704	1222.467	3519.0	0.3624708	0.29087076	-0.0048082655555555555	-6.222455555555549E-4	-5.5616419753086494E-5	-8.599114197530868E-5
959.13086	1228.1309	3535.0	0.3028801	0.3011895	-0.0037244187499999998	6.449212499999996E-4	6.774042534722223E-5	7.919792534722215E-5
964.4956	1233.7434	3551.0	0.2802322	0.3118036	-0.00141549375	6.63381250000001E-4	1.443078125E-4	1.153750000000087E-6
969.22577	1239.3386	3569.0	0.24084257	0.33259687	-0.0021883127777777766	0.0011551816666666654	-4.2934390432098706E-5	2.7322245370370246E-5
971.9808	1244.9423	3585.0	0.19462278	0.35291782	-0.0028887368750000007	0.0012700593750000003	-4.3776506076389E-5	7.1798567708334315E-6
974.0	1250.631	3601.0	0.12096221	0.35683432	-0.004603785625	2.4478124999999934E-4	-1.0719054687499994E-4	-6.407988281250006E-5
974.0	1255.2546	3618.0	-0.005912949	0.31634483	-0.007463244647058823	-0.0023817347058823508	-1.6820347188581316E-4	-1.545009385813147E-4
973.33044	1259.3391	3635.0	-0.09670092	0.27034768	-0.005340468882352941	-0.0027057147058823553	1.2486916262975778E-4	-1.9057647058823796E-5
971.45544	1263.6337	3652.0	-0.17356059	0.22124429	-0.004521157058823529	-0.0028884347058823513	4.819481314878893E-5	-1.0748235294117414E-5
968.0813	1269.378	3668.0	-0.23232017	0.25503185	-0.0036724737500000004	0.0021117224999999996	5.304270680147054E-5	3.1250982536764694E-4
964.34595	1273.9811	3685.0	-0.28896064	0.28534287	-0.0033317923529411764	0.0017830011764705894	2.0040082179930824E-5	-1.9336548442906482E-5
959.36316	1279.6368	3701.0	-0.33433798	0.33940428	-0.0028360837499999993	0.0033788381249999985	3.098178768382357E-5	9.973980928308807E-5
954.82465	1285.1754	3717.0	-0.35104463	0.36195943	-0.0010441656250000028	0.0014096968750000015	1.1199488281249978E-4	-1.2307132812499981E-4
948.2214	1291.834	3734.0	-0.3858512	0.38622394	-0.0020474452941176458	0.0014273241176470566	-5.901645112456723E-5	1.036896626297359E-6
940.54675	1301.3165	3750.0	-0.45656875	0.4774052	-0.004419846875000001	0.005698828749999999	-1.482750988051472E-4	2.669690395220589E-4
932.3131	1310.6869	3767.0	-0.5337921	0.59776783	-0.0045425499999999985	0.007080154705882354	-7.217830882352787E-6	8.125446799307972E-5
921.19604	1322.438	3784.0	-0.6433132	0.709628	-0.0064424176470588256	0.0065800100000000025	-1.1175692041522512E-4	-2.942027681660893E-5
907.31256	1335.2264	3801.0	-0.8073579	0.82380664	-0.009649688235294114	0.006716390588235294	-1.8866297577854637E-4	8.022387543252435E-6
892.78925	1351.2107	3817.0	-0.95181173	0.95579386	-0.009028364375	0.008249201249999998	3.883274126838211E-5	9.580066636029398E-5
878.853	1367.4153	3834.0	-1.0126641	1.0516242	-0.003579551176470594	0.005637078823529412	3.205184234429063E-4	-1.5365426038062267E-4
859.6523	1385.2129	3850.0	-1.1188283	1.1551902	-0.006635262500000003	0.006472875000000003	-1.9098195772058804E-4	5.223726102941191E-5
837.44354	1402.371	3867.0	-1.2893716	1.1620208	-0.010031958823529403	4.018000000000012E-4	-1.9980566608996474E-4	-3.571220588235295E-4
816.6144	1417.9237	3883.0	-1.427224	1.100071	-0.008615775000000006	-0.0038718625000000034	8.851148897058732E-5	-2.6710390625000026E-4
791.6786	1433.3928	3900.0	-1.5466897	0.95390546	-0.007027394117647053	-0.008597972941176472	9.343416955017372E-5	-2.7800649653979227E-4
766.11816	1448.4657	3917.0	-1.643766	0.87046325	-0.005710370588235301	-0.004908365294117645	7.747197231833834E-5	2.1703574394463693E-4
740.3832	1462.0212	3933.0	-1.6468856	0.81390554	-1.94975E-4	-0.003534856874999999	3.447122242647063E-4	8.584427619485286E-5
709.78723	1474.6626	3951.0	-1.8004955	0.77223885	-0.008533883333333332	-0.0023148161111111116	-4.632726851851851E-4	6.778004243827152E-5
684.4326	1487.4594	3967.0	-1.7946714	0.71570534	3.6400625000000686E-4	-0.003533344375000004	5.561180989583337E-4	-7.615801649305578E-5
657.5187	1497.9926	3983.0	-1.6890905	0.6369423	0.006598806249999992	-0.00492269	3.8967499999999905E-4	-8.683410156249977E-5
628.8892	1508.4443	4000.0	-1.6803256	0.58797	5.155823529411809E-4	-0.0028807235294117627	-3.5783669982698883E-4	1.2011567474048458E-4
601.91986	1519.0267	4017.0	-1.6326094	0.5834002	0.002806835294117646	-2.688117647058798E-4	1.347795847750862E-4	1.5364186851211077E-4
578.5887	1526.2035	4033.0	-1.5420794	0.50189877	0.005658125	-0.005093839374999999	1.782056066176471E-4	-3.0156422564338244E-4
554.5994	1533.291	4050.0	-1.4748285	0.40554857	0.003955935294117641	-0.005667658823529415	-1.0012880622837407E-4	-3.375408520761268E-5
526.9558	1538.949	4066.0	-1.4079884	0.30888337	0.004177506250000004	-0.006041575	1.3848184742647728E-5	-2.3369761029411607E-5
498.3899	1543.5436	4083.0	-1.5953035	0.22315791	-0.011018535294117645	-0.005042674117647059	-8.938847967128029E-4	5.875887543252595E-5
472.1265	1548.2587	4099.0	-1.7210273	0.19067656	-0.007857737500000003	-0.0020300843749999995	1.9754986213235258E-4	1.8828685891544123E-4
440.9061	1550.5992	4116.0	-1.8376695	0.14531131	-0.006861305882352943	-0.0026685441176470585	5.8613624567474124E-5	-3.7556455449827E-5
421.15875	1553.1674	4132.0	-1.6058741	0.10770234	0.014487212499999999	-0.0023505606250000003	0.0013342823988970588	1.9873968290441132E-5
394.14618	1555.061	4149.0	-1.4390581	0.07986509	0.009812705882352946	-0.0016374852941176466	-2.7497097750865023E-4	4.1945607698961986E-5
369.37918	1556.9684	4165.0	-1.4192026	0.06554656	0.0012409687500000016	-8.949081249999997E-4	-5.35733570772059E-4	4.641107306985293E-5
351.14133	1558.7859	4182.0	-1.273525	0.0636507	0.008569270588235292	-1.1152117647058819E-4	4.31076578719723E-4	4.6081585207612446E-5
332.7142	1560.0	4199.0	-1.0900347	0.07752059	0.010793547058823535	8.158758823529409E-4	1.3083979238754368E-4	5.455276816608995E-5
313.33673	1561.5663	4215.0	-1.0033909	0.071034774	0.005415237499999989	-4.0536350000000033E-4	-3.361443474264716E-4	-7.632746139705883E-5
295.5	1563.5	4232.0	-0.92908466	0.084928975	0.004370955294117651	8.173059411764711E-4	-6.142836505190222E-5	7.192173183391009E-5
282.38705	1565.3733	4249.0	-0.8936952	0.10496016	0.0020817329411764694	0.0011783049999999995	-1.3466013840830482E-4	2.1235238754325198E-5
267.76758	1567.279	4266.0	-0.81656486	0.12208853	0.0045370788235294165	0.0010075511764705886	1.4443211072664395E-4	-1.0044342560553585E-5
253.97327	1571.2567	4282.0	-0.718492	0.18587336	0.0061295537499999955	0.003986551874999999	9.952968290441119E-5	1.8618754365808815E-4
241.80347	1574.0327	4298.0	-0.68226445	0.21314809	0.002264221875	0.0017046706250000015	-2.4158324218749973E-4	-1.4261757812499985E-4
232.59294	1575.8815	4315.0	-0.6302242	0.19629031	0.003061191176470589	-9.916341176470598E-4	4.688054714532878E-5	-1.5860616133218006E-4
226.41376	1577.0	4331.0	-0.43123126	0.11220177	0.01243705875	-0.005255533749999999	5.859917233455882E-4	-2.6649372702205874E-4
222.6244	1578.0	4348.0	-0.18075031	0.03631777	0.014734173529411768	-0.004463764705882354	1.3512439878892747E-4	4.6574649653979157E-5
220.43442	1578.0	4364.0	-3.8258397E-4	-0.027940268	0.011272982876875	-0.004016127375	-2.1632441578354794E-4	2.7977333180147093E-5
218.54245	1578.0	4381.0	0.06154357	-0.03792985	0.003642714939411765	-5.876224705882354E-4	-4.4883929043901385E-4	2.0167675908304498E-4
217.83662	1578.0	4398.0	0.0715404	-0.040672164	5.880488235294121E-4	-1.6131258823529385E-4	-1.7968624211072665E-4	2.5077051903114206E-5
217.0	1578.0	4431.0	0.022784604	-0.019637909	-0.0014774483636363638	6.374016666666666E-4	-6.259082385350836E-5	2.4203462269756377E-5
217.0	1579.4602	4448.0	0.030095553	0.040183607	4.300558235294118E-4	0.0035189127058823533	1.1220612865681032E-4	1.6950064936562865E-4
215.14085	1579.8591	4464.0	-0.018824438	0.04555184	-0.0030574994374999998	3.355145625E-4	-2.1797220381433822E-4	-1.9896238396139708E-4
214.26714	1581.7329	4481.0	-0.071334586	0.09005792	-0.003088832235294118	0.0026180047058823527	-1.8431057525951957E-6	1.3426412608131486E-4
210.76462	1584.2354	4497.0	-0.15109071	0.14095044	-0.004984757749999999	0.0031807825000000007	-1.1849534466911756E-4	3.5173612132352995E-5
207.00703	1586.9929	4514.0	-0.25234085	0.1931611	-0.005955890588235295	0.0030712152941176464	-5.712546107266446E-5	-6.445129757785542E-6
203.13586	1590.8641	4531.0	-0.29399058	0.2507446	-0.0024499841176470584	0.0033872647058823518	2.0622979238754332E-4	1.8591141868512078E-5
198.16591	1594.556	4547.0	-0.32635713	0.25945765	-0.0020229093749999996	5.44565625E-4	2.6692171415441176E-5	-1.7766869255514699E-4
193.50862	1599.4913	4564.0	-0.33444643	0.29468045	-4.758411764705895E-4	0.002071929411764706	9.10040116782006E-5	8.984492863321799E-5
186.99939	1605.0006	4581.0	-0.36861193	0.34258455	-0.0020097352941176446	0.002817888235294118	-9.022906574394442E-5	4.3879930795847785E-5
181.32199	1609.678	4597.0	-0.4078725	0.35660166	-0.002453785625000003	8.76069375E-4	-2.7753145680147406E-5	-1.2136367876838239E-4
173.57912	1616.4209	4614.0	-0.45681185	0.3867676	-0.0028787852941176465	0.0017744670588235294	-2.499998053633196E-5	5.2846922577854676E-5
165.42113	1622.8632	4630.0	-0.490141	0.4096661	-0.0020830718749999984	0.0014311562499999993	4.973208869485301E-5	-2.1456925551470636E-5
158.0	1627.0	4647.0	-0.52608633	0.3754397	-0.0021144311764705916	-0.002013317647058823	-1.8446647923878342E-6	-2.026161115916954E-4
151.62567	1633.3743	4664.0	-0.48086247	0.34820923	0.002660227058823533	-0.0016017923529411768	2.808622491349485E-4	2.4207370242214475E-5
145.87257	1639.1274	4680.0	-0.39074683	0.32934862	0.0056322275	-0.001178788125	1.8575002757352917E-4	2.6437764246323552E-5
140.25117	1645.7488	4697.0	-0.29800084	0.34807876	0.005455646470588236	0.001101772941176471	-1.0387119377162595E-5	1.3415065095155712E-4
134.68353	1652.422	4714.0	-0.27408046	0.39718363	0.001407081176470586	0.0028885217647058835	-2.3815089965397937E-4	1.0510287197231839E-4
130.07668	1657.8977	4730.0	-0.2732662	0.40096104	5.089125000000069E-5	2.3608812499999882E-4	-8.476187040441159E-5	-1.657771024816178E-4
125.40815	1663.5918	4746.0	-0.27133328	0.3602582	1.2080750000000029E-4	-0.002543927500000001	4.369765624999975E-6	-1.737509765625E-4
120.70246	1670.2975	4763.0	-0.25491792	0.36342922	9.656094117647053E-4	1.8653058823529556E-4	4.9694230103806176E-5	1.606151816608998E-4
115.64384	1677.7123	4779.0	-0.27671218	0.40383294	-0.0013621412499999971	0.0025252324999999985	-1.454844163602939E-4	1.4616886948529395E-4
112.0	1685.0	4797.0	-0.26876935	0.46154186	4.412683333333309E-4	0.003206051111111114	1.00189421296296E-4	3.782325617283974E-5
108.55452	1690.3364	4813.0	-0.23255543	0.42610505	0.0022633700000000007	-0.0022148006250000025	1.1388135416666686E-4	-3.388032335069448E-4
105.67986	1694.6403	4830.0	-0.17083539	0.3314809	0.003630590588235294	-0.005566126470588233	8.042474048442904E-5	-1.9713681444636649E-4
103.81073	1699.3785	4846.0	-0.09608271	0.23969609	0.0046720425	-0.005736550625000001	6.509074448529412E-5	-1.0651509650735544E-5
102.90632	1704.281	4862.0	-0.030711211	0.20627184	0.0040857186875	-0.0020890156249999993	-3.664523828125001E-5	2.2797093750000013E-4
102.057724	1708.8268	4879.0	0.0048191817	0.22821073	0.0020900231	0.00129052294117647	-1.1739385808823529E-4	1.9879638624567466E-4
102.0	1713.5682	4896.0	0.007128564	0.2737072	1.3584601764705882E-4	0.0026762629411764697	-1.1495159307958476E-4	8.151411764705881E-5
102.0	1718.4894	4912.0	0.028239174	0.30495706	0.001319413125	0.0019531162500000011	7.397294420955882E-5	-4.519666819852928E-5
102.0	1723.8861	4929.0	0.028615246	0.3147832	2.212188235294127E-5	5.780082352941166E-4	-7.631124956747404E-5	-8.088870674740496E-5
103.502785	1728.0056	4946.0	0.06057153	0.29989985	0.001879781411764706	-8.75491176470586E-4	1.0927408996539792E-4	-8.549996539792369E-5
104.0	1731.7495	4962.0	0.0839698	0.25279424	0.001462391875	-0.0029441006250000012	-2.6086846047794127E-5	-1.2928809053308846E-4
106.27383	1736.5476	4979.0	0.11386144	0.24130882	0.001758331764705882	-6.756129411764703E-4	1.7408228806228362E-5	1.3344045198961945E-4
109.30575	1740.3058	4996.0	0.16805252	0.22304018	0.003187710588235295	-0.0010746258823529414	8.408110726643605E-5	-2.3471349480968886E-5
112.10142	1746.1521	5012.0	0.20417121	0.2717736	0.002257418124999999	0.00304583875	-5.814327895220601E-5	2.5752903952205885E-4
114.81323	1749.8132	5029.0	0.21337591	0.29624328	5.414529411764712E-4	0.0014393929411764702	-1.0093912846020751E-4	-9.449681228373704E-5
118.57609	1753.576	5045.0	0.24052536	0.26077965	0.0016968406249999995	-0.0022164768750000015	7.221173023897052E-5	-2.284918635110295E-4
122.11302	1757.113	5062.0	0.22602397	0.20818263	-8.530229411764708E-4	-0.0030939423529411747	-1.4999197448096883E-4	-5.161561634948078E-5
127.775345	1761.1836	5079.0	0.2880056	0.19810891	0.0036459782352941165	-5.925717647058829E-4	2.6464712802768157E-4	1.4713944636678188E-4
134.91965	1766.4397	5095.0	0.4013014	0.24448675	0.0070809875	0.0028986150000000002	2.1468807904411773E-4	2.181991727941177E-4
144.76015	1772.0562	5112.0	0.5643649	0.33706078	0.009591970588235292	0.005445531176470588	1.4770488754325246E-4	1.4981859861591695E-4
157.70338	1780.2168	5128.0	0.7609083	0.43744302	0.012283962500000002	0.006273890000000001	1.6824949448529438E-4	5.177242647058829E-5
170.61357	1789.5112	5145.0	0.9153018	0.5705975	0.009081970588235299	0.007832616470588234	-1.883524653979237E-4	9.168979238754312E-5
183.84418	1797.8701	5161.0	0.974961	0.63428843	0.0037286999999999945	0.003980683125000002	-3.3457941176470653E-4	-2.4074583409926448E-4
195.75249	1806.1089	5178.0	0.88520616	0.6117189	-0.0052796964705882354	-0.0013276194117647095	-5.299056747404841E-4	-3.122530903979242E-4
208.13841	1813.2021	5195.0	0.7674622	0.5304583	-0.006926115294117646	-0.004780035294117642	-9.684816608996533E-5	-2.030832871972313E-4
220.36545	1819.8708	5211.0	0.70500785	0.40740734	-0.0039033968749999995	-0.007690685000000003	1.889199011948529E-4	-1.8191560661764755E-4
232.0	1827.0	5228.0	0.7171402	0.37137368	7.136676470588244E-4	-0.002119627058823531	2.715920307093426E-4	3.277092906574395E-4
250.82114	1836.1228	5244.0	0.89817554	0.4299331	0.01131470875	0.003659963750000002	6.625650689338234E-4	3.612244255514708E-4
267.97	1843.3201	5261.0	1.0632061	0.47228608	0.009707679999999996	0.0024913517647058812	-9.453110294117665E-5	-6.874188148788945E-5
289.025	1849.675	5278.0	1.2564384	0.4621366	0.011366605882352943	-5.97028235294117E-4	9.758387543252625E-5	-1.8166941176470577E-4
309.28387	1858.1033	5294.0	1.3732072	0.46185705	0.00729805	-1.747187500000108E-5	-2.542847426470589E-4	3.622227251838224E-5
330.11917	1865.729	5311.0	1.3735385	0.4484258	1.948823529411967E-5	-7.90073529411765E-4	-4.2815069204152237E-4	-4.544715614186847E-5
354.1468	1873.2393	5327.0	1.412188	0.467227	0.00241559375	0.0011750750000000011	1.4975659466911754E-4	1.2282178308823538E-4
376.38766	1879.7959	5344.0	1.4651812	0.44751748	0.0031172470588235273	-0.0011593835294117635	4.1273724048442766E-5	-1.373210899653979E-4
399.6778	1886.9529	5361.0	1.4641073	0.39961627	-6.317058823529182E-5	-0.002817718235294119	-1.8708339100345994E-4	-9.754910034602092E-5
423.3918	1892.4705	5378.0	1.4899908	0.36116758	0.0015225588235294088	-0.002261687647058824	9.327820069204122E-5	3.270768166089971E-5
443.40826	1897.9294	5394.0	1.3631225	0.32142398	-0.007929268749999996	-0.0024839749999999994	-5.907392233455877E-4	-1.3892959558823453E-5
462.45233	1902.5449	5411.0	1.1992005	0.27737647	-0.009642470588235301	-0.0025910300000000007	-1.0077657871972383E-4	-6.2973529411765466E-6
483.33408	1905.1333	5427.0	1.1422186	0.18858783	-0.003561368749999988	-0.005549289999999998	3.8006886488970706E-4	-1.8489124999999986E-4
502.19913	1908.0398	5444.0	1.076532	0.11101839	-0.003863917647058826	-0.0045629082352941185	-1.7796993944637526E-5	5.8022456747404703E-5
520.3043	1910.8455	5460.0	1.0681722	0.09095458	-5.224875000000018E-4	-0.001253988125	2.088393841911765E-4	2.068075068933824E-4
538.1515	1913.7947	5477.0	1.0622948	0.11362107	-3.4572941176470124E-4	0.0013333229411764712	1.0397534602076502E-5	1.5219476859861599E-4
553.51685	1915.6897	5494.0	0.9697935	0.1384448	-0.005441252941176478	0.0014602194117647061	-2.997366782006927E-4	7.464498269896169E-6
569.4252	1919.1062	5510.0	0.8890251	0.1594198	-0.005048024999999998	0.0013109374999999996	2.4576746323529998E-5	-9.330119485294157E-6
583.3033	1922.9438	5527.0	0.82775	0.19081071	-0.0036044176470588253	0.0018465241176470585	8.491807958477485E-5	3.150509515570935E-5
593.9411	1925.647	5543.0	0.6904664	0.2025928	-0.008580224999999997	7.363806249999997E-4	-3.109879595588232E-4	-6.938396829044118E-5
