# Supplementary material for: Finger drawing on smartphone screens enables early Parkinson’s disease detection through hybrid 1D-CNN and BiGRU deep learning architecture
Source: PLoS One. 2025 Jul 14;20(7):e0327733. doi: 10.1371/journal.pone.0327733 (PMC12258557; doi:10.1371/journal.pone.0327733)
Supplement: S2 File — (ZIP) [file pone.0327733.s002.zip › Dataset/Wavy/healthy/045_HC_WAVE_R.txt]

540.0	144.0	0.0	0.0	0.0	0.0	0.0	0.0	0.0
542.6421	145.64212	225.0	0.119074404	0.1190764	5.292195733333333E-4	5.292284444444444E-4	2.3520869925925924E-6	2.3521264197530865E-6
547.2314	147.61569	241.0	0.3883507	0.11801774	0.0168297685	-6.616625000000018E-5	0.0010187843079166668	-3.721216840277779E-5
552.6501	150.10004	258.0	0.37585416	0.15116142	-7.350905882352941E-4	0.0019496282352941174	-0.0010332270051903116	1.1857614619377163E-4
557.988	152.49399	276.0	0.3762976	0.16903347	2.4635555555556508E-5	9.928916666666666E-4	4.220700798838059E-5	-5.3152031590413935E-5
563.3254	154.4418	292.0	0.34840253	0.1394655	-0.0017434418750000014	-0.001847998125	-1.1050483940972237E-4	-1.7755561197916665E-4
569.1749	156.39163	308.0	0.35942814	0.122302584	6.891006250000012E-4	-0.0010726822499999992	1.5203390625000016E-4	4.845724218750005E-5
575.01074	158.33691	324.0	0.3586344	0.11059253	-4.96087499999992E-5	-7.318783750000007E-4	-4.6169335937500024E-5	2.1300242187499902E-5
580.81964	160.2732	341.0	0.35779753	0.10048851	-4.922764705882618E-5	-5.943541176470583E-4	2.241782006900138E-8	8.089662197231907E-6
586.71857	162.23953	358.0	0.36651525	0.113069355	5.128070588235318E-4	7.400497058823526E-4	3.306086505190341E-5	7.849434256055358E-5
590.2429	165.12146	374.0	0.30089355	0.14908783	-0.00410135625	0.0022511546875000005	-2.8838520680147075E-4	9.4444061351103E-5
595.0559	167.02795	391.0	0.2600599	0.15079814	-0.002401979411764706	1.0060647058823486E-4	9.996334342560556E-5	-1.265028362889274E-4
598.9452	168.9726	407.0	0.22016196	0.13906091	-0.0024936212500000013	-7.335768749999992E-4	-5.72761488970596E-6	-5.213645909926463E-5
603.8238	170.9119	424.0	0.2269357	0.115127906	3.984552941176471E-4	-0.0014078237647058827	1.7012214965397932E-4	-3.966158174740491E-5
609.5982	172.86606	440.0	0.2873437	0.09976103	0.0037754999999999993	-9.604297500000001E-4	2.11065294117647E-4	2.7962125919117663E-5
615.43945	174.81314	457.0	0.3581799	0.1070277	0.004166835294117648	4.274511764705884E-4	2.301972318339107E-5	8.164005449826991E-5
621.2506	176.75021	473.0	0.3886299	0.11776098	0.0019031249999999986	6.708299999999999E-4	-1.4148189338235306E-4	1.5211176470588218E-5
627.0573	179.37152	490.0	0.39225674	0.12735203	2.133435294117659E-4	5.641794117647061E-4	-9.939891003460193E-5	-6.273564013840807E-6
632.91473	181.63824	506.0	0.36812314	0.15083238	-0.0015083499999999986	0.001467521874999999	-1.0760584558823528E-4	5.64589039522058E-5
639.2843	183.57108	524.0	0.35971794	0.14714384	-4.669555555555556E-4	-2.0491888888888834E-4	5.7855246913580166E-5	-9.291337577160486E-5
645.6125	185.5375	540.0	0.38539526	0.12956579	0.0016048325000000002	-0.0010986281250000007	1.2948675347222225E-4	-5.585682725694452E-5
651.4237	187.47458	557.0	0.38393587	0.11026086	-8.584647058823558E-5	-0.001135584117647058	-9.945170415224917E-5	-2.173881920415129E-6
657.3097	190.87311	573.0	0.3654394	0.1327045	-0.0011560293749999992	0.0014027275	-6.688643152573523E-5	1.5864447610294114E-4
661.6434	192.32169	590.0	0.3123898	0.15041657	-0.003120564705882355	0.0010418864705882352	-1.1556090181660915E-4	-2.1225942906574404E-5
666.497	195.49698	606.0	0.26522502	0.16611299	-0.002947798750000001	9.810262499999993E-4	1.0797872242647113E-5	-3.8037637867647416E-6
671.4255	197.21274	623.0	0.25698647	0.1521662	-4.846205882352915E-4	-8.203994117647051E-4	1.448928330449829E-4	-1.0596621539792379E-4
677.5466	200.18219	640.0	0.2931875	0.15679319	0.0021294723529411744	2.72175882352941E-4	1.5377017301038034E-4	6.426913494809684E-5
683.4339	203.28928	657.0	0.3455202	0.16650756	0.0030783941176470596	5.714335294117647E-4	5.5818927335640304E-5	1.7603391003460218E-5
688.07184	205.02396	673.0	0.3461907	0.16004293	4.1906250000001144E-5	-4.0403937499999994E-4	-1.8978049172794115E-4	-6.096705652573529E-5
693.9489	207.98297	689.0	0.34033537	0.15394893	-3.659581249999995E-4	-3.8087499999999927E-4	-2.549152343750004E-5	1.4477734375000417E-6
699.7935	210.86234	706.0	0.34015507	0.15991172	-1.0605882352942477E-5	3.507523529411762E-4	2.0903073096885708E-5	4.303690311418679E-5
706.522	212.8805	722.0	0.36565992	0.15117157	0.0015940531250000015	-5.462593750000001E-4	1.00291187959559E-4	-5.6063232996323524E-5
713.2212	215.8053	739.0	0.41893363	0.15753259	0.003133747647058822	3.7417764705882325E-4	9.057026600346003E-5	5.414335423875432E-5
719.3036	217.76785	756.0	0.42689702	0.14650622	4.684347058823538E-4	-6.486100000000004E-4	-1.5678311418685108E-4	-6.016397923875433E-5
725.1606	220.72018	772.0	0.39130372	0.14204161	-0.0022245812499999996	-2.7903812499999875E-4	-1.6831349724264708E-4	2.3098242187500104E-5
730.9752	222.65842	789.0	0.35393396	0.13829944	-0.00219822117647059	-2.2012764705882452E-4	1.550592560553504E-6	3.465322231833778E-6
737.40247	225.60062	805.0	0.3355751	0.15236904	-0.0011474287499999986	8.79350000000001E-4	6.567452665441197E-5	6.87173529411766E-5
744.9054	227.47635	822.0	0.39485237	0.1389276	0.003486898235294117	-7.906729411764705E-4	2.7260746972318327E-4	-9.823664359861597E-5
751.98627	231.99313	839.0	0.44934374	0.19075407	0.003205374705882352	0.0030486158823529405	-1.656020761245676E-5	2.2584051903114182E-4
759.67395	234.83698	855.0	0.4865312	0.2070564	0.0023242162500000003	0.0010188956250000002	-5.5072403492646986E-5	-1.2685751608455876E-4
765.10156	237.7344	872.0	0.43780887	0.21058989	-0.002866019411764705	2.078523529411765E-4	-3.0530798010380616E-4	-4.77084277681661E-5
770.6593	239.21979	888.0	0.35336098	0.15623131	-0.005277993125000002	-0.0033974112499999994	-1.5074835707720605E-4	-2.2532897518382349E-4
776.6242	242.20807	905.0	0.31100938	0.13854745	-0.0024912705882352937	-0.0010402270588235308	1.6392485510380634E-4	1.3865789359861582E-4
782.43805	245.29202	922.0	0.3072199	0.13874178	-2.229105882352948E-4	1.1431176470589431E-5	1.334329411764705E-4	6.186224913494824E-5
789.21185	248.07062	938.0	0.3621285	0.17542164	0.003431787500000002	0.002292491249999999	2.2841863051470605E-4	1.4256625459558808E-4
796.17773	252.1185	955.0	0.42197692	0.2180988	0.0035204952941176445	0.0025104211764705895	5.2181055363319215E-6	1.2819407439446514E-5
801.8934	254.96445	971.0	0.4104334	0.23317821	-7.214699999999984E-4	9.424631249999992E-4	-2.651228308823527E-4	-9.79973782169119E-5
807.8713	258.91418	988.0	0.3729116	0.22276898	-0.0022071647058823527	-6.123076470588231E-4	-8.739380622837378E-5	-9.145710423875425E-5
814.7611	262.84076	1004.0	0.36604708	0.23009634	-4.2903249999999907E-4	4.579600000000003E-4	1.111332628676471E-4	6.689172794117646E-5
822.27234	267.63617	1021.0	0.40329465	0.27167293	0.002191033529411762	0.0024456817647058805	1.541215311418683E-4	1.1692480968858119E-4
830.0738	271.53693	1038.0	0.4739101	0.28115636	0.0041538500000000015	5.578488235294126E-4	1.154597923875435E-4	-1.1104899653979223E-4
837.8965	275.72412	1054.0	0.51274973	0.2871504	0.002427476875000001	3.7462749999999864E-4	-1.0789832031250004E-4	-1.1451332720588375E-5
847.4227	280.36908	1071.0	0.54646665	0.26409099	0.00198334823529412	-0.0013564358823529381	-2.6125214100345937E-5	-1.0182725778546687E-4
855.3715	284.1858	1087.0	0.55467	0.24868557	5.127093749999964E-4	-9.628387500000019E-4	-9.191492876838272E-5	2.4599820772058513E-5
863.1828	287.09143	1104.0	0.52243555	0.20777264	-0.0018961441176470603	-0.0024066429411764697	-1.4169726427335627E-4	-8.492965830449811E-5
871.91003	291.95502	1121.0	0.5041219	0.21858586	-0.0010772735294117624	6.360717647058814E-4	4.816885813148811E-5	1.7898321799307947E-4
879.73303	297.2998	1138.0	0.4817092	0.2652934	-0.0013183941176470593	0.0027475023529411778	-1.4183564013840993E-5	1.242017993079586E-4
888.9003	302.1402	1154.0	0.49429134	0.31115073	7.863837500000012E-4	0.0028660831249999984	1.3154861672794128E-4	7.411298253676287E-6
896.1301	306.8476	1171.0	0.50450504	0.33845156	6.008058823529375E-4	0.001605931176470588	-1.091634515570963E-5	-7.412658520761238E-5
905.2046	311.90344	1187.0	0.5085964	0.3237008	2.5570999999999927E-4	-9.219224999999984E-4	-2.156849264705864E-5	-1.5799085477941164E-4
912.5601	315.28003	1204.0	0.48281744	0.26112834	-0.0015164094117647037	-0.0036807329411764705	-1.0424231833910018E-4	-1.6228296712802776E-4
921.64984	321.3899	1220.0	0.49730155	0.28681123	9.052568749999997E-4	0.0016051806249999974	1.5135414292279396E-4	3.3036959788602927E-4
929.14264	326.107	1237.0	0.4854033	0.30384547	-6.998970588235294E-4	0.0010020141176470608	-9.442081963667818E-5	-3.5480382785466856E-5
935.8889	330.88892	1254.0	0.46250096	0.30757627	-0.0013471964705882333	2.194588235294105E-4	-3.8076435986159053E-5	-4.603266435986178E-5
942.93494	335.93494	1270.0	0.40933093	0.3074647	-0.003323126875000002	-6.97312500000033E-6	-1.2349565027573554E-4	-1.4151996783088177E-5
949.69415	340.77063	1287.0	0.36990875	0.29952416	-0.0023189517647058807	-4.670905882352939E-4	5.906912413494832E-5	-2.7065733131487856E-5
955.60944	344.73962	1303.0	0.3417414	0.26887998	-0.0017604593750000022	-0.0019152612499999978	3.490577435661741E-5	-9.0510666360294E-5
961.39594	347.79865	1320.0	0.34049255	0.23021732	-7.346176470588047E-5	-0.00227427411764706	9.923515354671303E-5	-2.111840397923894E-5
966.26624	350.75543	1336.0	0.30295897	0.16853134	-0.0023458487500000007	-0.00385537375	-1.420241865808825E-4	-9.881872702205877E-5
971.08167	353.6939	1353.0	0.26137546	0.12943381	-0.0024460888235294112	-0.0022998547058823526	-5.896474913494739E-6	9.150112024221456E-5
975.29517	356.64758	1370.0	0.23944636	0.13213068	-0.0012899470588235299	1.586394117647053E-4	6.800833910034596E-5	1.4461730103806222E-4
979.1717	359.1717	1386.0	0.220521	0.14072771	-0.0011828350000000001	5.373143750000003E-4	6.694503676470608E-6	2.366718520220594E-5
982.9967	361.49835	1403.0	0.20387182	0.14622855	-9.793635294117638E-4	3.235788235294122E-4	1.1968910034602137E-5	-1.2572679498269893E-5
984.4537	363.9073	1420.0	0.14258772	0.12724032	-0.00360494705882353	-0.0011169547058823542	-1.54446089965398E-4	-8.473726643598626E-5
986.3732	366.37323	1436.0	0.0816989	0.13327737	-0.0038055512499999998	3.77315625000001E-4	-1.2537761948529355E-5	9.33918956801472E-5
988.32336	369.64673	1453.0	0.060100827	0.1565011	-0.0012704748823529413	0.0013661017647058822	1.4912213927335637E-4	5.816389057093418E-5
989.0	371.2652	1469.0	0.038254175	0.1519268	-0.00136541575	-2.858937500000002E-4	-5.933804227941172E-6	-1.0324971966911765E-4
991.24445	374.24445	1486.0	0.06338937	0.16337416	0.0014785408823529411	6.733741176470582E-4	1.6729156660899653E-4	5.6427521626297556E-5
992.1491	377.29822	1503.0	0.06644275	0.16159825	1.7961058823529378E-4	-1.0446529411764656E-4	-7.640766435986161E-5	-4.575525951557087E-5
993.09625	379.09625	1519.0	0.05028057	0.15011345	-0.0010101362499999999	-7.177999999999993E-4	-7.435917738970585E-5	-3.833341911764705E-5
993.0	382.08832	1536.0	0.024127701	0.14929296	-0.001538404058823529	-4.826411764705924E-5	-3.107457698961937E-5	3.938446366782001E-5
994.0	383.95685	1552.0	0.02269203	0.14642283	-8.972943750000018E-5	-1.793831249999999E-4	9.054216383272056E-5	-8.194937959558792E-6
994.0	387.83655	1569.0	0.0015429182	0.16513896	-0.0012440653999999998	0.0011009488235294116	-6.790211544117645E-5	7.531364403114185E-5
993.1606	390.6789	1585.0	-0.020054799	0.19462688	-0.001349857325	0.001842995	-6.611995312500016E-6	4.637788602941178E-5
993.0	393.60486	1602.0	-0.05119792	0.20612746	-0.001831948294117647	6.765047058823535E-4	-2.8358292301038055E-5	-6.861707612456745E-5
991.239	397.52197	1619.0	-0.08484913	0.21498315	-0.0019794829411764704	5.209229411764706E-4	-8.67850865051902E-6	-9.151868512110762E-6
989.29443	401.41113	1635.0	-0.13327819	0.24211328	-0.0030268162499999998	0.0016956331249999984	-6.545833180147059E-5	7.341938648897049E-5
986.6975	405.3025	1652.0	-0.16071296	0.24669154	-0.0016138099999999998	2.693094117647059E-4	8.311801470588234E-5	-8.390139489619369E-5
983.8097	410.1903	1670.0	-0.19833326	0.28972763	-0.002090016666666668	0.0023908938888888903	-2.645592592592602E-5	1.1786580428467691E-4
981.5	414.0	1685.0	-0.21232559	0.2835522	-9.328219999999998E-4	-4.116953333333358E-4	7.714631111111122E-5	-1.8683928148148174E-4
977.09247	417.90753	1702.0	-0.22446942	0.255455	-7.143429411764703E-4	-0.0016527764705882347	1.2851709342560562E-5	-7.300477277969993E-5
972.70123	420.43292	1719.0	-0.2560409	0.20510818	-0.001857145882352942	-0.0029615776470588227	-6.72237024221454E-5	-7.698830449826988E-5
969.25696	424.74304	1735.0	-0.26814598	0.18296303	-7.565674999999994E-4	-0.0013840718750000001	6.878614889705891E-5	9.859411075367641E-5
964.29	428.47333	1751.0	-0.29722854	0.19595996	-0.0018176599999999987	8.123081249999994E-4	-6.631828124999996E-5	1.3727374999999997E-4
959.2773	433.72272	1768.0	-0.3185368	0.263153	-0.0012534270588235308	0.003952531764705884	3.319017301038047E-5	1.8471903762975792E-4
953.7772	438.22278	1784.0	-0.34202808	0.30749577	-0.0014682050000000002	0.0027714231249999985	-1.3423621323529339E-5	-7.381928998161785E-5
946.7785	442.14764	1801.0	-0.40722457	0.30488947	-0.0038350876470588232	-1.533117647058827E-4	-1.392283910034602E-4	-1.7204322880622828E-4
940.0248	445.9876	1818.0	-0.4489869	0.2602151	-0.0024566076470588245	-0.00262790411764706	8.108705882352934E-5	-1.4556425605536337E-4
933.9764	450.01575	1835.0	-0.43018937	0.22828674	0.00110573705882353	-0.001878138823529411	2.0954968858131497E-4	4.410384083044994E-5
926.4137	452.79315	1851.0	-0.43577558	0.17759527	-3.4913812499999877E-4	-0.0031682168749999993	-9.092969898897054E-5	-8.062987821691177E-5
918.7163	455.7135	1868.0	-0.44626185	0.1573549	-6.168394117647071E-4	-0.0011906100000000004	-1.5747134515571076E-5	1.1632981617647053E-4
909.7788	458.8053	1884.0	-0.51901305	0.1615555	-0.0045469499999999975	2.625374999999999E-4	-2.456319117647057E-4	9.082171875000002E-5
900.21075	461.75787	1901.0	-0.5915852	0.16374135	-0.004268950000000003	1.285794117647069E-4	1.6352941176470257E-5	-7.879887543252531E-6
891.47705	464.7046	1917.0	-0.61241627	0.17089163	-0.001301941874999997	4.468924999999988E-4	1.8543800781250038E-4	1.9894568014705746E-5
882.73224	467.65356	1934.0	-0.577634	0.18011828	0.0020460158823529416	5.42744117647059E-4	1.9693869160899638E-4	5.6383304498270714E-6
874.0859	470.58282	1950.0	-0.5381551	0.17287888	0.002467431249999999	-4.524624999999987E-4	2.6338460477941087E-5	-6.220041360294112E-5
863.0	474.0	1967.0	-0.5695145	0.1816972	-0.0018446705882352963	5.187247058823524E-4	-2.5365304930795855E-4	5.7128659169550065E-5
851.15686	476.47388	1984.0	-0.6725876	0.18296646	-0.00606312352941176	7.466235294117613E-5	-2.481442906574391E-4	-2.612131487889272E-5
839.6798	479.38672	2000.0	-0.7598143	0.17653355	-0.005451668750000006	-4.0205687499999913E-4	3.821592371323462E-5	-2.9794951746323455E-5
828.8824	481.3529	2017.0	-0.7538995	0.13915534	3.479294117647123E-4	-0.002198718235294119	3.411528330449834E-4	-1.0568596237024234E-4
819.44934	483.31012	2034.0	-0.6606101	0.10135333	0.00548761176470588	-0.0022236476470588224	3.023342560553628E-4	-1.4664359861590247E-6
808.7816	485.20306	2050.0	-0.5825611	0.083118185	0.004878062499999995	-0.0011396965625000005	-3.80968290441178E-5	6.774694278492637E-5
795.865	488.32428	2067.0	-0.65823674	0.12447988	-0.004451508235294114	0.0024330408823529416	-5.487982785467123E-4	2.1016102616782013E-4
782.534	490.0666	2083.0	-0.78822607	0.14308073	-0.008124333125000001	0.0011625531249999993	-2.2955155560661794E-4	-7.94054848345589E-5
770.62695	492.0622	2100.0	-0.84005076	0.14158387	-0.0030485111764705884	-8.805058823529345E-5	2.985777616782007E-4	-7.35649243079584E-5
758.12683	493.97888	2117.0	-0.835339	0.12325615	2.7716235294117375E-4	-0.0010781011764705885	1.9562785467128012E-4	-5.823826989619383E-5
744.612	496.847	2133.0	-0.77130526	0.11932963	0.004002108750000004	-2.454074999999993E-4	2.3280914981617688E-4	5.2043354779411825E-5
729.04504	498.8694	2149.0	-0.8362117	0.1371766	-0.004056652500000001	0.0011154356250000002	-5.036725781250003E-4	8.505269531249997E-5
713.4592	502.6352	2166.0	-0.9606353	0.18890345	-0.007319035294117645	0.0030427558823529406	-1.9190487024221437E-4	1.1337177984429061E-4
698.613	507.39514	2183.0	-1.0089871	0.25259265	-0.0028442235294117613	0.003746423529411763	2.632242214532873E-4	4.1392214532871915E-5
682.46216	511.45288	2199.0	-0.9951861	0.3060142	8.62562499999997E-4	0.0033388468750000025	2.316741268382349E-4	-2.547354090073504E-5
662.6031	517.01733	2216.0	-1.0610251	0.33924314	-0.0038728823529411752	0.001954643529411764	-2.7855557958477486E-4	-8.142372621107287E-5
642.5	524.0	2233.0	-1.2220356	0.41014987	-0.009471205882352951	0.0041709841176470605	-3.29313148788928E-4	1.3037297577854685E-4
619.5	531.0	2249.0	-1.4366682	0.4532482	-0.01341453749999999	0.0026936456249999977	-2.4645822610293994E-4	-9.233365579044143E-5
598.5464	537.48737	2266.0	-1.4561851	0.47949377	-0.0011480529411764676	0.0015438570588235292	7.215579152249132E-4	-6.763462153979226E-5
574.91864	545.8478	2283.0	-1.4342568	0.500708	0.0012898999999999942	0.0012478958823529446	1.4340899653979186E-4	-1.740948096885792E-5
558.01166	551.9961	2300.0	-1.2581687	0.45398548	0.01035812352941177	-0.0027483835294117675	5.334249134948103E-4	-2.3507525951557129E-4
541.437	557.9611	2316.0	-1.0553312	0.39025137	0.01267734375	-0.003983381875000001	1.449512637867644E-4	-7.718739659926457E-5
520.62555	563.71234	2332.0	-1.0235507	0.3413182	0.0019862812499999993	-0.003058323124999998	-6.681914062500001E-4	5.781617187500016E-5
502.29587	570.56805	2349.0	-1.0417396	0.34335807	-0.0010699352941176573	1.1999235294117642E-4	-1.7977744377162686E-4	1.8695973399653968E-4
487.83533	577.58234	2366.0	-0.9895148	0.3745116	0.0030720470588235338	0.0018325605882352932	2.4364602076124651E-4	1.0073930795847746E-4
473.35095	584.2434	2382.0	-0.9044698	0.43415475	0.005315312500000002	0.0037276968749999986	1.4020409007352928E-4	1.1844601792279409E-4
460.1049	590.94006	2399.0	-0.7425112	0.42984414	0.009526976470588233	-2.535652941176466E-4	2.477449394463665E-4	-2.3419189230103796E-4
446.23123	596.9009	2415.0	-0.68611944	0.39863622	0.003524485000000001	-0.001950495	-3.751557169117645E-4	-1.0605810661764709E-4
434.8012	603.59937	2432.0	-0.7017802	0.37779897	-9.212211764705847E-4	-0.0012257205882352925	-2.615121280276815E-4	4.2633788927335735E-5
423.74097	609.5554	2448.0	-0.66435194	0.36210218	0.0023392662499999994	-9.81049375000001E-4	2.037804641544115E-4	1.529195082720572E-5
413.26492	615.36755	2465.0	-0.5809765	0.35369566	0.004904437647058822	-4.945011764705867E-4	1.508924351211072E-4	2.8620482266436137E-5
401.51498	620.2425	2482.0	-0.58887315	0.31020746	-4.645088235294088E-4	-0.002558129411764708	-3.158203806228371E-4	-1.2138989619377185E-4
388.9347	626.03265	2498.0	-0.6621603	0.30097908	-0.004580446875000005	-5.767737499999988E-4	-2.572461282169123E-4	1.2383472886029432E-4
376.28436	631.2385	2515.0	-0.7696624	0.3028767	-0.0063236529411764665	1.1162470588235229E-4	-1.0254153330449774E-4	4.0494026816608886E-5
366.12286	636.1509	2531.0	-0.75502753	0.30433568	9.146793749999979E-4	9.118624999999991E-5	4.5239576976102903E-4	-1.2774034926470233E-6
356.50623	639.9975	2548.0	-0.64139146	0.26725528	0.006684474705882352	-0.0021812000000000008	3.393997253460208E-4	-1.3366977941176475E-4
347.0275	646.1835	2565.0	-0.52727646	0.28059202	0.006712647058823534	7.845141176470597E-4	1.6571972318342514E-6	1.7445377162629767E-4
334.72	650.76	2581.0	-0.5630261	0.2907779	-0.0022343525000000017	6.366174999999988E-4	-5.59187472426471E-4	-9.243538602941306E-6
324.2938	657.02374	2598.0	-0.6429934	0.34004843	-0.004703958823529416	0.0028982664705882373	-1.452709602076126E-4	1.3303817474048462E-4
313.02728	661.4863	2614.0	-0.70612526	0.3284506	-0.0039457412499999955	-7.24864375000002E-4	4.7388598345588775E-5	-2.2644567784926495E-4
302.10333	667.53796	2631.0	-0.6988062	0.3338402	4.3053294117646664E-4	3.170352941176467E-4	2.574278935986154E-4	6.128821583044992E-5
291.472	673.31683	2648.0	-0.65438443	0.34234747	0.0026130452941176487	5.004276470588242E-4	1.283830795847754E-4	1.0787785467128087E-5
281.61588	677.1536	2664.0	-0.60054636	0.31253883	0.0033648793750000044	-0.0018630399999999998	4.6989630055147236E-5	-1.4771672794117651E-4
271.98697	682.0052	2681.0	-0.5730821	0.27373284	0.0016155447058823474	-0.0022827052941176477	-1.0290203935986218E-4	-2.4686193771626342E-5
261.46426	686.8452	2697.0	-0.5552717	0.25834572	0.0011131500000000003	-9.616949999999985E-4	-3.1399669117646695E-5	8.256314338235307E-5
251.33237	691.86707	2714.0	-0.5944346	0.26375645	-0.0023037	3.182782352941162E-4	-2.0099117647058825E-4	7.529254325259498E-5
242.59557	695.7022	2730.0	-0.5932426	0.26873004	7.450000000000512E-5	3.1084937500000173E-4	1.4863750000000033E-4	-4.6430376838215337E-7
234.79227	699.6039	2747.0	-0.51956195	0.24250843	0.004334155882352936	-0.0015424476470588238	2.5056799307958416E-4	-1.0901747188581326E-4
227.76105	702.74634	2764.0	-0.42187232	0.19568127	0.005746448823529413	-0.002754538823529412	8.307605536332222E-5	-7.129948096885813E-5
219.49184	706.40326	2781.0	-0.3713488	0.16935751	0.002971971764705885	-0.0015484564705882354	-1.6320453287197226E-4	7.094602076124569E-5
210.96071	711.82355	2797.0	-0.42738065	0.2216592	-0.0035019906249999996	0.0032688556250000007	-4.046226493566178E-4	3.0108200597426475E-4
202.1933	716.684	2813.0	-0.510533	0.29863542	-0.005197021875000003	0.004811013749999999	-1.0593945312500018E-4	9.638488281249989E-5
195.5	721.0	2830.0	-0.5194755	0.33012554	-5.260294117647038E-4	0.0018523600000000006	2.7476426254325286E-4	-1.7403845588235284E-4
187.40648	724.79675	2847.0	-0.48003814	0.29544726	0.0023198447058823514	-0.0020398988235294123	1.674043598615915E-4	-2.289564013840831E-4
180.38889	728.80554	2863.0	-0.407754	0.22919838	0.00451775875	-0.004140554999999999	1.3736962775735302E-4	-1.3129101102941166E-4
173.61162	734.04126	2881.0	-0.3818777	0.22842596	0.0014375722222222233	-4.291222222222199E-5	-1.7112147376543204E-4	2.2764682098765424E-4
165.76164	739.9288	2897.0	-0.4175066	0.31362155	-0.002226806250000001	0.005324724375000001	-2.2902365451388902E-4	3.3547728732638896E-4
159.17078	744.6219	2913.0	-0.4316184	0.34880558	-8.819875000000005E-4	0.0021990018749999986	8.405117187500004E-5	-1.9535765625000015E-4
154.74078	748.2592	2930.0	-0.36071506	0.3097643	0.0041707847058823555	-0.0022965458823529417	2.97221894463668E-4	-2.6444398572664354E-4
149.83986	752.16016	2947.0	-0.28288198	0.2392657	0.004578416470588235	-0.004146976470588235	2.3978339100345863E-5	-1.0884885813148785E-4
146.97852	756.0215	2963.0	-0.1676353	0.19236451	0.007202917499999999	-0.0029313243750000006	1.6403131433823527E-4	7.597825597426466E-5
143.07567	759.9243	2980.0	-0.12552713	0.19636004	0.0024769511764705884	2.350311764705897E-4	-2.7799801903114185E-4	1.862562089100347E-4
139.18927	763.8107	2996.0	-0.15854709	0.22143918	-0.002063747500000001	0.00156744625	-2.837936672794118E-4	8.327594209558814E-5
135.27693	767.7231	3013.0	-0.21329553	0.2375572	-0.0032204964705882357	9.481188235294108E-4	-6.804405709342557E-5	-3.643102508650525E-5
131.38763	771.61237	3029.0	-0.24052955	0.23490466	-0.0017021262499999999	-1.6578375000000055E-4	9.489813878676474E-5	-6.961891084558821E-5
127.47223	775.5277	3046.0	-0.2462521	0.23539522	-3.366205882352937E-4	2.8856470588235354E-5	8.032386245674741E-5	1.1449424740484464E-5
125.261215	779.47754	3063.0	-0.19784977	0.23560376	0.002847195882352941	1.2267058823529826E-5	1.872833217993079E-4	-9.758477508650312E-7
123.35959	783.28076	3079.0	-0.12891436	0.23500791	0.004308463125	-3.7240625000000555E-5	9.13292026654412E-5	-3.0942302389706487E-6
121.41029	787.76917	3095.0	-0.07554719	0.24296999	0.0033354481250000003	4.976300000000006E-4	-6.081343749999999E-5	3.3429414062500075E-5
121.0	792.0	3112.0	-0.027595514	0.26613367	0.0028206868235294115	0.0013625694117647053	-3.028007655709346E-5	5.087878892733557E-5
120.0	797.47437	3129.0	-0.012848842	0.2972285	8.674512941176472E-4	0.0018291076470588247	-1.1489620761245672E-4	2.744342560553643E-5
119.0	803.0116	3146.0	-0.024007887	0.34075376	-6.564144117647058E-4	0.0025603094117647063	-8.963915916955018E-5	4.3011868512110685E-5
118.0	809.0148	3162.0	-0.028050523	0.3790832	-2.5266475000000014E-4	0.0023955899999999995	2.5234353860294103E-5	-1.0294963235294173E-5
115.72667	816.0934	3179.0	-0.07423183	0.41689247	-0.002716547470588235	0.0022240747058823534	-1.449342776816609E-4	-1.0089134948096833E-5
114.821014	822.71594	3196.0	-0.09186988	0.44214785	-0.0010375323529411766	0.0014856105882352939	9.876559515570934E-5	-4.3439065743944673E-5
115.0	829.47986	3212.0	-0.05010252	0.44023955	0.00261046	-1.1926875000000184E-4	2.2799952205882355E-4	-1.0030495863970598E-4
115.0	835.21655	3229.0	7.5280346E-4	0.4122826	0.0029914896152941177	-0.001644526470588234	2.241350678200691E-5	-8.972104238754308E-5
115.0	841.229	3245.0	0.034669615	0.36861634	0.00211980072125	-0.0027291412500000008	-5.448055587775735E-5	-6.778842371323542E-5
116.0	847.94934	3262.0	0.06961254	0.34764645	0.0020554661764705883	-0.00123352294117647	-3.784384987024222E-6	8.797754757785475E-5
116.888145	853.6644	3278.0	0.06572346	0.35994977	-2.430675000000002E-4	7.689575000000004E-4	-1.4365835477941178E-4	1.251550275735294E-4
117.83996	860.5199	3295.0	0.07091101	0.3896683	3.0514999999999996E-4	0.001748148823529413	3.2248088235294126E-5	5.759948961937721E-5
119.82319	865.64636	3312.0	0.1063875	0.38076422	0.0020868523529411764	-5.23769411764708E-4	1.0480602076124568E-4	-1.336422491349483E-4
121.76061	870.52124	3329.0	0.13428913	0.31455165	0.0016412723529411772	-0.0038948570588235275	-2.6210588235294074E-5	-1.9829927335640113E-4
123.70968	875.4193	3344.0	0.14926864	0.2623396	9.986340000000002E-4	-0.003480803333333334	-4.284255686274513E-5	2.7603581699346247E-5
125.61336	879.8401	3362.0	0.14652379	0.2353635	-1.5249166666666782E-4	-0.0014986722222222223	-6.395142592592601E-5	1.1011839506172841E-4
127.58453	884.16907	3378.0	0.13065377	0.22889994	-9.91876249999999E-4	-4.0397250000000044E-4	-5.24615364583332E-5	6.841873263888887E-5
130.52463	888.57385	3394.0	0.14246684	0.24369086	7.383168750000006E-4	9.244325000000008E-4	1.0813707031249997E-4	8.302531250000008E-5
133.92719	892.92725	3411.0	0.18519206	0.25140944	0.0025132482352941167	4.540341176470573E-4	1.0440772707612448E-4	-2.767049307958491E-5
136.83168	898.24756	3427.0	0.20975165	0.27535582	0.0015349743750000013	0.0014966487499999993	-6.114211626838222E-5	6.516341452205888E-5
141.59245	901.5924	3444.0	0.2701393	0.26610386	0.003552214705882354	-5.442329411764676E-4	1.1866119593425605E-4	-1.2005186418685099E-4
149.23364	906.6168	3461.0	0.38037902	0.27815723	0.006484689411764705	7.090217647058796E-4	1.7249851211072653E-4	7.372086505190277E-5
154.71288	911.4752	3478.0	0.43934146	0.2843346	0.003468378823529412	3.6337470588235384E-4	-1.7743003460207605E-4	-2.033217993079563E-5
161.4557	916.30383	3494.0	0.47243756	0.29655543	0.0020685062499999976	7.63801875000001E-4	-8.74920358455884E-5	2.5026698069852947E-5
168.26553	922.1991	3511.0	0.45142406	0.3228156	-0.0012360882352941156	0.0015447158823529395	-1.9438791089965371E-4	4.593611807958462E-5
175.04869	927.0365	3527.0	0.42223346	0.32890105	-0.0018244125000000007	3.803406249999995E-4	-3.677026654411782E-5	-7.277345358455875E-5
181.93054	931.9479	3544.0	0.41223547	0.30950516	-5.881170588235301E-4	-0.0011409347058823512	7.272326124567474E-5	-8.948678416955004E-5
188.83588	936.8906	3560.0	0.43995336	0.30707958	0.0017323681250000014	-1.5159874999999892E-4	1.4503032398897073E-4	6.183349724264702E-5
196.319	941.48926	3577.0	0.44198853	0.28005844	1.1971588235293971E-4	-0.0015894788235294116	-9.486189662629774E-5	-8.458118079584781E-5
204.20277	945.68115	3594.0	0.45048654	0.2585292	4.998829411764706E-4	-0.0012664258823529414	2.2362768166090057E-5	1.9003114186851188E-5
212.0179	949.5089	3610.0	0.48495007	0.23428914	0.0021539706250000012	-0.0015150037500000005	1.0338048023897066E-4	-1.553611672794119E-5
221.68016	953.47205	3628.0	0.53892064	0.21373782	0.0029983649999999968	-0.0011417400000000007	4.691079861111086E-5	2.073687499999999E-5
231.3512	958.01074	3643.0	0.60536313	0.2228512	0.004429499333333335	6.07558666666667E-4	9.540895555555587E-5	1.1661991111111117E-4
242.68912	962.22974	3660.0	0.6720413	0.25259236	0.003922245294117646	0.001749480000000001	-2.9838472895040544E-5	6.717184313725494E-5
253.61346	966.0454	3677.0	0.72794235	0.26026097	0.0032882970588235297	4.5109470588235086E-4	-3.729107266435976E-5	-7.637560553633237E-5
262.38007	969.952	3693.0	0.67573774	0.24433948	-0.003262788124999999	-9.95093124999999E-4	-4.094428239889706E-4	-9.038673943014686E-5
273.2888	973.76294	3710.0	0.61314976	0.22290571	-0.0036816458823529406	-0.0012608099999999994	-2.463869160899656E-5	-1.563040441176473E-5
283.68094	977.67236	3727.0	0.6106469	0.21714698	-1.4722705882352916E-4	-3.387488235294128E-4	2.0790698961937714E-4	5.423889273356392E-5
294.50357	981.60144	3743.0	0.62604016	0.23215969	9.620787499999978E-4	9.382943750000008E-4	6.933161305147043E-5	7.981519990808835E-5
306.23248	984.49304	3760.0	0.6987441	0.20458189	0.004276702352941177	-0.0016222235294117654	1.9497785899653998E-4	-1.5061870025951564E-4
318.38675	988.4623	3777.0	0.7281729	0.20230025	0.001731105882352943	-1.342141176470589E-4	-1.4974096885813143E-4	8.752996539792391E-5
327.6191	992.2477	3793.0	0.65714496	0.21656911	-0.004439246250000001	8.918037500000014E-4	-3.8564700827205896E-4	6.412611672794127E-5
340.3685	997.10535	3809.0	0.6805078	0.26613042	0.0014601774999999997	0.003097581874999998	3.6871398437500003E-4	1.378611328124998E-4
353.84747	1000.9564	3826.0	0.74138165	0.28498217	0.0035808147058823533	0.0011089264705882354	1.2474336505190314E-4	-1.1697972967128015E-4
367.5401	1004.86865	3842.0	0.8424569	0.26484153	0.006317203124999997	-0.0012587899999999992	1.7102427619485272E-4	-1.4798227941176467E-4
381.30972	1009.7042	3859.0	0.9043558	0.24912162	0.003641111764705888	-9.247005882352943E-4	-1.5741713884082995E-4	1.9652318339100287E-5
393.06464	1015.53235	3876.0	0.85296136	0.29900086	-0.003023202352941179	0.00293407294117647	-3.92018477508651E-4	2.2698667820069202E-4
406.80188	1020.4866	3892.0	0.7649688	0.3418159	-0.005499535	0.0026759400000000017	-1.547707904411763E-4	-1.6133308823529266E-5
421.0504	1026.2689	3909.0	0.7867207	0.37213424	0.0012795235294117673	0.0017834317647058822	3.987681487889275E-4	-5.250048442906585E-5
435.68152	1030.4204	3926.0	0.8511227	0.33743414	0.0037883529411764684	-0.002041182352941177	1.4757820069204123E-4	-2.249773010380623E-4
451.2181	1035.3046	3943.0	0.9404307	0.28308377	0.005253411764705879	-0.003197080588235293	8.617993079584767E-5	-6.799401384083035E-5
465.06827	1039.7435	3959.0	0.957115	0.2494761	0.001042768750000006	-0.0021004793750000004	-2.6316518841911705E-4	6.85375758272058E-5
481.46136	1043.9915	3975.0	0.9328364	0.2472243	-0.0015174125000000024	-1.407374999999999E-4	-1.6001132812500053E-4	1.2248386718750003E-4
498.5	1049.5	3992.0	0.98415077	0.26827732	0.003018492352941173	0.0012384129411764694	2.668179325259515E-4	8.112649653979231E-5
513.42865	1052.8572	4009.0	0.9969245	0.26919907	7.513958823529435E-4	5.422058823529406E-5	-1.3335861591695468E-4	-6.965837370242208E-5
527.3889	1058.0238	4026.0	0.9425509	0.26322666	-0.0031984470588235308	-3.513182352941167E-4	-2.3234370242214552E-4	-2.385522491349475E-5
544.92883	1063.8787	4042.0	0.9444708	0.31551102	1.1999375000000534E-4	0.0032677724999999984	2.07402550551471E-4	2.261931709558822E-4
562.7775	1069.5925	4059.0	1.0118079	0.36423346	0.003961005882352937	0.0028660258823529432	2.2594189013840776E-4	-2.363215397923854E-5
579.63904	1074.5464	4075.0	1.0846103	0.35885367	0.004550150000000003	-3.362368749999997E-4	3.682150735294159E-5	-2.0014142233455893E-4
595.44507	1081.2225	4092.0	1.0789628	0.37971875	-3.322058823529428E-4	0.0012273576470588224	-2.871974048442909E-4	9.19761483564013E-5
614.1099	1087.033	4108.0	1.0641844	0.37080607	-9.236499999999981E-4	-5.570425000000004E-4	-3.6965257352940956E-5	-1.1152500919117643E-4
633.6896	1091.9379	4124.0	1.0924842	0.3645035	0.0017687374999999922	-3.9391062500000046E-4	1.682742187499994E-4	1.0195742187499995E-5
653.25214	1097.7756	4141.0	1.2127385	0.34062368	0.007073782352941179	-0.0014046952941176468	3.1206146193771684E-4	-5.9457921712802724E-5
668.94183	1103.6031	4158.0	1.1777896	0.32383576	-0.0020558176470588142	-9.875247058823537E-4	-5.370352941176466E-4	2.4539446366781946E-5
686.1339	1109.3779	4175.0	1.0451317	0.32885683	-0.007803405882352947	2.9535705882353035E-4	-3.380934256055372E-4	7.546363321799318E-5
703.8499	1115.2833	4191.0	0.96336514	0.3597745	-0.005110410000000003	0.0019323543750000005	1.6831224264705902E-4	1.0231233226102939E-4
719.562	1121.0858	4208.0	0.9454405	0.36837056	-0.0010543905882352904	5.056505882352951E-4	2.385893771626301E-4	-8.392375216262974E-5
735.0649	1125.8993	4224.0	0.93578446	0.32418483	-6.035024999999986E-4	-0.002761608125000002	2.8180505514705743E-5	-2.0420366957720607E-4
750.7343	1131.7754	4241.0	0.9292244	0.3163457	-3.8588588235294644E-4	-4.611252941176454E-4	1.2800977508650124E-5	1.3532251946366805E-4
766.0	1137.5	4257.0	0.8823634	0.3273652	-0.0029288124999999957	6.88718750000001E-4	-1.5893291360294056E-4	7.18652527573529E-5
779.19556	1141.913	4274.0	0.8315816	0.31284386	-0.002987164705882352	-8.541964705882382E-4	-3.432482698962149E-6	-9.075971885813172E-5
790.47406	1147.237	4291.0	0.7380995	0.29634193	-0.00549894705882353	-9.707017647058822E-4	-1.4775190311418692E-4	-6.85325259515553E-6
802.2229	1153.1115	4307.0	0.63489014	0.31129003	-0.006450585000000002	9.342562500000012E-4	-5.947737132352949E-5	1.1905987591911771E-4
811.34	1157.804	4324.0	0.5379252	0.3012234	-0.00570382	-5.921547058823542E-4	4.392735294117657E-5	-8.978887975778561E-5
821.12067	1161.3735	4341.0	0.49908555	0.2756814	-0.002284685294117647	-0.0015024705882352913	2.0112557093425606E-4	-5.3547993079584536E-5
830.8086	1166.3235	4357.0	0.51999736	0.2666026	0.0013069881249999984	-5.674249999999999E-4	2.2447958869485285E-4	5.8440349264705715E-5
841.31287	1171.1564	4374.0	0.5654412	0.24791919	0.00267316705882353	-0.0010990241176470595	8.036346669550185E-5	-3.127053633217998E-5
851.7485	1174.8994	4390.0	0.6273457	0.25187203	0.003869031250000002	2.470525000000008E-4	7.474151194852949E-5	8.412978860294127E-5
862.75037	1179.9001	4407.0	0.6815296	0.2754069	0.003187288235294115	0.001384404117647058	-4.010253027681688E-5	6.690303633217984E-5
873.65704	1183.8856	4424.0	0.6672648	0.2656825	-8.391058823529392E-4	-5.72023529411766E-4	-2.368467128027679E-4	-1.1508397923875437E-4
884.37994	1188.752	4440.0	0.669355	0.2640226	1.3063750000000263E-4	-1.037437499999995E-4	6.0608961397058866E-5	2.9267486213235407E-5
896.95215	1193.6508	4457.0	0.69718194	0.28571376	0.0016368788235294098	0.0012759505882352935	8.860243079584748E-5	8.1158490484429E-5
908.35223	1199.1761	4473.0	0.7347479	0.31606907	0.0023478725000000006	0.0018972068750000015	4.443710477941192E-5	3.882851792279425E-5
919.37024	1205.185	4490.0	0.7130827	0.34971163	-0.0012744235294117677	0.001978974117647058	-2.1307623702422165E-4	4.809837802768028E-6
929.18506	1211.548	4507.0	0.6538646	0.39022052	-0.00348341764705882	0.0023828758823529425	-1.299408304498266E-4	2.3758927335640262E-5
937.3502	1217.3502	4523.0	0.5421404	0.3935305	-0.006982762500000003	2.0687374999999938E-4	-2.1870905330882394E-4	-1.3600013327205894E-4
945.0	1223.5	4540.0	0.4299561	0.39956713	-0.006599076470588233	3.5509588235294043E-4	2.256976643598648E-5	8.718948961937708E-6
952.85504	1228.3914	4556.0	0.38752806	0.3394953	-0.0026517525	-0.0037544893749999995	2.4670774816176456E-4	-2.5684907858455875E-4
959.6574	1234.243	4573.0	0.36026737	0.31867826	-0.0016035700000000019	-0.0012245317647058829	6.165779411764695E-5	1.4882103589965393E-4
965.0455	1240.0454	4589.0	0.33858505	0.32548448	-0.0013551449999999986	4.2538875000000184E-4	1.5526562500000205E-5	1.031200321691178E-4
972.1379	1245.8534	4606.0	0.34518865	0.34863207	3.8844705882352867E-4	0.0013616229411764704	1.0256423875432512E-4	5.5072599480968736E-5
977.7089	1251.709	4623.0	0.3378379	0.3630312	-4.3239705882352716E-4	8.470076470588225E-4	-4.8284948096885635E-5	-3.02714878892734E-5
983.44196	1257.4419	4639.0	0.34124094	0.34792188	2.1268999999999802E-4	-9.443324999999989E-4	4.0317941176470324E-5	-1.1195875919117634E-4
988.29236	1263.4385	4656.0	0.31668368	0.35175276	-0.0014445447058823511	2.2534588235294007E-4	-9.74843944636676E-5	6.880461072664347E-5
993.0461	1268.0308	4672.0	0.27339458	0.3250963	-0.0027055687500000015	-0.0016660287499999996	-7.881400275735315E-5	-1.1821091452205873E-4
994.9857	1272.9714	4689.0	0.17931175	0.29647532	-0.005534284117647059	-0.0016835870588235305	-1.663950216262975E-4	-1.0328416955018215E-6
997.0	1276.9271	4706.0	0.10380563	0.2538081	-0.004441536470588235	-0.0025098364705882356	6.427927335640141E-5	-4.860290657439441E-5
998.0	1280.7793	4722.0	0.018499926	0.20144853	-0.0053316065	-0.0032724731249999996	-5.562937683823528E-5	-4.7664790900735254E-5
999.0	1284.6432	4739.0	-0.017347293	0.18510732	-0.0021086599411764707	-9.612476470588232E-4	1.895850916955017E-4	1.3595443987889273E-4
1000.0	1288.582	4756.0	-0.009906774	0.20251629	4.376775882352941E-4	0.0010240570588235293	1.4978456055363324E-4	1.1678262975778544E-4
1000.0	1292.7411	4772.0	3.305773E-5	0.22938132	6.21239483125E-4	0.0016790643750000007	1.1472618430606616E-5	4.093795726102947E-5
1000.0	1296.3411	4789.0	-0.018476484	0.23765282	-0.0010887965723529412	4.86558823529411E-4	-1.0059035620458477E-4	-7.014738538062293E-5
1000.0	1300.185	4805.0	-0.026713638	0.22689547	-5.14822125E-4	-6.723343749999999E-4	3.587340295955883E-5	-7.243082490808819E-5
998.4497	1303.5503	4822.0	-0.063161165	0.2151205	-0.0021439721764705886	-6.926452941176468E-4	-9.583235596885815E-5	-1.1947599480968734E-6
998.0	1307.0	4838.0	-0.083992146	0.19430487	-0.0013019363125	-0.001300976875	5.2627241498161796E-5	-3.802072380514708E-5
994.1194	1309.4403	4855.0	-0.1500133	0.17350538	-0.003883597294117646	-0.0012234994117647062	-1.5186241068339094E-4	4.557497837370231E-6
992.62537	1312.3746	4872.0	-0.18582319	0.15577091	-0.0021064641176470594	-0.0010432041176470573	1.0453724567474039E-4	1.0605605536332286E-5
989.39655	1316.6034	4888.0	-0.20260541	0.18132743	-0.001048888750000001	0.0015972825	6.609846047794115E-5	1.6503041360294108E-4
987.7618	1319.4764	4905.0	-0.17278618	0.19381692	0.0017540723529411767	7.346758823529407E-4	1.6488006487889282E-4	-5.074156574394467E-5
983.6603	1322.1699	4921.0	-0.19625574	0.190246	-0.0014668475	-2.2318250000000033E-4	-2.0130749080882356E-4	-5.986614889705881E-5
979.68744	1326.3126	4938.0	-0.22718225	0.211519	-0.0018192064705882347	0.0012513529411764715	-2.0726998269896157E-5	8.673737889273363E-5
974.7432	1329.0856	4955.0	-0.29941896	0.19962583	-0.004249218235294118	-6.995982352941181E-4	-1.429418685121108E-4	-1.1476183391003469E-4
969.92975	1333.0469	4971.0	-0.32958853	0.20926577	-0.0018855981249999987	6.024962499999991E-4	1.4772625689338248E-4	8.138090533088232E-5
964.3381	1337.7465	4988.0	-0.3569727	0.24596335	-0.0016108335294117639	0.0021586811764705885	1.6162623269896166E-5	9.154028979238762E-5
959.32324	1342.6768	5005.0	-0.3514782	0.2941769	3.2320588235293867E-4	0.0028360911764705897	1.1376702422145309E-4	3.9847647058823595E-5
953.4736	1346.6843	5021.0	-0.363038	0.310516	-7.224875000000006E-4	0.0010211937499999997	-6.53558363970587E-5	-1.1343108915441187E-4
946.861	1351.5695	5037.0	-0.37810484	0.31600645	-9.416774999999981E-4	3.4315312499999875E-4	-1.3699374999999849E-5	-4.237753906250006E-5
940.0177	1356.2367	5054.0	-0.4177163	0.2805018	-0.0023300858823529402	-0.0020885088235294102	-8.167108131487894E-5	-1.4303893814878875E-4
931.61676	1360.3533	5070.0	-0.476153	0.26665005	-0.0036522937500000005	-8.657343749999998E-4	-8.263799172794127E-5	7.642340303308816E-5
922.005	1365.198	5087.0	-0.57739264	0.2725034	-0.005955272941176472	3.443147058823517E-4	-1.3546936418685126E-4	7.117935769896186E-5
912.31274	1370.075	5104.0	-0.6396493	0.28937742	-0.003662156470588233	9.925894117647053E-4	1.3488920415224935E-4	3.813380622837374E-5
902.4909	1374.0037	5121.0	-0.66487306	0.2690803	-0.0014837505882352965	-0.0011939482352941178	1.2814152249134922E-4	-1.2861986159169546E-4
894.39185	1377.8041	5137.0	-0.61293423	0.24332839	0.0032461768749999995	-0.0016094943749999993	2.95620466452206E-4	-2.5971633731617597E-5
886.48126	1380.7594	5154.0	-0.50616443	0.19147116	0.006280576470588237	-0.003050425294117647	1.7849409385813162E-4	-8.476064230103812E-5
878.7463	1384.6268	5170.0	-0.43434876	0.17357716	0.004488479375	-0.0011183749999999996	-1.1200606847426483E-4	1.2075314338235297E-4
867.2479	1388.584	5187.0	-0.50747764	0.20313115	-0.004301698823529409	0.0017384700000000002	-5.170693057958476E-4	1.6804970588235293E-4
855.55475	1393.4817	5203.0	-0.65807205	0.26837668	-0.009412150625000004	0.004077845624999998	-3.194032375919122E-4	1.4621097656249986E-4
843.9468	1397.3511	5220.0	-0.78461343	0.28387472	-0.00744361058823529	9.116494117647086E-4	1.1579647275086553E-4	-1.8624683607266408E-4
831.34735	1401.1865	5237.0	-0.82750654	0.26001284	-0.002523124117647063	-0.00140364	2.8944038062283687E-4	-1.3619349480968875E-4
818.8577	1405.0406	5253.0	-0.81407154	0.23130511	8.396874999999984E-4	-0.001794233125000001	2.1017572610294134E-4	-2.4412070312500054E-5
805.3406	1410.854	5270.0	-0.81205827	0.26090905	1.1842764705882747E-4	0.0017414082352941156	-4.242705017301005E-5	2.0797890354671273E-4
790.9869	1415.577	5287.0	-0.87364686	0.3093145	-0.0036228582352941206	0.0028473794117647067	-2.2007564013840872E-4	6.505712802768182E-5
776.14703	1421.5698	5303.0	-0.9125598	0.3633831	-0.0024320587500000004	0.0033792875000000014	7.442496783088251E-5	3.324425551470592E-5
762.4731	1426.3687	5319.0	-0.90835345	0.3579903	2.628968750000016E-4	-3.3705000000000193E-4	1.6843472656250013E-4	-2.322710937500002E-4
748.109	1431.4728	5336.0	-0.876781	0.3307188	0.001857202941176469	-0.0016042058823529414	9.378270977508632E-5	-7.45385813148788E-5
732.5727	1436.0353	5353.0	-0.8904364	0.28313527	-8.032588235294108E-4	-0.0027990311764705873	-1.5649775086505176E-4	-7.028384083044976E-5
716.0984	1441.8381	5369.0	-0.9560223	0.29743323	-0.004099118749999998	8.936224999999999E-4	-2.0599124540441173E-4	2.307908547794117E-4
700.0888	1446.6763	5386.0	-1.0176793	0.30087563	-0.0036268823529411742	2.0249411764705952E-4	2.777861159169554E-5	-4.0654610726643554E-5
687.5097	1450.9972	5403.0	-0.94783163	0.30177307	0.00410868647058823	5.279058823529245E-5	4.55033460207612E-4	-8.806089965398063E-6
674.1988	1454.8003	5419.0	-0.80532724	0.2548356	0.008906524375000002	-0.002933591874999999	2.9986486902573576E-4	-1.866489039522057E-4
655.7542	1461.0819	5436.0	-0.85459113	0.2715788	-0.0028978758823529397	9.848941176470597E-4	-6.943764857266437E-4	2.3049917603806228E-4
638.0624	1464.6528	5453.0	-1.0041693	0.26443523	-0.008798715882352945	-4.202099999999993E-4	-3.471082352941179E-4	-8.265318339100347E-5
623.0236	1467.2471	5469.0	-1.0769913	0.22618169	-0.004551374999999996	-0.002390846250000002	2.6545880514705926E-4	-1.2316476562500015E-4
604.83716	1471.4806	5486.0	-1.1077129	0.19513439	-0.001807152941176465	-0.0018263117647058823	1.614248269896195E-4	3.3207910899654095E-5
589.93604	1475.266	5502.0	-0.99298817	0.18075757	0.007170295624999996	-8.98551249999999E-4	5.610905353860288E-4	5.7985032169117706E-5
574.74786	1479.072	5519.0	-0.9152629	0.2057844	0.004572074705882351	0.0014721664705882353	-1.5283652465397917E-4	1.3945398356401378E-4
557.57294	1483.1068	5536.0	-0.9488872	0.25173128	-0.001977900000000003	0.0027027576470588233	-3.852926297577855E-4	7.238771626297577E-5
541.24347	1487.9188	5552.0	-0.9573861	0.2682736	-5.311812499999985E-4	0.001033895	9.041992187500028E-5	-1.0430391544117646E-4
524.8014	1491.7329	5569.0	-0.9806295	0.25712767	-0.0013672588235294132	-6.556429411764722E-4	-4.918103373702439E-5	-9.93845847750866E-5
508.23672	1495.7252	5585.0	-1.0202024	0.2638977	-0.0024733062500000014	4.2312687500000237E-4	-6.912796415441176E-5	6.742311351102966E-5
491.69315	1500.3651	5602.0	-1.0213639	0.26041546	-6.832352941176691E-5	-2.04837647058825E-4	1.414695717993079E-4	-3.69390895328722E-5
475.10126	1503.5331	5618.0	-0.99419516	0.2388353	0.0016980462500000085	-0.0013487599999999992	1.1039811121323596E-4	-7.149514705882339E-5
457.8765	1507.1371	5635.0	-1.0067989	0.20145886	-7.413964705882338E-4	-0.0021986141176470594	-1.4349663062283779E-4	-4.999141868512119E-5
440.1017	1511.9661	5651.0	-1.0535953	0.22917888	-0.0029247750000000045	0.0017325012500000007	-1.3646115808823567E-4	2.4569471047794126E-4
424.32074	1516.7548	5668.0	-1.0451384	0.27118155	4.974647058823588E-4	0.002470745294117647	2.0130821799308022E-4	4.3426120242214474E-5
410.5	1521.0	5685.0	-0.9543862	0.30362156	0.00533836470588235	0.0019082358823529423	2.8475882352941125E-4	-3.3088788927335555E-5
392.80685	1526.3977	5701.0	-0.90493375	0.32700625	0.003090778124999999	0.0014615431249999991	-1.4047416130514694E-4	-2.791829733455895E-5
376.67654	1529.8308	5718.0	-0.9257839	0.27525252	-0.0012264794117647065	-0.003044337058823529	-2.539563256920415E-4	-2.65051775519031E-4
364.85822	1532.3569	5735.0	-0.863195	0.20047604	0.003681699999999997	-0.004398616470588236	2.88716435986159E-4	-7.966349480968864E-5
352.4185	1535.2635	5751.0	-0.7706535	0.14993232	0.005783843750000003	-0.003158982499999999	1.313839843750004E-4	7.747712316176481E-5
339.17422	1538.2609	5768.0	-0.6743828	0.12785918	0.005662982352941179	-0.001298420000000001	-7.10949394463671E-6	1.0944485294117635E-4
329.2858	1543.4285	5784.0	-0.5909079	0.18514591	0.005217181249999994	0.0035804206250000005	-2.786256893382407E-5	3.049275390625001E-4
317.33972	1547.2201	5801.0	-0.6321062	0.26386312	-0.0024234294117647004	0.00463042411764706	-4.4944768598615846E-4	6.176491133217995E-5
308.0337	1550.9866	5818.0	-0.60955	0.28791088	0.001326835294117642	0.0014145741176470573	2.206038062283731E-4	-1.891676470588237E-4
296.99615	1555.0016	5834.0	-0.58737177	0.26331848	0.0013861393750000048	-0.0015370249999999974	3.7065050551476686E-6	-1.844749448529409E-4
287.44382	1559.8225	5851.0	-0.5685403	0.26129317	0.0011077335294117623	-1.1913588235294131E-4	-1.6376814446367204E-5	8.340524221453271E-5
276.75027	1564.7499	5868.0	-0.5919399	0.28155023	-0.0013764470588235273	0.001191591764705882	-1.4612826989619348E-4	7.710162629757785E-5
266.99564	1569.4026	5884.0	-0.5961813	0.30876616	-2.6508750000000386E-4	0.001700995625	6.945997242647021E-5	3.183774126838237E-5
255.41772	1574.2911	5901.0	-0.63998723	0.3047291	-0.0025768194117647054	-2.3747411764706098E-4	-1.3598423010380598E-4	-1.1402763192041535E-4
244.40866	1580.1548	5917.0	-0.67675847	0.32311884	-0.002298202499999999	0.0011493587500000027	1.7413556985294154E-5	8.667705422794148E-5
233.7543	1585.2983	5934.0	-0.6946077	0.3430079	-0.001049954705882356	0.0011699447058823504	7.34263408304496E-5	1.2109385813145715E-6
225.61734	1590.1913	5950.0	-0.6056288	0.33732328	0.005561181250000005	-3.5528874999999835E-4	4.1319599724264755E-4	-9.53270909926468E-5
218.0	1594.0	5967.0	-0.4828166	0.28209102	0.007224247058823528	-0.003248956470588234	9.782740051903077E-5	-1.7021574826989622E-4
210.10349	1598.9482	5984.0	-0.3816989	0.25018364	0.005948099999999999	-0.0018769047058823554	-7.50674740484429E-5	8.070892733563992E-5
201.06299	1604.1622	6000.0	-0.41032353	0.25193012	-0.001789039374999999	1.0915499999999967E-4	-4.8357121093749986E-4	1.241287316176472E-4
192.59485	1607.7026	6017.0	-0.48906994	0.2578624	-0.004632141764705881	3.489576470588242E-4	-1.6724131704152248E-4	1.4106038062283797E-5
184.77863	1612.6107	6033.0	-0.5231786	0.27151233	-0.0021317912500000043	8.53120625000002E-4	1.5627190716911731E-4	3.151018612132361E-5
177.12144	1618.6589	6050.0	-0.48881933	0.3130585	0.002021133529411768	0.002443892352941176	2.442896929065748E-4	9.35748075259514E-5
170.31136	1624.5165	6067.0	-0.4164788	0.3529744	0.004255325294117648	0.002347994117647059	1.314230449826988E-4	-5.641072664359808E-6
162.64781	1631.3522	6083.0	-0.40368587	0.40857837	7.995581249999988E-4	0.003475248125	-2.1598544806985306E-4	7.045337545955881E-5
155.90126	1637.0741	6100.0	-0.4133114	0.42273673	-5.662076470588232E-4	8.328447058823518E-4	-8.033916306228364E-5	-1.554354952422146E-4
150.22943	1642.8279	6116.0	-0.37637788	0.39174056	0.002308345	-0.0019372606249999993	1.7965954044117644E-4	-1.7313158318014695E-4
144.29604	1648.778	6133.0	-0.33702394	0.35575172	0.0023149376470588223	-0.0021169905882352956	3.878027681660273E-7	-1.0572350778546836E-5
138.43518	1654.5648	6149.0	-0.320301	0.3374038	0.0010451837500000012	-0.001146745000000001	-7.935961856617632E-5	6.0640349264705904E-5
133.36026	1660.4596	6166.0	-0.31627625	0.33748868	2.3675000000000126E-4	4.9929411764711404E-6	-4.7554926470588235E-5	6.774929065743954E-5
127.64307	1665.5713	6183.0	-0.3149034	0.34183723	8.075588235294006E-5	2.557970588235298E-4	-9.17612456747419E-6	1.4753183391003453E-5
122.56935	1670.4307	6199.0	-0.31440732	0.30707327	3.1005000000000615E-5	-0.002172747499999999	-3.109430147058715E-6	-1.5178403492647054E-4
118.019485	1674.3203	6216.0	-0.2759819	0.25001052	0.002260318823529411	-0.0033566323529411763	1.3113610726643593E-4	-6.964028546712808E-5
114.38407	1679.2318	6232.0	-0.24895659	0.23074329	0.0016890818749999998	-0.0012042018750000015	-3.570230928308821E-5	1.3452690487132342E-4
111.0	1683.0	6249.0	-0.19454099	0.22488408	0.0032009176470588242	-3.446594117647061E-4	8.893151600346026E-5	5.056132136678208E-5
109.502884	1686.9943	6266.0	-0.10465969	0.22658394	0.005287135294117647	9.999176470588383E-5	1.227186851211072E-4	2.6155951557093523E-5
106.18659	1690.8134	6282.0	-0.094557345	0.22084558	6.313965624999999E-4	-3.5864749999999987E-4	-2.9098367072610294E-4	-2.866495404411773E-5
104.62262	1696.1321	6299.0	-0.08900813	0.24953116	3.264244117647057E-4	0.0016873870588235288	-1.793953827854672E-5	1.2035497404844286E-4
104.0	1700.8453	6316.0	-0.07259673	0.28375646	9.653764705882357E-4	0.0020132529411764698	3.758541522491353E-5	1.916858131487888E-5
101.711784	1705.5764	6332.0	-0.067821965	0.32588884	2.984228125E-4	0.0026332737500000016	-4.168460363051473E-5	3.875130055147074E-5
102.0	1710.4484	6349.0	-0.01482519	0.3217311	0.0031174573529411764	-2.445729411764718E-4	1.6582556120242213E-4	-1.6928509948096904E-4
101.0	1715.322	6365.0	-0.0057292124	0.30526626	5.684986E-4	-0.0010290524999999988	-1.5930992205882353E-4	-4.9029972426470437E-5
101.0	1719.1633	6383.0	-0.0020292	0.2554944	2.0555624444444444E-4	-0.0027651033333333332	-2.016346419753086E-5	-9.644726851851858E-5
101.0	1721.9469	6398.0	0.01689118	0.20673929	0.0012613586666666667	-0.003250340666666668	7.038682814814815E-5	-3.234915555555565E-5
101.93425	1723.9342	6416.0	0.044347264	0.12509029	0.001525338	-0.004536055555555555	1.4665518518518516E-5	-7.142860493827152E-5
102.853386	1726.8534	6432.0	0.06511374	0.08913399	0.0012979047500000004	-0.00224726875	-1.4214578124999977E-5	1.4304917534722222E-4
104.809906	1729.6199	6448.0	0.117438614	0.10152988	0.0032703046249999996	7.747431250000004E-4	1.2327499218749995E-4	1.888757421875E-4
106.76193	1733.5239	6465.0	0.15002112	0.17575672	0.0019166180000000006	0.004366284705882353	-7.962862499999995E-5	2.11267151816609E-4
109.45788	1737.4579	6481.0	0.17236923	0.24989668	0.0013967568750000003	0.0046337475	-3.249132031250002E-5	1.6716424632352942E-5
113.31437	1741.9716	6498.0	0.21801694	0.28428283	0.0026851594117647047	0.0020227147058823514	7.578838451557085E-5	-1.535901643598617E-4
117.211235	1746.8169	6515.0	0.26741487	0.30988014	0.0029057605882352963	0.001505724117647061	1.297653979238774E-5	-3.0411211072664135E-5
121.103806	1751.6558	6531.0	0.28621826	0.3218567	0.0011752118749999985	7.485349999999981E-4	-1.0815929457720611E-4	-4.732431985294144E-5
125.44873	1757.4487	6548.0	0.28772143	0.342736	8.842176470588225E-5	0.0012281941176470583	-6.392883001730096E-5	2.8215242214532953E-5
129.8198	1761.8198	6564.0	0.28152174	0.33644283	-3.8748062499999875E-4	-3.9332312499999744E-4	-2.9743899356617563E-5	-1.0134482766544098E-4
136.08882	1768.0889	6581.0	0.3261087	0.34031725	0.0026227623529411735	2.279070588235288E-4	1.7707311634948073E-4	3.654295198961919E-5
143.10954	1775.1095	6598.0	0.40624672	0.38431585	0.0047140011764705905	0.0025881529411764703	1.2301404844290687E-4	1.388379930795848E-4
150.04182	1780.7814	6614.0	0.46326593	0.401885	0.003563700624999999	0.0010980718749999986	-7.189378446691196E-5	-9.313006663602948E-5
158.86754	1787.694	6631.0	0.52965146	0.4169443	0.0039050311764705866	8.858411764705881E-4	2.0078267733563967E-5	-1.2484158737024148E-5
166.3053	1793.229	6648.0	0.54671186	0.39907375	0.0010035529411764757	-0.001051208823529411	-1.7067519031141828E-4	-1.1394411764705878E-4
175.19843	1800.1191	6664.0	0.54577935	0.38428432	-5.8281875000003314E-5	-9.243393749999995E-4	-6.636467601102994E-5	7.929340533088217E-6
184.99525	1805.9971	6680.0	0.58078146	0.37666798	0.0021876318749999984	-4.7602124999999995E-4	1.403696093750001E-4	2.8019882812499973E-5
192.73547	1811.8015	6697.0	0.56818664	0.3631448	-7.408717647058828E-4	-7.954811764705897E-4	-1.7226491998269887E-4	-1.8791760380622924E-5
204.51186	1818.6746	6714.0	0.6026403	0.35488364	0.0020266858823529445	-4.859505882352935E-4	1.6279750865051923E-4	1.8207681660899774E-5
216.91132	1826.2742	6730.0	0.72029155	0.41471428	0.007353203124999999	0.0037394149999999994	3.329073276654409E-4	2.640853492647058E-4
230.5982	1835.199	6747.0	0.82891375	0.5095473	0.0063895411764705885	0.005578412941176473	-5.668599697231827E-5	1.0817634948096904E-4
242.32626	1842.8843	6763.0	0.8779094	0.55855405	0.0030622281249999966	0.0030629218749999992	-2.07957065716912E-4	-1.5721819163602962E-4
254.3538	1851.6831	6781.0	0.83914286	0.5650396	-0.002153696666666661	3.603083333333306E-4	-2.8977359953703656E-4	-1.5014519675925935E-4
264.74664	1858.8733	6797.0	0.6775886	0.5118931	-0.010097141250000004	-0.003321656249999999	-4.964652864583339E-4	-2.301227864583331E-4
276.97586	1866.272	6813.0	0.6343023	0.44669932	-0.00270539375	-0.004074611249999999	4.6198421875000024E-4	-4.7059687499999975E-5
290.0028	1872.5015	6830.0	0.69382304	0.3904625	0.0035012199999999976	-0.003308048235294119	3.6509492647058807E-4	4.5091942041522344E-5
304.2365	1879.6182	6846.0	0.8154424	0.36985308	0.007601210000000004	-0.0012880887499999993	2.562493750000004E-4	1.2624746783088247E-4
317.5733	1885.1028	6863.0	0.88452333	0.33911142	0.004063584117647061	-0.001808332941176471	-2.0809564013840842E-4	-3.060259948096892E-5
329.97235	1889.9861	6880.0	0.860479	0.30359614	-0.0014143723529411799	-0.0020891341176470578	-3.222327335640142E-4	-1.6517716262975697E-5
344.30093	1895.8628	6897.0	0.81380105	0.29173627	-0.0027457617647058804	-6.976394117647056E-4	-7.831702422145297E-5	8.185262975778542E-5
358.62677	1900.4067	6913.0	0.829567	0.28763887	9.853718750000018E-4	-2.560875000000018E-4	2.3319585248161764E-4	2.7596994485293985E-5
373.03702	1906.4443	6930.0	0.87925863	0.30343053	0.002923037058823529	9.289211764705874E-4	1.139803049307957E-4	6.970639273356407E-5
386.56732	1912.2432	6946.0	0.8934955	0.34468856	8.898043749999973E-4	0.002578626875	-1.2707704273897072E-4	1.031066061580883E-4
397.06274	1918.0376	6963.0	0.7690064	0.35458416	-0.007322888235294119	5.820941176470591E-4	-4.830995653114186E-4	-1.174431033737024E-4
408.63037	1923.8152	6979.0	0.637238	0.36515662	-0.008235525	6.607787500000004E-4	-5.70397977941176E-5	4.917789522058829E-6
421.51025	1928.7551	6996.0	0.62319314	0.33989576	-8.261682352941139E-4	-0.0014859329411764704	4.3584451557093453E-4	-1.262771583044983E-4
434.02332	1932.721	7013.0	0.6878685	0.27179006	0.0038044329411764683	-0.004006217647058823	2.723883044982695E-4	-1.4825204152249129E-4
447.54996	1937.5857	7029.0	0.79408526	0.24487112	0.006638547500000001	-0.0016824337500000001	1.771321599264708E-4	1.452364935661764E-4
459.4179	1941.4727	7046.0	0.821146	0.22448683	0.0015918082352941194	-0.0011990758823529411	-2.968670155709342E-4	2.8432815743944648E-5
470.44284	1944.3772	7062.0	0.74056846	0.18957022	-0.005036096250000004	-0.002182288124999999	-4.142440303308827E-4	-6.145076516544113E-5
481.1485	1947.6296	7079.0	0.64615065	0.172903	-0.005553988823529408	-9.804247058823536E-4	-3.046426903114143E-5	7.069784818339092E-5
490.30664	1950.1533	7095.0	0.5566758	0.13618016	-0.005592178125	-0.0022951775000000004	-2.386831341911978E-6	-8.217204963235293E-5
499.05615	1952.5139	7113.0	0.4829463	0.11651505	-0.004096083333333337	-0.001092506111111111	8.311637731481459E-5	6.681507716049386E-5
506.90018	1954.4751	7129.0	0.44339937	0.11023298	-0.0024716831249999988	-3.9262937500000004E-4	1.0152501302083364E-4	4.3742296006944436E-5
514.5226	1956.3806	7145.0	0.40812412	0.0973688	-0.0022047031250000022	-8.040112499999993E-4	1.6686249999999783E-5	-2.5711367187499954E-5
520.9813	1958.3271	7162.0	0.37647283	0.09252427	-0.001861840588235294	-2.8497235294117643E-4	2.016838451557107E-5	3.053169982698958E-5
526.76935	1960.2563	7179.0	0.3368081	0.100059845	-0.002333219411764705	4.4326911764705815E-4	-2.7728166089965345E-5	4.2837733564013797E-5
532.66486	1962.2217	7195.0	0.3028362	0.1136993	-0.00212324375	8.524659375000005E-4	1.3123478860294058E-5	2.55748012408089E-5
538.60077	1963.1501	7212.0	0.29614922	0.08620136	-3.933517647058829E-4	-0.001617525882352941	1.0175835207612453E-4	-1.4529363646193774E-4
545.28284	1965.0708	7228.0	0.3446531	0.08431132	0.0030314925	-1.1812750000000059E-4	2.1405276654411768E-4	9.371239889705878E-5
551.1912	1966.0	7245.0	0.38730237	0.07392143	0.002508780588235295	-6.1117E-4	-3.0747759515570874E-5	-2.900249999999996E-5
555.8961	1967.0	7261.0	0.35628995	0.06372361	-0.001938276249999999	-6.373637499999998E-4	-2.779410523897059E-4	-1.637109374999988E-6
558.78925	1968.0	7278.0	0.24984902	0.05290986	-0.006261231176470589	-6.361029411764705E-4	-2.542914662629759E-4	7.416522491348879E-8
560.8432	1968.0	7294.0	0.11441144	0.013652021	-0.00846484875	-0.0024536149375	-1.377260983455882E-4	-1.135944997702206E-4
561.8026	1969.0	7311.0	0.007827367	0.0075617363	-0.0062696513529411765	-3.582520411764706E-4	1.2912925865051904E-4	1.2325664096020763E-4
562.5	1969.0	7328.0	-0.0073607014	0.013004344	-8.934157882352941E-4	3.2015339411764704E-4	3.1624915086505195E-4	3.9906202076124565E-5
562.0	1969.0	7394.0	-0.0073607014	0.013004344	0.0	0.0	1.353660285204991E-5	-4.850809001782531E-6
