# Supplementary material for: Finger drawing on smartphone screens enables early Parkinson’s disease detection through hybrid 1D-CNN and BiGRU deep learning architecture
Source: PLoS One. 2025 Jul 14;20(7):e0327733. doi: 10.1371/journal.pone.0327733 (PMC12258557; doi:10.1371/journal.pone.0327733)
Supplement: S2 File — (ZIP) [file pone.0327733.s002.zip › Dataset/Wavy/healthy/046_HC_WAVE_R.txt]

576.3989	133.60107	0.0	0.0	0.0	0.0	0.0	0.0	0.0
589.1891	132.0	17.0	0.97063255	0.12185705	0.05709603235294118	0.007168061764705882	0.0033585901384083046	4.216506920415225E-4
612.89325	135.27048	32.0	1.6677397	0.39610347	0.04647381	0.018283094666666666	-7.081481568627456E-4	7.410021934640523E-4
646.63776	145.21259	49.0	2.326383	0.758019	0.03874372352941175	0.021289148823529412	-4.547109688581321E-4	1.768267151095733E-4
685.2405	158.44016	65.0	2.752976	1.0480063	0.0266620625	0.018124206249999997	-7.551038143382345E-4	-1.9780891084558846E-4
723.8216	173.66171	82.0	2.975573	1.2310793	0.013093941176470584	0.010769000000000003	-7.981247837370245E-4	-4.326591911764702E-4
760.2318	188.98114	99.0	2.826469	1.264158	-0.00877082352941176	0.0019458058823529356	-0.001286162629757785	-5.190114186851216E-4
791.7621	209.20767	115.0	2.3567076	1.2560954	-0.029360087499999993	-5.03912499999995E-4	-0.0012868289981617645	-1.5310739889705816E-4
818.75354	232.82396999999997	132.0	1.7861619	1.412641	-0.033561511764705884	0.009208564705882357	-2.471426038062289E-4	5.713221885813148E-4
827.38605	239.38605	148.0	1.0339622	1.1820475	-0.04701248125	-0.014412093750000007	-8.406855928308823E-4	-0.0014762911534926476
840.93146	253.2074	166.0	0.36986065	0.79013765	-0.036894530555555555	-0.021772769444444437	5.621083719135804E-4	-4.0892642746913495E-4
855.6975	276.0462	182.0	0.20257798	0.82643515	-0.010455166875000001	0.002268593749999999	0.001652460230034722	0.0015025851996527772
865.0747	299.1643	198.0	0.28908342	1.1287827	0.005406589999999999	0.018896721874999994	9.913598046875E-4	0.0010392580078124997
872.45233	315.7677	215.0	0.39631087	1.4086399	0.00630749705882353	0.016462188235294127	5.2994532871972385E-5	-1.4320786115916867E-4
880.99445	330.3911	232.0	0.4737484	1.3351258	0.004555148823529413	-0.0043243588235294195	-1.0307930795847745E-4	-0.001222738062283738
890.32697	347.654	248.0	0.34995452	0.89243263	-0.007737117500000001	-0.027668323124999998	-7.682666452205884E-4	-0.0014589977688419112
899.5	366.0	265.0	0.47010875	0.8590334	0.007067895882352943	-0.0019646605882352943	8.708831401384084E-4	0.0015119801492214531
907.67706	386.19257	281.0	0.5580483	1.098635	0.005496221875000002	0.014975100000000005	-9.822962545955879E-5	0.0010587350367647062
913.91425	403.0475	298.0	0.48293835	1.1829195	-0.004418232352941178	0.004957911764705875	-5.832031898788929E-4	-5.892463667820077E-4
916.20807	426.7052	314.0	0.25186387	1.2840403	-0.014442155000000002	0.006320050000000008	-6.264951654411765E-4	8.51336397058833E-5
912.9011	450.6427	331.0	-0.090677954	1.4205477	-0.02014951905882353	0.008029847058823526	-3.3572729757785463E-4	1.00576297577854E-4
905.09503	469.80988	348.0	-0.45643	1.4519283	-0.02151482623529412	0.001845917647058829	-8.031218685121104E-5	-3.637605536332174E-4
896.133	488.11170000000004	364.0	-0.7749782	1.3002759	-0.019909262499999997	-0.009478275000000008	1.003477334558826E-4	-7.077620404411773E-4
882.8062	503.9357	380.0	-0.9727213	1.0315078	-0.012358943750000004	-0.016798006249999997	4.7189492187499956E-4	-4.574832031249993E-4
872.3708	516.6292	398.0	-0.9689727	0.7197456	2.0825555555555506E-4	-0.01732012222222222	6.981777391975311E-4	-2.9006442901234608E-5
860.21716	527.36426	415.0	-0.8653956	0.5663238	0.006092770588235293	-0.009024811764705879	3.4614794309880813E-4	4.8795943867743183E-4
842.2985	538.2209	431.0	-0.9360734	0.48470536	-0.004417362500000001	-0.005101152500000004	-6.568833180147059E-4	2.4522870404411717E-4
817.019	549.37585	447.0	-1.299744	0.48820075	-0.022729412499999997	2.1846187500000266E-4	-0.0011445031249999998	3.3247589843750044E-4
792.5366	560.7317	464.0	-1.6482217	0.5822896	-0.02049868823529411	0.005534638235294115	1.3121907439446386E-4	3.127162564878889E-4
758.24426	572.9186	481.0	-2.0550678	0.68323	-0.023932123529411757	0.005937670588235296	-2.0196678200692033E-4	2.3707785467128336E-5
722.43567	586.9744	497.0	-2.370263	0.7949987	-0.019699700000000014	0.0069855437499999964	2.645264705882339E-4	6.549207261029376E-5
672.05963	601.3686	514.0	-2.83009	0.89252204	-0.027048647058823542	0.005736667058823534	-4.322910034602075E-4	-7.346333477508604E-5
619.355	611.50806	530.0	-3.3977604	0.84525687	-0.035479399999999994	-0.002954073124999998	-5.269220588235283E-4	-5.431712614889707E-4
574.32245	620.8495	547.0	-3.529541	0.65712774	-0.007751799999999995	-0.011066419411764712	0.001631035294117647	-4.7719684039792436E-4
526.2128	628.8134	563.0	-3.2260106	0.45086274	0.018970650000000006	-0.012891562499999999	0.0016701531250000001	-1.1407144301470542E-4
487.73856	637.2629	580.0	-2.7370691	0.36130655	0.02876126470588236	-0.005268011176470587	5.759185121107268E-4	4.484441955017301E-4
454.5718	644.85706	597.0	-2.1001327	0.3670495	0.03746684705882351	3.378205882352923E-4	5.120930795847736E-4	3.2975480968858113E-4
417.9037	656.6289	613.0	-1.8519626	0.5258837	0.015510631250000004	0.009927137499999999	-0.0013722634880514693	5.993323069852941E-4
389.831	666.6676	630.0	-1.689657	0.62413704	0.009547388235294121	0.005779608235294122	-3.507790008650519E-4	-2.4397230968858097E-4
358.35663	676.3069	646.0	-1.575291	0.6849401	0.007147874999999998	0.0038001912500000012	-1.499695772058827E-4	-1.2371356158088256E-4
328.07742	688.34296	663.0	-1.6927012	0.70355093	-0.006906482352941171	0.001094754705882351	-8.267269031141865E-4	-1.591433261245677E-4
302.0851	701.28796	680.0	-1.6142212	0.73979557	0.004616470588235287	0.00213203764705882	6.778207612456741E-4	6.101664359861583E-5
276.085	715.2554	708.0	-1.4927169	0.82935524	0.004339439285714286	0.003198559642857146	-9.893975090035747E-6	3.809007127851165E-5
256.23697	727.9268	715.0	-1.3222833	0.8961288	0.024347657142857138	0.009539079999999986	0.002858316836734693	9.057886224489772E-4
239.31645	739.789	729.0	-0.9818902	0.83920985	0.024313792857142857	-0.00406563928571428	-2.4188775510200093E-6	-9.717656632653047E-4
221.1102	749.59326	746.0	-0.8604096	0.66691387	0.0071459176470588266	-0.010135057647058824	-0.0010098750123578842	-3.570246094908556E-4
205.65704	762.2572	762.0	-0.7818892	0.6308519	0.004907525000000003	-0.002253873125	-1.3989954044117648E-4	4.925740326286765E-4
193.30101	773.699	779.0	-0.70696855	0.6371238	0.004407097058823525	3.689352941176469E-4	-2.9436937716263424E-5	1.5428284818339098E-4
183.0773	786.74316	796.0	-0.61203325	0.72674465	0.005584429411764709	0.005271814705882351	6.925484429065792E-5	2.884046712802767E-4
171.59906	799.1344	812.0	-0.4988141	0.78390485	0.007076196874999999	0.0035725124999999996	9.323546645220563E-5	-1.0620638786764698E-4
160.27873	809.1011	829.0	-0.5164853	0.7289582	-0.0010394823529411795	-0.0032321558823529403	-4.773928957612458E-4	-4.002746107266435E-4
153.51822	818.4696	845.0	-0.5107535	0.60225993	3.5823750000000404E-4	-0.007918641875	8.735749080882397E-5	-2.9290537454044124E-4
148.33717	827.6571	862.0	-0.3818696	0.51198727	0.007581405882352941	-0.005310156470588236	4.2489225778546687E-4	1.5344031790657438E-4
145.7895	833.6315	879.0	-0.15236929	0.38328588	0.013500018235294117	-0.007570669999999998	3.4815366782006913E-4	-1.3297138408304484E-4
146.15663	839.46985	895.0	0.090674825	0.2984482	0.0151902571875	-0.005302355000000002	1.0563993451286773E-4	1.4176968749999978E-4
147.9907	843.9907	912.0	0.23927025	0.23613569	0.008740907352941177	-0.0036654417647058817	-3.793735196799308E-4	9.628901384083058E-5
151.80777	849.7117	928.0	0.3336423	0.20136009	0.005898253125000001	-0.002173475000000001	-1.7766588924632352E-4	9.324792279411754E-5
158.13977	856.35486	945.0	0.4471077	0.28397268	0.006674435294117646	0.004859564117647058	4.565777465397915E-5	4.137081833910035E-4
167.47942	864.78357	962.0	0.5906674	0.43382937	0.008444688235294115	0.008815099411764707	1.0413252595155696E-4	2.326785467128029E-4
176.88438	872.8844	978.0	0.7017498	0.5277854	0.006942650000000002	0.005872251874999998	-9.387738970588206E-5	-1.8392797104779433E-4
188.76765	880.58154	995.0	0.791077	0.5638511	0.005254541176470591	0.0021215117647058876	-9.930051903114178E-5	-2.206317711937712E-4
205.16376	892.10913	1011.0	0.94731706	0.6145751	0.009765003750000001	0.0031702499999999995	2.819039108455881E-4	6.5546139705882E-5
223.94276	902.16565	1028.0	1.1530929	0.6569599	0.01210446117647059	0.0024932235294117646	1.376151427335641E-4	-3.9825086505190285E-5
241.35433999999998	912.1771	1045.0	1.2673972	0.6786303	0.006723782352941171	0.0012747294117647046	-3.165105190311423E-4	-7.167612456747412E-5
258.47726	922.6515	1061.0	1.2845496	0.6834564	0.0010720250000000042	3.016312499999965E-4	-3.5323483455882294E-4	-6.081863511029426E-5
282.97314	931.4209	1078.0	1.296203	0.61856484	6.854941176470545E-4	-0.0038171505882352917	-2.2737110726644104E-5	-2.422812846020758E-4
306.93665	938.9789	1094.0	1.4492118	0.4875287	0.009563050000000003	-0.008189758750000001	5.548472426470594E-4	-2.7328801011029433E-4
329.01166	944.931	1111.0	1.5328931	0.37810826	0.004922429411764697	-0.006436496470588236	-2.729776816609004E-4	1.0313307525951562E-4
353.5	950.5	1128.0	1.5855917	0.28076681	0.003099917647058826	-0.005725967647058823	-1.0720657439446299E-4	4.179581314878897E-5
379.29694	956.135	1144.0	1.5706525	0.23664467	-9.336999999999956E-4	-0.0027576337499999985	-2.521011029411763E-4	1.8552086856617655E-4
396.82776	962.84827	1161.0	1.3314362	0.30113196	-0.014071547058823533	0.0037933699999999986	-7.728145328719728E-4	3.8535316176470575E-4
418.6251	971.6771	1177.0	1.2367591	0.4207678	-0.005917318749999997	0.007477240000000003	5.09639269301471E-4	2.3024187500000028E-4
437.0759	978.0304	1195.0	1.1097608	0.47848898	-0.007055461111111105	0.0032067322222222214	-6.323013117283933E-5	-2.3725043209876562E-4
452.74878	986.30493	1211.0	0.9560726	0.5074549	-0.009605512500000003	0.0018103700000000021	-1.5937821180555612E-4	-8.727263888888871E-5
471.99573	994.2710999999999	1228.0	0.94797844	0.51231164	-4.761270588235337E-4	2.856905882352891E-4	5.370226730103806E-4	-8.96870242214537E-5
493.7616	1002.8224	1244.0	1.115259	0.5157347	0.010455035000000001	2.1394125000000208E-4	6.83197628676471E-4	-4.484333639705439E-6
513.172	1010.2987	1261.0	1.2309569	0.50047386	0.006805758823529413	-8.976964705882319E-4	-2.146633044982699E-4	-6.539045415224906E-5
531.3405	1016.3021000000001	1277.0	1.2584147	0.44126847	0.0017161125000000055	-0.0037003368750000015	-3.18102895220588E-4	-1.751650252757356E-4
552.66693	1023.3334	1294.0	1.2491926	0.3695773	-5.424764705882425E-4	-0.004217127647058825	-1.3285817474048518E-4	-3.03994571799308E-5
572.1178	1029.9413	1310.0	1.1808771	0.34995112	-0.004269718749999998	-0.0012266362499999996	-2.3295264246323474E-4	1.869057123161766E-4
588.7769	1036.3884	1327.0	1.1013229	0.3595555	-0.004679658823529413	5.649635294117628E-4	-2.4114121972318496E-5	1.0538822231833896E-4
608.93555	1042.9766	1344.0	1.0991522	0.39034206	-1.2768823529411588E-4	0.00181097411764706	2.677629757785469E-4	7.329474048442925E-5
628.32117	1049.3895	1360.0	1.09158	0.40187046	-4.732625000000018E-4	7.205249999999996E-4	-2.159839154411787E-5	-6.815306985294127E-5
646.09235	1056.0461	1377.0	1.1149415	0.39070466	0.0013742058823529432	-6.568117647058826E-4	1.0867461072664383E-4	-8.101980968858131E-5
661.814	1061.938	1393.0	1.060302	0.38516575	-0.003414968749999997	-3.461818750000005E-4	-2.9932341452205876E-4	1.941436810661763E-5
680.1498	1068.2363	1410.0	0.9880727	0.3649366	-0.004248782352941179	-0.0011899499999999984	-4.904785899654014E-5	-4.963341911764694E-5
699.4668	1074.3401	1427.0	1.0248945	0.36294025	0.0021659882352941186	-1.174323529411753E-4	3.773394463667822E-4	6.308927335640135E-5
716.5903	1079.8634	1443.0	1.0863061	0.3444001	0.0038382250000000007	-0.001158759375000002	1.0451479779411763E-4	-6.508293887867668E-5
732.76746	1085.7855	1460.0	1.075103	0.3298924	-6.59005882352949E-4	-8.533941176470596E-4	-2.645429930795853E-4	1.7962662197231913E-5
751.0982	1091.0294	1476.0	1.051111	0.33028254	-0.0014995000000000008	2.4383750000002424E-5	-5.253088235294074E-5	5.4861116727941375E-5
771.72815	1098.9011	1493.0	1.0828763	0.3743297	0.0018685470588235293	0.0025910094117647044	1.9812041522491354E-4	1.50977980103806E-4
789.39264	1108.107	1510.0	1.1777496	0.5017818	0.005580782352941186	0.007497182352941174	2.18366782006921E-4	2.885984083044983E-4
809.9673	1118.6215	1526.0	1.2356734	0.64447695	0.003620237499999998	0.008918446875000006	-1.2253405330882425E-4	8.882903262867701E-5
831.7872	1129.702	1543.0	1.28768	0.73516005	0.003059211764705877	0.005334299999999994	-3.300151384083067E-5	-2.108321691176478E-4
850.9303	1140.9581	1560.0	1.272176	0.77319694	-9.119999999999978E-4	0.0022374641176470646	-2.3360069204152203E-4	-1.8216681660899585E-4
861.42065	1151.0172	1576.0	0.996328	0.72027826	-0.0172405	-0.0033074175000000067	-0.0010205312500000002	-3.4655510110294195E-4
872.6739	1161.3949	1593.0	0.6768183	0.6588678	-0.018794688235294118	-0.0036123799999999966	-9.14228373702423E-5	-1.7938970588234705E-5
881.6081	1172.7297	1609.0	0.36992282	0.6354622	-0.0191809675	-0.0014628500000000016	-2.4142454044117625E-5	1.343456249999997E-4
888.0407	1185.0814	1626.0	0.2389352	0.6862338	-0.007705154117647058	0.0029865647058823545	6.750478460207613E-4	2.617302768166092E-4
892.8277	1198.3969	1642.0	0.20171632	0.7728154	-0.002326179999999999	0.005411350000000002	3.361858823529412E-4	1.51549080882353E-4
897.5366	1209.6099	1659.0	0.16978468	0.8027099	-0.001878331764705883	0.0017584999999999962	2.634401384083034E-5	-2.1487352941176505E-4
899.66675	1221.0004	1676.0	0.073889196	0.7436538	-0.005640910823529411	-0.0034738882352941146	-2.2132817993079576E-4	-3.077875432525947E-4
902.15216	1233.6086	1692.0	0.040894855	0.69238615	-0.0020621463125	-0.003204228125	2.2367278193933819E-4	1.6853756893382167E-5
903.0	1249.6981	1708.0	0.024602052	0.8093262	-0.0010183001875	0.007308753124999998	6.524038281250001E-5	6.570613281249998E-4
901.4218	1267.891	1725.0	-0.060330417	1.0212101	-0.004996027588235294	0.012463758823529413	-2.3398396474913496E-4	3.032356293252597E-4
897.6868	1285.5659	1742.0	-0.22011572	1.2009598	-0.009399135470588234	0.010573511764705876	-2.590063460207612E-4	-1.1119100346020809E-4
889.77203	1302.57	1759.0	-0.4434985	1.2048123	-0.013140163529411766	2.2661764705882568E-4	-2.2006047404844303E-4	-6.086408304498266E-4
877.62427	1323.9298	1775.0	-0.7299787	1.2308569	-0.017905012499999998	0.0016277875000000053	-2.978030606617645E-4	8.757311580882372E-5
863.123	1347.3154	1792.0	-0.97542685	1.3381015	-0.014438126470588234	0.006308505882352942	2.0393447231833902E-4	2.753363754325257E-4
845.8466	1367.1534	1808.0	-1.1651211	1.4088442	-0.011855890624999997	0.004421418750000003	1.613897403492648E-4	-1.1794294577205871E-4
818.76074	1390.7417	1825.0	-1.4881368	1.436145	-0.019000923529411767	0.0016059294117647	-4.2029605320069235E-4	-1.6561701989619427E-4
784.1554	1414.7133	1841.0	-2.0102062	1.4559718	-0.032629337499999994	0.0012391749999999951	-8.517758731617642E-4	-2.292215073529406E-5
740.6578	1436.2819	1858.0	-2.6745944	1.4161783	-0.03908165882352943	-0.002340794117647061	-3.795483131487904E-4	-2.1058641868512096E-4
699.81165	1454.9596	1875.0	-3.049068	1.2798753	-0.02202785882352941	-0.008017823529411756	0.0010031647058823543	-3.3394290657439384E-4
657.0443	1472.3301	1891.0	-3.1105695	1.1078135	-0.0038438437499999922	-0.010753862500000003	0.0011365009420955885	-1.710024356617654E-4
615.3813	1483.8888	1908.0	-2.8774133	0.7803361	0.013715070588235283	-0.019263376470588237	0.0010328773140138396	-5.005596453287196E-4
578.7666	1492.628	1924.0	-2.493745	0.5017451	0.023979268750000005	-0.017411937499999995	6.415123851102951E-4	1.1571493566176513E-4
538.6488	1497.6351	1941.0	-2.2538617	0.23430923	0.01411078235294119	-0.015731521764705884	-5.804991998269891E-4	9.884798442906538E-5
507.4103	1501.3988	1958.0	-2.0444863	0.011633839	0.012316199999999992	-0.013098552411764705	-1.0556366782007049E-4	1.548805501730105E-4
473.34744	1504.6033	1974.0	-1.9055316	-0.03513974	0.00868466875	-0.0029233486875	-2.2697070312499958E-4	6.35950232766544E-4
448.45013	1507.8539	1991.0	-1.6387541	0.014431491	0.01569279411764705	0.0029159547647058825	4.1224266868512073E-4	3.434884383650519E-4
418.42224	1513.0458	2008.0	-1.5013565	0.13323727	0.00808221176470589	0.006988575235294117	-4.4768131487889185E-4	2.39565910034602E-4
391.74036	1519.9313	2024.0	-1.4469178	0.3205027	0.003402418749999997	0.011704089374999999	-2.924870634191183E-4	2.947196337316176E-4
370.64453	1527.4518	2041.0	-1.3582014	0.4716268	0.005218611764705884	0.008889652941176473	1.0683488321799337E-4	-1.6555508434256034E-4
342.68314	1538.1357	2057.0	-1.3911127	0.63241583	-0.0020569562500000055	0.010049314375	-4.547230009191181E-4	7.247883961397042E-5
324.3045	1548.1304	2074.0	-1.3286476	0.7169404	0.0036744176470588264	0.004972033529411766	3.371396410034607E-4	-2.9866357915224906E-4
303.97415	1559.513	2090.0	-1.1114104	0.7592781	0.013577325000000001	0.002646106249999995	6.189317095588235E-4	-1.4537045496323568E-4
284.3949	1571.963	2107.0	-1.0821283	0.7963405	0.0017224764705882406	0.002180141176470591	-6.973440311418683E-4	-2.7409710207611997E-5
266.0	1586.0	2124.0	-1.0329149	0.85511327	0.002894905882352939	0.003457221764705884	6.896643598615873E-5	7.512238754325252E-5
254.56583	1601.2456	2140.0	-0.84093565	0.9313027	0.011998703124999996	0.004761839375	5.689873276654411E-4	8.153860064338226E-5
239.6101	1618.6886	2157.0	-0.76200426	1.0554322	0.004643022941176474	0.007301735294117647	-4.326870696366778E-4	1.4940564230103806E-4
224.68138	1634.507	2174.0	-0.6976919	1.0949595	0.0037830799999999977	0.0023251352941176494	-5.058487889273388E-5	-2.927411764705881E-4
211.3711	1647.7338	2190.0	-0.7423388	0.979204	-0.002790431249999996	-0.007234718750000008	-4.108444531249996E-4	-5.974908777573536E-4
198.24629	1660.7126	2206.0	-0.8012487	0.8312888	-0.0036818687500000044	-0.009244699999999995	-5.5714843750000534E-5	-1.2562382812499918E-4
188.96869	1675.4501	2223.0	-0.6648209	0.73300195	0.008025164705882352	-0.005781579411764708	6.886490268166092E-4	2.0371297577854628E-4
181.04013	1689.1798	2240.0	-0.45907632	0.7644075	0.01210262235294118	0.0018473852941176473	2.398504498269899E-4	4.4876262975778554E-4
175.5	1700.0	2256.0	-0.3075006	0.7788667	0.009473482499999998	9.037000000000003E-4	-1.6432124080882388E-4	-5.898033088235294E-5
168.5	1709.0	2273.0	-0.24101262	0.63650364	0.003911057647058824	-0.008374297647058822	-3.272014619377161E-4	-5.457645674740485E-4
163.72336	1715.2766	2290.0	-0.21007949	0.38746527	0.0018195958823529414	-0.014649315882352945	-1.230271626297578E-4	-3.691187197231837E-4
162.76224	1721.7133	2306.0	-0.122782126	0.2352932	0.00545608525	-0.009510754374999998	2.2728058547794117E-4	3.2116009420955923E-4
162.0	1729.5453	2323.0	-0.0072840806	0.25622433	0.0067940026705882355	0.00123124294117647	7.870102474048443E-5	6.31882195069204E-4
163.01967	1737.0786	2340.0	0.113368765	0.36415592	0.007097226211764706	0.006348917058823531	1.783667889273358E-5	3.010396539792389E-4
165.80789	1746.5198	2356.0	0.2171333	0.5221762	0.0064852834375	0.009876267499999997	-3.824642339154413E-5	2.2045940257352914E-4
172.20506	1756.0063	2373.0	0.35968566	0.6037271	0.008385432941176472	0.004797111764705882	1.1177350021626303E-4	-2.987738667820068E-4
179.04886	1765.4148	2389.0	0.5086453	0.6316699	0.009309977499999997	0.0017464250000000028	5.7784034926470313E-5	-1.9066792279411743E-4
186.0	1773.0	2406.0	0.5822533	0.57770556	0.0043298823529411765	-0.003174372941176474	-2.929467733564012E-4	-2.8945870242214566E-4
196.83717	1780.8914	2423.0	0.64353096	0.48749304	0.0036045682352941182	-0.0053066188235294095	-4.266553633217989E-5	-1.254262283737021E-4
210.78732	1789.7422	2439.0	0.78677726	0.44693002	0.008952893750000003	-0.0025351887500000003	3.342703446691178E-4	1.7321437959558807E-4
226.45712	1798.9714	2456.0	0.9805176	0.48842016	0.01139649058823529	0.0024405964705882357	1.437409904844287E-4	2.9269324826989624E-4
240.44302	1807.3164	2472.0	1.0901968	0.5362143	0.0068549499999999985	0.0029871337500000025	-2.8384628676470576E-4	3.415857996323543E-5
255.7978	1816.8735	2489.0	1.0837946	0.58972186	-3.765999999999949E-4	0.003147503529411765	-4.253852941176467E-4	9.433516435986036E-6
277.28198	1824.4272	2506.0	1.0996665	0.5396464	9.336411764705912E-4	-0.002945615294117651	7.707301038062271E-5	-3.584187543252598E-4
302.11594	1832.0386	2522.0	1.375484	0.46981817	0.01723859374999999	-0.0043642643749999994	0.0010190595358455874	-8.866556755514677E-5
321.30896	1837.2617	2539.0	1.5241972	0.374375	0.008747835294117646	-0.005614304117647057	-4.994563797577849E-4	-7.353174956747395E-5
344.09937	1842.5249	2556.0	1.505405	0.27016023	-0.0011054235294117537	-0.006130280588235295	-5.796034602076118E-4	-3.035155709342577E-5
366.8933	1848.2234	2571.0	1.4074674	0.24335143	-0.006529173333333338	-0.0017872533333333329	-3.6158332026143896E-4	2.8953515032679745E-4
389.28854	1851.5481	2589.0	1.3368945	0.21485856	-0.003920716666666663	-0.0015829372222222224	1.4491425925925968E-4	1.1350895061728361E-5
415.62216	1855.3745	2605.0	1.4610821	0.18994139	0.007761724999999997	-0.001557323125000001	7.301526041666663E-4	1.6008810763888345E-6
440.26505	1860.0408	2622.0	1.5944973	0.22261754	0.007847952941176468	0.0019221264705882363	5.072231833910077E-6	2.046735056228375E-4
463.6745	1864.7961	2638.0	1.5474905	0.23977935	-0.002937924999999994	0.001072613125	-6.741173713235289E-4	-5.309458409926477E-5
490.2636	1868.6091	2655.0	1.5621573	0.26385483	8.627529411764629E-4	0.0014162047058823518	2.2356929065743864E-4	2.0211269463667756E-5
510.93677	1872.3875	2671.0	1.4467307	0.25258106	-0.007214162499999996	-7.046106249999975E-4	-5.048072150735287E-4	-1.3255095818014682E-4
528.3846	1874.5984	2688.0	1.1767532	0.17521098	-0.015881029411764704	-0.00455118117647059	-5.098157006920417E-4	-2.262688559688584E-4
543.5893	1876.4487	2705.0	0.91441864	0.09779584	-0.015431444705882359	-0.004553831764705882	2.6446159169549706E-5	-1.559169550171734E-7
555.3277	1877.0	2721.0	0.63412	0.03126908	-0.017518664999999996	-0.004157922499999999	-1.3045126838235233E-4	2.4744329044117683E-5
560.6727	1878.0	2738.0	0.30943793	-0.0029339113	-0.019098945294117646	-0.002011940664705882	-9.295766435986179E-5	1.262342256055363E-4
563.112	1879.112	2755.0	0.066799246	-0.0064645424	-0.014272863764705884	-2.076841823529412E-4	2.8388714878892717E-4	1.0613273425605535E-4
565.94824	1879.0	2771.0	-0.12132212	-6.350129E-4	-0.011757585375	3.6434559375000004E-4	1.572048993566177E-4	3.5751861006433824E-5
566.5	1879.0	2787.0	-0.12868354	-0.0011643337	-4.6008875000000046E-4	-3.3082550000000004E-5	7.060935390625E-4	-2.4839258984375002E-5
567.0	1880.0	2804.0	-0.14692943	0.015594925	-0.0010732876470588228	9.858387470588236E-4	-3.607052335640131E-5	5.9936546885813155E-5
