# Supplementary material for: Finger drawing on smartphone screens enables early Parkinson’s disease detection through hybrid 1D-CNN and BiGRU deep learning architecture
Source: PLoS One. 2025 Jul 14;20(7):e0327733. doi: 10.1371/journal.pone.0327733 (PMC12258557; doi:10.1371/journal.pone.0327733)
Supplement: S2 File — (ZIP) [file pone.0327733.s002.zip › Dataset/Wavy/healthy/047_HC_WAVE_R.txt]

547.0	132.0	0.0	0.0	0.0	0.0	0.0	0.0	0.0
548.87	138.74005	57.0	0.08355654	0.18026553	0.0014659042105263159	0.003162553157894737	2.5717617728531858E-5	5.548338873499539E-5
550.74146	141.74142	65.0	0.1273513	0.22154528	0.005474345	0.0051599687500000005	5.010550986842106E-4	2.4967694901315793E-4
554.91235	145.2749	83.0	0.20812875	0.23490015	0.004487636111111111	7.419372222222218E-4	-5.481716049382716E-5	-2.454461959876544E-4
562.1006	150.57547	98.0	0.38897213	0.28976473	0.012056225333333335	0.0036576386666666684	5.04572614814815E-4	1.9438009629629645E-4
571.13513	156.2811	115.0	0.58651674	0.3665178	0.011620271176470586	0.004514886470588234	-2.5644362168397E-5	5.042634140715093E-5
582.81555	161.90778	132.0	0.7686791	0.4016019	0.010715432941176469	0.0020637705882352946	-5.322577854671278E-5	-1.4418328719723175E-4
594.0435	168.52176	148.0	0.8482309	0.4351028	0.004971987500000004	0.00209380625	-3.5896534007352906E-4	1.8772288602940878E-6
604.2747	174.13736	165.0	0.7955327	0.4043573	-0.0030998941176470607	-0.001808558823529414	-4.74816565743945E-4	-2.2955088667820083E-4
614.5759	178.85864	181.0	0.7105345	0.34835607	-0.0053123875000000015	-0.0035000768749999973	-1.382808363970588E-4	-1.0571987821691146E-4
625.0368	183.5184	198.0	0.6263054	0.27775824	-0.004954652941176467	-0.004152813529411766	2.1043209342560852E-5	-3.8396273788927574E-5
634.5992	187.43967	214.0	0.58752215	0.22395131	-0.002423953125000003	-0.003362933125	1.58168738511029E-4	4.9367525275735374E-5
644.0308	190.60617	232.0	0.5686548	0.18339771	-0.0010481861111111084	-0.0022529777777777777	7.643150077160525E-5	6.166418595679014E-5
651.94293	195.45721	248.0	0.51693386	0.19623712	-0.003232558750000003	8.024631249999997E-4	-1.365232899305559E-4	1.909650564236111E-4
661.2974	197.51898	264.0	0.4929468	0.17485255	-0.0014991912499999968	-0.0013365356249999995	1.0833546875000039E-4	-1.3368742187499995E-4
670.10754	201.44302	281.0	0.48715478	0.18264669	-3.407070588235299E-4	4.5847882352941205E-4	6.814612889273335E-5	1.0558908520761244E-4
676.3973	204.0993	297.0	0.44550905	0.18884335	-0.0026028581249999995	3.8729124999999955E-4	-1.4138444163602936E-4	-4.449223345588281E-6
682.98285	206.9943	314.0	0.3996901	0.17711787	-0.002695232352941178	-6.897341176470578E-4	-5.433778114186978E-6	-6.335443339100337E-5
689.5175	209.8794	331.0	0.34672654	0.15595002	-0.0031155035294117626	-0.0012451676470588244	-2.472183391003438E-5	-3.267256055363333E-5
696.0968	211.7742	347.0	0.3256248	0.13284056	-0.0013188587500000022	-0.00144434125	1.1229029871323503E-4	-1.2448350183823467E-5
702.569	213.64224	364.0	0.35789192	0.09266556	0.00189806588235294	-0.0023632352941176473	1.8923086072664366E-4	-5.405259083044985E-5
710.25635	216.56409	381.0	0.42162573	0.11664114	0.0037490476470588238	0.0014103282352941181	1.0888128027681669E-4	2.219743252595156E-4
716.31665	218.43887	397.0	0.43188423	0.124451675	6.411562500000002E-4	4.881584374999996E-4	-1.9424321231617647E-4	-5.763561236213241E-5
723.31024	220.32758	414.0	0.41441718	0.123378806	-0.0010274735294117637	-6.310994117647083E-5	-9.815469290657434E-5	-3.2427551686851204E-5
729.68536	223.34268	431.0	0.39380446	0.14313811	-0.001212512941176469	0.001162312000000001	-1.0884671280276785E-5	7.208364359861599E-5
735.10394	225.03464	447.0	0.3552184	0.13334478	-0.002411628750000002	-6.12083125000001E-4	-7.494473805147082E-5	-1.1089969531250013E-4
739.86774	226.93387	464.0	0.3126328	0.12269815	-0.002505035294117647	-6.262723529411759E-4	-5.494502595155583E-6	-8.346604671279351E-7
746.4685	229.86713	480.0	0.30779725	0.14731362	-3.022218749999979E-4	0.001538466875	1.3767583869485307E-4	1.352962017463235E-4
751.2675	232.51166	497.0	0.29604265	0.14998332	-6.914470588235297E-4	1.5704117647058805E-4	-2.2895599048443046E-5	-8.126033520761247E-5
757.48956	235.24478	513.0	0.32552543	0.16519003	0.0018426737499999991	9.50419374999999E-4	1.5838255055147056E-4	4.9586137408088186E-5
763.5	239.0	530.0	0.37403482	0.21351396	0.002853493529411764	0.0028425841176470596	5.945998702422146E-5	1.1130380839100357E-4
770.25464	242.83643	547.0	0.40519643	0.23952577	0.0018330358823529416	0.001530106470588235	-6.002692041522484E-5	-7.720456747404851E-5
776.79834	246.53223	563.0	0.41111362	0.25245252	3.6982437500000104E-4	8.079218750000009E-4	-9.145071920955878E-5	-4.5136537224264636E-5
783.4346	250.21729	580.0	0.4181638	0.2524912	4.14716470588233E-4	2.275294117647832E-6	2.6407115051901166E-6	-4.739097534602077E-5
789.975	253.98334	596.0	0.40219072	0.24042422	-9.983174999999983E-4	-7.54186250000002E-4	-8.831462316176445E-5	-4.7278846507353116E-5
796.5556	259.6667	613.0	0.3965871	0.2695071	-3.296247058823515E-4	0.0017107576470588239	3.933487024221452E-5	1.4499669982698975E-4
803.2031	264.40234	630.0	0.3940151	0.31445104	-1.5129411764705993E-4	0.002643761176470589	1.0490034602075977E-5	5.488256055363325E-5
810.0926	269.0926	647.0	0.4139475	0.32836807	0.00117249411764706	8.186488235294116E-4	7.786989619377176E-5	-1.0735955017301043E-4
816.74243	273.74243	663.0	0.41247222	0.31013903	-9.220500000000145E-5	-0.0011393150000000019	-7.904369485294133E-5	-1.2237273897058835E-4
823.7446	277.8723	680.0	0.41909555	0.27189595	3.896076470588225E-4	-0.0022495929411764696	2.834192041522494E-5	-6.531046712802751E-5
829.0934	281.72888	696.0	0.37760505	0.22944656	-0.002593156249999999	-0.0026530868750000002	-1.8642274356617635E-4	-2.5218370863970666E-5
836.83246	284.4162	713.0	0.39101246	0.18315944	7.886711764705887E-4	-0.0027227717647058816	1.9893102508650515E-4	-4.099111159169496E-6
843.2085	287.06952	729.0	0.40673858	0.1439366	9.828825000000006E-4	-0.0024514275000000006	1.2138207720588246E-5	1.695901654411757E-5
848.894	288.96466	746.0	0.38826552	0.102854945	-0.0010866505882352966	-0.00241656794117647	-1.2173724048442925E-4	2.0505622837370796E-6
853.7131	290.85657	763.0	0.33284348	0.081727244	-0.003260119999999997	-0.0012428059411764706	-1.278511418685118E-4	6.904482352941175E-5
858.2165	292.73883	779.0	0.24899739	0.07608769	-0.005240380625000001	-3.524721250000003E-4	-1.2376628906250023E-4	5.564586351102939E-5
861.3111	294.65558	796.0	0.17229547	0.08638177	-0.004511877647058824	6.055341176470587E-4	4.285311634948098E-5	5.635330839100347E-5
866.5	296.5	812.0	0.19713339	0.10612563	0.001552369999999999	0.0012339912500000001	3.7901547794117645E-4	3.927857077205884E-5
868.7478	298.7478	830.0	0.17746732	0.11277974	-0.0010925594444444434	3.6967277777777804E-4	-1.469405246913579E-4	-4.8017692901234556E-5
872.6516	299.0	846.0	0.19074725	0.08780701	8.299956249999997E-4	-0.001560795625	1.2015969184027769E-4	-1.2065427517361112E-4
876.3333	301.1667	862.0	0.20650126	0.08260097	9.84625624999999E-4	-3.2537750000000056E-4	9.66437499999996E-6	7.721363281249996E-5
880.04126	303.02063	879.0	0.22350726	0.094014816	0.0010003529411764718	6.714027058823532E-4	9.251362456748642E-7	5.863412975778552E-5
884.85425	305.85425	895.0	0.25433284	0.12639298	0.0019265987499999995	0.002023635249999999	5.789036305147048E-5	8.451453400735287E-5
889.39935	308.59955	912.0	0.29092196	0.17178336	0.002152301176470587	0.002670022352941177	1.3276613321799265E-5	3.802277076124575E-5
894.1792	311.72638	929.0	0.2970423	0.22512989	3.600200000000001E-4	0.0031380311764705885	-1.0542830449826981E-4	2.752993079584774E-5
899.84814	315.23212	945.0	0.33214372	0.22232506	0.0021938387499999996	-1.753018750000005E-4	1.1461367187499997E-4	-2.070833157169118E-4
905.4522	318.96814	963.0	0.35613564	0.23882543	0.0013328844444444445	9.166872222222231E-4	-4.78307947530864E-5	6.06660609567902E-5
911.1131	322.74207	979.0	0.36673152	0.24251482	6.622425000000001E-4	2.3058687499999918E-4	-4.191512152777777E-5	-4.288127170138899E-5
915.4966	326.49658	995.0	0.3363996	0.2455234	-0.0018957449999999973	1.8803625000000067E-4	-1.5987421874999984E-4	-2.659414062499907E-6
920.2655	329.2655	1012.0	0.29075992	0.21054178	-0.0026846870588235305	-0.002057742352941176	-4.640835640138431E-5	-1.3210462370242214E-4
922.8426	331.8426	1028.0	0.20162818	0.16404429	-0.005570733750000001	-0.002906093125	-1.803779181985294E-4	-5.302192325367652E-5
926.76605	334.76605	1045.0	0.15863393	0.14262848	-0.0025290735294117637	-0.001259753529411765	1.789211894463669E-4	9.684350562283736E-5
930.5877	337.5877	1061.0	0.1693696	0.14549285	6.709793750000002E-4	1.790231250000003E-4	2.0000330652573524E-4	8.992354090073533E-5
935.35785	340.35785	1078.0	0.23562509	0.16136973	0.0038973817647058825	9.339341176470578E-4	1.897883758650519E-4	4.4406528979238675E-5
938.5549	342.55487	1095.0	0.26306772	0.16198932	0.0016142723529411762	3.644647058823548E-5	-1.34300553633218E-4	-5.2793391003460133E-5
941.8508	344.4254	1111.0	0.22443868	0.12623833	-0.002414315	-0.002234436874999999	-2.517867095588235E-4	-1.4193020909926464E-4
943.3343	346.3343	1128.0	0.13525182	0.09838164	-0.005246285882352941	-0.001638628823529412	-1.6658652249134948E-4	3.5047532439446284E-5
945.19385	348.19385	1144.0	0.07259712	0.08879092	-0.00391591875	-5.994200000000007E-4	8.314794577205886E-5	6.495055147058821E-5
946.0459	349.0459	1161.0	0.027932439	0.06813271	-0.002627334176470588	-0.0012151888235294116	7.579909256055362E-5	-3.622169550173006E-5
947.95575	350.95575	1178.0	0.04110125	0.07425845	7.746359411764705E-4	3.603376470588238E-4	2.001158892733564E-4	9.26780276816609E-5
949.83527	352.0	1194.0	0.07092702	0.07392577	0.0018641106249999997	-2.0792500000000116E-5	6.809216773897057E-5	-2.3820634191176495E-5
951.735	353.735	1211.0	0.115736626	0.075039215	0.0026358591764705885	6.549676470588263E-5	4.539697361591699E-5	5.075839100346044E-6
953.0	354.63263	1227.0	0.11868709	0.07225128	1.84404E-4	-1.7424593750000033E-4	-1.5321594852941178E-4	-1.4983918887867684E-5
954.5093	355.50928	1244.0	0.09171313	0.055201277	-0.0015867035294117643	-0.0010029413529411765	-1.0418279584775085E-4	-4.87467891435986E-5
955.0	357.39575	1261.0	0.051111083	0.065825686	-0.002388355705882353	6.249652352941173E-4	-4.715601038062287E-5	9.575921107266435E-5
956.1394	358.1394	1277.0	0.035341717	0.07259436	-9.85585375E-4	4.2304212500000014E-4	8.767314568014706E-5	-1.2620194393382323E-5
957.0	359.1264	1294.0	0.036281157	0.059300475	5.526117647058822E-5	-7.819932352941176E-4	6.122626773356401E-5	-7.088443295847751E-5
958.0	360.04193	1310.0	0.047274806	0.05905253	6.871030625000001E-4	-1.5496562499999963E-5	3.9490117876838244E-5	4.790604204963235E-5
959.0	360.86707	1327.0	0.05164977	0.044501096	2.573508235294115E-4	-8.559667058823531E-4	-2.5279543468858152E-5	-4.943942019896195E-5
960.0	361.81128	1343.0	0.06274215	0.046165496	6.932737499999999E-4	1.0402500000000021E-4	2.7245182904411778E-5	5.999948161764708E-5
961.7043	363.70428	1360.0	0.06706904	0.08783276	2.545229411764706E-4	0.0024510155294117644	-2.580887110726643E-5	1.3805826643598613E-4
962.0	365.58856	1377.0	0.06820759	0.11771532	6.697352941176483E-5	0.0017577976470588236	-1.103231833910034E-5	-4.077752249134946E-5
962.0	367.4591	1393.0	0.025914555	0.13942346	-0.0026433146875	0.00135675875	-1.693930135569853E-4	-2.506493106617647E-5
962.0	370.69617	1410.0	-0.013107867	0.17069262	-0.0022954365882352943	0.0018393623529411758	2.0463417603806214E-5	2.838844723183387E-5
962.0	373.3772	1427.0	-0.03517888	0.18840864	-0.0012982948823529411	0.0010421188235294116	5.865539446366784E-5	-4.689667820069201E-5
962.0	376.24255	1443.0	-0.029951701	0.19676287	3.266986875000001E-4	5.221393750000011E-4	1.0156209811580883E-4	-3.2498715533088156E-5
962.0	379.94208	1460.0	-0.0027229518	0.22635914	0.0016016911294117646	0.0017409570588235283	7.499955540657439E-5	7.169515787197219E-5
961.0	384.52368	1477.0	-0.027688557	0.2585924	-0.0014685650117647058	0.0018960741176470596	-1.8060330242214532E-4	9.12453287197243E-6
960.0	389.2682	1493.0	-0.06368932	0.29837108	-0.0022500476874999994	0.0024861675000000007	-4.8842667233455855E-5	3.6880836397058816E-5
959.0	394.86835	1510.0	-0.085608535	0.3556429	-0.0012893655882352945	0.0033689305882352925	5.6510711721453236E-5	5.192724048442893E-5
957.47504	399.5749	1526.0	-0.09336975	0.35467902	-4.850759375000001E-4	-6.0242499999998284E-5	5.0268103170955896E-5	-2.1432331801470568E-4
954.1626	405.2561	1543.0	-0.14332892	0.34710824	-0.002938774705882353	-4.4533999999999996E-4	-1.4433522166955017E-4	-2.265279411764716E-5
952.6999	410.90027	1559.0	-0.16161847	0.34605882	-0.0011430968749999992	-6.558875000000144E-5	1.122298644301471E-4	2.3734453124999907E-5
949.71545	415.42676	1576.0	-0.18403047	0.31677172	-0.0013183529411764715	-0.0017227705882352947	-1.0309180363321896E-5	-9.748128460207607E-5
947.0375	420.9438	1592.0	-0.18858884	0.31372797	-2.848981250000004E-4	-1.9023437499999726E-4	6.459092601102944E-5	9.578351332720609E-5
942.1527	425.8473	1609.0	-0.22443487	0.30643678	-0.00210859	-4.288935294117649E-4	-1.0727599264705881E-4	-1.4038773788927507E-5
937.5467	432.27106	1626.0	-0.29580387	0.32307482	-0.004198176470588236	9.787082352941156E-4	-1.2291685121107272E-4	8.280010380622827E-5
930.23676	439.76324	1642.0	-0.41344103	0.41285858	-0.007352322499999998	0.005611484999999999	-1.9713412683823508E-4	2.895485477941177E-4
921.0148	447.98523	1659.0	-0.53986025	0.4989522	-0.0074364247058823565	0.005064330588235296	-4.947188581315227E-6	-3.218555363321784E-5
911.61066	455.9115	1675.0	-0.6527655	0.5561338	-0.007056578124999997	0.00357385	2.3740411305147452E-5	-9.315503676470601E-5
903.0906	464.5276	1692.0	-0.6561647	0.5741676	-1.9995294117647333E-4	0.0010608117647058818	4.033308931660896E-4	-1.4782577854671283E-4
893.70123	472.039	1709.0	-0.6341771	0.5161188	0.0012933882352941174	-0.003414635294117648	8.784359861591711E-5	-2.6326159169550177E-4
885.56995	479.34406	1725.0	-0.54462194	0.45851797	0.005597197500000005	-0.0036000518749999995	2.68988079044118E-4	-1.1588536305146978E-5
875.1773	485.88177	1742.0	-0.5457624	0.4007172	-6.708588235294175E-5	-0.0034000452941176473	-3.3319314013840866E-4	1.1765092993079539E-5
860.85626	492.6789	1759.0	-0.70277655	0.38369912	-0.00923612647058824	-0.0010010635294117642	-5.393553287197234E-4	1.4111657439446374E-4
845.418	498.19397	1775.0	-0.91856927	0.34767532	-0.013487044999999996	-0.0022514874999999997	-2.656824080882348E-4	-7.815149816176472E-5
828.7442	505.62793	1792.0	-1.114216	0.35790795	-0.011508631176470593	6.019194117647038E-4	1.1637728373702369E-4	1.6784746539792372E-4
815.5	513.0	1809.0	-1.1011777	0.4145779	7.669588235294152E-4	0.0033335264705882366	7.220935294117652E-4	1.6068276816609016E-4
799.4225	519.78876	1825.0	-0.983583	0.4359149	0.007349668750000003	0.0013335624999999997	4.1141937040441173E-4	-1.249977481617648E-4
781.5608	527.0841	1842.0	-0.98334014	0.4571211	1.4285882352938582E-5	0.0012474235294117652	-4.3149310986159207E-4	-5.066998269896147E-6
763.44745	534.69	1858.0	-1.0615114	0.4652278	-0.004885703750000005	5.066687500000014E-4	-3.0624935202205894E-4	-4.629717371323524E-5
749.4376	542.32135	1874.0	-1.0328723	0.45609725	0.0017899437500000087	-5.706593750000009E-4	4.1722796875000084E-4	-6.733300781250015E-5
731.7295	547.7811	1891.0	-1.0153329	0.4257341	0.001031729411764705	-0.0017860676470588237	-4.46008434256061E-5	-7.149460423875428E-5
710.683	555.388	1908.0	-1.0678791	0.3789239	-0.0030909529411764763	-0.00275354117647059	-2.425107266435989E-4	-5.691020761245683E-5
692.5937	560.13544	1925.0	-1.1810765	0.3382901	-0.006658670588235294	-0.0023902235294117648	-2.0986574394463633E-4	2.1371626297577946E-5
674.1639	565.8644	1941.0	-1.2195153	0.30273852	-0.0024024249999999997	-0.0022219737499999982	2.660153492647059E-4	1.051561121323541E-5
653.7115	572.9231	1958.0	-1.2312542	0.3382782	-6.90523529411758E-4	0.0020905694117647035	1.0070008650519069E-4	2.536790095155707E-4
627.0818	580.5133	1974.0	-1.3775425	0.41674432	-0.009143018749999995	0.004904132500000002	-5.282809512867649E-4	1.7584769301470614E-4
606.408	588.94257	1991.0	-1.4605516	0.50037843	-0.004882888235294127	0.004919653529411767	2.5059591262975697E-4	9.130017301038629E-7
580.8332	596.66675	2007.0	-1.5730275	0.5537508	-0.007029743749999998	0.0033357731249999967	-1.341784696691169E-4	-9.899252527573567E-5
557.72546	603.0686	2024.0	-1.5158616	0.47917774	0.0033626999999999997	-0.004386650588235293	6.113202205882351E-4	-4.5426021842560524E-4
539.37366	608.5879	2041.0	-1.3225209	0.3752262	0.011372982352941178	-0.0061147964705882355	4.711930795847752E-4	-1.016556401384084E-4
519.41644	612.56067	2057.0	-1.1360737	0.25198397	0.011652949999999995	-0.0077026393750000005	1.7497977941176063E-5	-9.924018152573531E-5
502.61017	618.0212	2074.0	-1.0108409	0.20438707	0.007366635294117649	-0.002799817647058823	-2.5213615916954975E-4	2.8840127811418693E-4
489.57834	622.14056	2091.0	-0.8007509	0.21602216	0.012358235294117647	6.844170588235286E-4	2.936235294117646E-4	2.0495498269896187E-4
479.77426	625.8903	2107.0	-0.6054297	0.22230461	0.012207575000000005	3.926531250000014E-4	-9.41626838235263E-6	-1.823524586397045E-5
468.12726	629.62427	2124.0	-0.48647606	0.21165463	0.006997272941176469	-6.26469411764706E-4	-3.064883564013845E-4	-5.9948384515571025E-5
455.7422	633.3594	2141.0	-0.48444477	0.20238684	1.1948764705882138E-4	-5.451641176470587E-4	-4.0457560553633224E-4	4.782664359861611E-6
443.49158	635.0847	2157.0	-0.6466078	0.13943657	-0.010135189374999996	-0.003934391875	-6.40917313878676E-4	-2.1182673483455884E-4
432.37445	637.8752	2174.0	-0.7362325	0.12265847	-0.005272041176470588	-9.869470588235296E-4	2.8606754108996514E-4	1.7337910683391003E-4
421.73734	640.7051	2190.0	-0.7107939	0.11533527	0.0015899124999999986	-4.577000000000001E-4	4.2887210477941167E-4	3.307794117647059E-5
412.28455	644.4862	2206.0	-0.59004366	0.16591345	0.0075468900000000005	0.003161136249999999	3.723110937500001E-4	2.2617726562499995E-4
402.21298	647.8935	2223.0	-0.5250962	0.218773	0.0038204388235294094	0.0031093852941176474	-2.1920301038062302E-4	-3.044173875432454E-6
389.5	652.0	2240.0	-0.61720634	0.26915532	-0.0054182435294117615	0.00296366588235294	-5.434519031141865E-4	-8.57173010380631E-6
373.89667	657.16376	2257.0	-0.8261613	0.29163024	-0.012291468235294119	0.0013220541176470594	-4.043073356401387E-4	-9.656539792387534E-5
360.08893	661.546	2273.0	-0.9584013	0.31568134	-0.008265000000000002	0.0015031937499999995	2.5165426470588235E-4	1.1321227022058754E-5
346.00238	668.57007	2290.0	-0.98518974	0.3698557	-0.0015757905882352956	0.0031867270588235314	3.9348290657439445E-4	9.903137110726659E-5
330.4549	674.24225	2306.0	-0.94053006	0.39624372	0.0027912300000000057	0.0016492512500000008	2.7293878676470636E-4	-9.609223805147067E-5
309.22116	681.59296	2323.0	-1.0475956	0.44176993	-0.006297972941176472	0.0026780123529411737	-5.346589965397929E-4	6.051535899653959E-5
289.99545	689.20184	2340.0	-1.2820833	0.48559907	-0.013793394117647063	0.0025781847058823555	-4.409071280276818E-4	-5.8722145328716605E-6
271.50568	696.0439	2356.0	-1.325731	0.4980289	-0.0027279812499999972	7.768643749999984E-4	6.915883042279416E-4	-1.1258252068014731E-4
251.20383	701.73883	2373.0	-1.2989137	0.4199575	0.0015774882352941203	-0.0045924352941176475	2.5326291089965397E-4	-3.1584115700692035E-4
232.4524	707.36426	2390.0	-1.1847284	0.3420135	0.006716782352941173	-0.004584941176470586	3.0231141868512074E-4	4.4083044982715377E-7
217.14987	712.0688	2406.0	-1.0342456	0.25987148	0.009405175000000002	-0.005133876250000002	1.680245404411768E-4	-3.430844209558853E-5
205.6043	717.6979	2423.0	-0.8327279	0.26275483	0.011853982352941177	1.6960882352941216E-4	1.440474913494809E-4	3.119697102076126E-4
194.33554	723.3322	2439.0	-0.5948202	0.30789748	0.014869231249999997	0.0028214156250000004	1.8845305606617622E-4	1.6573792509191177E-4
182.95676	730.0288	2456.0	-0.49089563	0.36838678	0.00611321	0.0035581941176470603	-5.150600735294115E-4	4.3339911332179994E-5
173.70328	736.4374	2472.0	-0.4711762	0.4080714	0.0012324643750000024	0.0024802887499999968	-3.0504660156249985E-4	-6.736908547794147E-5
166.10205	742.17346	2489.0	-0.4614007	0.41039407	5.750294117647055E-4	1.366276470588251E-4	-3.867264489619393E-5	-1.3786241782006892E-4
159.04655	747.9534	2505.0	-0.3959715	0.37416276	0.004089325000000001	-0.002264456875000001	2.1964347426470598E-4	-1.5006778262867664E-4
153.5	753.5	2522.0	-0.2920731	0.3385471	0.006111670588235294	-0.0020950388235294114	1.1896150519031135E-4	9.965767733564099E-6
149.16872	757.8313	2539.0	-0.21604632	0.28360817	0.004472163529411764	-0.003231701764705882	-9.644159169550179E-5	-6.68625259515571E-5
145.41646	762.58356	2555.0	-0.16687497	0.2602062	0.0030732093749999984	-0.0014626231249999996	-8.743463465073534E-5	1.1056741498161765E-4
141.68935	767.31067	2573.0	-0.14470892	0.2522411	0.0012314472222222234	-4.425055555555557E-4	-1.0232011959876528E-4	5.667319830246911E-5
137.92223	772.1167	2588.0	-0.15639918	0.24640441	-7.793506666666672E-4	-3.89112666666667E-4	-1.340531925925927E-4	3.5595259259259128E-6
135.05836	776.82495	2605.0	-0.1742033	0.26345783	-0.0010473011764705886	0.0010031423529411772	-1.576179469434832E-5	8.189735409457908E-5
131.38672	782.4199	2621.0	-0.19089498	0.3162455	-0.0010432299999999992	0.0032992293750000005	2.544485294118416E-7	1.4350543887867645E-4
129.2671	789.1987	2638.0	-0.1622063	0.37771806	0.0016875694117647055	0.0036160329411764713	1.6063525951557085E-4	1.8635503892733576E-5
126.0	794.5	2655.0	-0.1501745	0.40960985	7.077529411764711E-4	0.001875987647058822	-5.7636262975778484E-5	-1.023556055363323E-4
124.5	803.0	2672.0	-0.12001471	0.45654276	0.0017741052941176467	0.0027607594117647054	6.272660899653973E-5	5.204539792387549E-5
123.60287	809.5885	2688.0	-0.067629606	0.45806414	0.003274069	9.508625000000104E-5	9.374773161764709E-5	-1.6660457261029403E-4
124.26449	816.058	2706.0	0.007418184	0.42816457	0.0041693216666666665	-0.0016610872222222214	4.973625925925924E-5	-9.756519290123458E-5
124.0	822.63367	2721.0	0.050488025	0.40472922	0.0028713227333333332	-0.001562356666666668	-8.653326222222221E-5	6.582037037036892E-6
125.0152	827.0304	2738.0	0.08984791	0.34100685	0.002315287352941177	-0.003748374705882355	-3.270796355247979E-5	-1.2858929642445218E-4
125.0	831.7141	2754.0	0.073920764	0.27582774	-9.954466250000002E-4	-0.004073694374999999	-2.0692087362132356E-4	-2.0332479319852765E-5
126.0	835.5768	2771.0	0.06822679	0.21319552	-3.349396470588238E-4	-0.003684248235294117	3.885335164359861E-5	2.2908596453287187E-5
127.0	838.6686	2788.0	0.06003759	0.15936452	-4.817176470588232E-4	-0.003166529411764705	-8.633999999999963E-6	3.045404844290657E-5
128.56027	841.1205	2804.0	0.0844194	0.11496257	0.0015238631250000002	-0.0027751218750000006	1.2534879825367646E-4	2.4462971047794037E-5
129.0	843.454	2821.0	0.0773025	0.10748417	-4.1864117647058877E-4	-4.3990588235294097E-4	-1.1426495891003464E-4	1.3736564662629762E-4
131.3225	846.645	2838.0	0.103804804	0.1096847	0.0015589590588235298	1.2944294117647013E-4	1.163294256055364E-4	3.349110726643595E-5
133.14331	849.2866	2854.0	0.11382157	0.14175633	6.260478749999998E-4	0.002004476875000001	-5.8306948988970625E-5	1.1718962086397069E-4
136.11171	854.3351	2871.0	0.16092056	0.23133568	0.0027705288235294113	0.0052693735294117635	1.261459381487889E-4	1.9205274437716249E-4
139.8488	859.7732	2887.0	0.21292573	0.32421768	0.003250323125000001	0.005805125000000001	2.998714384191186E-5	3.348446691176486E-5
144.7094	865.5641	2904.0	0.29405084	0.404421	0.004772065294117646	0.004717842352941174	8.95142452422144E-5	-6.395780276816628E-5
149.44342	871.16516	2920.0	0.3345859	0.418145	0.0025334412500000007	8.577500000000009E-4	-1.3991400275735282E-4	-2.4125577205882335E-4
154.95436	877.60583	2937.0	0.36109075	0.4030498	0.001559108823529413	-8.879529411764691E-4	-5.7313672145328685E-5	-1.0268840830449825E-4
161.56871	883.5687	2954.0	0.39835516	0.38641766	0.002192024117647057	-9.783611764705893E-4	3.723031141868493E-5	-5.318131487889422E-6
169.93208	890.54565	2970.0	0.4657121	0.4022665	0.004209808750000002	9.90552500000002E-4	1.2611153952205907E-4	1.2305710477941196E-4
178.38258	898.1061	2987.0	0.54496235	0.44461113	0.004661779411764707	0.002490860588235294	2.658650951557088E-5	8.825341695501718E-5
187.68504	904.68506	3004.0	0.6262317	0.44929323	0.0047805499999999945	2.754176470588216E-4	6.9865051903110325E-6	-1.3032017301038072E-4
197.23172	911.1854	3020.0	0.6360418	0.4243838	6.131312500000027E-4	-0.0015568393750000006	-2.604636718749995E-4	-1.1451606387867638E-4
206.58139	917.66516	3037.0	0.6195994	0.402585	-9.671999999999981E-4	-0.0012822823529411737	-9.296066176470593E-5	1.6150413062283934E-5
216.87123	925.0969	3053.0	0.6127643	0.40050468	-4.2719374999999893E-4	-1.3002000000000152E-4	3.375039062499995E-5	7.201639705882326E-5
228.83012	933.4501	3070.0	0.6585556	0.4586929	0.00269360588235294	0.003422836470588236	1.8357644896193758E-4	2.0899155709342576E-4
241.47458	942.8955	3087.0	0.7688283	0.55497396	0.006486629411764706	0.005663591764705881	2.2311903114186863E-4	1.3180913494809676E-4
255.61772	950.80884	3103.0	0.8565686	0.5812448	0.00548376875	0.001641927500000001	-6.267879136029417E-5	-2.513540165441175E-4
268.6648	959.90344	3120.0	0.8927239	0.56265205	0.0021267823529411765	-0.001093691176470591	-1.974697880622837E-4	-1.609187456747407E-4
279.27567	965.85046	3136.0	0.80600333	0.46854642	-0.005420035625	-0.005881601874999996	-4.7167612362132355E-4	-2.9924441865808785E-4
293.649	972.37085	3153.0	0.77348363	0.3728737	-0.001912923529411767	-0.005627807058823532	2.0630071150519016E-4	1.4929106833909646E-5
311.92697	978.9708	3170.0	0.88924164	0.33445427	0.006809294705882357	-0.0022599664705882337	5.130716608996544E-4	1.9810826989619403E-4
327.89233	983.723	3186.0	1.046858	0.31802002	0.0098510225	-0.001027140624999999	1.901079871323527E-4	7.705161534926467E-5
344.84604	988.282	3202.0	1.1440859	0.25785992	0.006076743750000002	-0.0037600062499999996	-2.358924218749999E-4	-1.7080410156250004E-4
363.78876	993.3578	3219.0	1.1673883	0.25487334	0.0013707294117647026	-1.7568117647058921E-4	-2.768243728373706E-4	2.1084265138408297E-4
382.0234	998.67444	3236.0	1.1467705	0.25337613	-0.00121281176470589	-8.80711764705898E-5	-1.5197301038062308E-4	5.153529411764672E-6
397.17853	1002.7947	3253.0	1.066438	0.27328536	-0.004725441176470583	0.0011711311764705883	-2.066252595155702E-4	7.407072664359871E-5
412.4996	1007.9374	3269.0	0.9729726	0.28906438	-0.005841587500000002	9.86188750000002E-4	-6.975914522058867E-5	-1.1558901654411643E-5
427.49222	1012.5596	3286.0	0.84893066	0.2749645	-0.007296584705882354	-8.294047058823535E-4	-8.558807093425602E-5	-1.0679961505190327E-4
443.4655	1018.15515	3302.0	0.8344203	0.30369586	-9.068974999999965E-4	0.001795709999999999	3.9935545036764736E-4	1.6406966911764704E-4
458.6585	1023.85364	3319.0	0.9033199	0.34180275	0.00405291764705882	0.0022415817647058827	2.917538321799304E-4	2.6227750865051984E-5
471.9885	1029.5665	3335.0	0.8919316	0.37602183	-7.117687499999942E-4	0.002138692500000001	-2.977928998161759E-4	-6.430579044117618E-6
484.89587	1034.0983	3352.0	0.7945462	0.3345365	-0.005728552941176475	-0.002440313529411764	-2.9510495242214595E-4	-2.693532958477509E-4
498.18832	1038.1967	3368.0	0.72972566	0.27802116	-0.004051283749999995	-0.0035322087500000016	1.0482932444852997E-4	-6.824345128676485E-5
511.5	1042.0	3385.0	0.7272693	0.21470891	-1.4449176470588508E-4	-0.0037242499999999993	2.298112932525947E-4	-1.1296544117646923E-5
525.4383	1045.3484	3402.0	0.79418635	0.18595953	0.003936297058823531	-0.0016911399999999994	2.4004640138408333E-4	1.1959470588235293E-4
537.9309	1049.5516	3418.0	0.79982656	0.18639697	3.525131249999952E-4	2.7339999999998962E-5	-2.23986495863971E-4	1.074049999999999E-4
551.8952	1051.1119	3435.0	0.8047448	0.1482531	2.8930823529412197E-4	-0.0022437570588235293	-3.7179346885807788E-6	-1.3359394463667812E-4
565.14954	1054.0214	3452.0	0.80590415	0.12812091	6.819705882352961E-5	-0.001184246470588235	-1.3006539792387785E-5	6.232415224913495E-5
579.0201	1056.755	3468.0	0.8201682	0.11277145	8.915031249999983E-4	-9.593412500000006E-4	5.1456629136029294E-5	1.4056576286764649E-5
593.195	1060.4843	3485.0	0.8620188	0.16347986	0.0024617999999999975	0.002982847647058824	9.237040441176465E-5	2.31893464532872E-4
609.17365	1063.372	3501.0	0.9061662	0.19807462	0.0027592125000000037	0.0021621725	1.8588281250000386E-5	-5.1292196691176485E-5
625.5	1068.5	3518.0	0.99730283	0.26752254	0.005360978235294114	0.0040851717647058805	1.530450432525947E-4	1.1311760380622825E-4
648.4448	1073.3612	3534.0	1.2180833	0.30831224	0.013798779375	0.0025493562500000025	5.27362571231618E-4	-9.598846966911738E-5
667.1779	1080.2711	3551.0	1.327901	0.38597977	0.006459864705882354	0.004568678235294117	-4.317008628892733E-4	1.1878364619377146E-4
688.27045	1087.8256	3568.0	1.3736427	0.4805939	0.0026906882352941176	0.005565537058823531	-2.2171626297577863E-4	5.863875432525963E-5
710.79785	1096.266	3584.0	1.3855417	0.56201625	7.436875000000065E-4	0.0050888968749999985	-1.2168754595588195E-4	-2.979001148897077E-5
731.5237	1103.8268	3601.0	1.356902	0.56483287	-0.0016846882352941203	1.6568352941176748E-4	-1.4284563148788982E-4	-2.896007850346018E-4
749.51935	1110.4077	3618.0	1.2271795	0.47248924	-0.007630735294117645	-0.0054319782352941215	-3.497674740484426E-4	-3.292742214532876E-4
764.8373	1115.4594	3634.0	1.048076	0.37085363	-0.011193968750000005	-0.006352225624999999	-2.2270209099264752E-4	-5.751546185661736E-5
780.95734	1120.859	3651.0	0.8490044	0.27366328	-0.01171009411764706	-0.005717079411764705	-3.0360315743944375E-5	3.7361541955017326E-5
796.0	1126.5	3668.0	0.7862281	0.25990582	-0.003692723529411765	-8.092623529411764E-4	4.7161003460207616E-4	2.886951211072664E-4
808.43774	1129.8126	3684.0	0.75744647	0.23102354	-0.0017988518750000002	-0.0018051425000000006	1.183669784007353E-4	-6.22425091911765E-5
820.65375	1135.8269	3701.0	0.7008279	0.26224536	-0.0033305041176470607	0.0018365776470588226	-9.009719074394474E-5	2.1421883217993077E-4
831.87976	1140.4398	3717.0	0.6270248	0.28429803	-0.004612693749999994	0.0013782918749999998	-8.013685202205831E-5	-2.8642860753676425E-5
841.11694	1145.0468	3734.0	0.5231485	0.28457713	-0.006110370588235296	1.6417647058825417E-5	-8.809863754325308E-5	-8.011024870242202E-5
850.5843	1150.7506	3750.0	0.48559666	0.31468967	-0.00234699	0.0018820337499999978	2.3521128676470598E-4	1.1660100643382327E-4
860.1396	1154.5698	3767.0	0.5076702	0.29922923	0.0012984435294117616	-9.094376470588214E-4	2.1443726643598598E-4	-1.6420419982698936E-4
869.5396	1160.1238	3783.0	0.50824684	0.27595207	3.604000000000107E-5	-0.0014548225000000012	-7.890022058823504E-5	-3.408655330882374E-5
877.0	1164.0	3800.0	0.5087713	0.28019702	3.085058823529764E-5	2.497029411764721E-4	-3.0525951557079E-7	1.0026620242214548E-4
884.4795	1169.1096	3817.0	0.44862738	0.2716483	-0.0035378776470588245	-5.028658823529417E-4	-2.0992519031141893E-4	-4.4268754325259635E-5
892.39404	1173.697	3834.0	0.40761232	0.27639925	-0.002412650588235297	2.7946764705882214E-4	6.618982698961927E-5	4.6019619377162576E-5
900.819	1178.4095	3850.0	0.43175864	0.2890005	0.0015091450000000034	7.875781250000005E-4	2.451122242647063E-4	3.175690487132365E-5
909.5887	1183.2355	3866.0	0.48429555	0.2788948	0.0032835568749999995	-6.316062499999997E-4	1.1090074218749976E-4	-8.869902343750001E-5
919.0478	1187.0192	3883.0	0.5669255	0.26140907	0.004860585294117644	-0.0010285723529411752	9.276637759515555E-5	-2.3350947231833848E-5
925.644	1190.7627	3900.0	0.53688496	0.21305585	-0.0017670905882352945	-0.002844307058823531	-3.8986328719723166E-4	-1.068079238754327E-4
933.12195	1194.561	3917.0	0.45487905	0.20251924	-0.004823877058823527	-6.198005882352942E-4	-1.798109688581313E-4	1.3085332179930807E-4
941.23834	1198.943	3933.0	0.416241	0.21027197	-0.0024148781249999987	4.845456250000008E-4	1.505624333639705E-4	6.902163832720594E-5
949.2286	1203.6714	3950.0	0.43538523	0.25949413	0.0011261311764705873	0.0028954211764705873	2.082946647923874E-4	1.418162089100345E-4
956.7517	1207.8759	3967.0	0.47214487	0.29177856	0.0021623317647058815	0.0018990841176470606	6.095297577854672E-5	-5.860806228373686E-5
963.962	1213.962	3983.0	0.48447642	0.32996327	7.707218750000015E-4	0.002386544374999997	-8.69756181066175E-5	3.0466266084558537E-5
971.44336	1218.3325	4000.0	0.43569496	0.3220515	-0.0028694976470588236	-4.6539823529411677E-4	-2.1413056012110736E-4	-1.677613300173008E-4
977.1357	1223.0905	4016.0	0.37380904	0.30811423	-0.0038678700000000024	-8.710793750000001E-4	-6.239827205882368E-5	-2.5355071231617708E-5
982.81116	1227.8741	4033.0	0.32819903	0.29889297	-0.002682941764705881	-5.4242705882353E-4	6.97016608996542E-5	1.9332489186851184E-5
986.703	1232.5546	4049.0	0.2538944	0.27134502	-0.004644039374999999	-0.0017217468749999992	-1.2256860064338237E-4	-7.370748851102932E-5
990.4736	1236.4735	4066.0	0.18818963	0.24707592	-0.0038649864705882367	-0.001427594117647058	4.582664143598601E-5	1.7303103373702424E-5
993.2538	1240.2538	4082.0	0.1306769	0.22897136	-0.003594545624999999	-0.0011315349999999995	1.6902552849264857E-5	1.850369485294116E-5
995.5	1244.0	4099.0	0.104533084	0.21013989	-0.0015378715294117656	-0.0011077335294117658	1.2098082915224901E-4	1.400086505190217E-6
997.3648	1247.7296	4116.0	0.07275418	0.20170778	-0.0018693472941176468	-4.960064705882348E-4	-1.94985743944636E-5	3.598394463667829E-5
997.0	1249.23	4132.0	0.01269219	0.14847404	-0.003753874375	-0.00332710875	-1.1778294255514708E-4	-1.7694389246323533E-4
997.0	1251.0896	4149.0	-0.048866272	0.09940955	-0.003621086	-0.0028861464705882355	7.811080882352955E-6	2.593895761245674E-5
996.0	1253.0414	4165.0	-0.096443616	0.065529495	-0.0029735839999999996	-0.0021175034375000004	4.046887500000002E-5	4.8040189568014695E-5
994.1429	1255.7142	4182.0	-0.13534863	0.075952716	-0.002288530235294118	6.131306470588241E-4	4.029728027681657E-5	1.606255343858132E-4
992.19794	1258.6041	4199.0	-0.1558934	0.14275193	-0.0012085158823529406	0.003929365529411764	6.353025605536338E-5	1.9507264013840826E-4
990.3194	1262.3612	4215.0	-0.15665922	0.22146551	-4.7863750000000024E-5	0.00491959875	7.254075827205878E-5	6.188957628676476E-5
986.88257	1268.2349	4232.0	-0.18629931	0.30304566	-0.0017435347058823534	0.004798832352941176	-9.974535034602079E-5	-7.103905709342626E-6
983.05133	1275.8973	4249.0	-0.23240323	0.4402383	-0.0027119952941176465	0.00807015529411765	-5.696826989619371E-5	1.9243076124567492E-4
978.3661	1283.2678	4265.0	-0.29416758	0.5313269	-0.0038602718749999997	0.005693037500000001	-7.176728630514708E-5	-1.48569862132353E-4
973.6026	1291.7948	4282.0	-0.33933026	0.5939828	-0.0026566282352941182	0.0036856411764705876	7.080256704152244E-5	-1.180821366782008E-4
966.7561	1301.4065	4298.0	-0.3931916	0.6152449	-0.0033663337499999987	0.001328881249999997	-4.435659466911753E-5	-1.4729749540441192E-4
959.3337	1310.5829	4315.0	-0.44457105	0.6107615	-0.003022320588235297	-2.6372941176470744E-4	2.02360683391001E-5	-9.368298010380614E-5
950.999	1321.001	4331.0	-0.5183251	0.6392184	-0.0046096281249999975	0.0017785562500000004	-9.920672104779378E-5	1.2764285386029423E-4
938.9109	1332.0891	4348.0	-0.6529782	0.66383207	-0.007920770588235293	0.0014478629411764725	-1.9477308607266443E-4	-1.9452547577854583E-5
923.0037	1345.797	4365.0	-0.878669	0.75909126	-0.013275929411764711	0.005603481764705885	-3.15009342560554E-4	2.444481660899655E-4
904.0	1362.5	4381.0	-1.1719134	0.94545203	-0.018327774999999998	0.011647548124999997	-3.157403492647054E-4	3.77754147518382E-4
886.0876	1377.1299	4397.0	-1.3295656	1.057529	-0.009853262500000001	0.007004810624999996	5.296570312499998E-4	-2.9017109375000004E-4
869.1671	1389.6997	4414.0	-1.2851777	0.99830335	0.0026110529411764727	-0.0034838617647058767	7.331950259515573E-4	-6.169807288062278E-4
849.375	1398.65	4431.0	-1.2177618	0.73974776	0.003965641176470593	-0.01520915235294118	7.968166089965415E-5	-6.897229757785473E-4
832.4732	1407.2634	4447.0	-1.1217563	0.46849304	0.006000343749999998	-0.016953419999999997	1.271689108455878E-4	-1.0901672794117606E-4
819.5625	1415.625	4464.0	-0.97633773	0.3259879	0.00855403352941176	-0.00838265529411765	1.5021704584775071E-4	5.041626297577851E-4
805.97955	1423.1202	4481.0	-0.7743297	0.32935658	0.011882825294117647	1.981576470588243E-4	1.9581128027681686E-4	5.047537024221456E-4
788.6666	1430.8148	4497.0	-0.75017464	0.3859273	0.0015096912500000004	0.0035356699999999977	-6.483208777573529E-4	2.0859452205882335E-4
771.71075	1436.7631	4514.0	-0.90207404	0.3891065	-0.008935258823529413	1.870117647058852E-4	-6.144088278546714E-4	-1.969798961937713E-4
757.9092	1442.3246	4530.0	-1.0103796	0.32453632	-0.006769097500000001	-0.004035636250000002	1.353850827205882E-4	-2.6391550091911796E-4
745.5911	1447.0323	4547.0	-0.88576853	0.25713938	0.007330062941176474	-0.0039645258823529424	8.293623788927339E-4	4.182962802768211E-6
730.8687	1452.7992	4564.0	-0.7635087	0.25571564	0.007191754705882351	-8.374941176470301E-5	-8.135778546713112E-6	2.2828096885813172E-4
711.59406	1457.4218	4580.0	-0.8857142	0.26215804	-0.007637843749999998	4.0264999999999745E-4	-9.268499034926468E-4	3.0399963235293778E-5
695.3832	1461.9148	4597.0	-1.0630692	0.28827724	-0.010432647058823526	0.0015364235294117652	-1.644001946366781E-4	6.66925605536334E-5
677.273	1465.7454	4613.0	-1.1971482	0.25667298	-0.008379937500000004	-0.0019752662499999997	1.2829434742647012E-4	-2.194806112132353E-4
652.39294	1471.273	4630.0	-1.3329885	0.24979782	-0.007990605882352937	-4.0442117647058773E-4	2.290185986159217E-5	9.240265138408305E-5
626.358	1477.659	4646.0	-1.5546185	0.31111553	-0.013851875	0.003832356874999998	-3.663293198529414E-4	2.647986282169116E-4
603.1352	1485.1123	4663.0	-1.6737155	0.4270667	-0.007005705882352942	0.006820657058823532	4.0271583044982696E-4	1.7578236375432552E-4
575.50226	1494.1659	4680.0	-1.7392875	0.55030245	-0.0038571764705882462	0.007249161764705881	1.8520761245674678E-4	2.5206159169549928E-5
553.7423	1503.4807	4696.0	-1.5905726	0.6281789	0.009294681250000006	0.004867278124999999	8.219911075367657E-4	-1.488677274816176E-4
532.45917	1509.8469	4713.0	-1.3294106	0.558097	0.015362470588235288	-0.0041224647058823545	3.5692878460207543E-4	-5.28808401816609E-4
510.17505	1517.275	4730.0	-1.256748	0.47747588	0.004274270588235302	-0.004742418823529408	-6.522470588235285E-4	-3.646788927335608E-5
491.55908	1523.8323	4746.0	-1.1537112	0.40181756	0.0064397999999999955	-0.004728645	1.3534558823529336E-4	8.608639705879858E-7
475.7404	1529.4199	4763.0	-0.9902323	0.32699507	0.009616405882352947	-0.004401322941176472	1.8685916955017365E-4	1.9254238754325188E-5
457.66428	1533.4672	4780.0	-0.94922495	0.2700533	0.0024121970588235294	-0.0033495158823529415	-4.2377698961937755E-4	6.187100346020767E-5
441.5617	1537.2085	4796.0	-0.87794477	0.1938174	0.004455011249999995	-0.00476474375	1.2767588694852908E-4	-8.845174172794114E-5
426.411	1540.8972	4813.0	-0.8794965	0.14504749	-9.127823529411609E-5	-0.0028688182352941175	-2.6742879325259474E-4	1.115250302768166E-4
415.9381	1543.6873	4830.0	-0.76433367	0.13271849	0.006774284117647062	-7.252352941176474E-4	4.0385660899653985E-4	1.2609311418685116E-4
405.5392	1547.4869	4846.0	-0.5884596	0.16291529	0.010992129375	0.0018872999999999997	2.636153285845586E-4	1.6328345588235293E-4
394.2388	1551.2538	4862.0	-0.49237317	0.20809074	0.0060054018749999966	0.0028234656250000004	-3.116704687500002E-4	5.851035156250004E-5
378.76883	1556.0577	4879.0	-0.666442	0.26171333	-0.010239342941176469	0.0031542700000000016	-9.555732244809686E-4	1.945908088235301E-5
364.8888	1560.7778	4896.0	-0.84261864	0.30788788	-0.010363331764705882	0.0027161499999999988	-7.293460207612546E-6	-2.5771764705882517E-5
352.5065	1565.4978	4913.0	-0.93326414	0.3195232	-0.005332088235294121	6.844305882352944E-4	2.959555017301036E-4	-1.1951290657439438E-4
338.60657	1570.0226	4929.0	-0.86633754	0.29499573	0.004182912500000004	-0.0015329668749999997	5.946875459558827E-4	-1.3858734145220589E-4
321.85397	1574.7153	4945.0	-0.8806549	0.27817532	-8.948350000000035E-4	-0.0010512756250000005	-3.1735921875000045E-4	3.0105703124999952E-5
303.4673	1580.3599	4962.0	-1.02728	0.30158484	-0.008625005882352939	0.0013770305882352951	-4.54715934256055E-4	1.428415419550174E-4
288.49762	1585.9384	4979.0	-1.1071886	0.33856997	-0.004700505882352941	0.0021755958823529396	2.3085294117647045E-4	4.697442906574379E-5
274.74173	1590.3595	4995.0	-1.0221231	0.33635217	0.005316593750000001	-1.386124999999995E-4	6.260687270220589E-4	-1.446380238970587E-4
259.16443	1595.2089	5012.0	-0.8852623	0.3072687	0.008050635294117647	-0.0017107923529411765	1.6082597318339096E-4	-9.248116782006924E-5
242.55289	1599.8771	5028.0	-0.85249734	0.27480793	0.002047809999999997	-0.0020287981250000017	-3.7517658088235314E-4	-1.9875360753676574E-5
227.19168	1604.702	5045.0	-0.92532027	0.25868335	-0.004283701764705879	-9.485047058823529E-4	-3.7244186851211037E-4	6.354667171280288E-5
215.53062	1608.2347	5062.0	-0.89604765	0.23155156	0.00172191882352941	-0.0015959876470588229	3.532717993079582E-4	-3.8087231833909996E-5
205.86427	1612.8815	5078.0	-0.6800169	0.23560071	0.013501921874999996	2.530718750000001E-4	7.362501907169116E-4	1.1556622012867643E-4
195.85338	1617.5734	5095.0	-0.47106302	0.25211182	0.012291404705882355	9.712417647058821E-4	-7.120689230103773E-5	4.2245287629757766E-5
186.14749	1624.482	5112.0	-0.43092328	0.33745718	0.002361161176470587	0.0050203152941176495	-5.841319723183393E-4	2.38180795847751E-4
175.66489	1629.801	5128.0	-0.5075038	0.39048767	-0.004786282499999996	0.003314405624999999	-4.467152297794114E-4	-1.0661935431985315E-4
167.34262	1635.493	5145.0	-0.5520232	0.40166348	-0.0026187882352941235	6.574005882352946E-4	1.2749966262975718E-4	-1.5629441392733557E-4
160.88298	1640.1171	5161.0	-0.4629477	0.33866534	0.005567218750000002	-0.003937383750000002	5.116254365808828E-4	-2.8717402113970605E-4
155.22421	1645.7758	5178.0	-0.32572332	0.3053909	0.008072022352941178	-0.0019573199999999976	1.4734138840830449E-4	1.1647433823529438E-4
151.42676	1650.3599	5195.0	-0.19628695	0.27440253	0.007613904117647058	-0.0018228452941176495	-2.6948131487889394E-5	7.910276816608712E-6
147.60619	1656.0907	5211.0	-0.12575601	0.30716965	0.004408183749999999	0.0020479450000000024	-2.003575229779412E-4	2.4192439338235325E-4
144.0	1661.5	5227.0	-0.13636549	0.33420205	-6.630925000000003E-4	0.0016895249999999973	-3.1695476562499996E-4	-2.240125000000032E-5
140.03804	1667.443	5244.0	-0.16845897	0.3525337	-0.0018878517647058829	0.0010783323529411784	-7.20446626297578E-5	-3.5952508650518756E-5
137.63588	1671.7283	5261.0	-0.16761075	0.32653812	4.9895294117647686E-5	-0.0015291517647058833	1.1398512110726651E-4	-1.5338141868512126E-4
133.45802	1677.813	5277.0	-0.19208059	0.32139775	-0.0015293649999999995	-3.212731250000003E-4	-9.870376838235295E-5	7.549241498161769E-5
128.75554	1684.4889	5294.0	-0.23509255	0.34352133	-0.002530115294117648	0.0013013870588235313	-5.886766435986168E-5	9.545059904844304E-5
125.96609	1691.0679	5311.0	-0.22708003	0.39774027	4.7132470588235427E-4	0.0031893494117647054	1.765552941176472E-4	1.1105660899653965E-4
122.33064	1699.1733	5327.0	-0.22559895	0.48230633	9.256749999999973E-5	0.00528537875	-2.3672325367647158E-5	1.310018336397059E-4
118.42253	1708.9437	5344.0	-0.21995531	0.57730246	3.3197882352941206E-4	0.005588007647058821	1.4083019031141902E-5	1.7801699826989495E-5
114.665405	1718.0038	5360.0	-0.20855308	0.61300415	7.126393749999991E-4	0.0022313556250000005	2.379128446691169E-5	-2.097907513786763E-4
109.94505	1727.1648	5377.0	-0.26099345	0.6247313	-0.0030847276470588243	6.898323529411776E-4	-2.2337453070934255E-4	-9.067783953287193E-5
106.10497	1735.79	5394.0	-0.27478588	0.59331673	-8.11319411764704E-4	-0.001847915882352943	1.3372989619377177E-4	-1.4927930795847767E-4
104.666954	1743.3322	5411.0	-0.19184715	0.50558496	0.004878748823529411	-0.005160692352941176	3.3470989619377147E-4	-1.94869204152249E-4
104.0	1749.5947	5427.0	-0.07442513	0.404089	0.007338876249999999	-0.0063434975	1.5375796415441177E-4	-7.392532169117649E-5
104.04088	1757.1635	5443.0	0.03380197	0.37284938	0.00676419375	-0.001952476249999998	-3.591765624999993E-5	2.744388281250001E-4
104.958755	1763.835	5460.0	0.11845838	0.35681787	0.004979788823529412	-9.430300000000016E-4	-1.049649956747405E-4	5.9379191176470374E-5
106.82853	1769.4856	5477.0	0.16072263	0.36123008	0.0024861323529411766	2.5954176470588397E-4	-1.4668567474048443E-4	7.073951557093444E-5
109.72155	1775.4431	5493.0	0.207908	0.35386702	0.0029490856250000003	-4.60191250000002E-4	2.8934579503676482E-5	-4.4983313419117875E-5
113.242485	1780.8638	5510.0	0.24972649	0.3146851	0.0024599111764705872	-0.0023048188235294106	-2.8774967560553707E-5	-1.0850750432525933E-4
117.0	1785.0	5526.0	0.27585113	0.26250368	0.0016327900000000003	-0.0032613387499999986	-5.1695073529411684E-5	-5.978249540441175E-5
121.79115	1791.1868	5543.0	0.31323063	0.27764517	0.002198794117647059	8.9067588235294E-4	3.32943598615917E-5	2.4423615484429054E-4
127.75859	1795.7585	5560.0	0.35593945	0.280491	0.0025122835294117637	1.6740176470588197E-4	1.844055363321791E-5	-4.254553633217988E-5
135.44107	1801.2646	5577.0	0.43279073	0.30442446	0.004520663529411766	0.001407850588235295	1.1814000000000011E-4	7.296757785467136E-5
143.83765	1807.9026	5593.0	0.52525526	0.36248037	0.005779033124999999	0.0036284943749999993	7.864809972426461E-5	1.38790236672794E-4
155.53766	1812.846	5609.0	0.673926	0.38061666	0.009291921250000001	0.001133518125	2.1955550781250013E-4	-1.5593601562499996E-4
167.22961	1819.9883	5626.0	0.7931174	0.37979674	0.007011258823529409	-4.8230588235292586E-5	-1.3415661332179956E-4	-6.951463019031132E-5
180.45964	1827.7297	5642.0	0.86538064	0.43545637	0.004516452500000004	0.0034787268749999975	-1.5592539522058782E-4	2.2043484145220564E-4
193.5	1836.5	5659.0	0.8972241	0.5088406	0.001873144705882349	0.004316719411764706	-1.5548869377162675E-4	4.929367863321813E-5
208.65433	1846.2839	5676.0	0.9202793	0.6089452	0.0013561882352941207	0.00588850588235294	-3.040920415224873E-5	9.245802768166085E-5
225.1	1854.7222	5692.0	0.97916317	0.6239657	0.003680241874999997	9.387812499999995E-4	1.4525335248161727E-4	-3.093577895220588E-4
240.82553	1861.8113	5709.0	1.028802	0.53072274	0.0029199311764705896	-0.005484879999999999	-4.472415873702395E-5	-3.7786242647058814E-4
254.55884	1868.2395	5726.0	0.9835289	0.4298267	-0.002663123529411762	-0.0059350611764705866	-3.284149826989618E-4	-2.6481245674740428E-5
267.7094	1872.917	5743.0	0.88997716	0.30789796	-0.005503043529411764	-0.00717227882352941	-1.6705411764705895E-4	-7.277750865051904E-5
279.9656	1877.5566	5759.0	0.72912717	0.20926404	-0.010053124375	-0.006164620000000001	-2.843800528492647E-4	6.297867647058809E-5
293.89322	1882.21	5775.0	0.6899522	0.18519944	-0.002448435625000002	-0.0015040375000000012	4.7529304687499987E-4	2.9128640625E-4
311.21783	1886.2437	5792.0	0.8427796	0.20328778	0.008989847058823526	0.0010640200000000006	6.728401578719723E-4	1.5106220588235303E-4
325.65146	1890.5217	5808.0	0.99743265	0.23695993	0.009665815625000004	0.0021045093750000007	4.2248035386029874E-5	6.503058593750001E-5
338.59082	1895.1104	5826.0	0.9514474	0.25008163	-0.00255473611111111	7.289833333333326E-4	-6.789195408950619E-4	-7.641811342592601E-5
351.8294	1898.5227	5842.0	0.84164727	0.23113842	-0.006862508125000007	-0.0011839506249999993	-2.6923575086805604E-4	-1.1955837239583324E-4
365.34833	1904.5779	5859.0	0.7350766	0.2805305	-0.006268862941176469	0.0029054164705882356	3.4920304930796316E-5	2.4055100562283735E-4
379.31815	1910.1194	5875.0	0.74379915	0.34165332	5.451593749999997E-4	0.003820176249999998	4.258763947610293E-4	5.717248621323515E-5
393.99118	1913.7478	5892.0	0.85913044	0.33107263	0.00678419352941177	-6.223935294117649E-4	3.670020090830453E-4	-2.6132763408304486E-4
408.4607	1917.6152	5908.0	0.9048233	0.2670469	0.0028558037499999966	-0.004001608125	-2.455243612132358E-4	-2.112009122242647E-4
422.45163	1922.3628	5925.0	0.8939128	0.23235387	-6.417941176470615E-4	-0.0020407664705882345	-2.0574105103806224E-4	1.1534362673010386E-4
438.31168	1925.7705	5941.0	0.90417194	0.19168738	6.411962500000035E-4	-0.002541655625	8.018689797794157E-5	-3.1305572150735345E-5
453.69025	1929.9226	5958.0	0.93559957	0.22573997	0.001848684117647061	0.002003093529411766	7.102869809688574E-5	2.6733818555363327E-4
466.37143	1933.6775	5974.0	0.8860931	0.23503809	-0.003094154375000005	5.811324999999996E-4	-3.0892740579044163E-4	-8.887256433823539E-5
478.47565	1936.4216	5991.0	0.7812236	0.18994924	-0.006168794117647056	-0.0026522852941176477	-1.8086116133217948E-4	-1.9020104671280277E-4
489.7857	1939.262	6008.0	0.66388834	0.15670303	-0.006902074117647062	-0.001955659411764706	-4.3134117647059145E-5	4.097799307958481E-5
502.18546	1941.0266	6025.0	0.6245564	0.12301616	-0.002313643529411762	-0.001981580588235294	2.699076816609E-4	-1.5247750865051807E-6
514.89343	1944.6838	6041.0	0.68818367	0.13085869	0.003976704375000001	4.90158125E-4	3.9314674402573515E-4	1.5448366957720587E-4
526.649	1946.7749	6058.0	0.74651253	0.15395992	0.0034311094117647017	0.0013588958823529413	-3.209382136678231E-5	5.110222102076125E-5
537.3024	1949.6604	6074.0	0.71396476	0.16492477	-0.0020342356249999985	6.853031249999999E-4	-3.415840647977938E-4	-4.209954733455884E-5
546.7359	1950.5471	6091.0	0.6089136	0.11705994	-0.006179479999999995	-0.0028155782352941175	-2.438379044117645E-4	-2.0593419766435985E-4
554.8432	1952.4607	6107.0	0.4799794	0.07650398	-0.008058387500000003	-0.0025347475	-1.1743171875000052E-4	1.7551920955882338E-5
563.1643	1953.0	6124.0	0.42317244	0.033307705	-0.0033415858823529422	-0.0025409573529411762	2.7745891868512126E-4	-3.652854671280057E-7
571.8517	1955.2129	6141.0	0.43180564	0.058941048	5.078352941176475E-4	0.001507843705882353	2.2643653979238765E-4	2.3816476816608992E-4
578.14197	1957.0474	6157.0	0.40775037	0.088901006	-0.001503454375000001	0.0018724973750000001	-1.2570560431985305E-4	2.2790854319852942E-5
583.9622	1958.9873	6174.0	0.35529953	0.12656918	-0.003085343529411765	0.0022157749411764703	-9.305230320069199E-5	2.01927980103806E-5
591.89087	1961.6304	6190.0	0.33243608	0.14314036	-0.001428965624999997	0.0010356987499999994	1.0352361902573549E-4	-7.375476194852943E-5
596.0	1963.0	6207.0	0.38254452	0.17168473	0.0029475552941176457	0.001679080588235295	2.5744240700692017E-4	3.784599048442915E-5
593.0	1962.0	6223.0	0.38254452	0.17168473	0.0	0.0	-1.8422220588235286E-4	-1.0494253676470594E-4
