# Supplementary material for: Finger drawing on smartphone screens enables early Parkinson’s disease detection through hybrid 1D-CNN and BiGRU deep learning architecture
Source: PLoS One. 2025 Jul 14;20(7):e0327733. doi: 10.1371/journal.pone.0327733 (PMC12258557; doi:10.1371/journal.pone.0327733)
Supplement: S2 File — (ZIP) [file pone.0327733.s002.zip › Dataset/Wavy/healthy/048_HC_WAVE_R.txt]

580.59937	180.40063	0.0	0.0	0.0	0.0	0.0	0.0	0.0
589.76306	178.0	18.0	0.6537475	0.052526783	0.036319305555555556	0.002918154611111111	0.0020177391975308642	1.6211970061728395E-4
600.45715	179.89142	33.0	0.73141706	0.29312447	0.005177970666666661	0.0160398458	-0.002076088992592593	8.747794125925927E-4
617.50995	185.55298	48.0	1.0251353	0.49954382	0.01958121600000001	0.01376129	9.602163555555566E-4	-1.5190372E-4
643.05505	194.01837	65.0	1.498854	0.6714935	0.02786580588235293	0.010114687058823527	4.873288166089954E-4	-2.14506055363322E-4
671.488	205.49484	82.0	1.904432	0.8454546	0.023857529411764705	0.01023300588235294	-2.3578096885813095E-4	6.959930795847883E-6
702.9508	218.62393	98.0	2.1914604	0.9578341	0.017939275000000005	0.007023718750000005	-3.6989090073529375E-4	-2.005804457720585E-4
733.3577	235.7861	115.0	2.3157148	1.0974939	0.007309082352941169	0.00821528235294117	-6.253054498269904E-4	7.009197664359796E-5
758.322	254.53876	131.0	1.9873077	1.2321129	-0.020525443749999997	0.008413687500000003	-0.001739657881433823	1.2400321691177036E-5
786.5	275.5	148.0	1.6883281	1.3817623	-0.017587035294117634	0.008802905882352951	1.728475562283743E-4	2.2895198961938125E-5
795.4569	280.0	165.0	1.1538858	1.0702926	-0.03143778235294118	-0.01832174705882354	-8.147498269896204E-4	-0.0015955678200692052
814.1237	296.71136	182.0	0.6793891	0.73142207	-0.0279115705882353	-0.019933560588235286	2.0742422145328705E-4	-9.481256055363218E-5
843.92566	322.5738	199.0	0.9486812	0.91236687	0.015840711764705886	0.010643811764705883	0.00257366366782007	0.0017986689619377157
863.8775	345.16528	215.0	1.2514529	1.3211666	0.018923231250000005	0.025549983124999995	1.9265746783088248E-4	9.31635710018382E-4
874.19794	364.3958	231.0	1.1739184	1.5687932	-0.004845906250000004	0.015476662500000002	-0.0014855710937500006	-6.295825390624996E-4
881.6178	382.54443	248.0	0.7540292	1.4673929	-0.024699364705882357	-0.005964723529411771	-0.0011678504974048443	-0.0012612580017301043
888.186	401.61987	265.0	0.08645784	1.0709019	-0.03926890352941176	-0.023322999999999997	-8.570316955017294E-4	-0.00102107508650519
892.0748	417.2619	281.0	-0.10886968	0.9167845	-0.012207969999999999	-0.009632337499999997	0.001691308345588235	8.556664062499999E-4
895.0	431.73047	298.0	-0.016709508	0.86559147	0.005421186588235294	-0.003011354705882351	0.0010370092110726643	3.894695761245674E-4
896.93756	444.62543	314.0	0.019610299	0.76189935	0.0022699879375	-0.006480757500000003	-1.969499156709559E-4	-2.1683767463235326E-4
895.1483	457.96173	331.0	-0.09246101	0.66655374	-0.0065924299411764704	-0.005608565294117645	-5.213186987456748E-4	5.1305423875432825E-5
891.5463	473.54315	347.0	-0.2365003	0.73407316	-0.009002455625	0.00421996375	-1.5062660523897054E-4	6.142830652573529E-4
885.1133	489.77344	364.0	-0.41982833	0.91396636	-0.010784001764705883	0.010581952941176469	-1.0479683174740495E-4	3.742346583044982E-4
875.47577	506.34363	380.0	-0.6238685	1.0164452	-0.012752510625000001	0.0064049274999999975	-1.2303180376838237E-4	-2.6106409007352945E-4
861.68677	523.97736	397.0	-0.8511769	1.1074865	-0.013371082352941174	0.0053553705882353	-3.638657223183369E-5	-6.173864186851163E-5
845.8205	539.604	421.0	-1.0627822	1.076176	-0.0088168875	-0.0013046041666666675	1.897581188725489E-4	-2.774989481209153E-4
829.1828	554.2719	430.0	-1.2206572	0.97474134	-0.017541666666666664	-0.011270517777777779	-9.69419907407407E-4	-0.0011073237345679012
815.58527	564.4391	447.0	-1.1496946	0.7658555	0.0041742705882353	-0.012287402352941176	0.0012774080738177627	-5.981673971549394E-5
802.5275	573.76605	463.0	-0.94297236	0.5223014	0.012920139999999997	-0.01522213125	5.466168382352936E-4	-1.834205560661765E-4
777.40393	583.7677	480.0	-1.0608401	0.41089067	-0.006933396470588242	-0.006553572352941177	-0.0011678550865051906	5.099152292387543E-4
750.32336	595.5757	497.0	-1.4772707	0.492626	-0.024495917647058822	0.004807960588235294	-0.0010330894809688577	6.683254671280277E-4
727.2025	605.076	513.0	-1.7401265	0.57963336	-0.01642848749999999	0.005437959999999999	5.042143841911769E-4	3.937496323529405E-5
699.2998	614.7715	530.0	-1.86733	0.6291386	-0.007482558823529413	0.002912072941176471	5.262310986159164E-4	-1.4858159169550163E-4
679.1648	622.3712	547.0	-1.6068231	0.52422625	0.015323935294117646	-0.006171314705882352	0.0013415584775086505	-5.343169204152249E-4
660.10754	627.17847	563.0	-1.2122418	0.34628126	0.02466133125	-0.011121561875000002	5.835872472426472E-4	-3.093904480698531E-4
636.2072	630.96814	580.0	-1.1431956	0.18382339	0.004061541176470579	-0.009556345294117646	-0.0012117523572664367	9.207156358131503E-5
614.1878	635.78406	596.0	-1.2078525	0.124956414	-0.004041056249999994	-0.003679186	-5.064123391544109E-4	3.6732245588235287E-4
587.8186	641.6363	613.0	-1.3948264	0.18184742	-0.010998464705882349	0.003346529764705883	-4.0925932093425615E-4	4.1327739792387547E-4
557.268	647.69763	629.0	-1.7684214	0.31899047	-0.023349687500000008	0.008571440625000001	-7.719514246323537E-4	3.265569287683824E-4
536.16376	653.3509	646.0	-1.7469292	0.39308125	0.0012642470588235272	0.004358281176470587	0.0014478785034602079	-2.4783290873702435E-4
511.74234	659.19806	663.0	-1.5291132	0.3849002	0.012812705882352941	-4.812382352941157E-4	6.793211072664362E-4	-2.846776124567472E-4
485.99557	666.0011	679.0	-1.4730144	0.38630936	0.0035061750000000003	8.80724999999978E-5	-5.816581801470588E-4	3.5581920955882096E-5
465.1553	674.48895	696.0	-1.3030189	0.44161075	0.009999735294117644	0.003253022941176471	3.8197413494809674E-4	1.8617355536332193E-4
440.0	683.5	713.0	-1.3545005	0.5490541	-0.0030283294117647067	0.006320197058823529	-7.663567474048442E-4	1.8042200692041518E-4
412.5	694.5	729.0	-1.5718583	0.6716848	-0.013584862499999989	0.007664418749999999	-6.597833180147051E-4	8.401385569852936E-5
394.76303	701.74567	746.0	-1.3610655	0.64004976	0.012399576470588229	-0.00186088470588235	0.0015284964100346012	-5.603119679930793E-4
369.99542	709.53986	763.0	-1.3327862	0.525458	0.0016634882352941245	-0.006740691764705885	-6.315346020761238E-4	-2.870474740484432E-4
347.38022	716.3163	779.0	-1.3376262	0.39452124	-3.025000000000111E-4	-0.008183547499999999	-1.228742647058835E-4	-9.017848345588216E-5
332.0735	723.96326	796.0	-1.1146293	0.3643276	0.013117464705882357	-0.0017760964705882366	7.894096885813157E-4	3.7690888408304485E-4
308.40662	735.2967	812.0	-1.1861305	0.53724015	-0.004468824999999996	0.010807034375000003	-0.001099143106617647	7.86445677849265E-4
284.79468	746.6575	829.0	-1.2980767	0.69559914	-0.006585070588235294	0.009315234705882351	-1.2448503460207636E-4	-8.775292171280307E-5
268.58936	755.2053	845.0	-1.1950926	0.71052593	0.006436506250000001	9.32924374999998E-4	8.13848552389706E-4	-5.238943956801471E-4
250.81056	763.07574	862.0	-1.1193669	0.5975413	0.004454452941176471	-0.006646154705882348	-1.1659137110726648E-4	-4.458281812283733E-4
233.5555	769.8148	878.0	-0.9768118	0.43543425	0.008909693749999996	-0.010131690625000002	2.784525505514703E-4	-2.1784599494485338E-4
218.70738	776.6968	896.0	-0.8124165	0.31152573	0.009133072222222224	-0.006883806666666668	1.2409915123457118E-5	1.804379976851852E-4
209.84879	781.4907	912.0	-0.6908826	0.26800644	0.007595868749999998	-0.0027199556249999993	-9.607521701388911E-5	2.602406901041668E-4
203.44673	785.5532	928.0	-0.43592107	0.2314563	0.015935095625	-0.0022843837500000005	5.212016796875001E-4	2.722324218749992E-5
197.81686	791.1831	945.0	-0.13387309	0.21475	0.01776752823529412	-9.82723529411765E-4	1.077901535467129E-4	7.656824826989621E-5
190.27625	797.04285	962.0	-0.104078226	0.26687172	0.0017526390588235297	0.0030659835294117635	-9.4205230449827E-4	2.3815923875432522E-4
183.1186	803.50854	978.0	-0.25974494	0.34626132	-0.009729169624999999	0.00496185	-7.176130427389705E-4	1.184916544117648E-4
176.91237	809.6315	995.0	-0.39942256	0.4208923	-0.008216330588235295	0.004390057647058824	8.899053157439437E-5	-3.363484429065742E-5
173.0	815.5	1011.0	-0.35876757	0.41323355	0.002540936875	-4.786718749999995E-4	6.723292164522059E-4	-3.042955951286765E-4
169.5639	820.3082	1029.0	-0.22539012	0.3333177	0.007409858333333332	-0.004439769444444445	2.70495636574074E-4	-2.20060976080247E-4
166.23227	826.1516	1045.0	-0.105742276	0.31085312	0.00747799025	-0.0014040362500000007	4.25824479166674E-6	1.8973332465277779E-4
163.32707	832.0094	1062.0	-0.08678538	0.3180932	0.0011151115294117647	4.258870588235316E-4	-3.7428698356401386E-4	1.0764254757785484E-4
161.72307	837.8308	1078.0	-0.086733535	0.34978527	3.2403124999996757E-6	0.0019807543749999976	-6.949195105698531E-5	9.717920726102913E-5
160.82419	843.52747	1094.0	-0.05895415	0.36377108	0.0017362115625000002	8.741131250000027E-4	1.0831070312500003E-4	-6.916507812499968E-5
160.0	848.2346	1111.0	-0.030929161	0.33102104	0.0016485287647058822	-0.0019264729411764727	-5.15781163494812E-6	-1.6474035683391032E-4
161.0	854.167	1128.0	0.052628733	0.31420475	0.0049151702352941175	-9.891935294117655E-4	1.9215538062283737E-4	5.513408304498278E-5
162.99388	858.98157	1144.0	0.123870544	0.29513112	0.0044526131875	-0.001192101874999997	-2.8909815487132334E-5	-1.2681771599264472E-5
164.98546	865.9418	1162.0	0.17630814	0.32949024	0.002913199777777778	0.001908839999999998	-8.552296720679012E-5	1.7227454861111084E-4
168.81474	872.72217	1177.0	0.24059862	0.4117556	0.004286032	0.005484357333333334	9.152214814814816E-5	2.3836782222222237E-4
171.70818	880.4164	1194.0	0.2516747	0.4752223	6.515341176470565E-4	0.0037333352941176464	-2.1379399307958492E-4	-1.0300129642445219E-4
175.59793	889.1959	1211.0	0.26026165	0.5367433	5.051147058823551E-4	0.0036188823529411792	-8.6129065743942E-6	-6.732525951556893E-6
181.22804	895.9707	1227.0	0.30545196	0.52092576	0.0028243943750000007	-9.885962500000012E-4	1.4495497931985284E-4	-2.879674126838238E-4
186.37364	902.0604	1244.0	0.35918415	0.4415163	0.0031607170588235267	-0.0046711447058823555	1.9783687283736826E-5	-2.1662049740484436E-4
190.8244	906.2163	1260.0	0.3459543	0.32299936	-8.268656249999992E-4	-0.0074073087499999975	-2.4922391773897034E-4	-1.7101025275735262E-4
196.73682	910.15784	1277.0	0.3549332	0.18870206	5.281705882352948E-4	-0.00789984117647059	7.970801254325259E-5	-2.8972495674740697E-5
201.0	914.0	1294.0	0.31615904	0.13970211	-0.0022808329411764705	-0.002882350000000001	-1.6523550173010385E-4	2.951465397923876E-4
209.76364	917.88184	1310.0	0.38344708	0.16127008	0.0042055025	0.0013479981250000012	4.0539596507352935E-4	2.643967578125001E-4
220.3297	924.1648	1327.0	0.552944	0.26043823	0.00997040705882353	0.005833420588235293	3.3911203287197237E-4	2.6384838019031127E-4
233.31746	929.99316	1344.0	0.7639322	0.36165786	0.012411070588235292	0.005954095882352941	1.4356844290657421E-4	7.098546712802848E-6
247.85564	935.7953	1360.0	0.96632886	0.4031389	0.01264979125	0.0025925650000000015	1.4920041360294285E-5	-2.1009568014705872E-4
259.1121	940.556	1376.0	0.9640923	0.3693075	-1.3978499999999644E-4	-0.0021144625000000007	-7.993485156249998E-4	-2.9418921875000014E-4
269.37973	944.15186	1393.0	0.78419375	0.2751279	-0.010582267647058823	-0.005539976470588237	-6.142636851211074E-4	-2.01500821799308E-4
281.39316	949.1123	1410.0	0.6473233	0.2328638	-0.008051202941176469	-0.002486123529411763	1.4888615916955022E-4	1.7963840830449848E-4
297.28406	954.0631	1427.0	0.73131347	0.25333437	0.004940598235294116	0.0012041511764705863	7.642235986159168E-4	2.1707498269896174E-4
314.7896	958.95325	1443.0	0.9654577	0.28637725	0.014634014374999997	0.0020651800000000033	6.058385087316176E-4	5.381430147058856E-5
329.48074	964.77747	1460.0	1.135385	0.326192	0.009995723529411771	0.0023420441176470563	-2.72840637975778E-4	1.628612456747371E-5
339.9189	969.63965	1476.0	0.9700668	0.34079728	-0.010332387500000005	9.128299999999999E-4	-0.001270506939338236	-8.932588235294103E-5
356.19434	974.59875	1493.0	0.78562737	0.31898183	-0.010849378235294116	-0.00128326176470588	-3.041121972318297E-5	-1.291818685121106E-4
375.4399	979.48804	1509.0	0.8819918	0.30032933	0.006022776874999997	-0.001165781250000001	0.0010545096943933821	7.342532169117433E-6
393.38995	983.34753	1526.0	1.1066056	0.25698972	0.013212576470588233	-0.0025493888235294136	4.229293879757786E-4	-8.13886807958478E-5
408.13205	987.28296	1542.0	1.1805729	0.21447505	0.004622956250000004	-0.0026571668749999985	-5.368512637867643E-4	-6.7361282169115595E-6
426.30502	991.7196	1559.0	1.1062148	0.21708053	-0.00437400588235294	1.5326352941176432E-4	-5.292330666089968E-4	1.653194355536331E-4
447.28085	996.5842	1576.0	1.0876034	0.24594513	-0.0010947882352941145	0.0016979176470588247	1.928951557093427E-4	9.086200692041532E-5
462.08517	1000.8815	1592.0	1.0946723	0.28253335	4.4180624999999585E-4	0.0022867637500000003	9.60371553308819E-5	3.6802881433823476E-5
474.51172	1007.25586	1609.0	0.9585653	0.34050444	-0.008006294117647065	0.003410064117647059	-4.969470804498271E-4	6.607649221453288E-5
489.82556	1015.41284	1625.0	0.7909136	0.4335077	-0.010478231249999997	0.0058127037499999985	-1.544960707720583E-4	1.501649770220587E-4
506.2314	1023.1157	1642.0	0.7579749	0.51183695	-0.0019375705882352934	0.004607602941176468	5.023918036332178E-4	-7.088828287197238E-5
522.42737	1029.7136	1659.0	0.9052581	0.5141567	0.008663717647058821	1.36455882352945E-4	6.236051903114185E-4	-2.630086505190308E-4
533.8478	1037.6782	1675.0	0.93196553	0.50037116	0.0016692143750000055	-8.615962499999991E-4	-4.37156454503676E-4	-6.2378258272059E-5
544.28687	1043.1434	1692.0	0.708598	0.40464914	-0.01313926647058824	-0.005630707058823531	-8.710871085640144E-4	-2.80535929930796E-4
558.2891	1049.1652	1709.0	0.6104172	0.3383301	-0.005775341176470585	-0.0039011199999999997	4.331720761245679E-4	1.0174041522491359E-4
574.0247	1055.0093	1725.0	0.745535	0.3256883	0.008444862499999997	-7.901125000000023E-4	8.887627297794114E-4	1.9443796874999984E-4
589.36865	1060.7633	1742.0	0.9332825	0.31588262	0.011043970588235297	-5.768047058823519E-4	1.5288871107266473E-4	1.2547517301038257E-5
602.2071	1065.7734	1758.0	0.9977273	0.31913733	0.004027799999999998	2.0341937499999962E-4	-4.385106617647062E-4	4.876400505514697E-5
615.2862	1072.1431	1775.0	0.85577	0.3317634	-0.008350429411764703	7.427099999999994E-4	-7.281311418685119E-4	3.1722977941176456E-5
634.40265	1078.961	1792.0	0.8854617	0.36125597	0.0017465705882352934	0.0017348570588235292	5.93941176470588E-4	5.836159169550176E-5
655.215	1087.7622	1808.0	1.1235672	0.46624804	0.014881593750000005	0.0065620043749999996	8.209389476102945E-4	3.016967072610294E-4
672.2669	1095.6334	1825.0	1.2848581	0.54519594	0.009487699999999988	0.004643994117647063	-3.1728786764705986E-4	-1.1282413278546684E-4
690.27167	1103.2806	1841.0	1.2553976	0.5538923	-0.001841281249999993	5.435224999999974E-4	-7.080613281249988E-4	-2.562794761029416E-4
713.1431	1111.0477	1858.0	1.2449021	0.5039098	-6.173823529411759E-4	-0.0029401470588235317	7.199405276816572E-5	-2.0492173875432524E-4
733.4362	1118.7745	1875.0	1.258231	0.46454275	7.840529411764758E-4	-0.0023157088235294093	8.24373702422148E-5	3.673166089965426E-5
746.5145	1125.4369	1891.0	1.1344197	0.41572806	-0.007738206250000004	-0.0030509181249999996	-5.3264119944853E-4	-4.59505813419119E-5
763.82837	1133.2571	1908.0	0.98973334	0.4334265	-0.008510962352941177	0.001041084705882352	-4.545624134948073E-5	2.4070604887543244E-4
780.34796	1143.4675	1925.0	0.84837884	0.5137133	-0.008314970588235297	0.004722752941176474	1.1528927335639985E-5	2.1656871972318363E-4
794.805	1152.0314	1941.0	0.80982065	0.57763743	-0.002409886874999996	0.003995258124999998	3.690677320772063E-4	-4.5468426011029735E-5
803.5097	1161.6371	1958.0	0.717694	0.61331356	-0.005419214705882351	0.002098595882352943	-1.770192841695503E-4	-1.1156836721453265E-4
812.4183	1169.4183	1974.0	0.513537	0.5630901	-0.012759812500000002	-0.00313896625	-4.587873621323532E-4	-3.273476332720589E-4
820.0855	1176.0641	1991.0	0.3047468	0.45062268	-0.012281776470588238	-0.006615730588235297	2.8119766435986122E-5	-2.0451554930795863E-4
827.0572	1184.0763	2007.0	0.2695424	0.39774585	-0.002200274999999998	-0.003304801874999999	6.30093841911765E-4	2.069330445772061E-4
834.8159	1190.8159	2024.0	0.32369998	0.37929282	0.003185739999999999	-0.0010854723529411785	3.168244117647057E-4	1.3054879541522473E-4
840.598	1197.464	2040.0	0.36910596	0.37202197	0.0028378737500000008	-4.544281249999997E-4	-2.1741640624999887E-5	3.944026424632368E-5
846.5328	1206.377	2057.0	0.33468497	0.45084032	-0.002024764117647058	0.004636373529411767	-2.8603752162629755E-4	2.99458920847751E-4
851.3141	1215.8568	2074.0	0.28700435	0.53803056	-0.002804742352941177	0.005128837647058826	-4.588107266435994E-5	2.89684775086505E-5
855.43176	1226.2953	2090.0	0.23664169	0.62047553	-0.003147666250000002	0.005152810624999997	-2.143274356617656E-5	1.498311121323208E-6
859.25037	1237.7512	2107.0	0.1880861	0.72463846	-0.0028562111764705873	0.006127231176470588	1.714441608996557E-5	5.7318855968858275E-5
863.19336	1248.9834	2124.0	0.1889967	0.76579076	5.356470588235198E-5	0.0024207235294117667	1.711632871972317E-4	-2.1802986159169535E-4
865.5484	1259.2905	2141.0	0.15874296	0.7142721	-0.0017796317647058824	-0.003030509411764709	-1.0783508650519026E-4	-3.20660761245675E-4
867.4989	1269.4946	2157.0	0.11659299	0.6582831	-0.0026343731249999997	-0.0034993124999999972	-5.342133501838233E-5	-2.9300193014705517E-5
868.3899	1281.3394	2174.0	0.04590965	0.6426615	-0.004157843529411764	-9.189176470588243E-4	-8.961590614186849E-5	1.5178793252595136E-4
866.6423	1294.1465	2190.0	-0.06299979	0.71127886	-0.00680684	0.0042885849999999975	-1.6556227941176473E-4	3.2546891544117635E-4
865.7168	1307.9823	2207.0	-0.13131262	0.8200654	-0.0040184017647058815	0.006399208235294124	1.6402577854671285E-4	1.24154307958478E-4
863.8362	1318.9828	2223.0	-0.16893749	0.81107545	-0.0023515543750000003	-5.618718750000015E-4	1.0417796185661758E-4	-4.350675068933828E-4
858.4479	1329.9202	2240.0	-0.27092656	0.7265941	-0.005999357058823529	-0.0049694911764705885	-2.1457662846020755E-4	-2.592717236159169E-4
852.49335	1341.76	2256.0	-0.37975043	0.6515222	-0.006801491875000003	-0.004691993749999998	-5.0133426011029624E-5	1.73435891544119E-5
845.76166	1355.4171	2273.0	-0.47640347	0.702286	-0.005685472941176469	0.002986105882352936	6.564817257785494E-5	4.5165291955017264E-4
837.99066	1369.0162	2289.0	-0.5555114	0.8029241	-0.0049442456249999996	0.006289881250000004	4.632670726102933E-5	2.0648596047794174E-4
830.22516	1382.6061	2307.0	-0.5668001	0.8843519	-6.271500000000022E-4	0.004523766666666663	2.3983864583333316E-4	-9.811747685185227E-5
822.5366	1393.1951	2323.0	-0.5277842	0.8088049	0.0024384937499999995	-0.004721687499999995	1.916027343750001E-4	-5.778408854166661E-4
815.6895	1403.9657	2339.0	-0.4751466	0.66167855	0.003289850000000004	-0.009195396875000005	5.320976562500027E-5	-2.796068359375006E-4
808.8924	1414.6614	2356.0	-0.41666484	0.5702718	0.0034401035294117643	-0.005376867647058823	8.838442906574144E-6	2.2461936634948128E-4
802.7869	1425.6885	2373.0	-0.3735837	0.5829752	0.002534184705882351	7.472588235294136E-4	-5.328934256055373E-5	3.6024273356401393E-4
795.29395	1435.3826	2389.0	-0.37564802	0.5924508	-1.2902000000000052E-4	5.922250000000018E-4	-1.6645029411764697E-4	-9.689613970588239E-6
787.8993	1443.4806	2406.0	-0.41056484	0.5598773	-0.002053930588235292	-0.0019160882352941195	-1.1323003460207596E-4	-1.4754783737024242E-4
779.2326	1452.214	2423.0	-0.48653874	0.48054233	-0.004469052941176473	-0.004666762941176471	-1.4206602076124596E-4	-1.6180439446366771E-4
769.5196	1458.9844	2439.0	-0.5759071	0.40268043	-0.005585522499999999	-0.0048663687500000025	-6.977934742647036E-5	-1.2475363051470741E-5
761.33734	1465.247	2456.0	-0.6043928	0.3491771	-0.0016756294117647027	-0.0031472547058823508	2.2999371107266446E-4	1.0112435553633245E-4
751.0399	1472.5681	2473.0	-0.6072153	0.34513694	-1.6602941176470948E-4	-2.3765647058823617E-4	8.879999999999961E-5	1.7115283737024204E-4
745.0307	1477.9694	2489.0	-0.5182362	0.33238745	0.005561193749999999	-7.968431250000019E-4	3.579514476102943E-4	-3.4949165900735356E-5
736.99524	1482.5023	2505.0	-0.4346713	0.2912885	0.005222806250000003	-0.002568684374999998	-2.1149218749999706E-5	-1.1074007812499976E-4
726.7951	1489.6024	2522.0	-0.46473175	0.32813632	-0.0017682617647058834	0.0021675188235294103	-4.112392949826992E-4	2.786001881487887E-4
714.57434	1496.2433	2539.0	-0.6341225	0.3620891	-0.009964161764705885	0.0019972223529411775	-4.821117647058824E-4	-1.0017439446366634E-5
699.46436	1504.2678	2555.0	-0.8702167	0.44242173	-0.014755887499999995	0.005020789375000001	-2.994828584558819E-4	1.8897293887867647E-4
684.777	1511.0956	2572.0	-1.0440694	0.49375927	-0.010226629411764705	0.003019855294117645	2.6642694636678176E-4	-1.1770200475778566E-4
673.3816	1516.8092	2589.0	-0.98113585	0.4469661	0.0037019735294117583	-0.0027525394117647057	8.19329584775086E-4	-3.395526297577853E-4
659.78766	1520.7749	2605.0	-0.8317865	0.30813757	0.009334334375000003	-0.008676783124999997	3.520225528492653E-4	-3.702652320772057E-4
644.5812	1523.6047	2621.0	-0.7996751	0.16000476	0.0020069625000000008	-0.009258300625000002	-4.5796074218750014E-4	-3.634484375000032E-5
628.6797	1526.5801	2638.0	-0.8870191	0.077453546	-0.005137882352941175	-0.0048559537647058825	-4.2028499134948096E-4	2.5896158001730116E-4
617.7414	1528.0	2654.0	-0.89748734	0.06051758	-6.542650000000011E-4	-0.0010584978749999998	2.802260845588234E-4	2.3734099310661767E-4
607.5702	1529.6859	2671.0	-0.7485354	0.03726793	0.008761878823529412	-0.0013676264705882355	5.53890813148789E-4	-1.8184035034602102E-5
596.83514	1530.0	2688.0	-0.55408436	0.021284075	0.01143829647058823	-9.402267647058822E-4	1.5743633217993048E-4	2.5141159169550192E-5
582.3731	1530.0	2704.0	-0.5751693	-0.0248616	-0.0013178087499999963	-0.0028841046875	-7.972565762867642E-4	-1.2149237017463236E-4
568.7333	1530.0	2721.0	-0.7672944	-0.05084754	-0.011301476470588238	-0.0015285847058823527	-5.872745717993084E-4	7.973646950692041E-5
554.29114	1530.4515	2738.0	-0.95410395	-0.03330112	-0.01098879705882353	0.0010321423529411765	1.839290657439464E-5	1.506310034602076E-4
542.77936	1531.0	2754.0	-0.88954145	0.0014585763	0.004035156250000005	0.00217248101875	9.389970818014709E-4	7.127116661305146E-5
530.98206	1533.3363	2771.0	-0.7415112	0.09028727	0.008707661764705877	0.0052252172764705885	2.7485326557093366E-4	1.7957272104238758E-4
513.4177	1535.2869	2787.0	-0.7753796	0.14337869	-0.0021167749999999944	0.00331821375	-6.76527297794117E-4	-1.1918772040441178E-4
498.49457	1537.1882	2804.0	-0.9249546	0.16257495	-0.008798529411764707	0.0011291917647058818	-3.930443771626301E-4	-1.2876599913494812E-4
485.26443	1539.1226	2821.0	-0.9730955	0.15017349	-0.002831817647058826	-7.294976470588237E-4	3.5098304498269885E-4	-1.0933467128027679E-4
473.45633	1542.1813	2838.0	-0.85306597	0.15703239	0.007060560588235297	4.0346470588235303E-4	5.819046020761249E-4	6.664484429065745E-5
459.59808	1546.1149	2854.0	-0.73368376	0.2062917	0.007461388124999996	0.003078706875	2.5051721047793685E-5	1.6720263556985293E-4
442.39078	1552.8436	2870.0	-0.77202934	0.3278217	-0.0023965987499999994	0.007595625	-6.161241796874997E-4	2.823073828125E-4
424.0041	1557.7769	2887.0	-1.0563796	0.42843002	-0.016726485882352947	0.005918136470588237	-8.429345371972322E-4	-9.867579584775076E-5
410.037	1563.5555	2904.0	-1.1401887	0.43135303	-0.004929947058823521	1.7194176470588257E-4	6.939140484429074E-4	-3.380114532871973E-4
397.48062	1569.3655	2920.0	-0.9568235	0.39207786	0.011460324999999993	-0.0024546981250000016	0.0010243920036764696	-1.6416499310661776E-4
382.17548	1575.2748	2937.0	-0.774266	0.3584969	0.010738676470588238	-0.0019753505882352937	-4.244991349480917E-5	2.8196913927335763E-5
366.53592	1582.0491	2953.0	-0.7852421	0.37704575	-6.860062500000028E-4	0.0011593031250000004	-7.14042670036765E-4	1.9591585707720588E-4
352.30103	1587.8495	2970.0	-0.8821841	0.40351123	-0.005702470588235292	0.0015567929411764696	-2.9508613754325235E-4	2.3381753892733487E-5
342.13687	1592.1453	2986.0	-0.83788633	0.33919019	0.002768610625000001	-0.004020065	5.294425758272058E-4	-3.4855362132352934E-4
333.5452	1595.9819	3003.0	-0.59223807	0.25017726	0.014449897647058826	-0.005236054705882352	6.871345307093426E-4	-7.152880622837366E-5
323.5	1600.0	3020.0	-0.4092451	0.18213513	0.010764292352941175	-0.004002478235294118	-2.168003114186854E-4	7.25633217993079E-5
310.43066	1604.7341	3037.0	-0.50388545	0.19660439	-0.005567079411764705	8.511329411764697E-4	-9.606689273356399E-4	2.855065397923875E-4
297.6724	1609.665	3054.0	-0.70889354	0.26396528	-0.012059299411764712	0.003962405294117649	-3.818952941176475E-4	1.8301602076124584E-4
285.4288	1614.5237	3070.0	-0.85006887	0.31073293	-0.008823458124999996	0.0029229781249999996	2.0224008042279474E-4	-6.496419806985309E-5
276.1228	1619.658	3086.0	-0.76881707	0.31053475	0.005078237499999999	-1.2386249999999516E-5	8.688559765624997E-4	-1.8346027343749995E-4
266.07986	1625.5521	3103.0	-0.59912664	0.3295648	0.009981789999999997	0.0011194147058823508	2.884442647058823E-4	6.657652681660884E-5
255.23178	1632.5122	3119.0	-0.52970856	0.38692316	0.004338630000000003	0.0035848975	-3.5269749999999964E-4	1.5409267463235306E-4
241.4624	1641.384	3136.0	-0.65722317	0.498144	-0.007500859411764704	0.0065424023529411755	-6.96440553633218E-4	1.739708737024221E-4
229.06688	1649.9442	3153.0	-0.80073845	0.5823408	-0.008442075294117649	0.004952752941176471	-5.536564013840851E-5	-9.350878892733554E-5
216.37643	1659.6863	3169.0	-0.8765268	0.6383745	-0.004736771875000004	0.0035021062499999978	2.3158146369485282E-4	-9.06654181985296E-5
207.83388	1668.1661	3186.0	-0.72456694	0.6245576	0.00893881529411765	-8.127588235294065E-4	8.044463040657443E-4	-2.538155925605532E-4
199.11221	1676.1102	3203.0	-0.5158071	0.5511859	0.012279990588235297	-0.004315982352941179	1.96539723183391E-4	-2.0607197231833958E-4
191.00095	1683.999	3219.0	-0.39628384	0.47628686	0.007470203749999998	-0.004681190000000002	-3.006116773897062E-4	-2.2825477941176408E-5
184.2051	1691.0962	3236.0	-0.34819037	0.4253015	0.002829027647058822	-0.0029991388235294106	-2.7301035899653976E-4	9.894418685121124E-5
177.01028	1699.3162	3252.0	-0.351003	0.40890926	-1.7578937499999892E-4	-0.0010245150000000001	-1.878010638786763E-4	1.2341398897058815E-4
171.5	1707.0	3269.0	-0.3574224	0.46025762	-3.7761176470588024E-4	0.0030204917647058812	-1.1871905276816548E-5	2.379415743944636E-4
165.92308	1717.1538	3285.0	-0.30271628	0.53962886	0.003419132499999998	0.004960702500000001	2.372965165441174E-4	1.2126317095588246E-4
162.04733	1725.9053	3302.0	-0.2428184	0.57979834	0.003523404705882354	0.002362910588235293	6.1336591695503375E-6	-1.5281128892733574E-4
159.55849	1733.7661	3319.0	-0.15528549	0.5551025	0.005148994705882352	-0.0014526964705882301	9.562294117647049E-5	-2.2444747404844255E-4
157.64372	1741.4252	3336.0	-0.06793742	0.47868901	0.005138121764705883	-0.00449491117647059	-6.395847750864433E-7	-1.789538062283741E-4
156.0	1748.1992	3352.0	-0.036531433	0.40839276	0.0019628741874999998	-0.004393515625	-1.9845297357536768E-4	6.3372219669118415E-6
155.0	1755.8773	3368.0	-0.019038005	0.40228114	0.0010933392500000001	-3.819762500000025E-4	-5.434593359374998E-5	2.5072121093749986E-4
155.0	1763.5311	3385.0	0.016431186	0.43178555	0.002086423	0.001735553529411767	5.841669117647058E-5	1.2456057525951584E-4
156.09439	1770.3776	3401.0	0.06645985	0.43816033	0.0031267915	3.9842374999999805E-4	6.502303125E-5	-8.357061121323556E-5
159.07439	1776.1116	3418.0	0.16787718	0.39654317	0.005965725294117646	-0.002448068235294117	1.669961055363321E-4	-1.6744070501730087E-4
162.01192	1782.0178	3435.0	0.23603988	0.34076712	0.004009570588235295	-0.00328094411764706	-1.1506792387543239E-4	-4.8992698961937836E-5
166.68501	1788.685	3451.0	0.30818832	0.33149382	0.0045092775000000005	-5.79581249999999E-4	3.1231681985294084E-5	1.6883517922794132E-4
173.52132	1796.5212	3468.0	0.4019887	0.39023694	0.005517669411764703	0.0034554776470588225	5.931717128027663E-5	2.3735640570934243E-4
182.95073	1804.1606	3485.0	0.545441	0.4692821	0.008438370588235293	0.004649715294117647	1.7180595155709348E-4	7.024927335640146E-5
192.70544	1811.9644	3501.0	0.68487334	0.5146734	0.008714521250000003	0.002836956249999998	1.7259416360294378E-5	-1.1329744025735309E-4
203.51678	1818.8135	3518.0	0.7717521	0.4851912	0.00511051529411765	-0.001734247058823527	-2.1200035034602075E-4	-2.688943122837368E-4
216.18433	1825.9441	3534.0	0.80010206	0.444505	0.0017718724999999935	-0.0025428875000000004	-2.0866517463235352E-4	-5.054002757352959E-5
231.79286	1833.3965	3551.0	0.9026885	0.41282022	0.006034496470588239	-0.0018638105882352923	2.507425865051909E-4	3.994570069204165E-5
248.08685	1840.0435	3568.0	1.0401094	0.4098328	0.008083582352941173	-1.757305882352952E-4	1.2053446366781968E-4	9.92988235294116E-5
263.30908	1847.8909	3585.0	1.1039511	0.4306577	0.0037553941176470588	0.0012249941176470575	-2.545993079584773E-4	8.239557093425604E-5
276.64032	1855.5088	3601.0	0.9983894	0.46082643	-0.006597606249999999	0.001885545625000002	-6.470625229779411E-4	4.128446920955903E-5
296.539	1863.4155	3617.0	0.99881804	0.48004395	2.678999999999876E-5	0.0012010949999999992	4.1402476562499985E-4	-4.2778164062500174E-5
319.11115	1872.1313	3634.0	1.2074925	0.51731026	0.012274968235294125	0.0021921358823529425	7.204810726643603E-4	5.82965224913496E-5
337.02982	1878.6765	3651.0	1.3216791	0.48905462	0.006716858823529413	-0.0016620964705882368	-3.2694761245674776E-4	-2.2671955017301054E-4
355.79333	1884.5381	3667.0	1.2933093	0.39109117	-0.001773112500000007	-0.0061227156250000005	-5.306232077205888E-4	-2.787886971507352E-4
378.28333	1890.3208	3684.0	1.2680203	0.31718943	-0.0014875882352941114	-0.004347161176470588	1.6795544982699737E-5	1.0444437932525958E-4
398.39832	1895.1328	3700.0	1.2415366	0.25285786	-0.00165523125	-0.004020723125	-1.0477688419118032E-5	2.0402378216911714E-5
412.77075	1899.9141	3717.0	1.1432905	0.23666945	-0.005779182352941183	-9.522594117647051E-4	-2.425853589965402E-4	1.804978654844291E-4
430.56128	1906.8049	3733.0	1.0074579	0.30321166	-0.008489537500000005	0.004158888124999999	-1.6939719669117637E-4	3.1944672104779404E-4
448.90897	1912.6362	3750.0	0.91918886	0.36804616	-0.00519229647058823	0.0038137941176470598	1.939553546712809E-4	-2.0299647491349393E-5
462.99533	1917.665	3767.0	0.9000222	0.38372222	-0.0011274505882352941	9.221211764705877E-4	2.3910858131487856E-4	-1.7009840830449835E-4
473.51804	1921.5061	3783.0	0.7958266	0.30862725	-0.0065122249999999965	-0.004693435624999999	-3.365484007352939E-4	-3.509723000919117E-4
484.32352	1923.7207	3800.0	0.60513175	0.18141165	-0.011217344117647063	-0.007483270588235295	-2.767717128027686E-4	-1.6410793901384095E-4
494.54453	1926.6362	3817.0	0.44193184	0.08194191	-0.00959999470588235	-0.005851161176470589	9.513820069204195E-5	9.600643598615919E-5
503.5	1927.0	3833.0	0.4353142	0.03335327	-4.1360250000000223E-4	-0.0030367900000000006	5.741495128676467E-4	1.7589819852941176E-4
508.65884	1929.553	3850.0	0.38600165	0.03280818	-0.0029007382352941183	-3.206411764705871E-5	-1.4630210207612447E-4	1.7674858131487892E-4
512.99286	1931.4963	3866.0	0.24984162	0.06601533	-0.008510001875	0.002075446875	-3.5057897748161756E-4	1.3171943704044117E-4
517.85004	1932.425	3883.0	0.14583834	0.069761515	-0.0061178399999999985	2.2036382352941171E-4	1.4071540441176473E-4	-1.0912253243944636E-4
521.70703	1933.0	3899.0	0.12770678	0.054719012	-0.0011332225000000012	-9.401564374999999E-4	3.1153859374999983E-4	-7.253251631433822E-5
529.0853	1935.2712	3916.0	0.25143045	0.07640903	0.007277862941176473	0.001275883411764706	4.947697318339103E-4	1.3035528525086505E-4
540.0	1936.5	3933.0	0.501615	0.07973586	0.014716738235294118	1.9569588235294135E-4	4.375808996539791E-4	-6.354044290657439E-5
536.0	1936.0	3945.0	0.501615	0.07973586	0.0	0.0	-0.0012263948529411765	-1.6307990196078447E-5
