# Supplementary material for: Finger drawing on smartphone screens enables early Parkinson’s disease detection through hybrid 1D-CNN and BiGRU deep learning architecture
Source: PLoS One. 2025 Jul 14;20(7):e0327733. doi: 10.1371/journal.pone.0327733 (PMC12258557; doi:10.1371/journal.pone.0327733)
Supplement: S2 File — (ZIP) [file pone.0327733.s002.zip › Dataset/Wavy/healthy/049_HC_WAVE_R.txt]

554.61676	148.38324	0.0	0.0	0.0	0.0	0.0	0.0	0.0
556.488	147.0	18.0	0.105009384	-0.11344483	0.005833854666666667	-0.0063024905555555556	3.24103037037037E-4	-3.5013836419753086E-4
558.40063	147.0	34.0	0.11009421	0.0050361073	3.1780162500000004E-4	0.0074050585812499995	-3.4475331510416666E-4	8.567218210503472E-4
560.2149	145.7851	52.0	0.108124055	-0.02461179	-1.0945305555555562E-4	-0.0016471054055555558	-2.3736371141975315E-5	-5.028979992669754E-4
562.1436	146.0	67.0	0.11156237	-0.006037971	2.2922099999999983E-4	0.0012382546	2.2578270370370362E-5	1.9235733370370374E-4
564.04767	146.0	87.0	0.11302895	0.009484333	7.332900000000045E-5	7.761151999999999E-4	-7.79459999999997E-6	-2.3106970000000006E-5
566.87823	145.06088	102.0	0.13074301	-8.211712E-4	0.0011809373333333327	-6.870336133333333E-4	7.384055555555548E-5	-9.754325422222221E-5
569.6006	145.0	117.0	0.16419668	-0.021346156	0.0022302446666666678	-0.00136833232	6.995382222222234E-5	-4.541991377777777E-5
573.42444	145.0	133.0	0.21727966	-0.012107661	0.00331768625	5.774059375000001E-4	6.796509895833327E-5	1.2160864109374999E-4
577.8033	145.6011	149.0	0.26794222	-2.0268335E-4	0.0031664099999999997	7.44061103125E-4	-9.454765625000025E-6	1.0415947851562498E-5
584.8434	146.0	167.0	0.36898786	0.045913592	0.005613646666666666	0.0025620152972222225	1.359575925925926E-4	1.0099745522762347E-4
592.95404	148.39081	183.0	0.48643517	0.109798215	0.007340456874999998	0.0039927889375	1.0792563802083325E-4	8.94233525173611E-5
601.2274	151.24548	199.0	0.58334607	0.1713918	0.006056931250000005	0.0038495990625000004	-8.022035156249959E-5	-8.949367187499981E-6
610.5586	154.11172	216.0	0.6424	0.21997926	0.0034737605882352897	0.002858085882352941	-1.5195121539792443E-4	-5.832430471453291E-5
619.93744	156.98749	233.0	0.656993	0.23355035	8.584117647058869E-4	7.982994117647047E-4	-1.5384404844290603E-4	-1.2116391003460212E-4
638.79083	166.59695	274.0	0.58695465	0.29103988	-0.001708252439024391	0.001402183658536585	-6.260156594464093E-5	1.4728884067606838E-5
648.438	171.37518	282.0	0.58549094	0.33430412	-1.8296375000000087E-4	0.005408030000000001	1.9066108612804877E-4	5.00730792682927E-4
656.81274	176.12509	300.0	0.5505895	0.3384651	-0.0019389688888888923	2.3116555555555759E-4	-9.755584104938286E-5	-2.8760358024691355E-4
666.1962	181.31775	316.0	0.5377492	0.3150378	-8.025187499999947E-4	-0.0014642062500000025	7.10281336805561E-5	-1.059607378472225E-4
676.88513	186.94257	332.0	0.57626444	0.32091114	0.002407202499999997	3.670837500000003E-4	2.0060757812499948E-4	1.1445562500000017E-4
685.5696	191.34174	349.0	0.58891433	0.3154261	7.441111764705913E-4	-3.2264941176470566E-4	-9.782890138408269E-5	-4.0572538927335644E-5
697.2346	197.11731	365.0	0.6512925	0.32794645	0.0038986356250000007	7.825218750000008E-4	1.971577780330881E-4	6.907320542279415E-5
707.5768	201.78839	382.0	0.67584443	0.31170604	0.0014442311764705882	-9.553182352941167E-4	-1.4437673226643603E-4	-1.0222588884083045E-4
717.18066	205.67227	398.0	0.64183015	0.27066666	-0.002125892500000004	-0.002564961250000001	-2.23132729779412E-4	-1.0060268841911776E-4
727.19214	210.09607	415.0	0.60106844	0.23845766	-0.0023977476470588206	-0.0018946470588235304	-1.599147923875392E-5	3.943024653979238E-5
739.23126	214.81339	432.0	0.6318679	0.23799622	0.0018117329411764707	-2.714352941176351E-5	2.476165051903112E-4	1.0985314878892747E-4
750.8718	220.43591	448.0	0.6968758	0.28815195	0.0040629937500000005	0.003134733124999999	1.407038005514706E-4	1.9761729090073514E-4
760.9119	228.2746	465.0	0.7060167	0.4075368	5.377000000000004E-4	0.007022638235294117	-2.073702205882353E-4	2.2870030060553637E-4
771.58405	236.05603	482.0	0.6732934	0.5081719	-0.0019249000000000007	0.005919711764705884	-1.4485882352941183E-4	-6.487802768166077E-5
781.6002	243.48016	498.0	0.6139505	0.53209394	-0.0037089312500000055	0.0014951274999999986	-1.115019531250003E-4	-2.7653651654411783E-4
790.031	250.02478000000002	515.0	0.5321199	0.4856349	-0.004813564705882352	-0.0027328847058823535	-6.49784385813145E-5	-2.4870660034602074E-4
798.4464	255.66785	531.0	0.49521992	0.39983192	-0.00230624875	-0.005362686249999998	1.56707247242647E-4	-1.643625965073528E-4
808.70746	263.1383	548.0	0.49540794	0.355985	1.1060000000000645E-5	-0.0025792305882352947	1.3631227941176475E-4	1.6373268598615903E-4
819.9153	270.61017	565.0	0.58824545	0.4023634	0.005461029999999998	0.0027281411764705876	3.2058647058823514E-4	3.1219833910034597E-4
831.8458	278.747	581.0	0.719282	0.4701874	0.008189784375000002	0.004239	1.7054714843750025E-4	9.442867647058826E-5
843.72723	286.81818	599.0	0.79659563	0.5282526	0.004295201666666668	0.0032258444444444433	-2.1636570601851854E-4	-5.6286419753086465E-5
854.6173	293.0782	615.0	0.7661781	0.48168945	-0.0019010956250000016	-0.0029101968749999964	-3.8726858072916687E-4	-3.835025824652775E-4
863.9494	300.75952	631.0	0.6481532	0.43356577	-0.007376556249999999	-0.00300773	-3.4221628906249985E-4	-6.095820312500234E-6
872.2335	307.23352	647.0	0.5232656	0.3978874	-0.007805474999999999	-0.002229898125000001	-2.6807421874999997E-5	4.861449218749995E-5
883.78284	313.85522	664.0	0.50447005	0.37354788	-0.0011056205882352937	-0.0014317364705882356	3.941090830449827E-4	4.695068555363326E-5
894.2003	321.36023	680.0	0.58544195	0.4111463	0.005060743749999999	0.0023499012500000013	3.853977711397058E-4	2.363523575367648E-4
904.77765	328.2666	698.0	0.65738153	0.43409467	0.003996643333333333	0.0012749094444444442	-5.911668981481476E-5	-5.972176697530873E-5
911.9135	334.9135	714.0	0.60284483	0.4271656	-0.0034085437499999996	-4.330668750000023E-4	-4.628241927083333E-4	-1.0674851996527791E-4
916.523	340.01538	730.0	0.37455994	0.3730194	-0.014267805625000001	-0.0033841374999999986	-6.787038671875001E-4	-1.8444191406249977E-4
922.2293	343.81952	748.0	0.20365563	0.25628936	-0.009494683888888888	-0.006485002222222221	2.6517342978395073E-4	-1.72270262345679E-4
925.5737	349.86066	764.0	0.12725836	0.23212151	-0.004774829375000001	-0.0015104906250000012	2.9499090711805544E-4	3.109069748263887E-4
929.3287	355.49298	781.0	0.11944147	0.27463406	-4.59817058823529E-4	0.002500738235294118	2.5382425389273365E-4	2.3595463884083055E-4
933.0366	361.05493	797.0	0.1722767	0.32886845	0.0033022018750000007	0.003389649374999998	2.351261833639706E-4	5.555694623161748E-5
935.921	368.68402	814.0	0.1728647	0.41665965	3.458823529411795E-5	0.0051641882352941185	-1.9221256704152252E-4	1.0438463884083063E-4
939.6003	375.20056	830.0	0.16920856	0.44681153	-2.2850875000000014E-4	0.0018844925000000012	-1.644356158088238E-5	-2.0498098345588233E-4
942.6827	383.73077	846.0	0.19110762	0.48681575	0.0013686912499999999	0.0025002637499999987	9.9825E-5	3.848570312499984E-5
945.56396	392.25574	863.0	0.17537625	0.54560745	-9.253747058823526E-4	0.0034583352941176472	-1.3494505622837369E-4	5.635714965397932E-5
947.45514	399.82062	880.0	0.14147691	0.5373854	-0.0019940788235294116	-4.836499999999989E-4	-6.286494809688582E-5	-2.318814878892733E-4
948.0	406.4527	897.0	0.07423734	0.46437982	-0.003955268823529413	-0.004294445882352942	-1.1536411764705889E-4	-2.2416446366782018E-4
946.778	411.6659	914.0	-0.048623648	0.3678429	-0.0072271169411764705	-0.005678642352941178	-1.924616539792387E-4	-8.142332179930804E-5
947.0	418.27063	930.0	-0.096090116	0.31302342	-0.0029666542500000003	-0.0034262174999999985	2.6627891819852936E-4	1.4077655330882373E-4
944.9978	425.00885	946.0	-0.14105241	0.33934197	-0.002810143374999999	0.0016449093749999998	9.781929687500073E-6	3.169454296874999E-4
943.1387	431.44543	963.0	-0.15756379	0.38066828	-9.712576470588247E-4	0.0024309594117647077	1.0816974870242203E-4	4.623823745674753E-5
940.23083	439.0766	979.0	-0.180845	0.43671513	-0.0014550756249999998	0.003502928124999999	-3.0238623621323443E-5	6.69980445772057E-5
936.68005	445.6399	996.0	-0.22480911	0.44926554	-0.0025861241176470587	7.382594117647065E-4	-6.65322642733564E-5	-1.6262757136678192E-4
932.908	451.638	1013.0	-0.26833314	0.41057375	-0.0025602370588235306	-0.0022759876470588238	1.5227681660898897E-6	-1.773086505190312E-4
929.1626	455.8374	1030.0	-0.26719955	0.31891805	6.66817647058834E-5	-0.005391511764705883	1.5452463667820084E-4	-1.8326612456747406E-4
923.09827	460.60114	1046.0	-0.32471177	0.24846867	-0.00359451375	-0.00440308625	-2.2882471966911773E-4	6.177659466911765E-5
916.3154	465.3423	1063.0	-0.39549115	0.21508917	-0.0041634929411764705	-0.0019635000000000004	-3.3469364186851196E-5	1.4350507352941177E-4
909.8002	469.0999	1079.0	-0.44957253	0.20769468	-0.0033800862500000008	-4.621556250000002E-4	4.896291819852936E-5	9.383402343750001E-5
902.10583	472.94708	1096.0	-0.5027664	0.20657304	-0.0031290511764705837	-6.597882352941054E-5	1.476676903114218E-5	2.33045177335641E-5
894.7844	476.8039	1112.0	-0.5059785	0.21802987	-2.007562500000032E-4	7.160518749999983E-4	1.8301843290441128E-4	4.8876918658088054E-5
888.79565	479.7348	1129.0	-0.4503031	0.18968274	0.0032750235294117637	-0.0016674782352941175	2.0445763408304511E-4	-1.402076535467127E-4
883.14026	481.61993	1146.0	-0.37312624	0.13969477	0.004539815294117648	-0.0029404688235294112	7.439951557093435E-5	-7.488179930795845E-5
878.54803	483.484	1163.0	-0.28139576	0.0841901	0.005395910588235294	-0.0032649805882352936	5.035854671280272E-5	-1.908892733564014E-5
874.2289	485.38556	1179.0	-0.22088203	0.0580298	0.0037821081249999992	-0.0016350187500000003	-1.0086265395220593E-4	1.0187261488970583E-4
866.883	487.27924	1196.0	-0.2799068	0.07131203	-0.0034720452941176473	7.813076470588235E-4	-4.267149070069204E-4	1.4213684688581317E-4
859.28186	489.1795	1213.0	-0.40752545	0.09942952	-0.007506979411764706	0.0016539699999999996	-2.3734906574394467E-4	5.133307958477507E-5
852.0395	490.9901	1228.0	-0.4962525	0.11325192	-0.005915136666666665	9.214933333333341E-4	1.0612284967320274E-4	-4.8831777777777696E-5
844.4992	493.75037	1245.0	-0.5360328	0.12732594	-0.002340017647058823	8.278835294117643E-4	2.103011188004613E-4	-5.506459054209992E-6
837.7285	495.81787	1262.0	-0.47882512	0.14891657	0.0033651576470588225	0.0012700370588235293	3.3559854671280263E-4	2.600903114186853E-5
831.2391	498.69025	1278.0	-0.3974829	0.17105696	0.005083888750000001	0.0013837743750000006	1.0742069393382368E-4	7.108582261029458E-6
823.17395	502.13043000000005	1295.0	-0.4100603	0.19535203	-7.398470588235303E-4	0.0014291217647058824	-3.4257269463667834E-4	2.667493512110692E-6
813.53674	505.98530000000005	1312.0	-0.50410646	0.230005	-0.005532127058823532	0.0020384099999999987	-2.8189882352941186E-4	3.584048442906567E-5
804.35846	509.3283	1332.0	-0.58710206	0.23854502	-0.004149779999999997	4.270010000000005E-4	6.911735294117677E-5	-8.057044999999992E-5
793.5677	513.7161	1345.0	-0.6701508	0.2622555	-0.0063883646153846205	0.0018238830769230752	-1.7219881656804797E-4	1.0745246745562114E-4
782.32367	517.22546	1361.0	-0.72192335	0.2560074	-0.003235784374999995	-3.9050624999999867E-4	1.970362650240391E-4	-1.3839933293269212E-4
773.2874	519.9425	1378.0	-0.68661255	0.2288674	0.00207710588235294	-0.001596470588235294	3.125229563148785E-4	-7.093907871972325E-5
762.04376	522.82605	1394.0	-0.6555037	0.18477176	0.0019443031249999979	-0.0027559774999999995	-8.30017233455888E-6	-7.246918198529409E-5
752.21783	525.7564	1411.0	-0.6283843	0.14583857	0.0015952588235294126	-0.002290187647058824	-2.0532017733563837E-5	2.7399403114186793E-5
742.918	527.6164	1427.0	-0.5752162	0.10974965	0.003323006250000003	-0.0022555575	1.0798421415441191E-4	2.164384191176514E-6
731.19025	530.54425	1444.0	-0.6043113	0.12742172	-0.0017114764705882376	0.0010395335294117638	-2.9614604238754357E-4	1.9382888408304492E-4
719.9526	533.6825	1461.0	-0.67441505	0.15621075	-0.0041237500000000015	0.0016934723529411777	-1.4189844290657435E-4	3.846698961937729E-5
708.2101	537.5966	1478.0	-0.7119868	0.20382762	-0.0022101029411764716	0.002800992352941175	1.1256747404844294E-4	6.514823529411749E-5
697.93115	541.35626	1494.0	-0.7111111	0.25028616	5.4731250000002174E-5	0.0029036587499999995	1.415521369485296E-4	6.416649816176536E-6
688.54767	545.1809	1512.0	-0.62495995	0.2664541	0.0047861749999999975	8.982188888888915E-4	2.6285798611111087E-4	-1.1141332561728379E-4
678.33636	548.8654	1529.0	-0.5528151	0.24577448	0.0042438147058823554	-0.0012164482352941199	-3.190354671280248E-5	-1.2439218377547127E-4
668.781	551.8438	1545.0	-0.5519715	0.21739942	5.2725000000003464E-5	-0.0017734412499999987	-2.61943106617647E-4	-3.481206341911743E-5
657.603	554.73285	1561.0	-0.59203637	0.17905329	-0.002504054375000002	-0.0023966331250000004	-1.5979871093750033E-4	-3.89494921875001E-5
647.1734	558.2755	1577.0	-0.6425325	0.16570385	-0.0031560081249999983	-8.343399999999994E-4	-4.0747109374999774E-5	9.764332031250006E-5
637.5	562.0	1595.0	-0.646027	0.1912922	-1.9413888888889262E-4	0.001421574999999999	1.6454829089506144E-4	1.25328611111111E-4
627.82465	564.8701	1610.0	-0.5967884	0.19584192	0.003282573333333335	3.0331466666666713E-4	2.3178081481481515E-4	-7.455068888888877E-5
618.4791	568.3042	1627.0	-0.55808777	0.21992563	0.002276507647058824	0.0014166888235294123	-5.918033448673593E-5	6.549259746251443E-5
609.04755	573.381	1644.0	-0.53068507	0.25482008	0.0016119235294117648	0.0020526147058823525	-3.9093183391003494E-5	3.7407404844290595E-5
599.6423	578.17883	1660.0	-0.5433243	0.28379703	-7.899518750000001E-4	0.001811059375	-1.501172127757353E-4	-1.5097208180147025E-5
588.01196	582.7109	1677.0	-0.6117225	0.31971458	-0.004023423529411763	0.0021127970588235307	-1.902042149653978E-4	1.7749275519031213E-5
573.6291	587.5927	1694.0	-0.7662089	0.32132646	-0.009087435294117648	9.481647058823262E-5	-2.9788304498269913E-4	-1.187047404844293E-4
559.83716	591.93604	1710.0	-0.92111325	0.29253086	-0.009681521875000001	-0.0017997249999999985	-3.713041130514708E-5	-1.1840884191176445E-4
546.8367	597.05444	1727.0	-0.9643694	0.28763437	-0.002544479411764709	-2.8802882352941357E-4	4.1982602724913485E-4	8.89233044982697E-5
535.3109	600.89636	1743.0	-0.84222025	0.2678941	0.0076343218750000025	-0.0012337668749999968	6.361750804227944E-4	-5.910862821691145E-5
523.04614	606.8374	1760.0	-0.7194714	0.2964432	0.007220520588235295	0.0016793588235294115	-2.4341252162629857E-5	1.7136033520761225E-4
509.7569	611.5328	1777.0	-0.69558984	0.30201256	0.0014047976470588216	3.2760941176470396E-4	-3.42101349480969E-4	-7.951467128027691E-5
497.46454	615.17847	1793.0	-0.7403102	0.27288583	-0.002795022500000001	-0.0018204206249999993	-2.624887591911764E-4	-1.3425187729779395E-4
486.14432	617.97595	1810.0	-0.74826676	0.21991988	-4.680329411764707E-4	-0.0031156441176470578	1.368817387543253E-4	-7.618961721453285E-5
475.78854	620.8423	1826.0	-0.67774016	0.14969859	0.0044079125	-0.004388830625000001	3.0474659007352937E-4	-7.957415670955897E-5
465.80936	625.09534	1843.0	-0.5670657	0.13341723	0.006510262352941178	-9.577270588235291E-4	1.2366763840830462E-4	2.0182962153979247E-4
454.8652	629.1814	1860.0	-0.5499311	0.21022713	0.0010079176470588235	0.004518229411764707	-3.236673356401385E-4	3.221150865051903E-4
442.22324	633.9256	1876.0	-0.65704	0.2850924	-0.006694306249999997	0.004679079375000001	-4.813889935661763E-4	1.0053122702205865E-5
432.13126	637.7475	1893.0	-0.70707625	0.30032542	-0.002943308823529412	8.960599999999992E-4	2.2064690743944616E-4	-2.2253055147058832E-4
421.48962	642.5035	1909.0	-0.6813456	0.29217127	0.0016081656249999979	-5.096343750000017E-4	2.844671530330881E-4	-8.785589843750006E-5
412.29553	646.2818	1926.0	-0.5998491	0.25003794	0.004793911764705881	-0.0024784311764705865	1.8739683174740488E-4	-1.1581157655709323E-4
402.97208	651.01117	1942.0	-0.52693737	0.25996888	0.004556983125000004	6.2068375E-4	-1.4808039981617299E-5	1.9369468290441166E-4
391.6791	656.66046	1959.0	-0.5562263	0.28806612	-0.001722878235294117	0.00165277882352941	-3.6940360942906594E-4	6.071147491349471E-5
380.2354	662.38226	1978.0	-0.6639087	0.3464297	-0.0056674947368421085	0.003071767368421054	-2.0761139481831532E-4	7.468360762587601E-5
368.88373	668.0581	1994.0	-0.71502036	0.37795207	-0.00319447875	0.001970148124999998	1.5456349917763177E-4	-6.885120271381601E-5
357.56622	673.7169	2009.0	-0.73942524	0.3785049	-0.0016269919999999975	3.685533333333361E-5	1.0449911666666685E-4	-1.2888618611111096E-4
346.73648	678.9054	2026.0	-0.70184135	0.34934634	0.0022108170588235267	-0.001715209411764706	2.2575347404844262E-4	-1.0306263206459056E-4
337.32272	682.6709	2042.0	-0.61491346	0.2764188	0.0054329931250000005	-0.004557971249999997	2.013860041360296E-4	-1.776726148897057E-4
326.33292	687.5557	2058.0	-0.5822666	0.24512137	0.0020404287500000035	-0.001956089375000001	-2.1203527343749981E-4	1.6261761718749978E-4
316.56213	692.1752	2075.0	-0.5855955	0.24299788	-1.958176470588282E-4	-1.2491117647058856E-4	-1.3154390570934303E-4	1.0771636461937721E-4
306.08936	696.96423	2092.0	-0.6082459	0.26167586	-0.001332376470588233	0.001098704705882352	-6.685640138408264E-5	7.197740484429061E-5
296.59824	701.7607	2108.0	-0.61094123	0.29158705	-1.6845812499999974E-4	0.001869449375000002	7.274489659926458E-5	4.817154181985313E-5
289.04013	706.4799	2125.0	-0.53222936	0.29444742	0.004630110000000001	1.6825705882352946E-4	2.8226871323529414E-4	-1.0007013624567485E-4
280.45657	711.2717	2141.0	-0.45060998	0.2841267	0.005101211249999998	-6.450450000000003E-4	2.9443828124999817E-5	-5.0831378676470614E-5
272.85696	716.6073	2158.0	-0.4275754	0.29633445	0.0013549752941176487	7.181029411764716E-4	-2.2036682093425582E-4	8.01851730103807E-5
265.35168	722.2362	2175.0	-0.4143639	0.32646286	7.771470588235287E-4	0.0017722594117647057	-3.3989896193771764E-5	6.200920415224906E-5
255.39416999999997	726.8029	2192.0	-0.48089594	0.3191285	-0.0039136494117647065	-4.3143294117647295E-4	-2.7592920415224915E-4	-1.296289619377164E-4
244.99863	733.6008	2209.0	-0.60058147	0.36306092	-0.007040325294117643	0.0025842600000000014	-1.8392211072664331E-4	1.7739370242214554E-4
234.56548	739.26074	2224.0	-0.67489934	0.37532565	-0.004954524666666667	8.176486666666668E-4	1.3905337516339835E-4	-1.1777408888888898E-4
225.46591	744.72046	2241.0	-0.68270856	0.36607286	-4.5936588235294477E-4	-5.44281764705883E-4	2.6442110495963076E-4	-8.011355478662057E-5
217.71762	749.6412	2257.0	-0.566038	0.34066847	0.007291909999999999	-0.001587774375	4.8445474264705897E-4	-6.521828814338231E-5
211.11006	753.44495	2275.0	-0.4003368	0.25848335	0.009205622222222225	-0.00456584	1.0631734567901257E-4	-1.6544809027777777E-4
205.8345	756.1655	2291.0	-0.3017026	0.16527934	0.0061646375	-0.005825250625	-1.9006154513888905E-4	-7.871316406250003E-5
200.5	760.0	2308.0	-0.23731682	0.1432738	0.0037873988235294104	-0.0012944435294117641	-1.3983756920415234E-4	2.6651806444636685E-4
196.28462	765.0731	2325.0	-0.21250142	0.19594546	0.0014597294117647069	0.0030983329411764693	-1.369217301038061E-4	2.5839861591695493E-4
189.23717	769.7628	2341.0	-0.28082272	0.27160132	-0.004270081250000002	0.0047284912499999995	-3.581131663602943E-4	1.0188489430147063E-4
183.59981	775.53357	2360.0	-0.34071344	0.3509102	-0.0031521431578947342	0.00417415157894737	5.883884695290882E-5	-2.91757721606647E-5
176.96814	781.03186	2376.0	-0.4024788	0.39101967	-0.003860335000000003	0.0025068418749999988	-4.4261990131579294E-5	-1.0420685649671071E-4
170.44267	785.66797	2391.0	-0.41181856	0.358485	-6.22650666666665E-4	-0.0021689779999999994	2.1584562222222252E-4	-3.117213249999999E-4
166.44678	790.5532	2407.0	-0.35824543	0.320431	0.0033483206250000015	-0.0023783749999999985	2.4818570572916667E-4	-1.308731249999995E-5
162.68958	795.3104	2424.0	-0.2438815	0.28417876	0.006727289999999999	-0.0021324847058823556	1.9876290441176453E-4	1.4464134948096642E-5
160.47313	799.0537	2440.0	-0.13831563	0.23498711	0.006597866875	-0.0030744781249999985	-8.08894531249989E-6	-5.887458869485268E-5
160.0	802.83704	2457.0	-0.01761553	0.21411471	0.00710000588235294	-0.0012277882352941167	2.953758866781999E-5	1.0862881704152246E-4
160.0	805.29846	2473.0	0.0664659	0.17041814	0.005255089375	-0.002731035625000001	-1.1530728170955877E-4	-9.395296185661778E-5
160.0	807.15283	2490.0	0.0867369	0.10499581	0.001192411764705883	-0.0038483723529411764	-2.3898103589965394E-4	-6.572568987889266E-5
160.0	810.03503	2507.0	0.08091258	0.098099776	-3.4260705882352985E-4	-4.056490588235291E-4	-9.029522491349487E-5	2.025131349480969E-4
161.0	811.95374	2524.0	0.06763898	0.095168956	-7.807999999999998E-4	-1.7240117647058828E-4	-2.577605536332176E-5	1.372046366782005E-5
162.0	815.6023	2540.0	0.06841513	0.1384073	4.85093750000002E-5	0.0027023965000000007	5.18318359375E-5	1.796748547794118E-4
163.73718	819.47437	2556.0	0.097496875	0.2189845	0.0018176090624999995	0.005036074999999999	1.1056873046874996E-4	1.458549062499999E-4
164.60814	822.60815	2573.0	0.102360904	0.24789083	2.861193529411768E-4	0.0017003723529411768	-9.00876299740484E-5	-1.9621780276816604E-4
165.0	825.9723	2589.0	0.07029714	0.23431876	-0.0020039852500000005	-8.482543750000012E-4	-1.4313153768382358E-4	-1.5928917049632361E-4
165.0	829.7141	2607.0	0.016341357	0.22557223	-0.0029975435	-4.859183333333319E-4	-5.5197680555555514E-5	2.012978009259274E-5
165.0	832.51404	2623.0	-0.02240448	0.18277119	-0.0024216148125000003	-0.0026750650000000008	3.599554296874997E-5	-1.368216666666668E-4
166.09248	835.18494	2640.0	-0.010384101	0.16794635	7.070811176470589E-4	-8.720494117647063E-4	1.8404093706747408E-4	1.0605974048442909E-4
168.04842	838.04846	2656.0	0.06645774	0.16400333	0.0048026150625	-2.4643874999999947E-4	2.559708715533088E-4	3.9100666360294175E-5
169.88971	840.7794	2673.0	0.13995324	0.14853814	0.004323264705882353	-9.097170588235288E-4	-2.8197079801038046E-5	-3.901637110726643E-5
172.76326	844.5265	2689.0	0.20168754	0.1869722	0.0038583937499999995	0.0024021287499999995	-2.9054434742647084E-5	2.0699036305147053E-4
177.3352	847.3352	2706.0	0.26184288	0.20532846	0.003538549411764706	0.0010797799999999992	-1.8814372837370213E-5	-7.778522058823532E-5
181.60464	851.0697	2722.0	0.2969004	0.21733959	0.0021910950000000005	7.506956250000005E-4	-8.421590073529408E-5	-2.0567773437499913E-5
187.18181	854.78784	2739.0	0.3511061	0.22895242	0.003188570588235292	6.831076470588229E-4	5.867503460207597E-5	-3.9757634083045655E-6
191.99074	857.6605	2755.0	0.36476344	0.2077607	8.535837500000011E-4	-0.0013244824999999998	-1.4593667738970568E-4	-1.2547438419117642E-4
196.5553	860.18506	2772.0	0.3289283	0.18087202	-0.0021079494117647053	-0.0015816870588235294	-1.7420783304498272E-4	-1.5129679930795857E-5
201.1657	864.1105	2788.0	0.29207775	0.18871604	-0.002303159374999999	4.902512500000004E-4	-1.2200622702205851E-5	1.2949614430147062E-4
206.91275	867.9418	2805.0	0.3076806	0.2037035	9.17814705882353E-4	8.816152941176475E-4	1.894690635813148E-4	2.3021414359861593E-5
213.32587	871.66296	2822.0	0.3533297	0.24035217	0.0026852411764705882	0.0021558041176470586	1.0396626297577855E-4	7.495228373702419E-5
221.56013	877.84814	2839.0	0.4529078	0.30110607	0.005857535294117647	0.0035737588235294116	1.8660553633217995E-4	8.340910034602076E-5
230.02275	883.8136	2856.0	0.5489517	0.38642427	0.005649641176470589	0.005018717647058824	-1.222906574394459E-5	8.499757785467131E-5
238.0	891.0	2872.0	0.5789171	0.4451319	0.001872837499999995	0.0036692268750000007	-2.3605022977941215E-4	-8.434317325367645E-5
244.69623	896.2722	2888.0	0.49787587	0.4356406	-0.005065076874999998	-5.932062500000022E-4	-4.3361964843749955E-4	-2.664020703125002E-4
252.16116	901.87085	2905.0	0.4422547	0.38619366	-0.0032718335294117645	-0.0029086435294117642	1.0548490268166078E-4	-1.3620219290657424E-4
258.67337	907.505	2922.0	0.38706085	0.32867458	-0.0032466970588235287	-0.0033834752941176473	1.4786159169550433E-6	-2.793128027681665E-5
268.21198	915.16956	2938.0	0.466738	0.38185737	0.004979821874999998	0.0033239243749999987	5.141574333639705E-4	4.192124793198529E-4
277.53967	920.72375	2955.0	0.564765	0.39853638	0.005766294117647057	9.811182352941206E-4	4.62630730968858E-5	-1.3781212586505166E-4
286.99478	927.39685	2971.0	0.624052	0.4194213	0.0037054375000000056	0.0013053074999999983	-1.288035386029407E-4	2.026182904411736E-5
295.41922	933.0515	2988.0	0.6056954	0.3798911	-0.0010798000000000034	-0.002325305882352942	-2.814845588235299E-4	-2.1356549307958474E-4
304.33044	938.7478	3004.0	0.558102	0.3351969	-0.0029745875000000005	-0.0027933874999999976	-1.1842421874999982E-4	-2.9255101102940964E-5
311.82916	942.3718	3022.0	0.47856408	0.26283962	-0.004418773333333332	-0.00401984888888889	-8.02325462962962E-5	-6.813674382716069E-5
319.59177	945.39795	3037.0	0.4422184	0.19942531	-0.0024230453333333327	-0.004227620666666667	1.330485333333333E-4	-1.3851451851851794E-5
326.91415	949.45703	3054.0	0.41902453	0.14854029	-0.0013643452941176474	-0.0029932364705882353	6.22764728950403E-5	7.261083506343715E-5
334.53275	953.26636	3072.0	0.4231873	0.1645953	2.3126499999999903E-4	8.919450000000004E-4	8.864501633986924E-5	2.1584341503267976E-4
341.92822	956.9641	3090.0	0.4319901	0.19569741	4.890444444444445E-4	0.0017278949999999993	1.4321080246913634E-5	4.64416666666666E-5
351.41217	960.7649	3104.0	0.4944158	0.23709352	0.0044589785714285735	0.002956865000000001	2.835667233560092E-4	8.778357142857154E-5
361.0038	963.751	3120.0	0.58014953	0.22455893	0.0053583581250000005	-7.834118750000008E-4	5.621122209821419E-5	-2.337673046875001E-4
368.92346	966.28235	3137.0	0.59463567	0.16082856	8.521258823529368E-4	-0.003748845294117646	-2.65072484861592E-4	-1.7443725994809676E-4
376.57098	968.51416	3154.0	0.51578104	0.12654145	-0.004638507647058819	-0.0020168888235294123	-3.2297844290657385E-4	1.0187979238754314E-4
384.60114	970.40027	3172.0	0.4545612	0.09254577	-0.0034011022222222237	-0.0018886488888888889	6.874474582425529E-5	7.124440813362414E-6
393.72397	973.6896	3187.0	0.44915715	0.11169277	-3.6026999999999956E-4	0.0012764666666666665	2.027221481481483E-4	2.110077037037037E-4
402.93802	976.1876	3203.0	0.5276219	0.15884249	0.004904046874999998	0.0029468575000000004	3.2901980468749985E-4	1.0439942708333337E-4
412.43143	980.0863	3220.0	0.5993363	0.214982	0.004218494117647063	0.003302324117647059	-4.032663278546679E-5	2.0909801038062266E-5
421.5723	983.8574	3237.0	0.5975677	0.2506445	-1.040352941176476E-4	0.002097794117647058	-2.5426643598615946E-4	-7.0854705882353E-5
432.10632	988.6426	3253.0	0.62427944	0.27992994	0.001669483749999999	0.0018303399999999997	1.108449402573529E-4	-1.6715882352941137E-5
443.19595	993.3987	3270.0	0.6505802	0.3023942	0.0015471035294117668	0.0013214270588235303	-7.1988365051901294E-6	-2.9936055363321735E-5
454.54892	998.7744	3287.0	0.7052359	0.33473352	0.0032150411764705865	0.001902312941176471	9.81139792387541E-5	3.41697577854671E-5
466.19113	1003.91174	3304.0	0.73501706	0.35015386	0.001751832941176469	9.070788235294104E-4	-8.607107266435985E-5	-5.854318339100356E-5
479.4645	1007.7041	3320.0	0.7741099	0.2984361	0.002443302500000001	-0.00323236	4.321684742647075E-5	-2.5871492647058813E-4
491.37863	1012.4595999999999	3337.0	0.79139125	0.26882502	0.0010165499999999984	-0.001741828235294115	-8.392661764705898E-5	8.767833910034617E-5
503.5158	1018.2579000000001	3357.0	0.7785325	0.28502968	-6.429375000000015E-4	8.102329999999991E-4	-8.2974375E-5	1.276030617647057E-4
516.2354	1023.0785000000001	3374.0	0.7653555	0.30261055	-7.751176470588232E-4	0.00103416882352941	-7.775302768165981E-6	1.3172695501730057E-5
526.28406	1026.7614	3389.0	0.68098056	0.29184225	-0.005624996000000001	-7.178866666666635E-4	-3.233252235294119E-4	-1.1680369934640491E-4
539.4277	1031.3262	3406.0	0.6673103	0.24926871	-8.041329411764667E-4	-0.0025043258823529424	2.8358017993079614E-4	-1.050846597462517E-4
552.7207	1035.3488	3419.0	0.74774367	0.2226352	0.006187182307692303	-0.002048731538461538	5.377934806822131E-4	3.504571876087725E-5
565.5	1039.0	3437.0	0.8123458	0.21458273	0.003589007222222224	-4.4735944444444477E-4	-1.443430603038933E-4	8.896511633428296E-5
578.4634	1042.9895	3453.0	0.8227417	0.22787055	6.497437500000008E-4	8.304887500000004E-4	-1.8370396701388895E-4	7.986551215277782E-5
588.8278	1046.6093	3469.0	0.74892145	0.21977116	-0.004613765625000002	-5.062118750000007E-4	-3.289693359375002E-4	-8.354378906250007E-5
602.4141	1052.6061	3487.0	0.7064001	0.2680064	-0.002362297222222223	0.0026797355555555546	1.2508157793209883E-4	1.7699707947530863E-4
614.4672	1058.2336	3503.0	0.7289979	0.3478953	0.0014123625	0.0049930562500000025	2.3591623263888894E-4	1.44582543402778E-4
626.9587	1064.9794	3519.0	0.7583281	0.4218836	0.0018331374999999983	0.00462426875	2.629843749999989E-5	-2.304921875000013E-5
636.93225	1071.2882	3536.0	0.6881688	0.44015095	-0.004127017647058819	0.0010745499999999977	-3.5059736159169513E-4	-2.088069852941178E-4
648.566	1077.283	3552.0	0.6422336	0.42039615	-0.002870950000000004	-0.0012346749999999976	7.850422794117594E-5	-1.4432656249999972E-4
659.45	1082.2715	3569.0	0.59971166	0.35587662	-0.002501290588235293	-0.003795266470588238	2.1744671280277113E-5	-1.506230276816612E-4
671.6663	1087.5713	3585.0	0.66429466	0.29889497	0.0040364375000000036	-0.0035613531249999997	4.0860800551470607E-4	1.461958409926489E-5
683.4308	1093.2155	3602.0	0.72879595	0.290288	0.003794193529411761	-5.062923529411759E-4	-1.4249645328720156E-5	1.797094571799308E-4
696.122	1097.9094	3618.0	0.76385313	0.28060094	0.0021910737500000013	-6.054412499999981E-4	-1.0019498621323497E-4	-6.196806066176385E-6
707.1111	1101.3704	3635.0	0.7332689	0.25364113	-0.001799072352941176	-0.0015858711764705899	-2.3471447664359866E-4	-5.767234861591716E-5
716.3223	1105.1289	3652.0	0.6433068	0.21696652	-0.00529188823529412	-0.00215733	-2.0545975778546728E-4	-3.3615224913494705E-5
726.7062	1107.951	3669.0	0.56597215	0.16471578	-0.004549097058823526	-0.00307357294117647	4.369359861591728E-5	-5.38966435986159E-5
736.88336	1112.6278	3685.0	0.548276	0.18210967	-0.0011060093750000013	0.0010871181249999997	2.151929802389703E-4	2.6004319163602937E-4
748.3004	1117.4335	3702.0	0.60008407	0.2499161	0.003047533529411764	0.003988613529411765	2.443260532006921E-4	1.706762002595156E-4
758.542	1122.771	3718.0	0.6642093	0.31751996	0.004007826875000002	0.004225241249999999	6.001833409926489E-5	1.4789232536764662E-5
768.4906	1128.4944	3735.0	0.6524862	0.3660015	-6.89594117647058E-4	0.0028518552941176464	-2.763188819204153E-4	-8.078740916955017E-5
776.5166	1134.1375	3753.0	0.55270255	0.38297486	-0.005543536111111112	9.42964444444444E-4	-2.6966344408133633E-4	-1.0604949164851124E-4
786.4225	1139.8535	3772.0	0.50861496	0.36542392	-0.002320399473684214	-9.237336842105242E-4	1.6963877039088935E-4	-9.824726992920885E-5
794.8257	1144.3303	3787.0	0.47667837	0.33100975	-0.0021291059999999956	-0.0022942780000000016	1.2752898245614568E-5	-9.136962105263183E-5
803.11475	1150.0688	3804.0	0.48528385	0.30785918	5.062047058823529E-4	-0.0013617982352941167	1.5501827681660874E-4	5.4851750865052054E-5
811.6098	1155.7659	3818.0	0.49698088	0.3145564	8.355021428571427E-4	4.783728571428574E-4	2.352124549819927E-5	1.3144079231692672E-4
820.962	1160.5848	3835.0	0.53146064	0.32443154	0.0020282211764705896	5.808905882352944E-4	7.015994315373217E-5	6.030454770143351E-6
830.21814	1165.9309	3852.0	0.55613434	0.31708953	0.0014513941176470535	-4.3188294117647115E-4	-3.393100346020801E-5	-5.957491349480974E-5
838.11774	1170.0588	3869.0	0.5504117	0.28672427	-3.3662588235294126E-4	-0.0017861917647058827	-1.0517764705882322E-4	-7.96652249134948E-5
845.5708	1173.7854	3885.0	0.48624772	0.22450465	-0.004010248749999997	-0.00388872625	-2.29601429227941E-4	-1.3140840533088234E-4
851.9463	1176.3154	3901.0	0.40704	0.1712269	-0.004950482499999999	-0.003329859375000001	-5.876460937500011E-5	3.4929179687499964E-5
857.55743	1180.3716	3917.0	0.31687036	0.1605194	-0.0056356025	-6.692187499999988E-4	-4.2820000000000054E-5	1.6629003906250012E-4
862.1103	1183.1102	3934.0	0.2555079	0.14602661	-0.003609556470588236	-8.525170588235297E-4	1.19179178200692E-4	-1.0782253460207701E-5
867.8014	1186.8676	3950.0	0.24215111	0.18290232	-8.347993750000005E-4	0.0023047318750000004	1.734223184742647E-4	1.9732805836397064E-4
874.40356	1191.7018	3967.0	0.2879687	0.24826868	0.0026951523529411777	0.003845079999999999	2.0764421929065754E-4	9.060871323529404E-5
881.1318	1197.1318	3984.0	0.39180782	0.31968862	0.0061081835294117615	0.00420117294117647	2.0076653979238728E-4	2.0946643598615922E-5
888.4054	1202.8041	4000.0	0.45629972	0.3706585	0.004030743750000003	0.0031856175000000014	-1.298399862132349E-4	-6.347221507352926E-5
896.0	1208.5	4017.0	0.49381974	0.3953007	0.0022070599999999994	0.0014495411764705885	-1.0727551470588256E-4	-1.0212213667820076E-4
902.3986	1214.049	4035.0	0.44925597	0.37461898	-0.002475765	-0.0011489844444444453	-2.601569444444444E-4	-1.4436253449527964E-4
907.64935	1218.6494	4053.0	0.3787976	0.32166907	-0.0039143538888888885	-0.0029416616666666662	-7.992160493827158E-5	-9.959317901234562E-5
913.2968	1224.2968	4074.0	0.32564124	0.306905	-0.002531255238095239	-7.030509523809533E-4	6.586184051398331E-5	1.0660051020408157E-4
918.0197	1229.0592	4089.0	0.26547337	0.29240733	-0.004011191333333334	-9.665113333333309E-4	-9.866240634920633E-5	-1.7564025396825173E-5
920.76764	1233.7677	4105.0	0.19856006	0.29258803	-0.0041820818749999985	1.1293749999998631E-5	-1.0680658854166536E-5	6.111281770833309E-5
924.78625	1237.5725	4119.0	0.17739408	0.26288217	-0.0015118557142857144	-0.002121847142857141	1.907304400510203E-4	-1.5236720663265284E-4
929.3337	1241.3337	4133.0	0.19150355	0.21310008	0.0010078192857142846	-0.0035558635714285735	1.7997678571428564E-4	-1.0242974489795945E-4
932.1273	1245.691	4150.0	0.19274253	0.19896612	7.288117647058827E-5	-8.31409411764706E-4	-5.499635936727625E-5	1.602620093919922E-4
935.8789	1249.8789	4166.0	0.20480794	0.23070796	7.540881249999999E-4	0.0019838649999999996	4.257543428308823E-5	1.759546507352941E-4
937.3714	1255.1141	4183.0	0.15561546	0.2746571	-0.002893675294117646	0.0025852435294117645	-2.1457431877162624E-4	3.537520761245676E-5
939.1809	1258.3618	4200.0	0.083954096	0.2729331	-0.004215374352941177	-1.0141176470588254E-4	-7.77470034602077E-5	-1.5803854671280276E-4
940.0	1262.2092	4216.0	0.037972726	0.2413546	-0.0028738356250000005	-0.001973656249999999	8.384617049632354E-5	-1.1701528033088226E-4
940.97565	1264.9756	4233.0	0.011538769	0.19595239	-0.0015549386470588235	-0.0026707182352941174	7.75821751730104E-5	-4.100364619377168E-5
941.0	1269.565	4249.0	-0.012280454	0.18709971	-0.0014887014375	-5.532925000000001E-4	4.139825597426465E-6	1.3233910845588233E-4
940.0	1274.3098	4266.0	-0.04806508	0.23445676	-0.002104978	0.002785708823529411	-3.62515625E-5	1.964118425605536E-4
939.35266	1281.5894	4283.0	-0.07813282	0.3654138	-0.0017686905882352943	0.007703355294117649	1.9781612456747392E-5	2.892733217993081E-4
937.4732	1289.107	4299.0	-0.11311434	0.4881398	-0.0021863449999999993	0.007670375	-2.610340073529406E-5	-2.06126838235305E-6
934.134	1296.732	4316.0	-0.18201959	0.55239207	-0.004053250000000001	0.003779545294117647	-1.0981794117647071E-4	-2.2887233564013843E-4
931.4682	1301.7977	4332.0	-0.21251978	0.4700042	-0.001906261874999999	-0.005149241875000002	1.3418675781250015E-4	-5.580491980698531E-4
928.8645	1305.271	4353.0	-0.2295943	0.31034896	-8.130723809523814E-4	-0.007602630476190475	5.205664257369607E-5	-1.1682802862811777E-4
925.95917	1309.0409	4372.0	-0.20850831	0.16869925	0.001109788947368421	-0.007455247894736843	1.0120322780635802E-4	7.756977971243808E-6
924.094	1311.812	4390.0	-0.15858677	0.09501919	0.0027734188888888897	-0.004093336666666666	9.242388564002604E-5	1.8677284600389872E-4
921.3421	1314.658	4406.0	-0.12455948	0.092677794	0.0021267056249999992	-1.463372500000006E-4	-4.0419578993055656E-5	2.466874635416666E-4
917.59784	1318.4021	4423.0	-0.16865459	0.15500687	-0.0025938299999999997	0.0036664162352941176	-2.7767856617647057E-4	2.2427961678200695E-4
913.8366	1322.7451	4436.0	-0.22946806	0.21742858	-0.004677959230769232	0.004801670000000002	-1.6031763313609476E-4	8.73272126696834E-5
908.5956	1327.4044	4452.0	-0.29654545	0.28317237	-0.004192336874999999	0.004108986875	3.0351397235577028E-5	-4.329269531250013E-5
902.96356	1331.6909	4466.0	-0.36748546	0.316082	-0.005067143571428572	0.0023506878571428547	-6.24861926020409E-5	-1.2559278698979608E-4
897.18726	1336.5419	4482.0	-0.391875	0.31652004	-0.0015243462499999992	2.7377500000001775E-5	2.2142483258928578E-4	-1.452068973214283E-4
889.5129	1340.2435	4498.0	-0.4494007	0.26855573	-0.003595356250000001	-0.0029977693750000006	-1.294381250000001E-4	-1.8907167968750015E-4
883.007	1343.9965	4515.0	-0.46790382	0.22590047	-0.001088418823529414	-0.002509132941176471	1.474669074394463E-4	2.8743319636678225E-5
878.2713	1347.7288	4534.0	-0.4116226	0.20293239	0.002962169473684212	-0.0012088463157894737	2.131888577480856E-4	6.8436138178263E-5
873.44653	1352.3302	4551.0	-0.3224124	0.21732225	0.005247658823529413	8.464623529411767E-4	1.3444054999089418E-4	1.2090050992533237E-4
869.04803	1356.9519	4565.0	-0.22618191	0.26318964	0.006873606428571427	0.0032762421428571436	1.1613911464585814E-4	1.7355569927971192E-4
863.3405	1361.1063	4581.0	-0.23169799	0.29293004	-3.447549999999987E-4	0.001858775	-4.511475892857141E-4	-8.859169642857147E-5
857.7291	1364.8473	4598.0	-0.30729815	0.26724494	-0.004447068235294118	-0.0015108882352941186	-2.4131254325259524E-4	-1.982154844290658E-4
852.1179	1368.588	4615.0	-0.36008713	0.2307153	-0.003105234117647058	-0.002148802352941175	7.893141868512115E-5	-3.752435986159156E-5
844.11615	1372.4419	4631.0	-0.4299983	0.20413895	-0.004369448125000001	-0.001661021875	-7.901337545955896E-5	3.0486279871323442E-5
836.76	1375.12	4649.0	-0.47772187	0.17790908	-0.002651309444444444	-0.0014572150000000009	9.545214891975319E-5	1.1322604166666614E-5
830.1597	1377.8936	4664.0	-0.4867352	0.15856223	-6.008886666666657E-4	-0.0012897899999999999	1.3669471851851856E-4	1.1161666666666733E-5
821.9182	1380.6327	4681.0	-0.48353568	0.14135435	1.882070588235268E-4	-0.0010122282352941182	4.641739561707015E-5	1.6327162629757746E-5
814.8191	1382.7269	4697.0	-0.47116238	0.13068902	7.73331250000002E-4	-6.66583125E-4	3.65702619485297E-5	2.1602819393382383E-5
807.60626	1385.1969	4716.0	-0.4384384	0.123425424	0.0017223147368421044	-3.8229452631578857E-4	4.9946499307479076E-5	1.4962557825484814E-5
800.46954	1387.5061	4732.0	-0.42950347	0.13222593	5.584331250000005E-4	5.500316249999991E-4	-7.27426007401315E-5	5.8270384457236726E-5
792.539	1389.3652	4749.0	-0.44660676	0.11845745	-0.0010060758823529409	-8.099105882352933E-4	-9.202994160899655E-5	-7.999660077854662E-5
781.6693	1393.5322	4765.0	-0.54253834	0.16895562	-0.005995723750000001	0.0031561356249999997	-3.1185299172794125E-4	2.478778883272058E-4
772.0955	1395.1809	4780.0	-0.63872254	0.174226	-0.006412279999999996	3.5135866666666606E-4	-2.7770416666666325E-5	-1.869851305555556E-4
764.8716	1398.0642	4797.0	-0.5891497	0.1628894	0.002916049411764703	-6.668588235294119E-4	5.487252595155705E-4	-5.9895146482122224E-5
757.2514	1399.9371	4814.0	-0.5020314	0.14891979	0.00512460588235294	-8.217417647058819E-4	1.2991508650519039E-4	-9.11076124567471E-6
748.77655	1402.8059	4831.0	-0.4324099	0.13741322	0.004095382352941177	-6.768570588235291E-4	-6.0542560553633104E-5	8.522629757785463E-6
741.17865	1406.4106	4847.0	-0.42293495	0.16886337	5.921843750000023E-4	0.0019656343750000006	-2.1894987362132342E-4	1.651557146139706E-4
730.70294	1410.099	4863.0	-0.52264166	0.23200263	-0.006231669375000002	0.003946203749999998	-4.2649085937500027E-4	1.2378558593749986E-4
719.1088	1415.4456	4880.0	-0.66353536	0.2874573	-0.008287864705882353	0.0032620394117647083	-1.2095266652249126E-4	-4.024496107266413E-5
710.1152	1417.7539	4896.0	-0.68364227	0.27227	-0.0012566818749999986	-9.492062500000009E-4	4.3944892693014717E-4	-2.6320285386029435E-4
699.96674	1419.2067	4913.0	-0.67474097	0.17464136	5.236058823529413E-4	-0.005742861176470589	1.0472280925605529E-4	-2.819797015570934E-4
692.49414	1423.2529	4931.0	-0.5588792	0.14511411	0.006436764999999999	-0.001640402777777778	3.28508839869281E-4	2.2791435548293396E-4
684.9502	1426.0249	4946.0	-0.42531207	0.14497067	0.008904475333333335	-9.562666666666312E-6	1.6451402222222243E-4	1.087226740740741E-4
677.6153	1430.5386	4963.0	-0.37698412	0.20136489	0.0028428205882352945	0.003317307058823529	-3.5656792618223764E-4	1.9569821914648208E-4
670.2292	1433.5083	4979.0	-0.37268576	0.25883704	2.6864750000000007E-4	0.0035920093750000017	-1.608858180147059E-4	1.7168894761029533E-5
660.71704	1437.3132	4996.0	-0.45967677	0.2471381	-0.00511711823529412	-6.881729411764717E-4	-3.1680974913494823E-4	-2.5177543036332195E-4
651.4885	1440.0046	5013.0	-0.5683119	0.19928156	-0.00639030176470588	-0.0028150905882352944	-7.48931487889271E-5	-1.2511280276816605E-4
640.55426	1442.4076	5032.0	-0.64821637	0.1571512	-0.004205498421052632	-0.002217387368421053	1.1498964966596043E-4	3.145806420074954E-5
631.5776	1446.569	5047.0	-0.6603517	0.16445571	-8.09022E-4	4.869673333333343E-4	2.2643176140350882E-4	1.802903134502925E-4
620.96783	1450.3441	5062.0	-0.64478296	0.21440476	0.0010379159999999979	0.0033299366666666662	1.2312919999999986E-4	1.895312888888888E-4
611.72766	1453.1089	5079.0	-0.6067295	0.20957878	0.0022384388235294106	-2.8388117647058867E-4	7.061898961937722E-5	-2.125775201845444E-4
604.2527	1456.8737	5096.0	-0.5387184	0.22549549	0.0040006529411764705	9.362770588235295E-4	1.0365965397923881E-4	7.177401384083048E-5
594.07263	1460.6425	5113.0	-0.4955262	0.22154403	0.0025407176470588276	-2.3243882352941118E-4	-8.587854671280252E-5	-6.874799307958474E-5
581.9911	1465.4312	5130.0	-0.59329206	0.251025	-0.005750932941176473	0.0017341747058823526	-4.877441522491353E-4	1.1568314878892729E-4
568.33484	1470.2217	5148.0	-0.77347153	0.30722862	-0.010009970555555556	0.003122423333333334	-2.3661320079883797E-4	7.712492374727675E-5
555.741	1475.3967	5162.0	-0.89679193	0.32937348	-0.0088086	0.0015817757142857134	8.581218253968261E-5	-1.1004625850340147E-4
544.49335	1479.8356	5179.0	-0.83686864	0.3188613	0.0035248994117647037	-6.183635294117637E-4	7.254999653979237E-4	-1.2941995551161628E-4
535.6878	1484.5249	5196.0	-0.66049427	0.30291703	0.010374962941176472	-9.378982352941199E-4	4.029449134948099E-4	-1.879615916955036E-5
524.23096	1490.3845	5212.0	-0.5726376	0.3072123	0.005491041875000005	2.684543750000011E-4	-3.0524506663602916E-4	7.539703814338256E-5
510.82169999999996	1495.0509	5229.0	-0.65512294	0.31191924	-0.004852078823529416	2.768788235294113E-4	-6.084188646193777E-4	4.955557958476596E-7
498.78073	1499.6654	5245.0	-0.75011307	0.2922516	-0.005936883125	-0.0012292274999999991	-6.780026884191154E-5	-9.413164522058815E-5
487.1547	1503.5381	5262.0	-0.81015575	0.26359966	-0.003531922352941171	-0.0016854082352941169	1.414682807093429E-4	-2.6834160899653983E-5
477.64395	1506.6713	5279.0	-0.70629424	0.20486674	0.006109500588235293	-0.003454877647058825	5.671425259515567E-4	-1.0408643598615929E-4
469.28647	1510.628	5295.0	-0.5172497	0.16692275	0.011815283749999995	-0.002371499374999999	3.566114476102939E-4	6.771114200367662E-5
458.79248	1514.7358	5312.0	-0.4697167	0.20846105	0.0027960588235294145	0.002443429411764706	-5.305426427335636E-4	2.832311051038062E-4
443.34827	1519.9944	5328.0	-0.6542995	0.25727	-0.011536425000000003	0.0030505593749999994	-8.957802389705886E-4	3.794562270220583E-5
431.10303	1524.2562	5345.0	-0.835274	0.31033927	-0.010645558823529407	0.0031217217647058824	5.240389273356445E-5	4.186022923875474E-6
417.73438	1529.0885	5362.0	-0.9313991	0.32118705	-0.005654417647058828	6.381047058823514E-4	2.9359653979238703E-4	-1.4609512110726653E-4
405.23932	1534.8564	5378.0	-0.9068445	0.3204311	0.0015346624999999989	-4.724687499999686E-5	4.4931750919117666E-4	-4.2834473805146766E-5
392.20816	1540.4822	5395.0	-0.7656045	0.3423949	0.00830823529411765	0.0012919882352941164	3.9844545847750887E-4	7.877853589965372E-5
379.77502	1546.4083	5411.0	-0.7147852	0.36776695	0.0031762062500000007	0.0015857531249999987	-3.2075181525735303E-4	1.8360305606617642E-5
368.0328	1551.1869	5428.0	-0.72983205	0.363036	-8.851088235294085E-4	-2.7829117647058566E-4	-2.3890088667820054E-4	-1.0964966479238732E-4
357.13928	1556.4304	5445.0	-0.67276156	0.31195778	0.003357087647058822	-0.0030046011764705885	2.495409688581312E-4	-1.603711764705884E-4
345.7022	1563.5319	5462.0	-0.6462149	0.3343656	0.0015615682352941144	0.0013181070588235274	-1.0561878892733572E-4	2.542769550173009E-4
335.6896	1568.6552	5478.0	-0.5936042	0.3552625	0.0032881687500000006	0.0013060562499999998	1.0791253216911789E-4	-7.5317555147048E-7
323.10666	1575.5105	5494.0	-0.64776796	0.393877	-0.0033852350000000003	0.0024134062499999998	-4.1708773437500006E-4	6.9209375E-5
308.91946	1581.0302	5511.0	-0.78132993	0.39540568	-0.00785658647058823	8.992235294117673E-5	-2.630206747404841E-4	-1.3667552335640135E-4
295.75403	1586.6229	5528.0	-0.8835137	0.3575445	-0.00601081	-0.002227128235294117	1.0857508650519001E-4	-1.3629709342560554E-4
283.39508	1590.535	5544.0	-0.8849141	0.2911747	-8.752500000000496E-5	-0.004148112499999999	3.702053124999997E-4	-1.200615165441176E-4
273.6156	1593.3538	5561.0	-0.73338646	0.19494218	0.0089133905882353	-0.005660736470588236	5.294656228373709E-4	-8.897788062283751E-5
265.1686	1597.1326	5578.0	-0.51145023	0.13040347	0.013055072352941174	-0.003796394705882353	2.4362833910034556E-4	1.0966716262975785E-4
254.31882000000002	1602.3406	5594.0	-0.45668042	0.19007853	0.003423113125000002	0.00372969125	-6.019974517463232E-4	4.7038037224264703E-4
242.07362	1606.5504	5611.0	-0.5680573	0.25736	-0.006551581176470589	0.003957733529411763	-5.867467236159172E-4	1.3414251730103715E-5
230.02905	1611.3236	5627.0	-0.7203754	0.31940222	-0.00951988125	0.0038776387500000023	-1.8551875459558824E-4	-5.005923713235062E-6
216.3851	1617.2635	5644.0	-0.8518795	0.34691384	-0.007735535294117648	0.0016183305882352917	1.04961526816609E-4	-1.3290048010380651E-4
205.40999	1622.795	5660.0	-0.8361895	0.34825847	9.806249999999989E-4	8.403937500000083E-5	5.44760018382353E-4	-9.589320082720568E-5
192.91623	1629.3892	5676.0	-0.7555459	0.37407568	0.005040225000000002	0.0016135756250000022	2.537250000000002E-4	9.559601562500008E-5
179.5757	1635.9496	5693.0	-0.75207543	0.42246413	2.0414529411764726E-4	0.0028463794117647044	-2.8447527681660915E-4	7.251786980968837E-5
166.19601	1642.902	5710.0	-0.79629755	0.44650042	-0.00260130117647059	0.001413899411764707	-1.6502626297577866E-4	-8.426352941176455E-5
155.1037	1649.9309	5727.0	-0.76919585	0.4460264	0.0015942176470588238	-2.7883529411765847E-5	2.467952249134949E-4	-8.481076124567486E-5
145.96964	1653.8121	5743.0	-0.648561	0.36729765	0.0075396781249999975	-0.004920546875000001	3.715912798713234E-4	-3.057914590992647E-4
139.3146	1657.4569	5760.0	-0.4513499	0.2405482	0.011600652941176473	-0.007455849999999999	2.388808715397927E-4	-1.4913547794117636E-4
131.28181	1661.3591	5777.0	-0.33229846	0.16248114	0.007003025882352942	-0.0045921799999999995	-2.7044865051903123E-4	1.6845117647058821E-4
126.0103	1665.9897	5793.0	-0.26195377	0.15271716	0.004396543125000003	-6.102487500000003E-4	-1.629051723345587E-4	2.4887070312499995E-4
120.28644	1670.8091	5810.0	-0.25958112	0.23831376	1.3956764705882213E-4	0.00503509411764706	-2.504103222318341E-4	3.3207899221453295E-4
115.52119	1676.4788	5826.0	-0.24853364	0.3343193	6.904674999999999E-4	0.006000346249999998	3.443124080882361E-5	6.032825827205864E-5
112.57468	1682.138	5842.0	-0.19938353	0.36999306	0.003071881875	0.00222961	1.488383984375E-4	-2.356710156249999E-4
111.0	1687.7295	5860.0	-0.10421461	0.37289354	0.005287162222222222	1.6113777777777992E-4	1.2307113040123458E-4	-1.1491512345678999E-4
109.56681	1693.2996	5876.0	-0.025362048	0.35775822	0.004928285125	-9.459575000000005E-4	-2.242981857638888E-5	-6.919345486111127E-5
111.3331	1696.6661	5893.0	0.08973884	0.29130754	0.0067706404705882356	-0.003908863529411767	1.083738438581315E-4	-1.7428858996539805E-4
113.260574	1700.2606	5909.0	0.17773625	0.21556754	0.005499838125000001	-0.004733749999999998	-7.942514659926468E-5	-5.155540441176444E-5
116.169266	1704.1693	5926.0	0.23279917	0.17503497	0.003238995294117646	-0.002384268823529411	-1.3299075475778555E-4	1.3820477508650513E-4
118.97722999999999	1706.9772	5942.0	0.2614822	0.14173844	0.0017926893749999999	-0.002081033125000001	-9.03941199448529E-5	1.8952231158088118E-5
122.71433999999999	1709.8572	5959.0	0.27436352	0.15063043	7.577247058823547E-4	5.230582352941186E-4	-6.0880274653979125E-5	1.5318184472318353E-4
128.24825	1713.4988	5976.0	0.3007659	0.17213622	0.001553081176470585	0.0012650464705882352	4.678567474048414E-5	4.364636678200686E-5
132.95848	1718.3057	5992.0	0.35006866	0.23331003	0.0030814225	0.0038233631249999997	9.552133272058844E-5	1.5989479090073528E-4
138.15822	1722.6187	6009.0	0.35618642	0.2787057	3.5986823529411926E-4	0.002670333529411765	-1.6009142733564003E-4	-6.782527032871969E-5
144.31685	1728.3169	6026.0	0.3793805	0.3390786	0.001364357647058824	0.0035513470588235297	5.908761245674734E-5	5.1824325259515573E-5
152.34512	1735.0088	6042.0	0.4363917	0.404965	0.003563199999999999	0.004117900000000001	1.3742764705882343E-4	3.540955882352944E-5
159.60397	1742.604	6059.0	0.48560438	0.4617909	0.0028948635294117654	0.0033426999999999992	-3.931391003460198E-5	-4.5600000000000085E-5
168.27394	1752.2739	6075.0	0.54662544	0.5643011	0.003813816250000001	0.0064068875	5.743454503676472E-5	1.9151171875000003E-4
175.94382	1762.9158	6094.0	0.5480694	0.66386974	7.599789473684326E-5	0.005240454736842104	-1.9672728185595568E-4	-6.139119806094187E-5
183.49721	1773.2458	6112.0	0.506235	0.71490276	-0.002324133333333336	0.002835167777777777	-1.3334062378167662E-4	-1.336270532813515E-4
190.91426	1783.6428	6127.0	0.45998046	0.7284549	-0.0030836360000000007	9.034760000000031E-4	-5.0633511111110976E-5	-1.287794518518516E-4
197.89546	1794.1592	6144.0	0.43065286	0.68553364	-0.001725152941176468	-0.0025247799999999977	7.991076816609017E-5	-2.016621176470589E-4
206.01259	1803.5156	6160.0	0.42682114	0.61503583	-2.394825000000024E-4	-0.004406113125000007	9.28544025735291E-5	-1.1758332031250055E-4
215.04665	1813.0466	6175.0	0.4917443	0.56168973	0.004328210666666669	-0.0035564066666666635	3.045128777777781E-4	5.664709722222287E-5
224.39809	1824.6777	6192.0	0.5622572	0.6026129	0.004147817647058823	0.0024072452941176475	-1.0611354094579162E-5	3.508030565167242E-4
233.73625	1833.7363	6211.0	0.6107381	0.6069507	0.0025516263157894705	2.2830526315789195E-4	-8.401007006680803E-5	-1.1468105426103976E-4
245.12688	1843.1057	6226.0	0.669521	0.58749175	0.003918860000000006	-0.0012972633333333317	9.114891228070234E-5	-1.0170457309941492E-4
255.42970000000003	1850.6199	6243.0	0.67621803	0.52280086	3.9394294117647014E-4	-0.0038053464705882323	-2.073480622837374E-4	-1.4753430219146472E-4
265.12173	1858.2974	6258.0	0.65850204	0.42242453	-0.001181066000000001	-0.006691755333333335	-1.0500059607843141E-4	-1.9242725751634015E-4
275.2111	1864.1055	6275.0	0.6205881	0.34808207	-0.0022302317647058846	-0.004373085882352941	-6.171563321799315E-5	1.363923206459055E-4
287.03384	1868.7288	6291.0	0.63164717	0.27355817	6.911918750000037E-4	-0.004657743750000002	1.8258897748161802E-4	-1.7791116727941298E-5
300.19165	1872.9119	6308.0	0.728294	0.2019002	0.0056851076470588215	-0.004215174705882352	2.937597512975775E-4	2.603347318339117E-5
308.28717	1876.6436	6324.0	0.71186787	0.16329639	-0.0010266331250000024	-0.0024127381249999993	-4.194837982536765E-4	1.1265228630514705E-4
320.43826	1881.7192	6341.0	0.6876056	0.18442325	-0.0014271923529411718	0.001242756470588235	-2.356230752595114E-5	2.1502909385813144E-4
331.1549	1886.0774	6358.0	0.6382741	0.24574205	-0.0029018529411764756	0.0036069882352941164	-8.674474048442964E-5	1.390724567474048E-4
343.51254	1892.7214	6374.0	0.64806765	0.3277514	6.120968750000025E-4	0.005125584375000002	2.1962186351102988E-4	9.491225873161787E-5
354.03357	1897.4202	6390.0	0.7085878	0.37541562	0.0037825093749999997	0.0029790137499999987	1.9815078124999982E-4	-1.3416066406250022E-4
364.82004	1902.5281	6407.0	0.7040049	0.3620897	-2.6958235294117323E-4	-7.83877647058823E-4	-2.3835833693771607E-4	-2.2134655276816596E-4
375.16684	1907.2668	6424.0	0.62197995	0.31054392	-0.004824997058823535	-0.0030321047058823555	-2.679655709342566E-4	-1.3224865051903134E-4
386.1861	1911.062	6441.0	0.6088871	0.24599324	-7.701676470588196E-4	-0.00379709882352941	2.385193771626303E-4	-4.499965397923851E-5
395.99567	1914.7983	6457.0	0.5991245	0.19655567	-6.101625000000041E-4	-0.003089848125000001	1.0000321691175968E-5	4.4203168658088076E-5
409.92078	1917.5488	6473.0	0.7093421	0.1658359	0.006888600000000002	-0.0019199856249999987	4.6867265625000036E-4	7.311640625000013E-5
421.91846	1919.1531	6491.0	0.7734333	0.104965456	0.003560622222222223	-0.003381691333333334	-1.848876543209877E-4	-8.12058726851853E-5
434.35983	1921.06	6507.0	0.7997354	0.07261378	0.0016438812499999997	-0.0020219797499999997	-1.1979631076388896E-4	8.49819739583334E-5
443.31638	1923.7266	6524.0	0.7110834	0.07763967	-0.005214823529411762	2.956405882352936E-4	-4.0345322231833894E-4	1.3633060813148784E-4
452.10696	1924.7769	6540.0	0.55497575	0.08463387	-0.009756728125000003	4.371375000000004E-4	-2.8386903722426503E-4	8.843556985294173E-6
461.53952	1927.4158	6557.0	0.43966377	0.10567908	-0.006783057647058823	0.0012379535294117644	1.7492179282006942E-4	4.710682525951553E-5
469.0	1929.5	6573.0	0.4331937	0.13845997	-4.0437937499999965E-4	0.0020488056249999996	3.9866739200367644E-4	5.06782559742647E-5
475.7182	1932.4294	6591.0	0.39281797	0.15817256	-0.002243096111111111	0.001095143888888889	-1.0215092978395064E-4	-5.298120756172837E-5
481.87332	1934.291	6606.0	0.35537976	0.15769008	-0.0024958806666666683	-3.216533333333197E-5	-1.6852303703703808E-5	-7.515394814814805E-5
486.64465	1936.2148	6623.0	0.26707393	0.14252953	-0.005194460588235293	-8.917970588235307E-4	-1.5873999538638966E-4	-5.056657208765875E-5
489.25128	1937.0	6640.0	0.15760227	0.076216415	-0.006439509411764708	-0.003900771470588235	-7.32381660899656E-5	-1.769984948096885E-4
490.9901	1938.0	6657.0	0.081810385	0.043936476	-0.0044583461764705875	-0.0018988199411764703	1.1653901384083061E-4	1.1776185467128027E-4
491.0	1938.9246	6673.0	-0.02663887	0.012774311	-0.0067780784375	-0.0019476353125000001	-1.4498326631433826E-4	-3.0509607077206175E-6
491.0	1939.448	6689.0	-0.07284228	0.022144878	-0.002887713125	5.856604375E-4	2.4314783203124998E-4	1.58330984375E-4
