# Supplementary material for: Finger drawing on smartphone screens enables early Parkinson’s disease detection through hybrid 1D-CNN and BiGRU deep learning architecture
Source: PLoS One. 2025 Jul 14;20(7):e0327733. doi: 10.1371/journal.pone.0327733 (PMC12258557; doi:10.1371/journal.pone.0327733)
Supplement: S2 File — (ZIP) [file pone.0327733.s002.zip › Dataset/Wavy/healthy/050_HC_WAVE_R.txt]

581.0	158.0	0.0	0.0	0.0	0.0	0.0	0.0	0.0
606.5565	160.75943	124.0	1.3398681	0.2233118	0.010805387903225806	0.001800901612903226	8.714022502601457E-5	1.4523400104058274E-5
622.4733	161.78189	140.0	0.6808432	-0.02233923	-0.041189056249999995	-0.015353189375	-0.0032496527595766126	-0.0010721306867439516
632.2064	163.6413	157.0	0.33729577	0.085531525	-0.020208672352941177	0.006345338529411764	0.001234140229238754	0.0012763839943771625
636.5	164.5	174.0	0.2844044	0.10117335	-0.003111257058823529	9.201073529411764E-4	0.0010057303114186851	-3.191312456747405E-4
636.0	164.0	191.0	-0.20913127	-0.0077788797	-0.02903151	-0.006408954688235294	-0.0015247207612456748	-4.3112129653979236E-4
645.2783	167.63916	208.0	-0.13073839	0.057454403	0.004611345882352941	0.003837251923529412	0.0019789915224913495	6.027180359861592E-4
655.6834	170.27335	224.0	0.17750676	0.13149925	0.019265321875	0.004627802937500001	9.158734995404413E-4	4.940943837316179E-5
665.10864	174.04346	240.0	0.5971027	0.2324179	0.02622474625	0.006307415625	4.349640234374999E-4	1.0497579296874995E-4
673.7231	177.86154	257.0	0.7662275	0.3035075	0.009948517647058822	0.0041817411764705865	-9.574252119377164E-4	-1.2503967344290666E-4
683.2204	181.68817	273.0	0.5544178	0.25734565	-0.01323810625	-0.0028851156250000003	-0.0014491639935661762	-4.416785500919117E-4
692.7156	186.48624	290.0	0.5419913	0.27971387	-7.309705882352945E-4	0.0013157776470588232	7.357138624567473E-4	2.4711136894463667E-4
702.7433	190.24774	307.0	0.5639529	0.2762513	0.0012918588235294132	-2.03680588235294E-4	1.1898996539792398E-4	-8.937989619377159E-5
715.5	194.0	323.0	0.6847099	0.24997973	0.0075473125	-0.001641973124999998	3.909658547794117E-4	-8.9893283547794E-5
724.8914	197.75656	340.0	0.7118796	0.22731894	0.0015982176470588213	-0.0013329876470588244	-3.4994675605536346E-4	1.8175616349480796E-5
734.2401	201.24802	357.0	0.6482001	0.21290521	-0.0037458529411764706	-8.478664705882345E-4	-3.143570934256054E-4	2.853653979238764E-5
741.33734	205.08435	374.0	0.50937444	0.2100975	-0.008166215294117644	-1.6515941176470698E-4	-2.6002131487889253E-4	4.015923875432515E-5
748.0409	209.02045	390.0	0.36193097	0.21775001	-0.009215216874999998	4.782818750000001E-4	-6.556259880514709E-5	4.021508042279419E-5
755.7682	212.8841	406.0	0.31823984	0.21736552	-0.0027306956250000014	-2.403062499999921E-5	4.052825781249998E-4	-3.1394531249999955E-5
766.04	216.616	423.0	0.45650047	0.22239304	0.008132978235294117	2.9573647058823413E-4	6.390396388408305E-4	1.880982915224902E-5
777.2059	221.10294	440.0	0.6237623	0.24484596	0.009838931176470589	0.001320760000000001	1.0035017301038071E-4	6.029550173010393E-5
787.47736	225.73868	456.0	0.7318153	0.27368605	0.006753312499999997	0.0018025056250000008	-1.9285116727941196E-4	3.0109101562499993E-5
797.31885	229.92755	473.0	0.71422243	0.28914273	-0.001034874705882352	9.092164705882353E-4	-4.5812865916955E-4	-5.254642084775091E-5
807.5273	235.91638	490.0	0.6561647	0.32773712	-0.0034151605882352895	0.0022702582352941165	-1.4001681660899632E-4	8.006128027681654E-5
816.7804	241.46823	506.0	0.5683448	0.35358894	-0.005488743750000004	0.0016157387500000016	-1.2959894761029465E-4	-4.090746783088218E-5
828.3786	247.1893	523.0	0.59869164	0.36522704	0.0017851082352941167	6.84594117647058E-4	4.278736461937718E-4	-5.477321366782021E-5
841.9068	253.94675	539.0	0.71503145	0.39492598	0.007271238125000003	0.0018561837500000004	3.428831181066179E-4	7.32243520220589E-5
853.06213	258.53107	555.0	0.79379416	0.371598	0.004922669375000001	-0.0014579987500000016	-1.4678554687500012E-4	-2.0713640625000013E-4
864.4937	264.2469	572.0	0.7810736	0.33229682	-7.482682352941172E-4	-0.0023118341176470584	-3.335845653114187E-4	-5.0225609861591574E-5
873.24695	268.29877	589.0	0.6459238	0.2880811	-0.007949988235294117	-0.0026009247058823536	-4.236305882352941E-4	-1.7005328719723246E-5
882.46265	273.4776	605.0	0.5042047	0.25498474	-0.008857443750000006	-0.0020685224999999995	-5.6715969669118046E-5	3.327513786764713E-5
890.5599	276.77997	622.0	0.44204837	0.22148581	-0.0036562547058823485	-0.001970525294117646	3.059522967128034E-4	5.764541522491385E-6
897.95514	280.4776	639.0	0.41206467	0.20865661	-0.0017637470588235296	-7.546588235294125E-4	1.1132397923875405E-4	7.152155709342549E-5
905.55615	285.3708	655.0	0.4053967	0.22645584	-4.1674812500000144E-4	0.001112451875	8.418743336397051E-5	1.1669441865808828E-4
912.0847	289.05646	672.0	0.3912692	0.24259812	-8.310294117647068E-4	9.495458823529417E-4	-2.4369487456747374E-5	-9.582705449826958E-6
917.74927	292.83282	689.0	0.33491313	0.23324953	-0.0033150629411764694	-5.499170588235289E-4	-1.4611961937716252E-4	-8.820370242214532E-5
923.2005	297.4004	705.0	0.28785717	0.2445015	-0.0029409975000000005	7.03248125E-4	2.3379090073529304E-5	7.832282398897056E-5
929.856	303.14203	722.0	0.29707482	0.28613678	5.422147058823543E-4	0.002449134117647057	2.0489483564013853E-4	1.0269917603806218E-4
936.34143	309.7561	738.0	0.35929915	0.38203916	0.0038890206249999996	0.005993898750000001	2.0917536994485283E-4	2.2154778952205898E-4
943.8411	316.84113	755.0	0.4361605	0.46096852	0.004521255882352941	0.004642903529411765	3.719030925605536E-5	-7.947030709342564E-5
950.31055	322.9829	772.0	0.4511816	0.4726204	8.835941176470593E-4	6.854047058823531E-4	-2.1398010380622832E-4	-2.3279404844290657E-4
955.7675	331.02332	788.0	0.4016902	0.47196758	-0.003093212500000001	-4.08012499999999E-5	-2.485504136029413E-4	-4.5387872242647065E-5
961.2927	338.39032	805.0	0.33792663	0.46729085	-0.003750798235294117	-2.751017647058834E-4	-3.868151384083035E-5	-1.3782383217993147E-5
967.923	344.92297	821.0	0.3241117	0.4431214	-8.634331250000002E-4	-0.0015105906249999988	1.804603193933823E-4	-7.721805376838221E-5
974.44366	351.44366	838.0	0.3537641	0.40801585	0.0017442588235294131	-0.0020650323529411755	1.5339364403114196E-4	-3.261421929065745E-5
981.29675	358.06232	854.0	0.41991973	0.38487494	0.004134726874999998	-0.001446306875000001	1.4940425321691153E-4	3.867034237132341E-5
988.0	365.0	871.0	0.45348743	0.39418846	0.001974570588235296	5.4785411764706E-4	-1.2706801686851186E-4	1.1730358780276829E-4
993.5	373.0	888.0	0.3972292	0.44935063	-0.0033093076470588245	0.003244833529411762	-3.108163667820071E-4	1.5864584775086482E-4
1000.71906	380.71906	904.0	0.36710432	0.47940516	-0.0018828050000000013	0.0018784081250000015	8.915641544117645E-5	-8.540158777573504E-5
1005.0351	387.38013	921.0	0.31610584	0.45326126	-0.002999910588235292	-0.0015378764705882351	-6.571209342560533E-5	-2.0095791738754333E-4
1008.32404	394.64813	938.0	0.23738974	0.43198344	-0.004630358823529414	-0.0012516364705882355	-9.590871972318367E-5	1.683764705882351E-5
1012.1279	402.2558	954.0	0.18540911	0.435217	-0.003248789375	2.020975000000015E-4	8.634809053308838E-5	9.085837316176481E-5
1014.90375	408.8075	971.0	0.12855789	0.43047166	-0.003344189411764705	-2.79137647058826E-4	-5.611766868512048E-6	-2.8307949826989855E-5
1016.0	414.5097	987.0	0.081595324	0.3930708	-0.0029351603750000007	-0.0023375537499999988	2.5564314797794007E-5	-1.286510064338233E-4
1016.2339	420.29828	1004.0	0.027174199	0.33592492	-0.0032012426470588236	-0.0033615223529411755	-1.5651898356401347E-5	-6.023344723183392E-5
1014.734	425.53198	1020.0	-0.08394833	0.2822484	-0.0069451580625	-0.0033547825000000003	-2.3399471346507352E-4	4.212408088234449E-7
1011.47705	433.0459	1038.0	-0.21550757	0.32632023	-0.007308846666666668	0.002448434999999999	-2.0204922453703783E-5	3.224009722222222E-4
1005.7853	443.02448	1054.0	-0.35876042	0.49849662	-0.008953303125000001	0.010761024375	-1.0277852864583331E-4	5.195368359375001E-4
994.4595	453.54053	1070.0	-0.5934631	0.6556777	-0.0146689175	0.009823817500000002	-3.5722589843749993E-4	-5.857542968749994E-5
973.43097	469.1411	1087.0	-1.067659	0.8853787	-0.02789387647058823	0.01351182352941176	-7.779387629757782E-4	2.1694153114186813E-4
954.72156	483.1949	1104.0	-1.4198625	1.0141416	-0.02071785294117648	0.007574288235294125	4.2211903114186766E-4	-3.492667820069197E-4
933.36914	494.31543	1120.0	-1.6204599	0.95932376	-0.012537337499999995	-0.0034261150000000073	5.112822150735302E-4	-6.875252022058833E-4
911.1045	505.94775	1137.0	-1.5994213	0.79471344	0.0012375647058823541	-0.00968296	8.102883650519029E-4	-3.680497058823525E-4
892.1081	514.446	1153.0	-1.4035815	0.5710298	0.012239987499999994	-0.013980227499999998	6.876514246323525E-4	-2.685792187499999E-4
873.899	521.13354	1170.0	-1.190696	0.3857098	0.012522676470588238	-0.010901176470588237	1.662876297577911E-5	1.811206487889271E-4
857.08386	526.30536	1187.0	-1.0421817	0.26168594	0.008736135294117646	-0.007295521176470587	-2.2273771626297602E-4	2.120973702422147E-4
837.7489	533.3005	1203.0	-0.9848327	0.23098792	0.003584312499999999	-0.0019186262499999995	-3.2198892463235294E-4	3.3605593290441174E-4
821.2112	538.6708	1220.0	-0.9928453	0.24355505	-4.7132941176470804E-4	7.392429411764695E-4	-2.3856717128027688E-4	1.5634524653979228E-4
809.5928	543.2036	1237.0	-0.8702279	0.2743107	0.007212788235294117	0.0018091558823529425	4.5200692041522496E-4	6.293605536332193E-5
796.2883	548.8919	1253.0	-0.7088177	0.30103052	0.010088137500000004	0.0016699887500000003	1.7970932904411792E-4	-8.697945772058883E-6
784.1671	554.41644	1270.0	-0.60881054	0.30489856	0.005882774117647058	2.2753176470588008E-4	-2.473743166089968E-4	-8.485041089965413E-5
772.4745	559.26276	1286.0	-0.58657515	0.297898	0.0013897118749999979	-4.375349999999993E-4	-2.8081639016544127E-4	-4.1566672794117464E-5
761.2772	563.2409	1303.0	-0.64700335	0.2888436	-0.003554599999999996	-5.326117647058834E-4	-2.9084187499999966E-4	-5.592750865052003E-6
751.3743	567.0503	1319.0	-0.6222277	0.22592247	0.0015484781249999954	-0.0039325706249999995	3.189423828124995E-4	-2.1249742876838226E-4
742.2044	570.7182	1336.0	-0.5313629	0.18516071	0.005344988235294122	-0.002397750588235293	2.2332412413494864E-4	9.028353157439449E-5
729.26385	576.86804	1353.0	-0.60665995	0.24801636	-0.004429238235294116	0.0036973911764705872	-5.749544982698964E-4	3.585377508650518E-4
716.9937	581.5032	1370.0	-0.70139647	0.30308142	-0.005572736470588241	0.0032391211764705883	-6.7264602076125E-5	-2.6957058823529346E-5
703.7204	587.1598	1386.0	-0.8041184	0.3495043	-0.006420120624999998	0.00290143	-5.296150965073478E-5	-2.1105698529411772E-5
689.7045	591.82385	1402.0	-0.8815391	0.357246	-0.0048387937500000006	4.838562500000011E-4	9.883292968749981E-5	-1.5109835937499993E-4
677.69214	596.51654	1419.0	-0.84556407	0.31622213	0.0021161782352941186	-0.002413168823529413	4.091159991349482E-4	-1.704132396193773E-4
663.2677	601.4331	1436.0	-0.8194587	0.28383958	0.001535610000000001	-0.0019048558823529418	-3.415107266435986E-5	2.990076124567477E-5
646.6179	606.19604	1452.0	-0.9124922	0.27683076	-0.0058145937499999995	-4.380512499999982E-4	-4.5938773437500006E-4	9.167528952205898E-5
629.64905	611.4503	1469.0	-1.0331163	0.27882868	-0.007095535294117654	1.1752470588235214E-4	-7.534950259515614E-5	3.2680938581314725E-5
616.64014	614.67426	1486.0	-1.0113009	0.26123616	0.0012832588235294207	-0.0010348541176470587	4.928702422145338E-4	-6.77869896193771E-5
604.67346	619.5685	1502.0	-0.861319	0.24664296	0.00937386875	-9.12075E-4	5.056631204044112E-4	7.673694852941169E-6
586.27045	624.14594	1518.0	-0.8443098	0.2602557	0.0010630749999999967	8.50796249999999E-4	-5.194246093750002E-4	1.1017945312499994E-4
566.07086	628.98584	1535.0	-1.0136348	0.2839894	-0.009960294117647055	0.0013961000000000015	-6.484334775086502E-4	3.2076691176470735E-5
549.1095	633.7534	1552.0	-1.213374	0.30318978	-0.011749364705882353	0.0011294341176470598	-1.0523944636678221E-4	-1.5686228373702455E-5
531.4376	638.26874	1568.0	-1.2434227	0.28923312	-0.0018780437500000025	-8.722912500000006E-4	6.169575597426469E-4	-1.2510783547794129E-4
512.28217	643.34357	1585.0	-1.1494911	0.28027335	0.0055253882352941115	-5.27045294117649E-4	4.354959991349479E-4	2.0308585640138326E-5
493.5158	648.64526	1602.0	-1.0943679	0.30397156	0.003242541176470597	0.0013940123529411763	-1.3428512110726554E-4	1.1300339100346031E-4
476.63132	655.4972	1618.0	-1.103172	0.36444938	-5.502562500000058E-4	0.003779863750000001	-2.3704983915441268E-4	1.4911571231617654E-4
459.90604	660.698	1635.0	-1.0627103	0.3876179	0.0023801000000000026	0.0013628541176470604	1.7237389705882403E-4	-1.421770371972318E-4
438.6627	667.7791	1651.0	-1.0791647	0.41029435	-0.0010283999999999988	0.0014172781249999974	-2.1303125000000009E-4	3.4015004595585636E-6
420.43866	673.18713	1668.0	-1.1414654	0.39348578	-0.003664747058823529	-9.88739411764704E-4	-1.550792387543253E-4	-1.4153044333910006E-4
406.42462	677.89386	1685.0	-1.0751086	0.34105998	0.0039033411764705815	-0.0030838705882352954	4.4518166089965353E-4	-1.2324301038062305E-4
390.78018	683.4066	1701.0	-0.941236	0.29351044	0.008367037500000007	-0.00297184625	2.789810202205891E-4	7.0015211397059566E-6
370.84656	689.14606	1718.0	-0.93136483	0.3001408	5.806570588235252E-4	3.9002117647058836E-4	-4.5802237889273423E-4	1.977569074394464E-4
354.94888	695.89417	1734.0	-0.9858148	0.34546614	-0.0034031231249999974	0.0028328337499999995	-2.4898626148897016E-4	1.5267578584558819E-4
341.61514	700.4507	1751.0	-0.99023664	0.36496577	-2.601082352941182E-4	0.001147037058823532	1.848832288062282E-4	-9.916451124567455E-5
325.5458	704.7676	1768.0	-0.8937326	0.3102012	0.005676708235294118	-0.0032214452941176476	3.492244982698963E-4	-2.5696955017301057E-4
311.1969	710.67615	1784.0	-0.8100534	0.281557	0.005229949999999997	-0.0017902625000000005	-2.7922389705882576E-5	8.944892463235294E-5
294.9621	716.3892	1801.0	-0.8589981	0.29874125	-0.0028790999999999973	0.0010108382352941184	-4.770029411764703E-4	1.6477063148788936E-4
278.90128	724.0494	1818.0	-0.98390543	0.39275005	-0.007347489999999999	0.005529929411764706	-2.628464705882354E-4	2.6582889273356396E-4
263.76178	730.61914	1834.0	-0.9864302	0.4628643	-1.5779812500000406E-4	0.004382140624999999	4.493557421874997E-4	-7.173679917279416E-5
249.27861	736.9873	1851.0	-0.8977358	0.45307696	0.0052173176470588275	-5.757258823529431E-4	3.16183280709343E-4	-2.91639206314879E-4
231.3661	744.81696	1867.0	-0.9511803	0.44592282	-0.0033402812500000004	-4.4713374999999847E-4	-5.348499310661767E-4	8.03700827205904E-6
217.91284	751.3355	1884.0	-0.93339056	0.43283066	0.0010464552941176469	-7.701270588235306E-4	2.5804332612456746E-4	-1.899960640138424E-5
206.39037	757.3048	1900.0	-0.8178162	0.400283	0.007223397499999999	-0.0020342287499999986	3.86058887867647E-4	-7.900635569852926E-5
194.89024	764.4065	1917.0	-0.671908	0.3911036	0.008582835294117649	-5.399647058823532E-4	7.996692906574411E-5	8.789788494809679E-5
181.62941	770.7832	1934.0	-0.6178517	0.3763616	0.003179782352941173	-8.67176470588234E-4	-3.178266435986162E-4	-1.924775086505181E-5
168.2918	777.40466	1951.0	-0.6860819	0.3826112	-0.00401354117647059	3.676235294117627E-4	-4.231366782006919E-4	7.263529411764686E-5
158.17319	784.86145	1967.0	-0.7476539	0.4334257	-0.0038482499999999975	0.0031759062500000025	1.0330698529412011E-5	1.7551767003676498E-4
150.63966	791.52026	1984.0	-0.60770714	0.4524131	0.008232162352941174	0.0011169058823529403	7.106124913494806E-4	-1.211176686851213E-4
145.76375	798.2362	2000.0	-0.3314072	0.42618418	0.01726874625	-0.0016393074999999993	5.647864935661767E-4	-1.7226333639705873E-4
141.70848	806.22876	2017.0	-0.12001891	0.42973402	0.012434605294117648	2.0881411764705712E-4	-2.8436123269896194E-4	1.0871303633217979E-4
138.47179	816.1693	2033.0	-0.047899093	0.5085808	0.0045074885625	0.004927923750000004	-4.95444795726103E-4	2.949443520220592E-4
136.59216	827.447	2050.0	-0.03636323	0.6559153	6.785801764705878E-4	0.008666735294117642	-2.2522990506055365E-4	2.199300908304493E-4
135.7048	837.47595	2067.0	7.9780567E-4	0.7358953	0.0021859432747058823	0.004704705882352944	8.86684175432526E-5	-2.330605536332175E-4
137.0	847.93994	2083.0	0.07519564	0.7186248	0.004649864645625	-0.0010794062500000048	1.5399508568244484E-4	-3.615070082720593E-4
139.04176	858.12524	2100.0	0.15448628	0.6514729	0.0046641552941176475	-0.0039501117647058786	8.406263819204552E-7	-1.688650302768161E-4
141.84583	868.6146	2116.0	0.22340715	0.62163746	0.004307554375	-0.001864715000000003	-2.2287557444852985E-5	1.3033729779411723E-4
146.39882	877.1985	2133.0	0.29457647	0.58274186	0.004186430588235293	-0.002287976470588237	-7.1249286332180646E-6	-2.489773356401377E-5
151.14789	885.8639	2150.0	0.35589603	0.5311517	0.00360703294117647	-0.0030347152941176438	-3.408221453287191E-5	-4.3925813148788636E-5
157.38304	894.38306	2166.0	0.40590736	0.47262263	0.0031257081250000013	-0.003658066875000001	-3.0082801011029303E-5	-3.895947380514733E-5
165.5473	903.54736	2183.0	0.4836485	0.4715122	0.004573008235294117	-6.531941176470563E-5	8.51353006055362E-5	2.1133808607266445E-4
174.70915	912.7091	2199.0	0.58616346	0.51791805	0.006407184999999999	0.0029003656250000016	1.1463604779411767E-4	1.853553147977942E-4
184.31528	923.57837	2216.0	0.6549538	0.6041428	0.004046490588235298	0.0050720441176470565	-1.388643771626295E-4	1.2774579368512087E-4
194.5176	933.6211	2233.0	0.6973873	0.64484376	0.0024960882352941184	0.0023941741176470594	-9.120013840830468E-5	-1.5752176470588218E-4
206.0265	943.0221	2250.0	0.7127326	0.63946474	9.026647058823533E-4	-3.164129411764713E-4	-9.373079584775089E-5	-1.5944629757785474E-4
221.14873	951.57434	2266.0	0.8109133	0.5866701	0.006136293749999994	-0.0032996650000000002	3.271018152573525E-4	-1.8645325367647056E-4
238.12529	959.16675	2282.0	0.9984307	0.4845828	0.011719837500000004	-0.0063804562499999995	3.489714843750006E-4	-1.9254945312499995E-4
255.96838	966.6526	2299.0	1.1780335	0.40081492	0.01056487058823529	-0.004927522352941174	-6.793923010380663E-5	8.546669982698975E-5
273.63763	972.73914	2316.0	1.2437401	0.3560683	0.0038650941176470556	-0.00263215411764706	-3.941044982698962E-4	1.3502166089965375E-4
291.8314	978.44946	2332.0	1.188463	0.31391114	-0.003454818749999991	-0.0026348225000000017	-4.574945542279404E-4	-1.667738970588615E-7
311.27646	983.89355	2349.0	1.16661	0.28644285	-0.0012854705882353013	-0.0016157817647058795	1.2760871539792295E-4	5.9943572664360124E-5
328.91602	990.85156	2366.0	1.147457	0.314023	-0.001126647058823528	0.0016223617647058805	9.342560553633724E-6	1.9047903114186824E-4
347.32037	997.09607	2382.0	1.1305827	0.3684889	-0.0010546437500000005	0.0034041187500000007	4.500206801470467E-6	1.1135981158088251E-4
368.89188	1003.97046	2399.0	1.1860801	0.4250268	0.0032645529411764788	0.0033257588235294103	2.5407039359861644E-4	-4.6094074394464955E-6
389.26077	1009.4783	2415.0	1.2551599	0.40364447	0.004317487499999995	-0.0013363956250000003	6.580840992646974E-5	-2.9138465303308816E-4
407.43295	1016.97314	2432.0	1.233948	0.3884849	-0.0012477588235294088	-8.917394117647033E-4	-3.2736743079584725E-4	2.6156247837370413E-5
428.42352	1022.85583	2448.0	1.2203792	0.3807052	-8.48050000000003E-4	-4.8623125000000003E-4	2.4981801470587864E-5	2.5344260110293954E-5
449.45605	1029.984	2465.0	1.2189986	0.40147913	-8.121176470588618E-5	0.001221995882352941	4.510813148788922E-5	1.0048394896193771E-4
471.15436	1037.6617	2482.0	1.283462	0.438578	0.003791964705882363	0.0021822864705882358	2.278339100346029E-4	5.648768166089969E-5
490.7654	1045.0056	2498.0	1.294183	0.4681937	6.700624999999988E-4	0.001850981249999998	-1.9511888786764777E-4	-2.0706576286764865E-5
514.38544	1051.3463	2515.0	1.3413349	0.4439001	0.0027736411764705897	-0.0014290352941176453	1.237399221453289E-4	-1.9294214965397903E-4
534.90717	1060.9536	2531.0	1.312711	0.49137124	-0.0017889937500000092	0.002966946249999998	-2.8516468290441246E-4	2.747488465073527E-4
556.1225	1071.6011	2548.0	1.2974532	0.5737939	-8.975176470588163E-4	0.004848391764705882	5.243977076124664E-5	1.1067326557093433E-4
579.4163	1081.8075	2565.0	1.3225752	0.66411626	0.001477764705882345	0.005313080000000003	1.397224913494801E-4	2.733460207612479E-5
601.05457	1094.2328	2581.0	1.3446213	0.76672417	0.0013778812500000043	0.0064129943750000015	-6.242715992646301E-6	6.874464843749991E-5
621.29614	1104.8619	2598.0	1.2963561	0.7728621	-0.0028391294117647127	3.610547058823505E-4	-2.480594506920422E-4	-3.5599645112456774E-4
646.8891	1115.9525	2615.0	1.3699137	0.7034215	0.004326917647058824	-0.004084741176470586	4.2153217993079624E-4	-2.6151740484429037E-4
666.18097	1124.9004	2631.0	1.3199096	0.62323385	-0.0031252562499999997	-0.005011728125000003	-4.6576086856617646E-4	-5.79366842830886E-5
685.37994	1135.428	2648.0	1.225525	0.5668583	-0.005552035294117643	-0.0033162088235294085	-1.4275170847750842E-4	9.973642949827029E-5
706.0843	1146.5914	2664.0	1.2015984	0.5954564	-0.0014954125000000013	0.0017873812499999975	2.535389246323526E-4	3.189743795955879E-4
726.4509	1155.7255	2681.0	1.1720439	0.62553525	-0.0017384999999999957	0.0017693441176470583	-1.4299264705882025E-5	-1.0610077854670117E-6
742.86536	1166.3696	2698.0	1.0803565	0.63154644	-0.00539337647058824	3.5359941176470915E-4	-2.149927335640144E-4	-8.327910034602054E-5
758.705	1174.725	2714.0	0.99432725	0.5761558	-0.005376828124999997	-0.003461915000000003	1.034271599265231E-6	-2.384696507352945E-4
779.1446	1181.9485	2731.0	0.9661968	0.464307	-0.0016547323529411781	-0.006579341176470586	2.1894681012110697E-4	-1.8337801038062254E-4
797.7596	1187.0577	2747.0	1.0651555	0.34020838	0.006184918749999997	-0.007756163750000003	4.899781939338235E-4	-7.355141084558855E-5
813.1122	1190.7781	2764.0	1.0920999	0.19705504	0.0015849647058823583	-0.008420784705882353	-2.7058553200691996E-4	-3.90953503460206E-5
829.6933	1194.6733	2781.0	1.0347849	0.109186545	-0.0033714705882352944	-0.005168735	-2.915550173010384E-4	1.9129704152249139E-4
846.62964	1199.3622	2797.0	0.9406659	0.14862384	-0.005882437499999997	0.0024648309375000007	-1.5693543198529392E-4	4.7709787109375003E-4
860.4855	1204.182	2814.0	0.840348	0.22229946	-0.005901052941176475	0.00433386	-1.0950259515575157E-6	1.0994288602941173E-4
872.41907	1207.8064	2830.0	0.799649	0.26545393	-0.0025436874999999956	0.002697154375	2.0983534007352995E-4	-1.0229410156250001E-4
886.55255	1213.4572	2847.0	0.731234	0.2944046	-0.004024411764705882	0.0017029805882352949	-8.710142733564039E-5	-5.8480810986159123E-5
902.41174	1218.1372	2863.0	0.765258	0.30006945	0.0021264999999999964	3.5405312499999994E-4	3.844319852941174E-4	-8.430796645220593E-5
918.5	1223.5	2880.0	0.9344721	0.32628617	0.009953770588235296	0.0015421599999999984	4.604276816609E-4	6.988863970588227E-5
934.91595	1229.4685	2897.0	1.0640196	0.35611415	0.007620441176470584	0.0017545870588235313	-1.3725467128027717E-4	1.2495709342560759E-5
947.51056	1235.0759	2913.0	0.9614055	0.36548007	-0.006413381249999996	5.853699999999983E-4	-8.771139016544112E-4	-7.307606617647081E-5
959.6912	1240.7249	2930.0	0.77097625	0.3535669	-0.011201720588235294	-7.007747058823513E-4	-2.81667019896194E-4	-7.565557093425585E-5
971.6641	1246.2847	2946.0	0.63945585	0.35144928	-0.008220024999999999	-1.3235125000000264E-4	1.8635597426470594E-4	3.552646599264679E-5
982.0738	1251.0295	2963.0	0.58706397	0.31611633	-0.0030818752941176504	-0.0020784088235294104	3.022441003460205E-4	-1.1447397491349458E-4
989.37286	1254.6864	2980.0	0.5150682	0.25479716	-0.0042350452941176476	-0.0036070099999999986	-6.783352941176453E-5	-8.991771626297578E-5
994.5952	1258.5952	2996.0	0.345963	0.19922864	-0.010569074999999997	-0.0034730325000000006	-3.9587685661764685E-4	8.373593749999873E-6
998.3567	1261.3567	3013.0	0.1478757	0.14772587	-0.01165219411764706	-0.003029574705882353	-6.371288927335663E-5	2.6085752595155732E-5
1002.1865	1265.7798	3029.0	0.05835258	0.1631745	-0.005595195	9.655393749999994E-4	3.7856244485294125E-4	2.49694630055147E-4
1004.43414	1271.3024	3046.0	0.05971695	0.26428506	8.025705882352922E-5	0.005947680000000001	3.338501211072664E-4	2.930670955882354E-4
1007.29047	1275.5809	3063.0	0.08549614	0.31831807	0.0015164229411764707	0.003178412352941176	8.448034602076126E-5	-1.6289809688581325E-4
1008.0	1280.3158	3080.0	0.06324001	0.33212432	-0.0013091841176470587	8.121323529411744E-4	-1.6621217993079585E-4	-1.391929411764707E-4
1009.0	1286.2819	3096.0	0.019089354	0.34125668	-0.0027594159999999998	5.707725000000004E-4	-9.063949264705882E-5	-1.5084990808823374E-5
1008.044	1289.912	3113.0	-0.049859855	0.28671613	-0.004055835823529412	-0.0032082676470588213	-7.625998961937718E-5	-2.2229647923875423E-4
1008.0	1294.5792	3129.0	-0.08894565	0.25575507	-0.0024428621875	-0.0019350662500000025	1.0081085225183825E-4	7.957508731617618E-5
1007.0	1300.985	3146.0	-0.10477095	0.29835737	-9.309E-4	0.002506017647058826	8.893895220588235E-5	2.612402292387546E-4
1004.6939	1310.2651	3162.0	-0.11497397	0.4369435	-6.376887499999996E-4	0.008661633124999998	1.8325703125000028E-5	3.847259673713233E-4
1001.4581	1319.7095	3180.0	-0.18904471	0.6117596	-0.0041150411111111115	0.009712005555555554	-1.9318624228395066E-4	5.8354023919753084E-5
998.1194	1327.7612	3196.0	-0.239527	0.67156607	-0.003155143124999999	0.0037379043750000035	5.9993624131944524E-5	-3.733813237847219E-4
994.3267	1337.6832	3212.0	-0.28535292	0.6455664	-0.0028641200000000012	-0.0016249793750000019	1.8188945312499864E-5	-3.3518023437500034E-4
990.723	1345.554	3229.0	-0.27143022	0.55667233	8.18982352941177E-4	-0.005229062941176467	2.1665307958477519E-4	-2.1200491565743912E-4
986.86176	1354.3456	3246.0	-0.2486458	0.49810144	0.00134026	-0.003445346470588238	3.0663391003460174E-5	1.0492449826989584E-4
980.1077	1362.8654	3262.0	-0.3074824	0.495657	-0.0036772874999999993	-1.527774999999995E-4	-3.1359671874999997E-4	2.057855606617649E-4
973.00885	1372.9912	3279.0	-0.40956217	0.54996145	-0.006004692352941177	0.003194379411764703	-1.3690616782006926E-4	1.968915830449825E-4
965.0748	1382.6565	3295.0	-0.527377	0.59486055	-0.007363426874999999	0.002806193750000005	-8.492090762867637E-5	-2.4261603860293614E-5
959.5	1390.0	3312.0	-0.5317216	0.58978754	-2.555647058823548E-4	-2.9841235294117906E-4	4.181095393598614E-4	-1.8262388840830493E-4
950.564	1396.9487	3328.0	-0.4967334	0.45281187	0.0021867625000000016	-0.008560979375	1.5264545036764728E-4	-5.164104388786763E-4
941.1169	1405.883	3345.0	-0.51375645	0.408234	-0.0010013558823529435	-0.0026222276470588245	-1.875363754325262E-4	3.493383369377162E-4
929.4608	1414.0261	3362.0	-0.6358014	0.43657282	-0.0071791147058823486	0.001666989411764705	-3.6339757785467086E-4	2.523068858131488E-4
912.6541	1423.7477	3378.0	-0.89407635	0.53421	-0.016142184375	0.006102323749999999	-5.601918543198532E-4	2.772083961397059E-4
896.1243	1431.9447	3395.0	-1.1157026	0.58982265	-0.013036838235294126	0.003271332352941179	1.8266741998269846E-4	-1.6652890570934237E-4
880.8572	1438.6327	3411.0	-1.1836122	0.491794	-0.004244349999999994	-0.006126790625	5.495305147058833E-4	-5.873826861213236E-4
862.705	1446.0164	3428.0	-1.1494665	0.40763095	0.0020085705882352976	-0.004950767647058825	3.6781885813148775E-4	6.917782223183381E-5
840.9682	1452.0079	3445.0	-1.2043167	0.35144368	-0.0032264823529411743	-0.0033051335294117653	-3.0794429065743957E-4	9.680200692041528E-5
820.72455	1457.055	3461.0	-1.3097761	0.29207787	-0.006591212500000013	-0.0037103631249999977	-2.102956341911774E-4	-2.5326849724264524E-5
800.44006	1460.8291	3478.0	-1.3653208	0.234328	-0.003267335294117634	-0.003397051176470589	1.955221885813164E-4	1.843011461937699E-5
779.479	1463.3201	3495.0	-1.3532902	0.14806765	7.076823529411701E-4	-0.005074138235294118	2.338245674740473E-4	-9.865217993079584E-5
758.9487	1466.2051	3511.0	-1.2658128	0.08579784	0.005467337500000002	-0.0038918631249999997	2.97478446691177E-4	7.38921943933824E-5
741.3197	1469.1361	3528.0	-1.1469742	0.092192866	0.006990505882352936	3.761779999999999E-4	8.959814013840784E-5	2.5106124264705876E-4
721.0463	1472.8098	3545.0	-1.140158	0.14020537	4.0095294117647355E-4	0.0028242649411764705	-3.876207612456742E-4	1.440051141868512E-4
700.5147	1476.697	3561.0	-1.1549141	0.2156366	-9.222562500000031E-4	0.004714451875000001	-8.270057444852979E-5	1.1813668336397066E-4
681.15875	1482.5203	3577.0	-1.1942133	0.31634822	-0.0024561999999999917	0.00629447625	-9.587148437499929E-5	9.875152343749995E-5
664.2107	1487.2865	3594.0	-1.1449324	0.3593921	0.0028988764705882263	0.0025319929411764695	3.150044982698952E-4	-2.2132254757785473E-4
644.9652	1492.3732	3611.0	-1.071779	0.34863484	0.004303141176470591	-6.327799999999995E-4	8.260380622837438E-5	-1.8616311418685112E-4
624.9325	1495.7395	3627.0	-1.0831571	0.28292772	-7.111312499999967E-4	-0.0041066950000000005	-3.133920266544117E-4	-2.1711968750000006E-4
608.3981	1499.5782	3644.0	-1.0834718	0.22146852	-1.8511764705888946E-5	-0.0036152470588235288	4.074232266435928E-5	2.8908702422145394E-5
593.0339	1504.322	3661.0	-1.0169477	0.21054958	0.003913182352941182	-6.42290588235295E-4	2.3127612456747473E-4	1.7487979238754316E-4
573.20056	1508.9453	3677.0	-1.0155635	0.24761592	8.651249999999666E-5	0.00231664625	-2.3916686580882407E-4	1.8493355238970594E-4
556.0225	1513.7444	3694.0	-1.0380788	0.3015142	-0.0013244294117647068	0.0031704870588235307	-8.299658304498255E-5	5.0225929930795916E-5
539.6348	1517.5913	3711.0	-1.053696	0.30144444	-9.186588235294051E-4	-4.103529411766459E-6	2.3868858131488336E-5	-1.867406228373704E-4
524.35583	1522.9933	3728.0	-0.9828824	0.28305095	0.004165505882352936	-0.0010819699999999974	2.99068512110726E-4	-6.340391003460182E-5
506.12762	1527.1744	3744.0	-0.94147515	0.2731592	0.0025879531250000004	-6.18234375000002E-4	-9.859704733455849E-5	2.8983476562499712E-5
489.40427	1530.7991	3760.0	-0.9777454	0.2469634	-0.0022668906249999968	-0.0016372374999999995	-3.034277343749998E-4	-6.368769531249984E-5
475.77744	1534.635	3777.0	-0.9681466	0.22557582	5.646352941176482E-4	-0.00125809294117647	1.6656034818339087E-4	2.2302621107266436E-5
460.40637	1539.3984	3794.0	-0.8999015	0.23512453	0.004014417647058821	5.616888235294111E-4	2.029283737024219E-4	1.0704598615916946E-4
444.03357	1544.3221	3810.0	-0.8701335	0.25523767	0.001860500000000001	0.0012570712500000018	-1.3461985294117623E-4	4.346140165441192E-5
428.46347	1547.8842	3827.0	-0.8946553	0.28146517	-0.001442458823529414	0.0015427941176470565	-1.942916955017303E-4	1.6807227508650272E-5
413.19232	1552.7019	3843.0	-0.9682946	0.28202242	-0.004602456249999998	3.482812500000057E-5	-1.974998391544115E-4	-9.4247874540441E-5
400.55692	1557.4811	3860.0	-0.9032764	0.27992076	0.0038246000000000013	-1.2362705882352972E-4	4.957091911764705E-4	-9.320893166090017E-6
385.799	1562.9503	3877.0	-0.79025596	0.3008668	0.006648261176470588	0.00123212	1.660977162629757E-4	7.974982698961939E-5
370.24417	1568.5853	3893.0	-0.8099366	0.3412142	-0.0012300400000000017	0.002521712500000002	-4.923938235294118E-4	8.059953125000013E-5
353.50766	1575.5521	3910.0	-0.945113	0.3995728	-0.007951552941176469	0.003432858823529411	-3.95383114186851E-4	5.359684256055346E-5
339.84222	1583.0789	3927.0	-0.9611331	0.45629743	-9.423588235294107E-4	0.0033367429411764703	4.123055363321799E-4	-5.653875432525919E-6
325.7263	1589.6368	3943.0	-0.9155016	0.46950132	0.002851968749999996	8.252431249999997E-4	2.3714547334558793E-4	-1.569687385110294E-4
310.70544	1596.0981	3959.0	-0.84894174	0.4472783	0.004159991250000002	-0.0013889387499999989	8.175140625000035E-5	-1.3838636718749991E-4
295.65454	1601.7545	3976.0	-0.86152565	0.39158463	-7.402300000000019E-4	-0.003276098235294119	-2.882483088235296E-4	-1.1100938148788942E-4
281.27005	1608.2743	3993.0	-0.9058106	0.33606207	-0.002604997058823529	-0.0032660329411764704	-1.096921799307957E-4	5.920761245675714E-7
264.59473	1614.8468	4009.0	-0.9543935	0.3529812	-0.003036431249999999	0.0010574456250000003	-2.6964636948529383E-5	2.702174103860294E-4
247.62724	1623.388	4026.0	-1.002476	0.44046047	-0.0028283823529411715	0.005145839411764706	1.2238170415225151E-5	2.4049375216262975E-4
229.06772	1630.9729	4042.0	-1.0885403	0.5121484	-0.005379018750000006	0.004480495624999997	-1.5941477481617715E-4	-4.158398667279429E-5
211.04642	1638.3127	4059.0	-1.1696163	0.5137798	-0.004769176470588231	9.59647058823565E-5	3.587307525951619E-5	-2.579135834775083E-4
197.18304	1644.6814	4076.0	-1.0525339	0.45195973	0.006887199999999995	-0.0036364747058823532	6.856692041522486E-4	-2.1955525951557116E-4
181.96729	1652.5164	4092.0	-0.89966357	0.41902322	0.009554395625000003	-0.002058531875000002	1.666997265625005E-4	9.862142693014696E-5
168.83026	1658.0848	4109.0	-0.78323615	0.366897	0.006848671764705879	-0.0030662482352941177	-1.5916022707612495E-4	-5.92774329584774E-5
159.44972	1663.6627	4125.0	-0.6270417	0.339001	0.009762153124999999	-0.0017434999999999985	1.820925850183825E-4	8.267176470588245E-5
151.93195	1667.534	4142.0	-0.45577627	0.26694703	0.010074437058823533	-0.0042384688235294135	1.8369643166090244E-5	-1.4676287197231853E-4
146.97473	1672.3502	4159.0	-0.24144232	0.21984991	0.012607879411764706	-0.0027704188235294098	1.4902602076124547E-4	8.63558823529414E-5
142.33192	1677.6681	4175.0	-0.09905087	0.22799465	0.008899465624999998	5.09046249999999E-4	-2.3177586167279424E-4	2.0496656709558805E-4
138.21042	1683.1843	4192.0	-0.1088566	0.30097184	-5.768076470588234E-4	0.004292775882352941	-5.574278395328719E-4	2.2257233131487894E-4
134.32088	1692.6978	4208.0	-0.13775474	0.4402375	-0.0018061337499999993	0.00870410375	-7.683288143382348E-5	2.7570799172794123E-4
131.55666	1702.3301	4225.0	-0.14052732	0.5972157	-1.6309294117647203E-4	0.009234011764705882	9.664945934256044E-5	3.117105968858126E-5
128.94131	1712.2935	4242.0	-0.14348449	0.6964766	-1.7395117647058713E-4	0.005838876470588235	-6.387197231832409E-7	-1.9971384083044985E-4
126.99815	1724.0111	4258.0	-0.104761235	0.7635369	0.0024202034375	0.004191268749999998	1.621346633731617E-4	-1.0297548253676483E-4
125.0	1733.2252	4275.0	-0.09568679	0.7265547	5.337908823529412E-4	-0.002175423529411763	-1.1096544442041522E-4	-3.7451131055363295E-4
124.0	1742.8539	4292.0	-0.06327902	0.6208364	0.0019063394117647052	-0.006218723529411767	8.073814878892729E-5	-2.3784117647058847E-4
124.0	1753.7672	4308.0	-0.005617787	0.5928904	0.0036038270625000004	-0.0017466249999999947	1.0609297817095595E-4	2.7950615808823576E-4
125.516426	1765.0985	4325.0	0.07360954	0.63591814	0.004660431	0.0025310435294117637	6.21531727941176E-5	2.5162756055363284E-4
127.43817	1775.1909	4342.0	0.15866926	0.66417634	0.005003512941176471	0.00166224705882353	2.0181290657439484E-5	-5.110567474048434E-5
132.63443	1784.2689	4358.0	0.2830876	0.6399572	0.007776146249999999	-0.0015136962500000017	1.7328958180147053E-4	-1.9849645680147072E-4
138.5029	1793.8381	4375.0	0.3923047	0.55527455	0.006424535294117648	-0.004981332352941174	-7.95065268166089E-5	-2.0397859429065722E-4
147.9058	1801.9214	4391.0	0.53450906	0.47671196	0.008887772499999998	-0.004910161875000003	1.539523253676469E-4	4.448154871323226E-6
159.5288	1810.6074	4408.0	0.724325	0.4605458	0.011165643529411766	-9.509505882352933E-4	1.3399241349480983E-4	2.328947815743947E-4
174.30492	1818.9407	4424.0	0.9282271	0.47952768	0.012743881249999998	0.0011863675000000004	9.863985753676455E-5	1.3358238051470585E-4
189.97571	1828.554	4441.0	1.0915359	0.52317995	0.009606400000000001	0.0025677805882352903	-1.8455772058823515E-4	8.125959342560529E-5
205.07878	1838.3857	4457.0	1.110378	0.5713465	0.0011776312500000052	0.003010409375000002	-5.267980468749997E-4	2.7664299172794473E-5
224.0	1847.0	4474.0	1.1266683	0.59646004	9.582529411764629E-4	0.0014772670588235287	-1.2904606401384846E-5	-9.018484212802784E-5
241.2644	1855.8135	4491.0	1.1552148	0.55740523	0.001679205882352943	-0.002297341764705882	4.2408996539792944E-5	-2.2203581314878887E-4
259.9994	1862.8887	4507.0	1.1734374	0.47885364	0.0011389125000000055	-0.004909474374999997	-3.3768336397058585E-5	-1.6325828814338218E-4
272.75412	1869.4309	4524.0	1.0269438	0.3839753	-0.0086172705882353	-0.005581078823529412	-5.738931228373709E-4	-3.9506144031142066E-5
289.41873	1874.8062	4541.0	0.9111377	0.31860253	-0.00681212352941176	-0.0038454570588235307	1.0618512110726709E-4	1.0209539792387536E-4
304.90414	1879.7566	4557.0	0.83055675	0.27685064	-0.005036309375000006	-0.002609493125000001	1.1098838465073462E-4	7.724774586397062E-5
318.9735	1883.4934	4573.0	0.8450507	0.2055082	9.058718750000055E-4	-0.004458902499999999	3.713863281250007E-4	-1.1558808593749987E-4
334.50653	1886.2876	4591.0	0.89619553	0.14567061	0.00284137944444444	-0.003324310555555555	1.0752819830246857E-4	6.303288580246908E-5
347.5	1888.5	4607.0	0.869951	0.09358707	-0.0016402831249999958	-0.0032552212500000007	-2.801039105902772E-4	4.318081597222152E-6
362.56137	1891.4451	4624.0	0.81351465	0.09638062	-0.0033197852941176486	1.6432647058823563E-4	-9.879424524221487E-5	2.0114986591695508E-4
377.32425	1895.5166	4640.0	0.84027594	0.14881857	0.001672580625000003	0.0032773718750000007	3.1202286994485326E-4	1.945653377757353E-4
389.94095	1898.1345	4657.0	0.83078	0.18912113	-5.585847058823583E-4	0.002370738823529411	-1.312450194636683E-4	-5.3331355968858206E-5
402.2253	1902.0752	4673.0	0.7776344	0.21959265	-0.003321600000000001	0.0019044700000000001	-1.7268845588235267E-4	-2.914180147058819E-5
417.35077	1905.8376	4690.0	0.7927066	0.23333432	8.866000000000054E-4	8.083335294117653E-4	2.475411764705886E-4	-6.447861591695499E-5
435.64883	1908.6997	4706.0	0.92845327	0.20976686	0.008484166874999997	-0.0014729662500000008	4.748479296874995E-4	-1.4258123621323538E-4
453.9177	1912.3835	4723.0	1.113853	0.20264788	0.010905866470588235	-4.1876352941176454E-4	1.424529173875434E-4	6.201192474048448E-5
471.66953	1916.8188	4740.0	1.2232599	0.23081414	0.006435699999999998	0.0016568388235294117	-2.629509688581316E-4	1.220942560553633E-4
492.5	1921.0	4756.0	1.2703315	0.26042914	0.0029419749999999995	0.0018509375000000002	-2.1835781249999992E-4	1.2131167279411781E-5
517.23956	1928.612	4773.0	1.3812075	0.36399597	0.006522117647058822	0.0060921664705882355	2.105966262975778E-4	2.494840570934256E-4
535.49243	1933.7478	4790.0	1.3826833	0.4175733	8.681176470589048E-5	0.003151607647058822	-3.785474048442901E-4	-1.7297404844290667E-4
556.68353	1940.5613	4806.0	1.3376607	0.43172982	-0.0028139125000000015	8.847825000000004E-4	-1.8129526654411826E-4	-1.4167657169117636E-4
576.0112	1945.0034	4823.0	1.2339877	0.37372223	-0.0060984117647058895	-0.003412211176470588	-1.9320583910034637E-4	-2.527643339100346E-4
595.6989	1948.7634	4840.0	1.1305642	0.2871786	-0.006083735294117641	-0.005090801764705881	8.633217993087558E-7	-9.874062283737016E-5
617.75006	1951.5908	4857.0	1.1943972	0.16317564	0.003754882352941178	-0.0072942917647058824	5.787422145328716E-4	-1.296170588235295E-4
640.76587	1952.3257	4872.0	1.3431282	0.07788357	0.009915399999999996	-0.005686138000000001	4.1070117647058784E-4	1.0721025098039208E-4
651.5	1951.5	4889.0	1.3925607	-0.016093506	0.0029077941176470583	-0.005528063294117647	-4.1221211072664337E-4	9.298512110726737E-6
645.0	1952.0	4905.0	1.3925607	-0.016093506	0.0	0.0	-1.8173713235294115E-4	3.455039558823529E-4
