# Supplementary material for: Finger drawing on smartphone screens enables early Parkinson’s disease detection through hybrid 1D-CNN and BiGRU deep learning architecture
Source: PLoS One. 2025 Jul 14;20(7):e0327733. doi: 10.1371/journal.pone.0327733 (PMC12258557; doi:10.1371/journal.pone.0327733)
Supplement: S2 File — (ZIP) [file pone.0327733.s002.zip › Dataset/Wavy/healthy/051_HC_WAVE_R.txt]

613.1558	137.43115	0.0	0.0	0.0	0.0	0.0	0.0	0.0
623.41595	137.0	17.0	0.5869232	-0.07286336	0.03452489411764706	-0.00428608	0.002030876124567474	-2.5212235294117647E-4
634.8769	138.0	34.0	0.68483967	-0.048303187	0.005759792352941179	0.0014447160588235298	-0.0016920648096885812	3.371056505190312E-4
651.0085	140.25107	49.0	0.87827677	0.0145738935	0.012895806666666669	0.0041918053666666665	4.7573428758169935E-4	1.8313928718954243E-4
670.43494	144.28699	66.0	1.1243889	0.13294528	0.014477184117647058	0.006963022735294117	9.302220299884639E-5	1.6301278638985005E-4
688.55414	150.18472	83.0	1.2955847	0.32781714	0.010070341176470588	0.011463050588235294	-2.592260553633217E-4	2.647075207612457E-4
706.61804	157.23178	100.0	1.2949336	0.47668272	-3.830000000000092E-5	0.008756798823529411	-5.946259515570935E-4	-1.5919128027681666E-4
732.19336	163.04144	116.0	1.3853168	0.493671	0.00564895	0.0010617675000000014	3.5545312500000003E-4	-4.809394577205881E-4
742.552	165.90045	133.0	1.1424675	0.37894127	-0.014285252941176474	-0.006748807647058826	-0.001172600173010381	-4.5944559688581335E-4
774.39874	174.5552	149.0	1.2692932	0.32440346	0.007926606249999996	-0.0034086131250000012	0.0013882411994485294	2.0876215762867653E-4
799.1478	182.49487	166.0	1.6294719	0.42417705	0.02118698235294118	0.005869034705882355	7.800221237024226E-4	5.457439900519033E-4
818.283	188.42767	183.0	1.6209604	0.48558795	-5.006764705882356E-4	0.0036124058823529407	-0.001275744636678201	-1.3274287197231847E-4
834.9651	195.98254	199.0	1.3209363	0.4972697	-0.018751506249999994	7.301093749999994E-4	-0.0011406768612132348	-1.8014353170955883E-4
852.94934	205.47467	216.0	1.0202583	0.5136605	-0.01768694117647059	9.641647058823519E-4	6.262147491349439E-5	1.3767960640138382E-5
874.2268	216.9419	232.0	0.7994579	0.5763144	-0.013800025	0.0039158687500000025	2.429322610294118E-4	1.8448150275735318E-4
892.67865	225.92413	249.0	1.1038146	0.6970593	0.017903335294117643	0.0071026411764705906	0.0018649035467128029	1.8745720155709342E-4
905.0	234.0	266.0	1.0573417	0.6537816	-0.0027336999999999956	-0.0025457470588235343	-0.0012139432525951552	-5.675522491349486E-4
912.82935	241.82934999999998	282.0	0.6818217	0.50742227	-0.023470000000000005	-0.009147458125	-0.0012960187500000006	-4.126069416360292E-4
923.05273	250.64215000000002	299.0	0.3472832	0.4369815	-0.019678735294117646	-0.004143574705882349	2.2301557093425638E-4	2.9434608347750894E-4
932.4053	259.40527	316.0	0.27113268	0.45436913	-0.004479442352941176	0.0010228017647058816	8.940760553633217E-4	3.039044982698959E-4
944.63165	270.63165	332.0	0.48837268	0.588039	0.0135775	0.008354366874999998	0.0011285588970588235	4.582228193933823E-4
955.7543	282.90515	349.0	0.69852144	0.7302761	0.012361691764705885	0.008366888235294119	-7.151813148788909E-5	7.365506055365083E-7
963.4138	293.68976	365.0	0.6546812	0.77455527	-0.0027400150000000054	0.002767448125000002	-9.438566727941181E-4	-3.499650068933823E-4
968.12067	302.2414	382.0	0.40866244	0.68029946	-0.014471691764705879	-0.005544459411764709	-6.900986332179926E-4	-4.889357374567477E-4
972.06903	311.13806	398.0	0.17195168	0.5390185	-0.014794422500000001	-0.00883006	-2.017067095588267E-5	-2.0535003676470573E-4
977.7561	320.5935	415.0	0.075905055	0.45279127	-0.005649801470588235	-0.005072189999999996	5.379188840830451E-4	2.210511764705885E-4
983.7413	332.48254	432.0	0.19526576	0.5430179	0.0070212179411764716	0.005307448823529413	7.453540830449828E-4	6.10566989619377E-4
990.6501	346.18353	448.0	0.36971542	0.74450374	0.01090310375	0.012592864999999995	2.4261786305147055E-4	4.5533851102941134E-4
993.80615	357.8368	465.0	0.3804538	0.85717493	6.316694117647054E-4	0.006627717058823531	-6.042020198961938E-4	-3.508910553633214E-4
995.0	366.99695	481.0	0.19990368	0.7736685	-0.0112843825	-0.005219151875000001	-7.447532444852941E-4	-7.404293083639708E-4
996.0	374.78107	498.0	0.011208162	0.5685902	-0.011099736352941177	-0.012063429411764703	1.0861538062283739E-5	-4.0260456098615893E-4
997.6485	381.9455	514.0	-0.07492009	0.3672655	-0.005383015749999999	-0.012582793750000001	3.572950376838236E-4	-3.246027113970617E-5
998.0	386.22736	531.0	-0.054756578	0.2244474	0.0011860889411764702	-0.008401064705882354	3.8641792301038054E-4	2.459840614186851E-4
999.0	391.036	548.0	0.01939502	0.17847446	0.004361858705882353	-0.0027042905882352936	1.868099861591696E-4	3.351043598615918E-4
999.0	396.5	564.0	0.021123014	0.19490732	1.07999625E-4	0.0010270537499999996	-2.658661925551471E-4	2.3320902113970583E-4
997.5556	401.33325	581.0	-0.044357844	0.22570306	-0.0038518151764705883	0.0018115141176470598	-2.3293028243944638E-4	4.61447275086506E-5
994.30096	407.04858	598.0	-0.15703683	0.30516246	-0.006628175647058822	0.0046740823529411776	-1.6331532179930788E-4	1.6838636678200692E-4
988.99426	414.00574	614.0	-0.2980042	0.40238243	-0.008810460625	0.006076248124999999	-1.3639281112132364E-4	8.763536075367636E-5
983.3049	420.69513	631.0	-0.43088654	0.4356444	-0.007816608235294117	0.001956586470588234	5.846190527681669E-5	-2.4233303849480973E-4
978.6396	428.48053	647.0	-0.43316883	0.47121266	-1.4264312500000126E-4	0.002223016250000001	4.796228193933822E-4	1.665186121323545E-5
971.54565	436.45435	664.0	-0.43331987	0.4998002	-8.884705882352422E-6	0.001681619999999998	7.868142301038167E-6	-3.18468382352943E-5
962.79944	445.1604	680.0	-0.48806643	0.52917737	-0.00342166	0.0018360731250000005	-2.1329845588235298E-4	9.653320312500154E-6
951.0777	452.95557	697.0	-0.62546605	0.5345689	-0.008082330588235294	3.171488235294137E-4	-2.7415709342560555E-4	-8.934848832179923E-5
939.2185	459.8543	714.0	-0.8116946	0.4811317	-0.010954620588235297	-0.003143364705882354	-1.6895823529411783E-4	-2.035596193771628E-4
929.87036	464.65186	731.0	-0.8199414	0.3698291	-4.851058823529411E-4	-0.006547211764705881	6.15853806228374E-4	-2.0022629757785452E-4
919.8459	470.49243	747.0	-0.69559926	0.27542776	0.007771383749999999	-0.00590008375	5.160306020220587E-4	4.0445500919117556E-5
910.86346	478.13654	763.0	-0.56680685	0.3066507	0.008049525625000005	0.0019514337499999986	1.738386718750035E-5	4.907198437499999E-4
899.6435	486.63043000000005	780.0	-0.5327033	0.41990873	0.002006091176470587	0.00666223705882353	-3.554961440311422E-4	2.771060769896195E-4
884.0584	496.30084	797.0	-0.7141926	0.57421243	-0.010675841176470587	0.009076688235294117	-7.459960207612454E-4	1.4202653979238748E-4
863.7576	504.49694999999997	813.0	-1.0760924	0.6431063	-0.022618737500000007	0.0043058668750000015	-7.464310202205887E-4	-2.981763350183822E-4
848.60297	511.69854999999995	830.0	-1.2681115	0.55742836	-0.011295241176470587	-0.005039878823529416	6.660880190311423E-4	-5.497497469723186E-4
837.0911	517.45447	847.0	-1.1055202	0.40937203	0.009564194117647066	-0.008709195882352938	0.0012270256055363325	-2.1584217993079544E-4
825.47	522.265	863.0	-0.7652416	0.26466078	0.0212674125	-0.009044453125	7.314511488970584E-4	-2.0953577665441402E-5
813.787	527.1065	880.0	-0.5270607	0.19929892	0.014010641176470584	-0.0038448152941176466	-4.2686890138408327E-4	3.058610488754326E-4
799.6046	530.6844	897.0	-0.59047365	0.18931219	-0.0037301735294117595	-5.874547058823528E-4	-0.0010435773356401378	1.91609446366782E-4
788.2165	533.5945	913.0	-0.73446	0.15985239	-0.008999146875000003	-0.0018412374999999988	-3.293108340992652E-4	-7.836142463235287E-5
775.63275	537.45575	930.0	-0.78158045	0.17045055	-0.0027717911764705873	6.23421176470588E-4	3.663150410899656E-4	1.4497992214532863E-4
761.9069	540.27325	946.0	-0.78869313	0.15969957	-4.445424999999989E-4	-6.719362499999996E-4	1.4545304227941177E-4	-8.095983915441172E-5
746.5331	544.11676	963.0	-0.8672622	0.19068919	-0.004621710000000001	0.0018229188235294115	-2.457157352941178E-4	1.4675618079584772E-4
729.6069	547.0437	979.0	-0.99730754	0.20955424	-0.00812783375	0.0011790656249999996	-2.1913273437499997E-4	-4.024082490808824E-5
716.0923	549.9868	996.0	-1.0325145	0.1922186	-0.0020709976470588243	-0.0010197435294117655	3.5628447664359857E-4	-1.2934171496539794E-4
705.40405	551.9192	1012.0	-0.86531264	0.1435311	0.010450116250000002	-0.0030429687499999997	7.825696185661767E-4	-1.2645157628676465E-4
695.06366	554.64545	1029.0	-0.61138123	0.10825676	0.014937141764705881	-0.0020749611764705883	2.639426773356399E-4	5.694162197231832E-5
683.3486	558.5505	1046.0	-0.5086993	0.14933379	0.006040113529411767	0.0024162958823529413	-5.233546020761244E-4	2.641915916955017E-4
669.5822	563.5479	1062.0	-0.6151456	0.2604117	-0.00665289375	0.006942369375000002	-7.933129549632355E-4	2.828795932904413E-4
656.0384	570.8352	1079.0	-0.7954042	0.3866598	-0.010603447058823531	0.0074263588235294106	-2.323854887543254E-4	2.846996756055345E-5
643.0414	577.9793	1096.0	-0.8948403	0.51048076	-0.005849182352941178	0.00728358588235294	2.796626297577855E-4	-8.398408304498254E-6
628.6667	585.37036	1112.0	-0.87748104	0.53633684	0.0010849537499999992	0.0016160050000000037	4.3338350643382356E-4	-3.5422380514705854E-4
611.2433	592.5856	1129.0	-0.9503325	0.52400506	-0.004285379999999998	-7.253988235294126E-4	-3.159019852941175E-4	-1.3772963667820095E-4
595.2503	599.8748	1145.0	-1.0325267	0.46996608	-0.0051371375	-0.003377436250000001	-5.323484375000008E-5	-1.6575233915441177E-4
579.7155	604.2317	1162.0	-1.0608419	0.35290566	-0.001665599999999999	-0.0068859070588235295	2.0420808823529417E-4	-2.0638063581314875E-4
565.3386	610.3307	1179.0	-0.9748252	0.30330366	0.005059805882352945	-0.002917764705882355	3.956121107266437E-4	2.3342013840830437E-4
549.7318	615.8506	1195.0	-0.8854025	0.2919242	0.005588918749999998	-7.11216249999997E-4	3.306955422794082E-5	1.3790927849264737E-4
534.396	620.6015	1212.0	-0.87779456	0.29104343	4.4752588235294E-4	-5.18100000000018E-5	-3.02434874567474E-4	3.878860294117619E-5
519.6665	625.3334	1228.0	-0.90414137	0.2957173	-0.0016466756250000034	2.921168750000015E-4	-1.3088759420955897E-4	2.1495429687500208E-5
508.37744	630.2075	1245.0	-0.80756223	0.28619894	0.005681125882352942	-5.599035294117649E-4	4.3104714749134975E-4	-5.01188473183392E-5
494.53018	636.20135	1262.0	-0.74263835	0.29190654	0.003819051764705885	3.3574117647058703E-4	-1.0953377162629747E-4	5.2684982698961876E-5
477.9488	643.0171	1278.0	-0.8155622	0.3743329	-0.004557740625000001	0.005151647500000002	-5.235495243566179E-4	3.0099414522058844E-4
460.9005	650.5998	1295.0	-0.9699218	0.4490263	-0.009079976470588232	0.004393729411764704	-2.660138732698959E-4	-4.458341695501754E-5
444.00836	656.6219	1311.0	-1.1244681	0.47351328	-0.009659143750000009	0.0015304362499999995	-3.619795496323606E-5	-1.7895582261029402E-4
430.37463	663.4109	1328.0	-1.0690792	0.44251618	0.0032581705882352985	-0.0018233588235294117	7.598420198961945E-4	-1.9728206314878892E-4
413.35028	669.21655	1344.0	-0.94468594	0.37752956	0.007774578750000004	-0.00406166375	2.822755101102941E-4	-1.3989405790441173E-4
396.2264	673.7217	1361.0	-0.94606835	0.31341657	-8.131823529412095E-5	-0.0037713523529411754	-4.6211158737024263E-4	1.7077141003460253E-5
378.92227	677.6753	1377.0	-1.0121403	0.23643364	-0.004129496874999999	-0.004811433125	-2.530111649816174E-4	-6.500504825367656E-5
363.44647	681.8512	1395.0	-1.0406959	0.18322968	-0.001586422222222223	-0.0029557755555555554	1.4128192515432093E-4	1.0309208719135805E-4
343.8306	686.68256	1411.0	-1.0828487	0.19142658	-0.0026345499999999994	5.123062500000004E-4	-6.550798611111103E-5	2.1675511284722224E-4
321.0823	693.97253	1428.0	-1.2129712	0.31399956	-0.007654264705882348	0.007210175294117647	-2.9527733564013817E-4	3.9399229671280273E-4
301.68124	701.7275	1444.0	-1.3441194	0.4694829	-0.00819676250000001	0.009717708749999998	-3.3906112132353855E-5	1.5672084099264695E-4
277.43354999999997	710.9027	1461.0	-1.4652126	0.58302534	-0.007123129411764706	0.006678967058823528	6.315488754325315E-5	-1.7874951124567472E-4
247.7401	720.7533	1477.0	-1.6635611	0.6548963	-0.012396781249999989	0.0044919350000000025	-3.2960323988970514E-4	-1.3668950367647033E-4
229.73767	727.9049	1494.0	-1.5333493	0.6029099	0.0076595176470588165	-0.003058023529411764	0.0011797822880622827	-4.441152076124569E-4
211.11809	735.75275	1511.0	-1.3002042	0.5117489	0.013714417647058823	-0.0053624117647058855	3.561705882352945E-4	-1.3555224913494831E-4
194.19424	743.35815	1527.0	-1.0286931	0.449327	0.016969443750000007	-0.0039013687499999984	2.0343913143382403E-4	9.131518841911794E-5
178.33777	751.33105	1543.0	-0.7971023	0.42733157	0.014474424999999992	-0.001374714374999999	-1.5593867187500094E-4	1.5791589843749997E-4
165.96382	759.0242	1560.0	-0.6963501	0.45128644	0.005926600000000004	0.001409110000000001	-5.028132352941169E-4	1.6375437499999997E-4
155.2495	765.85034	1577.0	-0.6425241	0.45699388	0.003166235294117643	3.3573176470588285E-4	-1.6237439446366831E-4	-6.313989619377167E-5
143.45409999999998	773.77295	1593.0	-0.5204401	0.4448108	0.007630250000000005	-7.614425000000008E-4	2.790009191176476E-4	-6.857339154411773E-5
134.681755	780.48865	1610.0	-0.48033747	0.4227236	0.002358978235294116	-0.001299247058823531	-3.100748096885817E-4	-3.163556228373707E-5
126.866844	787.34985	1627.0	-0.433997	0.4026957	0.002725909999999998	-0.0011781117647058816	2.1584221453287174E-5	7.125605536332316E-6
120.766815	793.23315	1643.0	-0.36342043	0.36985567	0.004411035625	-0.0020525018749999978	1.0532035156250014E-4	-5.464938189338226E-5
117.314606	797.3707	1659.0	-0.22311287	0.29834697	0.008769222500000002	-0.004469293750000002	2.723866796875001E-4	-1.5104949218750028E-4
114.375404	800.24915	1676.0	-0.08212828	0.1787671	0.008293211176470588	-0.007034109999999999	-2.80006660899655E-5	-1.5087154411764687E-4
112.418846	803.16235	1693.0	-0.023818461	0.10324127	0.0034299893529411763	-0.004442695882352942	-2.8607187197231834E-4	1.524361245674739E-4
111.0	806.0574	1709.0	0.008655635	0.077754684	0.002029631	-0.0015929116249999995	-8.752239705882352E-5	1.7811151608455893E-4
109.53906	808.46094	1726.0	-0.0042883027	0.10551747	-7.614081E-4	0.0016331050588235293	-1.641787705882353E-4	1.89765687283737E-4
110.0	812.7455	1743.0	0.009715623	0.17987695	8.237603352941177E-4	0.00437408705882353	9.324520207612457E-5	1.6123423529411767E-4
111.0	818.9617	1760.0	0.07469321	0.29620007	0.0038222110000000003	0.006842536470588234	1.7637945086505192E-4	1.4520290657439437E-4
114.54288	824.81433	1776.0	0.16940898	0.39082932	0.005919735624999999	0.005914328125	1.3109528906249995E-4	-5.801302159926463E-5
117.38322	830.5748	1792.0	0.24265145	0.43169314	0.004577654375	0.0025539887499999997	-8.388007812499995E-5	-2.100212109375E-4
122.29059	835.29065	1809.0	0.3184557	0.38027713	0.004459073529411765	-0.0030244711764705855	-6.975343858131466E-6	-3.2814470155709323E-4
127.23006	841.2301	1826.0	0.357788	0.33248562	0.002313664705882352	-0.0028112652941176494	-1.2620051903114196E-4	1.2541522491349183E-5
134.06314	848.0842	1842.0	0.42853743	0.35646003	0.004421839375	0.001498400625	1.31760916819853E-4	2.6935411994485306E-4
141.81682	855.8168	1859.0	0.4906763	0.4377658	0.003655227647058824	0.004782692352941176	-4.509480752595153E-5	1.931936310553633E-4
150.43939	863.5515	1875.0	0.55900735	0.51443285	0.004270690625	0.004791690625000004	3.846643612132351E-5	5.623920036767647E-7
160.20416	872.3633	1892.0	0.6190735	0.56099117	0.003533302941176473	0.0027387247058823488	-4.337574610726631E-5	-1.2076270112456797E-4
173.25743	882.6931	1909.0	0.72389024	0.5974739	0.006165690588235292	0.0021460429411764717	1.5484633217993052E-4	-3.4863633217992765E-5
194.47438	897.7335	1925.0	1.0221982	0.7544482	0.018644247500000002	0.00981089375	7.799098069852944E-4	4.7905317555147056E-4
221.24977	917.11523	1942.0	1.5277382	1.0616018	0.02973764705882352	0.018067858823529414	6.525529152249129E-4	4.8570382785467135E-4
248.82321	934.8939	1958.0	1.9414892	1.3070351	0.0258594375	0.015339581249999998	-2.4238809742647017E-4	-1.705173483455885E-4
277.72954	950.65576	1975.0	2.12543	1.2993859	0.010820047058823543	-4.4995294117646537E-4	-8.846700259515563E-4	-9.287961288927333E-4
305.7576	965.13745	1992.0	2.028587	1.0788106	-0.005696647058823543	-0.012975017647058832	-9.715702422145344E-4	-7.367685121107275E-4
337.62476	980.58813	2008.0	1.9046396	0.8607728	-0.007746712499999989	-0.013627362499999997	-1.2812909007352784E-4	-4.07715533088228E-5
364.94577	994.4729	2025.0	1.8370327	0.77944607	-0.003976876470588244	-0.004783925294117648	2.2175506055363206E-4	5.202021885813146E-4
399.33746	1008.4646	2041.0	1.9088498	0.8013175	0.004488568750000005	0.0013669643750000016	5.290903262867655E-4	3.844306043198531E-4
431.64346	1020.7412999999999	2058.0	2.017551	0.77514637	0.00639418823529412	-0.00153947823529412	1.1209526384083033E-4	-1.7096721237024244E-4
462.64368	1032.5004	2075.0	2.010853	0.69087154	-3.9400000000000546E-4	-0.004957342941176472	-3.9930519031141916E-4	-2.0105086505190306E-4
495.71198	1045.017	2091.0	2.0009859	0.67045176	-6.16693750000008E-4	-0.00127623625	-1.3918359375000161E-5	2.300691681985295E-4
523.2881	1057.6011	2108.0	1.8543539	0.704128	-0.008625411764705875	0.0019809552941176486	-4.711010596885804E-4	1.915995025951558E-4
551.97186	1068.347	2125.0	1.6748443	0.6999251	-0.01055938823529412	-2.4722941176470644E-4	-1.1376332179930858E-4	-1.31069688581315E-4
575.2942	1078.1226	2141.0	1.4858888	0.6337289	-0.011809718750000003	-0.0041372624999999955	-7.814565716911769E-5	-2.4312706801470557E-4
602.5507	1085.5859	2158.0	1.3947229	0.494886	-0.0053626999999999885	-0.008167229411764709	3.7923639705882443E-4	-2.370568771626302E-4
629.64514	1091.6874	2174.0	1.4671706	0.3444418	0.004527981249999993	-0.009402762499999998	6.181675781249988E-4	-7.722081801470558E-5
656.0082	1099.2021	2191.0	1.5634844	0.2873767	0.00566551764705883	-0.003356770588235296	6.691390570934335E-5	3.556465830449825E-4
687.2976	1108.0743	2207.0	1.7356309	0.3803436	0.010759156249999999	0.005810431250000001	3.1835241268382303E-4	5.729501148897061E-4
713.3001	1115.9429	2224.0	1.7766396	0.4739212	0.0024122764705882295	0.005504564705882352	-4.909929282006923E-4	-1.799214965397938E-5
740.635	1122.9927	2240.0	1.7053531	0.50881284	-0.004455406250000002	0.0021807275000000036	-4.2923017003676446E-4	-2.0773982536764676E-4
762.02734	1128.4109	2257.0	1.522098	0.41454855	-0.010779711764705883	-0.005544958235294119	-3.720179714532871E-4	-4.544521020761249E-4
782.0368	1136.1952	2274.0	1.2124166	0.3533536	-0.018216552941176464	-0.003599702941176472	-4.3746124567474004E-4	1.1442678200692042E-4
808.0	1145.5	2291.0	1.1529601	0.42592588	-0.0034974411764705894	0.004268957647058823	8.65830103806228E-4	4.6286238754325267E-4
826.54926	1152.8197	2308.0	1.1893625	0.50792783	0.002141317647058827	0.004823644117647058	3.316916955017304E-4	3.2628615916955025E-5
841.7978	1158.0492	2324.0	1.0583482	0.46840975	-0.008188393750000009	-0.002469879999999997	-6.456069623161772E-4	-4.5584525735294096E-4
855.21094	1163.9475	2340.0	0.8634584	0.3675637	-0.0121806125	-0.006302878125000001	-2.4951367187499946E-4	-2.3956238281250025E-4
872.20197	1172.2233	2357.0	0.7223963	0.33846495	-0.008297770588235292	-0.0017116911764705886	2.2840246539792403E-4	2.7006982050173015E-4
890.76733	1183.1782	2374.0	0.84672344	0.5059181	0.007313361176470588	0.00985018529411765	9.183018685121105E-4	6.801103806228374E-4
905.9616	1193.6869	2390.0	1.0274913	0.7039738	0.011297991250000007	0.012378481249999997	2.490393795955887E-4	1.580184972426467E-4
916.33276	1202.2218	2407.0	0.8769222	0.720284	-0.008857005882352949	9.594235294117678E-4	-0.0011855880666089974	-6.717092776816606E-4
923.05664	1208.0377	2423.0	0.52246517	0.53594524	-0.022153564374999997	-0.011521172500000003	-8.310349057904405E-4	-7.800372518382356E-4
927.8483	1212.8484	2440.0	0.16961853	0.30199203	-0.020755684705882356	-0.013761953529411763	8.222821583044947E-5	-1.3181064878892707E-4
932.50586	1216.6705	2456.0	0.009936463	0.124083824	-0.009980129187499999	-0.011119262875	6.734722198988973E-4	1.6516816590073514E-4
938.4758	1222.4758	2473.0	0.0940315	0.13605362	0.004946766882352942	7.04105647058823E-4	8.780527099913495E-4	6.954922660034603E-4
945.1238	1228.3428	2489.0	0.25571477	0.2556349	0.010105204375	0.007473830000000001	3.224023432904411E-4	4.231077720588236E-4
951.9129	1236.6411	2506.0	0.40633786	0.41655183	0.008860181764705884	0.009465701764705884	-7.323662413494799E-5	1.1716892733564018E-4
956.33594	1244.6719	2523.0	0.4140751	0.53567487	4.551317647058811E-4	0.007007237647058824	-4.944147058823531E-4	-1.4461553633217996E-4
958.6209	1250.8628	2539.0	0.26781029	0.53797996	-0.009141550624999998	1.440681250000006E-4	-5.997926493566174E-4	-4.289480951286765E-4
959.56604	1255.1321	2556.0	0.0635805	0.3962161	-0.01201351705882353	-0.008339050588235294	-1.689392019896196E-4	-4.99006983131488E-4
960.0	1258.8778	2573.0	-0.072042815	0.2301188	-0.007977842058823528	-0.009770429411764706	2.3739264705882368E-4	-8.419875432525952E-5
960.0	1263.8677	2589.0	-0.1140645	0.15533428	-0.0026263553125	-0.004674032500000001	3.344679216452205E-4	3.1852480698529406E-4
961.0	1269.9915	2606.0	-0.04743819	0.23697273	0.0039191947058823525	0.004802261764705882	3.8503235402249133E-4	5.574290743944637E-4
959.6535	1276.0396	2623.0	-0.03962672	0.34640983	4.594982352941177E-4	0.006437476470588234	-2.035115570934256E-4	9.61891003460207E-5
960.0	1281.7306	2639.0	-0.037671633	0.39890116	1.2219293749999964E-4	0.003280708125	-2.108158111213238E-5	-1.9729802159926463E-4
957.8582	1286.4253	2656.0	-0.08687241	0.3513668	-0.0028941633529411762	-0.0027961388235294114	-1.77432722967128E-4	-3.5746158520761246E-4
953.7746	1291.3381	2672.0	-0.19901076	0.2932502	-0.007008646875000001	-0.0036322874999999977	-2.5715522012867653E-4	-5.225929227941164E-5
948.9525	1296.0316	2689.0	-0.30680496	0.26945698	-0.006340835294117647	-0.0013996011764705885	3.92830341695502E-5	1.31334489619377E-4
943.1308	1301.8691	2705.0	-0.4054988	0.29041693	-0.006168364999999999	0.0013099968750000003	1.0779393382353045E-5	1.693498782169118E-4
934.3611	1307.7833	2722.0	-0.52244514	0.3433092	-0.006879196470588234	0.0031113099999999978	-4.181361591695502E-5	1.0595959558823515E-4
924.4755	1314.7147	2738.0	-0.62972	0.40426517	-0.006704678749999998	0.0038097481250000016	1.090735753676473E-5	4.365238281250024E-5
913.1333	1320.4333	2755.0	-0.74547803	0.41409752	-0.006809295882352945	5.783735294117641E-4	-6.153948961938043E-6	-1.9008085856401396E-4
899.0	1330.0	2769.0	-0.8370606	0.45301217	-0.006541612142857145	0.002779617857142857	1.9120267106842856E-5	1.5723173769507806E-4
883.85547	1338.4136	2788.0	-0.9645121	0.52746356	-0.006707973684210523	0.003918494210526319	-8.755870597546221E-6	5.994086070439275E-5
865.384	1349.744	2805.0	-1.1276848	0.65680504	-0.009598394117647055	0.00760832235294117	-1.7002473137861952E-4	2.170487142596971E-4
849.4508	1359.8433	2822.0	-1.2084287	0.7427418	-0.004749641176470594	0.005055103529411768	2.852207612456742E-4	-1.5018934256055307E-4
832.05786	1368.9768	2838.0	-1.1536316	0.705072	0.0034248187500000027	-0.0023543624999999985	5.109037454044123E-4	-4.630916268382354E-4
817.0	1375.0	2855.0	-1.1239182	0.5484672	0.001747847058823523	-0.009212047058823529	-9.864539359861646E-5	-4.033932093425606E-4
796.0	1381.0	2871.0	-1.2500259	0.34511098	-0.007881731249999996	-0.012709763750000002	-6.018486443014699E-4	-2.1860729319852959E-4
779.0	1387.0	2888.0	-1.1834979	0.2578628	0.003913411764705878	-0.005132245882352941	6.938319420415219E-4	4.457363451557095E-4
767.0	1394.0	2905.0	-0.7406191	0.30003247	0.026051694117647066	0.002480568823529411	0.0013022519031141875	4.4781262975778543E-4
751.5236	1401.8436	2921.0	-0.565925	0.39905626	0.010918381249999998	0.006188986875	-9.458320542279418E-4	2.317761282169118E-4
740.0	1408.0	2938.0	-0.6525071	0.4735056	-0.005093064705882353	0.004379372941176472	-9.418497621107266E-4	-1.0644787846020752E-4
727.0	1415.0	2954.0	-0.76310396	0.42077696	-0.006912303750000001	-0.003295540000000003	-1.1370244025735301E-4	-4.796820588235297E-4
716.0	1419.0	2971.0	-0.72310174	0.31501928	0.002353071764705881	-0.006221039999999998	5.45022089100346E-4	-1.7208823529411734E-4
709.1106	1422.9447	2987.0	-0.48612097	0.19523415	0.014811298125000004	-0.007486570625000001	7.786391475183827E-4	-7.90956640625002E-5
703.2307	1425.8462	3004.0	-0.25088182	0.12250257	0.01383759705882353	-0.004278328235294117	-5.7276533304498495E-5	1.8872014057093434E-4
700.0	1427.0	3017.0	-0.20159446	0.10436393	0.003791335384615383	-0.001395280000000001	-7.727893595544729E-4	2.217729411764705E-4
689.5999	1429.85	3037.0	-0.31671435	0.08869465	-0.005755994499999998	-7.834639999999997E-4	-4.7736649423076906E-4	3.059080000000006E-5
682.80524	1431.7987	3054.0	-0.3936293	0.06891961	-0.004524408823529414	-0.001163237647058823	7.244621626297558E-5	-2.233962629757785E-5
675.0854	1433.7286	3071.0	-0.45316684	0.083568454	-0.0035022082352941177	8.616967058823526E-4	6.012944636678212E-5	1.1911378546712798E-4
666.1889	1435.7028	3087.0	-0.51589894	0.09775602	-0.003920756250000001	8.867228749999999E-4	-2.6159250919117696E-5	1.5641355698529585E-6
658.4334	1437.6416	3103.0	-0.5301013	0.11629825	-8.876474999999981E-4	0.0011588893750000004	1.8956929687500017E-4	1.701040625000003E-5
650.6095	1440.1953	3120.0	-0.52035415	0.12728491	5.733617647058845E-4	6.462741176470585E-4	8.594172145328722E-5	-3.015383866782011E-5
642.918	1442.5205	3137.0	-0.48566282	0.15044838	0.0020406664705882333	0.0013625570588235289	8.63120415224911E-5	4.2134290657439435E-5
633.60016	1445.96	3153.0	-0.48668545	0.18043575	-6.391437500000152E-5	0.0018742106250000008	-1.3153630284926468E-4	3.19783478860295E-5
622.41565	1448.8615	3170.0	-0.5820712	0.19771887	-0.005610926470588235	0.001016654117647058	-3.26294829152249E-4	-5.044450043252605E-5
610.5752	1451.6927	3186.0	-0.71864	0.19945362	-0.008535549999999996	1.0842187500000044E-4	-1.8278897058823508E-4	-5.6764515165441096E-5
600.28796	1455.5707	3203.0	-0.76225847	0.22058693	-0.002565792352941181	0.0012431358823529405	3.5116221453287147E-4	6.674788278546706E-5
588.9046	1458.3651	3220.0	-0.7551035	0.21659428	4.208805882352931E-4	-2.3486176470588157E-4	1.7568664359861612E-4	-8.694103806228365E-5
578.3525	1463.259	3236.0	-0.6935252	0.25176698	0.0038486437500000054	0.0021982937499999983	2.142351976102945E-4	1.5207221966911748E-4
568.521	1468.2874	3253.0	-0.6137495	0.29784176	0.004692688235294118	0.0027102811764705905	4.964967560553603E-5	3.0116907439446594E-5
557.3201	1471.8933	3269.0	-0.60659677	0.30297875	4.470456249999963E-4	3.210618750000005E-4	-2.653526631433826E-4	-1.4932620634191187E-4
542.8944	1477.0302	3286.0	-0.73294926	0.3046802	-0.007432499411764708	1.0008529411764666E-4	-4.635026492214532E-4	-1.2998622404844344E-5
528.3330000000001	1482.8751	3302.0	-0.86211	0.32052556	-0.00807254625	9.903349999999984E-4	-4.000292738970575E-5	5.5640606617646986E-5
514.6650999999999	1488.715	3319.0	-0.96453977	0.35294792	-0.006025280588235293	0.0019071976470588258	1.2042739186851216E-4	5.393309688581338E-5
503.90732	1493.6371	3336.0	-0.87476593	0.3701268	0.005280814117647059	0.0010105223529411737	6.650643944636677E-4	-5.274560553633248E-5
492.3952	1498.5349	3352.0	-0.6963237	0.33946183	0.011152639375000002	-0.0019165606249999974	3.6698907858455896E-4	-1.8294268612132318E-4
477.16714	1503.4583	3369.0	-0.68061715	0.2879573	9.239147058823521E-4	-0.003029678235294117	-6.016896864186853E-4	-6.54775064878894E-5
461.61688	1509.0187	3386.0	-0.83314633	0.27722624	-0.008972304705882355	-6.312388235294126E-4	-5.821305536332181E-4	1.4108467128027673E-4
447.82846	1515.3838	3402.0	-0.96223265	0.32795766	-0.008067894999999999	0.0031707137499999982	5.652560661764726E-5	2.3762203584558819E-4
435.13385	1522.2092	3419.0	-0.9340123	0.40613377	0.0016600205882352944	0.004598594705882354	5.722303287197231E-4	8.399299740484448E-5
421.863	1529.7926	3436.0	-0.80178696	0.46911904	0.007777961176470586	0.00370501588235294	3.5987885813148774E-4	-5.25634602076126E-5
405.88834	1537.5558	3452.0	-0.7968547	0.5084707	3.0826625000000135E-4	0.002459478750000004	-4.6685593290441156E-4	-7.78460707720585E-5
389.96088	1544.1396	3469.0	-0.9167026	0.48451856	-0.007049876470588236	-0.0014089494117647098	-4.3283192474048455E-4	-2.2755459775086553E-4
375.3177	1551.9613	3485.0	-0.9960583	0.4596951	-0.004959731249999995	-0.0015514662499999977	1.3063407628676507E-4	-8.907302389705494E-6
362.52097	1557.6339	3502.0	-0.9013461	0.39829016	0.005571305882352936	-0.003612055294117648	6.194727724913489E-4	-1.2121112024221472E-4
348.65396	1563.5048	3519.0	-0.78655475	0.3403167	0.006752432352941181	-0.0034102035294117632	6.947802768166146E-5	1.1873633217993226E-5
334.0456	1568.3579	3535.0	-0.7724426	0.28538406	8.820093749999994E-4	-0.003433290000000002	-3.6690143612132383E-4	-1.4429044117649252E-6
319.8433	1573.0448	3552.0	-0.8405662	0.25835958	-0.0040072705882352976	-0.001589675294117648	-2.8760470371972334E-4	1.0844792387543259E-4
306.22665	1577.9244	3568.0	-0.90001386	0.24820781	-0.003715478750000001	-6.344856249999985E-4	1.8236989889706045E-5	5.969935431985309E-5
291.6301	1581.8425	3585.0	-0.87193406	0.24402404	0.0016517529411764764	-2.46104117647059E-4	3.1571951124567514E-4	2.284597102076115E-5
277.87183	1586.7509	3602.0	-0.8355894	0.24679357	0.0021379211764705835	1.6291352941176425E-4	2.859813148788865E-5	2.4059861591695485E-5
264.85749999999996	1589.857	3618.0	-0.80796605	0.2285416	0.001726459375000003	-0.0011407481249999987	-2.5716362591911285E-5	-8.147885340073518E-5
255.90654	1592.7733	3635.0	-0.6916833	0.18386482	0.006840161764705882	-0.002628045882352941	3.0080602292387523E-4	-8.748810337370249E-5
249.49333	1594.7533	3651.0	-0.472772	0.1201366	0.013681956249999998	-0.003983013750000001	4.276121553308823E-4	-8.468549172794125E-5
245.6308	1596.0	3668.0	-0.1895069	0.060909435	0.016662652941176474	-0.003483950882352941	1.7533509948096913E-4	2.9356639273356464E-5
243.37158	1596.6284	3684.0	-0.0011948013	-0.003472889	0.01176950616875	-0.004023895249999999	-3.0582167327665455E-4	-3.3746522977941144E-5
241.4243	1597.0	3701.0	0.07370569	-0.014213347	0.004405911252941177	-6.317916470588236E-4	-4.3315264210640143E-4	1.9953550605536328E-4
241.0	1598.5	3718.0	0.06713172	-0.0033366384	-3.8670411764705874E-4	6.398063882352941E-4	-2.819185512110727E-4	7.479988442906574E-5
239.5	1598.0	3734.0	0.03330487	0.007923239	-0.0021141781250000003	7.037423375E-4	-1.0796712545955886E-4	3.995996829044118E-6
239.0	1599.3971	3752.0	0.0039480384	0.031304818	-0.001630935088888889	0.001298976611111111	2.6846835339506192E-5	3.3068570756172836E-5
238.0	1600.3851	3768.0	-0.018761734	0.04799057	-0.0014193607749999999	0.0010428595000000003	1.3223394618055564E-5	-1.600731944444442E-5
236.5	1600.0	3784.0	-0.04399131	0.04034168	-0.0015768485	-4.7805562500000034E-4	-9.842982812500008E-6	-9.505719531250004E-5
235.53896	1601.461	3801.0	-0.07123624	0.051200844	-0.001602642941176471	6.387743529411768E-4	-1.5173200692041764E-6	6.569588105536335E-5
233.83878	1603.1613	3817.0	-0.07971852	0.07947059	-5.301424999999997E-4	0.0017668591249999995	6.703127757352946E-5	7.050529825367643E-5
229.86427	1608.1357	3834.0	-0.17068484	0.20214656	-0.00535096	0.007216233529411765	-2.8357750000000003E-4	3.205514355536333E-4
223.05049	1615.9326	3850.0	-0.32804435	0.40021393	-0.009834969374999999	0.012379210625	-2.802505859374999E-4	3.2268606847426465E-4
214.27138	1626.6608	3867.0	-0.54056525	0.65664274	-0.012501229411764707	0.015084047647058825	-1.5683882569204164E-4	1.5910806012110735E-4
208.21849	1634.7086	3884.0	-0.6057525	0.7528409	-0.0038345441176470606	0.0056587152941176486	5.09805017301038E-4	-5.544313148788927E-4
203.31757	1640.5237	3900.0	-0.4493109	0.5701617	0.009777600000000001	-0.011417450000000003	8.507590073529414E-4	-0.0010672603308823532
200.22188	1642.7781	3917.0	-0.27660358	0.3196132	0.010159254117647058	-0.01473814705882353	2.2450242214532787E-5	-1.953351211072663E-4
198.24088	1645.7592	3934.0	-0.0796124	0.0634251	0.011587716470588236	-0.015069888235294116	8.402719723183401E-5	-1.9514186851210963E-5
196.30394	1648.3921	3950.0	0.0040608183	-0.027453339	0.00522957614375	-0.0056799024375	-3.9738377042738976E-4	5.868741123621322E-4
193.72137	1652.2787	3966.0	-0.02587043	0.06545372	-0.00187070301875	0.005806691187500001	-4.4376744765625004E-4	7.179121015625001E-4
189.82385	1657.7642	3983.0	-0.12318628	0.22349668	-0.005724461764705882	0.009296644705882354	-2.2669169093858128E-4	2.0529138343425608E-4
186.93564	1663.0643	4000.0	-0.20798633	0.36472836	-0.004988238235294117	0.008307745882352939	4.330726643598616E-5	-5.817051903114206E-5
184.55412	1668.3376	4017.0	-0.21651712	0.3875629	-5.018111764705888E-4	0.0013432082352941184	2.639074740484429E-4	-4.096786851211071E-4
182.60652	1674.1804	4034.0	-0.15642004	0.38903826	0.003535122352941176	8.678588235294333E-5	2.3746667820069204E-4	-7.390719723183383E-5
180.63336	1680.0999	4049.0	-0.094160795	0.3716129	0.004150616333333333	-0.0011616906666666667	4.103293202614381E-5	-8.323176993464066E-5
178.7754	1687.8984	4067.0	-0.07625519	0.41630355	9.947558333333337E-4	0.0024828138888888887	-1.7532558333333332E-4	2.0247247530864195E-4
175.56802	1698.08	4083.0	-0.1254494	0.5531968	-0.0030746381249999993	0.008555828125000001	-2.543371223958333E-4	3.7956338975694457E-4
174.0	1707.6527	4099.0	-0.15263444	0.6463608	-0.0016990650000000013	0.005822749999999995	8.597332031249987E-5	-1.7081738281250042E-4
173.0	1716.4111	4116.0	-0.1120443	0.6593053	0.0023876552941176476	7.614411764705897E-4	2.4039531141868524E-4	-2.977240484429062E-4
174.0399	1724.1597	4132.0	0.0011369367	0.56610376	0.0070738272937499996	-0.005825096250000002	2.92885749977022E-4	-4.1165858915441196E-4
175.91927	1731.6771	4149.0	0.13151199	0.45582202	0.007669120782352941	-0.006487161176470586	3.5017264035467136E-5	-3.894499567474027E-5
178.88416	1740.4208	4167.0	0.24772143	0.41862682	0.0064560799999999995	-0.002066399999999999	-6.739115457516341E-5	2.4559784313725485E-4
183.6072	1753.9525	4182.0	0.29990363	0.57864434	0.003478813333333332	0.010667834666666664	-1.9848444444444448E-4	8.489489777777776E-4
186.8119	1773.1191	4199.0	0.3298571	0.96134704	0.001761968823529414	0.022511923529411768	-1.0099085351787754E-4	6.967111095732414E-4
188.75003	1788.2502	4216.0	0.24565698	1.2280965	-0.004952948235294119	0.015691144705882346	-3.949951211072666E-4	-4.012222837370248E-4
190.70746	1798.8298	4232.0	0.15083522	1.1267372	-0.00592636	-0.006334956249999996	-6.0838235294117594E-5	-0.0013766313097426464
195.00424	1806.0042	4249.0	0.1182661	0.71280706	-0.0019158305882352937	-0.02434883176470588	2.359134948096886E-4	-0.0010596397361591697
201.39978	1811.7998	4265.0	0.2361421	0.25142333	0.00736725	-0.028836483125000003	5.801925367647058E-4	-2.804782100183827E-4
209.0	1817.5	4282.0	0.45750874	0.067035586	0.01302156705882353	-0.010846337882352942	3.326068858131489E-4	0.0010582438378027683
218.0	1825.0	4299.0	0.6221831	0.18478607	0.009686727058823527	0.006926499058823529	-1.9616705882352965E-4	0.0010454609965397923
225.58112	1830.1858	4315.0	0.6281508	0.3006392	3.7298125000000126E-4	0.007240820625	-5.821091130514703E-4	1.9645097886029407E-5
233.40968	1834.7048	4332.0	0.548821	0.32276425	-0.004666458823529412	0.0013014735294117636	-2.9643765138408315E-4	-3.493733585640139E-4
243.71144	1842.1409	4348.0	0.5396472	0.34271374	-5.733625000000006E-4	0.0012468431250000009	2.5581852022058823E-4	-3.4144002757351697E-6
258.62847999999997	1848.8142	4365.0	0.72876996	0.37532654	0.01112486823529412	0.0019183999999999998	6.881312197231836E-4	3.950334558823523E-5
280.92766	1857.8032	4382.0	1.1948125	0.4943171	0.02741426705882353	0.006999444705882354	9.581999307958475E-4	2.98884982698962E-4
302.22516	1867.5569	4399.0	1.4994282	0.61394083	0.017918570588235296	0.007036689999999999	-5.585703806228373E-4	2.190899653979127E-6
324.9143	1875.3047	4415.0	1.6424448	0.61419123	0.008938537499999996	1.5649999999998998E-5	-5.612520680147062E-4	-4.38815E-4
346.8152	1882.9329	4432.0	1.6069853	0.5446515	-0.0020858529411764692	-0.004090572352941178	-6.484935553633215E-4	-2.4154249134948099E-4
365.83243	1889.6497	4448.0	1.3750634	0.44934905	-0.014495118750000008	-0.0059564031249999955	-7.755791130514712E-4	-1.166144232536761E-4
390.31555	1897.4817	4465.0	1.2755646	0.3802812	-0.005852870588235287	-0.004062814705882356	5.083675389273366E-4	1.1138755406574352E-4
416.7077	1906.2947	4481.0	1.4472995	0.442536	0.010733431249999995	0.003890925	0.001036643864889705	4.971087316176472E-4
440.3464	1911.5576	4498.0	1.5682431	0.45015803	0.007114329411764701	4.4835470588235304E-4	-2.128883434256055E-4	-2.0250413494809686E-4
466.123	1914.7017	4514.0	1.6401446	0.30896118	0.004493843750000004	-0.008824803124999999	-1.6378035386029359E-4	-5.79572364430147E-4
488.83383	1919.05	4531.0	1.565612	0.16960466	-0.004384270588235291	-0.008197442352941177	-5.222420198961939E-4	3.690357482698952E-5
507.30685	1922.2615	4547.0	1.2604567	0.08662273	-0.01907220625	-0.005186370625	-9.179959788602944E-4	1.881919829963236E-4
526.0	1926.0	4564.0	1.0625888	0.11989463	-0.01163928823529411	0.0019571705882352945	4.372304714532877E-4	4.202083066608996E-4
546.0	1930.0	4581.0	1.0051595	0.2123701	-0.0033781941176470663	0.005439733529411765	4.8594671280276724E-4	2.048566435986159E-4
571.723	1941.2012	4597.0	1.1843395	0.4313807	0.011198750000000007	0.0136881625	9.110590073529421E-4	5.155268106617647E-4
588.5	1948.0	4614.0	1.4502525	0.58967906	0.01564194117647058	0.00931166823529412	2.613641868512102E-4	-2.574408391003459E-4
