# Supplementary material for: Finger drawing on smartphone screens enables early Parkinson’s disease detection through hybrid 1D-CNN and BiGRU deep learning architecture
Source: PLoS One. 2025 Jul 14;20(7):e0327733. doi: 10.1371/journal.pone.0327733 (PMC12258557; doi:10.1371/journal.pone.0327733)
Supplement: S2 File — (ZIP) [file pone.0327733.s002.zip › Dataset/Wavy/healthy/052_HC_WAVE_R.txt]

509.0	161.0	0.0	0.0	0.0	0.0	0.0	0.0	0.0
557.02454	156.07504	126.0	1.4415871	-0.12687466	0.01144116746031746	-0.001006941746031746	9.080291635172587E-5	-7.991601158982112E-6
578.83356	158.76672	142.0	1.0683781	0.2865732	-0.023325562499999994	0.02584049125	-0.002172920622519841	0.0016779645622519842
597.3674	163.51022	159.0	0.8545518	0.4242202	-0.012578017647058832	0.008096882352941178	6.322085207612448E-4	-0.0010437416998269897
615.04626	168.56583	176.0	0.82488227	0.47533605	-0.001745266470588232	0.003006814705882354	6.37220657439447E-4	-2.9941574394463667E-4
632.5302	173.45117	192.0	0.82699084	0.45426303	1.3178562499999852E-4	-0.0013170637499999999	1.1731575597426441E-4	-2.7024240349264714E-4
651.6782	181.00348	208.0	0.8845038	0.49079177	0.0035945599999999966	0.0022830462500000002	2.1642339843749988E-4	2.25006875E-4
667.0	189.5	226.0	1.019659	0.5115947	0.00750862222222223	0.0011557183333333301	2.174479012345685E-4	-6.262932870370389E-5
669.47974	189.73987	257.0	0.5944605	0.33976457	-0.013716080645161294	-0.005542907419354838	-6.846678344317265E-4	-2.1608470169961835E-4
687.1524	196.5635	263.0	0.45549715	0.27111226	-0.02316055833333332	-0.011442051666666666	-0.0015740796146953377	-9.831907078853047E-4
708.3092	205.95871	275.0	0.78410965	0.36600953	0.027384375	0.007908105833333337	0.004212077777777777	0.0016125131250000002
726.82764	211.27588	291.0	1.2119426	0.4305402	0.026739559375	0.004033166874999997	-4.030097656249998E-5	-2.421836848958337E-4
739.3377	218.00186	308.0	1.3071703	0.5013403	0.005601629411764701	0.004164711764705881	-0.001243407644896194	7.737934688581386E-6
755.0023	223.75085	324.0	0.8217069	0.3370283	-0.030341462499999992	-0.010269499999999997	-0.0022464432444852934	-9.021382352941173E-4
769.42395	231.81369	341.0	0.7470486	0.36532927	-0.004391664705882357	0.0016647629411764694	0.0015264586937716257	7.020154671280275E-4
783.05334	239.6019	358.0	0.73247546	0.43590042	-8.572435294117638E-4	0.004151244117647061	2.0790712802768195E-4	1.4626359861591714E-4
796.6779	247.38736	374.0	0.797134	0.5103247	0.004041158750000003	0.004651517499999997	3.061501424632354E-4	3.126708639705853E-5
808.04034	255.02692	391.0	0.7438303	0.509754	-0.0031355117647058795	-3.357058823528965E-5	-4.2215708910034596E-4	-2.755934169550169E-4
823.65393	262.82697	407.0	0.74786025	0.49202353	2.518718749999968E-4	-0.0011081543750000034	2.1171147748161727E-4	-6.716148667279461E-5
840.5043	272.7246	424.0	0.89810985	0.51151943	0.00883821176470588	0.0011468176470588241	5.050788170415226E-4	1.3264541306228398E-4
855.9868	280.4934	440.0	1.0191267	0.5425768	0.007563553124999997	0.0019410856249999983	-7.966616498161772E-5	4.964174862132339E-5
871.4933	289.24664	457.0	1.0547462	0.5497075	0.002095264705882361	4.1945294117647325E-4	-3.216640246539786E-4	-8.95078049307956E-5
886.94617	298.71637	474.0	0.99537516	0.5515046	-0.0034924141176470615	1.0571176470588212E-4	-3.286869896193778E-4	-1.845536332179948E-5
900.1473	307.76483	490.0	0.870227	0.55899256	-0.007821760000000004	4.679974999999975E-4	-2.705841176470589E-4	2.264285845588221E-5
912.8595	316.573	507.0	0.76778483	0.55347645	-0.00602601	-3.2447705882352726E-4	1.056323529411767E-4	-4.661615051903087E-5
923.3566	324.76752	524.0	0.66800904	0.54884416	-0.005869164117647054	-2.7248764705882256E-4	9.226228373702705E-6	3.0582006920414527E-6
930.99097	331.99097	540.0	0.48628384	0.4603453	-0.011357825000000002	-0.005531178750000001	-3.4304130514705924E-4	-3.2866819393382365E-4
935.7958	338.1936	557.0	0.292037	0.38149613	-0.011426284705882354	-0.004638186470588237	-4.027041522491321E-6	5.2528957612456714E-5
942.32056	344.32056	574.0	0.1956328	0.3281556	-0.005670835294117647	-0.0031376782352941176	3.3855584775086515E-4	8.826519031141877E-5
946.7549	350.13226	590.0	0.1547351	0.29579026	-0.0025561062500000006	-0.002022833749999998	1.946705652573529E-4	6.967778033088249E-5
951.6897	356.03455	607.0	0.19906053	0.30330163	0.0026073782352941193	4.418452941176448E-4	3.037343814878894E-4	1.4498112024221427E-4
954.172	363.68787	623.0	0.18424162	0.37521428	-9.261818750000012E-4	0.004494540625000001	-2.2084750689338253E-4	2.532934581801473E-4
957.17145	371.6858	640.0	0.14458448	0.47072712	-0.002332772941176471	0.005618402352941176	-8.274065095155705E-5	6.61095134083044E-5
958.142	377.42615	657.0	0.045209475	0.4606883	-0.005845588529411764	-5.90518823529412E-4	-2.0663621107266432E-4	-3.652306574394464E-4
956.988	383.03607	673.0	-0.04935018	0.39318028	-0.0059099784374999995	-0.00421925125	-4.024369255514716E-6	-2.2679577665441175E-4
954.9202	390.11963	689.0	-0.15424077	0.3604625	-0.006555661875	-0.0020448612499999984	-4.035521484375005E-5	1.358993750000001E-4
954.0212	396.93646	706.0	-0.19272348	0.36401314	-0.002263688823529412	2.0886117647058786E-4	2.524690030276817E-4	1.3257190743944626E-4
951.24	404.51996	722.0	-0.20829485	0.42759562	-9.732106250000001E-4	0.003973905	8.065488740808825E-5	2.3531523897058824E-4
948.30084	411.5487	739.0	-0.20840697	0.47330788	-6.595294117646667E-6	0.0026889564705882356	5.685972534602079E-5	-7.558520761245672E-5
944.4266	419.1469	755.0	-0.2347136	0.46283534	-0.0016441643749999998	-6.545337500000019E-4	-1.0234806755514707E-4	-2.0896813878676485E-4
939.77893	427.70178	773.0	-0.28846955	0.4755266	-0.002986441666666668	7.050700000000021E-4	-7.457096064814823E-5	7.553354166666689E-5
934.08167	438.1972	789.0	-0.36319616	0.5704258	-0.004670413124999998	0.005931199999999998	-1.0524821614583314E-4	3.266331249999997E-4
926.86835	448.13165	805.0	-0.4178547	0.6486888	-0.003416158750000002	0.004891437499999998	7.839089843749976E-5	-6.498515624999996E-5
919.0	457.5	822.0	-0.5210586	0.6816726	-0.006070817647058824	0.0019402235294117651	-1.5615640570934246E-4	-1.7360082179930785E-4
910.5	467.5	839.0	-0.56692344	0.64308614	-0.002697931764705877	-0.0022697917647058817	1.9840505190311453E-4	-2.4764795847750866E-4
900.28516	476.2624	855.0	-0.6192352	0.5584286	-0.0032694850000000025	-0.005291096249999995	-3.572207720588285E-5	-1.8883153033088208E-4
888.25366	484.56934	873.0	-0.7171942	0.49992004	-0.005442166666666668	-0.003250475555555558	-1.2070453703703698E-4	1.1336781635802429E-4
873.9138	492.0431	888.0	-0.85799795	0.46204048	-0.009386916666666667	-0.002525304000000002	-2.6298333333333327E-4	4.834477037037038E-5
855.62756	500.05444	905.0	-1.086774	0.44059598	-0.013457414705882347	-0.001261441176470587	-2.394410611303341E-4	7.434487197231853E-5
839.4436	508.7782	922.0	-1.1724293	0.4729414	-0.0050385470588235285	0.0019026717647058831	4.952275086505187E-4	1.8612429065743944E-4
824.0608	515.4025	938.0	-1.1284004	0.45261717	0.0027518062499999885	-0.001270264375	4.868970818014698E-4	-1.983085087316177E-4
808.09625	521.33887	954.0	-1.0147955	0.3874401	0.0071003062500000075	-0.004073566875	2.717812500000012E-4	-1.7520640625000002E-4
792.4757	526.1165	971.0	-0.9099594	0.2978876	0.006166829411764705	-0.005267794117647061	-5.491040224913543E-5	-7.024866133218003E-5
775.50867	530.89825	988.0	-0.9202056	0.2230443	-6.027176470588225E-4	-0.004402547058823528	-3.9820865051903105E-4	5.089688581314896E-5
758.76465	536.71326	1004.0	-1.0310568	0.23408693	-0.006928200000000002	6.901643749999999E-4	-3.9534264705882376E-4	3.182944646139705E-4
743.02673	541.615	1021.0	-1.0376477	0.27792916	-3.8769999999999733E-4	0.0025789547058823535	3.847352941176473E-4	1.1110531358131491E-4
724.3592	548.1421	1038.0	-1.0406231	0.33312565	-1.7502352941176243E-4	0.0032468523529411756	1.2510380622837348E-5	3.9288096885813067E-5
704.0263	554.44977	1055.0	-1.1417229	0.4086506	-0.005947047058823533	0.004442644117647058	-3.395307958477512E-4	7.034069204152248E-5
684.1609	559.3678	1071.0	-1.2509797	0.3877815	-0.006828550000000003	-0.0013043187499999984	-5.5093933823529336E-5	-3.59185179227941E-4
664.522	564.2956	1087.0	-1.3089708	0.32779855	-0.0036244437499999976	-0.0037489343749999987	2.0025664062500032E-4	-1.5278847656250002E-4
646.6014	568.79956	1104.0	-1.2333623	0.2623674	0.0044475588235294095	-0.0038488911764705913	4.748236807958474E-4	-5.879811851211329E-6
629.1394	573.6202	1121.0	-1.0750229	0.2277439	0.009314082352941178	-0.0020366764705882336	2.862660899653981E-4	1.0660086505190339E-4
611.8098	579.3967	1137.0	-0.9942205	0.28597718	0.005050150000000003	0.00363958	-2.664957720588234E-4	3.547660294117646E-4
589.51416	585.2234	1154.0	-1.1105049	0.34634218	-0.006840258823529416	0.0035508823529411767	-6.994358131487894E-4	-5.21750865051901E-6
564.3287	592.12964	1170.0	-1.3808231	0.4029253	-0.016894887499999997	0.003536444999999999	-6.284142922794113E-4	-9.023345588235964E-7
541.5646	600.24927	1187.0	-1.5653107	0.48084456	-0.01085221176470588	0.004583485882352941	3.5545151384083035E-4	6.159064013840833E-5
518.49054	607.8365	1203.0	-1.5638732	0.5178942	8.984374999999878E-5	0.0023156024999999997	6.838784696691175E-4	-1.4174271139705881E-4
491.56845	615.5611	1220.0	-1.5760282	0.529798	-7.150000000000082E-4	7.002235294117659E-4	-4.734375000000041E-5	-9.502229238754316E-5
471.97806	622.2787	1236.0	-1.3956308	0.47371638	0.01127483750000001	-0.00350510125	7.49364843750001E-4	-2.6283279871323537E-4
452.28745	628.92163	1253.0	-1.2613004	0.40857548	0.007901788235294109	-0.0038318176470588236	-1.9841466262975887E-4	-1.921861159169551E-5
432.5504	634.8165	1270.0	-1.1475521	0.34594104	0.0066910764705882435	-0.0036843788235294125	-7.121833910034501E-5	8.672871972318299E-6
412.92603	640.72217	1286.0	-1.0448972	0.31546474	0.006415931249999993	-0.0019047687499999973	-1.719657628676568E-5	1.1122562959558845E-4
394.05606	647.53064	1303.0	-1.071802	0.33533984	-0.0015826352941176376	0.0011691235294117636	-4.7050391435986055E-4	1.8081719290657418E-4
374.99277	652.40216	1319.0	-1.1184716	0.33686888	-0.0029168499999999986	9.556499999999885E-5	-8.338841911764757E-5	-6.70974080882353E-5
356.0003	658.33325	1336.0	-1.1181248	0.3354775	2.039999999999885E-5	-8.184588235294104E-5	1.7277941176470574E-4	-1.0435934256055286E-5
340.34515	663.12054	1352.0	-1.0497606	0.3105907	0.004272762499999999	-0.0015554249999999992	2.6577265625000004E-4	-9.209869485294113E-5
324.77402	668.3065	1369.0	-0.9348338	0.29248846	0.006760399999999993	-0.001064837647058823	1.4633161764705845E-4	2.8858079584775063E-5
307.36948	672.87683	1386.0	-0.89683795	0.26561788	0.002235050000000003	-0.0015806223529411783	-2.661970588235288E-4	-3.034027681660913E-5
291.56995	678.1075	1402.0	-0.9085292	0.2896446	-7.307031250000026E-4	0.00150167	-1.8535957031250036E-4	1.9264327205882365E-4
279.0	682.0	1419.0	-0.87560093	0.26272735	0.0019369570588235283	-0.0015833676470588204	1.569211872837371E-4	-1.814728027681659E-4
265.96408	688.3011	1437.0	-0.7860749	0.3017983	0.004973668333333335	0.002170608333333333	1.687061819172115E-4	2.085542211328974E-4
251.1294	694.0765	1452.0	-0.72677135	0.34286526	0.003953569999999999	0.0027377973333333324	-6.800655555555575E-5	3.781259999999998E-5
237.83789	699.92664	1469.0	-0.7399843	0.37174627	-7.772323529411765E-4	0.0016988829411764697	-2.7828249134948093E-4	-6.111261130334487E-5
223.55672	705.6185	1485.0	-0.8420741	0.3804419	-0.0063806125000000005	5.434768750000006E-4	-3.502112591911765E-4	-7.221287913602932E-5
210.61176	712.6941	1502.0	-0.85308915	0.40231022	-6.479441176470538E-4	0.001286371764705882	3.372157871972322E-4	4.369969939446362E-5
198.49625	720.3358	1519.0	-0.7724754	0.43723527	0.004741985294117643	0.0020544147058823535	3.170546712802763E-4	4.517899653979244E-5
186.38141	727.4124	1536.0	-0.69782406	0.46836036	0.0043912552941176505	0.0018308876470588215	-2.0631176470587803E-5	-1.3148650519031297E-5
174.95357	735.03094	1551.0	-0.6603728	0.48254302	0.0024967506666666657	9.455106666666676E-4	-1.2630030849673232E-4	-5.902513202614359E-5
163.14906	743.88074	1568.0	-0.66547525	0.51599956	-3.001441176470577E-4	0.0019680317647058844	-1.6452322260668962E-4	6.01482998846598E-5
153.44986	752.64014	1585.0	-0.63212526	0.54763556	0.0019617641176470552	0.001860941176470588	1.3305342560553606E-4	-6.299446366782142E-6
146.53535	759.2862	1602.0	-0.5128467	0.51188016	0.007016385882352943	-0.0021032588235294115	2.973306920415228E-4	-2.331882352941176E-4
141.58046	766.2261	1618.0	-0.30857098	0.43513742	0.0127672325	-0.004796421250000002	3.59427913602941E-4	-1.683226516544119E-4
136.59373	772.8125	1634.0	-0.17317772	0.36481637	0.00846207875	-0.004395065625	-2.69072109375E-4	2.508472656250014E-5
131.55066	781.8987	1651.0	-0.14282097	0.40497676	0.001785691176470589	0.0023623758823529406	-3.9272868079584766E-4	3.974965592560553E-4
128.68764	791.2809	1668.0	-0.14596923	0.51878	-1.8519176470588317E-4	0.00669430823529412	-1.1593429065743953E-4	2.5481955017301054E-4
127.0	799.37756	1684.0	-0.124854766	0.59248453	0.001319654	0.004606533124999999	9.40528602941177E-5	-1.3048594439338251E-4
127.0	808.1067	1701.0	-0.008949832	0.57855785	0.006817937294117647	-8.192164705882335E-4	3.23428429065744E-4	-3.191617409169549E-4
128.49434	817.4717	1717.0	0.121966034	0.5530893	0.008182241625	-0.0015917843750000021	8.526902068014701E-5	-4.828549402573554E-5
129.0	828.6572	1734.0	0.17748371	0.58490956	0.0032657456470588228	0.0018717800000000026	-2.892056457612457E-4	2.037390808823532E-4
133.6701	839.0104	1751.0	0.24413879	0.6609761	0.00392088705882353	0.004474502352941171	3.85377301038063E-5	1.5310131487889227E-4
139.00487	852.3447	1768.0	0.3308842	0.777714	0.0051026711764705895	0.006866935294117651	6.951671280276822E-5	1.407313494809694E-4
145.65	865.5167	1784.0	0.44486094	0.84809947	0.007123546249999998	0.004399091874999997	1.2630469209558802E-4	-1.5424021369485336E-4
153.64146	877.96216	1800.0	0.5415701	0.85874873	0.0060443225000000045	6.655787499999996E-4	-6.745148437499958E-5	-2.3334457031249983E-4
163.50671	888.5067	1817.0	0.6349052	0.7668734	0.005490299999999994	-0.005404431176470583	-3.258955882353003E-5	-3.5705940743944607E-4
173.17125	898.17126	1833.0	0.66552764	0.6249614	0.0019139025000000018	-0.008869500000000002	-2.235248437499995E-4	-2.165668014705887E-4
182.90244	906.90247	1850.0	0.6851754	0.48181966	0.001155750588235295	-0.008420102352941177	-4.459717128027687E-5	2.6435155709342684E-5
192.59604	913.6769	1867.0	0.6563524	0.38415343	-0.0016954705882352965	-0.005745072352941174	-1.6771889273356423E-4	1.573547058823531E-4
203.64107	922.7129	1883.0	0.6401927	0.39243862	-0.00100998125	5.178243749999999E-4	4.284308363970604E-5	3.9143104549632337E-4
216.16725	929.5836	1900.0	0.69731575	0.4161195	0.0033601794117647096	0.0013929929411764682	2.570682742214535E-4	5.148050389273343E-5
228.56912	936.28455	1917.0	0.78681785	0.40431714	0.005264829411764708	-6.942564705882327E-4	1.1203823529411754E-4	-1.2277937716262944E-4
242.24966	943.99976	1933.0	0.8461426	0.40366262	0.0037077968749999954	-4.0907499999999486E-5	-9.731453354779452E-5	4.083431066176458E-5
255.07347	950.03674	1950.0	0.8661872	0.3899593	0.0011790941176470634	-8.060776470588246E-4	-1.487472210207607E-4	-4.501000865051912E-5
268.0343	956.8878	1966.0	0.8158724	0.3703952	-0.0031446749999999996	-0.0012227562500000018	-2.7023556985294144E-4	-2.6042412683823575E-5
283.4999	964.25	1983.0	0.85205406	0.40803525	0.002128332941176464	0.0022141205882352964	3.1017693771626256E-4	2.0216922577854696E-4
299.0	970.5	2000.0	0.9379497	0.40916225	0.005052684705882356	6.629411764705818E-5	1.7202069204152304E-4	-1.2634273356401402E-4
315.30853	976.1029	2016.0	1.0076159	0.37005377	0.004354137500000001	-0.00244428	-4.365920036764721E-5	-1.5691088235294113E-4
329.84723	982.2202	2032.0	1.0181069	0.35130873	6.556875000000018E-4	-0.0011715649999999994	-2.3115312499999994E-4	7.954468750000004E-5
348.06418	986.6809	2049.0	1.0218251	0.28702542	2.187176470588238E-4	-0.0037813711764705903	-2.570410899653988E-5	-1.5351801038062299E-4
364.49854	993.8329	2066.0	1.0207603	0.3180069	-6.26352941176457E-5	0.0018224400000000003	-1.655017301038056E-5	3.2963595155709353E-4
379.96716	998.7377	2082.0	1.0060745	0.33003688	-9.178625000000051E-4	7.518737499999997E-4	-5.345170036764746E-5	-6.691039062500003E-5
394.14594	1004.4297	2099.0	0.92856616	0.33450195	-0.004559314117647056	2.6265117647058915E-4	-2.1420303633217947E-4	-2.8777798442906503E-5
409.06598	1010.3998	2116.0	0.85178083	0.341908	-0.004516784117647058	4.3564999999999983E-4	2.5017647058822404E-6	1.0176401384082981E-5
424.24277	1015.06067	2132.0	0.8414762	0.32672152	-6.440393750000023E-4	-9.491550000000001E-4	2.42046546415441E-4	-8.65503125E-5
441.68457	1018.92993	2149.0	0.9503732	0.27239475	0.006405705882352943	-0.0031956923529411745	4.146908974913497E-4	-1.321492560553632E-4
457.10178	1022.7754	2165.0	1.0308173	0.21666604	0.005027756250000001	-0.003483044375000001	-8.612185202205885E-5	-1.795950137867665E-5
471.7385	1026.6846	2182.0	0.99038523	0.1798984	-0.0023783570588235318	-0.002162802352941176	-4.3565372404844315E-4	7.7661295415225E-5
489.10593	1031.4318	2198.0	0.94525295	0.20601234	-0.0028207675000000015	0.0016321212499999984	-2.765065257352936E-5	2.371827251838234E-4
508.3878	1036.2163	2215.0	1.0444043	0.2745856	0.005832432352941182	0.004033721176470588	5.090117560553637E-4	1.4127058391003467E-4
526.46796	1040.4374	2232.0	1.1482059	0.30076376	0.0061059764705882315	0.0015398917647058826	1.609083044982646E-5	-1.4669584775086502E-4
545.29376	1044.3262	2248.0	1.2136997	0.2771101	0.004093362500000003	-0.0014783537499999978	-1.257883731617643E-4	-1.8864034466911753E-4
565.0731	1049.8219	2265.0	1.2281175	0.27327898	8.481058823529367E-4	-2.2536000000000124E-4	-1.9089744809688624E-4	7.370551470588215E-5
584.86914	1055.6007	2282.0	1.201612	0.31213033	-0.0015591470588235336	0.002285373529411765	-1.416031141868512E-4	1.4769020761245684E-4
605.0	1061.5	2298.0	1.2390311	0.37341195	0.0023386937500000093	0.003830101249999999	2.4361505055147143E-4	9.65454825367646E-5
626.4871	1068.6317	2314.0	1.294716	0.4331237	0.0034803062499999954	0.0037319843750000005	7.135078124999913E-5	-6.1323046874998954E-6
646.74414	1075.3615	2331.0	1.2754089	0.44896394	-0.0011357117647058837	9.317788235294121E-4	-2.71530471453287E-4	-1.6471797361591696E-4
665.5505	1083.1335	2348.0	1.2338676	0.47151786	-0.0024436058823529413	0.0013267011764705886	-7.693494809688574E-5	2.323072664359862E-5
686.57166	1089.7013	2364.0	1.1983615	0.4743467	-0.002219131249999992	1.7680249999999995E-4	1.4029664522059325E-5	-7.186866727941179E-5
711.60736	1100.0028	2381.0	1.3171289	0.52990174	0.006986317647058815	0.0032679435294117646	5.414969939446357E-4	1.8183182525951556E-4
734.2497	1107.4545	2397.0	1.4404333	0.53214955	0.007706525000000006	1.4048812499999758E-4	4.5012959558824416E-5	-1.9546596277573544E-4
760.2718	1115.4891	2414.0	1.5837057	0.51467	0.008427788235294123	-0.0010282088235294123	4.2427249134948076E-5	-6.87468793252594E-5
783.12146	1122.0331	2430.0	1.5793241	0.46403635	-2.7385000000000603E-4	-0.0031646031249999984	-5.438523897058831E-4	-1.3352464384191163E-4
803.71747	1129.887	2447.0	1.4091412	0.42609453	-0.010010758823529406	-0.00223187176470588	-5.727593425605529E-4	5.486655060553637E-5
825.1798	1138.6719	2464.0	1.2428808	0.44621736	-0.00978002352941177	0.00118369588235294	1.3572664359860927E-5	2.0091574394463647E-4
842.7809	1145.4581	2480.0	1.0884024	0.4732341	-0.009654899999999994	0.001688546249999999	7.820220588236008E-6	3.155314797794118E-5
858.538	1154.1646	2497.0	0.93487763	0.49030253	-0.009030868823529417	0.0010040252941176484	3.670771626297509E-5	-4.026593858131474E-5
872.27655	1161.0151	2513.0	0.79969317	0.4746216	-0.008449028750000004	-9.800581250000023E-4	3.636500459558835E-5	-1.2400521369485316E-4
887.30176	1167.9882	2530.0	0.7133336	0.42716372	-0.005079974705882349	-0.002791639999999997	1.981796496539797E-4	-1.0656363970588205E-4
904.59595	1175.487	2547.0	0.78791517	0.411335	0.004387151176470587	-9.311011764705893E-4	5.568897577854668E-4	1.0944346020761223E-4
920.4828	1182.2415	2564.0	0.95238847	0.40984085	0.009674900000000002	-8.789117647058985E-5	3.1104404844290676E-4	4.9600588235294085E-5
934.09326	1188.5466	2580.0	0.9770043	0.38776377	0.0015384893750000003	-0.0013798174999999982	-5.085256640625001E-4	-8.074539522058803E-5
943.9577	1195.5662	2597.0	0.782938	0.39466515	-0.011415664705882355	4.059635294117654E-4	-7.62009063581315E-4	1.0504594290657433E-4
951.3192	1201.9894	2614.0	0.46663332	0.39150643	-0.018606157647058825	-1.8580705882352964E-4	-4.229701730103806E-4	-3.4810034602076176E-5
956.62427	1210.2485	2629.0	0.2181671	0.42603567	-0.01656441466666667	0.0023019493333333307	1.3611619869281037E-4	1.6585042614379068E-4
960.5469	1218.0938	2646.0	0.08913665	0.4844173	-0.0075900264705882365	0.003434213529411766	5.279051880046137E-4	6.660377623990795E-5
962.21954	1224.8782	2663.0	0.0070313043	0.47237274	-0.004829726217647059	-7.085035294117636E-4	1.6237060311418693E-4	-2.436892387543253E-4
964.12225	1232.4891	2680.0	-0.015247491	0.4576247	-0.0013105173705882354	-8.675317647058834E-4	2.0701228512110727E-4	-9.354602076124693E-6
964.0	1239.3567	2696.0	-0.0562599	0.4398196	-0.0025632755625	-0.0011128187500000011	-7.829738699448528E-5	-1.5330436580882358E-5
964.0	1245.0247	2712.0	-0.06918559	0.37262607	-8.078556250000002E-4	-0.004199595625	1.0971374609374998E-4	-1.9292355468749993E-4
964.0	1249.8727	2729.0	-0.07430459	0.31200194	-3.0111764705882346E-4	-0.0035661252941176468	2.9808116349480987E-5	3.726296064013843E-5
964.0	1255.7369	2746.0	-0.051976524	0.2709869	0.0013134156470588235	-0.002412649411764706	9.497254671280277E-5	6.785152249134946E-5
963.0	1261.5979	2762.0	-0.052510854	0.29019225	-3.339562499999997E-5	0.0012003343750000006	-8.417570450367647E-5	2.2581148667279416E-4
962.2466	1267.2603	2778.0	-0.047884773	0.33933166	2.8913006250000026E-4	0.0030712131249999997	2.0157855468750014E-5	1.1692992187499994E-4
959.24725	1274.2582	2795.0	-0.12570438	0.3960911	-0.004577623941176471	0.0033387905882352937	-2.8627964727508657E-4	1.573985077854671E-5
955.6094	1281.0859	2811.0	-0.21237345	0.42930797	-0.005416816874999999	0.0020760543750000006	-5.2449558363970496E-5	-7.892101332720582E-5
951.71533	1287.5693	2828.0	-0.28680456	0.42355365	-0.004378300588235294	-3.3848941176470467E-4	6.108919333910033E-5	-1.4203198745674737E-4
947.316	1294.6841	2845.0	-0.31945354	0.44006127	-0.0019205282352941172	9.710364705882354E-4	1.4457484429065745E-4	7.703093425605529E-5
941.5	1302.0	2861.0	-0.3581202	0.44089666	-0.002416666250000001	5.2211874999999464E-5	-3.100862591911775E-5	-5.7426537224264744E-5
934.05756	1310.9424	2878.0	-0.41762254	0.49062082	-0.0035001376470588227	0.002924950588235295	-6.373361159169539E-5	1.689846301903115E-4
925.23035	1320.7697	2894.0	-0.5314059	0.57897484	-0.00711146	0.005522126249999999	-2.2570764705882358E-4	1.6232347886029397E-4
914.1341	1329.866	2912.0	-0.6824577	0.6097724	-0.008391766666666665	0.0017109755555555555	-7.112814814814805E-5	-2.1173059413580239E-4
900.86487	1341.8301	2928.0	-0.8164044	0.6801846	-0.008371668750000005	0.004400762500000002	1.2561197916662135E-6	1.6811168402777792E-4
887.56036	1354.234	2944.0	-0.90898246	0.7606963	-0.005786128750000001	0.005031981249999998	1.6159625000000026E-4	3.945117187499972E-5
873.93427	1366.9135	2961.0	-0.9212142	0.8309487	-7.195141176470551E-4	0.004132494117647058	2.9803615484429093E-4	-5.291100778546702E-5
858.13495	1380.7568	2977.0	-0.9653485	0.8692414	-0.0027583937500000044	0.0023932937500000043	-1.2742997702205934E-4	-1.0870002297794088E-4
840.2566	1393.4956	2994.0	-1.05245	0.850749	-0.005123617647058827	-0.001087788235294122	-1.391308174740484E-4	-2.047695285467133E-4
823.29504	1404.8033	3011.0	-1.1174201	0.77275133	-0.003821770588235283	-0.004588098235294119	7.657923875432612E-5	-2.0590058823529393E-4
803.347	1416.7919	3027.0	-1.2139107	0.7089658	-0.006030662500000006	-0.003986595624999999	-1.3805574448529518E-4	3.7593913143382513E-5
782.2191	1428.335	3044.0	-1.2958922	0.66161853	-0.004822441176470584	-0.0027851335294117614	7.107184256055423E-5	7.067424091695514E-5
759.94165	1439.835	3060.0	-1.3942528	0.6556173	-0.006147537500000008	-3.7507687500000497E-4	-8.281852022058901E-5	1.5062854090073477E-4
739.2013	1451.7993	3077.0	-1.4000024	0.6935667	-3.3821176470587706E-4	0.0022323176470588246	3.417250432525959E-4	1.5337614835640175E-4
716.3119	1461.62	3094.0	-1.3904539	0.66458845	5.61676470588233E-4	-0.0017046029411764696	5.293460207612412E-5	-2.315835640138408E-4
693.50726	1470.4058	3110.0	-1.3890857	0.5697666	8.551249999999566E-5	-0.005926365624999999	-2.9760248161764832E-5	-2.638601677389706E-4
671.9271	1478.5719	3127.0	-1.3690408	0.47874445	0.0011791117647058842	-0.00535424411764706	6.432936851211109E-5	3.365420631487878E-5
650.74744	1485.2737	3143.0	-1.3323087	0.37744266	0.002295756250000003	-0.006331361875	6.979028033088242E-5	-6.106985983455877E-5
629.5	1493.0	3160.0	-1.2752465	0.3523073	0.003356600000000004	-0.001478550588235294	6.240257352941182E-5	2.854594874567474E-4
610.03503	1499.5859	3177.0	-1.1925256	0.3643371	0.004865935294117646	7.076352941176492E-4	8.878442906574366E-5	1.2859916955017313E-4
590.85114	1506.2446	3193.0	-1.1316818	0.37890092	0.0038027375	9.102387499999968E-4	-6.644986213235287E-5	1.2662715992646731E-5
565.8828	1514.2668	3210.0	-1.2537646	0.42535895	-0.007181341176470591	0.0027328252941176494	-6.461222750865054E-4	1.0721097318339133E-4
544.6405	1520.9163	3227.0	-1.3563321	0.44160697	-0.006033382352941172	9.557658823529396E-4	6.752698961937755E-5	-1.0453290657439469E-4
522.3515	1528.8828	3243.0	-1.4109668	0.4509215	-0.0034146687500000023	5.821581249999992E-4	1.6366960018382313E-4	-2.3350484834558777E-5
496.94135	1535.4751	3259.0	-1.5039644	0.44321254	-0.005812350000000008	-4.818099999999992E-4	-1.4985507812500035E-4	-6.64980078124999E-5
473.53082	1543.4897	3276.0	-1.4923368	0.44583562	6.83976470588246E-4	1.5429882352941174E-4	3.8213685121107373E-4	3.741816608996535E-5
450.87762	1552.0408	3293.0	-1.4486302	0.48414543	0.002570976470588231	0.0022535182352941175	1.1099999999999912E-4	1.2348349480968858E-4
427.74307	1560.7142	3309.0	-1.4327688	0.5287693	9.913374999999947E-4	0.0027889918750000006	-9.872743566176478E-5	3.34671024816177E-5
407.19803	1569.401	3326.0	-1.306489	0.54776186	0.007428223529411768	0.0011172094117647086	3.786403546712808E-4	-9.834014489619365E-5
386.24414	1577.4344	3342.0	-1.2086943	0.5378945	0.006112168749999994	-6.167099999999995E-4	-8.22534237132359E-5	-1.0836996323529425E-4
364.51154	1585.0867	3359.0	-1.2243298	0.4908999	-9.19735294117642E-4	-0.0027643882352941206	-4.1364141435986095E-4	-1.2633401384083066E-4
346.38626	1591.2046	3376.0	-1.1741672	0.42391476	0.002950741176470585	-0.003940302352941176	2.276750865051898E-4	-6.917141868512091E-5
329.51923	1597.8804	3392.0	-1.0497638	0.35590217	0.007775212500000003	-0.004250786874999999	3.015294577205887E-4	-1.940528262867644E-5
312.9604	1603.8899	3408.0	-0.9576028	0.3304631	0.005760062500000003	-0.0015899418750000005	-1.2594687500000002E-4	1.663028124999999E-4
296.5	1608.0	3426.0	-0.89436185	0.29313365	0.003513386111111109	-0.0020738583333333328	-1.248153549382719E-4	-2.6884247685185125E-5
281.85944	1613.5527	3442.0	-0.8467151	0.2681405	0.0029779218749999975	-0.0015620718750000012	-3.346651475694446E-5	3.198665364583322E-5
267.12497	1618.9688	3459.0	-0.85064775	0.27505007	-2.3133235294117542E-4	4.064452941176457E-4	-1.8877966046712782E-4	1.157951275951557E-4
253.18369	1624.207	3475.0	-0.81244415	0.27582482	0.0023877250000000003	4.842187500000289E-5	1.6369108455882347E-4	-2.2376463694852674E-5
237.15196	1628.712	3492.0	-0.848571	0.30165184	-0.002125108823529408	0.001519236470588234	-2.654608131487887E-4	8.651850562283712E-5
221.8278	1636.086	3509.0	-0.90510786	0.3555219	-0.0033256976470588248	0.0031688270588235293	-7.062287197231864E-5	9.703474048442914E-5
208.36435	1642.9347	3525.0	-0.8893465	0.4172779	9.850849999999967E-4	0.0038597499999999986	2.6942391544117634E-4	4.318268382352933E-5
195.63115	1648.5867	3542.0	-0.80883425	0.42521685	0.004736014705882356	4.669970588235294E-4	2.2064292387543292E-4	-1.9957370242214522E-4
183.33708	1655.3314	3558.0	-0.72458947	0.42635342	0.005265298750000001	7.103562500000021E-5	3.308025275735281E-5	-2.4747589613970575E-5
170.60484	1661.1693	3575.0	-0.68368286	0.38752285	0.0024062711764705857	-0.002284151176470589	-1.6817809256055384E-4	-1.3854040008650525E-4
159.93999	1666.02	3591.0	-0.66034263	0.3141449	0.0014587643749999976	-0.004586121874999998	-5.921917509191176E-5	-1.4387316865808807E-4
150.4473	1670.7316	3608.0	-0.6126576	0.2709961	0.0028050017647058834	-0.002538164705882352	7.919043468858151E-5	1.2046806877162624E-4
142.5	1674.0	3624.0	-0.55854607	0.24219602	0.003381970625000001	-0.0018000050000000004	3.606055376838236E-5	4.613498161764698E-5
131.92798	1680.4432	3641.0	-0.4829997	0.24620663	0.004443904117647061	2.3591823529411752E-4	6.246667603806233E-5	1.1976019031141869E-4
123.845894	1685.3656	3657.0	-0.45843455	0.28245535	0.0015353218749999988	0.002265544999999999	-1.8178639016544137E-4	1.268516727941176E-4
116.87265	1690.4182	3674.0	-0.43402025	0.31592953	0.001436135294117647	0.001969069411764707	-5.8345047577853994E-6	-1.743974048442895E-5
109.956154	1696.0438	3691.0	-0.38633496	0.3250231	0.002805017058823529	5.349158823529409E-4	8.052245674740482E-5	-8.436197231833918E-5
105.36969	1701.8909	3707.0	-0.30876607	0.34797725	0.004848055625	0.0014346343750000004	1.2768991038602945E-4	5.623240579044122E-5
101.84316	1708.3137	3723.0	-0.18958047	0.3800132	0.0074491	0.0020022468749999987	1.625652734375E-4	3.5475781249999895E-5
100.0	1715.0928	3740.0	-0.10020648	0.41675106	0.005257293529411765	0.002161050588235295	-1.2892979238754323E-4	9.341394896193896E-6
100.0	1722.7034	3757.0	0.027734313	0.4604517	0.007525929	0.002570625882352942	1.3344914532871968E-4	2.409266435986159E-5
100.0	1730.3114	3774.0	0.10832779	0.48837945	0.004740792764705883	0.0016428088235294102	-1.6383154325259514E-4	-5.457747404844305E-5
102.3326	1737.3304	3790.0	0.16739745	0.47878122	0.0036918537500000006	-5.998893749999991E-4	-6.555868841911762E-5	-1.401686374080881E-4
106.56077	1744.1216	3807.0	0.26879847	0.43890038	0.005964765882352942	-0.002345931764705884	1.3370071366782007E-4	-1.0270837586505205E-4
113.555466	1752.9258	3823.0	0.4072524	0.4622174	0.008653370625	0.0014573137500000014	1.6803779641544114E-4	2.3770284466911783E-4
122.88298	1766.0596	3840.0	0.5817485	0.6412048	0.010264476470588235	0.010528670588235296	9.477093209342557E-5	5.336092257785468E-4
133.75267	1779.8782	3857.0	0.7360928	0.8554163	0.009079076470588235	0.012600676470588235	-6.972941176470586E-5	1.2188269896193759E-4
147.3631	1793.363	3873.0	0.8778021	0.96936136	0.008856831250000002	0.007121566249999996	-1.3890326286764552E-5	-3.4244438878676495E-4
162.61244	1806.6609	3890.0	1.0087398	0.9731951	0.007702217647058827	2.255141176470606E-4	-6.791844723183386E-5	-4.0565012543252555E-4
179.24655	1820.2466	3906.0	1.1157837	0.8703311	0.006690243749999991	-0.006428999999999997	-6.324836856617721E-5	-4.1590713235294113E-4
195.17325	1833.2766	3923.0	1.1251031	0.802746	5.482000000000052E-4	-0.003975594117647063	-3.6129669117646973E-4	1.4431799307958437E-4
210.28163	1843.926	3939.0	1.0452436	0.7321791	-0.004991218749999998	-0.004410431249999999	-3.4621367187500024E-4	-2.717732077205852E-5
228.05923	1853.0295	3956.0	1.0203494	0.6078412	-0.001464364705882358	-0.007313994117647059	2.0746200259515532E-4	-1.7079781574394468E-4
245.84843	1861.9243	3972.0	1.0541335	0.48513946	0.002111506250000006	-0.007668858749999997	2.2349193474264774E-4	-2.2179039522058632E-5
260.6509	1869.6577	3989.0	1.0351478	0.3889248	-0.001116805882352941	-0.005659685882352942	-1.899007136678204E-4	1.1818663927335617E-4
279.02975	1876.4119	4006.0	1.031728	0.34932524	-2.0116470588235787E-4	-0.002329385882352943	5.386124567474018E-5	1.9589999999999994E-4
300.54456	1884.7268	4022.0	1.1337119	0.38066092	0.006373993750000001	0.001958480000000002	4.1094740349264744E-4	2.6799161764705907E-4
322.5	1893.0	4039.0	1.3139073	0.44594684	0.0105997294117647	0.0038403482352941175	2.4857268598615874E-4	1.1069813148788914E-4
345.18564	1899.2964	4055.0	1.4743952	0.44797117	0.010030493750000008	1.265206249999977E-4	-3.55772288602932E-5	-2.3211422564338249E-4
371.85974	1909.8691	4072.0	1.6327318	0.5215383	0.00931391764705882	0.00432747823529412	-4.215153546712874E-5	2.471151535467131E-4
394.43033	1918.5593	4089.0	1.5797201	0.5536674	-0.0031183352941176403	0.0018899470588235306	-7.313089965397917E-4	-1.4338418685121116E-4
418.0303	1928.2627	4105.0	1.4974539	0.5872321	-0.005141637500000004	0.00209779375	-1.2645638786764775E-4	1.299041819852935E-5
444.96875	1937.1418	4122.0	1.5245981	0.601314	0.0015967176470588207	8.283470588235283E-4	3.9637383217993086E-4	-7.46733347750866E-5
466.13217	1945.4529	4138.0	1.4339677	0.5599905	-0.0056644	-0.0025827187500000043	-4.538198529411763E-4	-2.1319161305147078E-4
489.76804	1950.1919	4155.0	1.386787	0.3931168	-0.002775335294117645	-0.009816099999999998	1.6994498269896205E-4	-4.2549301470588195E-4
510.54022	1957.2161	4171.0	1.3120983	0.32037723	-0.004668043750000003	-0.0045462231249999985	-1.1829427849264739E-4	3.2936730468749995E-4
526.534	1961.867	4188.0	1.096848	0.26133305	-0.012661782352941171	-0.0034731870588235294	-4.7021991782006866E-4	6.311976859861583E-5
540.4878	1964.9268	4205.0	0.8306667	0.19970159	-0.01565772352941177	-0.00362538	-1.762318339100352E-4	-8.952525951557102E-6
554.05536	1967.865	4221.0	0.6589948	0.14741614	-0.01072949375	-0.0032678406250000007	3.0801436121323566E-4	2.2346210937499963E-5
562.9491	1970.7898	4238.0	0.47065547	0.09892192	-0.011078784117647057	-0.0028526011764705883	-2.054649221453278E-5	2.4425849913494845E-5
570.89594	1972.7239	4254.0	0.37961537	0.06250521	-0.005690006250000001	-0.0022760443749999994	3.36798616727941E-4	3.6034800091911805E-5
576.374	1974.687	4271.0	0.27921587	0.08269899	-0.005905852941176472	0.0011878694117647055	-1.2696864186851267E-5	2.037596345155709E-4
579.64575	1975.6458	4287.0	0.12249372	0.063044295	-0.009795134374999999	-0.0012284184375	-2.430800896139704E-4	-1.510179905790441E-4
581.5	1976.0	4304.0	0.0032714407	0.01837674	-0.007013075252941176	-0.0026275032352941173	1.6365053659169541E-4	-8.229910575259514E-5
582.0	1977.0	4320.0	0.0055103544	0.022920754	1.3993210625000004E-4	2.8400087500000015E-4	4.470629599494485E-4	1.8196900689338233E-4
582.0	1977.0	4320.0	0.0055103544	0.022920754	0.0	0.0	0.0	0.0
