# Supplementary material for: Finger drawing on smartphone screens enables early Parkinson’s disease detection through hybrid 1D-CNN and BiGRU deep learning architecture
Source: PLoS One. 2025 Jul 14;20(7):e0327733. doi: 10.1371/journal.pone.0327733 (PMC12258557; doi:10.1371/journal.pone.0327733)
Supplement: S2 File — (ZIP) [file pone.0327733.s002.zip › Dataset/Wavy/healthy/053_HC_WAVE_R.txt]

558.76654	158.37225	0.0	0.0	0.0	0.0	0.0	0.0	0.0
570.0	156.5	17.0	0.83237964	-0.12707345	0.04896350823529411	-0.007474908823529412	0.002880206366782007	-4.3970051903114186E-4
583.4517	156.0	33.0	0.92580014	-0.053609792	0.005838781250000001	0.004591478625	-0.002695295436580882	7.541492155330883E-4
594.68396	156.0	50.0	0.86587036	0.011434855	-0.0035252811764705906	0.003826155705882354	-5.508272015570935E-4	-4.501899524221449E-5
602.73425	157.18356	66.0	0.7098024	0.07024308	-0.0097542475	0.0036755140625	-3.893103952205881E-4	-9.415102711397117E-6
611.25714	158.0643	83.0	0.50360256	0.11308763	-0.012129402352941172	0.0025202676470588233	-1.3971499134948068E-4	-6.79556714965398E-5
619.75604	159.9512	99.0	0.385924	0.14556803	-0.007354910000000003	0.0020300249999999995	2.984057720588231E-4	-3.064016544117648E-5
628.9244	161.82074	116.0	0.40819559	0.15130447	0.001310093529411765	3.3743764705882406E-4	5.09706089965398E-4	-9.956396193771622E-5
638.71594	164.7432	133.0	0.53885293	0.18082501	0.007685725882352942	0.0017365023529411772	3.750371972318339E-4	8.229792387543254E-5
649.15765	168.89459	149.0	0.63821864	0.22164613	0.006210356874999996	0.0025513199999999993	-9.221056295955908E-5	5.092610294117638E-5
656.90436	172.95218	166.0	0.6067817	0.2852633	-0.0018492317647058804	0.0037421864705882353	-4.740934493944633E-4	7.005096885813152E-5
664.27856	176.85239	182.0	0.5039072	0.299437	-0.006429656249999999	8.858562500000007E-4	-2.862765303308824E-4	-1.7852063878676466E-4
669.7046	179.23486	199.0	0.35203242	0.2479068	-0.008933810588235294	-0.0030311882352941177	-1.473031963667821E-4	-2.3041438148788934E-4
676.5325	183.26624	216.0	0.28039247	0.20015402	-0.004214114705882353	-0.002808987058823531	2.77629169550173E-4	1.3070657439446284E-5
683.039	186.00977	232.0	0.30158833	0.16606355	0.0013247412500000007	-0.002130654374999999	3.461784972426471E-4	4.2395792738970743E-5
690.5052	189.7526	249.0	0.39008442	0.1823524	0.005205652352941174	9.581676470588232E-4	2.2828888840830433E-4	1.8169541306228368E-4
700.56836	193.52277	265.0	0.5238776	0.21331568	0.008362073750000004	0.0019352050000000006	1.9727633731617686E-4	6.106483455882359E-5
711.1276	196.37585	282.0	0.652051	0.21047625	0.007539611764705882	-1.670252941176473E-4	-4.8380116782007195E-5	-1.2366060553633222E-4
722.02203	200.20883	298.0	0.7338238	0.20361227	0.005110799999999999	-4.289987499999995E-4	-1.518007352941177E-4	-1.6373340992647012E-5
731.36237	203.94495	316.0	0.70870465	0.22243999	-0.0013955083333333322	0.001045984444444444	-3.6146157407407396E-4	8.194351080246907E-5
740.76086	207.70435	332.0	0.626738	0.22413239	-0.005122915625000002	1.0577499999999893E-4	-2.3296295572916684E-4	-5.8763090277777813E-5
751.1382	212.3794	348.0	0.5643645	0.26677686	-0.003898343749999998	0.002665279375000001	7.653574218750023E-5	1.5996902343750014E-4
762.4074	217.1358	365.0	0.6145694	0.29870138	0.0029532294117647056	0.0018779129411764712	4.0303371539792375E-4	-4.63156725778547E-5
774.9574	222.98172	382.0	0.7110949	0.3291179	0.00567797058823529	0.0017892070588235295	1.602788927335638E-4	-5.217993079584806E-6
788.2445	228.67621	398.0	0.82815146	0.3674764	0.0073160349999999985	0.0023974062499999976	1.0237902573529426E-4	3.801244944852926E-5
799.55914	234.27956999999998	415.0	0.8317548	0.37649813	2.119611764705921E-4	5.306900000000003E-4	-4.178866955017298E-4	-1.0980683823529396E-4
809.3267	238.99603000000002	431.0	0.71181226	0.34141538	-0.007496408750000003	-0.0021926718749999997	-4.8177312040441215E-4	-1.702101171875E-4
819.367	244.68347	448.0	0.5774643	0.31795195	-0.007902821176470584	-0.0013802017647058828	-2.390661332179889E-5	4.7792359429065706E-5
830.50793	250.25396999999998	465.0	0.5470253	0.315522	-0.0017905294117647056	-1.429382352941152E-4	3.5954657439446345E-4	7.278020761245692E-5
842.14966	254.92126000000002	481.0	0.6060788	0.30467698	0.003690843749999999	-6.778137500000024E-4	3.42585822610294E-4	-3.3429719669117954E-5
852.98956	259.32983	498.0	0.6931671	0.2911452	0.0051228411764705885	-7.95987058823529E-4	8.42351427335641E-5	-6.95137110726627E-6
864.6362	264.3181	514.0	0.73157847	0.2727395	0.0024007106249999965	-0.001150356249999998	-1.70133159466912E-4	-2.2148074448529317E-5
873.5735	268.8294	531.0	0.6625426	0.26371953	-0.0040609335294117645	-5.305864705882379E-4	-3.800967149653977E-4	3.6457045847750604E-5
884.01465	275.34308	548.0	0.5836658	0.30962297	-0.004639811764705881	0.0027002023529411777	-3.40516608996539E-5	1.9004640138408328E-4
894.6835	280.21008	564.0	0.5788582	0.346582	-3.0047500000000144E-4	0.0023099393750000002	2.7120854779411746E-4	-2.439143612132359E-5
905.66614	285.83307	580.0	0.62149954	0.3583701	0.0026650837499999983	7.367562500000015E-4	1.8534742187499998E-4	-9.832394531249992E-5
917.0	293.0	597.0	0.6815404	0.38318935	0.003531815294117652	0.0014599558823529387	5.098420847750904E-5	4.254115484429043E-5
927.1337	297.0669	614.0	0.6777312	0.34854007	-2.2407058823529813E-4	-0.002038192941176471	-2.2093446366782058E-4	-2.0577346020761233E-4
930.0	299.0	626.0	0.6471228	0.3354781	-0.002550699999999998	-0.0010884974999999981	-1.9388578431372503E-4	7.914128676470606E-5
934.67993	301.33997	631.0	0.5658623	0.29018822	-0.01625209999999999	-0.009057976	-0.0027402799999999986	-0.0015938957000000004
939.191	306.19098	647.0	0.37281197	0.27048972	-0.012065645625000003	-0.0012311562500000005	2.616533984374993E-4	4.89176234375E-4
944.0003	310.0003	664.0	0.2006736	0.21607274	-0.010125786470588235	-0.0032009988235294105	1.1410936202422168E-4	-1.1587309256055353E-4
948.50397	313.6693	680.0	0.11100661	0.1955484	-0.005604186875	-0.0012827712500000001	2.8259997472426465E-4	1.1988922334558815E-4
950.6902	318.38037	697.0	0.0918915	0.22968867	-0.0011244182352941178	0.002008251176470588	2.635158023356401E-4	1.935895544982699E-4
953.0	321.0	713.0	0.11094322	0.2352292	0.0011907324999999996	3.4628312499999925E-4	1.4469692095588234E-4	-1.038730032169118E-4
957.0	325.0	730.0	0.15501791	0.23304994	0.0025926288235294127	-1.2819176470588167E-4	8.246448961937724E-5	-2.79102876297577E-5
960.6509	329.65088	747.0	0.16125646	0.22552456	3.669735294117636E-4	-4.426694117647058E-4	-1.3092089965397935E-4	-1.8498685121107302E-5
962.0	332.0	763.0	0.15312754	0.17227635	-5.08057499999999E-4	-0.003328013125000001	-5.468943933823516E-5	-1.8033398207720596E-4
964.0	335.0	780.0	0.08390803	0.16643764	-0.0040717358823529415	-3.434535294117645E-4	-2.0962814013840837E-4	1.7556232915224922E-4
965.0	337.93463	796.0	0.056004625	0.15731126	-0.0017439628124999995	-5.703987499999993E-4	1.4548581686580888E-4	-1.4184076286764678E-5
966.0	340.8343	813.0	0.027905373	0.16166165	-0.0016528971764705883	2.55905294117646E-4	5.356802119377129E-6	4.8606120242214435E-5
967.0	343.4793	829.0	0.03142186	0.13312949	2.1978043750000014E-4	-0.00178326	1.1704235087316178E-4	-1.2744783088235287E-4
967.0	346.26294	846.0	0.011521516	0.1520042	-0.0011706084705882353	0.0011102770588235305	-8.178758282871973E-5	1.702080622837371E-4
967.0	349.0	863.0	-0.0265464	0.20361866	-0.0022392891764705884	0.003036144705882353	-6.286357093425606E-5	1.1328633217993075E-4
967.0	352.0	880.0	-0.023196805	0.20668618	1.9703500000000003E-4	1.804423529411759E-4	1.4331318685121107E-4	-1.67982491349481E-4
967.0	356.0	896.0	8.441527E-5	0.22072594	0.001455076266875	8.774850000000008E-4	7.86275791796875E-5	4.3565165441176553E-5
966.0	359.0	913.0	-0.043687496	0.20697553	-0.00257481831	-8.088476470588246E-4	-2.3705262216911765E-4	-9.919603806228385E-5
965.0	362.98694	929.0	-0.077571906	0.20291002	-0.002117775625	-2.5409437499999965E-4	2.8565167812500016E-5	3.467207950367656E-5
964.1241	365.87592	946.0	-0.059554983	0.1874033	0.0010598189999999998	-9.121600000000001E-4	1.8691733088235292E-4	-3.870974264705885E-5
963.2028	368.79718	962.0	-0.04352158	0.18064082	0.0010020876875	-4.226549999999992E-4	-3.6082070312499825E-6	3.0594062500000054E-5
962.2857	371.7143	979.0	-0.059283003	0.14878547	-9.271425294117649E-4	-0.0018738441176470591	-1.1348413040657441E-4	-8.53640657439447E-5
962.0	374.0	991.0	-0.069763094	0.16386074	-8.733409166666664E-4	0.0012562725	4.483467728758208E-6	2.6084305147058823E-4
959.5	376.5	1012.0	-0.089765176	0.14460254	-9.524800952380954E-4	-9.17057142857143E-4	-3.7685323129251907E-6	-1.0349188775510206E-4
958.52856	379.47144	1029.0	-0.08860365	0.14109334	6.832505882352918E-5	-2.0642352941176411E-4	6.0047362003624976E-5	4.1801977261492875E-5
956.6653	382.33472	1046.0	-0.1016641	0.16187723	-7.682617647058816E-4	0.0012225817647058823	-4.921098961937711E-5	8.405913494809685E-5
955.8029	385.19708	1062.0	-0.09017969	0.16641666	7.177756249999992E-4	2.8371437499999895E-4	9.287733685661755E-5	-5.867921185661771E-5
954.93475	388.06525	1079.0	-0.066803575	0.17419016	0.0013750655882352942	4.572647058823539E-4	3.866411548442912E-5	1.0208842993079702E-5
954.0353	389.96472	1095.0	-0.045083515	0.14351471	0.0013575037500000004	-0.0019172156250000013	-1.0976148897058635E-6	-1.484050206801472E-4
953.16113	391.83887	1112.0	-0.03261711	0.10800512	7.333179411764706E-4	-0.0020887994117647054	-3.671681228373705E-5	-1.0093163927335532E-5
951.2801	394.7199	1128.0	-0.073625475	0.11457677	-0.0025630228125	4.107281249999999E-4	-2.060212971047794E-4	1.5622047104779408E-4
950.37585	396.62415	1145.0	-0.091539316	0.12420246	-0.0010537553529411765	5.662170588235298E-4	8.878043879757785E-5	9.146407871972345E-6
948.5	398.5	1162.0	-0.10431119	0.12633967	-7.512867058823531E-4	1.2571823529411685E-4	1.7792273356401376E-5	-2.5911695501730172E-5
946.63934	400.36066	1178.0	-0.11629017	0.113045864	-7.4868625E-4	-8.308628749999995E-4	1.625284926470681E-7	-5.9786319393382266E-5
944.77216	402.22784	1194.0	-0.12362017	0.099103734	-4.581250000000002E-4	-8.713831249999998E-4	1.8160078124999988E-5	-2.532515625000022E-6
942.91766	404.08234	1211.0	-0.124466196	0.09738482	-4.976623529411763E-5	-1.0111258823529423E-4	2.4021103806228386E-5	4.5310031574394444E-5
939.966	406.034	1228.0	-0.15835261	0.113795355	-0.0019933184705882355	9.653255882352943E-4	-1.1432660207612458E-4	6.273165743944638E-5
937.1125	407.8875	1244.0	-0.17859612	0.11480603	-0.0012652193749999995	6.316718750000016E-5	4.550619347426475E-5	-5.6384900045955884E-5
934.1958	410.60846	1261.0	-0.20016937	0.12858398	-0.0012690147058823538	8.104676470588226E-4	-2.2325475778554697E-7	4.395885056228367E-5
930.62	412.69	1278.0	-0.21008116	0.14982864	-5.830464705882339E-4	0.0012496858823529428	4.0351072664359996E-5	2.5836366782007074E-5
926.9109	414.54456	1294.0	-0.22514668	0.14165269	-9.415949999999999E-4	-5.10996875000001E-4	-2.2409283088235377E-5	-1.1004267233455899E-4
924.5	418.0	1311.0	-0.21044569	0.15726188	8.647641176470586E-4	9.181876470588232E-4	1.0625641868512109E-4	8.406967776816612E-5
920.3048	419.3476	1327.0	-0.21552059	0.14219502	-3.171812500000013E-4	-9.416787499999992E-4	-7.387158547794125E-5	-1.162416498161764E-4
917.5904	421.20483	1344.0	-0.19083443	0.11853843	0.0014521270588235301	-0.001391564117647059	1.0407695934256067E-4	-2.64638451557094E-5
913.7723	423.1139	1360.0	-0.19645475	0.11272634	-3.5127000000000075E-4	-3.6325562500000037E-4	-1.1271231617647068E-4	6.426928079044117E-5
911.0257	424.98718	1377.0	-0.19588003	0.096526615	3.380705882352946E-5	-9.529249999999999E-4	2.2651591695501776E-5	-3.468643382352938E-5
908.1625	427.83752	1393.0	-0.1936365	0.124462985	1.4022062500000133E-4	0.0017460231250000001	6.650847886029492E-6	1.686842578125E-4
904.4995	429.75024	1410.0	-0.18103494	0.15444651	7.412682352941167E-4	0.001763736764705883	3.535574178200679E-5	1.0419788062284009E-6
901.75085	431.62457	1427.0	-0.18116237	0.13514096	-7.495882352940232E-6	-0.0011356205882352944	-4.4044948096885696E-5	-1.705504325259516E-4
899.5	433.5	1443.0	-0.1643959	0.11399311	0.0010479043749999986	-0.0013217406250000006	6.596251608455868E-5	-1.1632502297794138E-5
895.1453	435.4273	1460.0	-0.19091442	0.09929745	-0.00155991294117647	-8.64450588235294E-4	-1.5340101859861582E-4	2.689941392733568E-5
892.3708	437.31464	1477.0	-0.18949023	0.10000222	8.37758823529407E-5	4.145705882352984E-5	9.668757785467121E-5	5.328868512110729E-5
889.64435	439.1778	1493.0	-0.17817828	0.11342357	7.069968750000009E-4	8.388343749999999E-4	3.895131204044126E-5	4.983608226102938E-5
886.8433	441.07837	1510.0	-0.17688334	0.11351595	7.617294117647026E-5	5.434117647059001E-6	-3.710729022491357E-5	-4.9023544550172995E-5
884.21423	443.89288	1526.0	-0.15830201	0.14019127	0.0011613331250000004	0.0016672075000000001	6.782251148897063E-5	1.0386083639705882E-4
881.4108	445.79462	1543.0	-0.15224332	0.14802796	3.56393529411765E-4	4.6098176470588115E-4	-4.734938797577855E-5	-7.095445501730111E-5
877.5116	448.4884	1559.0	-0.19723153	0.1477465	-0.002811763125	-1.7591249999998962E-5	-1.980097909007353E-4	-2.9910813419117507E-5
873.1783	450.60724	1576.0	-0.24500623	0.15022221	-0.0028102764705882355	1.4562999999999954E-4	8.745025951556217E-8	9.601249999999913E-6
869.0108	453.9892	1593.0	-0.28939906	0.16288355	-0.00261134294117647	7.447847058823525E-4	1.170197231833914E-5	3.524439446366782E-5
862.9264	455.35785	1609.0	-0.34666547	0.14994745	-0.0035791506249999994	-8.085062499999986E-4	-6.048798023897058E-5	-9.708068474264695E-5
857.1455	457.28485	1626.0	-0.38069925	0.12643121	-0.00200198705882353	-0.001383308235294119	9.277432742214525E-5	-3.3811881487889435E-5
851.68713	460.1043	1643.0	-0.38090482	0.1269677	-1.209235294117578E-5	3.1558235294117684E-5	1.1705262975778554E-4	8.322743944636686E-5
845.0239	462.98804	1659.0	-0.3932936	0.14702025	-7.742987500000027E-4	0.0012532843750000001	-4.7637899816176686E-5	7.635788373161766E-5
838.54785	464.86304	1676.0	-0.40734458	0.15409252	-8.265282352941171E-4	4.1601588235294233E-4	-3.0723226643596674E-6	-4.925108780276811E-5
832.63806	466.7873	1692.0	-0.40111536	0.14575873	3.893262500000022E-4	-5.208618750000005E-4	7.599090533088245E-5	-5.855485983455892E-5
825.94934	469.68353	1709.0	-0.40684474	0.13259639	-3.3702235294117685E-4	-7.742552941176467E-4	-4.2726388408304655E-5	-1.4905495242214487E-5
819.63477	472.5913	1725.0	-0.3878366	0.15627535	0.0011880087500000004	0.001479935	9.531444393382358E-5	1.408868933823529E-4
813.6828	475.8781	1742.0	-0.37124637	0.1900832	9.758958823529402E-4	0.0019886970588235296	-1.24772275086506E-5	2.9927179930795862E-5
801.97546	479.67487	1759.0	-0.50665593	0.23641968	-0.007965268235294117	0.0027256752941176464	-5.259508304498268E-4	4.3351660899653925E-5
791.56	482.47998	1775.0	-0.6529482	0.21962866	-0.009143266875	-0.0010494387499999994	-7.36249149816177E-5	-2.3594462775735286E-4
781.33093	486.22302	1792.0	-0.7306533	0.2177257	-0.004570888235294116	-1.119388235294123E-4	2.6896344939446375E-4	5.514705449826983E-5
773.1661	488.95849999999996	1808.0	-0.70831203	0.20961033	0.001396329374999998	-5.072106249999989E-4	3.7295110064338214E-4	-2.4704487591911663E-5
762.97156	492.67615	1825.0	-0.5993311	0.19595511	0.0064106429411764695	-8.03248235294119E-4	2.949596215397924E-4	-1.741397707612471E-5
754.2243	496.51025000000004	1842.0	-0.5120514	0.21466555	0.005134099999999997	0.0011006141176470603	-7.509076124567483E-5	1.1199190311418702E-4
744.2059	500.8971	1858.0	-0.53767264	0.2404652	-0.0016013274999999993	0.0016124781249999987	-4.209642187499998E-4	3.1991500459558654E-5
732.7745	505.0752	1875.0	-0.62928337	0.27635172	-0.005388866470588234	0.0021109717647058842	-2.2279641003460204E-4	2.9323155276816795E-5
720.16016	510.21709999999996	1892.0	-0.74215335	0.30663258	-0.0066394105882352965	0.0017812270588235275	-7.356141868512132E-5	-1.9396747404844515E-5
707.95374	513.58466	1908.0	-0.7914528	0.27558094	-0.0030812156249999945	-0.0019407274999999995	2.2238718520220638E-4	-2.3262215992647043E-4
697.02826	518.3887	1925.0	-0.79983944	0.2729667	-4.933317647058824E-4	-1.5377882352941117E-4	1.5222846237024189E-4	1.0511462802768167E-4
687.9256	523.0558	1941.0	-0.6587654	0.265679	0.0088171275	-4.554812500000005E-4	5.819037040441176E-4	-1.8856401654411835E-5
678.372	526.8512	1958.0	-0.53900504	0.2625753	0.007044727058823523	-1.8257058823529336E-4	-1.0425884948096927E-4	1.6053568339100422E-5
667.4732	531.36865	1975.0	-0.5006634	0.2505528	0.002255390588235298	-7.072058823529406E-4	-2.817256747404838E-4	-3.0860899653979256E-5
656.5579	535.4807	1991.0	-0.58404	0.2597723	-0.005211037500000001	5.762187499999995E-4	-4.6665175551470625E-4	8.021403952205875E-5
646.0095	539.1962	2007.0	-0.6791234	0.23709038	-0.0059427125000000025	-0.0014176200000000014	-4.572968750000007E-5	-1.2461492187500005E-4
636.5398	541.49207	2024.0	-0.65854496	0.18683934	0.0012104964705882404	-0.0029559435294117644	4.2077699826989663E-4	-9.048961937716254E-5
627.10504	545.758	2041.0	-0.5851554	0.18187174	0.0043170329411764685	-2.922117647058817E-4	1.8273743944636635E-4	1.566901038062284E-4
620.4638	549.3575	2057.0	-0.46494448	0.1849943	0.0075131825	1.9515999999999978E-4	1.997593474264707E-4	3.0460735294117592E-5
614.6039	552.2641	2074.0	-0.34458464	0.19230288	0.007079990588235294	4.2991647058823583E-4	-2.5481877162629748E-5	1.3809204152249179E-5
606.09576	554.9761	2091.0	-0.33178574	0.1912447	7.528764705882355E-4	-6.224588235294234E-5	-3.7218318339100344E-4	-2.8950726643598718E-5
596.75793	558.69684	2107.0	-0.42491156	0.18612958	-0.005820363750000002	-3.1969500000000005E-4	-4.108275137867648E-4	-1.6090569852941107E-5
587.9292	561.7677	2124.0	-0.55096203	0.18392451	-0.007414733529411763	-1.2970999999999857E-4	-9.378645761245657E-5	1.1175588235294205E-5
579.2769	565.3616	2140.0	-0.6136624	0.20377985	-0.003918773125000004	0.00124095875	2.1849752527573497E-4	8.566679687499991E-5
570.5	567.5	2157.0	-0.564265	0.18538173	0.002905729411764708	-0.0010822423529411776	4.014413256920419E-4	-1.3665888840830458E-4
563.29944	571.8503	2173.0	-0.47640193	0.19606599	0.005491441875000003	6.677662500000001E-4	1.6160702895220592E-4	1.093755376838236E-4
555.738	574.631	2190.0	-0.43237033	0.18173128	0.002590094117647056	-8.432182352941177E-4	-1.7066751513840863E-4	-8.888144031141869E-5
549.3738	578.4175	2207.0	-0.3952773	0.21010996	0.0021819429411764723	0.0016693341176470598	-2.4008892733563744E-5	1.4779719723183397E-4
541.66693	581.0666	2223.0	-0.3832879	0.20189467	7.49337499999999E-4	-5.134556250000009E-4	-8.953784007352959E-5	-1.364243589154413E-4
533.29266	585.88293	2240.0	-0.42817965	0.23623793	-0.0026406911764705887	0.002020191764705883	-1.994134515570934E-4	1.4903808174740493E-4
524.8781	589.64874	2256.0	-0.50814956	0.24556816	-0.004998119374999999	5.831393749999997E-4	-1.4733926240808812E-4	-8.981577435661771E-5
515.32498	592.47003	2273.0	-0.57961553	0.22516431	-0.004203880588235294	-0.0012002264705882355	4.671992863321792E-5	-1.0490387326989618E-4
507.40094	596.2995	2289.0	-0.58530664	0.20591944	-3.5569437499999995E-4	-0.0012028043749999998	2.4051163832720587E-4	-1.6111902573527279E-7
498.5	600.0	2306.0	-0.53528166	0.20754349	0.002942645882352941	9.553235294117576E-5	1.9402001513840828E-4	7.63727487024221E-5
492.74118	602.83923	2323.0	-0.4461308	0.1843323	0.005244168235294118	-0.0013653641176470583	1.3538366782006922E-4	-8.593508650519024E-5
486.26938	605.2435	2339.0	-0.36632156	0.17662244	0.0049880775	-4.818662500000008E-4	-1.600567095588236E-5	5.5218616727941095E-5
480.61514	608.2566	2356.0	-0.2997098	0.15406641	0.00391833882352941	-0.0013268252941176473	-6.292580449827002E-5	-4.970347318339097E-5
473.88577	611.0762	2373.0	-0.31774837	0.14272651	-0.001061092352941175	-6.670529411764698E-4	-2.929077162629756E-4	3.881013840830456E-5
466.33987	612.91504	2389.0	-0.36696044	0.14010616	-0.003075754375	-1.637718749999996E-4	-1.2591637637867655E-4	3.1455066636029386E-5
458.8635	616.56824	2406.0	-0.4601644	0.16011643	-0.00548258588235294	0.0011770747058823527	-1.4157832396193763E-4	7.887332828719719E-5
451.17902	618.70526	2422.0	-0.49197224	0.17231134	-0.001987990000000002	7.621818750000002E-4	2.184122426470586E-4	-2.5930801930147034E-5
443.5681	621.608	2439.0	-0.4945398	0.1643894	-1.5103294117646874E-4	-4.6599647058823623E-4	1.0805629757785489E-4	-7.224578503460214E-5
436.02423	624.9879	2456.0	-0.47251877	0.18035199	0.0012953547058823529	9.389758823529411E-4	8.508162629757774E-5	8.264543252595161E-5
429.85962	626.3801	2472.0	-0.42619434	0.15280531	0.0028952768749999983	-0.0017216674999999994	9.999513556985284E-5	-1.6629021139705878E-4
423.0899	629.455	2489.0	-0.38420227	0.13493362	0.002470121764705882	-0.0010512758823529409	-2.5009124134948015E-5	3.9434801038062266E-5
418.72656	632.27344	2505.0	-0.31142524	0.159054	0.004548564375000001	0.0015075237499999998	1.2990266314338246E-4	1.5992497702205878E-4
414.04642	633.9768	2522.0	-0.25409266	0.14280102	0.003372504705882351	-9.560576470588236E-4	-6.917998053633237E-5	-1.449165527681661E-4
408.43396	636.85535	2539.0	-0.2417904	0.15532783	7.236623529411787E-4	7.368711764705882E-4	-1.5581425605536308E-4	9.958404844290657E-5
400.97946	640.51025	2555.0	-0.3264957	0.1845628	-0.005294081250000001	0.001827185625	-3.761089751838237E-4	6.814465303308823E-5
393.39377	643.65155	2572.0	-0.44122362	0.20447746	-0.0067487011764705875	0.0011714505882352941	-8.556587802768158E-5	-3.8572649221453286E-5
385.80124	646.5497	2588.0	-0.5323566	0.21597211	-0.005695811249999998	7.184156249999997E-4	6.580562040441182E-5	-2.83146852022059E-5
378.1036	649.9482	2605.0	-0.52763766	0.2041556	2.7758470588234996E-4	-6.950888235294119E-4	3.513762326989617E-4	-8.314732050173009E-5
370.69098	653.65454	2621.0	-0.48683926	0.20184672	0.0025499000000000008	-1.443049999999991E-4	1.4201970588235318E-4	3.44239889705883E-5
363.21875	656.3906	2638.0	-0.4516811	0.18900838	0.002068127058823529	-7.551964705882356E-4	-2.8339584775086584E-5	-3.593479238754332E-5
355.52377	660.2381	2655.0	-0.45534742	0.21658747	-2.1566588235294123E-4	0.0016222994117647059	-1.343407612456747E-4	1.3985269896193774E-4
350.10745	662.9463	2671.0	-0.42048332	0.20989688	0.0021790062500000006	-4.1816187499999977E-4	1.4966700827205885E-4	-1.275288304227941E-4
342.65875	666.6706	2688.0	-0.3795527	0.195355	0.002407683529411763	-8.554047058823534E-4	1.3451604671280144E-5	-2.5720166522491388E-5
334.3282	670.46875	2705.0	-0.4083361	0.2145661	-0.0016931411764705858	0.0011300647058823535	-2.4122498269896168E-4	1.1679231833910039E-4
324.71725	674.96967	2721.0	-0.51514506	0.24179026	-0.006675560000000004	0.0017015099999999998	-3.114011764705886E-4	3.5715330882352895E-5
314.0	679.0	2738.0	-0.6541143	0.27669883	-0.008174661176470588	0.002053445294117647	-8.818242214532846E-5	2.070207612456748E-5
305.17166	682.7313	2754.0	-0.684011	0.27138245	-0.00186854375	-3.322737500000006E-4	3.9413233915441175E-4	-1.4910744025735297E-4
295.59433	687.8434	2771.0	-0.6289087	0.26626426	0.003241311764705885	-3.010700000000013E-4	3.0057973615916974E-4	1.83551470588231E-6
286.38766	691.30615	2788.0	-0.58153343	0.25337735	0.0027867805882352925	-7.580535294117632E-4	-2.6737128027681923E-5	-2.6881384083044817E-5
279.76492	695.11755	2804.0	-0.46402913	0.2343402	0.00734401875	-0.0011898218750000002	2.848273851102942E-4	-2.698552159926481E-5
272.53275	699.7869	2821.0	-0.38177004	0.25582552	0.004838770000000002	0.001263842352941175	-1.4736757352941168E-4	1.4433318987889265E-4
262.97174	704.41693	2837.0	-0.4240476	0.2618658	-0.002642347500000003	3.7751750000000056E-4	-4.675698437500003E-4	-5.5395303308823404E-5
252.80298	710.0985	2854.0	-0.529987	0.30805352	-0.006231729411764704	0.0027169247058823555	-2.111401124567471E-4	1.37612188581315E-4
242.96735	715.2131	2871.0	-0.66082174	0.36010024	-0.007696161176470592	0.003061571764705882	-8.614304498269927E-5	2.0273356401383904E-5
233.5	720.5	2887.0	-0.6709037	0.3460092	-6.301224999999966E-4	-8.806899999999999E-4	4.416274172794122E-4	-2.463913602941176E-4
226.52028	726.1098	2904.0	-0.53333926	0.34026095	0.008092025882352942	-3.381323529411771E-4	5.13067551903114E-4	3.191515570934252E-5
217.74617	730.7523	2920.0	-0.45759204	0.3099838	0.00473420125	-0.001892321875000002	-2.0986403952205884E-4	-9.713684512867655E-5
212.67813	735.2146	2937.0	-0.36117214	0.28508848	0.005671758823529412	-0.001464430588235294	5.51504455017301E-5	2.5170075692041635E-5
206.91989	740.0534	2954.0	-0.305298	0.2798452	0.0032867141176470566	-3.084282352941154E-4	-1.4029674740484444E-4	6.800013840830462E-5
199.45627	744.77185	2970.0	-0.3187928	0.2677845	-8.434249999999983E-4	-7.537937500000022E-4	-2.5813369485294094E-4	-2.7835344669117927E-5
192.98817	750.2589	2986.0	-0.36185285	0.28710392	-0.002691253125000001	0.001207463750000002	-1.1548925781250017E-4	1.2257859375000026E-4
184.31282	755.3436	3003.0	-0.45376885	0.31842697	-0.005406823529411764	0.0018425323529411744	-1.5973943555363314E-4	3.735697664359838E-5
177.73694	760.1316	3020.0	-0.5000743	0.31881317	-0.002723849999999998	2.2717647058823717E-5	1.5782197231833917E-4	-1.070479238754324E-4
171.71701	765.28296	3036.0	-0.43318942	0.3035366	0.004180304999999999	-9.547856249999993E-4	4.315096874999998E-4	-6.109395450367644E-5
167.35194	768.6481	3053.0	-0.3222118	0.25469267	0.006528095294117647	-0.002873172352941175	1.381053114186852E-4	-1.1284627811418681E-4
162.59694	772.4031	3070.0	-0.23896892	0.20764947	0.00489664	-0.00276724705882353	-9.596795847750866E-5	6.23089965397914E-6
157.82208	776.178	3086.0	-0.20380034	0.19698006	0.0021980362500000003	-6.668381249999994E-4	-1.6866273437499997E-4	1.3127555836397065E-4
154.0674	779.9326	3103.0	-0.208694	0.19416736	-2.878623529411761E-4	-1.6545294117647068E-4	-1.4622932958477508E-4	2.9493246107266392E-5
150.33897	783.661	3119.0	-0.20642115	0.21104753	1.4205312499999956E-4	0.001055010625	2.686971737132348E-5	7.627897288602942E-5
148.26811	787.46375	3136.0	-0.16444649	0.23141177	0.002469097647058823	0.001197896470588234	1.3688497188581316E-4	8.405049740484348E-6
145.36015	791.27966	3152.0	-0.12075782	0.22856036	0.002730541875	-1.7821312499999992E-4	1.634026424632355E-5	-8.600684972426461E-5
143.5096	794.98083	3169.0	-0.09595529	0.22713499	0.0014589723529411767	-8.384529411764596E-5	-7.479820717993077E-5	5.551048875432586E-6
140.1894	798.81055	3186.0	-0.118267514	0.22800581	-0.0013124837647058827	5.122470588235261E-5	-1.6302683044982702E-4	7.945294117646976E-6
140.0	801.2792	3202.0	-0.09290079	0.19803229	0.0015854202500000004	-0.0018733450000000002	1.8111900091911769E-4	-1.2028560661764706E-4
137.89688	804.10315	3219.0	-0.08350404	0.16189545	5.527499999999997E-4	-0.0021256964705882353	-6.074530882352945E-5	-1.4844204152249124E-5
134.9349	808.1301	3235.0	-0.10855655	0.17001761	-0.001565781875	5.076350000000011E-4	-1.324082421875E-4	1.6458321691176477E-4
134.0	810.85376	3252.0	-0.11384859	0.16992414	-3.112964705882352E-4	-5.498235294118362E-6	7.379325908304499E-5	-3.018430795847761E-5
132.189064	813.6218	3268.0	-0.098357804	0.17464496	9.681741250000004E-4	2.9505124999999917E-4	7.996691222426473E-5	1.8784342830882347E-5
130.28986	816.4203	3285.0	-0.10538057	0.1732181	-4.1310388235294196E-4	-8.393294117646907E-5	-8.125164749134956E-5	-2.2293187716262837E-5
129.40483	818.5952	3301.0	-0.059969675	0.14608826	0.0028381809375000004	-0.001695615000000001	2.032053012408089E-4	-1.0073012867647074E-4
129.0	820.47327	3318.0	-0.044051908	0.11387511	9.363392352941176E-4	-0.001894891176470588	-1.1187304130622841E-4	-1.172212802768159E-5
126.69264	823.3074	3335.0	-0.06834229	0.12964267	-0.001428846	9.275035294117639E-4	-1.3912854325259514E-4	1.660232179930795E-4
127.0	826.1942	3352.0	-0.029454993	0.15083176	0.0022874880588235297	0.0012464170588235308	2.1860788581314877E-4	1.875961937716276E-5
125.90075	828.09924	3368.0	-0.02746551	0.14474921	1.2434268750000001E-4	-3.8015937500000124E-4	-1.351965857077206E-4	-1.0166102711397075E-4
126.0	830.9916	3385.0	-0.018520463	0.15828125	5.261792352941175E-4	7.960023529411778E-4	2.3637443987889264E-5	6.918598399653994E-5
126.0	833.74585	3401.0	0.008726468	0.14779554	0.0017029331875000001	-6.553568750000006E-4	7.354712201286767E-5	-9.070995174632364E-5
126.0	836.5431	3418.0	0.020392451	0.15902302	6.86234294117647E-4	6.604399999999991E-4	-5.980581725778549E-5	7.739981617647057E-5
126.0	839.369	3435.0	0.0103170015	0.17898764	-5.926734999999999E-4	0.0011743894117647068	-7.522987024221452E-5	3.0232318339100453E-5
126.0	842.14026	3451.0	0.015801445	0.17968298	3.4277771875E-4	4.3458749999999297E-5	5.8465701171874994E-5	-7.068316636029422E-5
127.458336	844.4584	3468.0	0.032869678	0.16584165	0.0010040137058823528	-8.141958823529403E-4	3.889623453719722E-5	-5.045027249134938E-5
127.0	847.6449	3485.0	0.03627422	0.16006303	2.0026717647058843E-4	-3.3991882352941245E-4	-4.7279207612456726E-5	2.7898650519031047E-5
129.21337	850.2134	3501.0	0.08012188	0.16799077	0.0027404787500000002	4.95483750000001E-4	1.5876322334558825E-4	5.221266084558834E-5
130.076035	853.07605	3518.0	0.09319513	0.17433591	7.690147058823526E-4	3.7324352941176463E-4	-1.1596847318339103E-4	-7.190601211072729E-6
130.9864	855.98645	3534.0	0.08520944	0.18189487	-4.991056250000002E-4	4.724349999999985E-4	-7.925752068014706E-5	6.199466911764615E-6
131.81576	858.8158	3551.0	0.06491638	0.17794736	-0.001193709411764706	-2.3220647058823455E-4	-4.085904628027681E-5	-4.144949826989606E-5
133.7352	862.47046	3567.0	0.08286952	0.1770821	0.0011220712500000004	-5.407875000000041E-5	1.4473629136029415E-4	1.1132982536764634E-5
134.62215	865.24426	3584.0	0.077905074	0.19328856	-2.920262352941175E-4	9.533211764705886E-4	-8.318220501730105E-5	5.9258819204152296E-5
136.5	867.5	3601.0	0.10452707	0.17530268	0.0015659997647058822	-0.0010579929411764712	1.092956470588235E-4	-1.183125951557094E-4
138.41435	870.4143	3617.0	0.11796465	0.16153039	8.398487500000003E-4	-8.607681249999995E-4	-4.538443841911762E-5	1.2326551011029478E-5
139.27888	873.55774	3634.0	0.093804784	0.15208662	-0.0014211685882352942	-5.555158823529406E-4	-1.330010198961938E-4	1.7956014273356408E-5
141.16571	875.16565	3651.0	0.0933409	0.12786661	-2.7287294117646926E-5	-0.001424706470588236	8.199301730103808E-5	-5.112885813148797E-5
143.02551	878.0255	3667.0	0.1095643	0.14528444	0.0010139625	0.0010886143749999997	6.507811213235293E-5	1.5708255284926475E-4
144.93642	880.8728	3683.0	0.11530373	0.14936358	3.5871437499999936E-4	2.5494625000000055E-4	-4.0953007812500036E-5	-5.210425781249995E-5
147.57957	882.7898	3700.0	0.14668043	0.15241791	0.001845688235294118	1.7966647058823495E-4	8.746905060553639E-5	-4.428222318339153E-6
149.70995	885.4199	3716.0	0.15939829	0.13690469	7.948662499999998E-4	-9.695762499999996E-4	-6.567637408088239E-5	-7.182767003676467E-5
152.14844	888.14844	3733.0	0.15157682	0.15178488	-4.600864705882351E-4	8.753052941176479E-4	-7.382074826989618E-5	1.0852244377162633E-4
154.48628	891.97253	3750.0	0.1572324	0.19010165	3.3268117647058785E-4	0.0022539276470588234	4.663339100346017E-5	8.109543252595149E-5
157.37666	894.7533	3767.0	0.16763888	0.20727639	6.12145882352941E-4	0.0010102788235294114	1.6439100346020772E-5	-7.315581314878894E-5
161.49529	898.49524	3783.0	0.20211786	0.23573035	0.0021549362500000013	0.0017783725	9.642439797794128E-5	4.800585477941179E-5
165.2122	902.21216	3800.0	0.24553928	0.23634773	0.0025542011764705876	3.6316470588235334E-5	2.3486172145328606E-5	-1.0247388408304499E-4
169.96588	906.96594	3816.0	0.27666965	0.2612598	0.0019456481249999994	0.0015570043749999988	-3.803456571691176E-5	9.504299402573522E-5
174.71582	910.81055	3833.0	0.3125373	0.28061113	0.002109861764705884	0.0011383135294117646	9.659625865052028E-6	-2.462887326989613E-5
179.25623	916.2562	3849.0	0.3171012	0.306829	2.852437500000006E-4	0.001638616875000002	-1.140386259191177E-4	3.126895909926484E-5
185.05078	921.0508	3866.0	0.3344346	0.31847876	0.0010196117647058823	6.852800000000006E-4	4.319811851211069E-5	-5.607863970588244E-5
191.14792	925.61096	3883.0	0.36663193	0.309048	0.0018939605882352922	-5.547505882352963E-4	5.143228373702411E-5	-7.294297577854688E-5
198.89633	932.89636	3899.0	0.4357726	0.35460216	0.004321291875000001	0.0028471350000000006	1.517082054227943E-4	2.1261784926470605E-4
203.8937	937.8937	3916.0	0.4322747	0.37845019	-2.0575882352941166E-4	0.0014028252941176483	-2.662970999134949E-4	-8.495939446366778E-5
211.87857	943.65894	3932.0	0.44901013	0.37346995	0.0010459643749999997	-3.1126500000000154E-4	7.823269990808821E-5	-1.0713064338235312E-4
220.22633	950.13574	3949.0	0.48001713	0.39538074	0.0018239411764705887	0.0012888700000000008	4.576334126297582E-5	9.412558823529425E-5
228.75583	955.8169	3965.0	0.5354826	0.37526688	0.003466591875000001	-0.001257116249999999	1.0266566865808827E-4	-1.59124140625E-4
238.2683	961.56104	3982.0	0.59237015	0.34589565	0.0033463264705882356	-0.0017277194117647074	-7.074435553633259E-6	-2.768253892733579E-5
248.93764	968.82153	3998.0	0.6445309	0.38497657	0.0032600468749999986	0.002442557500000001	-5.392474724264814E-6	2.606423069852943E-4
260.68591000000004	975.4573	4016.0	0.7040502	0.40570754	0.0033066277777777744	0.0011517205555555533	2.587827932098654E-6	-7.171316358024711E-5
272.51645	983.0094	4032.0	0.7656479	0.45477057	0.0038498562500000055	0.0030664393750000005	3.3951779513889446E-5	1.1966992621527795E-4
284.25024	989.1251	4048.0	0.79063565	0.4519534	0.0015617343749999985	-1.7607312499999875E-4	-1.4300761718750044E-4	-2.0265703124999995E-4
298.0168	995.8644	4065.0	0.81251115	0.4190086	0.001286794117647055	-0.0019379294117647056	-1.6172956314879025E-5	-1.0363860510380628E-4
310.19406	1001.5117	4082.0	0.79236096	0.35536438	-0.0011853052941176445	-0.003743777647058825	-1.4541761245674705E-4	-1.0622636678200704E-4
322.18774	1006.0536	4098.0	0.7678486	0.29455554	-0.0015320225000000007	-0.0038005524999999984	-2.166982536764726E-5	-3.5484283088233317E-6
347.78012	1014.5426	4131.0	0.73772657	0.19200389	-9.127887878787886E-4	-0.0031076257575757575	1.8764657943067035E-5	2.099778007346185E-5
362.0187	1019.5046	4148.0	0.82285684	0.23048867	0.005007662941176474	0.002263810588235294	3.4826186641501546E-4	3.1596684387123834E-4
379.6985	1022.2664	4165.0	1.0078983	0.22984883	0.010884791764705875	-3.763764705882368E-5	3.457134602076118E-4	-1.3537930795847752E-4
396.14886	1026.0372	4181.0	1.1242008	0.21440722	0.0072689062499999985	-9.651006249999997E-4	-2.2599284466911726E-4	-5.79664361213235E-5
411.10898	1029.7772	4198.0	1.0814971	0.19548577	-0.0025119823529411705	-0.0011130264705882357	-5.75346388408304E-4	-8.70152032871977E-6
426.63672	1032.293	4214.0	0.9452343	0.15508841	-0.008516425000000001	-0.0025248349999999996	-3.752776654411769E-4	-8.823803308823524E-5
446.14676	1035.1952	4231.0	1.010692	0.16267261	0.003850452941176468	4.4612941176470504E-4	7.274634083044981E-4	1.7476261245674734E-4
461.3505	1037.0876	4247.0	1.0248345	0.12269952	8.839062500000106E-4	-0.0024983181249999993	-1.8540916819852858E-4	-1.8402797104779403E-4
476.4258	1040.8724	4264.0	1.0208324	0.12489205	-2.3541764705883056E-4	1.2897235294117635E-4	-6.584258217993182E-5	1.545464987024221E-4
492.3731	1043.8192	4281.0	0.9568781	0.18102023	-0.003762017647058825	0.0033016576470588236	-2.074470588235291E-4	1.8662854671280276E-4
510.30994	1047.462	4298.0	0.9396062	0.22443861	-0.0010159941176470593	0.0025540223529411767	1.615307958477509E-4	-4.397854671280276E-5
526.39404	1051.2555	4314.0	1.0058999	0.24516599	0.004143356250000001	0.0012954612499999994	3.224593979779413E-4	-7.866006893382358E-5
540.28485	1054.9385	4331.0	0.9889014	0.2367438	-9.999117647058774E-4	-4.954229411764703E-4	-3.025451773356399E-4	-1.053461288927335E-4
553.61945	1058.7484	4347.0	0.8505396	0.23427825	-0.008647612500000006	-1.5409687500000067E-4	-4.77981295955883E-4	2.1332879136029354E-5
567.58936	1062.3973	4364.0	0.7444247	0.24033286	-0.0062420529411764646	3.561535294117656E-4	1.415035034602083E-4	3.0014729671280372E-5
582.05023	1067.2626	4380.0	0.7498859	0.2579014	3.413249999999965E-4	0.0010980337499999996	4.114611213235288E-4	4.6367513786764624E-5
595.88086	1070.966	4397.0	0.8340098	0.2630547	0.004948464705882355	3.031352941176454E-4	2.710082179930799E-4	-4.675873269896202E-5
609.4182	1073.9031	4413.0	0.864722	0.23448254	0.001919512499999998	-0.001785759999999999	-1.893095128676473E-4	-1.305559558823528E-4
622.4006	1078.543	4430.0	0.8112862	0.21888453	-0.0031432823529411783	-9.175299999999997E-4	-2.9781146193771625E-4	5.1072352941176436E-5
635.0444	1082.3481	4446.0	0.7514736	0.2197523	-0.0037382874999999996	5.4235625000001106E-5	-3.718782169117633E-5	6.073535156250005E-5
647.95734	1086.1306	4463.0	0.72321653	0.23135294	-0.0016621805882352939	6.823905882352939E-4	1.2212393598615915E-4	3.695029195501722E-5
659.6484	1089.8828	4480.0	0.7193115	0.23879951	-2.297076470588221E-4	4.380335294117639E-4	8.426311418685127E-5	-1.4373944636678234E-5
671.1885	1092.7295	4497.0	0.6875181	0.19905038	-0.0018701999999999983	-0.0023381841176470584	-9.649955017301037E-5	-1.6330692041522486E-4
681.0113	1097.5056	4513.0	0.61557674	0.20569263	-0.004496335000000004	4.151406249999993E-4	-1.6413343750000037E-4	1.720827964154411E-4
691.34174	1101.1709	4530.0	0.57451266	0.23656914	-0.0024155341176470557	0.0018162652941176485	1.224000519031146E-4	8.241909818339113E-5
702.7427	1103.9633	4546.0	0.57979316	0.2399262	3.3003125000000133E-4	2.098162499999997E-4	1.7159783547794107E-4	-1.0040306525735305E-4
715.0663	1107.7332	4563.0	0.67953736	0.22102788	0.005867305882352938	-0.0011116658823529409	3.2572203719723154E-4	-7.773424307958474E-5
727.3817	1111.4606	4580.0	0.77340287	0.20301591	0.005521500588235293	-0.0010595276470588245	-2.034148788927321E-5	3.066955017300965E-6
737.8131	1116.271	4596.0	0.75924844	0.23633097	-8.846518749999963E-4	0.0020821912500000005	-4.003845289522056E-4	1.9635743106617655E-4
747.5	1120.0	4612.0	0.65970284	0.27312145	-0.006221600000000001	0.002299404999999999	-3.335592578125003E-4	1.3575859374999918E-5
758.0464	1126.2279	4629.0	0.57405955	0.33114937	-0.0050378405882352964	0.00341340705882353	6.963290657439437E-5	6.552953287197241E-5
770.882	1131.941	4646.0	0.6236909	0.36053526	0.0029194911764705927	0.0017285817647058838	4.680783391003464E-4	-9.910737024221449E-5
781.0282	1136.3428	4662.0	0.6561159	0.35022047	0.0020265624999999954	-6.446743750000011E-4	-5.580804227941233E-5	-1.483285087316178E-4
791.1144	1142.0686	4679.0	0.6616688	0.33484215	3.266411764705866E-4	-9.046070588235295E-4	-9.999537197231816E-5	-1.5290157871972254E-5
799.77655	1146.8883	4696.0	0.5916512	0.31577733	-0.0041186823529411705	-0.001121459999999999	-2.6148961937716214E-4	-1.275605536332174E-5
808.3522	1151.676	4712.0	0.48018688	0.2873718	-0.006966520000000004	-0.0017753456250000008	-1.7798985294117709E-4	-4.086785156250011E-5
816.5326	1156.1196	4729.0	0.42854556	0.26497722	-0.0030377247058823525	-0.0013173282352941175	2.311056055363324E-4	2.694219939446372E-5
824.3948	1160.796	4745.0	0.43199846	0.25830078	2.158062499999988E-4	-4.1727750000000036E-4	2.0334568474264695E-4	5.625317095588232E-5
831.4439	1164.7219	4762.0	0.42266127	0.24275503	-5.49246470588235E-4	-9.14455882352941E-4	-4.500310121107258E-5	-2.9245787197231806E-5
839.38434	1168.6921	4779.0	0.43055838	0.23725149	4.6453588235294355E-4	-3.237376470588236E-4	5.963425605536345E-5	3.4748131487889255E-5
848.2851	1172.514	4795.0	0.4658921	0.22103381	0.0022083574999999973	-0.0010136050000000008	1.0898885110294086E-4	-4.3116709558823575E-5
856.71295	1176.2852	4812.0	0.50885105	0.20945519	0.002526997058823529	-6.810952941176461E-4	1.874350346020774E-5	1.955939446366792E-5
864.03766	1181.0188	4828.0	0.5140914	0.24258937	3.275218750000003E-4	0.002070886249999999	-1.3746719898897054E-4	1.7199884650735282E-4
870.5946	1186.5946	4845.0	0.46899298	0.30122763	-0.002652848235294116	0.003449309411764707	-1.7531588884083036E-4	8.1083715397924E-5
878.1125	1191.3344	4861.0	0.40006822	0.3291947	-0.004307797500000002	0.001747941874999999	-1.0343432904411787E-4	-1.0633547104779427E-4
884.57477	1196.931	4878.0	0.36700314	0.34937373	-0.001945004705882351	0.0011870017647058815	1.3898781141868534E-4	-3.299647707612455E-5
892.7871	1203.6722	4895.0	0.4086618	0.38409746	0.0024505094117647066	0.002042572352941177	2.5855965397923866E-4	5.032768166089973E-5
900.6351	1209.2263	4911.0	0.4800848	0.39125517	0.004463937499999997	4.47356874999999E-4	1.2583925551470568E-4	-9.970096737132363E-5
909.78406	1216.0704	4928.0	0.531768	0.4115807	0.0030401882352941202	0.001195619411764708	-8.374995674740454E-5	4.401544333910053E-5
919.11743	1222.6704	4945.0	0.5773702	0.42230597	0.0026824823529411723	6.308982352941149E-4	-2.1041522491349876E-5	-3.3218892733564305E-5
927.34283	1229.3429	4961.0	0.58217764	0.40227193	3.004650000000067E-4	-0.0012521274999999985	-1.4887608455882285E-4	-1.1768910845588208E-4
934.824	1233.868	4978.0	0.52064526	0.3506078	-0.0036195517647058854	-0.0030390664705882337	-2.305892214532878E-4	-1.051140570934256E-4
940.515	1238.6766	4994.0	0.41582438	0.29955143	-0.006551305	-0.003191023125000001	-1.8323457720588219E-4	-9.49729090073546E-6
945.49927	1244.2489	5011.0	0.28206772	0.26320377	-0.00786803882352941	-0.002138097647058824	-7.745493079584765E-5	6.193679282006925E-5
950.9269	1248.9269	5028.0	0.22513399	0.26482895	-0.0033490429411764714	9.5598823529412E-5	2.658232871972317E-4	1.313939100346021E-4
956.0386	1253.0386	5044.0	0.24618712	0.2634818	0.0013158206250000002	-8.41968750000012E-5	2.915539728860295E-4	-1.1237231158088325E-5
959.71356	1256.7135	5061.0	0.2370549	0.23558812	-5.371894117647056E-4	-0.0016408047058823515	-1.0900059039792388E-4	-9.15651665224912E-5
962.53876	1260.5388	5077.0	0.1870762	0.20074396	-0.003123668750000001	-0.002177760000000001	-1.6165495863970595E-4	-3.355970588235308E-5
965.1426	1263.1426	5094.0	0.13419421	0.16188915	-0.0031107052941176465	-0.002285577058823529	7.625562283737874E-7	-6.342179930795774E-6
968.02966	1266.0297	5110.0	0.108539775	0.15081716	-0.0016034021875000002	-6.919993750000002E-4	9.42064441636029E-5	9.959860523897054E-5
969.90845	1268.9084	5127.0	0.10326817	0.1458622	-3.100944117647058E-4	-2.9146823529411814E-4	7.607692798442908E-5	2.3560655276816594E-5
970.7977	1270.7977	5144.0	0.069956064	0.117078	-0.001959535647058824	-0.0016931882352941175	-9.702595501730108E-5	-8.245411764705878E-5
972.0	1272.7024	5160.0	0.036015186	0.095296115	-0.002121304875	-0.0013613678125	-1.0110576746323493E-5	2.073877642463234E-5
973.5	1274.5	5177.0	0.033603705	0.090886176	-1.4185182352941176E-4	-2.5940817647058834E-4	1.1643841479238754E-4	6.482115506055363E-5
973.0	1278.0	5193.0	0.00711372	0.12345141	-0.0016556240624999998	0.002035327125	-9.461076493566176E-5	1.4342095634191176E-4
974.1678	1278.1677	5210.0	0.017001975	0.10411899	5.816620588235293E-4	-0.0011372011764705884	1.316050659602076E-4	-1.8661931185121107E-4
974.0	1280.2518	5226.0	0.0029322978	0.101206	-8.793548249999999E-4	-1.820618749999994E-4	-9.131355523897058E-5	5.969620634191181E-5
974.0	1281.5	5243.0	-0.010845153	0.09048835	-8.104382823529412E-4	-6.304500000000005E-4	4.053914273356395E-6	-2.6375772058823595E-5
973.0	1282.9836	5260.0	-0.048511315	0.064231664	-0.002215656588235294	-0.0015445109411764708	-8.265990034602077E-5	-5.3768290657439426E-5
973.0	1283.9265	5276.0	-0.05556316	0.06352166	-4.4074031250000006E-4	-4.437525000000001E-5	1.1093226723345588E-4	9.375848069852942E-5
972.1325	1284.0	5293.0	-0.052451186	0.04260797	1.8305729411764726E-4	-0.001230217058823529	3.6693976859861606E-5	-6.975540051903112E-5
972.0	1285.5	5310.0	-0.030652585	0.01961458	0.0012822706470588235	-0.0013525523529411766	6.465960899653978E-5	-7.196193771626333E-6
971.0	1286.0	5342.0	-0.031204142	0.031952653	-1.7236156250000035E-5	3.8556478124999994E-4	-4.0609587603400735E-5	5.431616044347427E-5
970.0	1286.0	5359.0	-0.045533825	0.013072218	-8.429225294117647E-4	-0.0011106138235294116	-4.8569786656574396E-5	-8.80105061634948E-5
970.0	1287.5	5375.0	-0.023928113	0.034641378	0.001350357	0.0013480725	1.370799705882353E-4	1.5366789522058822E-4
969.0	1287.0	5392.0	-0.035887446	-0.003926805	-7.034901764705883E-4	-0.0022687166470588237	-1.2081453979238755E-4	-2.1275230276816611E-4
969.0	1288.5	5409.0	-0.020604031	0.04146169	8.990244117647062E-4	0.0026699114705882356	9.426556401384085E-5	2.9050753633217996E-4
968.0	1289.5	5442.0	-0.027968751	0.030194193	-2.231733333333334E-4	-3.414393030303031E-4	-3.400599227569817E-5	-9.125305374601632E-5
967.0	1290.0	5475.0	-0.031524364	0.046982083	-1.0774584848484845E-4	5.087239393939394E-4	3.49780257116621E-6	2.5762522497704318E-5
966.0	1291.0	5509.0	-0.031763043	0.03864352	-7.0199705882352526E-6	-2.452518529411765E-4	2.9625258204886237E-6	-2.217575859809164E-5
964.545	1291.0	5525.0	-0.05485891	-0.014124114	-0.0014434916875	-0.003297977125	-8.977948230698529E-5	-1.9079532950367647E-4
963.5555	1292.4445	5542.0	-0.0675066	0.052193157	-7.439817647058825E-4	0.0039010159411764704	4.1147642517301026E-5	4.234701803633218E-4
963.0	1292.9198	5562.0	-0.057257496	0.044047248	5.124552E-4	-4.0729545E-4	6.282184823529412E-5	-2.154155695588235E-4
961.5	1293.0	5575.0	-0.061954513	0.040262513	-3.6130900000000036E-4	-2.911334615384613E-4	-6.72126307692308E-5	8.935537573964515E-6
961.0	1293.704	5591.0	-0.057055976	0.026789652	3.061585625000001E-4	-8.420538125E-4	4.171672265625003E-5	-3.443252193509616E-5
959.5	1294.0	5608.0	-0.06661414	0.018982928	-5.622449411764707E-4	-4.5921905882352946E-4	-5.10825590397924E-5	2.2519691392733557E-5
958.7681	1294.0	5625.0	-0.06610944	0.011969043	2.968823529411746E-5	-4.1258147058823524E-4	3.481959861591695E-5	2.7433875432526014E-6
957.5	1295.5	5641.0	-0.080573544	0.038715962	-9.040064999999995E-4	0.0016716824375	-5.835592095588231E-5	1.302664942555147E-4
957.0	1296.233	5658.0	-0.053302534	0.052021623	0.0016041770588235294	7.826859411764708E-4	1.4754020934256053E-4	-5.22939115484429E-5
954.8818	1296.0	5675.0	-0.071459964	0.029724078	-0.001068084117647059	-0.0013116202941176472	-1.5719183391003463E-4	-1.2319448442906576E-4
954.0028	1297.0	5691.0	-0.06601092	0.043745603	3.4056525E-4	8.763453125E-4	8.804058547794118E-5	1.3674785041360295E-4
952.13586	1297.0	5708.0	-0.0998269	0.010982446	-0.0019891752941176466	-0.0019272445294117647	-1.3704356141868508E-4	-1.6491704952422144E-4
951.2494	1298.0	5724.0	-0.09428515	0.02629083	3.463593749999999E-4	9.567740000000001E-4	1.459709168198529E-4	1.802511580882353E-4
949.5	1299.5	5741.0	-0.09258456	0.060310114	1.0003470588235304E-4	0.002001134352941176	-1.4489686418685107E-5	6.143296193771624E-5
948.4793	1299.5208	5757.0	-0.07477938	0.053693794	0.0011128237499999994	-4.135199999999997E-4	6.329931525735289E-5	-1.509158970588235E-4
946.5333	1300.0	5774.0	-0.08993369	0.04341602	-8.914299999999995E-4	-6.045749411764708E-4	-1.1789727941176464E-4	-1.1238525951557126E-5
944.69653	1301.0	5791.0	-0.106889986	0.047042444	-9.974291764705888E-4	2.133190588235296E-4	-6.235245674740547E-6	4.811141176470591E-5
941.8091	1302.0	5807.0	-0.15943837	0.045984432	-0.0032842739999999994	-6.612575000000025E-5	-1.4292780147058816E-4	-1.7465300551470616E-5
938.91254	1303.0	5824.0	-0.19111079	0.060596168	-0.001863083529411765	8.595138823529412E-4	8.359943944636673E-5	5.444939013840832E-5
935.12286	1304.9386	5840.0	-0.22033618	0.08018424	-0.0018265868749999994	0.0012242545000000003	2.2810409007353546E-6	2.2796288602941197E-5
931.58673	1306.0	5857.0	-0.23319493	0.09907724	-7.563970588235295E-4	0.0011113529411764702	6.295234212802764E-5	-6.641268166090005E-6
927.5926	1307.7037	5873.0	-0.25804904	0.09849809	-0.0015533818750000008	-3.619687500000003E-5	-4.9811551011029455E-5	-7.172186351102939E-5
923.7817	1309.6091	5889.0	-0.2609467	0.111026034	-1.8110374999999804E-4	7.829965E-4	8.576738281250017E-5	5.11995859375E-5
920.1407	1311.4297	5906.0	-0.24830557	0.11783033	7.435958823529395E-4	4.0025270588235303E-4	5.439409602076103E-5	-2.251434083044982E-5
916.3263	1313.3368	5923.0	-0.22991812	0.12241187	0.0010816147058823528	2.69502352941177E-4	1.988346020761255E-5	-7.691197231833884E-6
912.5004	1315.2498	5939.0	-0.22355871	0.12894425	3.974631250000006E-4	4.0827375000000027E-4	-4.2759473805147014E-5	8.673212316176454E-6
907.689	1317.1036	5957.0	-0.2507628	0.11460625	-0.0015113383333333341	-7.965555555555558E-4	-1.0604452546296303E-4	-6.693496141975312E-5
903.98	1320.01	5973.0	-0.2631406	0.14477412	-7.736124999999996E-4	0.001885491875	4.6107864583333404E-5	1.6762796440972222E-4
900.26685	1321.8666	5990.0	-0.25717598	0.15094991	3.508599999999986E-4	3.6328176470588154E-4	6.614544117647049E-5	-8.954177119377167E-5
896.467	1323.7665	6006.0	-0.23339698	0.13532509	0.0014861875000000014	-9.76551249999999E-4	7.095796875000017E-5	-8.373956341911753E-5
892.6231	1325.6885	6022.0	-0.21457645	0.113445796	0.0011762831250000001	-0.0013674558750000005	-1.936902343750008E-5	-2.4431539062500093E-5
889.44885	1327.5511	6039.0	-0.20361851	0.098233245	6.445847058823529E-4	-8.948559411764709E-4	-3.127637759515572E-5	2.7799996107266444E-5
886.1394	1329.4303	6056.0	-0.1938284	0.10286414	5.758888235294112E-4	2.724055882352947E-4	-4.0409342560553946E-6	6.866244290657445E-5
881.007	1332.662	6072.0	-0.22685322	0.14341637	-0.002064051249999999	0.002534514374999999	-1.6499625459558815E-4	1.4138179917279402E-4
876.37976	1335.4135	6089.0	-0.27627665	0.17647316	-0.002907260588235295	0.0019445170588235296	-4.96005493079586E-5	-3.4705724480968775E-5
869.6682	1339.1659	6106.0	-0.36948663	0.22579055	-0.005482939999999999	0.0029010229411764715	-1.5151055363321785E-4	5.626505190311423E-5
863.12256	1341.9183	6122.0	-0.45548418	0.232587	-0.005374846875000002	4.2477812499999885E-4	6.755820312499784E-6	-1.5476530101102954E-4
856.51605	1345.656	6139.0	-0.47496647	0.22974372	-0.0011460170588235268	-1.6725176470588094E-4	2.487546950692044E-4	-3.482528762975764E-5
848.2363	1348.7527	6156.0	-0.48160374	0.21648583	-3.904276470588252E-4	-7.798758823529425E-4	4.444643598615892E-5	-3.6036712802768326E-5
840.45624	1352.2719	6172.0	-0.50621706	0.20439191	-0.0015383324999999996	-7.558699999999988E-4	-7.17440533088234E-5	1.500367647058985E-6
833.0	1356.0	6189.0	-0.4990808	0.2152095	4.197800000000003E-4	6.36328823529411E-4	1.1518308823529411E-4	8.189404844290646E-5
825.56396	1359.718	6205.0	-0.48692718	0.22692893	7.596012499999985E-4	7.324643750000002E-4	2.1238828124999888E-5	6.008471966911822E-6
819.0099	1363.4951	6222.0	-0.42680988	0.23160781	0.003536311764705885	2.7522823529411744E-4	1.6333591262975803E-4	-2.689624351211075E-5
810.3549	1368.258	6238.0	-0.42651746	0.27032608	1.8276249999997496E-5	0.0024198918750000017	-2.1987721966911796E-4	1.3404147748161777E-4
798.07983	1372.9658	6255.0	-0.57358235	0.28039077	-0.008650875882352941	5.920405882352933E-4	-5.099501254325258E-4	-1.075206639273358E-4
785.4727	1377.7974	6271.0	-0.77152413	0.30251372	-0.012371361249999997	0.0013826843749999984	-2.32530335477941E-4	4.941523667279407E-5
771.30817	1384.4393	6288.0	-0.94404846	0.36351946	-0.01014849	0.003588572941176472	1.3075713235294103E-4	1.2975815095155727E-4
758.79663	1390.1017	6305.0	-0.9564744	0.39385834	-7.309376470588216E-4	0.0017846399999999975	5.539736678200692E-4	-1.0611370242214557E-4
747.8707	1395.7697	6321.0	-0.8012491	0.39329427	0.009701581249999994	-3.5254374999998256E-5	6.52032431066176E-4	-1.1374339843749973E-4
734.7236	1402.8722	6338.0	-0.71478033	0.3986573	0.0050863982352941225	3.154723529411759E-4	-2.714813538062277E-4	2.0630983996539656E-5
720.25385	1409.373	6355.0	-0.7581866	0.40380728	-0.002553310000000005	3.029399999999999E-4	-4.4939460207612516E-4	-7.371972318338829E-7
707.5618	1413.4794	6371.0	-0.8208062	0.3561644	-0.003913725	-0.00297768	-8.502593749999969E-5	-2.0503874999999998E-4
697.43713	1418.2251	6388.0	-0.77180725	0.30134234	0.0028822911764705937	-0.00322482705882353	3.997656574394467E-4	-1.4538062283737052E-5
690.95514	1422.0299	6404.0	-0.53446084	0.21626595	0.014834150624999994	-0.005317274374999998	7.469912155330875E-4	-1.3077795726102929E-4
685.4797	1425.6802	6421.0	-0.27108675	0.1603113	0.015492593529411769	-0.0032914500000000013	3.873193555363382E-5	1.1916613970588217E-4
680.7487	1427.7504	6437.0	-0.10980937	0.1344499	0.010079836249999998	-0.0016163374999999987	-3.3829732996323565E-4	1.0469453125000017E-4
676.6501	1429.6749	6454.0	-0.11002119	0.09917722	-1.2460000000000086E-5	-0.0020748635294117654	-5.936644852941175E-4	-2.697211937716275E-5
671.5	1431.5	6471.0	-0.17865576	0.060648236	-0.0040373276470588235	-0.0022664108235294113	-2.3675692041522493E-4	-1.1267487889273286E-5
666.742	1433.4193	6487.0	-0.24983492	0.06347904	-0.0044486974999999995	1.7692524999999995E-4	-2.57106158088235E-5	1.527085045955882E-4
663.39075	1435.3046	6504.0	-0.2467467	0.08298719	1.8165999999999853E-4	0.0011475382352941178	2.723739705882352E-4	5.7094881487889286E-5
658.6224	1436.1888	6520.0	-0.26038906	0.0805962	-8.526474999999995E-4	-1.4943687499999973E-4	-6.464421874999987E-5	-8.106094439338234E-5
653.92804	1438.036	6537.0	-0.26998276	0.07983497	-5.64335294117646E-4	-4.4778235294117744E-5	1.695954152249138E-5	6.156390570934234E-6
649.05316	1438.9734	6553.0	-0.27841762	0.065139234	-5.271787499999993E-4	-9.184835000000001E-4	2.322284007352923E-6	-5.4606579044117646E-5
645.3703	1440.8148	6570.0	-0.27213818	0.07884807	3.6937882352941E-4	8.06402117647059E-4	5.27386807958476E-5	1.0146385986159172E-4
641.54004	1441.73	6587.0	-0.23699914	0.08138067	0.0020670023529411772	1.4897647058823506E-4	9.986020761245689E-5	-3.867209688581317E-5
637.8451	1443.5775	6603.0	-0.20091754	0.088046744	0.0022550999999999995	4.1662962499999963E-4	1.175610294117639E-5	1.6728322150735287E-5
633.9978	1444.5011	6621.0	-0.20071283	0.08016206	1.1372777777777602E-5	-4.380380000000002E-4	-1.24651512345679E-4	-4.748153472222221E-5
630.28796	1445.0	6636.0	-0.21163057	0.059241552	-7.278493333333321E-4	-0.0013947005333333326	-4.928147407407398E-5	-6.377750222222217E-5
626.52655	1447.2367	6653.0	-0.22671607	0.067545675	-8.873823529411765E-4	4.884778235294115E-4	-9.384295271049673E-6	1.1077519746251435E-4
622.7165	1448.0	6669.0	-0.22716647	0.07583026	-2.815000000000109E-5	5.177865624999998E-4	5.3702022058823465E-5	1.831796185661769E-6
618.96045	1449.0	6686.0	-0.22823934	0.06616735	-6.311000000000021E-5	-5.684064705882351E-4	-2.0564705882352424E-6	-6.38937078287197E-5
617.08563	1450.0	6703.0	-0.18384099	0.06609885	0.002611667647058824	-4.029411764705831E-6	1.5733986159169555E-4	3.3198650519031135E-5
614.2557	1451.0	6719.0	-0.14187787	0.048103828	0.0026226950000000013	-0.001124688875	6.892095588235882E-7	-7.004121645220588E-5
610.66223	1452.669	6736.0	-0.14012875	0.053006116	1.0288941176470546E-4	2.8836988235294105E-4	-1.48223858131488E-4	8.312110337370241E-5
607.0	1453.0	6753.0	-0.19104111	0.070217915	-0.0029948447058823525	0.0010124587647058828	-1.822196539792387E-4	4.25934636678201E-5
603.03265	1454.0	6769.0	-0.24762082	0.05920098	-0.0035362318750000003	-6.885584375000003E-4	-3.3836698069852986E-5	-1.063135751378677E-4
598.3396	1456.3302	6786.0	-0.29819715	0.08058961	-0.0029750782352941196	0.0012581547058823533	3.300903762975769E-5	1.145125378460208E-4
592.4477	1458.1841	6803.0	-0.33174217	0.107947275	-0.0019732364705882344	0.0016092744117647052	5.89318685121109E-5	2.06541003460207E-5
587.755	1460.0817	6819.0	-0.33590147	0.1297005	-2.5995624999999856E-4	0.0013595765625	1.0708001378676474E-4	-1.560611557904407E-5
582.12415	1460.9586	6836.0	-0.35477155	0.11932214	-0.0011100047058823536	-6.104917647058825E-4	-5.0002850346020886E-5	-1.1588637218858131E-4
578.3838	1462.8081	6852.0	-0.30513164	0.086988464	0.0031024943750000006	-0.0020208547499999995	2.6328119255514715E-4	-8.814768658088231E-5
573.53375	1463.7332	6868.0	-0.26980668	0.060109474	0.0022078099999999976	-0.001679936875	-5.591777343750019E-5	2.1307367187499974E-5
568.99365	1465.6688	6887.0	-0.24217393	0.07857448	0.0014543552631578953	9.718424210526316E-4	-3.9655512465373806E-5	1.3956733137119115E-4
564.9181	1467.541	6902.0	-0.2449106	0.10857111	-1.8244466666666643E-4	0.0019997753333333332	-1.0911999532163744E-4	6.852886081871344E-5
561.2115	1469.3943	6919.0	-0.23338743	0.123848565	6.778335294117646E-4	8.986738235294114E-4	5.0604599769319474E-5	-6.477067704728952E-5
557.4111	1470.2944	6935.0	-0.22530057	0.096201144	5.054287500000001E-4	-0.0017279638124999995	-1.0775298713235284E-5	-1.6416485225183818E-4
553.7953	1472.1024	6952.0	-0.20010294	0.09267785	0.0014822135294117647	-2.072525882352939E-4	5.745792820069204E-5	8.945360142733563E-5
550.86725	1474.0664	6968.0	-0.17933987	0.095407	0.0012976918749999997	1.7057187499999998E-4	-1.1532603400735313E-5	2.361402895220587E-5
547.1446	1475.9277	6985.0	-0.1895277	0.11573964	-5.992841176470577E-4	0.0011960376470588235	-1.1158682309688573E-4	6.03215160034602E-5
543.3738	1477.8131	7002.0	-0.20674782	0.13040803	-0.001012948235294118	8.628464705882355E-4	-2.4333183391003547E-5	-1.9599480968858114E-5
538.5476	1479.7262	7019.0	-0.25766203	0.12462127	-0.002994953529411764	-3.4039764705882366E-4	-1.1658854671280269E-4	-7.077906574394467E-5
533.21954	1482.5935	7034.0	-0.31798866	0.14194217	-0.004021775333333333	0.0011547266666666668	-6.845478692810462E-5	9.967495424836603E-5
527.5	1484.5	7051.0	-0.36605582	0.15027165	-0.00282748	4.899694117647059E-4	7.025266666666667E-5	-3.9103367935409463E-5
520.49304	1487.3767	7068.0	-0.41348627	0.16841073	-0.002790026470588236	0.001067004705882353	2.2031487889272814E-6	3.394325259515571E-5
515.28433	1490.2385	7085.0	-0.41257945	0.17936316	5.334235294117499E-5	6.442605882352933E-4	1.6725698961937713E-4	-2.486730103806234E-5
509.5383	1492.1539	7101.0	-0.38004223	0.14992571	0.002033576250000002	-0.0018398406250000002	1.237646185661767E-4	-1.5525632582720584E-4
502.90506	1495.0316	7118.0	-0.37654352	0.14554806	2.0580647058823296E-4	-2.575088235294108E-4	-1.075158693771629E-4	9.307834126297585E-5
496.35095	1498.766	7134.0	-0.38687822	0.17399114	-6.459187499999984E-4	0.0017776924999999989	-5.323282628676446E-5	1.272000827205881E-4
489.5925	1501.605	7151.0	-0.41015372	0.1944019	-0.0013691470588235296	0.0012006329411764706	-4.254284169550184E-5	-3.394467993079578E-5
484.95844	1503.6805	7167.0	-0.37487072	0.18893836	0.0022051875000000006	-3.414712499999993E-4	2.2339590992647064E-4	-9.638151194852937E-5
479.5	1507.0	7184.0	-0.31346884	0.17110533	0.003611875294117645	-0.0010490017647058823	8.274634083044966E-5	-4.161944204152253E-5
471.18314	1509.9084	7201.0	-0.36183783	0.15755418	-0.002845234705882353	-7.97126470588236E-4	-3.7982999999999984E-4	1.4816193771626252E-5
462.18103	1512.7275	7217.0	-0.47058487	0.16268124	-0.006796689999999998	3.2044125000000104E-4	-2.469659558823528E-4	6.984798253676481E-5
453.05768	1516.377	7234.0	-0.59446526	0.2103363	-0.007287081764705883	0.0028032388235294118	-2.8846574394463835E-5	1.4604691608996532E-4
444.57312	1519.1708	7250.0	-0.62641317	0.21025589	-0.001996744374999998	-5.025625000000186E-6	3.306460868566178E-4	-1.7551652803308825E-4
436.20377	1521.9185	7267.0	-0.5755095	0.18391861	0.0029943335294117623	-0.0015492517647058817	2.9359281790657414E-4	-9.083683174740479E-5
428.53214	1525.7339	7284.0	-0.49563265	0.18939309	0.004698638235294117	3.2202823529411625E-4	1.002532179930797E-4	1.1007529411764694E-4
421.06052	1529.4697	7300.0	-0.44269988	0.21729925	0.003308298125000001	0.0017441350000000008	-8.689625689338226E-5	8.888167279411779E-5
414.39847	1532.6504	7317.0	-0.40281984	0.23528223	0.0023458847058823533	0.001057822352941177	-5.661255406574399E-5	-4.037133217993081E-5
408.52936	1535.9805	7333.0	-0.35596508	0.217423	0.0029284224999999997	-0.0011162018750000002	3.64086121323529E-5	-1.3587651424632358E-4
397.9469	1540.8213	7350.0	-0.44325644	0.2393846	-0.00513478588235294	0.0012918588235294117	-4.7430637543252586E-4	1.4165062932525952E-4
389.60617	1544.5575	7367.0	-0.5237092	0.24574782	-0.004732515294117647	3.743070588235296E-4	2.3662975778546625E-5	-5.397363321799307E-5
380.17578	1548.3297	7383.0	-0.6005735	0.25134143	-0.00480401875	3.496006249999982E-4	-4.468965992647023E-6	-1.5441521139707123E-6
370.80737	1552.077	7400.0	-0.62766194	0.24014364	-0.001593437647058823	-6.586935294117638E-4	1.8885771193771628E-4	-5.93114208477507E-5
363.2862	1556.8569	7416.0	-0.5652194	0.24240266	0.003902658749999996	1.4118875000000003E-4	3.435060248161762E-4	4.999264246323524E-5
356.53513	1560.6432	7433.0	-0.4442962	0.2524008	0.007113129411764709	5.881258823529405E-4	1.8885121539792432E-4	2.6290419550172968E-5
350.8609	1564.426	7449.0	-0.34299642	0.24911715	0.006331236249999997	-2.052281249999982E-4	-4.8868322610294524E-5	-4.958462545955867E-5
346.21658	1568.189	7466.0	-0.23940557	0.22761038	0.0060935794117647065	-0.0012651041176470594	-1.397981401384061E-5	-6.234564662629771E-5
342.03857	1570.4807	7483.0	-0.19482543	0.17709026	0.002622361176470589	-0.0029717717647058826	-2.041893079584775E-4	-1.0039221453287196E-4
334.48212	1574.7589	7499.0	-0.2666089	0.17611618	-0.004486466874999999	-6.087999999999927E-5	-4.443017532169118E-4	1.819307352941177E-4
327.2228	1578.5182	7516.0	-0.39916563	0.20561194	-0.007797454705882354	0.001735044705882352	-1.9476399005190323E-4	1.0564262975778536E-4
320.3418	1581.3291	7532.0	-0.46998763	0.19742945	-0.004426375	-5.114056249999992E-4	2.1069248161764714E-4	-1.4040314568014695E-4
313.9437	1584.0188	7549.0	-0.47233453	0.1863453	-1.380529411764697E-4	-6.520088235294127E-4	2.5225423875432527E-4	-8.270776384083148E-6
307.21228	1587.8585	7565.0	-0.4296483	0.18672818	0.0026678893749999995	2.3930000000000132E-5	1.7537139476102932E-4	4.22461764705883E-5
300.5946	1590.8018	7582.0	-0.3772548	0.18219954	0.0030819705882352932	-2.6639058823529416E-4	2.4357718425605516E-5	-1.7077681660899665E-5
294.98343	1594.3444	7599.0	-0.36648145	0.2009367	6.337264705882362E-4	0.0011021858823529412	-1.440143598615916E-4	8.05044982698962E-5
289.3446	1597.5518	7615.0	-0.32756925	0.21052717	0.0024320125000000005	5.994043750000011E-4	1.1239287683823527E-4	-3.142384420955876E-5
285.09073	1600.9093	7632.0	-0.28215382	0.19908388	0.00267149588235294	-6.731347058823542E-4	1.4087257785467037E-5	-7.485524005190326E-5
280.28763	1603.3562	7648.0	-0.24598326	0.17493205	0.0022606599999999994	-0.001509489374999999	-2.5677242647058796E-5	-5.22721668198528E-5
275.29425	1607.4705	7666.0	-0.24165195	0.19667289	2.406283333333336E-4	0.0012078244444444436	-1.1222398148148143E-4	1.509618788580246E-4
270.72876	1610.1808	7682.0	-0.25591674	0.18224184	-8.915493749999982E-4	-9.01940625E-4	-7.076110677083325E-5	-1.3186031684027773E-4
264.27127	1614.8644	7699.0	-0.31178418	0.23151278	-0.0032863200000000027	0.002898290588235295	-1.4086886029411792E-4	2.2354301254325266E-4
257.69783	1617.8256	7715.0	-0.40004307	0.24523818	-0.005516180624999999	8.578374999999999E-4	-1.3936628906249975E-4	-1.2752831801470595E-4
251.75806	1621.4946	7732.0	-0.43356243	0.22964652	-0.0019717270588235293	-9.171564705882357E-4	2.0849726859861585E-4	-1.0441141003460208E-4
246.13438	1624.2438	7748.0	-0.40200725	0.18449661	0.001972198750000001	-0.0028218693749999992	2.464953630514706E-4	-1.1904455652573523E-4
240.4111	1628.0593	7764.0	-0.35269418	0.18017626	0.0030820668749999974	-2.7002187500000004E-4	6.936675781249978E-5	1.5949046874999995E-4
234.9652	1630.345	7782.0	-0.31308642	0.17186491	0.002200431111111114	-4.617416666666664E-4	-4.897976466049353E-5	-1.0651099537037021E-5
230.24326	1633.2522	7798.0	-0.2875275	0.17277078	0.001597432499999999	5.661687500000019E-5	-3.768741319444468E-5	3.239740885416666E-5
225.58252	1636.2783	7815.0	-0.27361587	0.1517236	8.183311764705887E-4	-0.0012380694117647075	-4.5829489619377076E-5	-7.615801686851221E-5
221.9514	1639.0486	7831.0	-0.23590724	0.1545457	0.0023567893749999996	1.7638125000000136E-4	9.615363740808817E-5	8.84031663602943E-5
218.21204	1640.8939	7847.0	-0.2071536	0.14026842	0.0017971024999999998	-8.923300000000002E-4	-3.4980429687499984E-5	-6.67944531250001E-5
215.42972	1642.7852	7864.0	-0.16985504	0.1261497	0.0021940329411764695	-8.305129411764707E-4	2.3348849480968804E-5	3.636297577854678E-6
212.55965	1645.4403	7881.0	-0.13694519	0.10800484	0.0019358735294117658	-0.0010673447058823528	-1.5185847750864924E-5	-1.3931280276816595E-5
208.80759	1647.5962	7897.0	-0.15748663	0.12100389	-0.0012838399999999996	8.124406249999999E-4	-2.0123209558823533E-4	1.1748658318014704E-4
205.0	1649.5	7914.0	-0.2086904	0.13022238	-0.003011986470588236	5.422641176470585E-4	-1.0165567474048449E-4	-1.589273572664361E-5
201.19572	1651.4021	7931.0	-0.23971342	0.12640232	-0.0018248835294117655	-2.2470941176470506E-4	6.982958477508649E-5	-4.5116089965397856E-5
197.38887	1653.3055	7947.0	-0.25458354	0.1059007	-9.293824999999992E-4	-0.0012813512500000008	5.59688143382354E-5	-6.604011488970598E-5
192.6999	1655.15	7964.0	-0.27085242	0.097111456	-9.569929411764697E-4	-5.170143529411766E-4	-1.6241435986159137E-6	4.4960993944636716E-5
188.94984	1657.025	7980.0	-0.25893733	0.1109995	7.446931249999976E-4	8.680027500000001E-4	1.063553791360292E-4	8.656356893382355E-5
185.22362	1659.8882	7997.0	-0.24780414	0.14130947	6.548935294117655E-4	0.0017829394117647053	-5.282329152248944E-6	5.381980363321795E-5
181.4492	1661.5508	8014.0	-0.22586618	0.13513884	0.001290468235294118	-3.629782352941166E-4	3.738674740484427E-5	-1.2623044982698953E-4
178.62437	1662.6879	8030.0	-0.1833384	0.10712173	0.002657986249999999	-0.0017510693750000007	8.546987591911757E-5	-8.675569623161776E-5
174.90509	1665.5475	8047.0	-0.18173108	0.11222801	9.4548235294119E-5	3.0036941176470614E-4	-1.5079047145328707E-4	1.2067286980968863E-4
172.54483	1667.4552	8063.0	-0.1719043	0.12110153	6.141737499999987E-4	5.545949999999997E-4	3.247659466911748E-5	1.588909926470585E-5
168.2962	1669.3519	8080.0	-0.1884077	0.12565698	-9.707882352941177E-4	2.6796764705882365E-4	-9.323305795847743E-5	-1.6860432525951535E-5
164.56622	1672.4337	8097.0	-0.21854712	0.1559213	-0.0017729070588235294	0.0017802541176470594	-4.718346020761245E-5	8.895802768166093E-5
161.9244	1674.0756	8113.0	-0.21424529	0.14751756	2.688643750000004E-4	-5.252337500000013E-4	1.276107146139706E-4	-1.440929917279413E-4
159.0343	1675.9657	8130.0	-0.19030577	0.12426282	0.001408207058823529	-0.001367925882352941	6.702015787197227E-5	-4.9570125432525865E-5
155.36775	1677.8162	8146.0	-0.17816123	0.11736352	7.590337500000006E-4	-4.312062499999998E-4	-4.057333180147053E-5	5.8544977022058825E-5
153.2645	1679.7355	8166.0	-0.14827302	0.09848193	0.0014944105	-9.440795000000002E-4	3.676883749999997E-5	-2.5643662500000018E-5
150.36255	1682.6375	8181.0	-0.15337475	0.12590986	-3.4011533333333326E-4	0.0018285286666666679	-1.2230172222222222E-4	1.8484054444444455E-4
148.49303	1684.507	8196.0	-0.13480206	0.1521607	0.0012381793333333334	0.0017500559999999998	1.0521964444444445E-4	-5.2315111111112035E-6
146.6074	1686.3926	8213.0	-0.09994714	0.13618113	0.002050289411764706	-9.399747058823529E-4	4.7771181084198384E-5	-1.5823710034602075E-4
144.74722	1688.2528	8229.0	-0.0855095	0.11619866	9.023525000000001E-4	-0.001248904375000001	-7.174605698529412E-5	-1.9308104319853007E-5
142.85963	1690.1404	8246.0	-0.09749971	0.099030614	-7.053064705882353E-4	-0.001009885058823529	-9.456817474048443E-5	1.4059959775086587E-5
140.98062	1692.0194	8262.0	-0.09865162	0.09873827	-7.19943749999995E-5	-1.8271499999999996E-5	3.958200597426474E-5	6.197584742647056E-5
139.06993	1694.8601	8279.0	-0.11383513	0.12983328	-8.931476470588242E-4	0.0018291182352941171	-4.83031336505191E-5	1.0866998442906572E-4
137.22807	1695.772	8296.0	-0.11394645	0.122307755	-6.548235294117535E-6	-4.426779411764701E-4	5.215290657439451E-5	-1.3363506920415218E-4
135.29175	1697.7083	8312.0	-0.11436743	0.10647717	-2.6311250000000085E-5	-9.894115625000005E-4	-1.2351884191176593E-6	-3.417085133272065E-5
134.40933	1699.5907	8329.0	-0.08705706	0.10019538	0.0016064923529411764	-3.6951705882352914E-4	9.604727076124568E-5	3.6464382569204196E-5
132.53714	1701.4629	8345.0	-0.07751664	0.10174843	5.962762500000005E-4	9.706562500000002E-5	-6.31385064338235E-5	2.9161417738970572E-5
130.6597	1702.0	8362.0	-0.08967214	0.080326095	-7.150294117647058E-4	-0.0012601373529411764	-7.713562716262978E-5	-7.983546929065744E-5
129.76335	1704.2367	8380.0	-0.07888827	0.09095196	5.99103888888889E-4	5.903258333333333E-4	7.300740559186638E-5	1.0280351034858388E-4
127.85117	1706.1488	8395.0	-0.094222166	0.09114445	-0.0010222597333333333	1.2832666666666899E-5	-1.0809090814814816E-4	-3.849954444444442E-5
125.9975	1707.0026	8412.0	-0.111124314	0.08210341	-9.942440000000002E-4	-5.318258823529412E-4	1.6479843137254717E-6	-3.203873817762401E-5
125.0	1708.8667	8428.0	-0.10049103	0.094021074	6.645802500000004E-4	7.448539999999997E-4	1.0367651562500004E-4	7.97924926470588E-5
123.256004	1710.744	8445.0	-0.09386705	0.10777657	3.8964588235294124E-4	8.091468235294122E-4	-1.6172609861591715E-5	3.7819307958477938E-6
121.328026	1711.672	8462.0	-0.09483662	0.083025604	-5.7033529411764875E-5	-0.0014559391764705882	-2.6275259515570947E-5	-1.332403529411765E-4
120.23275	1712.7672	8478.0	-0.0877586	0.07772767	4.423762499999994E-4	-3.3112087500000026E-4	3.121311121323527E-5	7.030114384191175E-5
118.54165	1714.4584	8495.0	-0.09072676	0.06804668	-1.7459764705882337E-4	-5.6947E-4	-3.629258217993075E-5	-1.4020536764705865E-5
116.6963	1715.0	8511.0	-0.10365857	0.05304503	-8.082381250000001E-4	-9.376031249999999E-4	-3.9602529871323547E-5	-2.3008320312499995E-5
116.0	1717.1788	8529.0	-0.07749337	0.08158888	0.0014536222222222223	0.0015857694444444447	1.2565890817901236E-4	1.401873649691358E-4
115.0	1718.1073	8544.0	-0.06107116	0.08323296	0.0010948140000000004	1.0960533333333281E-4	-2.3920548148148126E-5	-9.84109407407408E-5
113.13598	1718.864	8561.0	-0.065042995	0.0615021	-2.3363735294117688E-4	-0.001278285882352941	-7.814419723183395E-5	-8.16406597462514E-5
112.08495	1719.915	8577.0	-0.059662804	0.051317956	3.362619375000004E-4	-6.36509E-4	3.561870565257358E-5	4.011105514705882E-5
110.5	1721.5	8594.0	-0.08619026	0.072650194	-0.0015604385882352944	0.0012548375294117648	-1.1157061916089969E-4	1.1125567820069205E-4
109.689705	1722.3103	8610.0	-0.083838835	0.0660069	1.4696406250000026E-4	-4.152058750000005E-4	1.0671266567095592E-4	-1.0437771277573533E-4
108.74275	1723.2572	8627.0	-0.055645574	0.06760608	0.0016584271176470586	9.406941176470622E-5	8.890959147923873E-5	2.995736980968863E-5
107.6273	1725.3727	8644.0	-0.040842865	0.08577441	8.707475882352944E-4	0.0010687252941176469	-4.63340899653979E-5	5.7332698961937685E-5
107.0	1726.2577	8661.0	-0.0504769	0.0791655	-5.667079411764706E-4	-3.8875941176470563E-4	-8.455620761245678E-5	-8.57343944636678E-5
106.0	1728.1464	8677.0	-0.053142734	0.099460095	-1.6661462499999993E-4	0.0012684121875	2.5005832261029416E-5	1.035732249540441E-4
105.0	1729.0276	8694.0	-0.05610044	0.08349473	-1.739827058823532E-4	-9.391391176470585E-4	-4.334165224913694E-7	-1.2985595912629757E-4
103.5	1730.5	8711.0	-0.06878904	0.08777588	-7.463882352941173E-4	2.518323529411763E-4	-3.367091349480965E-5	7.00571453287197E-5
103.22804	1731.772	8727.0	-0.04057979	0.07486605	0.0017630781249999999	-8.068643749999998E-4	1.5684164751838232E-4	-6.616854549632351E-5
102.190475	1732.8096	8743.0	-0.047391858	0.06991793	-4.257542500000003E-4	-3.092575E-4	-1.368020234375E-4	3.110042968749999E-5
101.424644	1734.0	8760.0	-0.040565897	0.0668477	4.0152711764705913E-4	-1.8060176470588278E-4	4.866360986159173E-5	7.56798442906572E-6
101.0	1735.4647	8777.0	-0.039585974	0.069238335	5.7642529411764334E-5	1.4062558823529423E-4	-2.022850519031146E-5	1.889572664359865E-5
101.0	1736.1685	8793.0	-0.015244442	0.061149765	0.0015213457500000002	-5.055356249999998E-4	9.148145128676474E-5	-4.038507582720588E-5
101.0	1737.1099	8810.0	0.021659289	0.05410807	0.002170807705882353	-4.142173529411765E-4	3.820364446366781E-5	5.371663062283723E-6
101.0	1738.0485	8826.0	0.023036415	0.052458096	8.607037499999996E-5	-1.031233749999999E-4	-1.3029608318014706E-4	1.9443373621323536E-5
101.0	1739.9248	8860.0	0.0042993813	0.049648393	-5.510892264705883E-4	-8.263832352941187E-5	-1.8739988278546714E-5	6.025015138408247E-7
101.0	1741.5	8877.0	-4.3703876E-6	0.07902592	-2.531618639764706E-4	0.0017280898235294117	1.7525138970242217E-5	1.0651342041522492E-4
101.0	1742.3192	8893.0	0.0	0.073581606	2.73149225E-7	-3.4026962500000035E-4	1.5839688325091913E-5	-1.2927246553308825E-4
101.0	1743.2694	8910.0	2.4537528E-6	0.06442779	1.443384E-7	-5.384597647058821E-4	-7.577107352941176E-9	-1.1658243512110691E-5
101.0	1744.1873	8926.0	-2.322371E-6	0.054319132	-2.985077375E-7	-6.31791125E-4	-2.767788359375E-8	-5.833210018382368E-6
102.0	1745.3329	8945.0	0.03337395	0.048150964	0.0017566459142631578	-3.246404210526317E-4	9.24707590526662E-5	1.61658265235457E-5
103.07942	1746.0795	8959.0	0.061716244	0.051180772	0.0020244495714285718	2.1641485714285727E-4	1.9128832654672425E-5	3.8646805585392064E-5
104.02043	1747.0204	8976.0	0.07928687	0.060352914	0.0010335662352941172	5.395377647058825E-4	-5.828725506673262E-5	1.900722985664854E-5
105.89869	1748.8987	9009.0	0.066601284	0.05703248	-3.8441169696969694E-4	-1.0061921212121203E-4	-4.296902825041861E-5	-1.9398696267487713E-5
106.71714	1750.7172	9027.0	0.05020268	0.074135266	-9.110335555555554E-4	9.501547777777779E-4	-2.925676992143659E-5	5.8376332772166103E-5
107.79729	1751.7972	9042.0	0.054968704	0.095487416	3.177349333333334E-4	0.0014234766666666667	8.191789925925926E-5	3.155479259259259E-5
109.46953	1753.4695	9059.0	0.08084815	0.09864174	0.001522320352941176	1.855484705882353E-4	7.085796585928486E-5	-7.281930565167244E-5
110.34059	1754.0	9076.0	0.07923551	0.081645	-9.486117647058815E-5	-9.998082352941182E-4	-9.512832525951553E-5	-6.972686505190315E-5
112.20808	1756.2081	9092.0	0.1018946	0.08335843	0.0014161931250000004	1.0708937500000012E-4	9.444089384191178E-5	6.91811006433824E-5
114.09357	1758.0936	9109.0	0.120469674	0.10169881	0.0010926514117647057	0.0010788458823529413	-1.90318654844291E-5	5.716214749134948E-5
115.975204	1758.9752	9125.0	0.13180622	0.099253185	7.085341250000002E-4	-1.5285156250000043E-4	-2.4007330422794095E-5	-7.698109030330886E-5
118.74551	1760.8728	9141.0	0.14772499	0.095872894	9.94923125E-4	-2.112681874999996E-4	1.7899312499999984E-5	-3.6510390624999484E-6
120.7612	1762.7612	9158.0	0.15989164	0.10891603	7.156852941176471E-4	7.672432941176468E-4	-1.6425754757785462E-5	5.755949891868508E-5
123.32656	1763.6633	9175.0	0.15402137	0.08430493	-3.4531000000000064E-4	-0.0014477117647058821	-6.24114878892734E-5	-1.3029147404844288E-4
125.555374	1765.5554	9192.0	0.15750442	0.09415089	2.0488529411764796E-4	5.791741176470589E-4	3.236442906574404E-5	1.1922858131487889E-4
127.444275	1767.4442	9208.0	0.1326955	0.10226299	-0.0015505575000000008	5.070062499999998E-4	-1.0971517463235304E-4	-4.510491727941191E-6
129.257645	1768.2577	9225.0	0.107821696	0.07827359	-0.0014631649411764706	-0.0014111411764705878	5.1407387543253025E-6	-1.1283220155709338E-4
131.2422	1770.2422	9241.0	0.10510026	0.09414409	-1.700897499999996E-4	9.919062499999997E-4	8.081719944852944E-5	1.501904641544117E-4
133.07468	1771.0374	9258.0	0.09782205	0.08169995	-4.281300000000004E-4	-7.32008235294118E-4	-1.5178838235294165E-5	-1.0140673442906575E-4
134.95981	1772.9597	9275.0	0.11106478	0.079460986	7.789841176470593E-4	-1.317037647058821E-4	7.100671280276822E-5	3.5312027681660936E-5
136.8358	1774.8357	9291.0	0.114331506	0.106420524	2.0417037499999985E-4	0.0016849711250000003	-3.592585891544122E-5	1.1354218060661765E-4
139.73529	1776.7354	9307.0	0.14262877	0.12204816	0.0017685789999999993	9.7672725E-4	9.777553906249997E-5	-4.426524218750002E-5
142.21342	1779.2134	9324.0	0.15938805	0.13788201	9.858400000000008E-4	9.314029411764704E-4	-4.60434705882352E-5	-2.6661358131487995E-6
146.0	1781.5	9341.0	0.20661832	0.1624498	0.0027782511764705875	0.0014451641176470593	1.0543595155709333E-4	3.022124567474052E-5
149.81836	1784.8184	9357.0	0.24715889	0.17660058	0.002533785625	8.844237500000001E-4	-1.5279096966911728E-5	-3.50462729779412E-5
155.7899	1787.5266	9374.0	0.3207724	0.19003247	0.004330206470588236	7.901111764705884E-4	1.0567181444636686E-4	-5.5477984429065714E-6
160.44746	1790.2983	9390.0	0.34962878	0.18983924	0.0018035237499999975	-1.2076875000001028E-5	-1.5791767003676494E-4	-5.013675321691184E-5
166.03802	1793.0127	9407.0	0.37021652	0.18531977	0.001211043529411766	-2.658511764705881E-4	-3.485177768166068E-5	-1.4927900086505122E-5
172.69566	1796.8479	9424.0	0.38906637	0.20389539	0.001108814705882353	0.0010926835294117656	-6.01346020761252E-6	7.991380622837374E-5
180.14624	1800.7866	9440.0	0.44204047	0.23724271	0.0033108812500000015	0.002084207499999999	1.3762915900735303E-4	6.19702481617646E-5
187.83813	1805.4192	9457.0	0.4943687	0.27637866	0.003078131176470587	0.002302114705882353	-1.369118079584792E-5	1.2818070934256116E-5
195.28062	1809.7104	9474.0	0.51766163	0.28824216	0.0013701723529411759	6.978529411764722E-4	-1.0046816608996535E-4	-9.436833910034594E-5
201.3243	1813.8828	9490.0	0.45710844	0.28848505	-0.0037845743749999987	1.5180624999999726E-5	-3.221716704963234E-4	-4.266701976102953E-5
210.88141	1821.5051	9507.0	0.46263114	0.34616214	3.248647058823524E-4	0.0033927699999999994	2.4173171064013834E-4	1.9868172794117644E-4
222.38655	1828.9243	9523.0	0.58735025	0.4512958	0.007794944374999998	0.006570853750000001	4.668799793198528E-4	1.986302343750001E-4
236.96524	1838.7239	9540.0	0.8072457	0.57069194	0.012935026470588236	0.007023302352941176	3.0235777032871987E-4	2.6614623702422038E-5
253.03928	1849.0295	9557.0	1.0375371	0.6847135	0.013546552941176473	0.006707150588235292	3.597214532871988E-5	-1.859716262975785E-5
268.40585	1857.6604	9573.0	1.1508257	0.7034246	0.007080537499999998	0.0011694437499999988	-4.0412596507352974E-4	-3.4610667738970585E-4
281.401	1866.0862	9590.0	1.0231297	0.6094703	-0.007511529411764708	-0.005526723529411761	-8.583568771626298E-4	-3.938921929065741E-4
295.32532	1872.9971	9606.0	0.8618557	0.4881496	-0.010079624999999995	-0.00758254375	-1.6050597426470545E-4	-1.2848876378676496E-4
308.6981	1878.585	9623.0	0.7562875	0.32768017	-0.006209894117647059	-0.00943937823529412	2.276312283737021E-4	-1.092255579584776E-4
320.49493	1882.8315	9639.0	0.71668565	0.2293654	-0.002475115625000003	-0.006144673125	2.33423655790441E-4	2.0591906939338247E-4
332.01874	1887.6729	9656.0	0.6847442	0.19849141	-0.0018789088235294075	-0.0018161170588235289	3.507098832179974E-5	2.546209450692042E-4
340.90308	1892.5417	9673.0	0.5858325	0.19580664	-0.0058183352941176495	-1.579276470588237E-4	-2.3173096885813188E-4	9.754055363321796E-5
350.49185	1896.1641	9689.0	0.48808414	0.21406147	-0.006109272499999999	0.001140926875	-1.8183575367646822E-5	8.117840762867647E-5
359.833	1900.8999	9706.0	0.4773075	0.23266803	-6.339200000000003E-4	0.0010945035294117644	3.220795588235293E-4	-2.7307850346020955E-6
368.44675	1904.7234	9722.0	0.49982387	0.24633169	0.0014072731250000005	8.539787499999996E-4	1.2757457031250006E-4	-1.5032798713235295E-5
377.61365	1908.4456	9739.0	0.5157462	0.23045284	9.366076470588259E-4	-9.3405E-4	-2.7686204584774976E-5	-1.0517816176470587E-4
385.83835	1911.6128	9756.0	0.5248269	0.2079272	5.341588235294084E-4	-0.0013250376470588226	-2.3673460207612797E-5	-2.299927335640133E-5
393.0	1915.0	9772.0	0.44811335	0.18167594	-0.004794596874999998	-0.00164070375	-3.330472311580879E-4	-1.9729131433823583E-5
400.56323	1918.7817	9789.0	0.4179499	0.18207993	-0.0017743205882352962	2.376411764705841E-5	1.776633109861589E-4	9.790987456747402E-5
405.7867	1921.2622	9806.0	0.34948105	0.18545647	-0.004027579411764704	1.9862000000000067E-4	-1.3254463667820046E-4	1.0285640138408368E-5
413.6442	1924.322	9822.0	0.35085702	0.16790272	8.599812500000026E-5	-0.0010971093750000004	2.57098596047794E-4	-8.098308593750007E-5
419.09726	1926.0325	9838.0	0.35727683	0.13166074	4.0123812499999814E-4	-0.0022651237500000004	1.9702499999999868E-5	-7.30008984375E-5
425.6944	1927.8982	9855.0	0.36492887	0.0884335	4.5012000000000155E-4	-0.0025427788235294116	2.8754044117649064E-6	-1.6332651384083014E-5
432.16827	1929.0	9872.0	0.37176776	0.067380294	4.0228764705882273E-4	-0.0012384238823529414	-2.8136678200693424E-6	7.672676124567473E-5
437.99545	1930.0	9888.0	0.36967212	0.046678074	-1.309775000000006E-4	-0.0012938887499999996	-3.332907169117646E-5	-3.4665542279411392E-6
444.71143	1930.0	9905.0	0.37337613	-0.0017710708	2.1788294117646941E-4	-0.002849949694117647	2.0521202422145295E-5	-9.153299671280279E-5
450.339	1931.4463	9922.0	0.37474728	0.007203075	8.065588235294371E-5	5.278909294117647E-4	-8.07217993079563E-6	1.98696507266436E-4
455.92242	1931.0	9938.0	0.34188586	-0.0048094806	-0.002053838750000002	-7.507847249999999E-4	-1.334059145220591E-4	-7.99172284007353E-5
461.63458	1932.2114	9955.0	0.32688057	0.020992333	-8.826641176470591E-4	0.0015177537411764704	6.889262543252604E-5	1.3344343918685118E-4
466.28647	1933.0955	9971.0	0.29275638	0.047183584	-0.002132761875	0.0016369531875000001	-7.81311098345588E-5	7.449965395220609E-6
469.95374	1933.9768	9988.0	0.24381132	0.064284414	-0.0028791211764705874	0.001005931176470588	-4.390348832179926E-5	-3.711894182525954E-5
474.5404	1934.8469	10004.0	0.21987036	0.066341646	-0.0014963100000000007	1.2857700000000038E-4	8.642569852941167E-5	-5.4834636029411725E-5
478.55048	1935.0	10021.0	0.21770515	0.05958805	-1.273652941176471E-4	-3.972703529411769E-4	8.052615916955022E-5	-3.0932197231833955E-5
481.94647	1936.0	10037.0	0.20351915	0.034067586	-8.866249999999985E-4	-0.001595029	-4.7453731617646966E-5	-7.485991544117645E-5
486.06723	1937.0	10054.0	0.22076534	0.046189	0.001014481764705882	7.130243529411768E-4	1.118298096885812E-4	1.3576784429065745E-4
488.41367	1937.0	10071.0	0.1918589	0.0330597	-0.001700378823529412	-7.723117647058825E-4	-1.5969768166089967E-4	-8.737271280276819E-5
492.53445	1938.2673	10087.0	0.18157758	0.03846874	-6.425825000000007E-4	3.3806500000000024E-4	6.611227022058821E-5	6.939854779411767E-5
494.18158	1938.0	10104.0	0.15122359	0.02394509	-0.0017855288235294115	-8.543323529411766E-4	-6.723213667820064E-5	-7.014102076124569E-5
497.0475	1939.0474	10120.0	0.13211222	0.020106256	-0.0011944606249999993	-2.3992712499999996E-4	3.6941762408088265E-5	3.840032674632354E-5
498.93057	1939.0	10137.0	0.11238161	0.024477024	-0.0011606241176470586	2.57104E-4	1.990382785467098E-6	2.9237124999999997E-5
501.8368	1939.0	10154.0	0.1277527	0.012548334	9.041817647058817E-4	-7.016876470588235E-4	1.2145916955017295E-4	-5.639950865051903E-5
503.5	1939.0	10170.0	0.12568872	-0.009124833	-1.2899874999999957E-4	-0.0013545729375	-6.457378216911758E-5	-4.080533065257353E-5
505.23068	1939.0	10187.0	0.103516206	-0.0096848775	-0.001304265529411765	-3.294379411764699E-5	-6.913333996539797E-5	7.774289078719724E-5
507.46597	1939.0	10203.0	0.10102457	-0.0155149335	-1.5572725000000034E-4	-3.643785E-4	7.17836424632353E-5	-2.0714669117647064E-5
508.17416	1939.0	10220.0	0.07463963	3.5596837E-4	-0.0015520552941176468	9.335824629411764E-4	-8.213694377162627E-5	7.635064487889273E-5
510.1995	1939.0	10237.0	0.07330474	2.5142022E-4	-7.85229411764709E-5	-6.149891176470587E-6	8.667837370242212E-5	-5.5278373771626295E-5
512.11716	1939.0	10254.0	0.101397246	-1.914796E-4	0.0016525003529411766	-2.6052930588235296E-5	1.0182489965397926E-4	-1.1707670242214533E-6
514.5	1939.0	10286.0	0.09224618	3.681859E-4	-2.859708125E-4	1.7489546875E-5	-6.057722392003677E-5	1.3607024207261032E-6
515.3895600000001	1939.0	10303.0	0.06356373	5.291233E-5	-0.0016872029411764706	-1.854550411764706E-5	-8.242541933391004E-5	-2.119708881920416E-6
516.32617	1937.6738	10320.0	0.034347616	-0.036556773	-0.0017185949411764707	-0.002153510901764706	-1.8465882352941233E-6	-1.255861998615917E-4
