# Supplementary material for: Finger drawing on smartphone screens enables early Parkinson’s disease detection through hybrid 1D-CNN and BiGRU deep learning architecture
Source: PLoS One. 2025 Jul 14;20(7):e0327733. doi: 10.1371/journal.pone.0327733 (PMC12258557; doi:10.1371/journal.pone.0327733)
Supplement: S2 File — (ZIP) [file pone.0327733.s002.zip › Dataset/Wavy/healthy/054_HC_WAVE_R.txt]

503.0	127.0	0.0	0.0	0.0	0.0	0.0	0.0	0.0
511.9756	124.7561	17.0	0.47347182	-0.11837575	0.027851283529411765	-0.006963279411764706	0.001638310795847751	-4.096046712802768E-4
518.7282	125.0	34.0	0.38707262	0.058155313	-0.005082305882352942	0.010384180176470588	-0.0019372699653979239	0.0010204387993079584
523.25525	126.127625	49.0	0.24968839	0.11640236	-0.009158948666666665	0.0038831364666666664	-2.7177618562091485E-4	-4.3340291398692813E-4
528.28564	126.0	66.0	0.2266055	0.08185496	-0.0013578170588235308	-0.0020321999999999996	4.5889009457900787E-4	-3.479609686274509E-4
532.5	127.5	82.0	0.23905902	0.10718697	7.783450000000015E-4	0.0015832506250000001	1.3351012867647078E-4	2.2596566406249998E-4
532.9864	127.98639	99.0	0.08053984	0.06998153	-0.009324657647058823	-0.0021885552941176474	-5.942942733564014E-4	-2.2187093641868515E-4
535.8705	128.93524	116.0	0.03205715	0.05408716	-0.0028519229411764708	-9.349629411764704E-4	3.807491003460207E-4	7.374072664359864E-5
540.819	130.90948	132.0	0.11838875	0.085790545	0.0053957250000000005	0.0019814615624999996	5.154779963235294E-4	1.822765314797794E-4
545.71106	132.85553	148.0	0.26316404	0.13371445	0.009048455625	0.002995244062500001	2.2829566406249997E-4	6.336140625000009E-5
550.3564	135.78546	165.0	0.3633352	0.17872256	0.00589242117647059	0.0026475358823529406	-1.8564908520761237E-4	-2.045342236159179E-5
554.4797	137.73984	182.0	0.3164198	0.17483105	-0.002759729411764709	-2.2891235294117732E-4	-5.089500346020764E-4	-1.692028373702422E-4
559.0155	139.67184	198.0	0.27637845	0.15517895	-0.0025025843749999985	-0.0012282562499999986	1.6071564797794406E-5	-6.245899356617633E-5
564.20703	141.60352	215.0	0.27440476	0.118896335	-1.1609941176470426E-4	-0.0021342714705882356	1.4038146842560557E-4	-5.3295012975778645E-5
569.1212	143.56061	232.0	0.30244043	0.1026329	0.0016491570588235268	-9.566726470588239E-4	1.0383861591695477E-4	6.927051903114186E-5
573.0	144.0	248.0	0.29092422	0.06964424	-7.197631249999982E-4	-0.00206179125	-1.4805751148897031E-4	-6.906991268382351E-5
577.9155	146.45776	265.0	0.28524005	0.08051082	-3.343629411764699E-4	6.392105882352941E-4	2.267059904844284E-5	1.5888246107266437E-4
581.789	147.3945	281.0	0.2409186	0.06405265	-0.0027700906250000008	-0.0010286356249999996	-1.5223298023897067E-4	-1.0424038832720586E-4
585.63885	149.31943	298.0	0.22022986	0.08382823	-0.0012169847058823536	0.0011632694117647059	9.135917171280278E-5	1.2893559039792385E-4
590.65674	150.2189	315.0	0.24185717	0.08308195	0.0012721947058823536	-4.389882352941188E-5	1.4642231833910042E-4	-7.100989619377163E-5
594.3605	152.18024	331.0	0.2530731	0.10076876	7.009956249999991E-4	0.0011054256249999998	-3.569994255514716E-5	7.183277803308823E-5
598.194	154.09698	347.0	0.24702942	0.10945343	-3.7772999999999973E-4	5.427918750000003E-4	-6.742035156249993E-5	-3.516460937499997E-5
602.0804	156.04019	364.0	0.2360762	0.12774901	-6.443070588235286E-4	0.0010762105882352936	-1.5681003460207582E-5	3.137757136678195E-5
606.0535	158.02676	380.0	0.22227019	0.13305181	-8.628756250000005E-4	3.314249999999998E-4	-1.366053538602949E-5	-4.654909926470586E-5
610.909	160.90897	397.0	0.24860165	0.1458586	0.0015489094117647059	7.533405882352948E-4	1.4186970804498273E-4	2.4818564013840886E-5
616.6423	162.88077	414.0	0.31713074	0.15429625	0.004031122941176472	4.963323529411759E-4	1.460125605536333E-4	-1.5118131487889348E-5
622.47955	164.82654	430.0	0.37064642	0.14546706	0.003344729999999997	-5.518243749999992E-4	-4.289955882352966E-5	-6.550979549632344E-5
628.35284	167.78427	447.0	0.3981473	0.15210421	0.001617698823529412	3.90420588235293E-4	-1.0159006920415206E-4	5.542617430795836E-5
633.1726	169.72421	463.0	0.36615837	0.14244051	-0.001999308124999998	-6.039812499999998E-4	-2.2606293428308814E-4	-6.21501148897058E-5
642.27844	173.63922	501.0	0.25173062	0.1200864	-0.0030112565789473683	-5.882660526315788E-4	-2.6630222472299213E-5	4.135578254847631E-7
646.0	177.0	513.0	0.22480023	0.13546611	-0.002244199166666669	0.0012816425000000003	6.392145102339162E-5	1.5582571271929827E-4
652.5	180.0	530.0	0.2814429	0.17296776	0.0033319217647058827	0.002205979411764706	3.280071136101501E-4	5.437275951557092E-5
658.341	182.89398	547.0	0.35356224	0.20883521	0.004242314117647061	0.00210985	5.355249134948108E-5	-5.654671280276825E-6
663.1976	185.79837	563.0	0.3586466	0.2071269	3.1777249999999715E-4	-1.0676937499999942E-4	-2.452838511029415E-4	-1.3853871093749996E-4
669.0157	187.33856	580.0	0.35147798	0.15187962	-4.2168352941176227E-4	-0.0032498400000000004	-4.349741349480938E-5	-1.8488650735294123E-4
673.73737	190.24579	596.0	0.31798032	0.13893661	-0.0020936037500000025	-8.089381250000003E-4	-1.0449501378676502E-4	1.525563671875E-4
677.4921	193.49213	613.0	0.25606877	0.152635	-0.00364185588235294	8.057876470588238E-4	-9.107365484429045E-5	9.498386894463671E-5
681.3391	195.16956	629.0	0.22245291	0.14491087	-0.00210099125	-4.8275812499999973E-4	9.630403952205877E-5	-8.053411075367646E-5
686.206	198.103	646.0	0.22909169	0.15935591	3.905164705882343E-4	8.497082352941172E-4	1.4655927768166083E-4	7.838037413494806E-5
691.0302	201.01007	663.0	0.2587923	0.17227584	0.0017470947058823522	7.599958823529426E-4	7.97987197231834E-5	-5.2771972318338E-6
697.02136	204.00711	679.0	0.33243385	0.17723134	0.004602596875	3.0971874999999836E-4	1.78468885569853E-4	-2.8142320772059016E-5
701.89685	206.89685	696.0	0.36553633	0.1744485	0.0019472047058823555	-1.6369647058823416E-4	-1.5619953935986145E-4	-2.784795415224897E-5
706.7821	208.89105	712.0	0.33985287	0.16123067	-0.001605216250000003	-8.261143750000009E-4	-2.220263097426474E-4	-4.140111902573542E-5
711.66284	210.83142	729.0	0.304979	0.11891949	-0.002051404117647057	-0.00248889294117647	-2.6246345155709073E-5	-9.781050389273347E-5
716.5168	212.75839	745.0	0.27508062	0.097445875	-0.0018686487500000001	-0.0013421009375	1.1422210477941066E-5	7.167450022977937E-5
721.3951	215.39511	762.0	0.2720158	0.10162186	-1.802835294117661E-4	2.4564617647058784E-4	9.931560121107259E-5	9.33968890570934E-5
726.99713	217.66571	779.0	0.30339137	0.13382892	0.0018456217647058834	0.0018945329411764703	1.1917089965397939E-4	9.699333910034603E-5
732.7758	219.59195	795.0	0.3369984	0.14743209	0.002100439374999999	8.501981249999999E-4	1.5926100643382215E-5	-6.52709260110294E-5
738.58875	221.52957	812.0	0.36565197	0.12951322	0.0016855041176470598	-0.0010540511764705867	-2.4407956314878766E-5	-1.1201466479238744E-4
744.4784	223.4928	828.0	0.37796742	0.109927565	7.697156250000003E-4	-0.0012241034375000005	-5.723678079044122E-5	-1.062826631433836E-5
750.0726	225.35754	845.0	0.3642212	0.098807015	-8.086011764705868E-4	-6.541500000000004E-4	-9.284216479238748E-5	3.352667279411765E-5
755.8973	227.2991	862.0	0.34870216	0.11292625	-9.128847058823553E-4	8.305432352941181E-4	-6.134325259515793E-6	8.733489619377167E-5
761.88965	229.29654	879.0	0.3521967	0.1173776	2.0556117647058767E-4	2.618441176470584E-4	6.579093425605547E-5	-3.345288927335645E-5
767.62885	232.20963	895.0	0.35187984	0.14859185	-1.98037499999984E-5	0.001950890625	-1.408530790441163E-5	1.0556540670955885E-4
772.424	235.28265	911.0	0.32036766	0.17694293	-0.00196951125	0.0017719425	-1.218567187500001E-4	-1.1184257812499993E-5
778.4284	237.14279	928.0	0.3213713	0.17157036	5.9037647058825165E-5	-3.160335294117643E-4	1.1932640570934264E-4	-1.228221193771626E-4
785.03827	240.01276	944.0	0.36167598	0.16829185	0.002519042499999999	-2.0490687500000077E-4	1.5375030330882337E-4	6.94541590073522E-6
791.0808	244.0539	961.0	0.38732037	0.19450726	0.0015084935294117658	0.0015420829411764703	-5.9444057093425476E-5	1.0276410683391007E-4
797.8664	245.95547	978.0	0.42072093	0.18839756	0.0019647388235294098	-3.5939411764705857E-4	2.683795847750847E-5	-1.118515916955017E-4
803.6224	248.74823	994.0	0.39730856	0.1650689	-0.001463273125000001	-0.00145804125	-2.1425074678308817E-4	-6.866544577205884E-5
809.5798	250.85992	1011.0	0.35763144	0.14488158	-0.002333948235294115	-0.0011874894117647047	-5.12161829584773E-5	1.5914814013840905E-5
814.3534	253.78445	1027.0	0.31336334	0.13455154	-0.002766756250000002	-6.456275000000008E-4	-2.7050500919117932E-5	3.3866369485293995E-5
819.20087	256.7336	1044.0	0.27227277	0.15627728	-0.002417092352941176	0.0012779847058823526	2.0568464532872126E-5	1.131536591695502E-4
824.05945	259.373	1061.0	0.25241065	0.17855309	-0.001168359999999999	0.0013103417647058828	7.345484429065747E-5	1.9033564013841324E-6
829.8744	262.24963	1077.0	0.2895786	0.16978803	0.0023229968750000003	-5.478162499999994E-4	2.1820980468749995E-4	-1.1613487591911764E-4
835.60034	265.0669	1094.0	0.3368701	0.17572328	0.0027818529411764697	3.4913235294117665E-4	2.6991533304498198E-5	5.276168252595153E-5
841.4584	267.97223	1111.0	0.3747157	0.17014763	0.002226211764705881	-3.279794117647068E-4	-3.2684775086505206E-5	-3.983010380622844E-5
847.3375	270.44586	1127.0	0.37874743	0.17100517	2.519831250000007E-4	5.359625000000111E-5	-1.2338928998161753E-4	2.3848478860294244E-5
853.2345	273.4115	1144.0	0.36889684	0.17115258	-5.794464705882349E-4	8.671176470587453E-6	-4.890762326989621E-5	-2.6426513840831566E-6
858.9744	276.6496	1160.0	0.35381603	0.17026235	-9.42550625E-4	-5.563937499999949E-5	-2.269400965073532E-5	-4.019409466911684E-6
864.8504	279.28345	1177.0	0.353634	0.17846556	-1.0707647058823512E-5	4.825417647058817E-4	5.4814292820069205E-5	3.165771410034595E-5
869.55273	282.18427	1194.0	0.3160581	0.18006642	-0.002210347058823529	9.416823529411821E-5	-1.2939055363321797E-4	-2.2845501730103735E-5
875.3556	285.23706	1210.0	0.31396145	0.17431247	-1.3104062500000208E-4	-3.596218750000005E-4	1.2995665211397044E-4	-2.836188189338242E-5
879.2193	287.10968	1227.0	0.27820605	0.1454927	-0.0021032588235294115	-0.0016952805882352938	-1.1601283520761233E-4	-7.856815960207607E-5
882.05054	289.05054	1243.0	0.20824982	0.1108462	-0.004372264374999999	-0.00216540625	-1.418128469669117E-4	-2.9382853860294127E-5
885.9948	291.9948	1260.0	0.17689076	0.12855658	-0.0018446505882352938	0.0010417870588235293	1.486831639273356E-4	1.8865842993079582E-4
890.8666	294.9333	1276.0	0.19072595	0.15747072	8.646993749999998E-4	0.0018071337500000003	1.6933437270220584E-4	4.7834168198529435E-5
894.67883	297.83942	1293.0	0.23018977	0.18585597	0.002321401176470587	0.0016697205882352942	8.568834126297572E-5	-8.08312716262977E-6
898.6159	300.80798	1310.0	0.26096877	0.2030332	0.0018105294117647076	0.0010104252941176464	-3.0051280276816446E-5	-3.878207612456752E-5
902.5058	303.5058	1326.0	0.24644814	0.17191583	-9.075393750000004E-4	-0.0019448356250000003	-1.6987929917279424E-4	-1.8470380744485293E-4
905.367	305.68353	1343.0	0.1962148	0.14837828	-0.0029549023529411773	-0.0013845617647058818	-1.20433116349481E-4	3.295728589965403E-5
908.66046	308.32092	1359.0	0.17514153	0.13128303	-0.0013170793750000003	-0.0010684531250000004	1.0236393612132356E-4	1.975678998161759E-5
911.17914	310.58954	1376.0	0.15208787	0.13418186	-0.0013560976470588237	1.7051941176470537E-4	-2.295192474048437E-6	7.28807374567474E-5
915.0	314.0	1392.0	0.16461311	0.1577954	7.828275000000013E-4	0.001475846250000001	1.3368282169117657E-4	8.158292738970598E-5
917.98535	316.49268	1409.0	0.18059798	0.18194307	9.402864705882344E-4	0.0014204511764705889	9.262292387543126E-6	-3.2585337370242426E-6
921.842	319.42096	1426.0	0.21922003	0.1937141	0.002271885294117648	6.92413529411764E-4	7.832934256055375E-5	-4.282574394463676E-5
924.3595	322.3595	1442.0	0.21513051	0.18148638	-2.555950000000008E-4	-7.642324999999998E-4	-1.5796751838235306E-4	-9.104037683823524E-5
926.28925	325.28925	1459.0	0.157356	0.17672125	-0.0033985005882352943	-2.803017647058827E-4	-1.8487679930795844E-4	2.846651384083042E-5
929.2661	328.53217	1476.0	0.12987705	0.16378805	-0.001616408823529412	-7.607764705882356E-4	1.0482892733564014E-4	-2.826321799307958E-5
932.41187	331.41187	1493.0	0.13514192	0.17740317	3.096982352941179E-4	8.008894117647064E-4	1.1330041522491352E-4	9.186269896193776E-5
934.1468	335.29358	1509.0	0.13648291	0.20772912	8.381187500000088E-5	0.0018953718749999994	-1.4117897518382315E-5	6.840515395220581E-5
936.0909	338.18176	1525.0	0.13322525	0.21317077	-2.0360375000000146E-4	3.4010312500000126E-4	-1.7963476562500146E-5	-9.720429687499988E-5
937.97504	340.95013	1542.0	0.10389737	0.198829	-0.0017251694117647052	-8.43633529411765E-4	-8.950386245674728E-5	-6.963156790657448E-5
939.9657	343.9657	1558.0	0.09056806	0.18128653	-8.330818749999998E-4	-0.0010964043750000003	5.5755471047794084E-5	-1.5798177849264707E-5
941.9189	346.8377	1575.0	0.10133843	0.16013077	6.335511764705875E-4	-0.001244456470588235	8.627253243944631E-5	-8.708946799307923E-6
943.8336	349.6673	1592.0	0.11999135	0.1593018	0.0010972305882352943	-4.8762941176471304E-5	2.727525951557099E-5	7.033491349480963E-5
945.7769	352.5539	1608.0	0.11695892	0.1672641	-1.8952687500000016E-4	4.976437500000003E-4	-8.04223414522059E-5	3.415041819852948E-5
946.7318	354.7318	1625.0	0.08848657	0.15769167	-0.0016748441176470585	-5.630841176470584E-4	-8.737160250865049E-5	-6.239575692041522E-5
947.68524	357.68524	1641.0	0.05444051	0.15865663	-0.00212787875	6.0309999999999184E-5	-2.8314664522058854E-5	3.89621323529411E-5
948.0	360.63843	1658.0	0.022791611	0.16597183	-0.0018616999411764702	4.3030588235294084E-4	1.5657576989619412E-5	2.17644636678201E-5
949.0	364.13	1674.0	0.013413152	0.18659556	-5.861536875E-4	0.0012889831250000004	7.972164085477939E-5	5.366732766544122E-5
949.0	368.0	1691.0	0.007046308	0.22757195	-3.745202352941176E-4	0.0024103758823529413	1.2449026600346024E-5	6.596427984429064E-5
950.0	371.94006	1707.0	0.029500607	0.2598548	0.0014033936875	0.002017678125	1.1111962017463236E-4	-2.4543609834558826E-5
950.0	375.70624	1725.0	0.017591927	0.25731942	-6.615933333333334E-4	-1.408544444444431E-4	-1.147215011574074E-4	-1.1991847608024685E-4
950.0	378.29828	1741.0	0.0012159884	0.22173648	-0.0010234961625	-0.0022239337500000005	-2.2618926822916665E-5	-1.3019245659722233E-4
950.0	381.3039	1758.0	-0.017610237	0.17348026	-0.0011074250235294117	-0.002838601176470589	-4.9369918252595095E-6	-3.615690743944639E-5
950.0	385.451	1774.0	-0.0155949695	0.17648456	1.2595421875000005E-4	1.8776875000000096E-4	7.708620264246323E-5	1.8914812040441188E-4
949.0	388.3401	1791.0	-0.0398185	0.17938356	-0.0014249135588235294	1.70529411764705E-4	-9.122751632785467E-5	-1.0140787197232911E-6
949.0	392.13574	1807.0	-0.032792736	0.21222624	4.391102499999998E-4	0.002052667500000001	1.1650148805147058E-4	1.1763363051470599E-4
948.0	395.02917	1824.0	-0.0486953	0.21137515	-9.354449411764702E-4	-5.0064117647058755E-5	-8.085618771626294E-5	-1.2369009515570938E-4
947.0	398.91577	1840.0	-0.06341906	0.21093567	-9.202350000000002E-4	-2.746750000000124E-5	9.506213235293789E-7	1.4122886029410946E-6
946.0	402.80707	1857.0	-0.06967571	0.22653195	-3.680382352941178E-4	9.174282352941187E-4	3.248216262975779E-5	5.5582102076124704E-5
945.1069	405.78632	1874.0	-0.062770806	0.2206534	4.0617082352941195E-4	-3.4579705882353E-4	4.554170934256057E-5	-7.430737024221462E-5
944.0	409.67102	1890.0	-0.06981361	0.21762843	-4.4017525E-4	-1.8906062499999925E-4	-5.2896629595588246E-5	9.796027113970671E-6
942.24084	412.75916	1907.0	-0.078983426	0.21126997	-5.394009411764704E-4	-3.7402705882353E-4	-5.83680536332179E-6	-1.0880378460207691E-5
940.30023	415.69977	1923.0	-0.11113271	0.18497992	-0.00200933025	-0.0016431281250000006	-9.187058180147061E-5	-7.93188166360294E-5
938.3339	418.66608	1940.0	-0.13795602	0.17320594	-0.0015778417647058834	-6.925870588235288E-4	2.538167560553627E-5	5.591418036332187E-5
936.3903	421.21942	1957.0	-0.14185299	0.14725171	-2.292335294117647E-4	-0.0015267194117647056	7.932989619377169E-5	-4.9066608996539816E-5
934.45276	423.54724	1973.0	-0.13460481	0.13120128	4.530112500000013E-4	-0.0010031518750000003	4.264029871323537E-5	3.2722971047794084E-5
932.0331	425.48346	1990.0	-0.1257908	0.1208135	5.184711764705872E-4	-6.110458823529411E-4	3.850583910034466E-6	2.3065058391003482E-5
929.5435	427.45648	2006.0	-0.15014242	0.1009299	-0.0015219762499999994	-0.001242725	-1.2752796415441166E-4	-3.947994485294119E-5
926.3411	430.32947	2023.0	-0.17704363	0.1257638	-0.0015824241176470594	0.001460817647058824	-3.555756920415296E-6	1.5903192041522493E-4
922.3914	433.30426	2040.0	-0.22779983	0.16470511	-0.0029856588235294117	0.002290665294117646	-8.254321799307955E-5	4.8814567474048353E-5
918.4575	436.27124	2056.0	-0.26428422	0.1961918	-0.0022802743750000003	0.0019679181250000007	4.408652803308821E-5	-2.0171698069852825E-5
914.5865	439.2068	2073.0	-0.2727675	0.1976019	-4.990164705882342E-4	8.294705882352926E-5	1.0477987673010389E-4	-1.1088065095155714E-4
911.71136	442.28864	2089.0	-0.23365533	0.17717981	0.002444510625	-0.0012763806250000002	1.8397044347426465E-4	-8.49579802389706E-5
907.91595	444.04205	2106.0	-0.20498198	0.14330266	0.0016866676470588227	-0.001992773529411764	-4.45789987024222E-5	-4.2140759083044936E-5
904.96875	446.03125	2122.0	-0.1905856	0.11412281	8.997737500000009E-4	-0.0018237406249999996	-4.9180868566176366E-5	1.0564556525735288E-5
900.1424	447.9525	2139.0	-0.21544354	0.09540052	-0.001462231764705882	-0.0011013111764705884	-1.3894150086505194E-4	4.249584991349478E-5
896.16315	449.9184	2155.0	-0.26035914	0.09305951	-0.002807225	-1.4631312500000028E-4	-8.406207720588238E-5	5.9687378216911755E-5
892.3364	452.8318	2172.0	-0.26696068	0.12892975	-3.8832588235294214E-4	0.0021100141176470595	1.422881833910034E-4	1.3272513192041528E-4
888.428	454.786	2189.0	-0.25424588	0.15497243	7.479294117647074E-4	0.0015319223529411756	6.683854671280292E-5	-3.400539792387552E-5
885.527	456.7365	2205.0	-0.21469955	0.14017694	0.0024716456249999994	-9.247181249999997E-4	1.0773226332720575E-4	-1.5354002987132346E-4
882.64703	458.67645	2222.0	-0.15595567	0.12054442	0.0034555223529411762	-0.0011548541176470588	5.787510164359863E-5	-1.3537411332179952E-5
878.7347	460.6327	2238.0	-0.1752036	0.10308829	-0.0012029956249999998	-0.001091008125	-2.911573736213235E-4	3.990374540441177E-6
873.8729	462.56354	2255.0	-0.23454148	0.10264809	-0.0034904635294117654	-2.5894117647058924E-5	-1.3455693555363327E-4	6.265376513840829E-5
870.0302	464.48492	2272.0	-0.2784669	0.115943275	-0.002583848235294119	7.82069705882353E-4	5.333031141868508E-5	4.752728373702423E-5
864.64734	465.0	2288.0	-0.3182339	0.08441332	-0.0024854375	-0.0019706221875	6.150670955882447E-6	-1.7204324333639707E-4
859.8894	466.0	2305.0	-0.3191603	0.048946004	-5.449411764705847E-5	-0.002086312705882353	1.4299666955017303E-4	-6.805324610726647E-6
856.4493	468.2754	2321.0	-0.27702752	0.057476792	0.002633298749999999	5.331742499999998E-4	1.6798705422794107E-4	1.6371793474264705E-4
851.4006	469.0	2338.0	-0.27619413	0.06553611	4.902294117647323E-5	4.740775294117645E-4	-1.5201622404844268E-4	-3.476277681660904E-6
845.23926	471.2536	2354.0	-0.31432474	0.09658089	-0.0023831631250000006	0.0019402987500000005	-1.5201162913602961E-4	9.163882628676475E-5
837.26575	473.18353	2372.0	-0.41083905	0.12533985	-0.00536190611111111	0.00159772	-1.654857214506172E-4	-1.9032152777777808E-5
831.73755	475.08746	2388.0	-0.4551457	0.12542227	-0.002769165625	5.151249999999982E-6	1.620462803819444E-4	-9.9535546875E-5
826.8015	476.06616	2404.0	-0.39971262	0.09711226	0.003464567499999998	-0.0017693756249999998	3.896083203124999E-4	-1.1090792968749999E-4
823.0359	476.98206	2421.0	-0.28650182	0.06904972	0.006659458823529411	-0.0016507376470588243	1.8793478373702431E-4	6.97870458477503E-6
820.119	478.0	2438.0	-0.14955331	0.03943577	0.008055794705882354	-0.001741997058823529	8.213740484429074E-5	-5.368200692041459E-6
817.1497	479.85028	2454.0	-0.10827704	0.059480846	0.0025797668749999994	0.0012528172499999997	-3.4225173943014717E-4	1.8717589430147053E-4
813.36163	481.0	2471.0	-0.13881123	0.09120453	-0.001796128823529412	0.00186609905882353	-2.574056293252595E-4	3.607540051903119E-5
808.8001	482.73328	2487.0	-0.20079209	0.0997944	-0.00387380375	5.36866875E-4	-1.2985468290441175E-4	-8.307701148897063E-5
803.56854	484.7157	2504.0	-0.30638176	0.1110581	-0.0062111570588235295	6.625705882352942E-4	-1.3749137110726645E-4	7.3943360726643644E-6
798.0201	485.65997	2520.0	-0.36226186	0.09795647	-0.0034925062499999993	-8.188518750000002E-4	1.6991567555147064E-4	-9.25889039522059E-5
792.2007	487.5998	2537.0	-0.39308494	0.09119036	-0.0018131223529411766	-3.9800647058823565E-4	9.878728806228369E-5	2.4755612024221443E-5
788.0	489.5	2554.0	-0.35464686	0.110117316	0.0022610635294117638	0.001113350352941177	2.396579930795847E-4	8.89033425605537E-5
781.5	491.5	2570.0	-0.3394931	0.11584541	9.47110000000001E-4	3.580058749999993E-4	-8.212209558823517E-5	-4.720902987132361E-5
776.824	492.39203	2587.0	-0.31134838	0.098481365	0.001655571764705883	-0.0010214144117647057	4.167422145328718E-5	-8.114236980968853E-5
771.8519	494.3827	2604.0	-0.28929523	0.09892142	0.0012972441176470567	2.588558823529381E-5	-2.1078096885813314E-5	6.160588235294115E-5
767.07465	496.30847	2620.0	-0.28490216	0.0993752	2.7456687499999993E-4	2.8361250000000053E-5	-6.391732766544105E-5	1.547288602941403E-7
762.5054	497.0	2637.0	-0.28925008	0.09123045	-2.557600000000003E-4	-4.791029411764701E-4	-3.119569852941178E-5	-2.985083477508648E-5
756.3989	499.20038	2653.0	-0.31016678	0.09625774	-0.0013072937499999972	3.1420562499999936E-4	-6.57208593749998E-5	4.958178538602934E-5
750.60834	501.13055	2670.0	-0.35738894	0.10355972	-0.0027777741176470594	4.295282352941176E-4	-8.649884515570955E-5	6.783682958477545E-6
743.6989	504.10034	2686.0	-0.40835777	0.1470363	-0.0031855518750000013	0.002717286250000001	-2.5486109834558867E-5	1.429848759191177E-4
734.04645	507.98138	2703.0	-0.50847673	0.21570633	-0.005889350588235296	0.004039413529411764	-1.5904698313148793E-4	7.77721929065743E-5
725.10724	510.9571	2719.0	-0.5997111	0.24608094	-0.005702148125000001	0.0018984131249999998	1.1700153952205977E-5	-1.3381252527573526E-4
716.46893	514.7655	2736.0	-0.62496185	0.24208449	-0.001485338235294117	-2.3508529411764615E-4	2.4804764057093434E-4	-1.2549990700692036E-4
707.6393	517.68036	2753.0	-0.60488135	0.22229639	0.0011812058823529445	-0.0011640058823529414	1.5685553633218007E-4	-5.4642387543252666E-5
700.66113	520.5592	2769.0	-0.5074138	0.18514243	0.006091721874999997	-0.002322122500000001	3.069072495404408E-4	-7.238228860294121E-5
694.0858	523.4571	2786.0	-0.38909134	0.16369429	0.006960144705882354	-0.0012616552941176473	5.108369593425627E-5	6.238042387543257E-5
687.9419	526.3721	2802.0	-0.337803	0.16179259	0.0032055212499999992	-1.1885625000000039E-4	-2.3466396599264717E-4	7.142494025735293E-5
681.4477	529.2762	2819.0	-0.31180242	0.16222243	0.0015294458823529409	2.5284705882353803E-5	-9.859266868512108E-5	8.47887975778554E-6
674.71814	533.1409	2835.0	-0.3439568	0.20174332	-0.002009648749999999	0.002470055625	-2.2119341452205872E-4	1.527981824448529E-4
666.0225	535.9888	2853.0	-0.44734037	0.20891967	-0.005743531666666666	3.98686111111111E-4	-2.0743793981481482E-4	-1.150760841049383E-4
658.1793	539.91034	2869.0	-0.5127443	0.22303644	-0.004087745625000003	8.82298125E-4	1.0348662760416641E-4	3.0225750868055564E-5
650.4214	543.7893	2885.0	-0.5326676	0.23810376	-0.0012452062499999986	9.417074999999997E-4	1.776587109375003E-4	3.7130859374999783E-6
644.03937	547.64044	2902.0	-0.4731244	0.24568693	0.0035025411764705895	4.4606882352941175E-4	2.7927926038062283E-4	-2.9155216262975763E-5
635.90094	550.54956	2918.0	-0.4349676	0.2171649	0.0023847999999999994	-0.0017826268750000002	-6.985882352941188E-5	-1.3929348115808825E-4
628.3696	553.1576	2935.0	-0.42528212	0.18564954	5.697341176470602E-4	-0.0018538447058823525	-1.0676858131487878E-4	-4.189284169550131E-6
621.2404	557.37976	2952.0	-0.43668446	0.18129414	-6.707258823529419E-4	-2.5620000000000054E-4	-7.296823529411776E-5	9.397910034602071E-5
615.67316	560.2179	2969.0	-0.39613017	0.18358576	0.0023855464705882347	1.3480117647058788E-4	1.7978072664359863E-4	2.3000069204152263E-5
608.76385	564.1574	2985.0	-0.37792557	0.21639587	0.001137787500000001	0.002050631875	-7.798493566176461E-5	1.1973941865808827E-4
600.94965	567.0252	3002.0	-0.3947435	0.20925221	-9.89290000000002E-4	-4.2021529411764684E-4	-1.2512220588235313E-4	-1.4534395112456746E-4
595.19385	569.8708	3018.0	-0.40667292	0.18656163	-7.45588749999998E-4	-0.0014181612499999992	1.5231328125000251E-5	-6.237162224264703E-5
588.422	572.7187	3035.0	-0.40859526	0.15943465	-1.1307882352941308E-4	-0.0015957047058823527	3.7206466262975586E-5	-1.0443732698961965E-5
581.8184	575.59076	3051.0	-0.38989437	0.15715183	0.0011688056250000016	-1.4267625000000117E-4	8.011777803308841E-5	9.081427849264697E-5
574.65784	579.5614	3068.0	-0.39735785	0.19218118	-4.39028235294119E-4	0.002060550000000001	-9.457846237024238E-5	1.2960154411764717E-4
567.83105	582.72296	3084.0	-0.42204943	0.22926025	-0.0015432237499999994	0.0023174418749999995	-6.901221966911753E-5	1.6055742187499916E-5
561.0252	586.3165	3101.0	-0.43738517	0.2290206	-9.021023529411756E-4	-1.4097058823529878E-5	3.77130233564014E-5	-1.371493490484429E-4
555.214	589.59534	3117.0	-0.38952	0.22427677	0.0029915731250000008	-2.964893750000003E-4	2.4335471737132352E-4	-1.76495197610294E-5
549.89374	592.55316	3134.0	-0.33730176	0.19480471	0.0030716611764705867	-0.0017336505882352938	4.711061851210935E-6	-8.453889489619374E-5
544.5283	595.98114	3151.0	-0.28866792	0.17712207	0.002860814117647058	-0.001040155294117647	-1.240276816608992E-5	4.0793840830449816E-5
540.1373	598.8627	3167.0	-0.26015273	0.17555843	0.0017821993750000015	-9.772750000000031E-5	-6.741342141544104E-5	5.8901737132352916E-5
532.93	602.7133	3184.0	-0.31667688	0.19591685	-0.0033249499999999997	0.0011975541176470598	-3.0042055147058835E-4	7.619303633218E-5
526.04944	605.6337	3200.0	-0.39873156	0.2071602	-0.0051284174999999994	7.027093749999991E-4	-1.1271671874999998E-4	-3.0927796415441297E-5
520.1909	608.2697	3217.0	-0.4187226	0.1951802	-0.0011759435294117656	-7.047058823529406E-4	2.324984688581314E-4	-8.278913278546704E-5
513.3997	612.40015	3234.0	-0.41749313	0.20023842	7.232176470588295E-5	2.975423529411766E-4	7.342737024221463E-5	5.8955778546712776E-5
506.64276	616.23816	3250.0	-0.4107781	0.22140552	4.1968937500000067E-4	0.0013229437499999996	2.1710475643382357E-5	6.408758731617644E-5
498.7692	619.1154	3267.0	-0.4285426	0.21453527	-0.001044970588235295	-4.0413235294117615E-4	-8.615646842560563E-5	-1.0159271193771622E-4
491.9252	622.0374	3283.0	-0.45008478	0.19261166	-0.0013463862500000014	-0.0013702256250000006	-1.883847886029415E-5	-6.038082950367653E-5
485.07895	624.9605	3300.0	-0.4387624	0.16572759	6.660223529411776E-4	-0.0015814158823529401	1.1837697664359876E-4	-1.2422956314878795E-5
479.34198	626.886	3317.0	-0.39547086	0.13114382	0.002546561176470589	-0.0020343394117647066	1.1061993079584774E-4	-2.664256055363332E-5
471.52167	629.86957	3333.0	-0.39195788	0.14314891	2.1956124999999993E-4	7.503181249999998E-4	-1.4543749540441183E-4	1.7404109604779414E-4
463.7483	632.62585	3349.0	-0.4352395	0.14763333	-0.0027051012500000013	2.8027625000000105E-4	-1.8279140625000008E-4	-2.937761718749992E-5
456.09915	635.45044	3367.0	-0.4878003	0.15977044	-0.0029200444444444453	6.742838888888893E-4	-1.194128858024689E-5	2.1889313271604902E-5
448.25995	638.37	3383.0	-0.50626814	0.17658252	-0.0011542399999999974	0.0010507549999999987	1.10362777777778E-4	2.352944444444434E-5
441.43637	640.6409	3399.0	-0.47506374	0.17795426	0.0019502749999999978	8.573375000000064E-5	1.940321874999997E-4	-6.031382812499988E-5
433.0575	644.177	3416.0	-0.44285414	0.17073202	0.0018946823529411767	-4.24837647058823E-4	-3.2701557093424213E-6	-3.0033611591695502E-5
426.00446	646.9978	3433.0	-0.45140448	0.18083516	-5.029611764705876E-4	5.943023529411754E-4	-1.4103785467128025E-4	5.994941176470579E-5
418.10458	650.4739	3449.0	-0.46127605	0.2050854	-6.169731249999998E-4	0.0015156400000000004	-7.125746783088259E-6	5.758360294117656E-5
411.70398	653.864	3466.0	-0.4404212	0.21352787	0.00122675588235294	4.966158823529416E-4	1.084546474913494E-4	-5.994259515570933E-5
403.48236	656.7588	3483.0	-0.43779644	0.19989777	1.5439764705882375E-4	-8.017705882352945E-4	-6.307989619377155E-5	-7.637567474048449E-5
394.2827	659.34344	3499.0	-0.47504246	0.17465337	-0.0023278762499999994	-0.001577775	-1.5514211856617645E-4	-4.8500275735294094E-5
387.99246	662.2519	3516.0	-0.482333	0.17191833	-4.288552941176478E-4	-1.608847058823526E-4	1.1170711505190303E-4	8.334648788927337E-5
380.3003	665.34985	3532.0	-0.47289738	0.16236031	5.897262500000021E-4	-5.9737625E-4	6.366134650735312E-5	-2.7280721507352964E-5
372.69235	667.0769	3549.0	-0.46557376	0.13849321	4.3080117647058676E-4	-0.0014039470588235296	-9.348533737024432E-6	-4.744534169550174E-5
364.7862	670.1069	3566.0	-0.45351866	0.13824657	7.091235294117639E-4	-1.4508235294117202E-5	1.637190311418689E-5	8.173169550173014E-5
357.03122	672.9792	3582.0	-0.48105508	0.15393785	-0.0017210262500000004	9.807049999999984E-4	-1.5188436121323526E-4	6.220082720588222E-5
350.18832	674.93726	3599.0	-0.46715084	0.15708366	8.17896470588236E-4	1.850476470588251E-4	1.4934839532871979E-4	-4.680337370242196E-5
345.30914	677.84546	3615.0	-0.36747345	0.1633723	0.006229836875000002	3.93039999999999E-4	3.3824627527573537E-4	1.299952205882337E-5
338.591	680.606	3632.0	-0.30628306	0.16173011	0.003599434705882352	-9.659941176470517E-5	-1.5472953935986177E-4	-2.8802318339100248E-5
331.87244	682.7819	3648.0	-0.31394297	0.14696404	-4.787443749999995E-4	-9.228793750000013E-4	-2.5488619255514697E-4	-5.1642497702206004E-5
324.09613	685.72595	3665.0	-0.40788797	0.16040836	-0.005526176470588236	7.908423529411771E-4	-2.9690777032871977E-4	1.0080716046712814E-4
316.3447	688.6638	3682.0	-0.4877954	0.17702374	-0.004700437058823529	9.773752941176477E-4	4.857290657439449E-5	1.0972525951557096E-5
309.46628	691.6334	3698.0	-0.501517	0.18001302	-8.576E-4	1.8682999999999894E-4	2.4017731617647059E-4	-4.940908088235305E-5
302.7528	694.1236	3715.0	-0.43918908	0.17049275	0.0036663482352941165	-5.60015882352941E-4	2.661146020761245E-4	-4.3932110726643524E-5
296.43896	696.5203	3732.0	-0.390894	0.16129111	0.002840887058823529	-5.412729411764713E-4	-4.855653979238751E-5	1.1025259515570438E-6
289.3635	698.4091	3748.0	-0.36902788	0.12109996	0.0013666325000000028	-0.002511946874999999	-9.214090992647038E-5	-1.2316712086397048E-4
283.80225	701.39923	3765.0	-0.35880223	0.13254018	6.015088235294103E-4	6.729541176470589E-4	-4.500727508650544E-5	1.873471172145328E-4
278.1023	703.29926	3781.0	-0.34580085	0.12827697	8.125862500000004E-4	-2.664506250000011E-4	1.3192339154411883E-5	-5.871279641544125E-5
273.22293	705.25903	3798.0	-0.30182552	0.11868308	0.0025867841176470574	-5.643464705882349E-4	1.0436458044982688E-4	-1.7523285034601988E-5
266.11877	708.22034	3814.0	-0.3277842	0.14234217	-0.0016224175000000007	0.0014786931249999996	-2.630751011029411E-4	1.2768997472426466E-4
259.34134	711.32935	3831.0	-0.3847086	0.16306014	-0.003348494117647058	0.001218704117647059	-1.0153391868512101E-4	-1.5293471020761217E-5
253.7972	713.0676	3847.0	-0.41393888	0.16094185	-0.0018268924999999998	-1.3239312499999968E-4	9.510010110294113E-5	-8.444357766544116E-5
248.08907	715.9406	3864.0	-0.39805025	0.15996714	9.346252941176479E-4	-5.7335882352940576E-5	1.6244222318339104E-4	4.415131920415242E-6
242.1442	717.95197	3881.0	-0.34892112	0.14143348	0.002889948823529413	-0.0010902152941176474	1.1501903114186853E-4	-6.0757612456747455E-5
236.49638	719.83453	3897.0	-0.3174588	0.1196959	0.0019663949999999993	-0.0013585987500000004	-5.772211397058835E-5	-1.6773965992647062E-5
230.47676	722.84106	3914.0	-0.3379594	0.1358063	-0.0012059176470588257	9.47670588235294E-4	-1.8660662629757795E-4	1.3566290224913496E-4
224.68652	725.7712	3930.0	-0.35593387	0.1715621	-0.0011234043749999978	0.0022347375000000003	5.1570795036767455E-6	8.044168198529414E-5
218.77887	729.4808	3946.0	-0.35487914	0.20110019	6.592062500000023E-5	0.001846130625000001	7.433281249999988E-5	-2.428792968749995E-5
214.63065	732.3693	3963.0	-0.31629384	0.22428824	0.002269723529411764	0.0013640029411764699	1.2963546496539788E-4	-2.8360451989619482E-5
209.70668	735.29333	3980.0	-0.27487403	0.20445278	0.002436459411764706	-0.0011667917647058823	9.807993079584818E-6	-1.4887027681660894E-4
204.2563	738.1625	3996.0	-0.26110664	0.17397742	8.604618749999994E-4	-0.0019047100000000004	-9.849984604779415E-5	-4.611988970588238E-5
198.93663	741.06335	4013.0	-0.29806426	0.16414301	-0.002173977647058825	-5.784947058823523E-4	-1.784964424740485E-4	7.801266435986165E-5
193.55371	744.4821	4030.0	-0.32724637	0.18057247	-0.001716594705882352	9.664388235294122E-4	2.6904878892733706E-5	9.087844290657438E-5
187.814	747.79065	4047.0	-0.3573917	0.20193343	-0.0017732547058823512	0.0012565270588235284	-3.3329411764705397E-6	1.7064013840830366E-5
181.86566	751.7562	4063.0	-0.35671777	0.22845633	4.212062499999933E-5	0.001657681250000001	1.1346095818014691E-4	2.5072136948529536E-5
177.4078	754.2961	4080.0	-0.32989097	0.21844687	0.0015780470588235285	-5.887917647058839E-4	9.034861375432525E-5	-1.3214547145328734E-4
171.17412	757.27527	4096.0	-0.33237922	0.19031525	-1.555156249999981E-4	-0.0017582262499999998	-1.0834766773897041E-4	-7.308965533088224E-5
166.41476	761.39014	4113.0	-0.30276605	0.19214046	0.0017419511764705862	1.0736529411764833E-4	1.1161569420415202E-4	1.09740679065744E-4
162.83537	764.1646	4129.0	-0.25640535	0.18079953	0.002897543750000002	-7.088081249999999E-4	7.222453584558849E-5	-5.1010838694853016E-5
158.83792	766.08105	4146.0	-0.2223633	0.15618053	0.0020024735294117625	-0.0014481764705882355	-5.265118944636703E-5	-4.349225562283739E-5
154.98239	769.0088	4162.0	-0.20300074	0.15227805	0.00121016	-2.4390500000000086E-4	-4.9519595588235155E-5	7.526696691176467E-5
150.07562	771.96216	4179.0	-0.2217188	0.14594856	-0.0011010623529411753	-3.7232294117647016E-4	-1.3595425605536325E-4	-7.553996539792312E-6
147.09853	775.803	4195.0	-0.24267796	0.17890592	-0.0013099475000000003	0.0020598349999999994	-1.3055321691176562E-5	1.5200987132352935E-4
144.1736	778.65283	4212.0	-0.20762141	0.21124598	0.0020621499999999996	0.0019023564705882355	1.9835867647058822E-4	-9.26344290657435E-6
140.45093	782.5491	4229.0	-0.16746514	0.22839215	0.002362133529411764	0.001008598235294117	1.7646089965397918E-5	-5.25740138408305E-5
137.58382	786.41614	4245.0	-0.15233743	0.2385029	9.45481875000001E-4	6.319218750000001E-4	-8.85407284007352E-5	-2.3542272518382304E-5
134.62012	790.3799	4262.0	-0.1566548	0.24998756	-2.5396294117647144E-4	6.75568235294118E-4	-7.055557742214544E-5	2.567432958477526E-6
132.36688	794.26624	4279.0	-0.16716696	0.25126398	-6.183623529411761E-4	7.508352941176472E-5	-2.143525951557086E-5	-3.532262975778549E-5
130.43367	799.1327	4296.0	-0.12319848	0.2773171	0.0025863811764705886	0.0015325364705882343	1.885143252595156E-4	8.573252595155703E-5
128.5008	802.9984	4312.0	-0.08922489	0.26860604	0.002123349375	-5.444412499999995E-4	-2.8939487591911795E-5	-1.2981110753676462E-4
126.517204	807.9656	4328.0	-0.090808645	0.28908047	-9.898468749999952E-5	0.0012796518749999992	-1.3889587890624996E-4	1.1400582031249992E-4
126.0	811.8285	4345.0	-0.06648975	0.2705139	0.0014305232352941173	-0.0010921511764705885	8.997105428200686E-5	-1.395178265570934E-4
123.69839	816.9048	4362.0	-0.07758715	0.26717722	-6.527882352941173E-4	-1.9627529411764592E-4	-1.225477335640138E-4	5.269858131487898E-5
122.7483	821.7551	4379.0	-0.06273449	0.27978244	8.736858823529406E-4	7.414835294117664E-4	8.979259515570929E-5	5.516228373702426E-5
120.75189	825.4962	4395.0	-0.08312294	0.277552	-0.0012742781250000002	-1.394025E-4	-1.342477504595588E-4	-5.50553768382354E-5
119.837715	830.3246	4411.0	-0.08375256	0.28201574	-3.935124999999984E-5	2.789837499999996E-4	7.718292968750002E-5	2.6149140624999977E-5
120.0	835.32153	4428.0	-0.04465055	0.28359014	0.002300118235294118	9.261176470588093E-5	1.3761585207612456E-4	-1.096305795847757E-5
120.0	839.1443	4445.0	0.013045607	0.26140526	0.003393891588235294	-0.0013049929411764717	6.433960899653977E-5	-8.221204152249133E-5
121.0	844.0311	4462.0	0.06781873	0.26864743	0.0032219484117647053	4.260100000000028E-4	-1.0114304498269911E-5	1.0182370242214556E-4
121.91149	847.823	4477.0	0.09116957	0.26115748	0.0015567226666666674	-4.993300000000015E-4	-1.1101504967320253E-4	-6.168933333333362E-5
122.86494	852.72986	4494.0	0.08696334	0.26410198	-2.4742529411764735E-4	1.7320588235294215E-4	-1.0612635063437147E-4	3.956093425605551E-5
124.0	857.47815	4511.0	0.09049381	0.2741976	2.0767470588235257E-4	5.938599999999984E-4	2.6770588235294116E-5	2.474435986159154E-5
126.77338	862.54675	4527.0	0.12593818	0.3099089	0.002215273125000001	0.00223195625	1.2547490119485302E-4	1.0238101562500011E-4
128.72389	866.44775	4544.0	0.15653412	0.28633153	0.0017997611764705875	-0.0013869041176470581	-2.444187932525962E-5	-2.1287413927335638E-4
131.33054	870.33057	4561.0	0.17022212	0.2568241	8.051764705882356E-4	-0.0017357311764705883	-5.850498269896188E-5	-2.0519238754325302E-5
133.59221	874.18445	4577.0	0.1767268	0.21175241	4.0654249999999906E-4	-0.002816980625	-2.4914623161764783E-5	-6.757809053308822E-5
137.06848	878.60266	4594.0	0.18334816	0.20934848	3.894917647058836E-4	-1.4140764705882346E-4	-1.0029844290656164E-6	1.573866457612457E-4
139.4575	882.91504	4610.0	0.1835856	0.24883397	1.4839999999998604E-5	0.002467843124999999	-2.341573529411781E-5	1.630781732536764E-4
143.84709	886.84705	4628.0	0.2279214	0.26501912	0.0024631000000000006	8.991750000000005E-4	1.3601444444444455E-4	-8.714822916666659E-5
149.20474	890.8032	4644.0	0.28268108	0.24995613	0.0034224799999999986	-9.414368749999999E-4	5.996124999999987E-5	-1.1503824218750003E-4
153.91556	895.61035	4660.0	0.3318188	0.2605676	0.003071107500000003	6.632168750000007E-4	-2.196078124999971E-5	1.0029085937500004E-4
158.77998	899.52	4677.0	0.34174192	0.25184476	5.837129411764677E-4	-5.131082352941182E-4	-1.4631732698961974E-4	-6.919559472318348E-5
164.67752	903.45166	4693.0	0.36807412	0.24775042	0.0016457625000000017	-2.558962500000001E-4	6.637809742647088E-5	1.6075749080882383E-5
170.38313	906.2554	4710.0	0.36506626	0.19953865	-1.769329411764723E-4	-0.0028359864705882346	-1.0721737889273377E-4	-1.517700129757785E-4
175.2313	909.2313	4727.0	0.35021138	0.15620759	-8.738164705882329E-4	-0.0025488858823529414	-4.09931487889271E-5	1.6888269896193714E-5
180.9477	911.9651	4743.0	0.3411334	0.13799515	-5.673737500000026E-4	-0.0011382774999999998	1.9152670036764396E-5	8.816302389705885E-5
185.96689	913.9834	4760.0	0.31610915	0.13152045	-0.0014720147058823513	-3.808647058823529E-4	-5.321417387543228E-5	4.455369377162629E-5
190.78395	916.89197	4776.0	0.29111388	0.14004472	-0.0015622043750000009	5.32766875E-4	-5.6368543198531E-6	5.7101973805147055E-5
194.66621	918.8331	4793.0	0.25707892	0.13259204	-0.0020020564705882354	-4.3839294117647157E-4	-2.587365268166085E-5	-5.712704801038068E-5
198.56729	921.56726	4809.0	0.21741308	0.124949306	-0.0024791149999999988	-4.776708749999999E-4	-2.981615808823521E-5	-2.45487086397052E-6
204.25992	923.7533	4826.0	0.23317523	0.13871446	9.271852941176472E-4	8.097149411764715E-4	2.0037060553633213E-4	7.572857742214537E-5
210.04343	926.68115	4843.0	0.31234375	0.15919977	0.00465697176470588	0.0012050182352941164	2.19399204152249E-4	2.325313494809676E-5
216.36792	929.5919	4859.0	0.38771972	0.17591994	0.004710998125000001	0.0010450106250000004	3.37664751838253E-6	-1.000047564338225E-5
222.7217	930.57385	4876.0	0.43967673	0.14214504	0.0030562947058823545	-0.0019867588235294117	-9.73354952422145E-5	-1.7833937932525953E-4
228.5	932.5	4892.0	0.41440597	0.090875484	-0.0015794225000000002	-0.0032043472499999996	-2.8973232536764717E-4	-7.609927665441175E-5
232.90161	934.4508	4909.0	0.3283469	0.080623694	-0.005062298235294118	-6.030464705882359E-4	-2.0487504325259517E-4	1.5301769290657435E-4
238.20898	936.40295	4926.0	0.2804582	0.085664496	-0.0028169823529411767	2.96517764705883E-4	1.3207740484429066E-4	5.291554325259523E-5
244.06708	939.7114	4943.0	0.2877353	0.14654708	4.280647058823551E-4	0.0035813284705882346	1.908851211072666E-4	1.932241591695501E-4
250.84071	941.2803	4959.0	0.3665368	0.16770755	0.004925093749999998	0.001322529375000001	2.810643152573527E-4	-1.411749434742646E-4
256.7227	944.24084	4976.0	0.40688938	0.17155269	0.0023736811764705898	2.2618470588235275E-4	-1.5008309256055343E-4	-6.449086288927342E-5
262.56732	946.1891	4992.0	0.3946315	0.15207839	-7.661174999999999E-4	-0.00121714375	-1.9623741727941186E-4	-9.020802849264704E-5
268.37198	948.124	5008.0	0.35495153	0.12056807	-0.0024799981250000006	-0.0019693950000000005	-1.0711753906250004E-4	-4.701570312500003E-5
274.15714	950.05237	5025.0	0.3361211	0.10041436	-0.001107672352941177	-0.0011855123529411768	8.072504541522491E-5	4.6110743944636686E-5
279.84137	952.94714	5042.0	0.33752468	0.13100606	8.256352941176561E-5	0.0017995117647058832	7.001387543252604E-5	1.7558965397923882E-4
285.72568	954.90857	5058.0	0.34705153	0.14156789	5.954281249999985E-4	6.601143749999996E-4	3.205403722426455E-5	-7.121233685661772E-5
292.57788	957.7186	5075.0	0.37817174	0.1534258	0.001830600588235293	6.975241176470588E-4	7.265720371972321E-5	2.200573096885833E-6
299.3634	960.57556	5091.0	0.4168922	0.16665407	0.0024200287500000008	8.267668749999992E-4	3.683926011029423E-5	8.077672334558772E-6
306.07144	962.7678	5108.0	0.42629173	0.16717668	5.52913529411764E-4	3.0741764705882746E-5	-1.0983030709342569E-4	-4.68250064878892E-5
312.0367	965.67896	5124.0	0.41353703	0.16950525	-7.97168749999997E-4	1.4553562500000013E-4	-8.438014246323506E-5	7.174616268382336E-6
318.95157	967.6505	5142.0	0.39496964	0.15487416	-0.0010315216666666677	-8.128383333333325E-4	-1.3019606481481706E-5	-5.324299768518515E-5
325.2813	970.1406	5158.0	0.37774277	0.12365145	-0.0010766793750000003	-0.001951419375000001	-2.822356770833289E-6	-7.116131510416678E-5
333.1637	972.5409	5174.0	0.41983598	0.13559477	0.0026308256249999995	7.464575000000005E-4	2.317190625E-4	1.6861730468750009E-4
339.4916	975.9944	5191.0	0.43878168	0.16569296	0.0011144529411764711	0.0017704817647058821	-8.91983931660899E-5	6.023672145328716E-5
346.2709	977.4236	5208.0	0.43719247	0.15332308	-9.348294117647104E-5	-7.2764E-4	-7.105505190311424E-5	-1.4694833910034602E-4
352.0396	980.6931	5224.0	0.3776692	0.16224027	-0.003720204375000001	5.573243749999995E-4	-2.2667008961397062E-4	8.031027343749996E-5
357.8764	982.2921	5241.0	0.33149102	0.13691805	-0.002716363529411762	-0.0014895423529411752	5.9049461505190525E-5	-1.2040392517301028E-4
364.79715	985.26575	5257.0	0.342985	0.15019454	7.183737499999975E-4	8.297806249999984E-4	2.1467107996323497E-4	1.4495768612132336E-4
371.6525	987.1631	5274.0	0.39181766	0.13675301	0.0028725094117647075	-7.906782352941164E-4	1.2671386245674765E-4	-9.532110942906557E-5
379.51102	991.2555	5291.0	0.45543405	0.18260884	0.003742140588235292	0.0026974017647058814	5.1154775086504986E-5	2.051811764705881E-4
386.24997	994.125	5307.0	0.4666804	0.19401462	7.02896875000001E-4	7.128612500000003E-4	-1.899527320772057E-4	-1.2403378216911757E-4
393.977	996.99426	5324.0	0.47318253	0.21880476	3.8247823529411737E-4	0.0014582435294117641	-1.8848155276816683E-5	4.384601643598611E-5
403.82822	1000.9313	5340.0	0.5235314	0.2208002	0.0031468043749999994	1.2471500000000094E-4	1.7277038373161762E-4	-8.33455330882352E-5
412.60645	1003.8032	5357.0	0.58188546	0.20460932	0.0034325917647058815	-9.524047058823524E-4	1.6811022923875423E-5	-6.335998269896196E-5
421.41998	1006.855	5373.0	0.6008869	0.1914473	0.0011875900000000023	-8.226262500000015E-4	-1.4031261029411746E-4	8.111153492646928E-6
429.05246	1010.52625	5390.0	0.54258335	0.19872116	-0.003429620588235293	4.2787411764706E-4	-2.716006228373703E-4	7.35588451557095E-5
437.61914	1014.1715	5407.0	0.47165963	0.20437817	-0.004171983529411766	3.327652941176465E-4	-4.366840830449841E-5	-5.594636678200797E-6
446.41537	1018.3661	5423.0	0.4678426	0.23627213	-2.3856437499999994E-4	0.0019933725	2.458386971507354E-4	1.0378795036764709E-4
453.85376	1021.6179	5439.0	0.49459815	0.25596204	0.001672221875000001	0.0012306193750000003	1.1942414062500006E-4	-4.767207031249998E-5
462.2945	1025.1472	5456.0	0.4901996	0.22758807	-2.587382352941177E-4	-0.0016690570588235292	-1.135858888408305E-4	-1.705692019896194E-4
470.63422	1029.0537	5473.0	0.48795223	0.21228361	-1.321982352941192E-4	-9.00262352941176E-4	7.4435294117646175E-6	4.52232179930796E-5
478.84943	1031.4624	5490.0	0.48854554	0.18699367	3.4900588235294914E-5	-0.0014876435294117654	9.829342560553771E-6	-3.455183391003467E-5
485.44537	1036.7227	5506.0	0.45613518	0.23176658	-0.0020256475000000017	0.002798306875	-1.2878425551470602E-4	2.6787190027573535E-4
492.47958	1039.7397	5523.0	0.41696718	0.22979806	-0.0023039999999999988	-1.1579529411764715E-4	-1.6373676470588063E-5	-1.7141777465397924E-4
500.3407	1043.6704	5540.0	0.40052104	0.22173886	-9.674199999999999E-4	-4.740705882352934E-4	7.86223529411764E-5	-2.1075017301038017E-5
508.11755	1046.5587	5556.0	0.44067037	0.200037	0.002509333124999999	-0.001356366250000001	2.1729707031249994E-4	-5.514347886029423E-5
515.957	1049.4785	5573.0	0.4840258	0.17264065	0.0025503194117647075	-0.0016115499999999991	2.410958044982857E-6	-1.5010808823529298E-5
524.4586	1052.0917	5589.0	0.51509494	0.15868217	0.0019418212499999997	-8.724049999999997E-4	-3.803113511029424E-5	4.6196562499999964E-5
531.1451	1055.0363	5606.0	0.47754627	0.16523026	-0.0022087452941176476	3.851817647058811E-4	-2.44150973183391E-4	7.39756920415224E-5
538.81335	1057.9066	5622.0	0.4578585	0.15777971	-0.0012304856249999996	-4.65659375E-4	6.1141229319853E-5	-5.317757123161757E-5
545.63367	1060.8169	5639.0	0.42531997	0.16307835	-0.0019140311764705889	3.116847058823542E-4	-4.020856185121114E-5	4.572612240484437E-5
552.54095	1063.694	5655.0	0.40436673	0.16587338	-0.001309577499999999	1.746893749999985E-4	3.7778354779411866E-5	-8.56220818014723E-6
559.0819	1065.7705	5672.0	0.38247326	0.16459015	-0.0012878511764705897	-7.548411764705861E-5	1.2780190311417255E-6	-1.4716087802768067E-5
564.9879	1068.494	5688.0	0.36016437	0.14381334	-0.0013943056249999981	-0.0012985506249999987	-6.653403033088029E-6	-7.644165670955876E-5
571.83856	1071.4193	5705.0	0.35488123	0.14737839	-3.1077294117647173E-4	2.0970882352941097E-4	6.373721669550155E-5	8.872114403114174E-5
578.92706	1074.2847	5721.0	0.40008357	0.1653368	0.0028251462500000005	0.0011224006250000005	1.9599494944852952E-4	5.7043237591911845E-5
585.342	1077.171	5738.0	0.41236216	0.18430339	7.222699999999987E-4	0.0011156817647058827	-1.2369860294117658E-4	-3.9522707612457664E-7
592.13275	1079.5332	5755.0	0.41753376	0.18380927	3.0421176470588225E-4	-2.9065882352942034E-5	-2.4591660899653908E-5	-6.733809688581321E-5
598.41815	1081.4727	5772.0	0.4039795	0.13492028	-7.97309411764705E-4	-0.00287582294117647	-6.479536332179925E-5	-1.674562975778546E-4
605.66956	1084.4174	5788.0	0.39395344	0.13572346	-6.266287500000002E-4	5.019874999999917E-5	1.0667541360294048E-5	1.8287635569852934E-4
610.99445	1087.3315	5805.0	0.37659377	0.15588959	-0.0010211570588235291	0.0011862429411764709	-2.320754757785464E-5	6.682612889273363E-5
616.82947	1090.553	5821.0	0.34936982	0.17700584	-0.0017014968749999998	0.0013197656250000002	-4.252123851102942E-5	8.345167738970584E-6
622.7159	1092.2386	5838.0	0.33212233	0.16430052	-0.0010145582352941163	-7.473717647058819E-4	4.0408155276816677E-5	-1.2159631704152249E-4
629.6722	1095.336	5854.0	0.35873133	0.1492005	0.0016630624999999996	-9.437512499999995E-4	1.6735129595588224E-4	-1.227371783088235E-5
636.58344	1097.1459	5871.0	0.4019535	0.13189937	0.0025424805882352944	-0.0010177135294117661	5.1730475778546756E-5	-4.350722318339213E-6
642.14856	1100.0496	5887.0	0.41416687	0.14887498	7.633356250000001E-4	0.0010609756250000001	-1.111965602022059E-4	1.299180721507354E-4
647.99756	1102.9991	5904.0	0.38290018	0.16952056	-0.0018392170588235317	0.001214445882352941	-1.530913343425607E-4	9.027662197231811E-6
653.8744	1105.9581	5921.0	0.34172747	0.19143236	-0.002421924117647059	0.0012889294117647064	-3.427688581314866E-5	4.381384083045028E-6
659.7007	1107.8503	5938.0	0.33182797	0.15730561	-5.823235294117618E-4	-0.0020074558823529403	1.0821179930795866E-4	-1.9390501730103804E-4
667.395	1109.8488	5954.0	0.37973395	0.12388258	0.0029941237499999974	-0.0020889393750000004	2.2352795496323496E-4	-5.092718290441257E-6
674.04376	1111.761	5971.0	0.43350202	0.0904772	0.0031628276470588236	-0.001965022352941177	9.923758650519187E-6	7.289236591695493E-6
679.4539	1113.7269	5987.0	0.41963163	0.08759062	-8.668993750000006E-4	-1.8041124999999998E-4	-2.518579388786765E-4	1.1153819393382356E-4
685.04504	1115.6816	6004.0	0.35714415	0.10292658	-0.003675734117647058	9.021152941176477E-4	-1.6522557309688572E-4	6.367803200692044E-5
690.24725	1118.6237	6020.0	0.30459297	0.1439833	-0.0032844487499999984	0.0025660450000000003	2.4455335477941212E-5	1.0399560661764705E-4
695.67053	1120.0	6037.0	0.2643899	0.1437276	-0.0023648864705882356	-1.5041176470588094E-5	5.409189878892723E-5	-1.5182859861591696E-4
701.40405	1122.936	6053.0	0.308674	0.13982838	0.0027677562499999996	-2.4370125000000055E-4	3.2079017003676467E-4	-1.4291254595588278E-5
708.3342	1123.4447	6070.0	0.38179407	0.09405633	0.004301180588235293	-0.002692473529411765	9.020143166089961E-5	-1.4404542820069203E-4
714.14746	1125.3824	6087.0	0.39393413	0.07902249	7.141211764705888E-4	-8.843435294117643E-4	-2.1100349480968847E-4	1.0636058823529417E-4
721.0771	1128.718	6103.0	0.41951182	0.1225151	0.0015986056249999991	0.002718288125	5.528027803308815E-5	2.251644784007353E-4
728.2216	1130.3054	6120.0	0.41695386	0.15698104	-1.504682352941159E-4	0.0020274082352941167	-1.0288669766435972E-4	-4.0639993512110785E-5
734.8373	1132.2094	6137.0	0.41854814	0.14434117	9.378117647058844E-5	-7.435217647058822E-4	1.4367612456747315E-5	-1.629958823529411E-4
741.6371	1133.1593	6153.0	0.42301154	0.09922024	2.789625000000004E-4	-0.0028200581249999994	1.1573832720588247E-5	-1.297835225183823E-4
749.39325	1135.0983	6169.0	0.4528057	0.06912612	0.0018621349999999974	-0.0018808825000000001	9.894828124999981E-5	5.869847656249995E-5
755.90967	1137.9548	6186.0	0.4456528	0.0956428	-4.207588235294095E-4	0.001559804705882353	-1.3428787197231805E-4	2.0239336505190313E-4
762.9758	1139.994	6202.0	0.4298131	0.15937866	-9.899812500000008E-4	0.00398349125	-3.557640165441195E-5	1.5148040900735295E-4
769.8157	1141.0	6219.0	0.4274521	0.14737436	-1.3888235294117659E-4	-7.061352941176468E-4	5.0064641003460245E-5	-2.758603849480969E-4
776.3847	1143.6924	6236.0	0.39360178	0.112799466	-0.0019911952941176463	-0.0020338172941176476	-1.0895958477508645E-4	-7.809894117647063E-5
784.21436	1145.8036	6253.0	0.41798657	0.11128999	0.0014343994117647053	-8.879270588235269E-5	2.0150557093425597E-4	1.1441321107266441E-4
792.036	1147.759	6270.0	0.46490213	0.12236154	0.002759738823529413	6.512676470588235E-4	7.796114186851221E-5	4.3532961937716245E-5
798.7703	1149.0	6286.0	0.4631104	0.12652764	-1.1198312500000293E-4	2.603812499999995E-4	-1.794826217830885E-4	-2.44303998161765E-5
805.6385	1150.6597	6302.0	0.4440185	0.0930549	-0.0011932437499999997	-0.00209204625	-6.75787890624998E-5	-1.4702671874999997E-4
812.8032	1152.6011	6319.0	0.42018315	0.071266286	-0.0014020794117647045	-0.0012816831764705882	-1.2284450692041456E-5	4.7668416089965405E-5
820.0	1154.5	6335.0	0.40766376	0.10361394	-7.824618750000012E-4	0.002021728375	3.8726096047793953E-5	2.0646322196691177E-4
826.75616	1156.4391	6352.0	0.411837	0.12324716	2.454847058823543E-4	0.0011548952941176467	6.0467445934256205E-5	-5.0990181228373737E-5
833.7961	1158.449	6369.0	0.41894183	0.13334766	4.179311764705886E-4	5.941470588235301E-4	1.014391003460202E-5	-3.298519031141862E-5
839.1247	1161.3749	6385.0	0.3778836	0.1512636	-0.002566139375000002	0.0011197462499999995	-1.865044094669119E-4	3.2849949448529336E-5
844.9103	1163.3035	6402.0	0.34151262	0.15064232	-0.002139469411764706	-3.6545882352941285E-5	2.5098233131487997E-5	-6.801718425605534E-5
850.66016	1166.2201	6418.0	0.3200315	0.16542964	-0.0013425699999999978	9.242074999999995E-4	4.980621323529425E-5	6.00470863970588E-5
856.466	1168.1553	6435.0	0.32141468	0.1462309	8.136352941176376E-5	-0.001129337647058823	8.376079584775067E-5	-1.2079677335640132E-4
862.38336	1171.2556	6452.0	0.3383009	0.14509013	9.9330705882353E-4	-6.710411764705796E-5	5.364373702422154E-5	6.248432525951559E-5
869.2172	1173.0543	6468.0	0.3814376	0.14175875	0.0026960437499999983	-2.0821125000000142E-4	1.0642104319852927E-4	-8.819195772058966E-6
875.01904	1176.0063	6485.0	0.38863626	0.15739825	4.234505882352955E-4	9.199705882352941E-4	-1.3368195069204134E-4	6.636363754325269E-5
880.8615	1178.9077	6502.0	0.38164392	0.16624573	-4.11314117647058E-4	5.204400000000011E-4	-4.910380622837373E-5	-2.350179930795841E-5
885.7915	1180.8958	6518.0	0.34297195	0.16200776	-0.002416998125	-2.6487312500000047E-4	-1.2535525045955886E-4	-4.90820703125001E-5
890.68646	1183.8433	6535.0	0.2873722	0.15693411	-0.003270573529411765	-2.984500000000008E-4	-5.021031790657441E-5	-1.975110294117665E-6
895.60284	1186.8014	6551.0	0.25791353	0.1745025	-0.0018411668750000013	0.001098024375000001	8.933791590073523E-5	8.727964843750012E-5
901.24695	1190.4979	6568.0	0.27848294	0.19002019	0.0012099652941176477	9.12805294117647E-4	1.7947836288927346E-4	-1.0895240051903177E-5
906.0527	1193.3684	6584.0	0.29414588	0.20649543	9.789337500000009E-4	0.0010297025000000001	-1.4439471507352925E-5	7.3060753676470674E-6
910.8244	1196.6082	6601.0	0.30319777	0.21849212	5.32464117647056E-4	7.056876470588238E-4	-2.6262919550173226E-5	-1.9059697231833902E-5
915.12805	1200.128	6617.0	0.28164726	0.20192078	-0.001346906874999998	-0.001035708750000001	-1.1746068704044087E-4	-1.0883727481617656E-4
918.9889	1203.9889	6634.0	0.23847438	0.21732582	-0.002539581176470588	9.061788235294123E-4	-7.015731185121118E-5	1.1422868079584784E-4
922.9602	1207.9602	6651.0	0.20968159	0.23820615	-0.0016936935294117655	0.001228254705882353	4.975809688581309E-5	1.8945640138408277E-5
926.82074	1211.8207	6667.0	0.21079974	0.2578836	6.988437500000076E-5	0.001229840624999999	1.102236190257354E-4	9.911994485287828E-8
930.6239	1216.6239	6684.0	0.21512046	0.28157863	2.5416E-4	0.0013938252941176473	1.083974264705878E-5	9.646157006920486E-6
934.4857	1220.4857	6700.0	0.22837049	0.26799306	8.281268749999997E-4	-8.490981249999995E-4	3.587292968749998E-5	-1.4018271369485293E-4
936.21204	1224.4241	6717.0	0.1738592	0.2505517	-0.003206546470588236	-0.0010259623529411774	-2.373337262110727E-4	-1.040377811418694E-5
939.1507	1227.1508	6734.0	0.13801831	0.20418386	-0.0021082876470588227	-0.0027275199999999998	6.460346020761256E-5	-1.0009162629757778E-4
941.1121	1231.2242	6750.0	0.10263675	0.18591203	-0.0022113475000000004	-0.0011419893749999993	-6.4412408088236075E-6	9.909566406250003E-5
943.01184	1235.0237	6767.0	0.08708616	0.20260663	-9.147405882352943E-4	9.820352941176474E-4	7.627099480968859E-5	1.2494262759515568E-4
944.9738	1238.9476	6783.0	0.09230617	0.22896674	3.262506250000007E-4	0.0016475068749999995	7.756195082720594E-5	4.159197380514701E-5
945.9092	1242.8184	6800.0	0.074417844	0.24735272	-0.0010522544705882358	0.0010815282352941175	-8.108853503460215E-5	-3.3292861159169526E-5
947.8773	1247.7546	6816.0	0.069895245	0.27858156	-2.8266243750000013E-4	0.0019518025000000005	4.809950206801473E-5	5.4392141544117685E-5
949.0	1251.6208	6833.0	0.081777856	0.2703915	6.989771176470589E-4	-4.8176823529411756E-4	5.774350324394465E-5	-1.431512197231834E-4
949.73236	1254.4647	6849.0	0.053769294	0.22891086	-0.0017505351249999996	-0.002592540000000001	-1.5309451516544117E-4	-1.319232352941177E-4
950.0	1258.4081	6866.0	0.028709302	0.19980374	-0.0014741171764705884	-0.001712183529411764	1.6259879325259482E-5	5.178567474048452E-5
950.0	1262.31	6883.0	-0.0083406605	0.19638276	-0.0021794095588235293	-2.0123411764705988E-4	-4.1487787197231815E-5	8.887937716262965E-5
950.0	1265.2134	6899.0	-0.035412952	0.19129618	-0.0016920182187499999	-3.179112499999987E-4	3.046195875459559E-5	-7.292320772058677E-6
950.0	1269.0972	6916.0	-0.023874596	0.2144842	6.787268235294115E-4	0.0013640011764705885	1.394555907223183E-4	9.893602508650513E-5
950.0	1271.4637	6933.0	-0.016738864	0.19188581	4.197489411764707E-4	-0.001329317058823531	-1.5233993079584752E-5	-1.5843048442906586E-4
950.0	1275.41	6950.0	-0.002253362	0.18551633	8.520883529411764E-4	-3.746752941176461E-4	2.5431730103806217E-5	5.615539792387557E-5
950.0	1278.7554	6966.0	0.0	0.1926538	1.40835125E-4	4.460918749999987E-4	-4.445332674632352E-5	5.12979480698528E-5
950.0	1281.6678	6983.0	0.0	0.18689059	0.0	-3.3901235294117593E-4	-8.284419117647059E-6	-4.618260164359851E-5
949.0	1285.5044	7000.0	-0.031247381	0.20369075	-0.0018380812352941176	9.882447058823535E-4	-1.0812242560553633E-4	7.80739446366782E-5
947.7906	1288.4188	7016.0	-0.06089637	0.20580716	-0.0018530618124999998	1.3227562499999908E-4	-9.36286075367638E-7	-5.3498067555147154E-5
946.84753	1292.3049	7032.0	-0.079685904	0.21407582	-0.0011743458750000002	5.167912500000007E-4	4.2419746093749975E-5	2.40322265625001E-5
946.0	1296.0485	7049.0	-0.08660284	0.23338962	-4.0687858823529403E-4	0.0011361058823529408	4.514513451557095E-5	3.643027249134942E-5
943.9801	1300.0398	7065.0	-0.100045934	0.24539109	-8.401933750000002E-4	7.500918750000009E-4	-2.7082174172794134E-5	-2.4125875459558746E-5
941.0924	1304.8613	7082.0	-0.13762349	0.27042127	-0.0022104444705882344	0.0014723635294117637	-8.06030056228373E-5	4.2486567906574285E-5
940.0797	1307.8406	7100.0	-0.1452371	0.25649738	-4.229783333333345E-4	-7.735494444444441E-4	9.930367429193888E-5	-1.2477294299201156E-4
938.1544	1311.6912	7115.0	-0.1339199	0.22793108	7.5448E-4	-0.0019044199999999993	7.849722222222229E-5	-7.539137037037034E-5
935.2239	1314.7761	7131.0	-0.14619274	0.20595105	-7.670524999999987E-4	-0.0013737518750000007	-9.509578124999992E-5	3.3166757812499913E-5
933.2528	1318.4944	7148.0	-0.13938418	0.18567787	4.005035294117642E-4	-0.0011925400000000002	6.867976643598606E-5	1.065952205882356E-5
930.64716	1321.3529	7165.0	-0.14798826	0.17491144	-5.061223529411773E-4	-6.333194117647055E-4	-5.333093425605538E-5	3.289532871972322E-5
927.78705	1324.6064	7182.0	-0.17690836	0.19136646	-0.001701182352941175	9.679423529411757E-4	-7.02976470588234E-5	9.419186851211065E-5
924.86	1327.14	7198.0	-0.17556126	0.1597616	8.419374999999937E-5	-0.001975303749999999	1.115860064338234E-4	-1.8395288143382342E-4
922.5	1329.5	7215.0	-0.17938957	0.14933142	-2.2519470588235302E-4	-6.135400000000006E-4	-1.8199320934256024E-5	8.010374999999992E-5
918.0643	1333.4679	7231.0	-0.2182123	0.16997832	-0.002426420625	0.0012904312499999997	-1.3757661994485293E-4	1.1899820312500002E-4
914.22516	1336.7748	7248.0	-0.24038349	0.19827034	-0.001304187647058824	0.0016642364705882354	6.601370458477507E-5	2.1988542387543275E-5
910.33795	1339.331	7264.0	-0.2613545	0.20173304	-0.001310688124999999	2.164187500000008E-4	-4.0627987132344564E-7	-9.048860753676466E-5
906.49695	1342.503	7282.0	-0.26315796	0.1844114	-1.0019222222222413E-4	-9.623133333333333E-4	6.724977237654305E-5	-6.548511574074079E-5
903.78253	1344.2174	7298.0	-0.22009297	0.13853003	0.0026915618750000016	-0.0028675856250000003	1.744846310763891E-4	-1.1907951822916668E-4
899.6876	1347.3124	7314.0	-0.19487748	0.12669726	0.0015759681250000004	-7.395481249999995E-4	-6.972460937500007E-5	1.3300234375000005E-4
895.7449	1349.1276	7331.0	-0.21393752	0.12697317	-0.0011211788235294118	1.622999999999943E-5	-1.586557028546713E-4	4.445753676470582E-5
891.9209	1351.0396	7347.0	-0.23251496	0.121928185	-0.00116109	-3.153115625000001E-4	-2.494448529411766E-6	-2.0721347656249973E-5
889.06635	1352.9668	7364.0	-0.22077495	0.10559771	6.905888235294114E-4	-9.606161764705881E-4	1.0892228373702422E-4	-3.795909493944635E-5
886.0624	1354.9376	7380.0	-0.19610009	0.10455323	0.0015421787499999996	-6.528000000000003E-5	5.322437040441176E-5	5.5958511029411755E-5
882.2482	1356.8759	7397.0	-0.17256935	0.100361094	0.001384161176470588	-2.465962352941176E-4	-9.295151384083032E-6	-1.0665660899653975E-5
878.29785	1358.8511	7414.0	-0.20715271	0.11920957	-0.0020343152941176457	0.0011087338823529413	-2.0108685121107255E-4	7.972530103806229E-5
874.54425	1360.7279	7430.0	-0.24285105	0.11711381	-0.0022311462500000014	-1.3098500000000013E-4	-1.2301934742647234E-5	-7.748243014705884E-5
869.5947	1362.7026	7447.0	-0.28376207	0.1165489	-0.002406530588235292	-3.323000000000011E-5	-1.031672577854651E-5	5.75029411764706E-6
863.9731	1364.6757	7464.0	-0.32351193	0.11686613	-0.002338227058823531	1.8660588235294216E-5	4.0178546712800576E-6	3.0523875432526073E-6
859.1233	1366.0	7480.0	-0.3394343	0.10848113	-9.951481250000012E-4	-5.240625000000002E-4	8.394243336397062E-5	-3.39201930147059E-5
853.5	1367.5	7497.0	-0.35999572	0.08413481	-0.0012094952941176468	-0.0014321364705882347	-1.260865700692033E-5	-5.341611591695497E-5
848.9631	1368.5184	7514.0	-0.3302652	0.060971323	0.0017488541176470611	-0.0013625580588235296	1.7402055363321812E-4	4.092847750865003E-6
843.53906	1370.4869	7530.0	-0.2998881	0.068594724	0.0018985687499999994	4.764625624999997E-4	9.35716452205864E-6	1.1493878883272058E-4
838.7068	1371.431	7547.0	-0.28859046	0.068895385	6.645670588235293E-4	1.7685941176471036E-5	-7.258833477508647E-5	-2.6986860077854625E-5
835.24146	1372.3793	7564.0	-0.26138273	0.066021934	0.001600454705882352	-1.6902652941176466E-4	5.505221453287192E-5	-1.0983086505190336E-5
830.4679	1373.0	7580.0	-0.2537489	0.053321317	4.771143750000005E-4	-7.937885625000003E-4	-7.020877068014697E-5	-3.904762706801472E-5
826.5068	1375.2466	7597.0	-0.23345904	0.08069657	0.0011935211764705878	0.0016103089999999997	4.214157655709337E-5	1.4141750367647056E-4
822.62103	1376.1895	7613.0	-0.22117975	0.0805678	7.674556249999999E-4	-8.048125000000017E-6	-2.6629096966911746E-5	-1.0114732031249998E-4
819.7548	1377.0	7630.0	-0.1895205	0.07921634	0.0018623088235294118	-7.949764705882346E-5	6.440312932525953E-5	-4.202913062283732E-6
815.9095	1379.0453	7646.0	-0.19176792	0.08745054	-1.4046375E-4	5.146374999999998E-4	-1.2517328584558824E-4	3.713344669117646E-5
812.1218	1380.0	7663.0	-0.20246343	0.09039713	-6.29147647058823E-4	1.7332882352941252E-4	-2.874611159169547E-5	-2.0076980968858077E-5
809.0	1381.5	7679.0	-0.23175198	0.0838936	-0.0018305343749999998	-4.0647062500000046E-4	-7.508667049632355E-5	-3.6237465533088314E-5
803.295	1383.0	7696.0	-0.28090745	0.0980778	-0.002891498235294118	8.343647058823534E-4	-6.240963884083049E-5	7.299031358131493E-5
798.6391	1384.787	7712.0	-0.2931724	0.089672446	-7.665593749999998E-4	-5.253346250000002E-4	1.328086787683824E-4	-8.49812081801471E-5
793.71954	1386.7601	7729.0	-0.30487618	0.10003747	-6.884576470588234E-4	6.09707294117647E-4	4.594219290657437E-6	6.676717171280278E-5
788.89404	1387.702	7745.0	-0.3133108	0.099130064	-5.271637500000002E-4	-5.671287499999997E-5	1.0080868566176445E-5	-4.165126056985294E-5
783.70245	1389.6488	7762.0	-0.32158715	0.09162594	-4.868441176470581E-4	-4.4141905882352946E-4	2.3717430795848307E-6	-2.2629775519031147E-5
778.8564	1390.5718	7779.0	-0.3160552	0.08262256	3.254088235294122E-4	-5.296105882352945E-4	4.777958477508649E-5	-5.187737024221472E-6
773.4534	1392.5155	7795.0	-0.31221637	0.07882384	2.3992687499999749E-4	-2.3741999999999947E-4	-5.34262178308842E-6	1.8261911764705938E-5
767.7613	1394.413	7812.0	-0.33165345	0.10561153	-0.0011433576470588232	0.0015757464705882347	-8.136967776816592E-5	1.0665685121107259E-4
761.7917	1396.4027	7828.0	-0.35901442	0.12833734	-0.001710060624999999	0.001420363125	-3.541893612132349E-5	-9.71145909926467E-6
755.50867	1398.3728	7845.0	-0.37691274	0.13197562	-0.0010528423529411778	2.1401647058823492E-4	3.865989835640125E-5	-7.096156790657441E-5
751.19867	1400.2671	7862.0	-0.3446705	0.13261943	0.0018966023529411785	3.7871176470589556E-5	1.7349674740484448E-4	-1.0361487889273257E-5
745.3493	1401.0	7878.0	-0.32683405	0.0890909	0.0011147781250000002	-0.0027205331250000006	-4.886401424632364E-5	-1.7240026884191188E-4
739.3586	1403.2137	7895.0	-0.33818287	0.08156287	-6.675776470588257E-4	-4.4282529411764733E-4	-1.0484445717993094E-4	1.3398281358131489E-4
732.57904	1405.1403	7911.0	-0.3851871	0.09376418	-0.0029377643749999988	7.625818750000004E-4	-1.4188667049632332E-4	7.533794806985298E-5
724.81226	1408.0939	7928.0	-0.44966465	0.13948072	-0.003792797058823529	0.0026892082352941177	-5.029604022491354E-5	1.133309623702422E-4
718.0154	1409.9949	7945.0	-0.48998517	0.16977292	-0.0023717952941176485	0.0017818941176470583	8.358833910034591E-5	-5.337141868512114E-5
711.20404	1411.932	7961.0	-0.46407494	0.16146696	0.0016193893750000021	-5.191225000000001E-4	2.4944904181985314E-4	-1.4381353860294115E-4
704.4607	1414.8849	7977.0	-0.4132493	0.14897528	0.0031766025000000003	-7.807300000000003E-4	9.732582031249989E-5	-1.6350468750000015E-5
697.6391	1416.787	7994.0	-0.3963231	0.14013197	9.95658823529412E-4	-5.201947058823525E-4	-1.282908044982699E-4	1.532560553633222E-5
691.79987	1418.7334	8011.0	-0.3702898	0.12206117	0.001531370588235293	-0.0010629882352941175	3.151245674740476E-5	-3.192903114186853E-5
685.8045	1421.7318	8027.0	-0.35644317	0.14614452	8.654143750000017E-4	0.0015052093750000002	-4.1622263327205705E-5	1.6051235064338236E-4
679.97406	1423.6753	8044.0	-0.3337099	0.1398037	0.0013372511764705866	-3.729894117647057E-4	2.775510596885794E-5	-1.1048228157439446E-4
674.15607	1426.6146	8061.0	-0.32424885	0.15354636	5.56532352941178E-4	8.083917647058817E-4	-4.5924636678200506E-5	6.94930103806228E-5
667.3325	1429.5558	8077.0	-0.36346126	0.18270083	-0.002450775625000002	0.001822154375000001	-1.8795674862132376E-4	6.336016314338245E-5
660.0	1431.5	8094.0	-0.41781422	0.1615718	-0.003197232941176471	-0.0012428841176470602	-4.3909253892733466E-5	-1.8029638192041536E-4
652.10596	1433.4735	8111.0	-0.47585416	0.12874627	-0.0034141141176470594	-0.0019309135294117642	-1.2757716262975795E-5	-4.047231833910024E-5
645.8949	1435.3684	8127.0	-0.4767347	0.10630277	-5.5033749999999076E-5	-0.0014027187499999995	2.0994252297794127E-4	3.30121737132353E-5
638.98096	1437.3397	8144.0	-0.4411728	0.08853667	0.0020918764705882375	-0.0010450647058823533	1.262888365051904E-4	2.1038473183390952E-5
632.1773	1440.2742	8160.0	-0.39948514	0.13362457	0.0026054787499999975	0.00281799375	3.2100142463234996E-5	2.414411534926471E-4
625.0675	1443.2332	8177.0	-0.38212082	0.18167987	0.0010214305882352934	0.002826782352941176	-9.317930363321789E-5	5.169766435985987E-7
620.4768	1446.1744	8193.0	-0.33907968	0.19997993	0.002690071250000002	0.0011437537500000004	1.0429004136029429E-4	-1.0518928768382349E-4
615.83716	1448.0814	8210.0	-0.29313025	0.16526462	0.002702907647058824	-0.002042077058823529	7.550821799307077E-7	-1.8740181228373703E-4
610.84607	1450.0513	8227.0	-0.24507646	0.117475286	0.002826693529411764	-0.0028111372941176473	7.2815224913494E-6	-4.523883737024225E-5
605.16626	1452.9446	8243.0	-0.2616463	0.11646743	-0.0010356150000000001	-6.299100000000009E-5	-2.4139428308823525E-4	1.7175914338235295E-4
599.1674	1455.9442	8260.0	-0.3249401	0.15433572	-0.0037231647058823536	0.002227546470588236	-1.580911591695502E-4	1.3473749826989624E-4
592.3106	1458.8965	8276.0	-0.4112137	0.19439803	-0.0053921	0.0025038943749999994	-1.0430845588235292E-4	1.727174402573522E-5
585.5547	1461.8151	8293.0	-0.4509545	0.20408139	-0.0023376941176470566	5.69609411764706E-4	1.796709342560555E-4	-1.1378146842560549E-4
578.6905	1464.7699	8310.0	-0.44713596	0.18704863	2.2461999999999892E-4	-0.00100192705882353	1.5072435986159148E-4	-9.244332179930801E-5
572.8957	1467.4028	8326.0	-0.41225636	0.15988132	0.0021799750000000007	-0.001697956875	1.2220968750000012E-4	-4.350186351102938E-5
567.00916	1469.6636	8343.0	-0.3605305	0.14705859	0.003042697647058824	-7.542782352941179E-4	5.07483910034602E-5	5.551050821799307E-5
561.8143	1471.5929	8359.0	-0.31661123	0.12106327	0.002744954374999997	-0.0016247074999999993	-1.8608954503676682E-5	-5.4401829044117587E-5
555.9372	1474.5314	8376.0	-0.30623853	0.12584268	6.101588235294125E-4	2.8114176470588303E-4	-1.255762089100344E-4	1.121087802768166E-4
550.63245	1476.4558	8393.0	-0.30570996	0.12947345	3.109235294117682E-5	2.1357470588235163E-4	-3.406273356401386E-5	-3.9745328719724355E-6
546.1128	1479.4436	8409.0	-0.3006389	0.15645546	3.16941250000001E-4	0.001686375625	1.7865556066176513E-5	9.205005744485302E-5
539.9495	1482.3501	8426.0	-0.31144735	0.18294863	-6.357911764705897E-4	0.001558421764705883	-5.604308391003475E-5	-7.5266976643598275E-6
532.77924	1485.6104	8442.0	-0.36933225	0.18481527	-0.0036178062499999976	1.1666500000000017E-4	-1.86375942095588E-4	-9.010979779411768E-5
526.05695	1487.2357	8458.0	-0.4187339	0.1529533	-0.003087603125000001	-0.001991373125000001	3.3137695312499774E-5	-1.3175238281250008E-4
520.4952	1490.1683	8476.0	-0.42717654	0.1523887	-4.6903555555555563E-4	-3.136666666666658E-5	1.4547597608024698E-4	1.0888924768518526E-4
513.4458	1493.2771	8492.0	-0.41725948	0.15456717	6.198162499999986E-4	1.3615437500000098E-4	6.805323784722214E-5	1.0470065104166722E-5
507.8436	1495.0521	8509.0	-0.3708172	0.14692947	0.0027318988235294117	-4.492764705882351E-4	1.2424015138408313E-4	-3.443710856401389E-5
502.0185	1497.9938	8525.0	-0.34827152	0.15557861	0.0014091050000000008	5.4057125E-4	-8.267461397058818E-5	6.18654825367647E-5
496.20282	1500.8647	8542.0	-0.34444654	0.16216148	2.2499882352941045E-4	3.87227647058823E-4	-6.965330449827003E-5	-9.020211937716293E-6
490.3694	1503.7538	8558.0	-0.3398858	0.16626613	2.8504625000000047E-4	2.5654062500000095E-4	3.7529641544118762E-6	-8.167938878676378E-6
484.57867	1505.8071	8574.0	-0.33451146	0.16518776	3.3589625000000206E-4	-6.739812500000143E-5	3.1781250000000993E-6	-2.024617187500015E-5
479.65234	1508.7826	8591.0	-0.3255072	0.16707584	5.296623529411756E-4	1.1106352941176554E-4	1.1398006055363149E-5	1.0497744377162763E-5
474.779	1511.7404	8608.0	-0.29185817	0.16581348	0.0019793547058823543	-7.425647058823471E-5	8.52760207612458E-5	-1.090117647058825E-5
468.0343	1515.3104	8626.0	-0.31993392	0.18671645	-0.0015597638888888894	0.0011612761111111107	-1.9661769970951353E-4	6.864069898329698E-5
460.4856	1518.2572	8641.0	-0.3968698	0.20534483	-0.005129058666666668	0.001241892	-2.3795298518518524E-4	5.374392592592626E-6
453.7561	1521.5609	8658.0	-0.46413833	0.21878535	-0.003956972352941176	7.906188235294108E-4	6.894625374855835E-5	-2.6545480968858193E-5
446.01712	1524.9915	8674.0	-0.5028802	0.20234536	-0.0024213668750000007	-0.0010274993749999992	9.597534237132345E-5	-1.1363238740808813E-4
438.0845	1527.4789	8691.0	-0.50138205	0.18688175	8.812647058823387E-5	-9.096241176470582E-4	1.4761725562283733E-4	6.933838667820063E-6
431.34598	1530.4135	8707.0	-0.45477813	0.16949971	0.0029127450000000013	-0.001086377500000001	1.7653865808823547E-4	-1.1047086397058925E-5
425.90198	1533.732	8724.0	-0.39014474	0.1652497	0.0038019641176470598	-2.5000058823529403E-4	5.23070069204152E-5	4.919864186851217E-5
420.25995	1535.2467	8741.0	-0.33430028	0.13347949	0.0032849682352941167	-0.0018688358823529408	-3.0411522491349588E-5	-9.522560553633216E-5
415.2753	1538.4832	8758.0	-0.2707384	0.13488458	0.00373893411764706	8.265235294117633E-5	2.6703875432526063E-5	1.1479342560553631E-4
409.43677	1540.1877	8774.0	-0.2846531	0.13496524	-8.696687500000001E-4	5.041249999998901E-6	-2.8803767922794125E-4	-4.8506939338235895E-6
402.63205	1543.092	8791.0	-0.34919178	0.14795761	-0.0037963929411764714	7.642570588235296E-4	-1.7216024653979244E-4	4.4659753460207685E-5
393.85242	1546.0737	8807.0	-0.47667328	0.16223925	-0.007967593749999998	8.926025000000008E-4	-2.6070005055147045E-4	8.02159007352945E-6
386.29056	1548.8547	8824.0	-0.54718846	0.17981382	-0.004147951764705883	0.0010337982352941182	2.246848226643597E-4	8.305631487889264E-6
377.26337	1551.8947	8840.0	-0.57305413	0.18098764	-0.001616604375000004	7.33637499999995E-5	1.5820921185661746E-4	-6.002715533088242E-5
370.58997	1554.8525	8857.0	-0.52218014	0.20468543	0.0029925876470588255	0.0013939876470588234	2.7112894247404877E-4	7.768375865051906E-5
363.5115	1558.659	8873.0	-0.4444979	0.20959266	0.004855140000000001	3.0670187499999904E-4	1.1640952205882346E-4	-6.795536075367652E-5
355.95978	1561.76	8890.0	-0.40863115	0.21963294	0.002109808823529412	5.906047058823537E-4	-1.6149006920415228E-4	1.6700166522491447E-5
348.22665	1565.3867	8906.0	-0.42687497	0.2188541	-0.0011402387500000014	-4.867750000000018E-5	-2.0312797334558834E-4	-3.9955137867647114E-5
339.8514	1569.2594	8923.0	-0.46047902	0.22640532	-0.0019767088235294115	4.441894117647057E-4	-4.9204121972318244E-5	2.8992171280276813E-5
330.1115	1572.5778	8939.0	-0.5596368	0.23093483	-0.006197361250000002	2.830943750000009E-4	-2.6379077665441186E-4	-1.0068439797794051E-5
320.6449	1575.942	8956.0	-0.6115363	0.20714071	-0.0030529117647058817	-0.001399654117647059	1.8496761678200705E-4	-9.898520544982705E-5
313.15158	1579.9242	8973.0	-0.5741414	0.22006904	0.0021997000000000006	7.604899999999993E-4	3.089771626297578E-4	1.2706730103806223E-4
305.34473	1583.8276	8989.0	-0.5020202	0.22392538	0.004507575	2.4102125000000085E-4	1.4424218749999995E-4	-3.24667968749999E-5
296.54617	1586.7269	9006.0	-0.46820268	0.21149388	0.001989265882352944	-7.312647058823537E-4	-1.4813583044982683E-4	-5.719329152249144E-5
289.12335	1589.5845	9023.0	-0.45565796	0.18713865	7.379247058823535E-4	-0.0014326605882352943	-7.360830449827001E-5	-4.125858131487886E-5
282.21094	1592.526	9039.0	-0.43751034	0.15662414	0.0011342262499999985	-0.0019071568749999997	2.476884650735281E-5	-2.9656017922794083E-5
276.37054	1594.2098	9057.0	-0.36960092	0.12693836	0.0037727455555555556	-0.0016492099999999997	1.4658440586419762E-4	1.4330381944444442E-5
270.62357	1597.1255	9073.0	-0.29788047	0.13826023	0.0044825281249999994	7.076168750000007E-4	4.436141059027774E-5	1.4730167968750004E-4
263.846	1600.0385	9089.0	-0.31246734	0.15695561	-9.116793749999984E-4	0.001168461249999999	-3.3713796874999986E-4	2.880277343749989E-5
257.91928	1603.0538	9105.0	-0.3569096	0.16789845	-0.0027776412500000007	6.839275000000006E-4	-1.1662261718750015E-4	-3.02833593749999E-5
252.1838	1604.9387	9122.0	-0.36839172	0.16097388	-6.754188235294109E-4	-4.07327647058823E-4	1.236601427335641E-4	-6.419147923875434E-5
246.26833	1607.9105	9138.0	-0.3592127	0.15920955	5.736887499999989E-4	-1.1027062500000052E-4	7.806922334558812E-5	1.8566063878676405E-5
241.35542	1610.6445	9155.0	-0.3247465	0.147456	0.002027423529411765	-6.913852941176471E-4	8.551381055363329E-5	-3.41832158304498E-5
235.60762	1612.7975	9172.0	-0.3003019	0.15223509	0.0014379176470588225	2.8112294117646974E-4	-3.467681660899661E-5	5.7206366782006874E-5
229.77806	1615.7406	9188.0	-0.3230364	0.15868083	-0.0014209062499999994	4.0285875000000033E-4	-1.7867649356617638E-4	7.608488051470662E-6
224.96469	1618.6785	9205.0	-0.31588832	0.1767885	4.2047529411764714E-4	0.001065157058823529	1.083165614186851E-4	3.8958724048442854E-5
220.1673	1621.2218	9222.0	-0.29745972	0.1617961	0.001084035294117648	-8.819058823529405E-4	3.9032941176470643E-5	-1.1453311418685115E-4
216.0	1623.5	9238.0	-0.2754933	0.16085455	0.0013729012499999992	-5.884687499999909E-5	1.805412224264694E-5	5.144118795955884E-5
212.98631	1626.5068	9255.0	-0.19615778	0.16071431	0.0046667952941176465	-8.249411764706687E-6	1.9375847318339103E-4	2.976321366781906E-6
209.20714	1628.3965	9271.0	-0.16909017	0.13550973	0.0016917256249999995	-0.0015752862500000003	-1.8594185431985294E-4	-9.793980238970585E-5
205.31825	1631.3408	9288.0	-0.1825417	0.14922953	-7.912664705882347E-4	8.070470588235297E-4	-1.4605835856401378E-4	1.4013725346020766E-4
201.29721	1634.7028	9305.0	-0.21261808	0.16786727	-0.001769198823529411	0.0010963376470588242	-5.752543252595154E-5	1.7017093425605563E-5
195.32785	1637.4481	9322.0	-0.30350637	0.18200351	-0.005346370000000002	8.315435294117643E-4	-2.1042183391003477E-4	-1.557612456747411E-5
189.3593	1640.2136	9338.0	-0.38083354	0.19266161	-0.004832948125	6.661312500000002E-4	3.2088867187500135E-5	-1.0338267463235257E-5
185.72278	1643.1385	9354.0	-0.3445858	0.19121283	0.0022654837500000018	-9.054875000000066E-5	4.436519921875001E-4	-4.7292500000000056E-5
182.91412	1646.1718	9371.0	-0.2493724	0.17291622	0.005600788235294118	-0.0010762711764705877	1.961943814878892E-4	-5.798367214532865E-5
178.98044	1648.0098	9387.0	-0.17004928	0.13921854	0.004957695	-0.0021061050000000005	-4.01933272058824E-5	-6.43646139705883E-5
173.99637	1652.0037	9404.0	-0.19147983	0.16892716	-0.0012606205882352936	0.0017475658823529407	-3.657832698961937E-4	2.2668652249134948E-4
170.15799	1654.842	9420.0	-0.24039476	0.18786669	-0.0030571831250000014	0.0011837206250000006	-1.1228515854779424E-4	-3.5240328584558754E-5
165.5374	1657.6417	9437.0	-0.28498736	0.19321747	-0.0026230941176470595	3.147517647058823E-4	2.5534647491349528E-5	-5.111581531141872E-5
161.3915	1660.6085	9454.0	-0.28447184	0.18495345	3.032470588235571E-5	-4.861188235294124E-4	1.5608346020761266E-4	-4.711003460207616E-5
157.70493	1663.53	9470.0	-0.23218113	0.17565967	0.0032681693749999977	-5.808612500000001E-4	2.0236529181985263E-4	-5.921401654411729E-6
154.29103	1665.709	9487.0	-0.21911079	0.1507611	7.688435294117655E-4	-0.0014646217647058812	-1.4701916738754309E-4	-5.198591262975771E-5
150.6768	1668.6616	9503.0	-0.20118624	0.16040228	0.0011202843750000007	6.0257375E-4	2.1965052849264702E-5	1.2919971966911757E-4
147.82353	1671.1765	9520.0	-0.17047188	0.147732	0.001806727058823529	-7.453105882352945E-4	4.037898140138403E-5	-7.928731401384085E-5
145.45096	1673.5491	9537.0	-0.15535851	0.14693454	8.890217647058816E-4	-4.690941176470587E-5	-5.398266435986162E-5	4.108242214532874E-5
142.02846	1676.9716	9554.0	-0.14677987	0.16526526	5.046258823529411E-4	0.0010782776470588233	-2.261152249134944E-5	6.618747404844288E-5
139.0694	1679.9305	9570.0	-0.15928717	0.18338975	-7.817062499999999E-4	0.0011327806249999996	-8.039575827205881E-5	3.4064361213235176E-6
136.29169	1682.3541	9587.0	-0.1688545	0.18588187	-5.62784117647058E-4	1.465952941176479E-4	1.2877772491349526E-5	-5.801090181660891E-5
133.67192	1687.6561	9603.0	-0.18911295	0.24962302	-0.0012661531250000007	0.003983821875	-4.396056295955892E-5	2.3982666130514699E-4
129.55405	1691.4459	9620.0	-0.21238853	0.27643666	-0.0013691517647058818	0.0015772729411764705	-6.058743512110654E-6	-1.4156170198961938E-4
126.820694	1695.3586	9637.0	-0.20519106	0.2687095	4.2338058823529316E-4	-4.545388235294124E-4	1.05443079584775E-4	-1.1951833910034606E-4
123.87874	1699.2426	9653.0	-0.19379847	0.25451493	7.120368750000005E-4	-8.871606250000011E-4	1.804101792279421E-5	-2.7038862591911793E-5
120.908875	1704.0912	9670.0	-0.16847302	0.26531592	0.0014897323529411764	6.353523529411771E-4	4.574679282006917E-5	8.955958693771637E-5
119.001816	1707.9963	9688.0	-0.1361949	0.2565361	0.0017932288888888885	-4.877677777777774E-4	1.6860918663761783E-5	-6.23955628177197E-5
116.0272	1712.9456	9703.0	-0.12950394	0.28563577	4.460639999999997E-4	0.0019399780000000015	-8.981099259259259E-5	1.618497185185186E-4
114.08061	1717.7582	9719.0	-0.13599668	0.2880134	-4.057962499999998E-4	1.4860187499999775E-4	-5.324126562499997E-5	-1.1196100781250023E-4
111.16956	1721.6609	9736.0	-0.14352752	0.27689263	-4.4299058823529314E-4	-6.541629411764708E-4	-2.1879022491349025E-6	-4.7221459775086385E-5
110.0	1726.5471	9753.0	-0.12368506	0.27891293	0.0011672035294117643	1.1884117647059002E-4	9.471730103806222E-5	4.5470830449827106E-5
108.27232	1731.4553	9769.0	-0.0908262	0.28958684	0.0020536787500000002	6.671193750000005E-4	5.5404701286764743E-5	3.4267387408088156E-5
107.0	1735.3724	9786.0	-0.06409667	0.26893517	0.0015723252941176472	-0.0012148041176470595	-2.831490916955018E-5	-1.1070138192041529E-4
107.0	1739.2538	9802.0	-0.02255387	0.2457983	0.0025964249999999994	-0.0014460543750000002	6.400623161764701E-5	-1.4453141084558795E-5
107.0	1743.1129	9819.0	0.02320043	0.22319789	0.0026914294117647056	-0.0013294358823529404	5.5884948096886E-6	6.8599113321799905E-6
107.0	1746.987	9835.0	0.035313156	0.20388669	7.570453749999998E-4	-0.00120695	-1.2089900229779411E-4	7.655367647058773E-6
107.0	1750.9495	9852.0	0.045763798	0.21900183	6.147436470588237E-4	8.891258823529411E-4	-8.370689878892715E-6	1.2329858131487887E-4
107.0	1754.8099	9869.0	0.017141405	0.23546718	-0.0016836701764705883	9.685499999999994E-4	-1.3520081314878895E-4	4.672006920415198E-6
109.31909	1758.6382	9885.0	0.061369848	0.23441087	0.0027642776875	-6.60193750000003E-5	2.779967414981618E-4	-6.466058593749998E-5
110.28455	1761.2845	9902.0	0.098656066	0.20519517	0.002193306941176471	-0.0017185705882352932	-3.358651448961936E-5	-9.72088948961937E-5
112.249626	1765.4993	9919.0	0.13624	0.19820838	0.0022108196470588233	-4.1098764705882473E-4	1.030159169550146E-6	7.691664359861579E-5
114.17922	1768.3584	9935.0	0.14970256	0.18054985	8.414100000000008E-4	-0.0011036581249999986	-8.558810294117641E-5	-4.329190487132337E-5
117.24317	1772.2432	9952.0	0.16558917	0.20024197	9.34506470588235E-4	0.001158359999999999	5.476262975778486E-6	1.330598897058822E-4
119.06579	1775.1316	9969.0	0.16374807	0.19946292	-1.0830000000000072E-4	-4.582647058823549E-5	-6.134155709342564E-5	-7.083449826989615E-5
121.97477	1778.9496	9985.0	0.18246025	0.21411924	0.0011695112499999997	9.1602E-4	7.986320312500002E-5	6.011540441176472E-5
125.76181	1781.7618	10001.0	0.20097315	0.195186	0.00115705625	-0.0011833274999999994	-7.784374999999849E-7	-1.3120921874999996E-4
129.65482	1784.6548	10018.0	0.23876983	0.17884374	0.0022233341176470587	-9.613094117647057E-4	6.272222750865052E-5	1.305988754325257E-5
132.5974	1787.5974	10034.0	0.23790775	0.16445082	-5.3879999999999206E-5	-8.995575000000002E-4	-1.4232588235294112E-4	3.859494485294093E-6
135.53651	1790.5365	10051.0	0.21227302	0.16192546	-0.0015079252941176467	-1.4855058823529436E-4	-8.55320761245675E-5	4.4176877162629754E-5
139.4362	1793.4362	10067.0	0.19463272	0.1673654	-0.0011025187499999999	3.3999625000000026E-4	2.533790900735293E-5	3.0534177389705914E-5
143.30734	1796.6536	10084.0	0.20961913	0.19309449	8.815535294117634E-4	0.0015134758823529418	1.1671013408304489E-4	6.90282136678201E-5
148.18623	1799.593	10101.0	0.27115655	0.19352977	0.003619848235294118	2.5604705882351903E-5	1.6107615916955028E-4	-8.75218339100347E-5
153.05501	1802.5276	10117.0	0.32270354	0.18644856	0.003221686875000001	-4.4257562499999854E-4	-2.4885085018382325E-5	-2.9261270680146903E-5
158.49165	1805.9944	10134.0	0.3414366	0.1863186	0.0011019447058823512	-7.644705882353664E-6	-1.2469071583044998E-4	2.558417171280264E-5
164.41367	1807.4712	10151.0	0.36394054	0.1499151	0.0013237611764705883	-0.002141382352941177	1.3048027681661006E-5	-1.2551397923875432E-4
169.04944	1809.3499	10167.0	0.34622353	0.11149696	-0.0011073131249999986	-0.0024011337499999993	-1.5194214384191168E-4	-1.6234462316176397E-5
173.62589	1811.313	10184.0	0.31454524	0.089097485	-0.0018634288235294116	-0.0013176161764705883	-4.4477394031141945E-5	6.373632785467124E-5
179.72345	1814.2412	10201.0	0.31572443	0.11722191	6.936411764705862E-5	0.0016543779411764704	1.1369370242214531E-4	1.7482318339100345E-4
184.42369	1817.4236	10218.0	0.30762178	0.16319335	-4.766264705882346E-4	0.0027042023529411756	-3.2117093425605486E-5	6.175437716262972E-5
189.30592	1819.1531	10233.0	0.3035854	0.17518185	-2.690920000000004E-4	7.992333333333342E-4	1.383563137254895E-5	-1.2699793464052275E-4
195.12408	1822.0413	10250.0	0.31524998	0.16863126	6.861517647058812E-4	-3.853288235294115E-4	5.619080968858127E-5	-6.968012687427916E-5
201.08778	1824.0586	10267.0	0.33960754	0.13197638	0.0014327976470588236	-0.002156169411764706	4.392034602076132E-5	-1.0416709342560556E-4
208.87436	1825.9685	10283.0	0.40395233	0.114442885	0.0040215493750000025	-0.0010958434375000006	1.6179698299632368E-4	6.627037339154408E-5
215.66484	1828.8325	10299.0	0.4712883	0.122254245	0.004208498124999998	4.882100000000002E-4	1.1684296874999714E-5	9.900333984375005E-5
222.22626	1831.613	10316.0	0.46408173	0.15961583	-4.2391588235293927E-4	0.0021977402941176466	-2.724949416089963E-4	1.0056060553633214E-4
229.41098	1834.8037	10334.0	0.44859657	0.20192786	-8.602866666666696E-4	0.0023506683333333334	-2.4242821350762796E-5	8.496002178649266E-6
236.94759	1837.7368	10350.0	0.439678	0.21627553	-5.574106249999974E-4	8.967293750000004E-4	1.892975260416701E-5	-9.087118489583331E-5
243.64229	1840.321	10366.0	0.42570263	0.18901846	-8.734606249999992E-4	-0.0017035668749999996	-1.975312500000011E-5	-1.62518515625E-4
251.45963	1843.2297	10385.0	0.45182282	0.16131958	0.0013747468421052625	-0.0014578357894736848	1.1832670879501379E-4	1.2933215027700784E-5
258.66006	1846.1067	10400.0	0.459777	0.16038035	5.302786666666651E-4	-6.261533333333235E-5	-5.629787836257316E-5	9.301469707602349E-5
265.02344	1850.0117	10416.0	0.42057192	0.1954987	-0.0024503175	0.0021948968749999995	-1.8628726041666657E-4	1.4109451302083325E-4
272.82126	1853.9106	10433.0	0.42026958	0.24055545	-1.7784705882353648E-5	0.00265039705882353	1.4309016435986156E-4	2.679412846020767E-5
279.57797	1856.7891	10451.0	0.42249256	0.23127405	1.2349888888889117E-4	-5.156333333333331E-4	7.84908859840249E-6	-1.7589057734204792E-4
287.28616	1859.3215	10467.0	0.4350094	0.19922341	7.823024999999983E-4	-0.002003165000000001	4.11752256944442E-5	-9.297072916666676E-5
293.9207	1862.3069	10483.0	0.4447022	0.16582243	6.058000000000001E-4	-0.00208756125	-1.1031406249999891E-5	-5.274765624999913E-6
301.9815	1865.4907	10499.0	0.44750097	0.14688635	1.7492312500000037E-4	-0.0011835049999999996	-2.6929804687499982E-5	5.650351562500001E-5
309.51266	1868.2563	10517.0	0.4577094	0.16016985	5.671349999999994E-4	7.379722222222224E-4	2.178954861111106E-5	1.0674873456790122E-4
316.35983	1871.1799	10532.0	0.4490993	0.17318322	-5.740066666666672E-4	8.675579999999997E-4	-7.607611111111112E-5	8.639051851851819E-6
323.968	1872.992	10549.0	0.44667956	0.16293208	-1.4233764705882373E-4	-6.030082352941171E-4	2.539229527104962E-5	-8.650389619377157E-5
330.87006	1875.9675	10567.0	0.43411335	0.15257084	-6.981227777777759E-4	-5.756244444444441E-4	-3.087695170660845E-5	1.5213217138707245E-6
338.62848	1877.9072	10582.0	0.4325081	0.12977508	-1.0701666666666684E-4	-0.001519717333333335	3.940707407407394E-5	-6.293952592592606E-5
345.46625	1879.8665	10599.0	0.43985337	0.113056526	4.320747058823538E-4	-9.834443529411754E-4	3.1711257208765925E-5	3.1545469434832915E-5
353.164	1881.791	10615.0	0.44322816	0.10173653	2.1092437499999755E-4	-7.074997499999999E-4	-1.3821895680147267E-5	1.7246537683823467E-5
360.9526	1883.738	10631.0	0.46246073	0.10189146	0.0012020356250000003	9.683124999999848E-6	6.194445312500017E-5	4.4823929687499986E-5
368.06485	1886.3765	10648.0	0.46806535	0.11214693	3.2968352941176496E-4	6.032629411764708E-4	-5.1314829152249136E-5	3.491645977508652E-5
375.5625	1888.6406	10664.0	0.4497304	0.1514656	-0.001145934375000001	0.002457416875	-9.222611902573537E-5	1.1588462086397058E-4
383.95636	1891.5913	10681.0	0.4635524	0.17403929	8.130588235294118E-4	0.0013278641176470592	1.1523489403114194E-4	-6.644427984429063E-5
391.61874	1894.5396	10698.0	0.48516008	0.192078	0.001271040000000001	0.0010611005882352933	2.6940069204152306E-5	-1.569197231833917E-5
398.8311	1896.9155	10714.0	0.47237712	0.17553706	-7.989350000000006E-4	-0.0010338087500000002	-1.293734375000001E-4	-1.3093183363970586E-4
406.53973	1899.385	10731.0	0.46103957	0.15865915	-6.669147058823514E-4	-9.928182352941174E-4	7.765899653979367E-6	2.4112067474048715E-6
415.85028	1902.3701	10748.0	0.479114	0.16611946	0.0010632017647058808	4.388417647058822E-4	1.0177155709342543E-4	8.421529411764703E-5
422.14987	1904.2874	10764.0	0.46367	0.13646917	-9.652499999999974E-4	-0.0018531431249999997	-1.2677823529411739E-4	-1.4324905560661761E-4
429.86664	1906.2166	10781.0	0.47069222	0.114939116	4.130717647058805E-4	-0.0012664737647058828	8.107775086505164E-5	3.4509962370242176E-5
436.7237	1909.3618	10798.0	0.42539757	0.12616159	-0.0026643911764705876	6.601455294117644E-4	-1.8102723183390987E-4	1.1333054671280277E-4
444.48856	1912.2444	10814.0	0.42344606	0.15914227	-1.2196937499999935E-4	0.0020612925000000008	1.5890136259191177E-4	8.757168566176477E-5
452.32834	1915.1641	10831.0	0.45612007	0.19411267	0.0019220005882352926	0.0020570823529411754	1.2023352724913483E-4	-2.4765570934266695E-7
459.16006	1917.04	10847.0	0.45885363	0.18114251	1.7084750000000148E-4	-8.106349999999988E-4	-1.094470680147057E-4	-1.792323345588234E-4
464.79694	1918.9324	10864.0	0.404683	0.13631243	-0.0031865076470588235	-0.0026370635294117642	-1.9749147923875442E-4	-1.0743697231833914E-4
471.68887	1920.8962	10880.0	0.36350375	0.09138501	-0.002573703125	-0.0028079637500000006	3.830028262867647E-5	-1.0681263786764772E-5
476.457	1922.8191	10897.0	0.3090772	0.088138	-0.0032015617647058836	-1.9100058823529463E-4	-3.693286115916962E-5	1.5393900951557094E-4
481.26254	1924.0	10914.0	0.26984245	0.08948147	-0.0023079264705882343	7.902764705882349E-5	5.256678200692055E-5	1.588401384083048E-5
486.2113	1925.737	10930.0	0.25172532	0.082873404	-0.0011323206250000023	-4.1300412499999974E-4	7.34753653492645E-5	-3.075198575367645E-5
490.36295	1926.6814	10947.0	0.2428898	0.062226515	-5.197364705882344E-4	-0.001214522882352941	3.603436202422164E-5	-4.714816219723183E-5
494.25925	1927.6296	10963.0	0.22046235	0.044150047	-0.0014017156249999992	-0.0011297792500000003	-5.51236971507353E-5	5.296477022058787E-6
497.55576	1928.5557	10979.0	0.21282378	0.039956383	-4.774106250000007E-4	-2.62104E-4	5.776906249999991E-5	5.422970312500002E-5
499.4762	1929.0	10996.0	0.13910359	0.037430204	-0.004336481764705882	-1.4859876470588214E-4	-2.2700418468858124E-4	6.676778546712814E-6
498.0	1930.0	11029.0	-0.040825225	0.032008987	-0.005452388333333333	-1.64279303030303E-4	-3.381535056446822E-5	-4.7516782801275335E-7
498.0	1930.0	11030.0	-0.040825225	0.032008987	0.0	0.0	0.005452388333333333	1.64279303030303E-4
