# Supplementary material for: Finger drawing on smartphone screens enables early Parkinson’s disease detection through hybrid 1D-CNN and BiGRU deep learning architecture
Source: PLoS One. 2025 Jul 14;20(7):e0327733. doi: 10.1371/journal.pone.0327733 (PMC12258557; doi:10.1371/journal.pone.0327733)
Supplement: S2 File — (ZIP) [file pone.0327733.s002.zip › Dataset/Wavy/healthy/055_HC_WAVE_R.txt]

543.0	150.0	0.0	0.0	0.0	0.0	0.0	0.0	0.0
545.13605	152.06802	128.0	0.23813592	0.11767415	0.001860436875	9.19329296875E-4	1.45346630859375E-5	7.182260131835938E-6
551.91113	153.97778	144.0	0.528911	0.11666539	0.0181734425	-6.304750000000071E-5	0.0010195628515625	-6.139854980468755E-5
561.8241	155.96481	162.0	0.7156822	0.12260684	0.01037617777777778	3.300805555555556E-4	-4.3318137345679005E-4	2.184044753086424E-5
572.5472	156.0	177.0	0.7788909	0.024480134	0.004213913333333334	-0.0065417804	-4.1081762962962975E-4	-4.581240637037037E-4
583.0642	157.0	194.0	0.77884454	0.00951385	-2.7270588235307677E-6	-8.803696470588235E-4	-2.4803767012687434E-4	3.3302416193771624E-4
593.0326	157.80652	211.0	0.73627186	6.968296E-4	-0.002504275294117649	-5.186482588235295E-4	-1.4714989619377166E-4	2.1277728719723178E-5
603.74164	158.74832	227.0	0.67238426	0.01587612	-0.003992975000000003	9.4870565E-4	-9.304373161764712E-5	9.170961930147059E-5
613.93524	160.65588	244.0	0.61752826	0.07047442	-0.003226823529411759	0.0032116647058823525	4.506773356401434E-5	1.3311523858131486E-4
628.05743	163.63217	260.0	0.6941611	0.15770268	0.004789552499999995	0.005451766250000001	5.010235018382347E-4	1.4000634650735303E-4
642.5697	167.14243	277.0	0.8540138	0.21654378	0.009403100000000005	0.003461241176470587	2.7138514705882407E-4	-1.1708971020761257E-4
655.9794	171.99313	293.0	0.94501674	0.29796675	0.0056876837499999985	0.005088935625000001	-2.3221351562500037E-4	1.0173090303308835E-4
666.2497	175.89987	311.0	0.8548541	0.32705078	-0.005009035555555559	0.0016157794444444434	-5.942621836419753E-4	-1.929531211419754E-4
679.3063	180.9884	327.0	0.73226506	0.32601735	-0.0076618149999999954	-6.458937500000012E-5	-1.6579871527777726E-4	-1.0502305121527772E-4
693.19824	185.94211	344.0	0.7007776	0.3207598	-0.0018522035294117661	-3.092676470588235E-4	3.417418512110723E-4	-1.4392839532871965E-5
708.88684	189.47171	360.0	0.8444429	0.2817751	0.00897908125	-0.002436543749999999	6.769552987132354E-4	-1.3295475643382347E-4
723.4703	194.42007	377.0	0.9678329	0.2753257	0.007258235294117647	-3.7937647058823495E-4	-1.0122623269896193E-4	1.2100983996539789E-4
736.16315	200.58157	394.0	0.92845	0.3165948	-0.002316641176470588	0.002427594117647059	-5.632280276816608E-4	1.651159169550173E-4
748.587	205.25156	410.0	0.77485186	0.3178787	-0.009599883750000003	8.024375000000028E-5	-4.5520266084558847E-4	-1.4670939797794118E-4
765.6003	211.2001	426.0	0.81281453	0.35267746	0.0023726668750000054	0.002174922499999999	7.482844140625005E-4	1.3091742187499992E-4
782.1096	217.0411	443.0	0.95086193	0.37065598	0.008120435294117642	0.00105756	3.381040246539786E-4	-6.572720588235289E-5
797.4663	222.77127	459.0	1.0667884	0.36453593	0.007245404375000007	-3.8250312499999925E-4	-5.468943244485219E-5	-9.000394531249995E-5
813.0941	231.4338	476.0	1.0518811	0.4240375	-8.769000000000105E-4	0.0035000923529411765	-4.777826102941187E-4	2.283879692906574E-4
830.30927	241.15463	493.0	0.9803043	0.5559442	-0.0042103999999999935	0.007759217647058823	-1.9608823529411665E-4	2.5053678200692036E-4
849.6279	253.57675	510.0	1.0464566	0.7255635	0.003891311764705879	0.009977605882352943	4.7657128027681604E-4	1.3049342560553646E-4
867.39996	266.97778	526.0	1.1680568	0.8830213	0.007600012500000003	0.009841112499999999	2.3179379595588274E-4	-8.530836397059008E-6
883.10535	279.82904	542.0	1.1385225	0.94370204	-0.001845893749999994	0.0037925462500000007	-5.903691406249998E-4	-3.780353906249999E-4
898.1286	292.53876	559.0	0.9882424	0.889632	-0.008840005882352949	-0.0031805905882352965	-4.1141836072664445E-4	-4.1018451989619393E-4
911.5	307.0	576.0	0.808754	0.86390203	-0.010558141176470588	-0.001513527647058823	-1.0106678200691995E-4	9.806252595155726E-5
922.91266	324.36902	592.0	0.65168285	0.9304144	-0.009816946874999996	0.004157023124999999	4.632464384191201E-5	3.544094232536764E-4
931.55023	337.71295	624.0	0.5269601	0.96926355	-0.0038975859375	0.0012140359375	1.8498002929687488E-4	-9.196834960937498E-5
936.7971	349.3285	632.0	0.33831707	0.8821501	-0.023580378750000006	-0.01088918124999999	-0.0024603491015625007	-0.0015129021484374988
940.30664	359.53308	643.0	0.14125091	0.67484605	-0.017915105454545454	-0.018845822727272733	5.150248450413228E-4	-7.233310433884311E-4
943.2426	370.21313	659.0	0.019215852	0.51845264	-0.007627191125	-0.009774588124999997	6.429946455965909E-4	5.66952162642046E-4
944.0	381.08032	675.0	-0.052370474	0.5268599	-0.004474145375	5.254537500000017E-4	1.9706535937499998E-4	6.437526171874999E-4
945.0	390.42725	692.0	-0.06293902	0.5581194	-6.216791764705881E-4	0.0018387941176470585	2.2661565873702424E-4	7.725531574394452E-5
942.9546	401.22717	709.0	-0.116984166	0.60426426	-0.003179126235294118	0.002714403529411762	-1.5043806228373706E-4	5.150643598615903E-5
940.99927	410.00183	725.0	-0.17804343	0.5674821	-0.003816204	-0.0022988850000000005	-3.9817360294117635E-5	-3.1333053308823513E-4
939.0291	416.91266	742.0	-0.22090134	0.48683488	-0.0025210535294117645	-0.004743954117647057	7.618532179930797E-5	-1.438275951557092E-4
935.21454	423.67816	758.0	-0.24741848	0.38479504	-0.0016573212499999997	-0.006377490000000003	5.3983267463235304E-5	-1.0209599264705913E-4
931.3285	429.50726	775.0	-0.27513117	0.2988158	-0.0016301582352941167	-0.005057602352941174	1.597824394463704E-6	7.764044982698993E-5
925.6752	434.32483	791.0	-0.32445288	0.23877908	-0.003082606875000001	-0.003752295000000001	-9.077803998161778E-5	8.158170955882332E-5
919.11536	439.44232	808.0	-0.4060115	0.24047479	-0.004797565882352943	9.97476470588229E-5	-1.0087994160899655E-4	2.265907439446367E-4
912.50446	444.2478	826.0	-0.4667735	0.25148535	-0.0033756666666666657	6.11697777777778E-4	7.899440087145983E-5	2.8441673928830836E-5
906.5	448.0	841.0	-0.47098267	0.23674308	-2.806113333333323E-4	-9.82818E-4	2.0633702222222223E-4	-1.0630105185185187E-4
899.34717	452.10187	858.0	-0.4551554	0.22115153	9.310158823529415E-4	-9.17149999999999E-4	7.12721891580161E-5	3.862823529411832E-6
892.02814	455.9859	875.0	-0.42825434	0.20641457	0.0015824152941176456	-8.668800000000013E-4	3.8317612456747304E-5	2.9570588235292743E-6
885.6443	459.9038	891.0	-0.41959137	0.2033301	5.414356249999995E-4	-1.9277937499999863E-4	-6.506122931985288E-5	4.213128906250017E-5
878.6378	465.02167	907.0	-0.41790146	0.24755833	1.0561937500000104E-4	0.0027642643749999987	-2.7238515624999904E-5	1.8481523437499983E-4
870.68365	469.7898	924.0	-0.4411672	0.2963455	-0.0013685729411764694	0.002869833529411764	-8.671719506920415E-5	6.209950259515606E-6
860.54987	474.7251	941.0	-0.53191155	0.32025576	-0.005337902941176472	0.001406485882352942	-2.3349000000000015E-4	-8.607927335640129E-5
848.8796	479.56018	957.0	-0.6863783	0.32316074	-0.009654171874999999	1.815612500000001E-4	-2.6976680836397044E-4	-7.655778952205887E-5
836.1944	484.26855	974.0	-0.8405051	0.31460866	-0.009066282352941176	-5.030635294117657E-4	3.4581736591695455E-5	-4.027204584775093E-5
824.82404	489.088	990.0	-0.84545636	0.29134622	-3.094537500000008E-4	-0.0014539024999999997	5.473017876838235E-4	-5.9427435661764624E-5
814.06525	492.97827	1007.0	-0.76925075	0.2694061	0.004482682941176473	-0.0012905952941176474	2.818903935986161E-4	9.606306228373665E-6
803.346	496.88464	1024.0	-0.6471578	0.22984605	0.007181938235294116	-0.0023270617647058816	1.587797231833908E-4	-6.096861591695495E-5
788.80884	500.7978	1040.0	-0.68977034	0.21096313	-0.002663283750000002	-0.0011801824999999998	-6.153263740808824E-4	7.167995404411761E-5
773.3846	504.8269	1057.0	-0.8678482	0.22745836	-0.010475168235294112	9.703076470588235E-4	-4.595226167820065E-4	1.264994204152249E-4
759.5113	508.7481	1073.0	-0.9982114	0.23316365	-0.0081477	3.565806250000001E-4	1.4546676470588197E-4	-3.835793887867646E-5
747.5869	512.471	1090.0	-0.9250822	0.22724734	0.004301717647058824	-3.4801823529411813E-4	7.323186851211073E-4	-4.144699178200695E-5
733.5934	517.02747	1107.0	-0.8072416	0.23023456	0.0069317999999999975	1.757188235294125E-4	1.5471072664359844E-4	3.0808062283737094E-5
717.3606	521.2532	1124.0	-0.80103105	0.2551006	3.6532647058823745E-4	0.001462708235294118	-3.8626314878892706E-4	7.570525951557092E-5
701.13464	526.62177	1140.0	-0.9428881	0.29498973	-0.008866065625000003	0.0024930706249999997	-5.76962005974265E-4	6.43976493566176E-5
685.17773	532.43335	1157.0	-1.0643647	0.34875175	-0.007145682352941179	0.0031624717647058837	1.0119901600346019E-4	3.937653762975788E-5
669.5827	535.8543	1174.0	-1.0468185	0.3167095	0.0010321294117647034	-0.0018848382352941206	4.810477508650519E-4	-2.9690058823529436E-4
653.3556	542.2148	1190.0	-0.96923584	0.3213063	0.0048489162500000085	2.8730000000000075E-4	2.3854917738970656E-4	1.357586397058826E-4
637.47577	546.84143	1206.0	-0.9463468	0.3105766	0.0014305649999999948	-6.706062500000005E-4	-2.1364695312500086E-4	-5.986914062500008E-5
619.8874	551.7042	1224.0	-1.0176938	0.29185373	-0.003963722222222219	-0.0010401594444444445	-2.996826234567897E-4	-2.053073302469133E-5
605.3729	556.4068	1240.0	-0.99520946	0.303355	0.0014052712499999995	7.188293750000005E-4	3.3556209201388867E-4	1.0993680121527781E-4
590.78766	561.4546	1256.0	-0.9172412	0.29325032	0.004873016250000001	-6.315424999999986E-4	2.1673406250000008E-4	-8.439824218749994E-5
574.3328	566.1668	1273.0	-0.90100557	0.28443727	9.550370588235262E-4	-5.184147058823523E-4	-2.3046936418685143E-4	6.654576124567429E-6
557.184	571.93866	1289.0	-0.95037794	0.3135794	-0.0030857731249999965	0.0018213831249999993	-2.525506364889702E-4	1.4623736443014696E-4
541.2393	579.8803	1306.0	-1.0190469	0.39239314	-0.004039350588235294	0.004636102352941174	-5.609279195501753E-5	1.6557171929065735E-4
523.058	588.471	1323.0	-1.0738373	0.51027864	-0.0032229647058823604	0.00693444117647059	4.8022698961937295E-5	1.351964013840833E-4
502.44876	598.3415	1339.0	-1.1535316	0.620975	-0.004980893749999993	0.006918522500000003	-1.0987056525735202E-4	-9.949172794116996E-7
483.98526	609.6765	1356.0	-1.2321149	0.7249216	-0.0046225470588235305	0.006114505882352941	2.1079217128027193E-5	-4.7295095155709545E-5
466.39218	619.671	1372.0	-1.2018507	0.73510003	0.0018915124999999977	6.361518749999975E-4	4.071287224264705E-4	-3.4239712545955896E-4
447.71176	628.49347	1389.0	-1.1440094	0.6567846	0.003402429411764705	-0.004606789999999998	8.887746539792396E-5	-3.0840834558823504E-4
428.3941	636.4915	1405.0	-1.0948855	0.5433382	0.003070243750000007	-0.007090400000000004	-2.0761603860293637E-5	-1.5522562500000037E-4
412.4373	643.711	1422.0	-1.0492647	0.4257761	0.0026835764705882364	-0.006915417647058823	-2.2745134083045322E-5	1.0293079584775315E-5
396.85703	652.0715	1439.0	-0.9898414	0.38854262	0.003495488235294115	-0.002190204705882352	4.7759515570934044E-5	2.7795370242214535E-4
380.3393	659.8304	1455.0	-0.9116593	0.42859277	0.004886381250000002	0.0025031343750000004	8.693081341911793E-5	2.93333692555147E-4
365.0124	668.86725	1472.0	-0.86873347	0.48796648	0.0025250488235294085	0.0034925711764705863	-1.3890190743944667E-4	5.82021647923874E-5
350.76584	676.2767	1489.0	-0.8604525	0.50835145	4.871158823529444E-4	0.0011991158823529446	-1.1987840830449788E-4	-1.3490913494809657E-4
338.51422	685.23816	1505.0	-0.804879	0.5180787	0.0034733437499999964	6.079531249999978E-4	1.8663924172794075E-4	-3.694767233455917E-5
326.55908	692.82336	1522.0	-0.67406684	0.49443895	0.007694832941176475	-0.0013905735294117655	2.4832289359861637E-4	-1.1756039143598606E-4
313.8648	701.6487	1538.0	-0.6408541	0.51226586	0.0020757962499999977	0.0011141818749999984	-3.511897931985298E-4	1.5654721277573523E-4
299.6761	710.2314	1555.0	-0.7464145	0.5151888	-0.006209435294117647	1.7193764705882592E-4	-4.873665614186849E-4	-5.542613105536308E-5
285.84955	721.12537	1571.0	-0.8530025	0.59717304	-0.006661750000000001	0.005124015000000003	-2.8269669117647123E-5	3.095048345588235E-4
272.23834	733.7219	1588.0	-0.90395325	0.69668686	-0.0029971029411764733	0.005853754117647057	2.155674740484428E-4	4.292583044982674E-5
259.88202	746.118	1605.0	-0.8121033	0.8131351	0.005402938235294121	0.0068498964705882345	4.941200692041526E-4	5.859660899653984E-5
246.91924	759.08075	1621.0	-0.7354635	0.86117506	0.004789987499999995	0.0030024974999999995	-3.830942095588288E-5	-2.4046243566176468E-4
234.44502	772.3142	1638.0	-0.7259973	0.86266536	5.568352941176524E-4	8.766470588235621E-5	-2.4900895328719663E-4	-1.7146075259515548E-4
222.60474	785.86035	1654.0	-0.7150826	0.8384411	6.821687499999965E-4	-0.0015140162499999998	7.833340992646504E-6	-1.0010505974264725E-4
212.62091	799.7307	1671.0	-0.66416204	0.84780645	0.0029953270588235297	5.50902941176467E-4	1.3606813581314902E-4	1.2146583477508627E-4
205.09465	811.81067	1688.0	-0.532184	0.82463646	0.00776341411764706	-0.0013629405882352925	2.804757093425606E-4	-1.125790311418682E-4
199.29356	823.41284	1704.0	-0.34015837	0.74057496	0.012001601875	-0.005253843750000001	2.6488673483455875E-4	-2.4318144761029426E-4
195.00969	832.9806	1721.0	-0.19369166	0.631046	0.008615688823529411	-0.006442880000000001	-1.9917135596885817E-4	-6.99433088235294E-5
189.62099	842.29834	1738.0	-0.13822053	0.50439763	0.0032630076470588224	-0.007449904117647056	-3.14863598615917E-4	-5.923671280276798E-5
186.21089	851.9728	1755.0	-0.14961235	0.47951913	-6.701070588235292E-4	-0.0014634411764705897	-2.313596885813148E-4	3.521448788927333E-4
183.64497	860.42017	1771.0	-0.15275511	0.48663673	-1.9642249999999965E-4	4.448500000000001E-4	2.96052849264706E-5	1.1926819852941186E-4
183.0	869.0216	1787.0	-0.07544942	0.4916762	0.004831605625	3.149668749999994E-4	3.1425175781249996E-4	-8.117695312500044E-6
184.0	876.6366	1804.0	0.06284835	0.48116237	0.00813516294117647	-6.184605882352942E-4	1.9432690095155705E-4	-5.490749783737021E-5
187.12648	884.50586	1821.0	0.22196859	0.42882672	0.009360014117647059	-0.003078567647058824	7.205006920415229E-5	-1.4471217993079587E-4
190.11464	892.4586	1837.0	0.29017788	0.42837524	0.004263080625	-2.8217500000000256E-5	-3.1855834329044114E-4	1.9064688419117648E-4
193.96126	897.9419	1854.0	0.31731355	0.3935129	0.0015962158823529411	-0.0020507258823529405	-1.5687439662629758E-4	-1.1897108131487883E-4
197.96277	902.9442	1870.0	0.30159038	0.31179512	-9.826981250000005E-4	-0.005107361250000001	-1.6118212545955887E-4	-1.910397104779413E-4
204.6897	906.84485	1887.0	0.34175134	0.22759637	0.002362409411764707	-0.004952867647058823	1.9677103157439456E-4	9.087858996539895E-6
212.43701	912.57776	1904.0	0.45609388	0.19983989	0.006726031764705882	-0.0016327341176470588	2.5668366782006916E-4	1.9530197231833906E-4
221.16959	916.66785	1920.0	0.5736889	0.23537475	0.007349688749999996	0.00222092875	3.897856158088212E-5	2.408539292279412E-4
232.46234	922.2312	1936.0	0.6914754	0.2885191	0.007361656250000001	0.0033215218749999987	7.479687500003013E-7	6.878707031249991E-5
244.09668	926.3656	1954.0	0.78790647	0.29721195	0.00535728166666667	4.8293611111111277E-4	-1.1135414351851839E-4	-1.576992091049381E-4
255.93156	931.31055	1970.0	0.8122712	0.2895585	0.0015227956249999966	-4.783406250000004E-4	-2.3965537760416709E-4	-6.007979600694457E-5
265.96838	935.1874	1986.0	0.77252364	0.25300744	-0.002484222500000001	-0.0022844412500000015	-2.5043863281249985E-4	-1.1288128906250007E-4
277.0	940.5	2003.0	0.68718034	0.2699836	-0.005020194117647059	9.985976470588246E-4	-1.4917480103806223E-4	1.931199351211074E-4
292.8229	944.9557	2020.0	0.7509697	0.2757486	0.003752315294117648	3.391176470588247E-4	5.160299653979239E-4	-3.8792941176470585E-5
308.2511	950.2191	2036.0	0.9135349	0.3023453	0.010160325000000005	0.0016622937499999983	4.005006066176473E-4	8.269850643382334E-5
323.86093	952.35767	2053.0	1.0395957	0.2396917	0.007415341176470587	-0.00368550588235294	-1.6146963667820104E-4	-3.145764489619375E-4
341.99966	955.2999	2069.0	1.1271764	0.17012303	0.005473793749999997	-0.004348041875	-1.2134671415441186E-4	-4.140849954044126E-5
360.80417	959.36084	2087.0	1.1701597	0.14363481	0.0023879611111111082	-0.0014715677777777782	-1.714351466049383E-4	1.5980411651234566E-4
380.66803	963.1853	2103.0	1.251455	0.2016028	0.005080956250000004	0.003622999375	1.68312196180556E-4	3.184104470486111E-4
396.92725	968.2318	2119.0	1.1917729	0.26173678	-0.0037301312500000045	0.0037583737500000002	-5.506929687500006E-4	8.460898437500025E-6
418.9032	973.2258	2136.0	1.1922505	0.32170272	2.809411764706994E-5	0.003527408235294117	2.210720804498279E-4	-1.3586206747404883E-5
440.4077	978.1112	2152.0	1.2507244	0.32087472	0.003654618749999991	-5.174999999999971E-5	2.2665778952205758E-4	-2.236973897058823E-4
459.60742	981.9215	2170.0	1.2899823	0.2933086	0.002180994444444442	-0.0015314511111111126	-8.186801697530828E-5	-8.220561728395071E-5
480.73865	986.656	2186.0	1.309832	0.26948473	0.001240606250000012	-0.001488991874999998	-5.877426215277688E-5	2.6537022569446563E-6
501.11218	993.3135	2202.0	1.2690636	0.3053553	-0.0025480250000000093	0.0022419106249999994	-2.3678945312500133E-4	2.3318140624999984E-4
520.9253	1000.17017	2219.0	1.1932392	0.39693496	-0.004460258823529406	0.0053870388235294124	-1.1248434256055275E-4	1.8500754108996548E-4
541.9089	1006.9696	2235.0	1.217172	0.47071025	0.0014957999999999916	0.004610955625	3.7225367647058735E-4	-4.8505199908088303E-5
566.15155	1015.5198	2252.0	1.3264099	0.525652	0.0064257588235294184	0.0032318676470588243	2.8999757785467216E-4	-8.112282223183383E-5
589.6898	1023.56323	2269.0	1.4427235	0.5413093	0.006841976470588236	9.210176470588226E-4	2.448339100345988E-5	-1.3593235294117657E-4
612.0	1032.5	2285.0	1.5171562	0.5573363	0.004652043750000001	0.0010016875000000008	-1.368707950367647E-4	5.0418658088236375E-6
638.1925	1040.5802	2303.0	1.5576621	0.5509055	0.002250327777777771	-3.572666666666644E-4	-1.3342866512345723E-4	-7.549745370370362E-5
659.91034	1048.7855	2318.0	1.4555762	0.526678	-0.006805726666666656	-0.0016151666666666712	-6.037369629629618E-4	-8.386000000000046E-5
680.1472	1056.508	2335.0	1.2883365	0.47889495	-0.009837629411764711	-0.0028107676470588232	-1.7834722029988563E-4	-7.032946943483247E-5
701.6334	1064.3213	2351.0	1.2150828	0.46249732	-0.004578356249999999	-0.0010248518749999998	3.2870457261029455E-4	1.1161973575367647E-4
721.6418	1074.2008	2368.0	1.149861	0.5047171	-0.003836576470588235	0.0024835164705882375	4.363410467128021E-5	2.0637460856401396E-4
738.5259	1083.8477	2385.0	1.0869632	0.5818674	-0.0036998705882352943	0.0045382529411764705	8.041522491349453E-6	1.2086685121107253E-4
756.0196	1093.6797	2402.0	1.0226665	0.6233616	-0.0037821588235294173	0.0024408352941176427	-4.8404844290660565E-6	-1.2337750865051928E-4
773.7697	1104.5132	2418.0	0.9702047	0.6645041	-0.0032788624999999932	0.002571406250000005	3.1456020220589E-5	8.16068474264765E-6
787.86926	1113.9066	2434.0	0.89815533	0.6530007	-0.004503085625	-7.189625000000033E-4	-7.651394531250043E-5	-2.0564804687500052E-4
802.07275	1123.0485	2451.0	0.8286451	0.59496504	-0.00408883705882353	-0.003413862352941179	2.4367562716262952E-5	-1.5852352076124564E-4
815.5065	1133.6475	2467.0	0.7526071	0.5900731	-0.004752375000000003	-3.057462499999955E-4	-4.1471121323529575E-5	1.9425725643382397E-4
829.03625	1144.3116	2485.0	0.70353156	0.60335445	-0.0027264188888888904	7.378527777777761E-4	1.125531172839507E-4	5.7977723765431747E-5
842.7371	1156.9176	2501.0	0.743256	0.69059014	0.002482777500000005	0.0054522306249999986	3.25574774305556E-4	2.946486154513889E-4
854.6145	1167.6145	2518.0	0.7655294	0.7420401	0.0013101999999999999	0.0030264682352941184	-6.897514705882384E-5	-1.4269190527681647E-4
863.7611	1177.4513	2534.0	0.6593153	0.6960297	-0.006638381249999999	-0.0028756500000000004	-4.967863281249999E-4	-3.6888238970588243E-4
872.6407	1185.6406	2550.0	0.514432	0.56935626	-0.009055206250000003	-0.007917090000000002	-1.5105156250000027E-4	-3.150900000000001E-4
880.3653	1193.9565	2567.0	0.39046398	0.45016903	-0.007292236470588236	-0.00701101352941176	1.0370410467128044E-4	5.329861591695539E-5
886.56714	1202.0895	2585.0	0.31546476	0.4044362	-0.004166623333333332	-0.002540712777777778	1.736451742919391E-4	2.4835004175744347E-4
892.37634	1211.2938	2600.0	0.28591892	0.45572463	-0.001969722666666666	0.0034192286666666666	1.4646004444444439E-4	3.9732942962962965E-4
898.17145	1218.5619	2617.0	0.2778754	0.47968015	-4.731482352941192E-4	0.0014091482352941182	8.803379008073805E-5	-1.1824002537485579E-4
901.5819	1227.4548	2634.0	0.21706884	0.504209	-0.0035768564705882344	0.0014428735294117641	-1.8257107266435972E-4	1.9838408304497585E-6
903.2675	1236.3376	2651.0	0.12736136	0.5165287	-0.005276910588235295	7.246882352941138E-4	-1.0000318339100355E-4	-4.224619377162649E-5
904.0	1246.0452	2667.0	0.024084762	0.56898725	-0.006454787375000001	0.0032786593750000065	-7.361729917279412E-5	1.596231962316183E-4
902.80786	1253.7686	2683.0	-0.10361077	0.55337787	-0.00798097075	-9.755862500000004E-4	-9.538646093749996E-5	-2.6589035156250043E-4
899.72516	1262.687	2700.0	-0.21943772	0.53342295	-0.00681335	-0.0011738188235294175	6.868357352941175E-5	-1.1660739619377478E-5
895.86536	1271.3367	2717.0	-0.30749398	0.5025742	-0.00517978	-0.0018146323529411753	9.609235294117648E-5	-3.769491349480928E-5
892.07654	1280.8087	2733.0	-0.35653704	0.52683294	-0.0030651912500000017	0.0015161712500000035	1.321617968749999E-4	2.081752251838237E-4
887.18	1290.55	2749.0	-0.36382648	0.5882235	-4.555899999999988E-4	0.003836909999999999	1.6310007812500018E-4	1.450461718749997E-4
882.3383	1299.4362	2766.0	-0.33475217	0.5993085	0.0017102535294117643	6.520588235294125E-4	1.2740256055363314E-4	-1.8734418685121095E-4
879.1948	1307.2207	2783.0	-0.28854838	0.5349514	0.002717870000000001	-0.0037857117647058856	5.9271557093425694E-5	-2.6104532871972343E-4
874.4337	1314.3494	2800.0	-0.257247	0.45378658	0.001841257647058823	-0.004774401176470587	-5.156543252595166E-5	-5.8158200692041234E-5
869.83704	1321.163	2816.0	-0.24695	0.37837517	6.435625E-4	-0.004713213125000001	-7.485594669117643E-5	3.824253216911614E-6
865.05023	1326.9498	2832.0	-0.2657721	0.32468197	-0.0011763812500000005	-0.0033558249999999998	-1.1374648437500003E-4	8.483675781250006E-5
859.1665	1332.8335	2849.0	-0.32707542	0.30269918	-0.0036060776470588233	-0.0012931052941176455	-1.429233174740484E-4	1.2133645328719732E-4
851.8325	1338.6256	2866.0	-0.41549903	0.30585954	-0.005201388823529411	1.8590352941176314E-4	-9.384183391003456E-5	8.700051903114169E-5
844.0244	1343.9878	2883.0	-0.4838638	0.31249604	-0.00402145705882353	3.9038235294117584E-4	6.94077508650518E-5	1.2028166089965453E-5
836.39856	1349.201	2899.0	-0.53522843	0.3021641	-0.003210289374999998	-6.45746249999999E-4	5.069798023897077E-5	-6.475803768382342E-5
829.7415	1353.6293	2916.0	-0.4998077	0.28625098	0.002083572352941174	-9.360658823529414E-4	3.11403631055363E-4	-1.7077625432526023E-5
823.1624	1358.5583	2932.0	-0.43449622	0.26778567	0.004081967500000002	-0.0011540818750000008	1.2489969669117677E-4	-1.3625999540441212E-5
816.01245	1363.4938	2949.0	-0.38831285	0.27064353	0.002716668823529412	1.6810941176470854E-4	-8.031168685121119E-5	7.77759580449829E-5
809.52747	1368.3151	2965.0	-0.38899696	0.28058127	-4.275687500000097E-5	6.211087499999983E-4	-1.724641061580883E-4	2.831245863970561E-5
800.49335	1374.38	2982.0	-0.46272528	0.3123613	-0.004336960000000001	0.0018694135294117656	-2.526001838235294E-4	7.342969290657454E-5
789.57715	1379.2114	2999.0	-0.5861245	0.32377023	-0.007258777647058825	6.711135294117638E-4	-1.718716262975779E-4	-7.048823529411776E-5
779.1054	1384.9473	3015.0	-0.68939024	0.33626148	-0.00645410875	7.807031250000006E-4	5.0291806066176585E-5	6.849349724264801E-6
768.2552	1389.8469	3032.0	-0.74665	0.32781205	-0.003368221176470588	-4.970252941176459E-4	1.8152279844290656E-4	-7.51604952422145E-5
757.6011	1393.7595	3048.0	-0.7351288	0.2843521	7.200750000000006E-4	-0.0027162468750000016	2.5551851102941176E-4	-1.3870134880514723E-4
746.93066	1397.8138	3065.0	-0.6751533	0.24152488	0.003527970588235298	-0.0025192482352941175	1.651703287197234E-4	1.158815527681671E-5
735.48004	1403.26	3082.0	-0.6523154	0.23848954	0.0013434058823529392	-1.7854941176470573E-4	-1.2850380622837407E-4	1.376881660899654E-4
722.83496	1409.2136	3098.0	-0.7049693	0.3026516	-0.003290868750000002	0.004010128750000001	-2.8964216452205885E-4	2.617923851102942E-4
709.2149	1415.0508	3115.0	-0.79600537	0.37107906	-0.005355062941176472	0.004025144705882353	-1.2142318771626292E-4	8.832915224912787E-7
695.2553	1421.8723	3131.0	-0.8886539	0.43052337	-0.005790533124999997	0.003715269375	-2.721688648897033E-5	-1.9367208180147064E-5
681.0388	1429.2635	3148.0	-0.92037356	0.45766562	-0.0018658623529411787	0.0015966029411764694	2.3086298659169517E-4	-1.2462743728373712E-4
667.59814	1435.4579	3164.0	-0.8891528	0.4432346	0.0019512975000000043	-9.01938750000001E-4	2.3857249080882394E-4	-1.5615885569852939E-4
650.0283	1443.7651	3181.0	-0.93487495	0.467287	-0.002689538235294119	0.0014148470588235312	-2.7299033737024256E-4	1.3628151816609015E-4
632.4337	1452.7831	3199.0	-1.0389405	0.513627	-0.005781419444444448	0.002574444444444441	-1.7177117828612938E-4	6.442207697893942E-5
615.27527	1461.211	3214.0	-1.1325514	0.5541832	-0.00624072666666667	0.0027037466666666693	-3.062048148148149E-5	8.620148148148563E-6
597.9157	1467.9264	3232.0	-1.1458218	0.5097757	-7.372444444444391E-4	-0.00246708333333333	3.057490123456795E-4	-2.872683333333333E-4
576.81024	1474.7963	3247.0	-1.1963584	0.43819332	-0.0033691066666666695	-0.00477215866666667	-1.7545748148148206E-4	-1.5367168888888935E-4
556.4656	1483.1943	3265.0	-1.2561716	0.42118746	-0.0033229555555555563	-9.447699999999991E-4	2.5639506172840714E-6	2.1263270370370393E-4
537.7583	1492.1208	3281.0	-1.2697082	0.47968942	-8.460374999999937E-4	0.0036563724999999977	1.5480737847222266E-4	2.875714062499998E-4
519.3287	1499.8357	3297.0	-1.2237415	0.5293035	0.0028729187499999947	0.0031008800000000038	2.3243476562499928E-4	-3.4718281249999624E-5
498.89087	1507.676	3314.0	-1.1484303	0.5256141	0.004430070588235295	-2.1702352941176852E-4	9.159716695501767E-5	-1.9517079584775132E-4
479.93588	1516.5321	3330.0	-1.1212052	0.49623865	0.001701568750000007	-0.001835965624999998	-1.705313648897055E-4	-1.0118388097426435E-4
461.64014	1523.271	3347.0	-1.1501551	0.46399456	-0.0017029352941176584	-0.0018967111764705885	-2.0026494377162738E-4	-3.573267733564141E-6
443.19977	1530.3401	3363.0	-1.1189896	0.43325323	0.0019478437500000112	-0.0019213331250000007	2.2817369025735434E-4	-1.5388717830882621E-6
424.3775	1537.2075	3380.0	-1.0986104	0.40747195	0.0011987764705882248	-0.001516545882352939	-4.406278114186979E-5	2.381101427335657E-5
408.00095	1543.6663	3397.0	-1.0357858	0.36530825	0.00369556470588236	-0.002480217647058825	1.4686989619377267E-4	-5.66865743944639E-5
390.3285	1552.1509	3414.0	-1.0221916	0.39854348	7.996588235294118E-4	0.001955013529411765	-1.7034740484429107E-4	2.6089595155709357E-4
373.5	1561.5	3430.0	-1.0105013	0.5222221	7.306437499999957E-4	0.007729913750000001	-4.313442095588508E-6	3.609312637867648E-4
356.4717	1571.0188	3446.0	-0.9873053	0.6013875	0.0014497499999999997	0.004947837499999996	4.4944140625000246E-5	-1.738797656250003E-4
340.75632	1581.0273	3464.0	-0.9748326	0.66119266	6.929277777777779E-4	0.00332250888888889	-4.204567901234565E-5	-9.029603395061702E-5
325.97586	1590.8901	3480.0	-0.90947604	0.6540127	0.0040847850000000005	-4.487474999999991E-4	2.1199107638888892E-4	-2.3570352430555557E-4
310.3685	1598.3158	3496.0	-0.8562954	0.54710877	0.00332379	-0.006681495624999999	-4.7562187500000026E-5	-3.895467578125E-4
296.38345	1605.9237	3514.0	-0.8520116	0.4647042	2.3798888888889222E-4	-0.004578031666666667	-1.714333950617282E-4	1.1685910879629622E-4
284.75552	1612.6222	3530.0	-0.7725357	0.39265457	0.004967243749999996	-0.004503101875000002	2.95578428819444E-4	4.683111979166563E-6
276.48425	1619.5157	3546.0	-0.5915926	0.3502857	0.011308943750000001	-0.002648054375	3.9635625000000035E-4	1.1594046875000011E-4
268.62674	1627.3733	3562.0	-0.39527312	0.39325953	0.012269967500000003	0.002685864375000003	6.006398437500009E-5	3.333699218750002E-4
262.00076	1634.999	3580.0	-0.26763123	0.44314831	0.00709121611111111	0.002771598888888887	-2.8770841049382737E-4	4.763028549382456E-6
256.1365	1642.818	3596.0	-0.2453369	0.48419988	0.001393395625	0.0025657231250000023	-3.5611378038194437E-4	-1.2867235243055298E-5
250.22623	1650.6984	3612.0	-0.26097256	0.503068	-9.772287500000015E-4	0.0011792574999999958	-1.481640234375001E-4	-8.665410156250041E-5
245.28194	1658.4362	3629.0	-0.27742317	0.48062855	-9.676829411764692E-4	-0.001319967647058822	5.615181660901328E-7	-1.4701324394463634E-4
241.42418	1665.3638	3646.0	-0.23238496	0.45523316	0.002649306470588235	-0.0014938464705882332	2.1276408304498262E-4	-1.0228166089965368E-5
237.52495	1672.9501	3662.0	-0.19925527	0.43159822	0.0020706056249999993	-0.001477183750000003	-3.616880284926474E-5	1.0414200367643822E-6
233.59958	1683.2013	3679.0	-0.17904288	0.48492002	0.0011889641176470603	0.003136576470588237	-5.186126513840818E-5	2.713976600346024E-4
229.70087	1694.2478	3695.0	-0.18767415	0.62463397	-5.394543750000015E-4	0.008732121874999998	-1.0802615579044136E-4	3.497215877757351E-4
227.5	1705.0	3712.0	-0.18422249	0.7301255	2.0303882352941312E-4	0.006205384117647059	4.367607050173027E-5	-1.4863163278546702E-4
225.5	1718.5	3729.0	-0.13012922	0.82294977	0.0031819570588235294	0.005460251176470591	1.7523048442906567E-4	-4.383134948096872E-5
225.0	1729.9595	3745.0	-0.04474916	0.81103456	0.005336253749999999	-7.447006250000041E-4	1.3464354319852933E-4	-3.878094875919122E-4
225.40137	1740.0068	3762.0	0.037004795	0.7198983	0.004809056176470588	-0.005360956470588233	-3.101162197231827E-5	-2.7154446150518994E-4
225.0	1752.1688	3779.0	0.072994605	0.6885386	0.0021170476470588236	-0.001844688235294117	-1.583534429065744E-4	2.068393079584774E-4
226.2845	1765.9915	3795.0	0.08996661	0.7302906	0.0010607503125	0.0026095000000000007	-6.601858340992648E-5	2.7838676470588237E-4
229.41084	1777.2325	3812.0	0.16128902	0.7476098	0.0041954358823529415	0.001018776470588234	1.8439326881487892E-4	-9.357197231833921E-5
234.5894	1789.1788	3828.0	0.27684852	0.76191425	0.007222468749999999	8.940281250000015E-4	1.8918955422794108E-4	-7.796771599264535E-6
240.22409	1798.3735	3845.0	0.40203902	0.6538879	0.007364147058823532	-0.006354491176470591	8.334018166090167E-6	-4.2638348832179957E-4
246.09425	1807.157	3862.0	0.46872497	0.5115049	0.00392270294117647	-0.00837547058823529	-2.0243788927335656E-4	-1.1888114186851169E-4
253.89296	1814.8931	3878.0	0.49848977	0.42504242	0.0018602999999999988	-0.005403905000000004	-1.2890018382352947E-4	1.8572284926470536E-4
260.54196	1821.6565	3895.0	0.48557916	0.3759753	-7.594476470588229E-4	-0.002886301176470586	-1.54102802768166E-4	1.4809434256055402E-4
269.44232	1828.6653	3911.0	0.5066435	0.34574455	0.001316521250000001	-0.0018894218750000018	1.297480560661765E-4	6.230495634191151E-5
281.79346	1835.1956	3928.0	0.6527976	0.3440041	0.008597299999999997	-1.0237941176470614E-4	4.2828110294117623E-4	1.0512014489619386E-4
295.28586	1841.2654	3944.0	0.8255598	0.33972514	0.010797637499999999	-2.674349999999999E-4	1.375210937500001E-4	-1.031597426470586E-5
308.0217	1846.1521	3961.0	0.9215833	0.3123298	0.0056484411764705904	-0.0016114905882352935	-3.028939013840828E-4	-7.90620934256055E-5
319.89124	1850.2971	3977.0	0.91356015	0.26171187	-5.014468749999987E-4	-0.0031636206249999986	-3.843680032169118E-4	-9.700812729779407E-5
332.1046	1854.5864	3994.0	0.7854918	0.214616	-0.007533432352941179	-0.002770345294117648	-4.136462045847753E-4	2.313384299307946E-5
347.2065	1859.0515	4012.0	0.7772418	0.20225796	-4.583333333333322E-4	-6.865577777777786E-4	3.930610566448804E-4	1.1576597312999275E-4
363.4211	1863.9824	4028.0	0.90254486	0.24522282	0.007831441250000001	0.0026853037500000013	5.181109114583333E-4	2.1074134548611126E-4
379.2124	1869.2046	4044.0	1.0404148	0.2968841	0.008616871249999998	0.0032288299999999985	4.908937499999979E-5	3.397039062499982E-5
394.98047	1874.1177	4061.0	1.0691968	0.3201708	0.0016930588235294169	0.0013698058823529407	-4.072830839100342E-4	-1.0935435986159164E-4
416.08902	1878.7722	4077.0	1.1418903	0.31112745	0.004543343749999998	-5.652093749999969E-4	1.7814280790441132E-4	-1.209384535845586E-4
436.69815	1884.8093	4094.0	1.2661744	0.32966176	0.0073108294117647	0.0010902535294117647	1.6279327422145308E-4	9.738017084775068E-5
457.78775	1890.4875	4110.0	1.3744222	0.3551701	0.0067654875	0.0015942712499999977	-3.408386948529373E-5	3.150110753676456E-5
480.37885	1897.4597	4127.0	1.4412552	0.3994911	0.003931352941176479	0.0026071176470588236	-1.667137975778542E-4	5.957919982698976E-5
508.61566	1905.1641	4144.0	1.5840236	0.4649774	0.00839814117647059	0.003852135294117647	2.627522491349477E-4	7.323633217993078E-5
535.70276	1915.8938	4160.0	1.7161303	0.581505	0.008256668750000001	0.007282975000000004	-8.842026654411759E-6	2.1442748161764732E-4
567.18665	1928.6951	4176.0	1.9321451	0.75133204	0.013500924999999997	0.010614189999999996	3.277660156249997E-4	2.0820093749999947E-4
595.2734	1933.8181	4193.0	1.9712554	0.71822506	0.002300605882352937	-0.0019474694117647064	-6.588423010380623E-4	-7.389211418685119E-4
598.0	1934.0	4206.0	1.9242643	0.63913226	-0.003614700000000005	-0.006084061538461536	-4.5502352941176474E-4	-3.181993943612946E-4
598.0	1934.0	4206.0	1.9242643	0.63913226	4.5750458868283405E-4	1.5195726581074655E-4	1.0877427215473943E-7	3.6128688970695806E-8
