# Supplementary material for: Finger drawing on smartphone screens enables early Parkinson’s disease detection through hybrid 1D-CNN and BiGRU deep learning architecture
Source: PLoS One. 2025 Jul 14;20(7):e0327733. doi: 10.1371/journal.pone.0327733 (PMC12258557; doi:10.1371/journal.pone.0327733)
Supplement: S2 File — (ZIP) [file pone.0327733.s002.zip › Dataset/Wavy/healthy/056_HC_WAVE_R.txt]

541.0	169.0	0.0	0.0	0.0	0.0	0.0	0.0	0.0
550.3541	170.0	127.0	0.45443255	0.0	0.0035782090551181103	0.0	2.81748744497489E-5	0.0
555.965	170.0	141.0	0.28218105	3.5541583E-5	-0.012303678571428571	2.5386845E-6	-0.0011344205447533344	1.8133460714285714E-7
560.65173	170.0	157.0	0.24064483	1.6387972E-5	-0.002596013749999999	-1.1971006875E-6	6.067290513392858E-4	-2.3348657421874999E-7
565.4697	170.0	174.0	0.23693323	0.0	-2.1832941176470644E-4	-9.639983529411764E-7	1.3986378460207604E-4	1.3711902032871975E-8
571.07007	170.69	190.0	0.26793066	0.017871322	0.0019373393749999995	0.001116957625	1.347292991727941E-4	6.987010145955882E-5
577.20746	171.55188	206.0	0.31415454	0.047731813	0.0028889924999999997	0.0018662806875	5.947832031250001E-5	4.6832691406250004E-5
584.72723	173.4318	223.0	0.41381845	0.097260736	0.005862582941176472	0.0029134660588235294	1.749170847750866E-4	6.159913948961938E-5
592.23145	176.61572	240.0	0.49167335	0.16839522	0.0045797	0.004184381411764707	-7.54637024221454E-5	7.475972664359867E-5
592.1096	176.0	257.0	0.30915144	0.13006647	-0.010736582941176472	-0.002254632352941178	-9.009578200692041E-4	-3.7876551557093434E-4
597.282	177.0	273.0	0.17692982	0.07274002	-0.00826385125	-0.003582903124999999	1.5454573069852943E-4	-8.301692325367633E-5
605.7632	179.95264	290.0	0.21799035	0.07955024	0.0024153252941176476	4.0060117647058776E-4	6.281868555363323E-4	2.3432378243944628E-4
614.25116	181.85022	306.0	0.4344749	0.107004195	0.013530284375	0.0017158721875000001	6.94684942555147E-4	8.220443818933828E-5
622.6972	184.73944	323.0	0.64022875	0.17365691	0.012103167647058825	0.0039207479411764706	-8.394804282006914E-5	1.2969857374567473E-4
633.22064	187.28827	339.0	0.7265469	0.20221819	0.005394884374999999	0.0017850799999999997	-4.192677045036766E-4	-1.3347924632352943E-4
642.60455	189.5209	356.0	0.6539688	0.16884154	-0.0042692999999999984	-0.0019633323529411753	-5.684814338235292E-4	-2.2049484429065736E-4
652.13135	191.42627	373.0	0.6165417	0.1328868	-0.0022015941176470617	-0.0021149847058823537	1.2162975778546687E-4	-8.920726643598729E-6
661.2558	194.25116	389.0	0.59248066	0.14207585	-0.0015038149999999986	5.743156250000003E-4	4.361119485294144E-5	1.6808127068014713E-4
669.8583	198.34329	406.0	0.53636205	0.18274261	-0.0033010947058823505	0.002392162352941176	-1.0572233564013834E-4	1.0693216046712799E-4
678.16113	201.04028	422.0	0.49473894	0.21285328	-0.002601444375000001	0.0018819168750000004	4.372814568014683E-5	-3.189034237132348E-5
687.2816	204.71265	439.0	0.505119	0.23461398	6.105917647058805E-4	0.001280041176470588	1.889433023356401E-4	-3.540445285467132E-5
698.01807	208.60724	455.0	0.56594706	0.23454247	0.0038017537499999976	-4.469374999999803E-6	1.9944762408088233E-4	-8.028190946691173E-5
708.2922	211.71536	472.0	0.6293928	0.22259745	0.003732102352941178	-7.026482352941177E-4	-4.097141003459966E-6	-4.1069344723183405E-5
717.5	215.0	489.0	0.65979034	0.20651346	0.0017880905882352975	-9.46117058823529E-4	-1.1435363321799298E-4	-1.4321695501730075E-5
729.4553	216.49106	505.0	0.6842037	0.149514	0.0015258349999999962	-0.00356246625	-1.639097426470633E-5	-1.6352182444852943E-4
741.6871	219.76773	522.0	0.6976545	0.11620945	7.912235294117639E-4	-0.001959091176470588	-4.321243944636661E-5	9.431618079584776E-5
751.0428	222.20856	538.0	0.6751707	0.13152394	-0.0014052374999999964	9.57155625E-4	-1.37278814338235E-4	1.8226542509191176E-4
760.71594	226.28638	555.0	0.622776	0.1921584	-0.0030820411764705892	0.0035667329411764705	-9.86355103806231E-5	1.5350454801038062E-4
770.0873	230.03491	571.0	0.5589189	0.24074869	-0.00399106875	0.0030368931249999988	-5.6814223345588174E-5	-3.311498851102948E-5
780.5103	233.7062	588.0	0.54825884	0.24524133	-6.270623529411748E-4	2.6427294117647174E-4	1.9788272923875442E-4	-1.630953049307957E-4
790.99554	238.39734	604.0	0.588265	0.26275188	0.002500385000000001	0.0010944093749999991	1.9546545955882348E-4	5.1883527113970464E-5
800.56116	244.13669	621.0	0.6289817	0.32725775	0.0023950999999999964	0.003794462941176472	-6.1932352941179084E-6	1.5882668036332193E-4
809.8709	249.72253	637.0	0.5906448	0.370495	-0.0023960562500000004	0.0027023281250000003	-2.994472656249998E-4	-6.825842601102948E-5
819.32214	255.39328	654.0	0.5523705	0.39607942	-0.002251429411764705	0.001504965882352941	8.507461072664444E-6	-7.043307309688584E-5
827.60187	259.64075	671.0	0.50236654	0.34971952	-0.0029414094117647034	-0.002727052941176471	-4.058705882352932E-5	-2.489422837370242E-4
838.0945	266.65668	687.0	0.5459489	0.3465983	0.0027238974999999957	-1.9507624999999876E-4	3.5408168198529366E-4	1.5824854319852953E-4
847.60785	272.3647	704.0	0.5850902	0.3521033	0.0023024294117647086	3.2382352941176366E-4	-2.479224048442865E-5	3.052351643598602E-5
856.80865	277.8852	721.0	0.59470516	0.36088485	5.655858823529383E-4	5.165617647058807E-4	-1.0216726643598649E-4	1.1337543252595119E-5
865.30896	282.5854	737.0	0.5586371	0.32930937	-0.0022542537499999973	-0.0019734674999999993	-1.762399770220585E-4	-1.556268290441175E-4
874.5701	287.28503	754.0	0.51444095	0.2791908	-0.002599773529411764	-0.002948151176470587	-2.0324692906574515E-5	-5.733433391003456E-5
882.71985	292.03986	770.0	0.50153667	0.24468552	-8.065174999999994E-4	-0.0021565800000000017	1.120785018382353E-4	4.947319852941157E-5
889.1483	296.6112	787.0	0.4449404	0.25768182	-0.0033291923529411766	7.644882352941186E-4	-1.4839263840830453E-4	1.718275432525953E-4
895.34485	300.8966	803.0	0.37006626	0.2658918	-0.004679633750000002	5.131237500000004E-4	-8.440258731617659E-5	-1.5710280330882392E-5
900.89374	305.89374	820.0	0.2978173	0.2720926	-0.0042499388235294104	3.6475294117647094E-4	2.527617214532892E-5	-8.727694636678201E-6
906.58215	310.58215	836.0	0.26623684	0.2775666	-0.001973778750000002	3.421249999999987E-4	1.4226000459558803E-4	-1.4142463235295162E-6
913.2435	315.24353	853.0	0.33028346	0.28686425	0.0037674482352941176	5.469205882352936E-4	3.3771923442906584E-4	1.2046799307958525E-5
917.8522	320.77826	870.0	0.3402538	0.31881157	5.864905882352954E-4	0.0018792541176470589	-1.871151557093425E-4	7.837256055363326E-5
922.69867	325.69867	886.0	0.30766243	0.34014133	-0.0020369606250000005	0.001333110000000002	-1.63965700827206E-4	-3.413400735294106E-5
927.25726	331.25726	903.0	0.25124034	0.33116692	-0.0033189464705882343	-5.279064705882378E-4	-7.541093209342551E-5	-1.0947155709342587E-4
930.6501	336.30017	919.0	0.2075371	0.3316897	-0.0027314525000000003	3.267375000000003E-5	3.671837316176463E-5	3.5036263786764867E-5
934.0	341.5	936.0	0.1736041	0.31046805	-0.001996058823529411	-0.0012483323529411754	4.325845155709348E-5	-7.535330017301032E-5
936.36615	347.0984	953.0	0.14728744	0.31773028	-0.001548038823529413	4.2718999999999884E-4	2.6354117647058716E-5	9.856013840830437E-5
939.2703	351.54065	970.0	0.1248643	0.31143317	-0.0013190082352941173	-3.704182352941173E-4	1.3472387543252683E-5	-4.691813148788919E-5
941.1333	357.3999	986.0	0.101583265	0.31076816	-0.0014550646874999995	-4.156312499999787E-5	-8.503528262867636E-6	2.0553444393382466E-5
943.0408	363.1223	1002.0	0.09487212	0.334398	-4.194465625000001E-4	0.0014768649999999973	6.472613281249996E-5	9.49017578124997E-5
944.94354	370.77417	1019.0	0.08031163	0.38932082	-8.564994117647065E-4	0.003230754117647061	-2.570899113321802E-5	1.031699480968861E-4
945.0	376.44427	1036.0	0.051540602	0.43195385	-0.0016924134117647057	0.0025078252941176447	-4.9171411764705836E-5	-4.252522491349508E-5
945.0	383.1994	1052.0	-0.0068472796	0.43795326	-0.0036492426	3.749631250000024E-4	-1.2230182426470587E-4	-1.3330388556985265E-4
944.3867	390.45306	1068.0	-0.054901987	0.42102417	-0.0030034192125	-0.0010580681250000022	4.0363961718749985E-5	-8.956445312500029E-5
944.0	396.28302	1086.0	-0.08640653	0.4003216	-0.0017502523888888886	-0.0011501427777777765	6.962037908950619E-5	-5.115258487654125E-6
941.6269	402.11932	1102.0	-0.12253061	0.36425173	-0.002257755	-0.0022543668750000002	-3.171891319444447E-5	-6.901400607638899E-5
939.76874	408.92517	1118.0	-0.14030723	0.36909536	-0.0011110387500000004	3.0272687499999923E-4	7.166976562499998E-5	1.5981835937499997E-4
936.693	414.4605	1135.0	-0.1848497	0.34323412	-0.0026201452941176473	-0.0015212494117647062	-8.877097318339099E-5	-1.0729272275086503E-4
934.03253	418.96747	1151.0	-0.20468576	0.31791466	-0.0012397537499999993	-0.0015824662499999975	8.6274471507353E-5	-3.826052389705706E-6
930.229	423.771	1168.0	-0.23740739	0.2899422	-0.0019248017647058825	-0.0016454388235294137	-4.0296942041522536E-5	-3.704269031142125E-6
926.40607	428.39087	1185.0	-0.25632536	0.23439956	-0.0011128217647058828	-0.0032672141176470575	4.776352941176469E-5	-9.539854671280258E-5
921.61566	433.07648	1201.0	-0.2964488	0.22869682	-0.0025077150000000006	-3.5642125000000073E-4	-8.718082720588237E-5	1.8192455422794105E-4
914.68726	438.73456	1217.0	-0.36206612	0.2922209	-0.004101082499999999	0.003970255000000001	-9.958546874999988E-5	2.704172656250001E-4
907.30383	444.27216	1234.0	-0.46643916	0.34453222	-0.006139590588235296	0.003077136470588235	-1.1991224048442925E-4	-5.2536384083045045E-5
898.6784	451.3216	1251.0	-0.56005526	0.3947537	-0.005506829411764708	0.002954204705882352	3.7221245674740474E-5	-7.231280276816646E-6
890.15045	457.63715	1268.0	-0.60229135	0.43166897	-0.002484475882352938	0.0021714864705882353	1.777855017301041E-4	-4.6042249134948034E-5
880.42114	464.34735	1284.0	-0.61257493	0.44271353	-6.427237499999974E-4	6.902850000000023E-4	1.1510950827205878E-4	-9.257509191176456E-5
870.35004	470.825	1301.0	-0.6163	0.43078882	-2.1912176470588219E-4	-7.01453529411765E-4	2.4917763840830307E-5	-8.186697231833925E-5
858.0041	477.42627	1317.0	-0.69514835	0.39704522	-0.004928021875000001	-0.0021089750000000025	-2.943062568933824E-4	-8.797009191176485E-5
844.2737	483.86316	1334.0	-0.82127905	0.37604082	-0.007419452941176473	-0.0012355529411764692	-1.46554768598616E-4	5.137776816609019E-5
829.7903	489.30243	1351.0	-0.9307048	0.3702189	-0.006436808823529411	-3.4246588235294003E-4	5.780259515570952E-5	5.253453287197231E-5
815.0	494.5	1367.0	-0.9960421	0.3238199	-0.004083581250000003	-0.0028999375000000015	1.4707672334558802E-4	-1.5984197610294134E-4
796.2989	499.2337	1383.0	-1.0931063	0.27030772	-0.006066512500000003	-0.0033445112500000013	-1.23933203125E-4	-2.7785859374999987E-5
779.3459	503.58978	1400.0	-1.120771	0.24106647	-0.0016273352941176397	-0.0017200735294117628	2.6112807093425664E-4	9.555516003460226E-5
762.4447	509.51843	1417.0	-1.1163338	0.2765769	2.6101176470587757E-4	0.002088848823529412	1.1107923875432455E-4	2.2405425605536323E-4
747.5525	514.16785	1433.0	-1.0180984	0.30150306	0.006139712500000005	0.0015578849999999984	3.6741879595588296E-4	-3.3185238970588355E-5
731.5684	519.81055	1450.0	-0.93040985	0.32310516	0.0051581499999999985	0.0012707117647058831	-5.773897058823569E-5	-1.689254325259502E-5
713.15283	524.41284	1466.0	-0.95195746	0.31735903	-0.0013467256250000031	-3.59133125000001E-4	-4.065547265625001E-4	-1.0186530560661776E-4
695.3464	530.2179	1483.0	-1.0707258	0.32291663	-0.006986372941176466	3.2691764705882327E-4	-3.31743959775086E-4	4.0355927768166135E-5
681.68524	535.2328	1499.0	-1.0462074	0.32553896	0.0015324000000000032	1.6389562500000038E-4	5.324233088235293E-4	-1.018887637867643E-5
667.2562	540.40393	1516.0	-0.90504014	0.31627446	0.00830395647058823	-5.449705882352947E-4	3.983268512110721E-4	-4.169801254325265E-5
652.7668	546.21246	1533.0	-0.7835614	0.32439673	0.007145808235294119	4.777805882352966E-4	-6.812636678200648E-5	6.0161833910034784E-5
635.8833	551.70557	1550.0	-0.8295167	0.34050512	-0.0027032529411764724	9.475523529411748E-4	-5.793565397923877E-4	2.7633633217992836E-5
620.0073	556.37225	1566.0	-0.96919644	0.31402394	-0.008729983750000003	-0.0016550737499999996	-3.766706755514707E-4	-1.626641314338234E-4
604.02185	560.99274	1583.0	-1.0434165	0.29493958	-0.004365885882352936	-0.0011226094117647073	2.5671163927335687E-4	3.1321431660899544E-5
588.0487	565.7378	1599.0	-1.0153489	0.27133277	0.0017542249999999981	-0.0014754256249999986	3.825069301470584E-4	-2.205101332720571E-5
572.75995	569.56	1616.0	-0.948755	0.24306302	0.003917288235294116	-0.0016629264705882358	1.272390138408305E-4	-1.1029461505190423E-5
557.24164	574.0393	1632.0	-0.9195294	0.23301174	0.0018265999999999977	-6.282049999999997E-4	-1.3066801470588242E-4	6.467009191176475E-5
543.8742	578.7682	1649.0	-0.8657292	0.24853852	0.003164717647058828	9.133400000000011E-4	7.871280276816649E-5	9.067911764705887E-5
529.15314	584.44257	1666.0	-0.81254005	0.29916078	0.003128773529411766	0.00297778	-2.1143598615918956E-6	1.2143764705882347E-4
515.5957	587.68695	1682.0	-0.80212986	0.29172766	6.506368749999991E-4	-4.6457000000000095E-4	-1.5488354090073542E-4	-2.1514687500000007E-4
499.47086	593.5734	1699.0	-0.8657512	0.3086313	-0.003742431764705887	9.943317647058822E-4	-2.584158023356404E-4	8.581775086505195E-5
485.40442	599.25525	1715.0	-0.8994468	0.32524168	-0.002105974999999996	0.0010381487499999988	1.022785477941182E-4	2.7385615808822876E-6
473.08548	604.9634	1732.0	-0.85283524	0.35573694	0.002741856470588235	0.0017938388235294131	2.851665570934254E-4	4.445235726643614E-5
460.02682	609.55994	1748.0	-0.7585603	0.34938842	0.005892183750000002	-3.967825000000015E-4	1.9689545496323543E-4	-1.369138327205884E-4
445.95786	614.51056	1765.0	-0.7422207	0.32212377	9.611529411764711E-4	-0.0016038029411764706	-2.900606358131489E-4	-7.100120242214524E-5
432.31058	619.33984	1781.0	-0.78582704	0.2722578	-0.002725396250000005	-0.003116623124999999	-2.3040932444852975E-4	-9.455126148897051E-5
420.7051	623.09827	1798.0	-0.80028516	0.24255992	-8.504776470588246E-4	-0.0017469341176470578	1.1028932958477531E-4	8.056994160899654E-5
411.03934	625.39215	1814.0	-0.6738257	0.17947099	0.007903716250000005	-0.003943058125000001	5.471371185661769E-4	-1.3725775045955895E-4
397.0679	630.552	1831.0	-0.6529931	0.19244047	0.0012254470588235282	7.629105882352945E-4	-3.9283936418685154E-4	2.768216890138409E-4
384.88504	634.31854	1848.0	-0.6776694	0.20608462	-0.0014515470588235286	8.02597058823529E-4	-1.5747024221453277E-4	2.3344982698961497E-6
373.2866	637.2378	1864.0	-0.72620726	0.1999379	-0.0030336162500000027	-3.8416999999999965E-4	-9.887932444852963E-5	-7.417294117647053E-5
363.03598	639.994	1881.0	-0.71321213	0.19403629	7.644194117647038E-4	-3.471535294117648E-4	2.2341386245674743E-4	2.1774394463667554E-6
352.6225	642.8755	1897.0	-0.63340145	0.15843256	0.004988167500000001	-0.002225233125	2.639842555147061E-4	-1.173799747242647E-4
343.1159	647.33044	1914.0	-0.5457541	0.16544609	0.005155726470588236	4.1256058823529356E-4	9.856410034602043E-6	1.5516433607266433E-4
332.70404	650.31836	1931.0	-0.55802715	0.21565358	-7.219441176470593E-4	0.0029533817647058834	-3.4574532871972327E-4	1.4946006920415233E-4
322.29883	654.08044	1947.0	-0.59159756	0.2333976	-0.002098150624999996	0.00110900125	-8.601290670955857E-5	-1.1527378216911772E-4
311.55853	657.81384	1964.0	-0.62713367	0.23971619	-0.0020903594117647065	3.7168176470588147E-4	4.583066608993951E-7	-4.337173442906579E-5
300.1753	661.6082	1980.0	-0.6734069	0.23168129	-0.0028920768750000034	-5.02181249999999E-4	-5.0107341452206055E-5	-5.461643841911753E-5
291.21997	666.312	1997.0	-0.6431081	0.25447625	0.0017822823529411807	0.0013408800000000002	2.7496230752595204E-4	1.0841536764705878E-4
282.78174	671.1637	2014.0	-0.5550959	0.296531	0.005177188235294117	0.00247380882352941	1.9970034602076096E-4	6.664287197231823E-5
275.41052	674.79474	2030.0	-0.45424294	0.2841425	0.0063033099999999995	-7.742812499999981E-4	7.038261029411767E-5	-2.03005629595588E-4
266.80423	679.39685	2047.0	-0.40434027	0.26665735	0.0029354511764705872	-0.001028538235294118	-1.9810934256055365E-4	-1.4956293252595291E-5
256.32056	684.2077	2063.0	-0.48575887	0.26658902	-0.0050886625000000005	-4.270625000000333E-6	-5.015071047794117E-4	6.401672564338236E-5
247.0178	688.7893	2080.0	-0.59073573	0.28083193	-0.006175109411764706	8.378182352941175E-4	-6.390864186851212E-5	4.953463884083046E-5
237.73521	692.90594	2096.0	-0.62429273	0.28457713	-0.0020973124999999967	2.3407500000000026E-4	2.5486230698529435E-4	-3.7733952205882325E-5
229.37605	697.81195	2113.0	-0.58388484	0.29452863	0.0023769347058823533	5.853823529411766E-4	2.6319101211072645E-4	2.066513840830449E-5
222.09973	700.45013	2130.0	-0.47091112	0.21525364	0.006645512941176468	-0.004663234705882354	2.51092837370242E-4	-3.0874217993079594E-4
215.47227	704.26385	2146.0	-0.37401193	0.18644239	0.0060561993750000015	-0.001800703124999999	-3.683209788602913E-5	1.789082238051472E-4
208.88005	708.08997	2163.0	-0.34514388	0.18558913	0.001698120588235293	-5.0191764705883666E-5	-2.563575756920417E-4	1.0297125648788913E-4
201.41135	712.69147	2179.0	-0.36086646	0.22484918	-9.826612499999991E-4	0.002453753125000001	-1.6754886488970575E-4	1.564965556066178E-4
194.02669	717.23	2196.0	-0.42657983	0.28790787	-0.003865492352941176	0.003709334705882353	-1.6957830017301043E-4	7.385774005190304E-5
186.26404	722.052	2212.0	-0.4723692	0.31990582	-0.0028618356249999997	0.001999871875	6.272854549632353E-5	-1.0684142693014707E-4
178.71075	726.7169	2229.0	-0.48350134	0.3133774	-6.548317647058831E-4	-3.8402470588235496E-4	1.2982375648788922E-4	-1.402292106401385E-4
171.24577	730.87714	2246.0	-0.46790642	0.28594702	9.173482352941184E-4	-0.001613551764705881	9.248117647058833E-5	-7.232512110726625E-5
163.56847	737.07367	2262.0	-0.4583657	0.30881748	5.962950000000002E-4	0.0014294037499999988	-2.006582720588239E-5	1.901847196691175E-4
157.46655	742.53345	2279.0	-0.4238184	0.34087273	0.002032194117647059	0.0018856029411764726	8.446465397923875E-5	2.6835246539792575E-5
150.65552	748.3445	2296.0	-0.3895015	0.36517844	0.002018641176470587	0.0014297476470588224	-7.97231833910108E-7	-2.6815017301038247E-5
144.11302	754.9152	2312.0	-0.3641731	0.40356517	0.0015830249999999983	0.0023991706249999988	-2.72260110294118E-5	6.058893612132352E-5
138.48083	760.51917	2329.0	-0.3442486	0.3937321	0.0011720294117647065	-5.784158823529411E-4	-2.4176211072664223E-5	-1.751521474913494E-4
131.75562	765.4963	2345.0	-0.35624003	0.3444135	-7.494643749999981E-4	-0.0030824124999999994	-1.2009336167279404E-4	-1.5649978860294113E-4
126.71647	770.9253	2361.0	-0.35276437	0.3068214	2.1722874999999947E-4	-0.0023495062499999976	6.041832031249985E-5	4.580664062500011E-5
121.35945	776.6405	2378.0	-0.30796793	0.29792386	0.0026350847058823523	-5.233847058823552E-4	1.4222682093425606E-4	1.0741891435986132E-4
117.11403	783.772	2395.0	-0.26783365	0.3597701	0.002360840000000001	0.0036380141176470585	-1.6132041522491243E-5	2.4478816608996547E-4
112.04878	790.2683	2412.0	-0.24838711	0.41526327	0.001143914117647058	0.003264304117647061	-7.158387543252608E-5	-2.1982941176470446E-5
108.61566	798.9608	2428.0	-0.21831656	0.49763453	0.001879409375	0.00514820375	4.596845358455889E-5	1.177437270220587E-4
104.809784	806.3804	2444.0	-0.21460523	0.5252742	2.3195812499999906E-4	0.0017274793750000003	-1.0296570312500006E-4	-2.137952734375E-4
103.10512	815.47437	2461.0	-0.15062231	0.55877215	0.003763701176470588	0.0019704676470588232	2.0774959126297583E-4	1.4293427768166055E-5
101.188866	824.05566	2478.0	-0.09135307	0.56127083	0.003486425882352942	1.4698117647058678E-4	-1.631031141868506E-5	-1.0726391003460214E-4
101.0	831.9758	2494.0	-0.009921087	0.5370567	0.0050894989375	-0.0015133831249999966	1.0019206594669112E-4	-1.0377276884191146E-4
102.63364	838.53455	2511.0	0.08073423	0.45499533	0.005332665705882353	-0.00482713941176471	1.4303927551903113E-5	-1.9492684039792434E-4
104.5	844.5	2527.0	0.17132375	0.37667197	0.0056618449999999996	-0.004895209999999997	2.0573705882352916E-5	-4.254411764705425E-6
108.779465	851.1692	2544.0	0.2691086	0.3282668	0.005752049999999999	-0.0028473629411764705	5.306176470588203E-6	1.2046159169550157E-4
114.84475	859.12634	2561.0	0.38506824	0.3707595	0.006821155294117649	0.002499570588235294	6.288854671280296E-5	3.1452550173010377E-4
120.5005	865.37537	2578.0	0.42887786	0.41090807	0.002577036470588235	0.002361680588235294	-2.4965404844290673E-4	-8.111176470588228E-6
126.20143	873.26855	2594.0	0.44296092	0.4501309	8.801912499999988E-4	0.002451426874999999	-1.0605282628676477E-4	5.609142922794076E-6
132.6196	878.7147	2610.0	0.43729296	0.418131	-3.5424749999999824E-4	-0.0019999937500000016	-7.715242187499981E-5	-2.7821378906250005E-4
139.38162	883.58777	2627.0	0.42866117	0.33550808	-5.077523529411781E-4	-0.004860171764705882	-9.02969723183411E-6	-1.6824576557093415E-4
146.78094	889.0857	2643.0	0.4434089	0.26849645	9.217331250000009E-4	-0.004188226874999999	8.93428423713237E-5	4.199655560661766E-5
155.05016	893.8301	2660.0	0.48622623	0.25119036	0.0025186664705882343	-0.001018005294117647	9.393725562283726E-5	1.8648362240484428E-4
164.40045	897.9602	2676.0	0.55975866	0.23793752	0.004595776874999999	-8.283024999999992E-4	1.2981940027573529E-4	1.1856424632352978E-5
174.84749	902.739	2693.0	0.64169705	0.2623232	0.004819905294117649	0.0014344517647058802	1.3184024653979409E-5	1.331031920415223E-4
185.54358	905.2573	2710.0	0.69317305	0.20779224	0.003027999999999998	-0.003207703529411764	-1.0540619377162651E-4	-2.730679584775085E-4
194.36037	908.072	2726.0	0.6548504	0.14274348	-0.002395165624999994	-0.004065547499999999	-3.389478515624995E-4	-5.361524816176468E-5
203.07468	911.0299	2743.0	0.57177824	0.11818495	-0.004886597647058827	-0.0014446194117647064	-1.4655482482699018E-4	1.5417224048442897E-4
212.27573	912.8551	2759.0	0.5191639	0.09656664	-0.003288396249999999	-0.001351144375	9.988758731617676E-5	5.842189797794142E-6
221.83026	916.5321	2776.0	0.5230786	0.13356237	2.3027647058823162E-4	0.002176219411764707	2.0698074826989592E-4	2.0749198745674747E-4
231.3642	919.3457	2792.0	0.5596223	0.18180469	0.0022839812500000042	0.0030151449999999986	1.2835654871323578E-4	5.243284926470572E-5
240.31374	922.55225	2809.0	0.5729151	0.20535235	7.819294117647054E-4	0.0013851564705882353	-8.835599048442934E-5	-9.588167820069196E-5
250.03159	925.8126	2826.0	0.5748742	0.20624352	1.1524117647058773E-4	5.242176470588379E-5	-3.9216955017301045E-5	-7.839615916955008E-5
259.49933	929.59973	2843.0	0.5730564	0.22407073	-1.0692941176470474E-4	0.0010486594117647048	-1.306885813148779E-5	5.860221453287182E-5
270.18515	932.395	2859.0	0.60153615	0.1959502	0.0017799843750000016	-0.0017575331250000003	1.1793211167279415E-4	-1.7538703354779407E-4
278.30276	935.06055	2875.0	0.5776717	0.1887506	-0.0014915281250000023	-4.4997500000000003E-4	-2.0446953125000025E-4	8.172238281250002E-5
287.70123	937.8805	2892.0	0.5596818	0.15932043	-0.001058229411764706	-0.001731186470588234	2.5488159602076252E-5	-7.536538062283729E-5
299.10004	941.69995	2908.0	0.5919182	0.17023666	0.0020147749999999964	6.822643749999999E-4	1.920627757352939E-4	1.5084067784926463E-4
310.33417	945.4447	2925.0	0.6687058	0.21685113	0.004516917647058827	0.002742027647058823	1.4718486159169593E-4	1.2116254541522488E-4
320.2643	950.30566	2942.0	0.69599926	0.2806172	0.001605497647058823	0.0037509452941176477	-1.7126000000000023E-4	5.934809688581322E-5
329.68225	954.0729	2958.0	0.64825076	0.29785	-0.0029842812499999982	0.0010770499999999995	-2.8686118106617634E-4	-1.67118455882353E-4
338.89993	957.76	2975.0	0.55985534	0.26426664	-0.005199730588235294	-0.0019754917647058826	-1.303205493079586E-4	-1.795612802768166E-4
348.31387	960.2628	2991.0	0.50945276	0.19893841	-0.0031501612500000054	-0.004083014374999999	1.2809808363970556E-4	-1.317201631433823E-4
361.0971	965.3135	3008.0	0.6119425	0.20617284	0.006028808235294118	4.255547058823521E-4	5.399393814878896E-4	2.65209945934256E-4
373.30334	969.1011	3024.0	0.75323844	0.22253574	0.00883099625	0.0010226812500000008	1.7513675091911768E-4	3.7320409007353046E-5
384.21634	972.7388	3041.0	0.79840714	0.24574584	0.00265698235294118	0.001365299999999999	-3.6317728806228356E-4	2.0154044117646948E-5
395.81592	974.8026	3057.0	0.76612103	0.20208134	-0.002017881875000002	-0.0027290312499999997	-2.921790142463239E-4	-2.558957031249999E-4
407.1477	978.38257	3074.0	0.69069874	0.15599565	-0.0044366052941176475	-0.00271092294117647	-1.422778481833909E-4	1.0651946366782275E-6
418.0	980.5	3091.0	0.65165085	0.12877236	-0.0022969347058823513	-0.0016013700000000006	1.2586297577854683E-4	6.526782006920407E-5
431.38986	984.9685	3107.0	0.715269	0.18318722	0.0039761343750000025	0.0034009287500000006	3.920668175551471E-4	3.1264367187500006E-4
442.29694	988.7656	3124.0	0.72396606	0.22941542	5.115917647058779E-4	0.002719305882352941	-2.037966241349485E-4	-4.0095462802768203E-5
454.78183	993.7637	3140.0	0.7265443	0.28508437	1.6114000000000406E-4	0.003479309374999998	-2.1903235294117113E-5	4.750021829044105E-5
465.73807	998.369	3157.0	0.71248734	0.30491564	-8.268800000000004E-4	0.0011665452941176477	-5.8118823529412024E-5	-1.360449459342559E-4
477.078	1003.03125	3174.0	0.69427836	0.3291922	-0.0010711164705882376	0.0014280329411764708	-1.4366851211072778E-5	1.538162629757783E-5
488.28864	1007.6443	3190.0	0.6685838	0.30691478	-0.001605910000000002	-0.0013923387499999995	-3.3424595588235276E-5	-1.762732306985294E-4
499.47812	1012.3478	3207.0	0.65028125	0.28811863	-0.0010766205882352892	-0.0011056558823529419	3.113467128027723E-5	1.6863698096885743E-5
511.80368	1018.0587	3223.0	0.67275286	0.30092555	0.0014044756249999985	8.004325E-4	1.5506851332720546E-4	1.1913052389705887E-4
523.0	1023.5	3240.0	0.7317482	0.34531435	0.003470314117647056	0.0026111058823529414	1.2151991133217986E-4	1.0651019896193773E-4
533.3343	1028.4005	3257.0	0.69639426	0.34140474	-0.00207964352941176	-2.2997705882352987E-4	-3.264680968858127E-4	-1.6712252595155714E-4
543.7628	1032.7051	3274.0	0.6332069	0.30658773	-0.0037169035294117663	-0.002048059411764705	-9.630941176470625E-5	-1.0694602076124559E-4
554.2045	1038.6023	3290.0	0.5748747	0.2976874	-0.0036457625000000035	-5.562706250000007E-4	4.446314338235174E-6	9.323679917279401E-5
566.3372	1044.1686	3306.0	0.62821937	0.31568903	0.003334041875000006	0.0011251018749999994	4.362377734375006E-4	1.0508578125000001E-4
577.78784	1047.9293	3323.0	0.7046582	0.30809373	0.00449640176470588	-4.4678235294117477E-4	6.837411115916906E-5	-9.246377811418672E-5
590.16064	1052.7202	3340.0	0.7739201	0.2716692	0.004074229411764705	-0.0021426194117647067	-2.4833667820069102E-5	-9.975512110726659E-5
603.1358	1058.3009	3356.0	0.78171027	0.27673614	4.8688562500000254E-4	3.1668375000000124E-4	-2.2420898667279392E-4	1.5370644761029424E-4
615.7247	1065.0249	3373.0	0.78823835	0.3353252	3.8400470588234917E-4	0.003446415294117645	-6.051818771626669E-6	1.8410185553633198E-4
628.9166	1071.6786	3390.0	0.80659324	0.42697886	0.0010796994117647067	0.005391391764705884	4.092321799307985E-5	1.144103806228376E-4
643.25214	1078.6261	3406.0	0.8466875	0.46881962	0.002505891250000003	0.0026150474999999986	8.913698988970602E-5	-1.7352151654411786E-4
657.63336	1087.5048	3423.0	0.88077307	0.51186067	0.002005033529411765	0.002531826470588237	-2.946221885813164E-5	-4.895354671280102E-6
670.59705	1095.9126	3439.0	0.8649141	0.5457381	-9.911856250000017E-4	0.002117339374999999	-1.8726369715073543E-4	-2.5905443474264855E-5
683.49725	1103.2842	3456.0	0.82351744	0.5259086	-0.002435097647058822	-0.0011664411764705914	-8.493600129757767E-5	-1.9316356185121122E-4
699.6581	1111.8291	3472.0	0.849411	0.52173823	0.0016183474999999989	-2.606481249999987E-4	2.533403216911763E-4	5.661206571691205E-5
714.9846	1118.5648	3489.0	0.9245958	0.46151277	0.004422635294117644	-0.003542674117647056	1.6495810553633205E-4	-1.9306035250865044E-4
729.94574	1125.2296	3505.0	0.9702046	0.39945114	0.0028505500000000003	-0.003878851875000002	-9.825533088235271E-5	-2.1011109834559124E-5
745.9306	1132.4653	3522.0	0.9875884	0.38359934	0.0010225764705882388	-9.324588235294101E-4	-1.075278546712801E-4	1.7331723832179953E-4
759.5702	1140.04	3539.0	0.9108011	0.4017789	-0.0045169	0.0010693858823529402	-3.258515570934258E-4	1.1775557093425591E-4
773.9031	1147.4515	3555.0	0.83971727	0.4422416	-0.004442739375000004	0.002528918750000001	4.635039062499721E-6	9.12208042279413E-5
785.8043	1156.2029	3572.0	0.7712069	0.5095675	-0.004030021764705878	0.003960347058823525	2.427750648788976E-5	8.420166522491319E-5
797.94525	1163.6301	3588.0	0.6941572	0.5050767	-0.00481560625	-2.806749999999941E-4	-4.909903033088259E-5	-2.6506387867646997E-4
810.3395	1170.1455	3605.0	0.66921777	0.452487	-0.001467025294117646	-0.0030935117647058865	1.969753503460208E-4	-1.6546098615917014E-4
820.70654	1175.8533	3621.0	0.64498127	0.3767157	-0.0015147812499999996	-0.004735706249999999	-2.9847472426470964E-6	-1.0263715533088204E-4
830.9106	1181.3463	3638.0	0.6060991	0.29741967	-0.002287186470588238	-0.004664472352941174	-4.543560121107286E-5	4.190229238754423E-6
840.656	1186.4624	3655.0	0.5694266	0.26348314	-0.002157205882352941	-0.0019962664705882364	7.64591695501749E-6	1.569532871972316E-4
849.43274	1190.2164	3671.0	0.5157044	0.23143262	-0.0033576375000000033	-0.0020031575	-7.50269761029414E-5	-4.306893382352236E-7
856.8779	1195.4084	3687.0	0.44748765	0.23217016	-0.004263546874999996	4.609624999999881E-5	-5.6619335937499547E-5	1.2807835937499992E-4
865.35754	1200.0182	3704.0	0.43846133	0.24269624	-5.309600000000019E-4	6.191811764705895E-4	2.1956393382352907E-4	3.3710878027681805E-5
874.0555	1203.5277	3721.0	0.45418432	0.24019271	9.248817647058819E-4	-1.4726647058823552E-4	8.563775086505199E-5	-4.508515570934265E-5
881.4228	1208.2114	3737.0	0.45517927	0.2627011	6.218437500000312E-5	0.001406774375000001	-5.391858685661742E-5	9.712755284926479E-5
887.017	1213.017	3754.0	0.40085462	0.27149153	-0.003195567647058825	5.170841176470565E-4	-1.9163247188581342E-4	-5.2334721020761445E-5
893.6205	1216.747	3770.0	0.35012567	0.25317433	-0.0031705593749999997	-0.0011448249999999986	1.5630170036765956E-6	-1.0386931985294094E-4
900.3481	1221.5654	3787.0	0.3288401	0.26955357	-0.001252092352941175	9.63484705882354E-4	1.1285100129757792E-4	1.2401821799307958E-4
906.9507	1226.3004	3804.0	0.36347684	0.28470227	0.002037455294117647	8.910999999999976E-4	1.9350280276816598E-4	-4.257923875432727E-6
912.7151	1231.1434	3820.0	0.3784107	0.29182005	9.333662499999978E-4	4.448612500000011E-4	-6.900556525735307E-5	-2.7889921874999783E-5
918.4349	1234.9565	3837.0	0.35314038	0.27316138	-0.0014864894117647067	-0.001097568823529411	-1.4234445069204144E-4	-9.073118079584777E-5
922.5806	1239.871	3854.0	0.28514564	0.26806465	-0.003999690588235294	-2.9980764705882316E-4	-1.4783536332179926E-4	4.6927128027681636E-5
927.4814	1243.4813	3870.0	0.24710684	0.23651524	-0.002377424999999999	-0.0019718381250000017	1.0139159926470594E-4	-1.0450190487132366E-4
931.2439	1247.2439	3887.0	0.2137027	0.22374392	-0.001964949411764706	-7.512541176470574E-4	2.4263269896193717E-5	7.179905925605556E-5
935.0244	1252.0244	3903.0	0.19696303	0.24817538	-0.001046229374999999	0.0015269662499999993	5.742000229779417E-5	1.4238877297794103E-4
937.8531	1255.7062	3920.0	0.17639379	0.24998969	-0.001209955294117648	1.0672411764705798E-4	-9.630936418685231E-6	-8.354365484429066E-5
941.5355	1258.5355	3936.0	0.17071089	0.20589525	-3.551812499999994E-4	-0.002755902499999999	5.3423377757353034E-5	-1.7891416360294105E-4
944.6269	1262.2538	3953.0	0.17508596	0.19058216	2.573570588235299E-4	-9.007700000000001E-4	3.603166522491349E-5	1.0912544117647053E-4
947.11426	1267.1143	3969.0	0.15865359	0.21774729	-0.001027023125	0.0016978206250000006	-8.027376148897063E-5	1.6241191406250003E-4
949.3902	1272.1707	3986.0	0.13990511	0.28523797	-0.001102851764705883	0.00397004	-4.460508217993111E-6	1.336599632352941E-4
950.0	1276.7008	4003.0	0.08290073	0.3339817	-0.0033531988235294113	0.0028672782352941167	-1.3237335640138402E-4	-6.486833910034609E-5
951.0	1282.5732	4019.0	0.020150688	0.35746235	-0.003921877625	0.0014675406249999995	-3.554242509191182E-5	-8.748360064338232E-5
951.0	1288.1069	4036.0	-0.021279268	0.3531834	-0.002437056235294118	-2.517029411764708E-4	8.734243468858132E-5	-1.0113197448096885E-4
950.0	1293.8342	4052.0	-0.079944104	0.35630673	-0.00366655225	1.952081250000022E-4	-7.684350091911762E-5	2.7931941636029564E-5
948.187	1299.439	4069.0	-0.120460264	0.36005422	-0.0023833035294117642	2.2044058823529202E-4	7.548521885813151E-5	1.484262543252342E-6
946.28827	1304.1351	4085.0	-0.15568131	0.32963726	-0.0022013153749999995	-0.0019010599999999996	1.1374259650735296E-5	-1.3259378676470574E-4
943.3814	1309.2372	4102.0	-0.19683902	0.29562417	-0.0024210417647058833	-0.002000769999999998	-1.2925081747404931E-5	-5.8652941176469715E-6
940.0059	1313.994	4118.0	-0.22175205	0.28004712	-0.0015570643750000002	-9.735656250000023E-4	5.39985868566177E-5	6.420027343749974E-5
937.67346	1317.6531	4135.0	-0.2199523	0.24285732	1.0586764705882451E-4	-0.0021876352941176467	9.781953070934262E-5	-7.14158628892732E-5
932.27356	1321.4843	4152.0	-0.257958	0.21390533	-0.0022356294117647077	-0.0017030582352941166	-1.377351211072666E-4	2.8504532871972364E-5
927.5769	1326.2821	4168.0	-0.30417252	0.22988345	-0.002888407499999999	9.98632499999999E-4	-4.07986305147057E-5	1.6885567095588223E-4
921.89435	1330.0704	4185.0	-0.35769397	0.23143966	-0.0031483205882352956	9.154176470588249E-5	-1.5289005190311572E-5	-5.335827854671274E-5
914.35236	1334.7357	4201.0	-0.44127294	0.25087407	-0.005223685624999998	0.0012146506250000008	-1.2971031479779393E-4	7.01943037683824E-5
906.8303	1340.3772	4218.0	-0.5106512	0.3041814	-0.004081074117647057	0.0031357252941176463	6.721244160899657E-5	1.1300439230103797E-4
898.327	1346.0048	4235.0	-0.5446666	0.34700257	-0.0020009058823529428	0.0025188923529411776	1.2236283737024199E-4	-3.6284290657439333E-5
889.61615	1352.3839	4251.0	-0.5811868	0.39329198	-0.0022825125	0.0028930881249999985	-1.760041360294109E-5	2.3387235753676304E-5
880.71027	1359.8318	4268.0	-0.57380134	0.45144212	4.344388235294091E-4	0.0034205964705882365	1.5982066608996527E-4	3.102990268166106E-5
870.13763	1367.2416	4285.0	-0.60675544	0.48159873	-0.0019384764705882346	0.001773918235294116	-1.395832525951555E-4	-9.68634256055365E-5
857.33246	1374.9529	4301.0	-0.71594024	0.5025459	-0.006824049999999998	0.001309198125000001	-3.053483455882352E-4	-2.904500689338219E-5
841.03973	1383.5334	4318.0	-0.90886754	0.5220042	-0.011348664705882354	0.0011446058823529435	-2.6615380622837387E-4	-9.681896626297498E-6
824.8484	1390.0758	4334.0	-1.0848643	0.47669026	-0.010999797499999998	-0.0028321212500000033	2.180420036764722E-5	-2.4854544577205916E-4
807.50323	1397.3987	4350.0	-1.1781307	0.4475912	-0.005829150000000005	-0.0018186912499999972	3.231654687499996E-4	6.333937500000038E-5
789.01227	1405.1951	4367.0	-1.2001659	0.44137144	-0.001296188235294113	-3.6586823529411876E-4	2.6664480968858193E-4	8.54601773356399E-5
770.8316	1412.7415	4384.0	-1.186886	0.445758	7.811705882352883E-4	2.5803294117646966E-4	1.2219757785467068E-4	3.670006920415226E-5
754.5	1420.0	4400.0	-1.1182574	0.45628682	0.0042892875000000025	6.580512499999996E-4	2.1925730698529465E-4	2.5001144301470624E-5
740.521	1427.3047	4417.0	-0.95799184	0.4643243	0.009427385882352942	4.72792941176473E-4	3.0224108131487884E-4	-1.0897547577854508E-5
724.5714	1434.9108	4434.0	-0.8610716	0.44784406	0.005701190588235294	-9.694258823529432E-4	-2.1918795847750873E-4	-8.48364013840833E-5
707.4066	1441.7081	4450.0	-0.88547796	0.40912983	-0.0015253974999999975	-0.0024196393749999975	-4.516617555147057E-4	-9.06383432904409E-5
692.28455	1446.1788	4467.0	-0.9384589	0.33414486	-0.0031165258823529396	-0.004410880588235296	-9.359578719723189E-5	-1.1713183607266463E-4
680.97974	1451.0067	4483.0	-0.8512126	0.2595999	0.00545289375	-0.00465906	5.355887270220587E-4	-1.551121323529396E-5
669.09216	1455.532	4500.0	-0.7044167	0.20959945	0.008635052941176469	-0.0029412029411764705	1.871858347750864E-4	1.0105041522491347E-4
655.9256	1459.4498	4517.0	-0.6178079	0.1955422	0.00509463529411765	-8.26897058823529E-4	-2.0825986159169526E-4	1.243709342560554E-4
641.5323	1463.2765	4533.0	-0.71317583	0.19942513	-0.005960495624999999	2.4268312500000042E-4	-6.909456824448531E-4	6.684876148897059E-5
627.2406	1467.0741	4550.0	-0.865544	0.213324	-0.008962833529411766	8.175805882352946E-4	-1.7660811202422158E-4	3.3817497837370244E-5
614.27014	1469.39	4566.0	-0.89874154	0.17441437	-0.002074846249999998	-0.002431851875	4.304992049632355E-4	-2.0308952895220592E-4
599.4094	1473.6476	4583.0	-0.8747154	0.17697655	0.0014133023529411717	1.5071647058823514E-4	2.051852119377159E-4	1.5191578503460207E-4
586.7238	1477.3646	4599.0	-0.8195831	0.20365568	0.0034457687500000014	0.0016674456249999997	1.2702914981617685E-4	9.479557215073528E-5
572.6991	1482.0859	4616.0	-0.81465644	0.25525224	2.8980352941176306E-4	0.003035091764705883	-1.8564501297577872E-4	8.044977292387549E-5
558.53766	1487.7983	4632.0	-0.83212525	0.3233178	-0.001091800625	0.004254097499999998	-8.63502596507352E-5	7.61878584558822E-5
546.3675	1494.414	4649.0	-0.8072224	0.40592325	0.0014648735294117666	0.004859144117647061	1.503925973183392E-4	3.559097750865074E-5
530.49744	1500.89	4666.0	-0.8241729	0.43291983	-9.970882352941164E-4	0.0015880341176470584	-1.4482128027681665E-4	-1.924182352941178E-4
511.5406	1507.3489	4682.0	-1.0016856	0.44630975	-0.011094543750000005	8.3687E-4	-6.310909696691181E-4	-4.6947757352941154E-5
493.00143	1513.4995	4699.0	-1.1950129	0.42098603	-0.011372194117647057	-0.0014896305882352938	-1.6332374567473676E-5	-1.368529757785467E-4
478.4038	1518.9735	4716.0	-1.1716697	0.36668083	0.0013731294117647064	-0.0031944235294117645	7.497249134948096E-4	-1.0028193771626298E-4
460.60352	1524.7988	4732.0	-1.0946438	0.330716	0.004814118749999999	-0.002247801875	2.1506183363970578E-4	5.916385340073527E-5
441.75232	1530.3743	4749.0	-1.0344049	0.31744134	0.0035434647058823587	-7.808623529411761E-4	-7.474435553633177E-5	8.629056012110731E-5
423.3013	1534.9331	4766.0	-1.0852972	0.30291554	-0.0029936647058823596	-8.544588235294137E-4	-3.8453702422145406E-4	-4.329204152249273E-6
402.88605	1539.7341	4782.0	-1.2283553	0.27385044	-0.008941131249999998	-0.0018165687500000006	-3.717166590073524E-4	-6.0131870404411683E-5
383.9983	1545.3339	4798.0	-1.2663404	0.2799446	-0.0023740687499999996	3.8088500000000095E-4	4.104414062499999E-4	1.373408593750001E-4
365.90244	1551.7101	4817.0	-1.1595362	0.32334453	0.005621273684210527	0.002284206842105265	4.208074965373962E-4	1.0017483379501389E-4
348.4574	1558.6628	4831.0	-1.0691838	0.41812217	0.006453742857142857	0.006769831428571428	5.946208378088069E-5	3.2040175617615446E-4
330.55432	1565.9758	4848.0	-1.0263624	0.47497323	0.0025189058823529417	0.0033441800000000004	-2.3146099851705383E-4	-2.0150890756302515E-4
311.90283	1571.9292	4864.0	-1.0390121	0.45723927	-7.906062500000061E-4	-0.001108372500000003	-2.0684450827205923E-4	-2.782845312500002E-4
293.95953	1578.9069	4882.0	-1.0924494	0.41917703	-0.002968738888888884	-0.0021145688888888872	-1.2100736882715987E-4	-5.589979938271579E-5
281.33307	1584.3335	4898.0	-0.9584974	0.36162344	0.008371999999999997	-0.0035970993749999992	7.087961805555551E-4	-9.26581553819445E-5
270.00186	1588.999	4914.0	-0.7486232	0.30308414	0.0131171375	-0.003658706250000001	2.965710937500002E-4	-3.850429687500111E-6
259.08435	1594.4579	4931.0	-0.53438824	0.2755601	0.01260205647058824	-0.0016190611764705899	-3.0298884083044708E-5	1.1997912197231831E-4
247.41306	1599.2935	4947.0	-0.48566276	0.27477062	0.0030453424999999958	-4.93424999999971E-5	-5.972946231617653E-4	9.810741727941205E-5
237.79984	1603.28	4964.0	-0.5373913	0.25241458	-0.0030428552941176466	-0.0013150611764705894	-3.5812928200692015E-4	-7.445403979238778E-5
228.35779	1606.5284	4980.0	-0.56284547	0.2230657	-0.0015908856249999964	-0.0018343049999999996	9.074810431985314E-5	-3.245273897058814E-5
218.7699	1609.8921	4997.0	-0.5349954	0.16556568	0.001638239411764703	-0.0033823541176470594	1.8994853157439407E-4	-9.106171280276823E-5
210.87953	1614.5602	5013.0	-0.48685497	0.18936566	0.0030087768750000007	0.00148749875	8.565859145220611E-5	3.043658042279412E-4
202.16716	1619.4998	5030.0	-0.46148932	0.2525698	0.0014920970588235304	0.0037178905882352953	-8.921645977508649E-5	1.3119951989619383E-4
194.78928	1623.1053	5047.0	-0.45541286	0.28316894	3.574388235294121E-4	0.001799949411764704	-6.674460207612462E-5	-1.1282006920415243E-4
188.1458	1626.9271	5063.0	-0.40022662	0.27099043	0.00344914	-7.611568749999985E-4	1.9323132352941174E-4	-1.6006914292279392E-4
179.78171	1630.6091	5080.0	-0.41587058	0.22111495	-9.202329411764713E-4	-0.0029338517647058823	-2.57021937716263E-4	-1.2780558174740493E-4
170.4976	1636.1014	5096.0	-0.48970798	0.24267755	-0.0046148375	0.0013476624999999992	-2.3091278492647053E-4	2.675946415441176E-4
162.6105	1641.1947	5113.0	-0.53216183	0.30994046	-0.002497285294117645	0.003956641764705881	1.2456189446366793E-4	1.534693685121107E-4
156.5	1646.5	5130.0	-0.49506652	0.35466355	0.0021820770588235256	0.002630770000000001	2.7525660899653943E-4	-7.799245674740473E-5
149.42554	1651.1809	5146.0	-0.3931444	0.33119616	0.0063701325	-0.0014667118749999986	2.617534650735297E-4	-2.560926171875E-4
145.29742	1655.7025	5163.0	-0.27280182	0.29299366	0.007078975294117649	-0.002247205882352943	4.1696634948096984E-5	-4.5911412197232017E-5
139.533	1660.467	5180.0	-0.24535951	0.26523086	0.0016142535294117629	-0.0016331058823529398	-3.214542214532874E-4	3.612352941176489E-5
134.891	1665.1635	5196.0	-0.26668462	0.28006485	-0.0013328193749999988	9.271243749999977E-4	-1.8419205652573512E-4	1.600143910845586E-4
129.13603	1670.864	5212.0	-0.29104143	0.31162438	-0.0015223006250000004	0.001972470625	-1.1842578125000102E-5	6.533414062500015E-5
124.63155	1676.3684	5229.0	-0.28959808	0.35050535	8.490294117647117E-5	0.002287115882352942	9.45413862456748E-5	1.850854455017306E-5
120.57477	1682.8505	5246.0	-0.27275234	0.3792498	9.90925882352941E-4	0.001690850000000002	5.329546712802764E-5	-3.507446366782001E-5
116.808395	1689.3832	5262.0	-0.22191286	0.41034365	0.0031774674999999995	0.0019433656249999987	1.3665885110294117E-4	1.578222656249979E-5
114.54344	1696.8263	5279.0	-0.16519055	0.44775137	0.0033366064705882353	0.0022004541176470576	9.361115916955043E-6	1.5122852508650526E-5
111.296394	1704.4072	5296.0	-0.120899566	0.48075476	0.0026053519999999996	0.0019413758823529424	-4.301496885813151E-5	-1.523989619377148E-5
109.75907	1711.9637	5312.0	-0.09747056	0.49465916	0.0014643128750000001	8.69024999999999E-4	-7.131494531249997E-5	-6.702193014705897E-5
106.90022	1718.399	5329.0	-0.11266959	0.44831184	-8.940605882352943E-4	-0.0027263129411764686	-1.3872785077854674E-4	-2.114904671280275E-4
107.0	1724.9756	5345.0	-0.070642255	0.40800178	0.0026267084375	-0.0025193787500000023	2.2004806410845588E-4	1.2933386948529147E-5
106.07566	1730.773	5362.0	-0.015741939	0.35853407	0.003229430352941177	-0.002909865294117647	3.545423032006923E-5	-2.2969796712802637E-5
107.0	1737.1024	5379.0	0.056997694	0.3380419	0.004278801941176471	-0.001205421764705881	6.172774048442904E-5	1.0026138408304507E-4
107.0	1743.0303	5397.0	0.073041804	0.34788352	8.913394444444445E-4	5.467566666666664E-4	-1.88192360929557E-4	9.734324618736375E-5
108.53771	1749.6132	5412.0	0.084223084	0.3708969	7.454186666666668E-4	0.0015342253333333314	-9.728051851851842E-6	6.583124444444434E-5
110.5	1757.0	5428.0	0.11515908	0.40664008	0.0019334997499999996	0.0022339487500000026	7.42550677083333E-5	4.373271354166695E-5
113.628075	1764.2561	5445.0	0.1835207	0.45328528	0.004021271764705883	0.002743835294117647	1.2281011851211077E-4	2.9993326124567316E-5
117.43303	1771.8661	5462.0	0.24550444	0.47721675	0.0036461023529411754	0.0014077335294117653	-2.206878892733572E-5	-7.859422145328716E-5
121.19262	1777.289	5478.0	0.2911808	0.43225297	0.0028547725000000017	-0.0028102362500000005	-4.945811580882336E-5	-2.636231112132354E-4
124.93799	1783.907	5494.0	0.2855084	0.38370368	-3.5452500000000137E-4	-0.0030343306250000014	-2.005810937500002E-4	-1.4005898437500055E-5
129.55702	1789.557	5511.0	0.27874595	0.32901758	-3.977911764705868E-4	-0.0032168294117647066	-2.5450692041520827E-6	-1.073522275086501E-5
134.49507	1795.2426	5528.0	0.29724428	0.31279352	0.00108813705882353	-9.543564705882344E-4	8.74075432525951E-5	1.3308664359861603E-4
140.95255	1801.6033	5544.0	0.35893086	0.32943472	0.0038554112499999994	0.0010400750000000014	1.7295463694852936E-4	1.2465196691176472E-4
148.6754	1807.6052	5560.0	0.44638428	0.3647713	0.00546583875	0.0022085362500000004	1.0065171875000005E-4	7.302882812499994E-5
156.81306	1811.9065	5578.0	0.5352448	0.32994634	0.004936695555555553	-0.0019347200000000009	-2.9396844135802648E-5	-2.3018090277777785E-4
166.19067	1817.7144	5594.0	0.59966516	0.31254312	0.004026272500000004	-0.0010877012499999998	-5.690144097222178E-5	5.293867187500007E-5
174.63104	1821.3154	5610.0	0.6134115	0.2497434	8.59146249999998E-4	-0.0039249825	-1.9794539062500038E-4	-1.7733007812500002E-4
185.13486	1826.054	5627.0	0.6212904	0.22936492	4.634647058823542E-4	-0.001198734117647059	-2.3275384948096694E-5	1.6036755190311418E-4
195.83861	1831.9192	5643.0	0.6382478	0.27248666	0.0010598375000000007	0.0026951087499999995	3.7273299632352906E-5	2.4336517922794116E-4
206.91121	1835.637	5660.0	0.68743867	0.2884562	0.002893580588235294	9.393847058823531E-4	1.0786724048442902E-4	-1.0327788494809684E-4
219.74403	1839.436	5676.0	0.7479463	0.25334388	0.003781726874999995	-0.0021945199999999984	5.5509142922793826E-5	-1.9586904411764697E-4
233.76584	1843.1914	5693.0	0.846978	0.21913359	0.0058253941176470625	-0.002012370000000002	1.2021572015570983E-4	1.0714705882352728E-5
247.5	1848.5	5710.0	0.9098715	0.22418448	0.0036996176470588263	2.971111764705884E-4	-1.2504567474048447E-4	1.3585183391003473E-4
259.38	1853.19	5726.0	0.87474585	0.2647195	-0.0021953531250000005	0.0025334387500000003	-3.684356732536767E-4	1.3977047334558826E-4
271.55338	1857.6658	5743.0	0.7747155	0.31107453	-0.005884138235294121	0.0027267664705882366	-2.1698735942906588E-4	1.1372218858131547E-5
283.942	1862.269	5760.0	0.6936047	0.31189328	-0.004771223529411767	4.816176470588113E-5	6.546557093425611E-5	-1.575649826989621E-4
298.1003	1869.0574	5776.0	0.75489295	0.34684205	0.0038305156250000028	0.002184298125000001	5.376086971507355E-4	1.335085225183825E-4
311.5671	1873.7834	5793.0	0.8449616	0.3483333	0.0052981558823529395	8.772058823529409E-5	8.63317798442904E-5	-1.2332809039792395E-4
324.3176	1877.5193	5809.0	0.86009836	0.31662986	9.460474999999982E-4	-0.0019814650000000017	-2.7200677389705883E-4	-1.29324099264706E-4
336.85617	1881.3875	5826.0	0.7887254	0.24170636	-0.0041984094117647015	-0.004407264705882352	-3.0261511245674704E-4	-1.426941003460206E-4
348.3805	1885.127	5842.0	0.7054187	0.18407893	-0.005206668750000004	-0.0036017143750000005	-6.301620863970642E-5	5.034689568014696E-5
360.28745	1888.915	5859.0	0.6753147	0.17448145	-0.0017708235294117594	-5.64557647058823E-4	2.021085423875438E-4	1.7865627811418692E-4
370.9707	1892.657	5876.0	0.64702266	0.21078512	-0.0016642376470588278	0.002135509999999999	6.269757785466563E-6	1.5882750865051892E-4
380.04782	1896.4192	5893.0	0.57653165	0.22577874	-0.004146530000000002	8.819776470588243E-4	-1.4601719723183375E-4	-7.373719723183379E-5
390.57053	1901.2283	5909.0	0.5570387	0.25731862	-0.001218309374999997	0.0019712424999999995	1.8301378906250028E-4	6.807905330882344E-5
399.95172	1905.9807	5925.0	0.5441107	0.29310605	-8.080000000000032E-4	0.0022367143750000006	2.564433593749962E-5	1.6591992187500065E-5
407.53503	1909.7676	5942.0	0.49811518	0.2861798	-0.002705618823529409	-4.0742647058823663E-4	-1.1162463667820034E-4	-1.5553769679930806E-4
413.94382	1912.7358	5958.0	0.41143197	0.23553057	-0.005417700625000001	-0.0031655768749999993	-1.6950511259191197E-4	-1.7238440027573517E-4
422.2939	1916.3176	5975.0	0.36825332	0.17432073	-0.002539920588235293	-0.003600578823529411	1.692811786332181E-4	-2.5588349913494802E-5
430.5926	1920.0371	5992.0	0.41177195	0.17097768	0.002559919411764706	-1.9665000000000082E-4	2.999905882352941E-4	2.002311072664359E-4
440.1641	1925.2983	6008.0	0.5292497	0.24166533	0.007342359375000003	0.004417978125000001	2.9890249770220603E-4	2.884142578125001E-4
448.40598	1928.5625	6025.0	0.57678974	0.27126032	0.002796472941176471	0.0017408817647058816	-2.674050843425607E-4	-1.574762564878894E-4
455.8075	1932.4038	6041.0	0.534634	0.26569635	-0.00263473375	-3.4774812499999835E-4	-3.3945041819852945E-4	-1.305393681066175E-4
462.24063	1935.0803	6058.0	0.43108413	0.20471507	-0.006091168823529414	-0.0035871341176470606	-2.033197102076126E-4	-1.9055211721453308E-4
468.78223	1938.8547	6074.0	0.36651632	0.17295584	-0.004035488125	-0.001984951875	1.2848004365808836E-4	1.0013639016544129E-4
476.38528	1942.6926	6091.0	0.35279956	0.18269034	-8.068682352941173E-4	5.726176470588239E-4	1.8991881704152254E-4	1.5044526600346025E-4
483.91547	1946.4578	6108.0	0.41001472	0.2267346	0.003365597647058823	0.002590838823529412	2.4543916955017297E-4	1.1871889273356399E-4
489.76587	1949.1772	6124.0	0.42680094	0.2134666	0.0010491387500000011	-8.292500000000001E-4	-1.4477868106617636E-4	-2.1375555147058826E-4
495.5	1951.5	6141.0	0.38272998	0.17535502	-0.0025924094117647056	-0.002241857647058824	-2.1420871539792392E-4	-8.309456747404847E-5
498.74194	1952.0	6158.0	0.24838847	0.0696776	-0.007902441764705883	-0.0062163188235294115	-3.123548442906575E-4	-2.3379183391003457E-4
502.4947	1954.2473	6174.0	0.15816498	0.03684573	-0.005638968124999999	-0.0020519918750000004	1.4146710248161775E-4	2.6027043428308817E-4
505.2484	1955.1243	6191.0	0.11331016	0.022728818	-0.002638518823529413	-8.30406588235294E-4	1.764970177335639E-4	7.185795804498273E-5
507.02292	1955.0	6207.0	0.0909806	0.0074136644	-0.0013955975	-9.571971000000002E-4	7.768258272058831E-5	-7.924406985294133E-6
507.92935	1956.0	6224.0	0.04249935	0.016599374	-0.0028518382352941173	5.403358588235295E-4	-8.566121972318338E-5	8.809017404844293E-5
508.0	1956.8857	6240.0	-0.015539368	0.02211572	-0.0036274198749999998	3.447716249999999E-4	-4.8473852481617654E-5	-1.2222764613970601E-5
508.0	1957.0	6255.0	-0.02176674	0.026876494	-4.1515813333333336E-4	3.173849333333335E-4	2.1415078277777777E-4	-1.825779444444426E-6
508.0	1957.0	6255.0	-0.02176674	0.026876494	0.0	0.0	0.0	0.0
