# Supplementary material for: Finger drawing on smartphone screens enables early Parkinson’s disease detection through hybrid 1D-CNN and BiGRU deep learning architecture
Source: PLoS One. 2025 Jul 14;20(7):e0327733. doi: 10.1371/journal.pone.0327733 (PMC12258557; doi:10.1371/journal.pone.0327733)
Supplement: S2 File — (ZIP) [file pone.0327733.s002.zip › Dataset/Wavy/healthy/057_HC_WAVE_R.txt]

550.0	159.0	0.0	0.0	0.0	0.0	0.0	0.0	0.0
572.9892	162.44324	123.0	1.1251451	0.12507215	0.009147521138211382	0.0010168467479674797	7.437009055456409E-5	8.267046731442925E-6
595.1266	170.50058	140.0	1.4303148	0.6524499	0.017951158823529424	0.0310222205882353	5.17861040312826E-4	0.0017650219906039895
616.88354	177.4122	156.0	1.3797239	0.5349326	-0.0031619312500000135	-0.007344831250000003	-0.0013195681295955898	-0.0023979407398897062
637.8521	185.29642	173.0	1.3072387	0.52683824	-0.004263835294117635	-4.7613882352940984E-4	-6.48178849480954E-5	4.040407309688584E-4
658.79346	193.89673	189.0	1.3061786	0.56937957	-6.625625000000746E-5	0.002658833124999996	2.6234869025735174E-4	1.9593574678308784E-4
676.548	203.30441	205.0	1.1966319	0.6182408	-0.006846668749999993	0.0030538268750000055	-4.237757812499991E-4	2.468710937500061E-5
695.2569	212.11679	222.0	1.0738865	0.6001482	-0.0072203176470588305	-0.0010642705882352949	-2.197934688581398E-5	-2.422410272491353E-4
712.7844	219.89221	238.0	1.0195665	0.5731592	-0.0033949999999999952	-0.0016868125000000025	2.390823529411772E-4	-3.890886948529423E-5
715.80133	220.93378	255.0	0.6633957	0.33892447	-0.020951223529411766	-0.013778513529411765	-0.001032719031141869	-7.112765311418684E-4
728.9814	227.49069	272.0	0.35192704	0.14554936	-0.01832168588235294	-0.011375006470588235	1.546786851211073E-4	1.4138276816609002E-4
746.22406	237.01337	288.0	0.50631183	0.25833327	0.009649049375	0.007048994375000001	0.0017481709535845588	0.0011515000528492646
762.62756	247.41837	305.0	0.8571385	0.53473514	0.020636862941176472	0.016258933529411764	6.463419744809689E-4	5.417611267301037E-4
778.445	258.08377	321.0	1.1507548	0.75831205	0.018351018750000003	0.013973556875000001	-1.4286526194852932E-4	-1.428360409007352E-4
791.83954	268.1996	338.0	1.1782485	0.8352572	0.0016172764705882326	0.004526185294117648	-9.84337781141869E-4	-5.557277400519031E-4
803.8875	277.31006	355.0	0.80594856	0.67058957	-0.021899996470588236	-0.009686331176470593	-0.0013833689965397924	-8.360303806228377E-4
814.15656	285.10437	371.0	0.58801025	0.5270281	-0.013621144375000005	-0.008972591874999998	5.174282559742645E-4	4.460870634191217E-5
825.80945	292.3412	388.0	0.53683054	0.41125607	-0.003010571176470588	-0.006810119411764707	6.241513646193774E-4	1.272042625432524E-4
838.71686	299.16437	405.0	0.61342925	0.36231756	0.00450580647058824	-0.0028787358823529406	4.4213986159169575E-4	2.3125785467128037E-4
852.7254	307.36273	421.0	0.7651757	0.38637847	0.009484153124999999	0.0015038068749999994	3.1114666590073494E-4	2.739089223345588E-4
866.08795	315.1931	438.0	0.87230825	0.43831456	0.006301914705882352	0.0030550641176470615	-1.8719049524221448E-4	9.125042603806248E-5
876.1847	319.71082	454.0	0.8086356	0.3846839	-0.003979540625	-0.00335191625	-6.42590958180147E-4	-4.0043627297794136E-4
885.825	325.495	471.0	0.63910455	0.3237751	-0.009972414705882353	-0.0035828705882352966	-3.525220047577855E-4	-1.3585549307958633E-5
896.4151	331.24908	487.0	0.5401193	0.29367885	-0.0061865781250000015	-0.0018810156249999994	2.3661478630514698E-4	1.0636593520220607E-4
908.1709	338.10254	504.0	0.57167774	0.3303266	0.0018563788235294162	0.002155750000000002	4.7311511461937755E-4	2.3745680147058829E-4
915.80756	342.8717	520.0	0.5805034	0.36095056	5.516037499999973E-4	0.0019139974999999969	-8.154844209558868E-5	-1.510953125000031E-5
922.7089	346.8059	537.0	0.4885363	0.30485034	-0.005409829411764707	-0.0033000129411764694	-3.5067253892733554E-4	-3.0670649653979215E-4
926.78564	349.78564	554.0	0.27618897	0.18105471	-0.012491019411764706	-0.00728209588235294	-4.165405882352941E-4	-2.342401730103807E-4
930.6286	353.6286	570.0	0.11001894	0.12943317	-0.010385626874999998	-0.0032263462500000013	1.3158703354779428E-4	2.534843520220587E-4
934.5262	357.52618	587.0	0.08365906	0.16067672	-0.0015505811764705885	0.0018378558823529418	5.1970857050173E-4	2.978942430795849E-4
937.4481	362.44812	603.0	0.1082729	0.24395263	0.0015383650000000007	0.0052047443750000005	1.9305913602941184E-4	2.1043053079044117E-4
939.64044	367.9214	620.0	0.1127153	0.3192744	2.6131764705882347E-4	0.004430692352941177	-7.51204325259516E-5	-4.5532471885813143E-5
941.5	375.0	637.0	0.1045341	0.4068445	-4.812470588235294E-4	0.005151182352941175	-4.368027681660899E-5	4.238176470588224E-5
943.54095	386.2459	654.0	0.073937565	0.5718774	-0.0017997961764705888	0.009707817647058822	-7.75617128027682E-5	2.6803737024221454E-4
945.49536	397.9723	670.0	0.07632671	0.7512597	1.4932156250000057E-4	0.01121139375	1.2181985868566183E-4	9.39735064338236E-5
946.0	409.63782	686.0	0.067014545	0.84735465	-5.820103125000007E-4	0.006005934375000001	-4.570824218750008E-5	-3.2534121093749993E-4
943.6391	419.80444	703.0	-0.045857627	0.80569303	-0.006639539529411764	-0.002450683529411762	-3.5632524805363314E-4	-4.974481120242214E-4
941.72345	428.1062	719.0	-0.16645204	0.63712	-0.0075371508125	-0.010535814375	-5.610070519301472E-5	-5.053206778492649E-4
938.51996	434.96008	736.0	-0.25305814	0.42198962	-0.005094476470588235	-0.012654728235294118	1.436867259948097E-4	-1.246419917820069E-4
934.5948	440.60785	753.0	-0.2971175	0.2941981	-0.0025917270588235288	-0.007517148235294117	1.47220553633218E-4	3.0221058823529416E-4
927.47156	446.3963	769.0	-0.37541315	0.2420376	-0.004893478125	-0.0032600312500000016	-1.4385944163602943E-4	2.660698115808822E-4
918.8096	451.07617	786.0	-0.52079964	0.23860835	-0.008552146470588237	-2.0172058823529382E-4	-2.1521578503460218E-4	1.799006271626299E-4
907.14056	455.95312	818.0	-0.71475947	0.2482823	-0.006061244687499998	3.0231093750000045E-4	7.784068072150746E-5	1.5750985179227948E-5
884.36145	463.8554	835.0	-0.8621461	0.20624018	-0.008669801764705887	-0.002473065882352942	-1.5344453395328757E-4	-1.6325745999134955E-4
871.9263	468.73535	852.0	-0.79849905	0.22315963	0.0037439441176470613	9.952617647058825E-4	7.302203460207617E-4	2.0401927335640142E-4
858.4565	474.3758	869.0	-0.7937994	0.28730166	2.764499999999967E-4	0.003773060588235295	-2.0397024221453322E-4	1.633999307958478E-4
842.9538	480.02307	885.0	-0.8700229	0.33638403	-0.00476396875	0.003067648124999999	-3.150261718749998E-4	-4.4088278952205995E-5
826.54346	486.0462	902.0	-1.0134921	0.39439404	-0.008439364705882343	0.0034123535294117648	-2.161997621107261E-4	2.0276788494809742E-5
810.50775	492.83075	918.0	-1.0866796	0.42432773	-0.0045742187500000114	0.0018708556250000008	2.4157162224264575E-4	-9.634361902573525E-5
793.3332	499.7	935.0	-1.0841287	0.44013956	1.5005294117647846E-4	9.301076470588218E-4	2.7789833477508764E-4	-5.533811634948112E-5
773.9757	507.0097	951.0	-1.1363866	0.451136	-0.003266118750000005	6.872774999999998E-4	-2.135107306985302E-4	-1.5176884191176376E-5
756.0703	513.3099	968.0	-1.1652497	0.44395334	-0.0016978294117647012	-4.225094117647063E-4	9.22523140138414E-5	-6.528158304498271E-5
742.33813	520.33093	985.0	-1.0480294	0.42058367	0.006895311764705873	-0.0013746864705882326	5.054788927335632E-4	-5.601041522491332E-5
724.3424	526.18115	1001.0	-0.9858372	0.37232545	0.003887012500000009	-0.003016138750000001	-1.880187040441165E-4	-1.0259076746323553E-4
704.6778	532.9289	1018.0	-1.0282619	0.36924314	-0.002495570588235293	-1.813123529411751E-4	-3.754460640138413E-4	1.6675449394463682E-4
687.12775	541.04016	1034.0	-1.0992379	0.42158878	-0.004436000000000009	0.003271602499999998	-1.2127683823529478E-4	2.1580717830882334E-4
671.7381	547.631	1051.0	-1.0880775	0.4614379	6.56494117647063E-4	0.0023440658823529422	2.995584775086513E-4	-5.456097750865035E-5
655.28754	555.31665	1067.0	-0.9910111	0.479974	0.00606665	0.00115850625	3.3813474264705857E-4	-7.409747702205889E-5
637.7056	562.11774	1084.0	-0.94059736	0.45654854	0.0029655141176470577	-0.0013779682352941182	-1.8241975778546718E-4	-1.492043814878893E-4
621.4017	568.84937	1102.0	-0.9787993	0.42579025	-0.0021223299999999995	-0.0017087938888888901	-2.8265800653594765E-4	-1.8379202977487328E-5
607.6436	572.8161	1117.0	-0.96456015	0.33057854	9.492766666666726E-4	-0.006347447333333334	2.0477377777777814E-4	-3.0924356296296293E-4
590.389	577.537	1134.0	-0.9295359	0.23675738	0.0020602499999999987	-0.005518891764705882	6.535137254901919E-5	4.873856286043837E-5
571.83276	582.3891	1150.0	-0.9846898	0.1975809	-0.0034471187499999986	-0.002448529999999999	-3.4421054687499983E-4	1.9189761029411766E-4
554.042	587.4895	1167.0	-1.100671	0.24200208	-0.0068224235294117655	0.0026130105882352945	-1.9854733996539805E-4	2.977376816608996E-4
538.4424	594.0841	1184.0	-1.1111416	0.32749206	-6.159176470588298E-4	0.005028822352941174	3.6508858131487857E-4	1.4210657439446352E-4
519.5935	599.2813	1200.0	-1.0849285	0.39252266	0.0016383187500000063	0.004064412500000003	1.4088977481617725E-4	-6.027561580882319E-5
501.78665	603.1585	1217.0	-1.0503048	0.32575092	0.0020366882352941197	-0.003927749411764707	2.343349913494785E-5	-4.7012717128027705E-4
486.2056	608.4229	1233.0	-1.0283554	0.27427185	0.0013718375000000005	-0.003217441875000001	-4.155317095588245E-5	4.439422104779412E-5
472.6494	614.436	1250.0	-0.9267812	0.2862247	0.005974952941176468	7.031088235294127E-4	2.707714965397922E-4	2.306206293252596E-4
461.75693	620.1215	1267.0	-0.71295035	0.32771453	0.012578285294117648	0.002440578235294118	3.88431314878893E-4	1.0220408304498267E-4
448.81595	627.45605	1283.0	-0.58819187	0.42022496	0.007797405	0.0057819018749999986	-2.98805018382353E-4	2.0883272748161753E-4
434.8009	632.94244	1300.0	-0.6618443	0.4240243	-0.004332495882352947	2.2349058823529645E-4	-7.135235813148792E-4	-3.269653698096884E-4
423.92432	638.53784	1317.0	-0.71105474	0.37423125	-0.0028947317647058804	-0.002929002941176471	8.457435986159217E-5	-1.8544079584775102E-4
413.20926	643.3954	1333.0	-0.68498325	0.31698146	0.0016294681249999984	-0.0035781118750000014	2.8276249310661743E-4	-4.0569308363970654E-5
401.38098	648.3095	1350.0	-0.6599689	0.27337158	0.0014714323529411808	-0.002565287058823529	-9.296221885812802E-6	5.957793036332192E-5
385.4804	654.1948	1367.0	-0.7657823	0.28902555	-0.006224317647058827	9.208217647058833E-4	-4.5269117647058865E-4	2.0506522491349483E-4
368.97906	659.00525	1383.0	-0.96801525	0.3184744	-0.012639559374999998	0.0018405531249999982	-4.009526079963232E-4	5.748321001838218E-5
355.66928	664.71313	1399.0	-1.0491552	0.33238003	-0.0050712468749999975	8.691018750000001E-4	4.7301953125E-4	-6.071570312499988E-5
343.719	669.6405	1416.0	-0.90750384	0.31734854	0.00833243294117647	-8.842052941176459E-4	7.884517538927334E-4	-1.0313571583044977E-4
331.25058	674.3747	1432.0	-0.7276682	0.28743175	0.011239727499999998	-0.0018697993750000017	1.8170590992647043E-4	-6.159963005514723E-5
317.6955	680.2734	1449.0	-0.6611297	0.30578086	0.0039140294117647025	0.0010793594117647059	-4.309234169550174E-4	1.734799286332181E-4
304.75436	686.1228	1466.0	-0.7408111	0.34790906	-0.004687141176470583	0.002478129411764706	-5.059512110726638E-4	8.228058823529412E-5
293.06448	690.9678	1483.0	-0.76679206	0.3390365	-0.0015282917647058854	-5.219152941176456E-4	1.8581467128027629E-4	-1.764732179930795E-4
279.79184	695.20233	1499.0	-0.7617477	0.31042373	3.152724999999981E-4	-0.0017882981250000006	1.1522276654411772E-4	-7.914892693014719E-5
268.0	699.0	1516.0	-0.73694426	0.23968117	0.0014590258823529417	-0.00416132705882353	6.727961072664374E-5	-1.39589937283737E-4
254.09482	703.4644	1532.0	-0.75573355	0.19813447	-0.0011743306249999974	-0.0025966687499999995	-1.645847817095587E-4	9.779114430147063E-5
240.21622	707.79535	1549.0	-0.8309099	0.22609147	-0.0044221382352941175	0.0016445294117647048	-1.910475064878894E-4	2.4948224480968845E-4
226.81033	711.6256	1566.0	-0.85268897	0.24423006	-0.0012811217647058831	0.0010669758823529418	1.8476567474048436E-4	-3.397373702422136E-5
215.11266	715.6291	1582.0	-0.7861511	0.24456686	0.004158616875	2.1049999999999888E-5	3.399836649816177E-4	-6.537036764705887E-5
205.81017	720.7139	1599.0	-0.6567434	0.2580092	0.007612217647058824	7.90725882352941E-4	2.0315298659169556E-4	4.527505190311418E-5
194.9867	725.50665	1615.0	-0.5467617	0.28174713	0.0068738562499999975	0.0014836206250000011	-4.614758731617667E-5	4.330592141544126E-5
184.52768	731.2834	1632.0	-0.549488	0.34503943	-1.6037058823529173E-4	0.0037230764705882334	-4.137780493079582E-4	1.3173269679930778E-4
172.75989	737.12006	1648.0	-0.62683576	0.38333115	-0.004834234999999999	0.002393232500000002	-2.921165257352942E-4	-8.311524816176447E-5
160.8911	744.05444	1665.0	-0.7138267	0.42049322	-0.005117114117647063	0.0021860041176470584	-1.6639948096886103E-5	-1.2189904844290789E-5
151.2501	750.7999	1682.0	-0.70281816	0.4318599	6.475611764705921E-4	6.686282352941187E-4	3.3909854671280326E-4	-8.925740484429057E-5
143.35063	756.64935	1698.0	-0.57770336	0.42014906	0.007819674999999998	-7.319275E-4	4.482571139705879E-4	-8.753473345588242E-5
137.43906	763.5609	1715.0	-0.3970551	0.40833816	0.010626368235294118	-6.947588235294125E-4	1.650996020761247E-4	2.1863927335639716E-6
131.68784	769.3122	1731.0	-0.24488916	0.3794326	0.00951037125	-0.0018065974999999998	-6.974981158088239E-5	-6.948991727941171E-5
126.57185	775.8563	1748.0	-0.19813858	0.35998526	0.002750034117647058	-0.0011439611764705903	-3.976668901384084E-4	3.897860726643585E-5
121.67208	783.6559	1764.0	-0.21381459	0.40732178	-9.797506249999994E-4	0.002958532500000003	-2.331115464154411E-4	2.564058547794121E-4
116.76276	793.09314	1781.0	-0.24699338	0.5076007	-0.0019516935294117655	0.005898759999999999	-5.717311202422154E-5	1.729545588235292E-4
112.98217	803.05347	1797.0	-0.23964912	0.6134774	4.590162500000012E-4	0.006617293749999996	1.506693612132354E-4	4.490835937499978E-5
110.5	813.5	1814.0	-0.18327226	0.7077456	0.003316285882352941	0.005545188235294119	1.680746842560553E-4	-6.30650302768163E-5
110.0	823.0663	1830.0	-0.07398253	0.68771464	0.006830608124999999	-0.0012519349999999957	2.1964514016544113E-4	-4.2482020220588215E-4
110.0	832.9866	1848.0	0.04775091	0.63571644	0.006762968888888889	-0.0028887888888888885	-3.7577353395061246E-6	-9.093632716049405E-5
110.0	838.86426	1864.0	0.10369564	0.49038133	0.0034965456250000003	-0.009083444375000003	-2.0415145399305554E-4	-3.8716596788194465E-4
112.25037	847.00146	1881.0	0.14694679	0.40231243	0.0025441852941176465	-0.005180523529411765	-5.602119593425611E-5	2.295835791522493E-4
116.3869	855.9673	1897.0	0.22566184	0.41319782	0.0049196906250000005	6.803368749999997E-4	1.4846908318014713E-4	3.6630377527573527E-4
121.517654	865.8628	1914.0	0.3249016	0.5134349	0.0058376329411764715	0.005896298823529413	5.3996606833910056E-5	3.0682129108996554E-4
126.20086	874.5022	1930.0	0.4006658	0.58418846	0.0047352625	0.0044220975	-6.889815257352946E-5	-9.213758272058836E-5
132.06508	882.0868	1947.0	0.41484204	0.5670818	8.338964705882357E-4	-0.001006274117647062	-2.2949211937716262E-4	-3.1931597750865066E-4
138.85481	889.85486	1964.0	0.4168562	0.4818047	1.1847999999999925E-4	-0.0050163	-4.208332179930802E-5	-2.3588387543252575E-4
148.34758	898.4563	1980.0	0.4928952	0.4394901	0.004752437499999998	-0.0026446624999999988	2.8962234374999994E-4	1.4822734375000005E-4
161.8173	906.3242	1996.0	0.7148967	0.46312392	0.013875093750000005	0.0014771137500000017	5.701660156250004E-4	2.5761101562500003E-4
176.09602	912.286	2013.0	0.9479521	0.44166398	0.013709141176470582	-0.0012623494117647066	-9.76191608996602E-6	-1.6114489186851226E-4
193.53445	920.63025	2030.0	1.1330329	0.41850415	0.010887105882352937	-0.0013623429411764702	-1.660020761245674E-4	-5.8819723183390355E-6
211.82315	929.4116	2046.0	1.2405888	0.4520469	0.006722243750000009	0.002096421874999997	-2.6030388327205796E-4	2.161728010110292E-4
234.55832	939.1493	2063.0	1.3631731	0.5411596	0.007210841176470587	0.005241923529411764	2.8741025086504585E-5	1.8502950908304514E-4
257.13843	948.2322	2080.0	1.4970772	0.630672	0.007876711764705887	0.00526543529411765	3.916885813148822E-5	1.383044982699164E-6
276.8726	955.9491	2096.0	1.4766151	0.59062994	-0.0012788812500000024	-0.0025026287499999994	-5.722245634191181E-4	-4.855040027573531E-4
304.01938	965.3152	2113.0	1.5113177	0.51588583	0.002041329411764701	-0.0043967123529411786	1.9530650951557078E-4	-1.1141668252595171E-4
327.7842	973.5947	2129.0	1.540199	0.5018864	0.0018050812500000069	-8.749643750000022E-4	-1.4765510110293387E-5	2.2010924862132352E-4
352.17108	981.3904	2146.0	1.5359173	0.47936374	-2.518647058823627E-4	-0.0013248623529411748	-1.2099682093425703E-4	-2.6464586937716036E-5
373.69598	986.7352	2162.0	1.4752941	0.40725675	-0.0037889499999999993	-0.004506686874999999	-2.210678308823523E-4	-1.988640326286765E-4
397.2382	992.81384	2179.0	1.3820107	0.31486005	-0.005487258823529413	-0.0054351	-9.990051903114199E-5	-5.461253676470595E-5
414.8504	998.28345	2196.0	1.1589633	0.26730818	-0.013120435294117647	-0.0027971688235294114	-4.4901038062283724E-4	1.5517242214532876E-4
435.29187	1005.1061	2212.0	1.1022167	0.32369018	-0.003546662499999992	0.0035238749999999992	5.983607996323534E-4	3.9506523897058816E-4
459.09412	1014.0392	2229.0	1.1974616	0.45145562	0.005602641176470587	0.007515614117647059	5.38194333910034E-4	2.3480818339100353E-4
477.55765	1021.85254	2246.0	1.2428238	0.55618244	0.002668364705882354	0.006160401176470585	-1.7260449826989602E-4	-7.971840830449849E-5
496.04593	1031.47	2262.0	1.2083368	0.5946862	-0.002155437499999996	0.002406485000000007	-3.0148763786764685E-4	-2.3461976102941113E-4
513.6753	1039.4113	2278.0	1.0895588	0.5881582	-0.007423625000000003	-4.080000000000056E-4	-3.2926171875000045E-4	-1.7590531250000077E-4
529.4229	1047.2114	2295.0	0.90478456	0.509113	-0.010869072941176476	-0.004649717647058819	-2.026734083044984E-4	-2.495128027681655E-4
546.04285	1056.0215	2312.0	0.8615874	0.48503047	-0.0025410094117647034	-0.0014166194117647085	4.898860899653983E-4	1.901822491349477E-4
562.1926	1063.7523	2328.0	0.9136004	0.48422652	0.0032508124999999985	-5.024687499999986E-5	3.6198886948529387E-4	8.539828354779429E-5
580.68427	1071.5264	2345.0	0.9842061	0.45958564	0.004153276470588235	-0.0014494635294117634	5.308611591695509E-5	-8.230686202422138E-5
596.8921	1078.668	2361.0	1.0533447	0.45882118	0.004321162500000003	-4.7778750000001396E-5	1.0492876838235504E-5	8.760529871323512E-5
610.5	1084.5	2378.0	0.98099446	0.38751867	-0.004255896470588236	-0.004194265294117646	-5.045328806228377E-4	-2.4391097318339085E-4
623.7396	1090.8699	2395.0	0.80370134	0.3295409	-0.010429007058823528	-0.0034104570588235285	-3.6312415224913484E-4	4.6106366782006916E-5
640.7247	1097.2416	2411.0	0.7880442	0.3351122	-9.785712500000043E-4	3.482062500000001E-4	5.906522380514702E-4	2.3491645680147054E-4
659.0592	1105.3596	2428.0	0.9480148	0.3948596	0.009410035294117651	0.0035145529411764677	6.110945025951562E-4	1.8625568771626281E-4
672.77704	1110.7616	2444.0	1.038789	0.41280627	0.005673387499999995	0.0011216668749999999	-2.3354048713235352E-4	-1.4955537913602924E-4
686.0189	1116.4366	2461.0	0.94091237	0.37704962	-0.005757448823529406	-0.0021033323529411766	-6.724021366782E-4	-1.8970583693771626E-4
703.27325	1121.283	2477.0	0.8761747	0.30690584	-0.004046104375000005	-0.004383986249999999	1.0695902803308757E-4	-1.4254086856617642E-4
719.9659	1126.3622	2494.0	0.91136485	0.2548299	0.0020700088235294134	-0.0030632905882352936	3.5977136461937755E-4	7.768798010380622E-5
737.154	1131.0514	2511.0	1.0413052	0.24385725	0.007643550000000002	-6.4545E-4	3.278553633217994E-4	1.4222591695501726E-4
748.8937	1135.9468	2527.0	1.0082452	0.2671272	-0.0020662500000000056	0.0014543718750000007	-6.068625000000005E-4	1.3123886718750005E-4
762.5586	1140.8108	2544.0	0.8096496	0.28150824	-0.011682094117647058	8.459435294117653E-4	-5.65637889273356E-4	-3.5789902681660904E-5
778.4341	1145.478	2560.0	0.73915136	0.2948736	-0.004406139999999996	8.353349999999996E-4	4.5474713235294135E-4	-6.630330882353617E-7
795.67615	1151.5035	2577.0	0.8984011	0.3189843	0.009367631764705878	0.0014182764705882344	8.102218685121102E-4	3.4290674740484404E-5
809.30817	1157.2749	2594.0	0.9874735	0.35729545	0.005239552941176473	0.0022535970588235302	-2.4282816608996497E-4	4.913650519031152E-5
822.0466	1163.1628	2610.0	0.92996347	0.3795807	-0.0035943768749999994	0.0013928281249999987	-5.521206135110295E-4	-5.379805836397072E-5
837.97064	1169.4854	2627.0	0.8284294	0.38924378	-0.0059725923529411785	5.684164705882347E-4	-1.3989502811418702E-4	-4.8494803200692E-5
853.2199	1175.8085	2643.0	0.84059185	0.4000254	7.601531250000029E-4	6.738512499999995E-4	4.2079659237132384E-4	6.5896737132352994E-6
864.6542	1181.5925	2660.0	0.83641464	0.38070115	-2.4571823529412015E-4	-0.0011367205882352933	-5.916890354671312E-5	-1.0650422577854664E-4
874.3361	1185.9344	2676.0	0.70781416	0.33146057	-0.008037530000000001	-0.0030775362499999986	-4.8698823529411757E-4	-1.2130097886029408E-4
881.69977	1192.2748	2693.0	0.45388255	0.30735075	-0.014937153529411763	-0.0014182247058823533	-4.0586020761245654E-4	9.760656141868502E-5
890.3669	1196.6835	2710.0	0.32031855	0.28197756	-0.007856705882352943	-0.0014925405882352935	4.164969204152247E-4	-4.371522491349424E-6
899.4467	1202.868	2726.0	0.37661144	0.310379	0.0035183056250000025	0.00177509	7.109382192095591E-4	2.0422691176470584E-4
908.0967	1208.658	2743.0	0.47914752	0.34470874	0.006031534117647057	0.002019396470588235	1.478369701557091E-4	1.437096885813148E-5
917.8137	1216.651	2760.0	0.5604996	0.42049885	0.004785416470588235	0.00445824176470588	-7.330103806228365E-5	1.4346148788927323E-4
926.63654	1225.5092	2776.0	0.5764696	0.51860905	9.981250000000025E-4	0.006131887500000002	-2.3670571691176452E-4	1.0460285845588263E-4
933.25464	1233.2546	2792.0	0.49591872	0.5664576	-0.005034430000000003	0.0029905343749999994	-3.7703468750000034E-4	-1.9633457031250018E-4
938.9482	1241.9309	2809.0	0.38866648	0.57209337	-0.006308955294117647	3.3151588235294353E-4	-7.497207612456728E-5	-1.5641285250865035E-4
942.86646	1249.7329	2826.0	0.24756321	0.5300203	-0.008300192352941174	-0.002474886470588238	-1.1713159169550162E-4	-1.6508249134948127E-4
945.76697	1255.6504	2843.0	0.11894946	0.42701167	-0.007565514705882353	-0.0060593311764705875	4.3216332179930644E-5	-2.1084968858131468E-4
947.8306	1261.4918	2859.0	0.05391872	0.3416037	-0.00406442125	-0.005337998125	2.1881834099264706E-4	4.508331571691172E-5
949.78076	1266.5615	2876.0	0.031865783	0.27666196	-0.0012972315882352943	-0.003820102352941178	1.6277586245674742E-4	8.92879865916954E-5
950.0	1272.1265	2892.0	0.006695875	0.25143462	-0.00157311925	-0.0015767087499999992	-1.7242978860294113E-5	1.4021210018382369E-4
950.0	1278.5852	2909.0	-0.03107622	0.2979342	-0.0022218879411764706	0.002735269411764705	-3.816286418685121E-5	2.536457742214532E-4
949.39014	1285.4393	2926.0	-0.068623245	0.38252258	-0.0022086485294117645	0.004975787058823531	7.787889273356505E-7	1.317951557093427E-4
948.4501	1292.1996	2941.0	-0.09828353	0.43349108	-0.001977352333333333	0.003397899999999998	1.5419746405228765E-5	-1.0519247058823553E-4
946.5	1298.5	2959.0	-0.1304576	0.44679677	-0.001787448333333334	7.39205000000002E-4	1.0550222222222166E-5	-1.4770527777777757E-4
943.2745	1305.0883	2976.0	-0.17559934	0.41616878	-0.0026553964705882346	-0.001801646470588235	-5.105577277970003E-5	-1.4946185121107278E-4
940.27704	1312.4459	2991.0	-0.22746833	0.4015674	-0.003457932666666667	-9.734253333333331E-4	-5.35024130718955E-5	5.5214742483660116E-5
936.38513	1316.9224	3009.0	-0.26827958	0.34733936	-0.002267291666666668	-0.003012668888888891	6.614672222222219E-5	-1.1329130864197543E-4
931.5011	1322.7483	3025.0	-0.31705534	0.32117128	-0.003048485	-0.001635504999999999	-4.882458333333326E-5	8.607274305555575E-5
924.4438	1327.2781	3042.0	-0.38673112	0.28725377	-0.004098575294117645	-0.0019951476470588224	-6.177001730103795E-5	-2.1155449826989618E-5
916.42267	1332.2887	3058.0	-0.4915481	0.2688662	-0.00655106125	-0.0011492231250000012	-1.5328037224264718E-4	5.287028262867632E-5
907.728	1338.204	3075.0	-0.5867223	0.2931242	-0.005598482352941179	0.0014269411764705883	5.6034052768165955E-5	1.515390765570935E-4
898.9502	1344.0374	3091.0	-0.6185329	0.3378473	-0.0019881625000000014	0.002795193750000001	2.256449908088236E-4	8.551578584558829E-5
891.13306	1349.9001	3108.0	-0.58416736	0.36299154	0.002021502352941178	0.0014790729411764698	2.3586263840830464E-4	-7.741887110726654E-5
884.42426	1355.4343	3124.0	-0.47737855	0.36716762	0.006674300625000001	2.610049999999982E-4	2.9079989200367644E-4	-7.612924632352947E-5
874.88934	1361.4664	3141.0	-0.4518457	0.36210942	0.0015019323529411762	-2.975411764705857E-4	-3.0425695717993084E-4	-3.285565743944611E-5
864.24347	1367.3783	3157.0	-0.5392779	0.3567731	-0.0054645124999999975	-3.3352000000000034E-4	-4.3540280330882337E-4	-2.248676470588414E-6
851.82	1372.3933	3174.0	-0.715543	0.34850475	-0.01036853529411765	-4.8637352941176677E-4	-2.8847192906574426E-4	-8.991384083045083E-6
838.2751	1377.35	3191.0	-0.8618987	0.313835	-0.00860915882352941	-0.0020393970588235295	1.0349273356401413E-4	-9.135432525951545E-5
825.3708	1382.8146	3207.0	-0.9288903	0.28701043	-0.0041869749999999956	-0.0016765356249999995	2.763864889705884E-4	2.2678839613970623E-5
815.1771	1388.1292	3224.0	-0.81051844	0.29892743	0.006963050588235294	7.010000000000007E-4	6.558838581314876E-4	1.398550367647059E-4
803.43915	1392.5261	3241.0	-0.6851287	0.2884309	0.0073758670588235245	-6.174429411764708E-4	2.428332179930768E-5	-7.755546712802773E-5
789.84485	1396.9015	3257.0	-0.68423486	0.27845988	5.586500000000216E-5	-6.231887499999998E-4	-4.5750012867647015E-4	-3.5911305147056375E-7
771.2315	1400.8374	3274.0	-0.89563763	0.23192847	-0.012435457058823526	-0.002737141764705882	-7.347836505190311E-4	-1.2435017733564014E-4
756.398	1405.6505	3290.0	-1.0700027	0.2338573	-0.010897816875000008	1.2055187499999953E-4	9.610251148896992E-5	1.786058524816176E-4
744.181	1409.5197	3307.0	-1.0108892	0.2420653	0.0034772647058823555	4.8282352941176595E-4	8.455930341695507E-4	2.1310097318339203E-5
726.67645	1414.4412	3323.0	-0.9533988	0.26068926	0.0035931500000000033	0.001163997499999998	7.242830882352988E-6	4.2573373161764496E-5
706.8038	1419.3589	3340.0	-1.0451645	0.2880987	-0.00539798235294118	0.0016123200000000004	-5.288901384083049E-4	2.6371911764706028E-5
688.3356	1425.2214	3356.0	-1.1802245	0.33523953	-0.008441249999999997	0.0029463018750000014	-1.902042279411761E-4	8.337386718750006E-5
671.6095	1432.1736	3373.0	-1.2098875	0.4053531	-0.0017448823529411762	0.004124327647058825	3.939039792387542E-4	6.929563365051901E-5
649.68756	1438.7709	3390.0	-1.2174524	0.44850436	-4.44994117647058E-4	0.0025383094117647042	7.646401384083049E-5	-9.329519031141884E-5
628.0188	1446.6295	3406.0	-1.2650644	0.48396048	-0.0029757499999999992	0.002216007500000002	-1.5817224264705882E-4	-2.0143869485293877E-5
611.63605	1455.2728	3423.0	-1.2466751	0.53616303	0.0010817235294117613	0.0030707382352941153	2.3867491349480944E-4	5.027827854671253E-5
593.1456	1462.3563	3440.0	-1.156606	0.53234935	0.005298182352941177	-2.2433411764705472E-4	2.480269896193774E-4	-1.9382778546712763E-4
571.73883	1470.004	3456.0	-1.1121883	0.4842538	0.002776106250000007	-0.0030059718750000027	-1.5762975643382314E-4	-1.7385235983455923E-4
554.5042	1477.0609	3473.0	-1.0907736	0.450117	0.001259688235294118	-0.002008047058823531	-8.920105968858172E-5	5.870145977508657E-5
538.6436	1482.5426	3489.0	-1.0491942	0.3579347	0.002598712499999989	-0.00576139375	8.368901654411692E-5	-2.345841681985293E-4
516.76764	1489.2253	3506.0	-1.1067177	0.3340952	-0.0033837352941176375	-0.0014023235294117655	-3.5190869377162506E-4	2.5641589532871966E-4
493.0	1497.0	3522.0	-1.2586719	0.38593677	-0.009497137500000002	0.0032400981250000002	-3.8208763786764784E-4	2.901513534007354E-4
477.39905	1504.8004	3539.0	-1.2780592	0.44454208	-0.0011404294117647058	0.0034473711764705893	4.91571064013841E-4	1.2192532439446417E-5
458.75446	1512.6982	3555.0	-1.2152665	0.5117013	0.003924543749999995	0.004197451250000001	3.165608226102938E-4	4.6880004595588245E-5
438.38528	1519.3145	3572.0	-1.1089463	0.48313537	0.006254129411764711	-0.0016803488235294128	1.3703445069204208E-4	-3.4575294550173025E-4
417.66278	1524.9102	3589.0	-1.1133059	0.39272976	-2.5644705882353706E-4	-0.005317977058823531	-3.8297508650519106E-4	-2.139781314878893E-4
401.7344	1530.7552	3606.0	-1.1374533	0.32286954	-0.0014204352941176428	-0.004109424705882351	-6.846989619377093E-5	7.109131487889293E-5
382.87708	1535.2042	3622.0	-1.1414504	0.2723636	-2.498187500000054E-4	-0.0031566212500000017	7.316353400735234E-5	5.955021599264685E-5
364.08197	1540.204	3638.0	-1.0782124	0.25364015	0.003952375000000008	-0.0011702156249999984	2.6263710937500084E-4	1.241503515625002E-4
351.74265	1545.0858	3655.0	-0.9258374	0.25804144	0.008963235294117643	2.5889941176470603E-4	2.947564878892727E-4	8.406559039792379E-5
339.08725	1548.971	3671.0	-0.78202915	0.24116544	0.008988015625000005	-0.0010547500000000001	1.548770680147608E-6	-8.210308823529414E-5
324.71774	1553.8206	3688.0	-0.6663737	0.24490234	0.006803261764705882	2.1981764705882278E-4	-1.2851493295847784E-4	7.49745674740484E-5
309.27267	1560.3636	3705.0	-0.70378727	0.30213767	-0.002200798235294118	0.0033667841176470603	-5.296505882352941E-4	1.8511567474048456E-4
295.32834	1566.4307	3721.0	-0.8603281	0.37757853	-0.009783801875000005	0.00471505375	-4.7393772748161793E-4	8.426685202205872E-5
284.15933	1571.5363	3738.0	-0.8600275	0.40510342	1.7682352941182073E-5	0.0016191111764705863	5.765578957612462E-4	-1.8211426903114197E-4
274.42572	1577.1445	3755.0	-0.66893923	0.3725986	0.011240486470588232	-0.001912048235294117	6.601649480968854E-4	-2.077152595155708E-4
264.17126	1582.9143	3771.0	-0.49752706	0.3315771	0.010713260624999998	-0.0025638437499999993	-3.295161534926463E-5	-4.073721966911764E-5
253.03781	1588.7773	3788.0	-0.50220686	0.32240114	-2.7528235294117716E-4	-5.397623529411787E-4	-6.463848810553633E-4	1.1906361159169532E-4
242.27225	1594.6366	3804.0	-0.5930918	0.35699728	-0.005680308749999995	0.00216225875	-3.378141498161761E-4	1.6887631893382367E-4
231.24374	1600.3782	3821.0	-0.6700954	0.36656368	-0.004529623529411768	5.627294117647077E-4	6.768736591695451E-5	-9.408996107266424E-5
221.85385	1606.2877	3838.0	-0.6448109	0.35432503	0.0014873235294117673	-7.199205882352952E-4	3.539380622837374E-4	-7.545000000000017E-5
213.67015	1609.532	3854.0	-0.5388467	0.28426144	0.006622762499999997	-0.0043789743750000006	3.2096493566176435E-4	-2.2869086167279408E-4
205.72792	1615.9541	3870.0	-0.45532432	0.27889717	0.0052201487500000004	-3.352668749999968E-4	-8.766335937499979E-5	2.5273171875000023E-4
195.7916	1622.9667	3888.0	-0.4703359	0.34069514	-8.33976666666665E-4	0.0034332205555555545	-3.3634030092592586E-4	2.0936041280864175E-4
185.12024	1630.7039	3904.0	-0.5703712	0.4501374	-0.00625220625	0.006840141250000001	-3.3863934895833343E-4	2.129325434027779E-4
175.41653	1638.4668	3920.0	-0.6435106	0.5333261	-0.004571212500000005	0.00519929375	1.0506210937499968E-4	-1.0255296875000004E-4
164.44005	1646.3733	3937.0	-0.6708427	0.54568917	-0.0016077705882352924	7.272394117647012E-4	1.7432011245674777E-4	-2.6306201989619406E-4
154.9333	1655.0667	3953.0	-0.63723433	0.52312183	0.0021005231250000034	-0.001410458749999996	2.31768357077206E-4	-1.3360613511029357E-4
147.24356	1662.7565	3970.0	-0.5475752	0.51185614	0.005274066470588231	-6.626876470588232E-4	1.8667902032871926E-4	4.3986535467127814E-5
140.3687	1670.5084	3987.0	-0.44753832	0.49537963	0.005884522352941179	-9.692064705882353E-4	3.590916955017345E-5	-1.8030519031141886E-5
133.51186	1678.3175	4003.0	-0.35553518	0.47493088	0.005750196249999999	-0.001278046875000001	-8.39538143382378E-6	-1.9302525275735356E-5
127.69962	1686.0671	4020.0	-0.29177448	0.455558	0.003750629411764706	-0.001139581176470587	-1.1762157871972311E-4	8.145041089965525E-6
121.04619	1695.6923	4037.0	-0.30939254	0.49581942	-0.0010363564705882348	0.0023683188235294112	-2.8158740484429066E-4	2.063470588235293E-4
114.94461	1706.1107	4053.0	-0.3437212	0.5888637	-0.0021455412500000007	0.005815267499999999	-6.932404871323537E-5	2.1543429227941172E-4
110.74234	1717.773	4069.0	-0.31747898	0.69987667	0.001640138749999999	0.006938310624999999	2.3660499999999998E-4	7.019019531250004E-5
106.43696	1728.8152	4086.0	-0.26112956	0.76500386	0.0033146717647058845	0.003831011176470588	9.850194204152268E-5	-1.8278232050173007E-4
104.5	1738.5	4103.0	-0.15504782	0.7200884	0.006240102352941175	-0.002642085882352942	1.7208415224913477E-4	-3.8077041522491354E-4
105.0	1744.4374	4119.0	0.010950861	0.52139187	0.0103749175625	-0.012418533124999999	2.584259505974266E-4	-6.11027952665441E-4
108.80972	1751.2146	4136.0	0.19324851	0.35160732	0.01072339111764706	-0.009987326470588235	2.049844442041522E-5	1.4301215614186848E-4
112.5907	1756.8861	4153.0	0.34455812	0.24479987	0.008900565294117648	-0.006282791176470588	-1.0722504844290655E-4	2.1791384083044978E-4
120.004105	1762.753	4169.0	0.49090618	0.24428985	0.00914675375	-3.1876249999999995E-5	1.538677849264702E-5	3.906821829044118E-4
128.10483	1768.6628	4186.0	0.5750099	0.29509723	0.00494727764705882	0.002988669411764705	-2.4702800605536356E-4	1.776791565743944E-4
137.56403	1775.3384	4202.0	0.65776145	0.36539918	0.0051719718750000004	0.004393871875	1.40433892463238E-5	8.782515395220594E-5
154.98576	1787.6901	4219.0	0.89508516	0.54487145	0.013960218235294123	0.01055719235294118	5.169556682525954E-4	3.625482634083047E-4
181.16588	1802.083	4236.0	1.4014771	0.8278404	0.02978776117647058	0.016645232352941176	9.310319377162621E-4	3.5811999999999975E-4
209.84935	1815.9297	4252.0	1.8778046	1.0146703	0.02977046875	0.011676868749999993	-1.0807766544112304E-6	-3.1052272518382394E-4
238.10658	1829.583	4269.0	2.1783197	1.0520152	0.01767735882352941	0.002196758823529419	-7.113594074394466E-4	-5.576535250865044E-4
266.6316	1841.8159	4285.0	2.157141	0.9142317	-0.0013236687499999789	-0.008611468750000004	-0.0011875642233455867	-6.755142233455889E-4
293.23642	1857.3418	4302.0	1.8490529	0.8096829	-0.018122829411764716	-0.006149929411764706	-9.881859212802786E-4	1.4479643166089988E-4
324.0419	1873.021	4319.0	1.7266321	0.897012	-0.007201223529411764	0.005137005882352944	6.424474048442913E-4	6.639373702422147E-4
352.8921	1885.533	4335.0	1.7653687	0.9246846	0.0024210375000000006	0.001729537499999996	6.013913143382353E-4	-2.1296677389705926E-4
379.8895	1894.5398	4352.0	1.7508323	0.76531714	-8.550823529411833E-4	-0.009374556470588236	-1.92712932525952E-4	-6.53181998269896E-4
403.7451	1901.7236	4368.0	1.6240653	0.48853046	-0.00792293749999999	-0.017299167499999997	-4.4174094669117547E-4	-4.952881893382351E-4
422.2485	1907.5745	4385.0	1.2700653	0.21868128	-0.020823529411764713	-0.01587348117647059	-7.58858347750866E-4	8.386390138408276E-5
443.7301	1914.4326	4402.0	1.0125115	0.18120833	-0.015150223529411762	-0.0022042911764705887	3.3372387543252656E-4	8.0407E-4
467.0593	1920.2649	4418.0	1.0899895	0.25395125	0.004842374999999996	0.004546432500000001	0.0012495374080882349	4.2192022977941186E-4
483.02548	1925.0085	4435.0	1.0940623	0.2803676	2.395764705882411E-4	0.0015539029411764692	-2.707528546712797E-4	-1.7603115051903126E-4
499.19382	1928.5483	4451.0	1.0417143	0.24247608	-0.003271750000000004	-0.002368219999999999	-2.194579044117653E-4	-2.451326838235293E-4
514.65607	1933.4731	4468.0	0.8991184	0.2224368	-0.008387994117647058	-0.0011787811764705895	-3.0095553633217967E-4	6.996698961937703E-5
525.8258	1936.3303	4484.0	0.65745986	0.17195715	-0.015103658749999999	-0.003154978124999999	-4.197290395220588E-4	-1.2351230928308812E-4
533.499	1938.1248	4501.0	0.45723218	0.1286149	-0.011778098823529412	-0.0025495441176470587	1.956211721453286E-4	3.5613765138408265E-5
536.04614	1940.0461	4517.0	0.18840106	0.07993082	-0.016801945	-0.0030427550000000003	-3.1399038602941166E-4	-3.082568014705885E-5
536.0	1943.0	4534.0	-0.06382902	0.09143103	-0.014837063529411765	6.764829411764704E-4	1.1558126297577843E-4	2.1877870242214534E-4
536.0	1942.0	4546.0	-0.06382902	0.09143103	0.0	0.0	0.0012364219607843138	-5.637357843137253E-5
