# Supplementary material for: Finger drawing on smartphone screens enables early Parkinson’s disease detection through hybrid 1D-CNN and BiGRU deep learning architecture
Source: PLoS One. 2025 Jul 14;20(7):e0327733. doi: 10.1371/journal.pone.0327733 (PMC12258557; doi:10.1371/journal.pone.0327733)
Supplement: S2 File — (ZIP) [file pone.0327733.s002.zip › Dataset/Wavy/patient/001_PD_WAVE_R.txt]

536.0	138.0	0.0	0.0	0.0	0.0	0.0	0.0	0.0
554.6718	131.08951	17.0	1.4236848	-0.2770324	0.08374616470588235	-0.016296023529411764	0.004926244982698962	-9.585896193771625E-4
581.7187	130.0	33.0	1.8875642	0.10438578	0.028992462499999996	0.02383863625	-0.003422106387867647	0.002508416236213235
607.9062	131.85043	50.0	1.8065623	0.29195634	-0.004764817647058821	0.011033562352941177	-0.001985722361591695	-7.532396410034602E-4
633.89355	136.33435	66.0	1.7332715	0.42557877	-0.004580674999999992	0.008351401875000001	1.1508915441176774E-5	-1.6763502987132348E-4
663.1587	142.34433	83.0	1.7899756	0.5405519	0.0033355352941176427	0.006763125294117646	4.656594290657432E-4	-9.342803416955029E-5
688.2848	151.57108	100.0	1.7236441	0.6598001	-0.00390185294117647	0.007014600000000002	-4.257287197231831E-4	1.4792629757785636E-5
716.11755	161.25485	116.0	1.6161225	0.7048615	-0.006720100000000007	0.002816337500000002	-1.7614044117647104E-4	-2.6239140625E-4
736.5927	169.59271	133.0	1.5549095	0.7418978	-0.0036007647058823506	0.0021786058823529426	1.8349031141868565E-4	-3.751362456747407E-5
746.0	174.5	150.0	0.9815546	0.55321145	-0.03372675882352941	-0.01109919705882353	-0.001772117301038062	-7.810472318339101E-4
791.0	197.5	166.0	1.2797605	0.7770025	0.01863786875	0.013986940625	0.003272789223345588	0.0015678836052389704
829.9268	219.90973000000002	183.0	2.0645745	1.2331386	0.0461655294117647	0.026831535294117644	0.0016192741565743943	7.555643923010379E-4
861.5918	235.79590000000002	200.0	2.5373962	1.4668455	0.02781304117647058	0.013747464705882355	-0.0010795581314878896	-7.69651211072664E-4
880.38574	246.59050000000002	216.0	2.2653742	1.2463175	-0.017001374999999985	-0.013783000000000004	-0.0028009010110294106	-0.0017206540441176473
900.49615	259.58844	233.0	1.3215511	0.78307694	-0.05551900588235295	-0.027249444705882347	-0.0022657429930795863	-7.921438062283732E-4
921.02997	275.42096	250.0	0.68026316	0.58957624	-0.03772282	-0.011382394117647063	0.001046834463667821	9.333559169550167E-4
933.9725	290.96857	266.0	0.6154385	0.77117366	-0.004051541249999999	0.01134983875	0.002104454921875	0.0014207645542279415
943.9814	304.97766	283.0	0.5765203	0.96939075	-0.002289305882352942	0.01165982882352941	1.0366090397923861E-4	1.8234710207612326E-5
952.0929	316.0929	300.0	0.39879367	0.84212613	-0.010454507647058823	-0.007486154117647055	-4.8030598615916945E-4	-0.0011262342906574391
958.84705	328.64307	316.0	0.1708334	0.6701474	-0.014247516875	-0.010748670625000005	-2.3706307674632352E-4	-2.0390728170955935E-4
963.74164	340.22498	333.0	0.13696793	0.6036904	-0.0019920864705882356	-0.0039092352941176465	7.209076708477508E-4	4.023197253460211E-4
966.8099	352.85938	349.0	0.13357672	0.6584926	-2.1195062499999862E-4	0.0034251375000000014	1.1125849034926481E-4	4.58398299632353E-4
967.0	363.88696	366.0	0.009309466	0.7042067	-0.007309838470588236	0.002689064705882352	-4.175228144463669E-4	-4.329839965397939E-5
966.3216	372.39197	382.0	-0.12883723	0.6253014	-0.008634168499999999	-0.004931581249999997	-8.27706268382352E-5	-4.7629037224264684E-4
963.6809	379.63818	399.0	-0.23617272	0.45580155	-0.006313852352941177	-0.009970579411764706	1.3648918512110716E-4	-2.9641165657439463E-4
958.8603	386.27942	415.0	-0.34644014	0.32870364	-0.00689171375	-0.007943619374999999	-3.611633731617645E-5	1.266850022977942E-4
953.50214	393.99713	432.0	-0.4190595	0.30095637	-0.004271727058823527	-0.001632192352941179	1.5411686418685135E-4	3.7126041306228353E-4
946.0	403.5	449.0	-0.49351764	0.41800436	-0.004379890588235295	0.006885175882352944	-6.362560553633386E-6	5.010216608996543E-4
939.2675	414.1656	465.0	-0.52789116	0.59641373	-0.002148345000000003	0.011150585624999997	1.3947159926470574E-4	2.6658810891544085E-4
929.3332	424.6668	482.0	-0.5895815	0.7105946	-0.003628843529411762	0.0067165217647058816	-8.7088148788927E-5	-2.608272858996539E-4
918.1545	434.5379	498.0	-0.68539345	0.7074062	-0.005988246874999999	-1.9927499999999876E-4	-1.474627090992648E-4	-4.322372977941175E-4
904.1662	442.0479	515.0	-0.8360671	0.5755774	-0.00886315588235294	-0.007754635294117645	-1.69112294550173E-4	-4.444329584775086E-4
889.9309	449.6109	532.0	-0.9541254	0.43728152	-0.006944605882352945	-0.008135051764705884	1.128558823529409E-4	-2.2377439446367007E-5
879.58997	455.24603	549.0	-0.8934422	0.3357098	0.0035696000000000026	-0.005974807058823528	6.18482698961938E-4	1.2707321799307979E-4
867.8169	461.12207	565.0	-0.7545794	0.27917257	0.008678924999999997	-0.0035335768749999996	3.1933281249999965E-4	1.5257688648897053E-4
850.30554	466.89813000000004	581.0	-0.78761333	0.27699673	-0.0020646206249999993	-1.3598999999999903E-4	-6.714716015624998E-4	2.1234917968750004E-4
831.3782	473.87396	598.0	-1.0106014	0.33759683	-0.013116945294117652	0.003564711764705882	-6.501367452422149E-4	2.1768833910034593E-4
817.1646	482.16814999999997	615.0	-1.1593676	0.4280356	-0.008750952941176462	0.0053199276470588235	2.568230795847758E-4	1.032479930795848E-4
806.7584	492.24159999999995	631.0	-0.9826394	0.5717788	0.011045512499999993	0.008983950000000001	0.0012372790900735285	2.290013970588236E-4
795.2187	500.98440000000005	648.0	-0.6456206	0.62967056	0.01982463529411765	0.003405397647058821	5.16418987889274E-4	-3.281501384083047E-4
783.8334	508.77779999999996	664.0	-0.48141137	0.6107952	0.010263076874999999	-0.0011797100000000005	-5.975974011948532E-4	-2.865692279411763E-4
771.3806	517.29956	681.0	-0.5443405	0.5273217	-0.0037017135294117646	-0.00491020588235294	-8.214582590830449E-4	-2.1944093425605525E-4
755.7879	526.0086	698.0	-0.7968758	0.48179847	-0.014855017647058825	-0.002677837058823531	-6.560767128027682E-4	1.3131581314878877E-4
741.0	534.0	714.0	-0.96061885	0.48352924	-0.010233940625	1.08173125000003E-4	2.8881731387867655E-4	1.7412563648897087E-4
716.95746	546.7889	731.0	-1.2126269	0.6202094	-0.014824002941176473	0.008040009411764706	-2.700036656574396E-4	4.665786051038061E-4
689.3927	560.80365	748.0	-1.6193802	0.7995015	-0.023926664705882346	0.010546594117647056	-5.35450692041522E-4	1.4744615916955001E-4
672.4496	570.9725	764.0	-1.6257844	0.8297197	-4.002624999999982E-4	0.0018886374999999983	0.0014704001378676467	-5.411222886029411E-4
656.95917	578.3515	781.0	-1.291739	0.672291	0.019649729411764703	-0.009260511764705881	0.0011794112889273354	-6.558323096885812E-4
636.3326	584.97	797.0	-1.0454543	0.4241132	0.015392793749999995	-0.015511112499999997	-2.660584788602943E-4	-3.9066254595588224E-4
615.19257	592.72296	814.0	-1.0197891	0.29051545	0.0015097176470588332	-0.007858691176470589	-8.166515354671272E-4	4.501424307958475E-4
601.17865	599.41064	831.0	-1.0393736	0.30667302	-0.0011520294117647128	9.504452941176476E-4	-1.5657335640138504E-4	5.181844982698964E-4
578.34283	608.2022	847.0	-1.1936535	0.44299966	-0.009642493749999995	0.008520415	-5.306540211397051E-4	4.73123106617647E-4
554.29645	616.8922	864.0	-1.3135875	0.53035706	-0.007054941176470588	0.005138670588235296	1.5220897491349453E-4	-1.98926141868512E-4
535.48114	625.7327	880.0	-1.3624547	0.55574	-0.003054200000000007	0.0015864337499999978	2.500463235294113E-4	-2.2201480238970614E-4
513.3267	632.69385	897.0	-1.3835015	0.53045785	-0.0012380470588235248	-0.0014871852941176471	1.0683252595155777E-4	-1.808011202422144E-4
488.7776	639.5152	914.0	-1.4100822	0.441434	-0.001563570588235295	-0.0052366970588235305	-1.9148442906574714E-5	-2.205595155709343E-4
471.9287	645.27673	930.0	-1.2486578	0.34279072	0.010089025000000001	-0.006165205	7.28287224264706E-4	-5.8031746323529345E-5
452.82004	651.2309	946.0	-1.1469756	0.29665774	0.0063551374999999966	-0.0028833112499999994	-2.333679687500003E-4	2.0511835937500004E-4
428.57755	657.94366	964.0	-1.202187	0.31465018	-0.003067299999999995	9.9958E-4	-5.234687499999995E-4	2.1571618055555553E-4
410.64026	663.86847	980.0	-1.1909254	0.35764217	7.03849999999992E-4	0.0026869993749999987	2.356968749999992E-4	1.0546371093749993E-4
390.9749	669.62115	996.0	-1.1834313	0.36064067	4.6838124999999675E-4	1.8740625000000094E-4	-1.4716796874999702E-5	-1.5622457031249986E-4
362.92746	677.02075	1013.0	-1.413299	0.3871526	-0.013521629411764706	0.001559525294117648	-8.229418036332178E-4	8.071288494809688E-5
341.7243	684.71027	1030.0	-1.4661946	0.43648857	-0.003111505882352931	0.0029021158823529414	6.123602076124573E-4	7.897591695501726E-5
320.77173	694.7618	1046.0	-1.4176476	0.55026674	0.0030341874999999935	0.007111135624999997	3.8410583639705777E-4	2.63063733915441E-4
293.83636	706.7844	1063.0	-1.5168685	0.707732	-0.0058365235294117615	0.00926266235294118	-5.218065311418679E-4	1.26560395761246E-4
274.70898	716.27277	1080.0	-1.3502909	0.74162424	0.009798682352941169	0.0019936611764705893	9.197179930795841E-4	-4.2758830449827004E-4
259.45206	724.9674	1096.0	-1.0876441	0.6498877	0.01641542500000001	-0.0057335337500000055	4.1354641544117765E-4	-4.8294968290441215E-4
240.05402	732.344	1112.0	-1.0066879	0.5116175	0.005059762499999995	-0.0086418875	-7.09728906250001E-4	-1.817721093749997E-4
219.01796	742.49097	1129.0	-0.99037	0.4654236	9.598764705882351E-4	-0.002717288235294115	-2.411697664359859E-4	3.485058391003462E-4
207.12189	753.87805	1145.0	-0.93275356	0.55094326	0.0036010274999999994	0.005344978750000003	1.6507193933823527E-4	5.038916865808824E-4
193.10005	766.9142	1162.0	-0.8854429	0.75151134	0.002782979999999997	0.011798122352941172	-4.8120441176470736E-5	3.795966825259511E-4
181.60124	776.499	1179.0	-0.6648854	0.794568	0.012973970588235299	0.0025327447058823577	5.994700346020766E-4	-5.450222145328714E-4
171.64978	782.5127	1195.0	-0.48164067	0.60911787	0.011452795624999998	-0.011590633125000006	-9.507343520220629E-5	-8.827111144301478E-4
165.73524	788.2648	1212.0	-0.37590235	0.32760802	0.006219901176470588	-0.016559402941176467	-3.0781732050172997E-4	-2.922805774221448E-4
160.54054	793.1892	1229.0	-0.25787556	0.15672529	0.006942752352941176	-0.010051925294117648	4.252065743944636E-5	3.827928027681658E-4
155.62721	799.0592	1245.0	-0.12148069	0.15390274	0.008524679375	-1.764093749999987E-4	9.887043887867649E-5	6.172197449448531E-4
151.75487	806.49023	1262.0	-0.10686967	0.3019548	8.594717647058825E-4	0.008708944705882354	-4.508945653114187E-4	5.226678871107267E-4
149.5	815.5	1278.0	-0.10972009	0.48351285	-1.781512500000004E-4	0.011347378124999998	-6.485143841911768E-5	1.6490208869485276E-4
150.5	829.5	1295.0	-0.020463925	0.7236323	0.005250362647058824	0.014124673529411765	3.193243468858132E-4	1.6337031790657452E-4
152.44572	843.12	1312.0	0.1562578	0.9279411	0.010395395588235294	0.01201816470588235	3.0264899653979234E-4	-1.239122837370244E-4
155.38698	854.93494	1328.0	0.29183114	0.96439976	0.00847333375	0.0022786662500000054	-1.2012886488970591E-4	-6.087186534926466E-4
159.66365	864.65906	1345.0	0.35119212	0.792515	0.003491822352941177	-0.010110868235294123	-2.930300821799307E-4	-7.287961461937722E-4
164.82736	873.3789	1361.0	0.36458734	0.55647516	8.372012499999991E-4	-0.01475249	-1.6591381893382362E-4	-2.901013602941173E-4
172.86316	886.2084	1378.0	0.43937382	0.53466356	0.0043992047058823555	-0.001283035294117643	2.095296150519033E-4	7.923208650519034E-4
183.49268	904.82117	1395.0	0.6220993	0.8336357	0.010748557647058824	0.01758659647058823	3.7349134948096873E-4	0.0011099783391003454
193.51175	920.81885	1411.0	0.74690545	1.1144886	0.007800384374999997	0.017553306250000004	-1.8426082950367669E-4	-2.08063878676416E-6
203.13768	930.1377	1428.0	0.7466507	1.0035877	-1.4985294117645311E-5	-0.0065235823529411815	-4.597276275951554E-4	-0.0014162875648788935
219.70508	939.8821	1444.0	0.824575	0.73875356	0.004870268749999997	-0.016552133749999996	3.0532837775735264E-4	-6.267844623161759E-4
245.61334	950.50476	1461.0	1.2105982	0.4517703	0.02270724705882353	-0.01688136823529412	0.0010492340181660902	-1.9366734429066E-5
268.48502	960.8568	1478.0	1.6676469	0.42225158	0.02688521764705883	-0.0017363952941176469	2.4576297577854706E-4	8.908807612456748E-4
296.44937	972.66846	1494.0	1.9174163	0.5919584	0.015610587499999995	0.010606676249999999	-7.046643841911772E-4	7.714419715073529E-4
324.60614	983.6947	1511.0	1.9860789	0.7118672	0.0040389764705882425	0.007053458823529414	-6.806830017301031E-4	-2.0901278979238732E-4
346.95276	991.066	1527.0	1.735801	0.6262597	-0.01564236875000001	-0.005350468750000004	-0.0012300840762867657	-7.752454733455886E-4
376.3098	996.9331	1544.0	1.607085	0.4299088	-0.007571529411764696	-0.01155005294117647	4.747552551903126E-4	-3.6468142301038036E-4
399.85886	1002.1718000000001	1560.0	1.5997481	0.2541443	-4.5855625000000566E-4	-0.01098528125	4.4456082261029313E-4	3.529823069852941E-5
423.8744	1006.0499	1577.0	1.4126297	0.12317158	-0.011006964705882347	-0.007704277647058823	-6.204946150519024E-4	1.9300021193771627E-4
451.18683	1010.8644999999999	1594.0	1.5118992	0.14379703	0.005839382352941171	0.0012132617647058817	9.90961591695501E-4	5.24561141868512E-4
470.37286	1014.7494999999999	1610.0	1.4076128	0.19626725	-0.006517899999999993	0.0032793887500000007	-7.723301470588227E-4	1.2913293658088244E-4
486.6628	1019.5917	1627.0	1.0730199	0.23826408	-0.01968193529411765	0.0024704017647058816	-7.743550173010388E-4	-4.7587469723183476E-5
506.05212	1024.6156	1644.0	0.9758317	0.27806905	-0.005716952941176474	0.0023414688235294115	8.214695501730105E-4	-7.584290657439418E-6
524.75415	1029.3898	1661.0	0.9028555	0.30635652	-0.004292717647058819	0.001663968823529414	8.377854671280324E-5	-3.985294117647044E-5
536.9941	1034.284	1677.0	0.8381244	0.3074989	-0.004045693750000003	7.13987499999999E-5	1.5438993566176053E-5	-9.953562959558838E-5
551.39215	1040.1743	1694.0	0.8142478	0.32366136	-0.0014045058823529428	9.5073294117647E-4	1.5536399221453292E-4	5.1725540657439415E-5
575.9794	1048.9937	1710.0	0.9572378	0.42319724	0.008936875000000004	0.006220992499999998	6.463363051470592E-4	3.293912224264705E-4
597.3592	1056.7152	1727.0	1.3027736	0.52739596	0.020325635294117652	0.006129336470588237	6.699270761245675E-4	-5.391531141868299E-6
614.3974	1064.7322	1743.0	1.4257172	0.5792394	0.007683974999999996	0.0032402149999999977	-7.901037683823535E-4	-1.8057009191176494E-4
638.8901	1070.5131	1760.0	1.4266264	0.5019368	5.348235294117314E-5	-0.004547211764705883	-4.4885250865051897E-4	-4.5808392733564E-4
661.205	1076.4016	1776.0	1.3646051	0.35793573	-0.0038763312500000036	-0.009000066874999997	-2.4561335018382356E-4	-2.7830344439338215E-4
677.6657	1082.9625	1793.0	1.2002417	0.30139348	-0.009668435294117636	-0.003326014705882354	-3.4071200259515484E-4	3.33767774653979E-4
704.3316	1092.2494	1810.0	1.3017821	0.38781938	0.005972964705882352	0.005083876470588235	9.200823529411757E-4	4.946994809688582E-4
731.0838	1103.5079	1826.0	1.5217655	0.5790922	0.013748962500000003	0.011954551249999997	4.859998621323532E-4	4.294171737132351E-4
753.50336	1118.0403	1843.0	1.546297	0.8499767	0.0014430294117647017	0.01593438235294118	-7.238784169550177E-4	2.3410771193771665E-4
781.47876	1131.4901	1859.0	1.6932453	0.9914237	0.009184268750000002	0.0088404375	4.838274586397063E-4	-4.433715533088238E-4
800.27185	1141.8696	1876.0	1.5298468	0.92827743	-0.009611676470588235	-0.003714486470588239	-0.0011056438365051903	-7.385249394463669E-4
812.50916	1151.091	1893.0	0.9796474	0.6853202	-0.0323646705882353	-0.014291601764705878	-0.0013384114186851214	-6.221832525951552E-4
825.8923	1161.622	1910.0	0.65409636	0.5244612	-0.019150061176470584	-0.009462294117647064	7.773299653979244E-4	2.8407692041522437E-4
842.06995	1175.8112	1926.0	0.54595643	0.60102564	-0.006758745625	0.004785277500000004	7.744572219669115E-4	8.904732261029417E-4
853.08417	1190.2649	1943.0	0.5476638	0.8263264	1.0043352941176388E-4	0.01325298588235294	4.0348112673010376E-4	4.981004930795846E-4
860.5442	1202.0884	1960.0	0.5817456	0.9120089	0.002004811764705879	0.005040147058823529	1.1202224913494795E-4	-4.831081660899654E-4
865.22406	1209.4481	1975.0	0.3416559	0.696957	-0.016005979999999996	-0.01433679333333333	-0.0012007194509803915	-0.0012917960261437905
869.05615	1218.1123	1992.0	0.075502865	0.46471336	-0.01565606088235294	-0.013661390588235296	2.0583477508650346E-5	3.972957324106082E-5
871.00836	1228.0419	2009.0	-0.047574226	0.3923951	-0.007239828882352941	-0.0042540152941176485	4.950724705882352E-4	5.533750173010381E-4
872.0	1237.5516	2025.0	-0.05799296	0.46940997	-6.511708750000004E-4	0.004813429375000001	4.1179112545955876E-4	5.667152918198531E-4
873.0	1245.4647	2042.0	-0.04159461	0.53854513	9.646088235294121E-4	0.004066774117647061	9.504586461937722E-5	-4.3920897491349406E-5
874.0	1253.1472	2058.0	-0.024963055	0.5036372	0.0010394721874999997	-0.002181745625000002	4.678960248161725E-6	-3.9053248391544143E-4
874.7418	1262.7091	2075.0	-0.009180617	0.4689366	9.283787058823531E-4	-0.002041211764705884	-6.534910683390978E-6	8.266697664359884E-6
875.0	1271.8058	2092.0	0.013780739	0.5037925	0.0013506680000000002	0.002050347058823529	2.484054671280277E-5	2.4067993079584786E-4
876.0	1278.9723	2108.0	0.029816225	0.52393156	0.0010022178749999999	0.0012586912499999992	-2.177813281250002E-5	-4.947848805147062E-5
876.0	1284.7413	2125.0	0.018193306	0.4392836	-6.837011176470588E-4	-0.0049792917647058805	-9.917170544982698E-5	-3.6694017733564E-4
875.0	1291.5754	2141.0	-0.02532231	0.34201717	-0.002719726	-0.006079151875000001	-1.2725155514705882E-4	-6.874125689338253E-5
875.0	1297.4241	2158.0	-0.049446307	0.28742778	-0.0014190586470588236	-0.0032111405882352916	7.650984429065744E-5	1.6870654628027703E-4
875.0	1304.1724	2175.0	-0.03989144	0.3388786	5.62051E-4	0.003026518823529409	1.1653586159169551E-4	3.6692114186851176E-4
874.0	1311.1245	2192.0	-0.04963329	0.40212756	-5.730499999999998E-4	0.0037205270588235306	-6.677064705882353E-5	4.082401384083069E-5
871.7166	1316.8501	2208.0	-0.07969587	0.3862881	-0.0018789112500000003	-9.899662499999982E-4	-8.161632812500003E-5	-2.9440583180147055E-4
868.56244	1324.8751	2224.0	-0.1594775	0.40955323	-0.0049863518749999995	0.001454070624999998	-1.9421503906249995E-4	1.5275230468749976E-4
861.2905	1334.8868	2241.0	-0.34548607	0.52039284	-0.010941680588235293	0.006519977058823528	-3.5031345371972313E-4	2.979944961072665E-4
850.2606	1343.4225	2258.0	-0.5974878	0.59549046	-0.01482363117647059	0.004417507058823535	-2.2835003460207633E-4	-1.2367470588235256E-4
834.62695	1354.2073	2274.0	-0.9326379	0.6700879	-0.02094688125	0.004662339999999994	-3.8270312959558814E-4	1.53020588235287E-5
820.20056	1363.8567	2291.0	-1.1569877	0.67000353	-0.013197047058823526	-4.962941176467339E-6	4.558725994809691E-4	-2.745472318339095E-4
810.3649	1372.708	2308.0	-1.0609765	0.60406625	0.0056477176470588215	-0.003878663529411764	0.0011085155709342556	-2.278647404844292E-4
800.7137	1380.4291	2324.0	-0.7478867	0.5139157	0.0195681125	-0.005634409375000003	8.700246783088236E-4	-1.0973411534926495E-4
783.7755	1388.2898	2340.0	-0.64515024	0.4440975	0.006421028750000002	-0.0043636375	-8.216927343749998E-4	7.942324218750021E-5
759.9063	1399.5469	2357.0	-1.0328325	0.4857367	-0.022804838823529416	0.0024493647058823555	-0.0017191686807958482	4.0076483564013853E-4
742.986	1409.5814	2374.0	-1.38131	0.60099715	-0.020498676470588235	0.006780026470588233	1.3565660899654002E-4	2.5474480968858105E-4
728.7135	1416.9824	2390.0	-1.3434439	0.62117237	0.002366631250000001	0.001260951250000003	0.0014290817325367648	-3.449422012867644E-4
710.60815	1424.3964	2407.0	-1.097587	0.5175277	0.01446217058823529	-0.006096745294117647	7.115023140138406E-4	-4.328056790657441E-4
692.1461	1433.1572	2424.0	-0.9299786	0.4318595	0.00985931764705883	-0.0050393058823529424	-2.707560553633212E-4	6.220231833910025E-5
676.55225	1442.1549	2440.0	-0.95373875	0.43301126	-0.0014850093749999987	7.19850000000001E-5	-7.090204388786768E-4	3.194556801470589E-4
666.6057	1447.1971	2457.0	-0.87123483	0.43173483	0.004853171764705879	-7.508411764705853E-5	3.7283418468858105E-4	-8.651124567474038E-6
649.37366	1453.2087	2473.0	-0.7719237	0.3783461	0.006206945625000002	-0.0033367956249999997	8.461086626838265E-5	-2.0385696920955884E-4
627.5692	1458.8577	2490.0	-0.95137936	0.29150265	-0.010556215294117648	-0.00510843823529412	-9.860682893598617E-4	-1.0421427119377179E-4
611.2191	1463.4452	2507.0	-1.1761712	0.24498291	-0.013223049411764705	-0.0027364552941176457	-1.5687259515570923E-4	1.3952840830449848E-4
599.2928	1470.404	2523.0	-1.1017661	0.30380437	0.004650318749999993	0.0036763412499999995	0.0011170855101102937	4.007997840073528E-4
580.66223	1479.6688	2540.0	-0.97602105	0.45273805	0.007396767647058831	0.008760804705882353	1.615558174740493E-4	2.9908608564013843E-4
553.6193	1486.0815	2556.0	-1.1754829	0.5045566	-0.012466365625000003	0.003238659375000001	-0.0012414458295036772	-3.45134083180147E-4
535.2106	1492.9298	2573.0	-1.3943331	0.5158236	-0.012873541176470594	6.627647058823546E-4	-2.39515030276818E-5	-1.5152321583044982E-4
509.4853	1499.6039	2590.0	-1.6157609	0.43733966	-0.013025164705882344	-0.004616702352941178	-8.919031141867682E-6	-3.10556885813149E-4
481.71695	1507.4717	2606.0	-1.7217994	0.38788518	-0.006627406250000009	-0.0030909050000000014	3.9985990349264595E-4	9.536233455882356E-5
462.36658	1512.3546	2623.0	-1.5229361	0.36475855	0.011697841176470599	-0.0013603899999999989	0.0010779557309688592	1.0179500000000015E-4
436.82782	1517.9064	2639.0	-1.4469585	0.33484918	0.004748599999999992	-0.0018693356249999994	-4.3432757352941296E-4	-3.1809101562500035E-5
416.46695	1524.0748	2656.0	-1.4149675	0.31565213	0.0018818235294117708	-0.0011292382352941204	-1.6863391003460123E-4	4.353514057093406E-5
404.75687	1528.9459	2673.0	-0.97587425	0.28990942	0.025829014705882346	-0.0015142770588235295	0.001408658304498269	-2.2649342560553474E-5
392.8656	1536.9531	2689.0	-0.62945306	0.35206202	0.021651324375000003	0.0038845375	-2.611056456801465E-4	3.3742590992647057E-4
379.25357	1546.676	2705.0	-0.48436552	0.5209219	0.009067971250000001	0.010553742500000005	-7.864595703125001E-4	4.168253125000003E-4
363.00082	1555.7775	2723.0	-0.5475946	0.6237061	-0.0035127266666666692	0.005710233333333333	-6.989276620370372E-4	-2.690838425925929E-4
347.19174	1564.7551	2739.0	-0.9014934	0.65679574	-0.022118674999999997	0.002068102499999995	-0.001162871770833333	-2.276331770833336E-4
332.68167	1573.3247	2755.0	-1.0473027	0.61336094	-0.009113081249999995	-0.0027146749999999997	8.128496093750001E-4	-2.9892359374999967E-4
310.01285	1583.2446	2772.0	-1.1639557	0.5523261	-0.006861941176470595	-0.0035902847058823482	1.3242000432525883E-4	-5.1506453287196974E-5
286.29416	1591.5686	2789.0	-1.3943647	0.5368766	-0.013553470588235287	-9.087941176470591E-4	-3.9361937716262893E-4	1.577347404844288E-4
272.47403	1598.3506	2805.0	-1.3141798	0.47222325	0.005011556249999993	-0.004040834375000003	0.0011603141773897049	-1.9575251608455903E-4
264.80328	1606.2458	2822.0	-0.8684707	0.41643092	0.026218182352941176	-0.003281901764705882	0.0012474485942906579	4.4643094723183594E-5
255.97115	1616.036	2838.0	-0.38241127	0.47335926	0.030378714375	0.0035580212500000014	2.6003325137867656E-4	4.274951884191177E-4
245.32167	1625.7319	2855.0	-0.12754668	0.5540045	0.014992034705882356	0.004743837647058824	-9.050988040657438E-4	6.975390570934251E-5
234.5833	1636.5139	2871.0	-0.347672	0.68244624	-0.013757832499999999	0.008027608749999998	-0.0017968667003676472	2.052356939338234E-4
224.97401	1648.8312	2888.0	-0.6216565	0.7574189	-0.016116735294117644	0.004410156470588237	-1.387589878892732E-4	-2.12791310553633E-4
216.03917	1657.9608	2905.0	-0.6432973	0.7178048	-0.0012729882352941185	-0.0023302411764705875	8.731615916955015E-4	-3.9649397923875436E-4
208.8497	1666.8671	2921.0	-0.51749164	0.61629117	0.007862853749999996	-0.006344601875000001	5.709901240808821E-4	-2.5089754365808836E-4
203.6676	1676.9972	2938.0	-0.34376958	0.53558546	0.010218944705882353	-0.0047473947058823554	1.3859358564013868E-4	9.395336288927329E-5
198.15906	1688.0682	2954.0	-0.23330574	0.5567472	0.0069039900000000005	0.0013226087500000025	-2.0718466911764705E-4	3.7937521599264737E-4
193.94441	1697.6389	2971.0	-0.18890841	0.6018095	0.0026116076470588242	0.0026507235294117647	-2.524930795847751E-4	7.812439878892719E-5
191.06854	1706.3286	2988.0	-0.14385642	0.6115423	0.0026501170588235285	5.725176470588227E-4	2.2652595155708413E-6	-1.222474048442907E-4
187.1547	1714.6907	3004.0	-0.14730385	0.52641416	-2.1546437499999835E-4	-0.005320508750000001	-1.7909883961397043E-4	-3.683141498161765E-4
186.62085	1721.5166	3021.0	-0.07922666	0.4044344	0.004004540588235293	-0.0071752799999999966	2.482355860726642E-4	-1.0910419117647032E-4
187.0	1726.8975	3037.0	0.02359139	0.32021314	0.0064261281250000005	-0.005263828750000001	1.5134922104779422E-4	1.194657031249997E-4
187.24254	1732.7277	3054.0	0.067938134	0.28319132	0.0026086319999999996	-0.002177754117647058	-2.2455859558823533E-4	1.815338019031143E-4
187.0	1740.9698	3071.0	0.08696455	0.33810017	0.0011192009411764708	0.0032299323529411737	-8.76135916955017E-5	3.1809920415224894E-4
188.0	1750.5933	3087.0	0.09001016	0.49639943	1.9035062500000026E-4	0.00989370375	-5.805314476102941E-5	4.164857123161766E-4
190.05771	1761.2886	3104.0	0.10117679	0.66599226	6.568605882352939E-4	0.009976048823529413	2.7441762543252568E-5	4.8438278546713385E-6
193.02411	1770.1206	3120.0	0.17017692	0.693111	0.004312508125	0.0016949212500000019	2.2847797104779416E-4	-5.175704733455882E-4
196.93205	1778.8301	3137.0	0.24237415	0.62383044	0.004246895882352941	-0.004075327058823532	-3.859543685121128E-6	-3.394263711072667E-4
202.66884	1788.448	3154.0	0.33948645	0.5422365	0.005712488235294117	-0.004799643529411764	8.621131487889267E-5	-4.2606851211072445E-5
210.32294	1798.323	3170.0	0.44215026	0.5484707	0.006416488125000001	3.8963749999999797E-4	4.39999931066178E-5	3.243300643382351E-4
226.43742	1810.7847	3187.0	0.73458385	0.6516962	0.017201975882352942	0.006072088235294116	6.344404563148789E-4	3.342618079584775E-4
243.64601	1825.1692	3203.0	1.1200502	0.8317736	0.024091646875000004	0.011254837500000003	4.306044370404414E-4	3.23921829044118E-4
258.35498	1838.0808	3220.0	1.2907916	0.9133399	0.010043611764705872	0.004798017647058822	-8.263550064878901E-4	-3.7981293252595185E-4
269.977	1850.6399	3237.0	1.1287289	0.8954097	-0.009533099999999994	-0.001054717647058824	-0.0011515712802768155	-3.4427854671280274E-4
287.49405	1862.5422	3253.0	0.9230735	0.8051708	-0.012853462500000003	-0.005639931250000001	-2.0752265625000055E-4	-2.8657585018382353E-4
312.3429	1873.6428	3270.0	1.0871305	0.680984	0.009650411764705883	-0.007305105882352937	0.0013237573096885815	-9.795144896193745E-5
332.73743	1881.895	3287.0	1.4108678	0.5568562	0.019043370588235287	-0.007301635294117648	5.525269896193767E-4	2.0415224913468707E-7
351.57004	1891.0774	3303.0	1.4829466	0.4724259	0.004504925000000007	-0.005276893750000001	-9.08652849264705E-4	1.2654634650735293E-4
382.80472	1899.2012	3320.0	1.649905	0.428407	0.009821082352941173	-0.002589347058823531	3.127151384083039E-4	1.5809098183391E-4
402.7486	1906.0994	3336.0	1.537579	0.38591164	-0.007020374999999995	-0.002655959999999999	-0.001052591084558823	-4.1633088235292295E-6
431.67584	1911.6487	3353.0	1.5994394	0.34081504	0.0036388470588235317	-0.0026527411764705874	6.270130622837369E-4	1.893425605536162E-7
463.79102	1917.5981	3369.0	1.900409	0.3052689	0.018810599999999997	-0.0022216337500000002	9.482345588235291E-4	2.6944214154411698E-5
486.2837	1925.2961	3386.0	1.7410966	0.3394626	-0.009371317647058819	0.0020113941176470584	-0.001657759861591695	2.490016392733564E-4
527.33105	1933.2959	3403.0	2.0408938	0.43783358	0.017635129411764705	0.0057865282352941175	0.0015886145328719722	2.2206671280276818E-4
546.4089	1937.8926	3419.0	1.9298052	0.43278986	-0.006943037499999999	-3.1523249999999836E-4	-0.001536135431985294	-3.8136004595588224E-4
576.8781	1942.8599	3436.0	1.6141814	0.3441039	-0.01856610588235294	-0.005216821176470589	-6.837099048442906E-4	-2.883287456747406E-4
596.2517	1945.8931	3452.0	1.4465997	0.1992214	-0.01047385625000001	-0.009055156250000002	5.057656020220581E-4	-2.398959420955883E-4
605.28064	1947.8201	3469.0	0.84159565	0.073941186	-0.03558847352941176	-0.007369424352941177	-0.001477330428200691	9.91606998269897E-5
609.53125	1950.7656	3485.0	0.18188679	0.052718163	-0.041231803750000004	-0.0013264389375000005	-3.5270813878676525E-4	3.776865884650735E-4
