# Supplementary material for: Finger drawing on smartphone screens enables early Parkinson’s disease detection through hybrid 1D-CNN and BiGRU deep learning architecture
Source: PLoS One. 2025 Jul 14;20(7):e0327733. doi: 10.1371/journal.pone.0327733 (PMC12258557; doi:10.1371/journal.pone.0327733)
Supplement: S2 File — (ZIP) [file pone.0327733.s002.zip › Dataset/Wavy/patient/002_PD_WAVE_R.txt]

522.0	124.0	0.0	0.0	0.0	0.0	0.0	0.0	0.0
522.0	124.0	17.0	-1.8281935E-4	0.0	-1.0754079411764706E-5	0.0	-6.325929065743945E-7	0.0
543.0	119.0	33.0	1.4435844	-0.34373578	0.090235451209375	-0.02148348625	0.005640387830549173	-0.001342717890625
561.0	117.0	49.0	1.5964837	-0.2691689	0.009556206250000004	0.00466043	-0.005042452809960937	0.001633994765625
597.94006	121.38202000000001	66.0	2.2822957	0.046669636	0.04034188235294118	0.018578737411764707	0.001810922123702422	8.18723965397924E-4
606.0	125.0	83.0	1.7701695	0.29900956	-0.030125070588235305	0.01484352494117647	-0.004145114878892735	-2.1971838062283746E-4
625.9196	133.84485	99.0	1.1961657	0.60229087	-0.03587523749999999	0.018955081875	-3.5938543198529285E-4	2.569723083639707E-4
640.0	139.0	116.0	0.60967666	0.5585915	-0.034499355294117656	-0.002570551176470589	8.093424740484318E-5	-0.0012662137089100348
667.1071	147.36905	133.0	1.0735253	0.5073674	0.02728521411764706	-0.003013182352941176	0.00363438643598616	-2.603712802768159E-5
671.0	150.0	149.0	1.0306237	0.374021	-0.002681349999999999	-0.008334150000000002	-0.0018729102573529412	-3.325604779411766E-4
677.2429	153.12146	165.0	0.53041345	0.19212656	-0.031263140625000005	-0.0113684025	-0.0017863619140625004	-1.8964078124999984E-4
699.0	159.0	182.0	0.34224367	0.106733516	-0.011068810588235292	-0.005023120235294117	0.0011879017668685126	3.732518979238754E-4
721.22504	166.35458	199.0	0.80990034	0.24737026	0.02750921588235294	0.008272749647058824	0.0022692956747404846	7.821099930795848E-4
736.21954	173.9826	215.0	1.474343	0.49043742	0.04152766625	0.0151916975	8.761531479779411E-4	4.324342408088235E-4
751.15375	183.10251	232.0	1.4879289	0.6522811	7.991705882352965E-4	0.009520216470588231	-0.0023957938624567473	-3.336165311418688E-4
768.994	194.81436000000002	248.0	1.099595	0.7376791	-0.024270868749999994	0.005337375000000005	-0.0015668774586397056	-2.614275919117641E-4
791.51416	208.21660000000003	265.0	1.0203037	0.83290124	-0.004664194117647069	0.0056013023529411735	0.0011533338019031132	1.552513840830401E-5
803.0	217.0	282.0	0.9487348	0.77224725	-0.004209935294117643	-0.0035678817647058787	2.6721107266436822E-5	-5.393637716262972E-4
817.17316	226.7821	299.0	0.9627001	0.69267	8.214882352941152E-4	-0.004681014705882356	2.9596608996539754E-4	-6.547840830449866E-5
835.60394	236.30200000000002	315.0	0.8900354	0.55900735	-0.004541543749999995	-0.008353915625	-3.351894990808819E-4	-2.2955630744485273E-4
853.4127	247.60845999999998	332.0	0.9197575	0.5317351	0.0017483588235294102	-0.0016042499999999998	3.6999426903114145E-4	3.970391544117647E-4
868.4693	262.4693	348.0	1.025829	0.7137109	0.006629468750000006	0.011373487500000001	3.0506937040441226E-4	8.111085937500001E-4
881.056	278.05603	365.0	0.9874334	0.97338974	-0.002258564705882358	0.015275225882352939	-5.228254974048449E-4	2.2951402249134928E-4
896.00525	289.60315	382.0	0.7522869	0.98987126	-0.013832147058823532	9.695011764705899E-4	-6.807989619377162E-4	-8.415132179930794E-4
916.5	299.5	398.0	0.89175093	0.7893425	0.008716501875000005	-0.012533047500000005	0.001409290558363971	-8.439092922794122E-4
931.1879	308.9925	414.0	1.0520295	0.54451156	0.010017410624999994	-0.015301933749999996	8.130679687499932E-5	-1.7305539062499944E-4
938.9296	321.85925	431.0	0.8771138	0.5013479	-0.010289158823529406	-0.0025390388235294148	-0.0011945040852076117	7.507585250865048E-4
947.5018	341.37994	448.0	0.5540104	0.8322359	-0.01900608235294118	0.019464000000000006	-5.127602076124573E-4	0.0012942964013840836
953.99927	356.9981	465.0	0.2244985	1.1328628	-0.01938305294117647	0.017683935294117648	-2.217474048442889E-5	-1.0470968858131514E-4
957.0	363.0	481.0	0.05655157	1.0293999	-0.010496683125	-0.0064664312500000015	5.553981135110295E-4	-0.0015093979090073531
964.545	381.9524	497.0	0.16870692	0.8314861	0.007009709375000001	-0.012369612500000002	0.0010941495312500001	-3.68948828125E-4
965.0	402.57373	514.0	0.13987383	0.90644574	-0.0016960641176470591	0.004409390588235294	-5.121043230968859E-4	9.870001816608997E-4
963.0	415.0	531.0	-0.07308941	1.069718	-0.012527249411764706	0.00960425058823529	-6.371285467128028E-4	3.055799999999998E-4
959.0	429.0	547.0	-0.29528674	1.0854733	-0.013887333125	9.847062500000087E-4	-8.500523207720585E-5	-5.387215211397051E-4
954.0	439.0	564.0	-0.4511127	0.61226827	-0.00916623294117647	-0.027835590000000007	2.777117755190312E-4	-0.001695311544117648
948.0	453.0	581.0	-0.45216173	0.48707283	-6.17076470588239E-5	-0.0073644376470588194	5.35560311418685E-4	0.0012041854325259523
938.6666	474.73346000000004	597.0	-0.53749263	0.88340497	-0.005333181250000003	0.024770758749999996	-3.2946710018382365E-4	0.002008449774816176
933.0	483.0	614.0	-0.58421206	1.0599034	-0.002748201764705883	0.0103822605882353	1.5205761678200704E-4	-8.46382244809688E-4
913.0	498.0	630.0	-0.9197638	1.0512034	-0.02097198375	-5.437500000000095E-4	-0.0011389863740808822	-6.828756617647068E-4
890.0	510.0	647.0	-1.4115438	0.7722866	-0.028928235294117647	-0.016406870588235284	-4.680147967128028E-4	-9.331247404844279E-4
867.6502	526.07983	664.0	-1.4848018	0.4954362	-0.004309294117647061	-0.016285317647058827	0.0014481730103806227	7.150173010379804E-6
841.5	544.0	680.0	-1.6199771	0.9891902	-0.00844845625	0.030859625	-2.5869763327205866E-4	0.002946558915441177
814.89703	558.74774	697.0	-1.6806282	1.1151615	-0.003567711764705873	0.00741007647058823	2.871026167820075E-4	-0.001379385207612457
799.5288	567.0983	714.0	-1.5230831	0.9458974	0.009267358823529404	-0.009956711764705877	7.55004152249134E-4	-0.001021575778546712
770.1295	573.5382	730.0	-1.5521054	0.5504571	-0.0018138937500000035	-0.024715018749999998	-6.92578285845588E-4	-9.223941865808826E-4
747.7608	579.0718	746.0	-1.4032162	0.13259669	0.00930557500000001	-0.026116275625000004	6.949667968750009E-4	-8.75785546875004E-5
730.10187	582.7796	763.0	-1.265685	-0.0023657486	0.008090070588235292	-0.007938966976470587	-7.150025951557169E-5	0.0010692534499134952
699.6231	584.78687	779.0	-1.4298865	0.019070033	-0.010262593750000007	0.0013397363500000001	-0.0011470415211397062	5.799189579044117E-4
676.7532	586.6941	796.0	-1.5500495	0.023677021	-0.007068411764705884	2.70999294117647E-4	1.8789305795847782E-4	-6.286688564013842E-5
657.28595	587.0	813.0	-1.3528148	-0.025400849	0.011602041176470594	-0.0028869335294117644	0.0010982619377162635	-1.857607543252595E-4
627.5654	588.4373	829.0	-1.5214887	-0.03067463	-0.010542118749999996	-3.296113125000001E-4	-0.001384009995404412	1.5983263855698528E-4
614.0	588.0	846.0	-1.2914375	-0.044391263	0.01353242352941176	-8.068607647058823E-4	0.0014161495458477503	-2.8073497188581308E-5
596.4577	588.0	863.0	-0.97199315	-0.02993383	0.01879084411764706	8.504372352941175E-4	3.093188581314883E-4	9.748811764705881E-5
573.78314	588.0	879.0	-1.063122	-0.019935083	-0.0056955531249999955	6.249216875000001E-4	-0.001530399827665441	-1.4094721737132337E-5
562.0	588.0	896.0	-0.9506248	-0.0049931053	0.006617482352941168	8.789398647058823E-4	7.242962045847743E-4	1.494224571799307E-5
545.0	587.0	912.0	-0.92905974	-0.038457464	0.0013478162500000015	-0.0020915224187499997	-3.293541314338229E-4	-1.8565389271599263E-4
526.72797	587.7532	929.0	-0.95805144	-0.025487902	-0.001705394117647056	7.629154117647057E-4	-1.7960060986159162E-4	1.6790810767733561E-4
507.81403	588.0	945.0	-0.88248837	0.024422063	0.004722691874999997	0.0031193728125	4.017553745404408E-4	1.4727858754595588E-4
493.0	588.0	962.0	-0.9803215	0.035278514	-0.005754889999999996	6.386147647058821E-4	-6.163283455882349E-4	-1.459269439878893E-4
474.37006	589.37573	979.0	-1.1185114	0.057149697	-0.008128817647058828	0.0012865401764705884	-1.396428027681666E-4	3.8113259515570965E-5
463.0	589.0	996.0	-0.9361019	0.029388223	0.010729970588235294	-0.0016330278823529411	0.001109340484429066	-1.7173929757785468E-4
437.28867	589.0	1012.0	-1.0358601	0.0086291535	-0.006234887500000001	-0.00129744184375	-0.0010603036305147058	2.0974127412683817E-5
415.0	589.0	1028.0	-1.2768497	6.9984025E-4	-0.015061850000000002	-4.95582078125E-4	-5.5168515625E-4	5.0116235351562504E-5
408.0	590.0	1045.0	-1.2948946	0.012317952	-0.0010614647058823418	6.834183382352941E-4	8.235520761245682E-4	6.93529656682526E-5
394.0	591.0	1062.0	-0.99796134	0.04750567	0.01746666235294117	0.0020698657647058825	0.0010898898269896182	8.155573096885813E-5
371.0	594.0	1078.0	-0.711001	0.14534163	0.017935021250000002	0.0061147475	2.9272431066177003E-5	2.5280510845588234E-4
348.0	596.0	1095.0	-1.3993151	0.18669803	-0.04048906470588235	0.002432729411764705	-0.003436710938581315	-2.1658929930795851E-4
332.0	599.0	1111.0	-1.395069	0.17431286	2.653812500000019E-4	-7.740731250000001E-4	0.002547152872242647	-2.0042515854779407E-4
304.28214	606.45166	1129.0	-1.4475332	0.34055537	-0.002914677777777788	0.009235695000000002	-1.76669945987655E-4	5.560982291666668E-4
281.98593	615.37006	1145.0	-1.3984344	0.5491448	0.003068675000000007	0.013036839374999998	3.7395954861111215E-4	2.3757152343749973E-4
271.3854	620.3073	1161.0	-1.0409126	0.5546794	0.0223451125	3.459125000000035E-4	0.0012047773437499996	-7.931829296874996E-4
258.97754	627.00964	1178.0	-0.6951762	0.47713023	0.020337435294117644	-0.004561715882352944	-1.1809865916955033E-4	-2.8868402249134986E-4
250.0	631.0	1195.0	-0.45957932	0.3882698	0.01385864	-0.005227084117647059	-3.8110560553633203E-4	-3.913930795847732E-5
224.8881	640.29193	1211.0	-0.7320419	0.34951505	-0.01702891125	-0.0024221718750000003	-0.001930471953125	1.7530701516544115E-4
212.6743	645.9954	1228.0	-0.99493927	0.38546225	-0.01546455117647059	0.002114541176470589	9.202118079584769E-5	2.66865473615917E-4
204.80042	653.7495	1244.0	-0.86825526	0.42630285	0.007917750625000004	0.0025525375000000003	0.001461393862591912	2.7374770220588195E-5
199.0	661.0	1261.0	-0.50894004	0.4389751	0.021136189411764702	7.45426470588235E-4	7.775552227508646E-4	-1.0630064878892736E-4
187.48842	680.7208	1277.0	-0.28977078	0.8045842	0.013698078750000002	0.022850568749999998	-4.6488191636029374E-4	0.0013815713924632351
178.0438	696.3387	1294.0	-0.2964972	1.0813361	-3.95671764705883E-4	0.01627952352941176	-8.290441479238755E-4	-3.86532071799308E-4
171.87831	706.16223	1311.0	-0.48907864	1.0719943	-0.01132832	-5.495176470588144E-4	-6.43096955017301E-4	-9.899435986159162E-4
169.09158	715.5421	1327.0	-0.37448406	0.80450463	0.00716216125	-0.016718104375	0.001155655078125	-0.001010536670496324
167.16724	727.82935	1344.0	-0.08586502	0.5201807	0.016977590588235295	-0.016724937058823528	5.77378196366782E-4	-4.0192257785454917E-7
168.71724	745.88965	1361.0	0.15534222	0.70318776	0.014188661176470588	0.010765121176470589	-1.6405467128027685E-4	0.001617062249134948
174.57767	764.1554	1377.0	0.35441634	1.090958	0.0124421325	0.024235640000000003	-1.0915804227941178E-4	8.419074264705884E-4
183.48117	777.47363	1394.0	0.5853472	1.2076896	0.013584168235294115	0.0068665647058823425	6.717857266435971E-5	-0.0010217103114186859
192.07008	788.48413	1410.0	0.7353273	0.9631661	0.009373756250000004	-0.015282718749999993	-2.6315074908088193E-4	-0.001384330215992646
199.93536	808.806	1427.0	0.7510386	0.86416316	9.241941176470578E-4	-0.0058237023529411755	-4.970330666089968E-4	5.56412729238754E-4
211.91016	834.97205	1444.0	0.7289714	1.1935672	-0.0012980705882352913	0.01937670823529411	-1.30721453287197E-4	0.0014823770934256051
228.0433	852.04333	1460.0	0.8511682	1.426979	0.0076373	0.014588237500000004	5.584606617647057E-4	-2.9927942095588165E-4
248.10922	871.931	1477.0	1.0543054	1.3779328	0.01194924705882353	-0.0028850705882352964	2.536439446366783E-4	-0.0010278416522491354
265.00043	898.7506	1493.0	1.3492546	1.4555092	0.018434325	0.004848525000000006	4.053173713235294E-4	4.833497242647064E-4
274.0	912.0	1510.0	1.131044	1.2529557	-0.012835917647058832	-0.011914911764705886	-0.0018394260380622844	-9.860845155709348E-4
293.0	928.0	1526.0	0.9503316	1.1558999	-0.011294524999999993	-0.006065987499999995	9.633704044117748E-5	3.655577665441182E-4
322.23398	953.234	1543.0	1.2825618	0.9710125	0.019542952941176472	-0.010875729411764715	0.0018139692906574392	-2.8292599480968944E-4
338.74026	974.3492000000001	1560.0	1.4973997	1.2077049	0.012637523529411753	0.013923082352941178	-4.0620173010380697E-4	0.0014587536332179938
359.45645	987.433	1576.0	1.468652	1.2601589	-0.0017967312499999888	0.003278375	-9.021409237132339E-4	-6.652942095588236E-4
387.57925	997.5640000000001	1593.0	1.4494048	0.79190356	-0.0011321882352941254	-0.027544431764705883	3.909076557093314E-5	-0.0018131062802768166
396.0	1003.0	1609.0	1.2062422	0.41609666	-0.0151976625	-0.023487931249999996	-8.790921415441172E-4	2.535312821691179E-4
422.20746	1021.8593000000001	1626.0	1.0787983	0.27703923	-0.00749669999999999	-0.008179848823529411	4.529977941176477E-4	9.004754368512109E-4
446.12994	1034.3414	1642.0	1.156859	0.6139404	0.004878793749999999	0.021056323125	7.734683593749993E-4	0.0018272607467830883
461.0	1041.0	1659.0	1.1707307	0.73627526	8.159823529411724E-4	0.007196168235294113	-2.389889057093427E-4	-8.153032288062287E-4
481.0	1049.5	1676.0	1.3452871	0.52125895	0.010268023529411762	-0.012648018235294116	5.560024221453288E-4	-0.00116730508650519
507.194	1054.3273	1693.0	1.257884	0.18704093	-0.005141358823529409	-0.019659883529411764	-9.06434256055363E-4	-4.124626643598616E-4
530.0729	1057.2793	1709.0	1.4800719	0.13968782	0.01388674375	-0.0029595693750000002	0.001189256410845588	0.0010437696346507351
544.34406	1059.168	1726.0	1.2285012	0.006256759	-0.014798276470588238	-0.00784888594117647	-0.0016873541306228375	-2.8760685683390996E-4
569.0	1064.0	1742.0	1.0729715	0.04155088	-0.00972060625	0.0022058825625	3.173543887867649E-4	6.284230314797794E-4
595.2003	1067.8546	1759.0	1.1853242	0.10773797	0.006608982352941175	0.003893358235294118	9.60564035467128E-4	9.926327487024224E-5
605.0	1069.0	1776.0	1.2761986	0.1970751	0.005345552941176479	0.005255125294117647	-7.431937716262918E-5	8.01039446366782E-5
629.0	1073.0	1792.0	1.3280885	0.22033226	0.003243118749999996	0.0014535725	-1.3140213694853018E-4	-2.3759704963235295E-4
660.0	1079.0	1808.0	1.5729189	0.27083072	0.015301899999999993	0.0031561537500000014	7.536738281249998E-4	1.0641132812500009E-4
685.9905	1087.8147	1825.0	1.823251	0.48399094	0.014725417647058828	0.012538836470588233	-3.391072664359797E-5	5.519225129757783E-4
716.02466	1095.2562	1842.0	1.9983208	0.60353595	0.010298223529411761	0.007032059411764709	-2.604231833910039E-4	-3.239280622837367E-4
737.06586	1103.8263	1858.0	1.4871916	0.5894094	-0.03194557499999999	-8.829093750000044E-4	-0.0026402374080882344	-4.946855491727946E-4
752.0	1110.0	1875.0	0.9573465	0.44855538	-0.031167358823529417	-0.008285530588235293	4.5777422145327794E-5	-4.354483066608993E-4
762.0	1113.0	1892.0	0.68331224	0.34814522	-0.016119662352941176	-0.005906480000000001	8.851586159169554E-4	1.3994415224913482E-4
794.63245	1122.5442	1908.0	0.87800974	0.314304	0.012168593749999998	-0.0021150762500000003	0.0017680160064338234	2.3696273437500006E-4
805.7296	1126.4918	1925.0	1.0444446	0.32760707	0.009790285882352945	7.825335294117663E-4	-1.399004628027678E-4	1.704476340830451E-4
814.93665	1129.9683	1941.0	0.8968363	0.25847	-0.009225518750000002	-0.004321066875000001	-0.001188487789522059	-3.189750252757355E-4
827.3822	1135.6433	1958.0	0.5582782	0.23877046	-0.01991518235294118	-0.0011587964705882345	-6.288037413494811E-4	1.8601590614186867E-4
838.0	1141.0	1975.0	0.32898435	0.21844633	-0.013487873529411762	-0.0011955370588235292	3.780769896193775E-4	-2.16121107266439E-6
854.03625	1152.6969	1992.0	0.5723642	0.45020714	0.014316461764705883	0.013632988823529412	0.0016355491349480968	8.722662283737024E-4
865.0071	1168.3428	2008.0	0.86845034	0.8677629	0.01850538375	0.026097235	2.618076240808823E-4	7.790153860294118E-4
872.0	1182.0	2024.0	0.6488566	0.9981359	-0.013724608749999999	0.008148312499999998	-0.00201437453125	-0.0011218076562500001
877.8037	1194.6074	2041.0	0.42077413	1.0838243	-0.01341661588235294	0.005040494117647065	1.8117227508650492E-5	-1.8281284602076071E-4
884.1743	1207.3486	2058.0	0.23191753	0.9468882	-0.011109211764705883	-0.00805506470588236	1.357296539792387E-4	-7.70326989619378E-4
891.7883	1229.4562	2074.0	0.23761038	0.9628477	3.5580312499999996E-4	9.97468750000001E-4	7.165634306066177E-4	5.657833409926476E-4
899.94586	1253.481	2091.0	0.4169365	1.3828802	0.010548595294117646	0.02470779411764706	5.995760099480968E-4	0.0013947250216262976
908.33563	1269.737	2107.0	0.5250715	1.4929959	0.006758437500000002	0.0068822312499999955	-2.3688486213235274E-4	-0.0011140976792279416
915.0054	1287.3513	2124.0	0.5014426	1.2890337	-0.0013899352941176507	-0.011997776470588228	-4.793160467128031E-4	-0.0011105886894463661
917.2127	1313.9779	2141.0	0.32908824	1.3023642	-0.010138491764705881	7.841470588235242E-4	-5.146209688581312E-4	7.518778546712796E-4
919.0	1329.9851	2157.0	0.10181965	1.1685699	-0.014204286875	-0.008362143749999995	-2.541121943933824E-4	-5.7164317555147E-4
916.9947	1340.0265	2174.0	-0.14665794	0.93377	-0.01461632882352941	-0.013811758823529415	-2.423776167820057E-5	-3.205655925605541E-4
912.28046	1349.5326	2190.0	-0.34742436	0.61292833	-0.01254790125	-0.020052604374999998	1.2927672334558807E-4	-3.900528469669114E-4
904.2437	1360.5076	2207.0	-0.5267895	0.27533355	-0.010550890588235296	-0.019858516470588238	1.1747121539792378E-4	1.141693555363293E-5
895.40344	1371.8948	2224.0	-0.69192976	0.33766776	-0.009714132941176467	0.0036667182352941178	4.922103806228405E-5	0.0013838373356401385
888.0	1381.5	2240.0	-0.71122384	0.60337675	-0.0012058800000000064	0.016606811875000002	5.317658088235288E-4	8.087558524816178E-4
883.0	1386.0	2257.0	-0.54290426	0.5057483	0.009901151764705884	-0.005742849999999999	6.533548096885818E-4	-0.001314685992647059
876.1697	1392.8303	2273.0	-0.38016534	0.31472784	0.0101711825	-0.011938778750000004	1.687692095588228E-5	-3.872455468750003E-4
866.00336	1397.3987	2290.0	-0.41328683	0.19072461	-0.0019483229411764692	-0.007294307647058823	-7.129120847750865E-4	2.732041825259518E-4
848.3855	1401.1117	2306.0	-0.76203907	0.14636181	-0.021797015000000003	-0.0027726749999999988	-0.0012405432536764709	2.826020404411765E-4
826.4353	1404.9209	2324.0	-1.2437408	0.16626972	-0.026761207222222225	0.001105995	-2.757884567901235E-4	2.1548166666666662E-4
813.1262	1407.8391	2340.0	-1.433623	0.15959817	-0.0118676375	-4.169718749999999E-4	9.308481076388891E-4	-9.51854296875E-5
800.2596	1409.7175	2356.0	-1.1592896	0.08796718	0.01714583750000001	-0.004476936875	0.0018133421875000007	-2.5374781250000003E-4
777.6046	1412.5997	2373.0	-1.0036274	0.108517654	0.009156599999999992	0.0012088514117647058	-4.699551470588246E-4	3.34458134515571E-4
759.0	1415.0	2389.0	-1.0260856	0.10246889	-0.001403637499999999	-3.780477499999999E-4	-6.600148437499994E-4	-9.91811976102941E-5
736.5908	1418.7576	2406.0	-1.342823	0.15614949	-0.018631611764705885	0.003157682352941176	-0.001013410250865052	2.0798412370242212E-4
710.10065	1420.2437	2423.0	-1.6304455	0.17259412	-0.01691897058823529	9.673311764705875E-4	1.0074359861591741E-4	-1.288441868512111E-4
681.02295	1423.3042	2439.0	-1.8257806	0.17022404	-0.012208443750000006	-1.481299999999998E-4	2.944079273897052E-4	-6.97163235294117E-5
660.0215	1424.9982	2456.0	-1.7359358	0.1402225	0.005284988235294121	-0.001764796470588235	0.0010290254108996546	-9.50980276816609E-5
625.6216	1427.8198	2472.0	-1.837322	0.12559366	-0.006336637499999992	-9.143025000000003E-4	-7.263516084558821E-4	5.315587316176467E-5
612.0	1429.0	2489.0	-1.537482	0.11607318	0.017637647058823522	-5.600282352941175E-4	0.0014102520328719715	2.083966262975781E-5
576.9393	1433.3401	2506.0	-1.3433286	0.14811634	0.011420788235294119	0.0018848917647058833	-3.6569757785467075E-4	1.438188235294118E-4
548.14264	1437.5714	2522.0	-1.7168092	0.23879418	-0.023342537499999996	0.005667364999999999	-0.002172707858455882	2.3640457720588222E-4
532.0	1440.0	2539.0	-1.6034994	0.25789586	0.006665282352941171	0.0011236282352941167	0.0017651658737024216	-2.672786332179931E-4
491.68893	1447.3286	2555.0	-1.8566585	0.33143973	-0.015822443749999998	0.004596491875000001	-0.001405482881433823	2.1705397748161777E-4
470.39694	1452.481	2572.0	-1.7688761	0.38973188	0.005163670588235296	0.003428949999999999	0.0012344773140138409	-6.86789338235295E-5
437.7546	1459.4727	2589.0	-1.8023739	0.4429093	-0.0019704588235294196	0.0031280835294117664	-4.196546712802774E-4	-1.769802768166075E-5
422.0	1462.0	2605.0	-1.7721612	0.4186692	0.0018882937500000058	-0.0015150062499999992	2.4117203584558908E-4	-2.9019311121323535E-4
390.89673	1472.3678	2622.0	-1.3351414	0.38148123	0.025707047058823533	-0.0021875276470588244	0.0014011031358131486	-3.956008217993089E-5
358.93448	1478.0164	2638.0	-1.4447665	0.39379728	-0.006851568750000009	7.697531250000014E-4	-0.0020349134880514714	1.848300482536766E-4
343.0	1483.0	2655.0	-1.5062829	0.38797015	-0.0036186117647058775	-3.427723529411773E-4	1.901739403114195E-4	-6.54426751730105E-5
326.0	1494.0	2672.0	-1.2570865	0.4566223	0.014658611764705882	0.00403836176470588	0.0010751307958477506	2.577137716262975E-4
290.72086	1516.1862	2688.0	-1.2659328	1.0166533	-5.528937500000053E-4	0.0350019375	-9.50719094669118E-4	0.0019352234834558823
273.707	1530.0063	2705.0	-1.4402862	1.3331414	-0.010256082352941176	0.018616947058823524	-5.7077580017301E-4	-9.638229671280278E-4
263.0	1539.0	2721.0	-1.0869666	0.9739916	0.022082475000000004	-0.022446862499999998	0.0020211598345588238	-0.00256648809742647
254.0	1543.0	2738.0	-0.57232046	0.50113237	0.030273302352941175	-0.02781524882352941	4.818133737024218E-4	-3.157874307958477E-4
223.79787	1561.3794	2754.0	-0.73603517	0.41084754	-0.010232169374999996	-0.005642801874999999	-0.002531591982996323	0.001385777934283088
210.30246	1576.8292	2771.0	-0.95213777	0.63636315	-0.012711917647058826	0.013265624117647057	-1.4586754541522534E-4	0.0011122603525086502
201.16974	1592.953	2788.0	-1.0490984	1.0920111	-0.005703566470588241	0.02680282058823529	4.1225595155709326E-4	7.963056747404842E-4
194.0	1604.0	2804.0	-0.6059293	1.1086873	0.027698068750000006	0.0010422625000000019	0.0020876022012867655	-0.0016100348805147054
186.17583	1612.8242	2821.0	-0.128624	0.6647056	0.028076782352941178	-0.02611657058823529	2.227727076124541E-5	-0.001597578416955017
177.58049	1621.4196	2837.0	-0.12507516	0.41485977	2.2180249999999985E-4	-0.015615364375	-0.0017409362408088236	6.563253883272056E-4
167.86879	1635.5837	2854.0	-0.43331352	0.457551	-0.01813166823529412	0.00251124882352941	-0.0010796159256055366	0.001066271364619377
160.63852	1654.9037	2871.0	-0.5137556	0.8386549	-0.004731887058823527	0.022417876470588235	7.882224221453291E-4	0.0011709780968858132
158.02916	1668.7959	2887.0	-0.39259586	1.1225846	0.0075724837499999975	0.017745606249999997	7.690231755514703E-4	-2.9201688878676487E-4
158.0	1678.1422	2904.0	-0.060334925	1.0033289	0.019544760882352942	-0.00701504117647058	7.042515960207614E-4	-0.0014565086721453281
160.4809	1687.7023	2921.0	0.21455468	0.66025645	0.01616997676470588	-0.020180732352941183	-1.985167128027683E-4	-7.744524221453296E-4
163.0	1696.0	2937.0	0.39042652	0.38331723	0.01099199	-0.01730870125	-3.2362417279411756E-4	1.79501943933824E-4
170.38594	1718.6198	2954.0	0.47728723	0.65990335	0.005109453529411765	0.01626977176470588	-3.460315570934256E-4	0.001975204294982699
180.12117	1738.2424	2970.0	0.6085292	1.2106117	0.008202623124999999	0.034419271875000004	1.9332309972426462E-4	0.0011343437568933827
189.06618	1748.5994	2987.0	0.7190982	1.2378377	0.006504058823529413	0.0016015294117647043	-9.991554714532859E-5	-0.0019304554390138413
196.70126	1757.8765	3004.0	0.6843445	0.9070852	-0.002044335294117647	-0.019456029411764705	-5.028467128027682E-4	-0.0012386799307958476
208.0	1775.0	3020.0	0.59354717	0.55578315	-0.005674833125000001	-0.021956378125000002	-2.269061144301471E-4	-1.5627179457720604E-4
226.0263	1797.0264	3037.0	0.7023527	0.6807318	0.00640032529411765	0.007349920588235294	7.103034364186853E-4	0.0017238999243079586
248.64998	1814.4333	3053.0	1.2492038	1.310843	0.03417819375	0.03938195	0.001736116778492647	0.002002001838235294
265.0556	1826.0557	3070.0	1.5055397	1.2917595	0.015078582352941168	-0.0011225588235294136	-0.0011235065527681666	-0.0023826181660899655
285.4	1843.2	3087.0	1.5113475	1.0657645	3.416352941176553E-4	-0.01329382352941176	-8.668792387543242E-4	-7.15956747404844E-4
316.5	1866.0	3104.0	1.6099073	1.0212755	0.005797635294117639	-0.002617	3.2094117647058726E-4	6.280484429065742E-4
333.0	1879.0	3120.0	1.4320686	1.0402617	-0.011114918749999994	0.001186637500000004	-0.001057034627757352	2.3772734375000025E-4
354.0	1890.0	3136.0	1.2873868	0.9064302	-0.009042612500000005	-0.008364468750000006	1.295191406249993E-4	-5.969441406250007E-4
383.0	1899.0	3153.0	1.306743	0.4651627	0.0011386000000000026	-0.02595691176470588	5.98894852941177E-4	-0.0010348495891003456
401.8008	1906.9004	3170.0	1.369242	0.26201326	0.0036764117647058872	-0.011949967058823526	1.492830449826991E-4	8.239379238754326E-4
410.0	1911.0	3187.0	1.2190717	0.24795166	-0.008833547058823535	-8.271529411764726E-4	-7.358799307958484E-4	6.542831833910032E-4
438.7112	1919.4941	3203.0	0.8916075	0.28847322	-0.0204665125	0.002532597499999999	-7.27060340073529E-4	2.0998440257352947E-4
452.0	1922.0	3219.0	0.95266515	0.21669516	0.0038161031249999977	-0.0044861287499999986	0.0015176634765624998	-4.3867039062499985E-4
467.71246	1925.0	3236.0	1.1517364	0.13104276	0.011710073529411773	-0.005038376470588235	4.6435120025951616E-4	-3.248516003460213E-5
474.18884	1926.3962	3253.0	0.6909671	0.039276473	-0.027104076470588243	-0.005398016882352941	-0.0022831852941176483	-2.115531833910036E-5
483.5881	1927.0	3269.0	0.15808778	-0.046267655	-0.033304957499999996	-0.005346508	-3.8755506433823454E-4	3.219305147058823E-6
492.8033	1928.0	3286.0	0.22556134	-0.017683027	0.00396903294117647	0.0016814487058823529	0.0021925876730103802	4.134092179930796E-4
504.55832	1929.0	3303.0	0.48861912	0.0054613343	0.015473987058823531	0.0013614330176470587	6.767620069204153E-4	-1.882445224913495E-5
514.6635	1930.9326	3319.0	0.60573286	0.039715994	0.007319608750000001	0.0021409162312499997	-5.096486443014706E-4	4.871770085018381E-5
