# Supplementary material for: Finger drawing on smartphone screens enables early Parkinson’s disease detection through hybrid 1D-CNN and BiGRU deep learning architecture
Source: PLoS One. 2025 Jul 14;20(7):e0327733. doi: 10.1371/journal.pone.0327733 (PMC12258557; doi:10.1371/journal.pone.0327733)
Supplement: S2 File — (ZIP) [file pone.0327733.s002.zip › Dataset/Wavy/patient/003_PD_WAVE_R.txt]

512.88367	151.0	0.0	0.0	0.0	0.0	0.0	0.0	0.0
517.7038	150.0	20.0	0.3425939	-0.0704357	0.017129695	-0.0035217850000000004	8.564847500000001E-4	-1.7608925000000002E-4
523.70605	149.0	33.0	0.35287076	-0.061838485	7.905276923076923E-4	6.613242307692312E-4	-0.001256859023668639	3.2177763313609475E-4
530.20154	147.93283	50.0	0.39744568	-0.054281786	0.00262205411764706	4.445117058823529E-4	1.0773684854937458E-4	-1.2753677934522254E-5
537.1721	148.0	66.0	0.425624	-0.03061844	0.0017611449999999987	0.001478959125	-5.3806819852941334E-5	6.465296369485294E-5
542.93506	148.0	83.0	0.42178595	6.2015955E-4	-2.2576764705882247E-4	0.0018375646794117646	-1.1687721453287183E-4	2.109444437716263E-5
548.7302	148.0	99.0	0.38759112	0.021469032	-0.0021371768750000006	0.001303054528125	-1.1946307674632363E-4	-3.3406884455422785E-5
555.6484	148.0	116.0	0.3699817	0.024444781	-0.001035848235294117	1.750440588235294E-4	6.478403762975787E-5	-6.635355701773357E-5
563.1347	148.0	133.0	0.40723923	0.016281746	0.002191619411764705	-4.8017852941176464E-4	1.8985103806228363E-4	-3.8542505190311416E-5
570.0673	148.0	149.0	0.4418191	-7.010231E-4	0.002161241875000001	-0.00106142306875	-1.8985960477940083E-6	-3.632778370863971E-5
576.9463	148.0	166.0	0.4561571	-1.9688632E-5	8.434117647058801E-4	4.0078498117647056E-5	-7.751941825259533E-5	6.479420981574394E-5
584.72565	148.0	182.0	0.45578	0.0	-2.3568749999997723E-5	1.2305395E-6	-5.418628216911736E-5	-2.427997413602941E-6
592.4114	148.0	199.0	0.46012592	1.94568E-5	2.5564235294117665E-4	1.1445176470588234E-6	1.6424182525951433E-5	-5.0601089965398004E-9
599.1591	149.53976	215.0	0.4531364	0.033974554	-4.368450000000017E-4	0.002122193575	-4.3280459558823646E-5	1.3256556608455883E-4
606.797	151.44925	232.0	0.45151103	0.10129479	-9.561000000000087E-5	0.003960013882352942	2.007264705882358E-5	1.0810707690311422E-4
613.7081	154.85406	249.0	0.42471412	0.1869425	-0.001576288823529412	0.005038100588235295	-8.709875432525948E-5	6.341686505190313E-5
622.3745	158.68726	266.0	0.4626712	0.26883355	0.0022327694117647077	0.004817120588235292	2.2406224913494824E-4	-1.2998823529411916E-5
632.5603	162.62411	282.0	0.5602427	0.30374458	0.006098218749999999	0.0021819393750000006	2.4159058363970568E-4	-1.6469882582720573E-4
640.8401	165.21002	298.0	0.6017644	0.26108065	0.0025951062499999997	-0.0026664956249999976	-2.1894453124999993E-4	-3.030271874999999E-4
650.70276	169.2811	315.0	0.6081752	0.23053505	3.771058823529441E-4	-0.001796800000000002	-1.304706098615915E-4	5.1158566176470325E-5
659.38245	173.19122	332.0	0.57616687	0.21464187	-0.0018828429411764723	-9.348929411764693E-4	-1.3293816608996568E-4	5.070041522491369E-5
669.1567	178.094	348.0	0.55656	0.25562766	-0.0012254293749999964	0.002561611874999998	4.108834788602974E-5	2.185315510110292E-4
679.1117	183.06702	365.0	0.5779811	0.30970216	0.0012600647058823512	0.003180852941176472	1.4620553416954987E-4	3.642594506920435E-5
690.61993	188.74664	381.0	0.6459865	0.35081008	0.0042503375	0.0025692450000000012	1.8689204963235302E-4	-3.8225496323529416E-5
703.959	196.40512	398.0	0.7532542	0.4242949	0.006309864705882351	0.004322636470588233	1.2114865916955008E-4	1.0314067474048421E-4
719.68243	206.34122	414.0	0.92253554	0.5696519	0.010580083750000004	0.009084812500000001	2.668886902573533E-4	2.976360018382355E-4
731.5449	214.7874	431.0	0.9514713	0.63490975	0.0017021035294117633	0.003838697058823533	-5.222341306228377E-4	-3.085950259515569E-4
743.1192	224.65656	448.0	0.8409463	0.66490537	-0.0065014705882352935	0.0017644482352941176	-4.825631833910034E-4	-1.2201463667820091E-4
754.9063	232.6042	464.0	0.7097334	0.60687196	-0.008200806250000005	-0.003627088125000004	-1.0620847886029446E-4	-3.369710225183826E-4
767.3165	239.84998000000002	481.0	0.6398375	0.49574703	-0.004111523529411765	-0.006536760588235295	2.4054604238754352E-4	-1.71157203719723E-4
779.7906	245.08300000000003	497.0	0.685872	0.36756185	0.0028771562500000056	-0.008011573749999997	4.3679248621323566E-4	-9.21758226102939E-5
791.41144	250.44684	514.0	0.76174206	0.26313436	0.004462944705882351	-0.006142793529411765	9.328167387543208E-5	1.0992824826989601E-4
802.49884	256.2494	531.0	0.70542645	0.23242697	-0.0033126829411764683	-0.0018063170588235294	-4.5738986159169523E-4	2.550868512110727E-4
812.0128	263.2077	547.0	0.6158134	0.3207585	-0.005600815625000005	0.0055207206249999995	-1.4300829273897105E-4	4.5793985523897055E-4
821.616	271.2928	564.0	0.5371953	0.43559492	-0.004624594117647054	0.006755083529411765	5.742479455017362E-5	7.260958261245678E-5
831.08734	278.86987	581.0	0.5179248	0.51136065	-0.0011335588235294163	0.0044568076470588225	2.053550173010375E-4	-1.3519269896193777E-4
841.7181	287.57446	597.0	0.5706091	0.5452066	0.003292768750000001	0.002115371875000001	2.766454733455886E-4	-1.4633973575367635E-4
852.4041	295.3233	614.0	0.6254071	0.52786034	0.003223411764705883	-0.0010203682352941145	-4.0798226643598835E-6	-1.844553006055362E-4
860.1885	301.14136	630.0	0.5828454	0.44005308	-0.0026601062500000022	-0.005487953750000003	-3.677198759191178E-4	-2.7922409466911804E-4
867.8699	306.9024	647.0	0.49366686	0.3494076	-0.005245796470588234	-0.0053320870588235295	-1.520994247404842E-4	9.168628892733757E-6
873.8252	311.88348	663.0	0.36163747	0.27238172	-0.008251836874999998	-0.0048141174999999994	-1.8787752527573527E-4	3.237309742647063E-5
879.626	316.75067	680.0	0.27263534	0.23598488	-0.005235419411764706	-0.002140990588235293	1.7743632136678187E-4	1.5724275951557097E-4
884.4059	321.40588	697.0	0.23718488	0.23150975	-0.0020853211764705892	-2.6324294117647184E-4	1.852998961937716E-4	1.1045574394463655E-4
888.57715	325.57715	713.0	0.22037975	0.23843713	-0.0010503206249999984	4.3296125000000067E-4	6.468753446691193E-5	4.351276194852953E-5
892.4277	330.14148	730.0	0.18867238	0.23129182	-0.0018651394117647066	-4.203123529411758E-4	-4.793051686851225E-5	-5.0192564878892736E-5
896.33624	336.00433	747.0	0.18866362	0.28632972	-5.152941176468558E-7	0.003237523529411765	1.0968377162629763E-4	2.151668166089965E-4
900.1786	341.76788	763.0	0.19302739	0.34528205	2.727356249999993E-4	0.003684520625	1.7078182444852887E-5	2.7937318474264688E-5
904.0943	348.64148	780.0	0.21546341	0.41186884	0.0013197658823529412	0.00391687	6.159001513840835E-5	1.3667610294117671E-5
907.871	355.74194	796.0	0.22914809	0.45968753	8.552925000000003E-4	0.002988668125	-2.902958639705881E-5	-5.801261718750003E-5
913.152	362.536	813.0	0.26242635	0.45528224	0.0019575447058823516	-2.591347058823533E-4	6.483836505190302E-5	-1.9104722534602078E-4
916.73114	369.46222	829.0	0.27071056	0.44397208	5.177631250000009E-4	-7.068850000000008E-4	-8.998634880514692E-5	-2.7984393382352973E-5
921.52655	374.7898	847.0	0.28830665	0.39774546	9.775605555555561E-4	-0.0025681455555555555	2.5544301697530847E-5	-1.0340336419753082E-4
924.45557	378.45557	862.0	0.2380891	0.28660658	-0.0033478366666666666	-0.0074092586666666665	-2.8835981481481487E-4	-3.2274087407407404E-4
927.3112	382.31122	880.0	0.17256713	0.19608535	-0.003640109444444444	-0.005028957222222223	-1.6237376543209845E-5	1.3223896913580241E-4
929.13196	386.26385	896.0	0.10799797	0.15761808	-0.004035572500000001	-0.002404204375	-2.471644097222232E-5	1.6404705295138894E-4
931.0373	390.0746	912.0	0.082137726	0.1736156	-0.0016162652500000003	9.99845000000001E-4	1.5120670312500004E-4	2.1275308593750005E-4
932.95557	393.91113	929.0	0.07375938	0.21464597	-4.928438823529409E-4	0.002413551176470587	6.608360986159173E-5	8.315918685121096E-5
934.924	398.77203	945.0	0.08889636	0.2525138	9.460612499999996E-4	0.002366739375000001	8.993157077205878E-5	-2.9257375919116238E-6
936.8235	402.64697	962.0	0.10252644	0.2694639	8.01769411764706E-4	9.97064705882351E-4	-8.48775519031139E-6	-8.056909818339118E-5
937.8295	407.65906	978.0	0.09122175	0.29094356	-7.065431249999995E-4	0.0013424787500000007	-9.42695335477941E-5	2.1588377757353106E-5
938.0	411.5089	995.0	0.041539267	0.28149524	-0.0029224990000000003	-5.557835294117653E-4	-1.3035034558823533E-4	-1.1166248702422153E-4
938.0	413.70642	1012.0	-0.013191816	0.21164505	-0.0032194754705882353	-0.004108834705882351	-1.746920415224912E-5	-2.0900301038062272E-4
938.0	415.65515	1028.0	-0.045176953	0.11313937	-0.0019990710625	-0.006156605	7.627527550551472E-5	-1.2798564338235304E-4
938.0	417.59912	1045.0	-0.041710187	0.06101746	2.0392741176470565E-4	-0.003065994705882353	1.2958814554498268E-4	1.8180060553633218E-4
938.0	419.5	1062.0	-0.01848242	0.04601327	0.0013663392352941178	-8.82599411764706E-4	6.837716608996542E-5	1.2843501730103806E-4
938.0	420.5	1079.0	-0.009940355	0.073455006	5.024744117647058E-4	0.0016142197647058825	-5.081557785467129E-5	1.468717162629758E-4
937.0	422.43225	1095.0	-0.03379823	0.08066033	-0.0014911171875	4.5033274999999994E-4	-1.2459947495404412E-4	-7.274293841911766E-5
937.0	423.5	1112.0	-0.035631314	0.08136243	-1.0782847058823522E-4	4.129999999999983E-5	8.136992452422146E-5	-2.406075000000001E-5
935.72974	425.27026	1128.0	-0.044484127	0.06991504	-5.533008125000001E-4	-7.154618750000001E-4	-2.7842021369485302E-5	-4.72976171875E-5
936.0	426.1176	1144.0	-0.027159195	0.063005224	0.0010828082499999999	-4.3186349999999995E-4	1.0225681640625E-4	1.772489843750001E-5
934.9252	427.07483	1161.0	-0.033156898	0.05652957	-3.528060588235292E-4	-3.8092082352941163E-4	-8.444790051903112E-5	2.9966280276816654E-6
935.0	428.0	1194.0	-0.020506883	0.03166901	3.833337878787878E-4	-7.533503030303032E-4	2.2307268081888396E-5	-1.1285741803057319E-5
933.5	429.0	1228.0	-0.027101565	0.01793411	-1.9396123529411767E-4	-4.039676470588235E-4	-1.6979265387438396E-5	1.0275960469749402E-5
933.0966	430.0	1261.0	-0.032337595	0.019968877	-1.5866757575757563E-4	6.165960606060605E-5	1.0695048344406679E-6	1.4109916761194834E-5
933.0	431.5	1277.0	-0.020417323	0.04796994	7.450169999999997E-4	0.0017500664375000002	5.648028598484846E-5	1.0552542696496213E-4
932.30023	432.69977	1294.0	-0.013996791	0.089744695	3.7767835294117655E-4	0.0024573385294117643	-2.160815570934254E-5	4.160424070069201E-5
931.0	433.65662	1310.0	-0.056276016	0.088390045	-0.0026424515625	-8.466562499999993E-5	-1.8875811971507352E-4	-1.5887525965073527E-4
929.41943	435.58057	1328.0	-0.09594566	0.106130496	-0.0022038691111111114	9.855806111111114E-4	2.436569174382713E-5	5.945812422839507E-5
927.5163	437.9674	1344.0	-0.124017	0.13287286	-0.00175445875	0.0016713977500000003	2.8088147569444463E-5	4.286357118055556E-5
925.5	440.5	1360.0	-0.15082692	0.164926	-0.00167562	0.0020033212499999987	4.927421874999997E-6	2.0745218749999904E-5
922.2374	443.76257	1377.0	-0.17107491	0.20564494	-0.0011910582352941174	0.002395231764705883	2.85036332179931E-5	2.305355968858143E-5
919.6147	446.77057	1393.0	-0.20266952	0.21471684	-0.0019746631249999997	5.669937499999996E-4	-4.897530560661765E-5	-1.1426487591911772E-4
914.12445	450.58368	1410.0	-0.26570615	0.23117778	-0.0037080370588235285	9.682905882352946E-4	-1.0196317257785463E-4	2.3605696366782057E-5
908.1388	454.57416	1427.0	-0.36052293	0.2532975	-0.005577457647058826	0.0013011600000000006	-1.099659169550175E-4	1.9580553633218004E-5
900.4395	459.2802	1443.0	-0.47203386	0.2948587	-0.0069694331250000005	0.002597574999999998	-8.699846737132342E-5	8.102593749999982E-5
893.6262	465.37379999999996	1460.0	-0.5223747	0.34483632	-0.0029612258823529377	0.00293986	2.357768966262978E-4	2.0134411764706005E-5
885.7723	471.1708	1477.0	-0.5322926	0.38591072	-5.834058823529433E-4	0.0024161411764705887	1.3987176470588202E-4	-3.080698961937713E-5
879.21423	475.89290000000005	1493.0	-0.4690899	0.383563	0.00395016875	-1.4673249999999985E-4	2.8334841452205893E-4	-1.6017960477941178E-4
871.36914	481.72313999999994	1509.0	-0.4464118	0.34999698	0.0014173812499999987	-0.0020978762499999984	-1.5829921875000008E-4	-1.2194648437499991E-4
860.832	489.33439999999996	1526.0	-0.5268694	0.377712	-0.004732800000000001	0.0016302952941176457	-3.6177536764705884E-4	2.1930420847750848E-4
849.91943	496.26446999999996	1543.0	-0.66386116	0.42897922	-0.008058338823529406	0.003015718823529412	-1.9561993079584734E-4	8.149550173010389E-5
839.19275	502.28436	1559.0	-0.73846275	0.45438898	-0.004662599375	0.0015881100000000002	2.122337155330879E-4	-8.922555147058823E-5
829.3941	508.1635	1576.0	-0.7142858	0.40851352	0.0014221735294117632	-0.002698556470588234	3.579278179065743E-4	-2.521568512110726E-4
821.444	512.278	1592.0	-0.5936579	0.30307314	0.007539243750000001	-0.00659002375	3.8231688878676484E-4	-2.4321670496323537E-4
814.6488	516.1756	1609.0	-0.4274263	0.20492223	0.009778329411764704	-0.005773582941176471	1.317109212802767E-4	4.8025929930795815E-5
808.5	520.0	1626.0	-0.32938904	0.17527013	0.0057668976470588214	-0.0017442411764705891	-2.359665743944637E-4	2.3702010380622837E-4
800.0	523.0	1642.0	-0.33941305	0.14705418	-6.265006249999983E-4	-0.0017634968749999994	-3.9958739200367623E-4	-1.2034811580881398E-6
790.75195	525.4496	1659.0	-0.4437486	0.13664891	-0.006137385294117647	-6.120747058823526E-4	-3.2416968641868526E-4	6.773071583044981E-5
781.60266	528.2795	1675.0	-0.5698568	0.14527184	-0.007881762500000004	5.389331250000001E-4	-1.0902357536764727E-4	7.193798943014704E-5
772.8062	532.5969	1692.0	-0.61758536	0.17641595	-0.002807562352941172	0.001832006470588234	2.9848236159169596E-4	7.606313797577846E-5
764.9997	535.25006	1709.0	-0.5574011	0.19790334	0.0035402505882352934	0.00126396411764706	3.7340076124567443E-4	-3.341425605536317E-5
757.3372	539.3314	1726.0	-0.45952895	0.2184945	0.005757185294117647	0.0012112447058823528	1.3040792387543254E-4	-3.101141868512194E-6
750.7049	542.1967	1742.0	-0.39700738	0.20969026	0.003907598124999998	-5.502650000000012E-4	-1.1559919806985303E-4	-1.1009435661764712E-4
745.9362	545.0638	1758.0	-0.31688315	0.17785013	0.005007764375000001	-0.0019900081249999996	6.876039062500019E-5	-8.99839453124999E-5
739.02924	547.98047	1775.0	-0.30028495	0.15820454	9.763647058823534E-4	-0.0011556229411764701	-2.3714115700692047E-4	4.908148140138409E-5
730.3333	550.9167	1792.0	-0.37581423	0.1773055	-0.004442898823529414	0.0011235858823529412	-3.1878020761245686E-4	1.3407110726643595E-4
719.7807	554.73975	1808.0	-0.53806007	0.1912426	-0.010140364999999998	8.710687500000005E-4	-3.5609163602941154E-4	-1.5782320772058796E-5
708.38257	558.3087	1825.0	-0.73098415	0.21700406	-0.01134847529411765	0.0015153799999999991	-7.106531141868542E-5	3.7900661764705805E-5
696.6764	562.4412	1842.0	-0.8206929	0.2500272	-0.0052769852941176405	0.0019425376470588239	3.571464705882359E-4	2.5126920415224986E-5
685.43866	565.42456	1858.0	-0.8042325	0.23891301	0.0010287749999999957	-6.946368749999998E-4	3.9411001838235226E-4	-1.6482340762867648E-4
676.8084	568.2766	1874.0	-0.6782782	0.20091504	0.007872143749999998	-0.0023748731250000012	4.2771054687500013E-4	-1.0501476562500009E-4
667.9764	572.2094	1891.0	-0.52990884	0.18392125	0.008727609411764706	-9.996347058823518E-4	5.03215095155711E-5	8.089637759515585E-5
656.4468	576.0152	1908.0	-0.5173549	0.20615682	7.38467058823535E-4	0.0013079747058823519	-4.6994955017301E-4	1.357417301038061E-4
645.6758	579.9297	1924.0	-0.6043498	0.23993075	-0.005437181250000006	0.0021108706250000005	-3.859780193014713E-4	5.018099494485304E-5
632.94415	582.6853	1941.0	-0.7441651	0.22597636	-0.008224429411764704	-8.20846470588236E-4	-1.6395577422145282E-4	-1.7245394679930802E-4
623.1811	585.72754	1958.0	-0.75053775	0.18540597	-3.748617647058812E-4	-0.002386493529411764	4.617392733564014E-4	-9.20968858131487E-5
614.8396	588.5802	1974.0	-0.6035944	0.15251313	0.009183959375000002	-0.0020558025000000004	5.974263212316177E-4	2.066818933823522E-5
607.1456	590.2136	1991.0	-0.44616956	0.12887527	0.00926028470588235	-0.001390462352941177	4.489725346020466E-6	3.913765570934255E-5
598.12573	592.0	2008.0	-0.41090938	0.11187544	0.0020741282352941194	-9.999899999999988E-4	-4.2271508650519005E-4	2.2968961937716366E-5
587.4736	594.08777	2024.0	-0.5020064	0.09114909	-0.005693563749999998	-0.0012953968750000003	-4.8548074908088233E-4	-1.8462929687500094E-5
576.85626	597.02875	2041.0	-0.64654326	0.116502106	-0.008502168235294117	0.0014913538823529407	-1.6521202854671285E-4	1.6392651513840828E-4
568.3896	598.9026	2057.0	-0.6747464	0.13296016	-0.001762696250000001	0.001028628375	4.2121699908088223E-4	-2.8920344209558792E-5
560.28644	600.90454	2074.0	-0.581108	0.1387096	0.005508141176470589	3.3820235294117613E-4	4.2769631920415235E-4	-4.061329541522493E-5
551.545	602.8638	2090.0	-0.46668506	0.12284462	0.007151433749999998	-9.915612499999992E-4	1.0270578584558807E-4	-8.311022518382346E-5
545.6981	604.7673	2107.0	-0.37351492	0.099798635	0.005480596470588236	-0.0013556461764705884	-9.828454584775073E-5	-2.1416760380622897E-5
538.72296	605.75903	2123.0	-0.3504235	0.079879366	0.0014432137499999984	-0.0012449543125000002	-2.5233642003676484E-4	6.9182414981617635E-6
531.9252	607.6916	2140.0	-0.35575584	0.082314804	-3.136670588235289E-4	1.432610588235301E-4	-1.0334592993079572E-4	8.165972772491354E-5
522.8144	609.63715	2156.0	-0.410119	0.09258324	-0.0033976975000000013	6.417772499999995E-4	-1.9275190257352952E-4	3.1157261948529335E-5
513.05396	612.58923	2173.0	-0.5397364	0.14050789	-0.00762455294117647	0.0028190970588235294	-2.4863855536332166E-4	1.280776358131488E-4
503.44974	615.5101	2190.0	-0.65192497	0.19255048	-0.006599327647058826	0.0030613288235294116	6.030737024221433E-5	1.4248927335640133E-5
494.06754	617.4831	2207.0	-0.6578034	0.19115445	-3.457899999999994E-4	-8.211941176470544E-5	3.6785515570934277E-4	-1.8490871972318335E-4
486.36697	619.40826	2223.0	-0.57404727	0.1446325	0.0052347581250000025	-0.0029076218750000004	3.487842578125001E-4	-1.7659390395220593E-4
478.59195	622.70404	2239.0	-0.45985815	0.1369056	0.007136819999999999	-4.8293125000000055E-4	1.1887886718749976E-4	1.515431640625E-4
473.1148	624.29504	2256.0	-0.35724163	0.1250591	0.006036265882352944	-6.968529411764695E-4	-6.473847750865027E-5	-1.2583628892733469E-5
463.8467	627.4613	2273.0	-0.37736535	0.15225308	-0.0011837482352941183	0.0015996458823529416	-4.2470671280276837E-4	1.3508816608996535E-4
454.20676	630.2644	2289.0	-0.49103677	0.1785398	-0.0071044637500000014	0.001642919999999999	-3.700447196691177E-4	2.704632352941094E-6
442.23752	633.1271	2306.0	-0.6793496	0.1925678	-0.011077225294117646	8.251764705882361E-4	-2.3369185553633205E-4	-4.810256055363312E-5
430.79056	637.0698	2323.0	-0.7998108	0.21920536	-0.007085952941176473	0.0015669152941176457	2.3478072664359843E-4	4.3631695501729975E-5
420.19736	638.9605	2339.0	-0.8136063	0.20732214	-8.622187499999975E-4	-7.4270125E-4	3.889833869485297E-4	-1.4435103400735284E-4
411.40063	641.91986	2356.0	-0.65574133	0.16365676	0.009286174705882352	-0.0025685517647058807	5.969643209342559E-4	-1.074029714532871E-4
402.74368	644.8141	2372.0	-0.5204775	0.15548769	0.008453989374999998	-5.10566875E-4	-5.2011583180147105E-5	1.2862405560661754E-4
394.0779	648.56885	2389.0	-0.4380564	0.176557	0.004848300000000002	0.001239371176470587	-2.1209937499999982E-4	1.029375324394463E-4
384.2334	651.50665	2406.0	-0.48106694	0.19754942	-0.0025300317647058814	0.0012348482352941184	-4.340195155709343E-4	-2.660553633216854E-7
375.13104	655.4345	2422.0	-0.5456892	0.23203546	-0.004038891249999999	0.0021553774999999997	-9.430371783088236E-5	5.7533079044117585E-5
365.64935	658.3403	2438.0	-0.58019936	0.21387915	-0.002156885000000004	-0.0011347693750000006	1.1762539062499969E-4	-2.0563417968750002E-4
356.08453	661.58307	2455.0	-0.5903317	0.20608442	-5.960199999999978E-4	-4.5851352941176466E-4	9.181558823529449E-5	3.9779755622837406E-5
348.0	665.0	2472.0	-0.54941374	0.18972355	0.0024069388235294135	-9.624041176470588E-4	1.7664463667820066E-4	-2.964062283737024E-5
340.0	668.0	2489.0	-0.48834676	0.18258655	0.0035921752941176464	-4.1982352941176496E-4	6.971979238754311E-5	3.19165051903114E-5
333.28506	670.8575	2505.0	-0.41353464	0.1698781	0.004675757499999999	-7.942781249999989E-4	6.772388786764703E-5	-2.340341222426462E-5
323.20157	673.71936	2522.0	-0.44620508	0.17385027	-0.0019217905882352921	2.3365705882352923E-4	-3.8809106401384064E-4	6.046677551903107E-5
313.6011	677.5596	2538.0	-0.54599214	0.20216528	-0.006236691249999999	0.001769688125	-2.696812913602942E-4	9.600194163602942E-5
304.0159	679.19684	2555.0	-0.629373	0.17651798	-0.004904756470588236	-0.0015086647058823537	7.834910467128019E-5	-1.9284428416955024E-4
295.42123	683.28937	2572.0	-0.61878467	0.1902253	6.22842941176466E-4	8.063129411764719E-4	3.251529065743942E-4	1.3617515570934268E-4
288.64966	687.2336	2588.0	-0.49312323	0.21675621	0.00785384	0.0016581818749999994	4.5193731617647093E-4	5.324180836397047E-5
282.8778	690.0815	2605.0	-0.34540346	0.2123126	0.008689398235294118	-2.613888235294126E-4	4.9150484429065745E-5	-1.1291592344290659E-4
276.95303	693.0313	2621.0	-0.276878	0.2015944	0.004282841249999999	-6.69887499999999E-4	-2.754098115808825E-4	-2.5531167279411646E-5
273.37256	695.8758	2638.0	-0.19842345	0.18718743	0.004614973529411766	-8.474688235294128E-4	1.9537192906574523E-5	-1.0445960207612582E-5
269.19675	698.8033	2654.0	-0.18411186	0.1460647	8.944743750000008E-4	-0.0025701706249999998	-2.325311971507353E-4	-1.0766886259191169E-4
265.4121	701.79395	2671.0	-0.18132457	0.17087284	1.6395823529411751E-4	0.001459302352941177	-4.2971537629757844E-5	2.3702782223183395E-4
260.43954	704.7802	2688.0	-0.21658418	0.18265174	-0.002074094705882353	6.928764705882358E-4	-1.3165017301038063E-4	-4.5083875432525945E-5
255.85155	707.7161	2704.0	-0.2556361	0.18198615	-0.0024407449999999994	-4.1599374999999605E-5	-2.2915643382352907E-5	-4.5904740349264716E-5
250.68074	710.6596	2720.0	-0.31672552	0.18162607	-0.0038180887500000003	-2.2505000000000788E-5	-8.608398437500006E-5	1.193398437499926E-6
245.76343	712.6183	2737.0	-0.32681772	0.14660911	-5.936588235294115E-4	-0.002059821176470589	1.8967234861591697E-4	-1.1984212802768166E-4
241.37595	715.0827	2754.0	-0.2999486	0.12218721	0.0015805364705882335	-0.0014365823529411755	1.2789384083044972E-4	3.666110726643608E-5
237.0595	717.4703	2770.0	-0.26897073	0.12298199	0.0019361168750000012	4.9673749999999683E-5	2.2223775275735476E-5	9.289100643382345E-5
230.80173	719.3994	2787.0	-0.29893237	0.11831723	-0.0017624494117647067	-2.7439764705882374E-4	-2.1756272275086515E-4	-1.9063023356401377E-5
226.22964	722.7703	2804.0	-0.31716824	0.1463275	-0.0010726982352941168	0.0016476629411764708	4.057359861591705E-5	1.1306238754325261E-4
221.4538	724.2731	2821.0	-0.31583375	0.14654647	7.849941176470389E-5	1.2880588235294869E-5	6.771750865051886E-5	-9.616366782006916E-5
216.48186	727.25903	2837.0	-0.29957446	0.15556319	0.0010162056250000023	5.635449999999986E-4	5.860663832720615E-5	3.441652573529399E-5
212.66615	730.33386	2854.0	-0.24673575	0.17399508	0.003108159411764705	0.0010842288235294122	1.2305610510380603E-4	3.062846020761256E-5
208.76343	732.1183	2870.0	-0.21048191	0.15495296	0.0022658650000000006	-0.0011901324999999997	-5.264340073529402E-5	-1.4214758272058825E-4
204.92903	735.0355	2887.0	-0.21006306	0.15393889	2.4638235294117554E-5	-5.965117647058858E-5	-1.3183686851211076E-4	6.649890138408301E-5
200.9779	739.0221	2903.0	-0.21158665	0.19782516	-9.522437499999946E-5	0.0027428918750000003	-7.491413143382313E-6	1.751589407169118E-4
196.06352	742.9365	2920.0	-0.25430483	0.23389995	-0.0025128341176470586	0.002122046470588235	-1.422123378027682E-4	-3.652031790657444E-5
190.40291	746.73145	2937.0	-0.31528902	0.26741114	-0.0035873052941176467	0.001971246470588235	-6.320418685121107E-5	-8.870588235294116E-6
184.44673	751.70215	2953.0	-0.3710687	0.3019508	-0.00348623	0.0021587287500000017	6.317205882352928E-6	1.1717642463235427E-5
178.66228	756.33777	2970.0	-0.39768827	0.29778615	-0.0015658570588235315	-2.4497941176470544E-4	1.1296311418685108E-4	-1.4139459775086512E-4
173.57516	760.4248	2986.0	-0.38082755	0.29048777	0.0010537949999999997	-4.5614875000000304E-4	1.637282536764707E-4	-1.31980836397061E-5
168.65515	764.34485	3003.0	-0.32466617	0.26705578	0.003303610588235296	-0.001378352352941174	1.3234209342560569E-4	-5.4247270761245345E-5
163.11688	768.2554	3019.0	-0.28869525	0.23221458	0.0022481824999999976	-0.002177575000000001	-6.596425551470616E-5	-4.9951415441176696E-5
159.0	770.5	3036.0	-0.2757246	0.1781097	7.629794117647075E-4	-0.0031826399999999996	-8.736488754325237E-5	-5.912147058823521E-5
155.0	773.5	3052.0	-0.24635364	0.14846429	0.0018356849999999984	-0.0018528381250000007	6.704409926470568E-5	8.311261718749993E-5
151.0	776.5	3069.0	-0.22001211	0.1414192	0.0015495017647058824	-4.1441705882352964E-4	-1.683430795847741E-5	8.461300389273359E-5
148.64673	779.70654	3086.0	-0.1653917	0.14214557	0.0032129652941176477	4.2727647058823764E-5	9.78507958477509E-5	2.689086505190314E-5
145.69034	781.3097	3103.0	-0.13486025	0.13285527	0.0017959676470588244	-5.464882352941178E-4	-8.335280276816608E-5	-3.465975778546715E-5
142.75928	783.2407	3119.0	-0.14301278	0.11767051	-5.095331250000012E-4	-9.490474999999995E-4	-1.440937982536766E-4	-2.5159954044117607E-5
140.84848	785.1515	3136.0	-0.11346323	0.09643231	0.0017382088235294122	-0.0012493058823529418	1.3222011461937725E-4	-1.76622577854672E-5
137.84225	788.3154	3152.0	-0.12933111	0.12026105	-9.917425E-4	0.00148929625	-1.7062195772058825E-4	1.7116263327205885E-4
136.9652	789.0348	3169.0	-0.100315414	0.108756386	0.0017068056470588232	-6.767449411764705E-4	1.5873812629757785E-4	-1.2741418771626298E-4
134.98679	790.0132	3185.0	-0.077565186	0.080064565	0.0014218892500000007	-0.0017932388124999995	-1.7807274816176408E-5	-6.978086695772056E-5
133.07161	791.92834	3218.0	-0.039664425	0.022137005	0.0011485079090909089	-0.0017553806060606062	-8.284283057851268E-6	1.1472183769513135E-6
133.0	792.9263	3235.0	-0.01690834	0.031163855	0.0013385932352941179	5.309911764705882E-4	1.118148977665935E-5	1.3449245779595262E-4
132.12192	793.0	3252.0	-0.0119180735	0.04406631	2.935450882352942E-4	7.589679411764703E-4	-6.147342041522492E-5	1.3410397923875418E-5
130.5	794.5	3268.0	-0.036738154	0.040323943	-0.00155125503125	-2.3389793749999978E-4	-1.1530000746783089E-4	-6.205411741727938E-5
129.67162	795.32837	3285.0	-0.070058875	0.051577047	-0.001960042411764706	6.619472941176471E-4	-2.4046316500865057E-5	5.269677833044981E-5
128.69044	796.3096	3302.0	-0.07925222	0.06390586	-5.407849999999995E-4	7.252242941176467E-4	8.348573010380627E-5	3.722176470588212E-6
127.4422	797.55786	3318.0	-0.07872092	0.07366592	3.32062499999999E-5	6.100037500000001E-4	3.587445312499996E-5	-7.201284007352915E-6
126.0	798.4907	3335.0	-0.07756203	0.07454113	6.816999999999975E-5	5.148294117647066E-5	2.0566911764705792E-6	-3.285416522491349E-5
126.0	799.5	3351.0	-0.06603753	0.067974865	7.202812500000004E-4	-4.103915625000001E-4	4.075695312500004E-5	-2.8867156479779424E-5
125.0	800.3915	3368.0	-0.035223983	0.04594195	0.0018125615882352939	-0.0012960538235294115	6.425178460207609E-5	-5.209778006055361E-5
124.0	801.0	3401.0	-0.01579793	0.030344602	5.886682727272727E-4	-4.7264690909090923E-4	-3.7087676227515796E-5	2.495172467995461E-5
124.0	802.0	3434.0	-0.0031304725	0.02159695	3.838623484848485E-4	-2.650803636363636E-4	-6.206240128558309E-6	6.289895316804413E-6
124.0	803.4629	3451.0	0.012463332	0.035824817	9.172826176470589E-4	8.369333529411766E-4	3.1377662891894725E-5	6.482433626926707E-5
124.0	804.0	3484.0	0.014250154	0.050259434	5.414612121212117E-5	4.3741263636363624E-4	-2.6155651407119322E-5	-1.2106688381137587E-5
124.0	805.0	3501.0	-7.4045647E-6	0.027955385	-8.386799155705881E-4	-0.0013120028823529412	-5.2519178634277024E-5	-1.029067952186222E-4
124.0	806.87317	3534.0	-9.23707E-6	0.047606807	-5.553046363636364E-8	5.954976363636364E-4	2.5412860154756117E-5	5.780304602171448E-5
122.5	808.5	3551.0	-0.044746544	0.08352922	-0.00263160629	0.0021130831176470587	-1.5479710350213904E-4	8.926973419314248E-5
123.0	809.6332	3567.0	-0.034414295	0.08951833	6.457655625000001E-4	3.743193749999995E-4	2.0483574078125E-4	-1.086727339154412E-4
123.0	811.5	3584.0	-0.01285192	0.113337204	0.001268375	0.0014011102352941179	3.662408455882352E-5	6.0399462370242254E-5
123.0	812.2705	3600.0	0.01854221	0.078167245	0.001962133125	-0.0021981224375	4.33598828125E-5	-2.2495204204963238E-4
121.751	813.249	3617.0	-0.018383838	0.062080577	-0.0021721204705882355	-9.46274588235294E-4	-2.431913879757786E-4	7.363810878027682E-5
122.0	814.44556	3633.0	-0.01827206	0.05117555	6.986124999999992E-6	-6.815641874999999E-4	1.3619416222426472E-4	1.6544400045955885E-5
122.0	815.5	3650.0	-0.030220672	0.0654106	-7.028595294117648E-4	8.373558823529412E-4	-4.175562673010381E-5	8.934823940311418E-5
123.15893	816.0	3716.0	0.11889186	0.0	0.0022592807878787876	-9.91069696969697E-4	4.4880913898341705E-5	-2.7703417868524822E-5
123.0	817.03613	3733.0	-0.08815751	0.10091584	-0.012179374705882354	0.005936225882352941	-8.493326761035966E-4	4.0748797525427284E-4
124.0	818.0416	3750.0	0.035520956	0.08215463	0.007275203882352941	-0.0011036005882352942	0.0011443869757785468	-4.141074394463668E-4
125.0	819.8988	3766.0	0.06314278	0.12620607	0.0017263639999999998	0.002753215	-3.468024926470588E-4	2.410509742647059E-4
126.8683	821.8683	3783.0	0.09384356	0.1475321	0.0018059282352941182	0.0012544723529411763	4.680249134948144E-6	-8.81613321799308E-5
127.82137	824.8214	3799.0	0.094347104	0.18406615	3.1471499999999666E-5	0.0022833781250000008	-1.1090354595588241E-4	6.430661075367653E-5
128.0	827.5436	3817.0	0.07158156	0.193663	-0.0012647524444444444	5.331583333333328E-4	-7.201244135802467E-5	-9.723443287037043E-5
129.0	830.4796	3832.0	0.03887904	0.19990942	-0.0021801680000000006	4.1642800000000015E-4	-6.1027703703703744E-5	-7.782022222222175E-6
128.0	833.36755	3849.0	-0.017581847	0.19658683	-0.0033212286470588235	-1.9544647058823613E-4	-6.712121453287193E-5	-3.599261591695507E-5
127.36784	836.2643	3865.0	-0.06291105	0.18811981	-0.0028330751875	-5.291887499999995E-4	3.0509591222426473E-5	-2.085889246323521E-5
127.0	838.5812	3882.0	-0.072882436	0.16956617	-5.865521176470587E-4	-0.0010913905882352947	1.3214841587370243E-4	-3.307069636678207E-5
127.0	839.5	3899.0	-0.066100016	0.15610011	3.98965882352941E-4	-7.921211764705884E-4	5.797164705882351E-5	1.7604083044982725E-5
126.0	841.48315	3915.0	-0.047369916	0.070181936	0.00117063125	-0.005369885874999999	4.822908547794119E-5	-2.861102936580882E-4
126.0	842.0	3949.0	-0.011341408	0.0023749715	0.001059662	-0.0019943224852941176	-3.2638014705882326E-6	9.928127616782004E-5
126.0	843.0	3998.0	0.0	0.0	2.31457306122449E-4	-4.846880612244898E-5	-1.690213660974594E-5	3.971129957493201E-5
127.5	843.0	4015.0	0.12857763	2.55727E-4	0.00756339	1.5042764705882355E-5	4.3129015846338534E-4	3.735974754607726E-6
128.034	845.03406	4032.0	0.011782314	0.14570007	-0.0068703127058823525	0.008555549588235293	-8.490413356401383E-4	5.023827543252595E-4
130.95436	846.9772	4048.0	0.17778322	0.15566988	0.010375056625	6.231131250000015E-4	0.001077835583180147	-4.957772789522057E-4
135.71008	850.80676	4065.0	0.3110844	0.23498671	0.007841245882352941	0.00466569588235294	-1.4904769074394468E-4	2.3779898572664343E-4
144.86118	856.31665	4083.0	0.51430047	0.33459812	0.011289781666666669	0.005533967222222223	1.9158532135076265E-4	4.823729665940462E-5
156.56795	862.3862	4098.0	0.74493146	0.4210074	0.015375399333333333	0.005760618666666665	2.7237451111111093E-4	1.5110096296296118E-5
168.52957	869.0198	4114.0	0.91109776	0.47320285	0.01038539375	0.003262215625000002	-3.1187534895833334E-4	-1.5615019010416643E-4
181.76672	875.04285	4131.0	0.9720681	0.47965536	0.003586490588235295	3.7955941176470395E-4	-3.9993548010380613E-4	-1.6956801254325283E-4
193.84131	882.5609	4148.0	0.9252779	0.45452356	-0.002752364705882353	-0.0014783411764705873	-3.728738408304499E-4	-1.092882698961936E-4
203.9002	890.3202	4164.0	0.763404	0.46841812	-0.010117118750000001	8.6841E-4	-4.60297127757353E-4	1.4667194852941172E-4
214.06767	899.04517	4181.0	0.61231923	0.5214689	-0.008887339411764705	0.00312063411764706	7.233996107266447E-5	1.3248377162629763E-4
225.43706	908.0309	4198.0	0.5804645	0.5670166	-0.00187380764705882	0.0026792764705882333	4.125606920415227E-4	-2.596221453287215E-5
238.89433	916.65393	4214.0	0.66111994	0.59149	0.0050409649999999945	0.0015295874999999987	4.321732904411759E-4	-7.185556066176466E-5
249.67235	924.11487	4231.0	0.74852353	0.5266972	0.005141387647058828	-0.0038113411764705875	5.907214532872576E-6	-3.1417227508650505E-4
261.6833	929.8417	4248.0	0.773723	0.4161528	0.0014823217647058824	-0.006502611764705881	-2.152391695501733E-4	-1.583100346020761E-4
269.78827	933.39417	4264.0	0.6366171	0.25002447	-0.00856911875	-0.010383020625	-6.282150321691176E-4	-2.4252555376838239E-4
279.8687	937.34753	4280.0	0.5281698	0.14546628	-0.0067779562500000015	-0.006534886875	1.1194765624999992E-4	2.4050835937499998E-4
290.23175	939.0464	4297.0	0.5248466	0.07223812	-1.9548235294117474E-4	-0.004307538823529412	3.8720434688581336E-4	1.3102047361591694E-4
299.95645	941.99133	4313.0	0.5636506	0.06421341	0.002425249999999997	-5.015443750000003E-4	1.6379577205882323E-4	2.3787465303308822E-4
310.7661	943.95325	4330.0	0.6205298	0.07947977	0.0033458352941176483	8.980211764705886E-4	5.4152076124567735E-5	8.232738538062288E-5
319.352	945.0	4347.0	0.6206933	0.070941456	9.617647058822536E-6	-5.022537647058826E-4	-1.9624809688581328E-4	-8.236911418685126E-5
327.3954	946.0	4363.0	0.51074106	0.04117789	-0.006872015000000002	-0.0018602228749999999	-4.301020404411765E-4	-8.487306939338233E-5
334.36133	947.7871	4380.0	0.42342776	0.038518697	-0.005136076470588234	-1.5642311764705908E-4	1.0211403114186871E-4	1.0022351513840828E-4
340.94568	948.73645	4396.0	0.34198242	0.036146	-0.005090333749999999	-1.482935625E-4	2.858920036764715E-6	5.080971966911923E-7
349.45273	949.69055	4413.0	0.35538414	0.054329153	7.883364705882356E-4	0.0010695972352941178	3.458041306228373E-4	7.164063516435987E-5
358.69473	950.61584	4430.0	0.47193378	0.057769213	0.0068558611764705886	2.023564705882354E-4	3.569132179930796E-4	-5.101416262975779E-5
370.424	952.0	4446.0	0.6372396	0.06369287	0.01033161375	3.7022856249999993E-4	2.1723453584558818E-4	1.0492005744485283E-5
381.9496	953.4916	4463.0	0.77377516	0.071668014	0.008031503529411765	4.69126117647059E-4	-1.353006012110726E-4	5.817503243944653E-6
393.59634	955.43274	4479.0	0.8100581	0.11137258	0.002267683749999999	0.002481535375	-3.6023873621323537E-4	1.257755785845588E-4
401.41098	958.70544	4497.0	0.68156797	0.1618252	-0.007138340555555555	0.0028029233333333337	-5.225569058641974E-4	1.7854886574074106E-5
411.68594	961.67444	4513.0	0.5681132	0.20489742	-0.007090923125000002	0.0026920137499999996	2.9635894097220167E-6	-6.93184895833338E-6
423.72604	966.73975	4529.0	0.56730044	0.28025743	-5.0797499999998E-5	0.004710000624999999	4.400078515625003E-4	1.2612417968749993E-4
438.6472	971.6177	4546.0	0.7547089	0.33728656	0.01102402705882353	0.003354654705882355	6.514602681660899E-4	-7.972623053633197E-5
454.24738	978.6237000000001	4562.0	0.97650725	0.41544843	0.013862396875000002	0.004885116874999998	1.773981135110295E-4	9.565388556985268E-5
466.4918	985.3279	4579.0	1.0071257	0.46627942	0.001801085294117645	0.0029900582352941187	-7.094889165224917E-4	-1.114740376297576E-4
480.03314	992.0189	4596.0	0.89083815	0.47791338	-0.00684044411764706	6.84350588235294E-4	-5.083252595155708E-4	-1.3562986159169557E-4
496.52036	998.7869000000001	4612.0	0.85299057	0.46015978	-0.0023654737499999995	-0.0011095999999999988	2.7968564797794127E-4	-1.121219117647058E-4
513.1589	1003.7897	4629.0	0.9435745	0.4011434	0.005328466470588234	-0.0034715517647058844	4.5258471885813135E-4	-1.389383391003462E-4
529.2278	1008.5569	4646.0	1.0588939	0.3038479	0.006783494117647056	-0.005723264705882351	8.558986159169545E-5	-1.3245370242214512E-4
543.3642	1014.299	4662.0	1.0308944	0.2654957	-0.0017499687499999972	-0.0023970125	-5.333414292279408E-4	2.0789076286764695E-4
558.8131	1019.1799000000001	4679.0	0.90427244	0.26033208	-0.007448350588235296	-3.037423529411753E-4	-3.3519893166089994E-4	1.2313353806228382E-4
577.0025	1026.0009	4695.0	0.9239105	0.32498556	0.0012273787500000008	0.004040842499999999	5.422330836397061E-4	2.715365533088234E-4
593.0744	1033.5372	4712.0	1.0095433	0.42844215	0.005037223529411768	0.006085681764705884	2.2410851643598633E-4	1.2028466262975791E-4
604.72284	1040.1782	4728.0	0.9493316	0.4687296	-0.0037632312499999987	0.002517965625	-5.500284237132354E-4	-2.2298225873161771E-4
614.9877	1046.9918	4745.0	0.7109061	0.46068978	-0.01402502941176471	-4.729305882352959E-4	-6.036351859861596E-4	-1.7593507136678211E-4
626.7367	1053.3683	4762.0	0.52127343	0.43067095	-0.011154862941176468	-0.0017658135294117644	1.6883332179930838E-4	-7.605193771626285E-5
640.80493	1059.2021	4778.0	0.5724268	0.35981542	0.0031970856249999985	-0.004428470625	8.969967853860292E-4	-1.6641606847426474E-4
652.6492	1063.8246	4795.0	0.72801125	0.2926384	0.009152026470588234	-0.003951589411764704	3.5029063797577855E-4	2.8051836072664466E-5
663.2812	1067.5125	4811.0	0.7694698	0.23345026	0.002591159374999999	-0.0036992587500000017	-4.100541934742647E-4	1.5770666360293895E-5
672.93646	1070.1873	4828.0	0.6411358	0.15812957	-0.007549058823529409	-0.004430628823529411	-5.964834234429064E-4	-4.302176903114173E-5
680.43756	1073.2188	4845.0	0.46250796	0.11580632	-0.010507520000000003	-0.00248960294117647	-1.74027128027682E-4	1.1417799307958477E-4
690.2988	1076.1195	4861.0	0.42938954	0.11406551	-0.002069901249999999	-1.0880062500000058E-4	5.273511718750002E-4	1.4880014476102935E-4
700.8785	1078.9797	4878.0	0.50760317	0.14162746	0.004600801764705881	0.0016212911764705892	3.923942949826988E-4	1.0177010596885822E-4
711.80566	1080.9612	4894.0	0.6398036	0.14970699	0.008262526875000002	5.049706250000001E-4	2.2885781939338258E-4	-6.977003446691182E-5
722.5256	1083.9052	4911.0	0.71354455	0.15245709	0.004337702941176472	1.617705882352928E-4	-2.3087199610726645E-4	-2.0188237456747486E-5
732.1441	1086.8289	4928.0	0.67892003	0.15152115	-0.002036736470588238	-5.505529411764684E-5	-3.7496702422145354E-4	-1.2754463667819978E-5
740.0856	1091.5427	4944.0	0.551805	0.21281375	-0.007944689375000001	0.0038307875	-3.692470565257352E-4	2.4286517463235294E-4
749.62946	1096.4518	4961.0	0.47937214	0.30460343	-0.004260756470588234	0.005399392941176471	2.1670193555363334E-4	9.22709083044983E-5
761.0168	1103.6779	4977.0	0.5362952	0.39652157	0.003557691249999998	0.005744883749999999	4.886529825367645E-4	2.1593175551470477E-5
774.19604	1110.3977	4994.0	0.69800216	0.47154048	0.009512174117647062	0.004412877058823529	3.5026369809688614E-4	-7.835333477508644E-5
787.2978	1118.1985	5010.0	0.8587503	0.5187192	0.010046758749999996	0.002948670000000004	3.341153952205833E-5	-9.151294117647034E-5
798.81555	1124.4078	5027.0	0.87519425	0.49149388	9.672911764705874E-4	-0.001601489411764709	-5.340863278546711E-4	-2.6765643598615957E-4
808.191	1132.3146	5044.0	0.71151066	0.4777187	-0.009628446470588234	-8.103047058823529E-4	-6.232786851211071E-4	4.654027681660918E-5
819.1026	1140.4017	5060.0	0.58264196	0.45813388	-0.008054293749999997	-0.0012240512500000002	9.838454503676482E-5	-2.5859159007352957E-5
832.0957	1145.8982	5077.0	0.61600196	0.41822773	0.001962352941176467	-0.0023474205882352927	5.892145112456744E-4	-6.608054930795839E-5
845.71405	1151.7346	5094.0	0.7651864	0.35189864	0.008775555294117651	-0.0039017111764705903	4.0077660899654025E-4	-9.142885813148809E-5
860.42883	1157.6123	5110.0	0.92098707	0.3173369	0.009737541874999998	-0.0021601087500000005	6.01241613051467E-5	1.0885015165441186E-4
869.5955	1164.4764	5126.0	0.8280183	0.33015707	-0.005810548125000002	8.012606250000012E-4	-9.71755625E-4	1.850855859375001E-4
877.27344	1171.2734	5143.0	0.57145506	0.38945612	-0.015091955294117646	0.003488179411764707	-5.459651275951555E-4	1.580540462802768E-4
885.0304	1178.0243	5159.0	0.36483958	0.43759468	-0.012913467500000001	0.00300866	1.361554871323528E-4	-2.9969963235294204E-5
893.8377	1184.8701	5176.0	0.30720887	0.43784836	-0.003390041764705881	1.4922352941175198E-5	5.602015138408305E-4	-1.7610221453287205E-4
904.5234	1192.6187	5193.0	0.4681691	0.451331	0.00946824882352941	7.930964705882347E-4	7.56370034602076E-4	4.577494809688585E-5
915.1574	1199.4944	5209.0	0.6639877	0.4582427	0.012238662499999997	4.319812500000013E-4	1.731508547794117E-4	-2.2569701286764588E-5
923.9713	1206.2285	5226.0	0.68658435	0.44327268	0.0013292147058823528	-8.805894117647076E-4	-6.417322231833908E-4	-7.721003892733582E-5
931.2482	1210.4988	5243.0	0.55542517	0.3497933	-0.007715245882352937	-0.005498787058823529	-5.320270934256053E-4	-2.716586851211071E-4
935.6718	1214.3436	5259.0	0.36220294	0.23080713	-0.012076389375000003	-0.007436635624999998	-2.725714682904416E-4	-1.2111553538602933E-4
938.6081	1217.2162	5276.0	0.14131926	0.124118015	-0.012993157647058821	-0.006275830294117647	-5.39275454152246E-5	6.828266652249123E-5
940.53644	1219.5364	5293.0	0.006594194	0.080317594	-0.00792500388235294	-0.002576495352941176	2.981266920415224E-4	2.1760793771626302E-4
942.4901	1220.4901	5309.0	-0.028016012	0.033267654	-0.002163137875	-0.0029406212500000003	3.6011662545955877E-4	-2.2757868566176514E-5
943.0	1222.5	5326.0	-0.02564174	0.036905278	1.3966305882352943E-4	2.139778823529411E-4	1.354588784602076E-4	1.8556465484429065E-4
944.0	1224.4	5342.0	0.0025135966	0.054248188	0.0017597085375	0.0010839318750000002	1.012528424172794E-4	5.437212454044119E-5
945.0	1226.5391	5359.0	0.013799241	0.09179787	6.638614352941176E-4	0.0022088048235294117	-6.446159424740486E-5	6.616899697231832E-5
946.0	1228.2312	5376.0	0.028851429	0.12900683	8.854228235294118E-4	0.0021887623529411758	1.3033022837370252E-5	-1.178968858131528E-6
947.0	1230.2473	5392.0	0.04482579	0.1360959	9.983975624999997E-4	4.430668750000002E-4	7.060921185661744E-6	-1.0910596737132347E-4
948.5	1231.5	5409.0	0.0716343	0.12249685	0.0015769711764705883	-7.999441176470581E-4	3.403374199826991E-5	-7.311829368512109E-5
949.1025	1233.1024	5425.0	0.051405877	0.08681719	-0.0012642764374999997	-0.00222997875	-1.7757797587316174E-4	-8.937716452205887E-5
950.0369	1235.037	5442.0	0.048033837	0.08136522	-1.9835529411764703E-4	-3.2070411764705887E-4	6.270124372837369E-5	1.1231027249134949E-4
950.9721	1238.9442	5458.0	0.04726837	0.14864483	-4.784168750000036E-5	0.004204975625	9.407100413602917E-6	2.8285498391544117E-4
953.7994	1241.7993	5475.0	0.10032491	0.21278736	0.003120972941176471	0.00377309	1.8640086051038067E-4	-2.540503676470588E-5
955.80945	1244.8094	5492.0	0.16334607	0.24820025	0.00370712705882353	0.0020831111764705885	3.4479653979238764E-5	-9.941051903114186E-5
957.7927	1247.7927	5508.0	0.17053725	0.20869473	4.4944874999999947E-4	-0.002469095000000001	-2.0360489430147066E-4	-2.8451288602941184E-4
958.71545	1249.7155	5525.0	0.12478055	0.15584111	-0.002691570588235294	-0.0031090364705882345	-1.8476584342560552E-4	-3.7643615916954915E-5
959.0	1251.6884	5541.0	0.051087867	0.10201522	-0.0046057926875000006	-0.003364118125	-1.1963888120404415E-4	-1.5942603400735347E-5
960.5	1253.5	5558.0	0.0068534873	0.08965435	-0.002602022335294118	-7.271100000000005E-4	1.1786884424740487E-4	1.5511812499999998E-4
960.0	1254.5648	5575.0	-0.0074211145	0.058478873	-8.396824588235294E-4	-0.0018338515882352936	1.0366705155709343E-4	-6.510244636678194E-5
960.0	1256.5049	5591.0	-0.019719103	0.06634457	-7.686242812500002E-4	4.916060625000003E-4	4.441136098345579E-6	1.4534110317095589E-4
960.0	1258.472	5608.0	-0.018201368	0.09649845	8.927852941176487E-5	0.0017737576470588231	5.0464871215397943E-5	7.542068144463663E-5
960.0	1260.4087	5625.0	-0.01821043	0.11723616	-5.330588235294502E-7	0.0012198652941176474	-5.283034602076136E-6	-3.2581903114186806E-5
960.0	1262.3228	5641.0	-0.014295904	0.13147032	2.44657875E-4	8.896349999999997E-4	1.5324433363970588E-5	-2.063939338235298E-5
960.0	1263.1277	5658.0	0.0	0.08024748	8.409355294117647E-4	-0.003013108235294118	3.507515614186851E-5	-2.2957313148788927E-4
960.0	1264.1173	5674.0	0.0	0.053667646	0.0	-0.0016612396249999998	-5.255847058823529E-5	8.449178814338239E-5
960.0	1265.0804	5691.0	8.229198E-5	0.034074184	4.840704705882353E-6	-0.0011525565882352941	2.847473356401384E-7	2.992253157439445E-5
960.0	1266.0396	5707.0	5.4773216E-5	0.033467844	-1.71992275E-6	-3.789625000000024E-5	-4.1003921599264707E-7	6.966627113970587E-5
959.0	1267.9327	5741.0	-0.031434845	0.053875025	-9.261652416470588E-4	6.002112058823531E-4	-2.718956820285467E-5	1.876786634948098E-5
959.0	1269.8622	5757.0	-0.03293603	0.082876086	-9.38240624999997E-5	0.0018125663125	5.202132369669119E-5	7.577219416360294E-5
958.0	1271.8601	5774.0	-0.04526306	0.124915026	-7.251194117647061E-4	0.0024728788235294117	-3.713502054498273E-5	3.8841912413494804E-5
957.0	1272.7875	5790.0	-0.061228257	0.117057346	-9.978248125E-4	-4.911049999999995E-4	-1.704408754595587E-5	-1.852489889705882E-4
956.0	1274.745	5807.0	-0.07143925	0.10904297	-6.006466470588232E-4	-4.714338823529414E-4	2.3363421496539812E-5	1.1571245674740047E-6
954.29877	1276.0	5823.0	-0.087482125	0.09488978	-0.0010026796874999999	-8.845743749999998E-4	-2.512706502757354E-5	-2.5821280790441146E-5
953.0	1277.6423	5840.0	-0.10802099	0.08064067	-0.001208168529411765	-8.381829411764711E-4	-1.2087578935986183E-5	2.7289078719722737E-6
951.4114	1279.5886	5857.0	-0.09814281	0.10099469	5.810694117647059E-4	0.001197295294117647	1.0524929065743946E-4	1.1973401384083049E-4
950.0	1282.5084	5873.0	-0.10479747	0.1456979	-4.159162500000004E-4	0.0027939506249999996	-6.231160386029415E-5	9.979095818014703E-5
948.56525	1284.4347	5890.0	-0.088235304	0.15846802	9.742450588235296E-4	7.511835294117644E-4	8.177419463667824E-5	-1.2016277032871972E-4
946.5956	1286.4044	5907.0	-0.09459506	0.15706585	-3.741032941176467E-4	-8.248058823529296E-5	-7.931460899653978E-5	-4.903906574394455E-5
946.0	1288.3386	5923.0	-0.08922058	0.122872	3.3590500000000006E-4	-0.0021371156250000007	4.437551838235292E-5	-1.2841468979779422E-4
943.7506	1290.2494	5940.0	-0.08931254	0.10317849	-5.409411764706002E-6	-0.0011584417647058822	-2.0077318339100355E-5	5.756905060553638E-5
941.75903	1292.241	5957.0	-0.1106993	0.10278802	-0.0012580447058823533	-2.2968823529411993E-5	-7.368442906574396E-5	6.679252595155708E-5
939.81134	1295.3773	5973.0	-0.12041944	0.14499073	-6.075087500000001E-4	0.002637669375000001	4.065849724264707E-5	1.6628988740808833E-4
937.90344	1297.0966	5989.0	-0.13189991	0.15301123	-7.175293750000004E-4	5.012812499999991E-4	-6.876289062500017E-6	-1.3352425781250013E-4
935.93854	1299.0615	6006.0	-0.13158229	0.14059803	1.868352941176579E-5	-7.301882352941168E-4	4.3306641435986244E-5	-7.243938148788917E-5
933.03424	1300.9829	6023.0	-0.1306388	0.121570155	5.549941176470537E-5	-0.0011192867647058832	2.1656401384082104E-6	-2.2888148788927436E-5
931.0705	1302.9294	6039.0	-0.1531929	0.101784766	-0.0014096312499999996	-0.0012365868125	-9.157066636029406E-5	-7.3312529871323026E-6
927.2592	1304.8704	6056.0	-0.18814376	0.10066405	-0.0020559329411764704	-6.592447058823493E-5	-3.80177465397924E-5	6.886249070069205E-5
923.356	1307.822	6073.0	-0.23945552	0.14721383	-0.0030183388235294124	0.0027382223529411756	-5.6612110726643647E-5	1.6494981314878884E-4
918.69836	1310.5344	6089.0	-0.28252044	0.16663072	-0.0026915574999999987	0.0012135556250000012	2.0423832720588357E-5	-9.52916704963234E-5
914.5711	1312.7145	6106.0	-0.30920896	0.17596945	-0.0015699129411764702	5.493370588235288E-4	6.597909169550167E-5	-3.907168036332191E-5
910.64844	1314.6758	6122.0	-0.2975933	0.15018493	7.259787499999983E-4	-0.0016115325000000003	1.4349323069852928E-4	-1.3505434742647058E-4
906.8012	1316.5994	6139.0	-0.24537076	0.11407214	0.0030719141176470594	-0.002124281764705882	1.3799619809688594E-4	-3.0161721453287155E-5
902.33075	1318.5564	6155.0	-0.23434247	0.09383922	6.892681249999998E-4	-0.0012645575	-1.4891537454044123E-4	5.3732766544117616E-5
898.0921	1320.454	6172.0	-0.2483711	0.09939838	-8.252135294117655E-4	3.270094117647055E-4	-8.908715614186854E-5	9.362158304498269E-5
892.759	1322.4137	6189.0	-0.2920554	0.113892384	-0.0025696647058823536	8.525884705882355E-4	-1.0261477508650518E-4	3.091641522491353E-5
888.2887	1324.3556	6205.0	-0.3142672	0.11652623	-0.0013882375000000002	1.646153749999997E-4	7.383920036764708E-5	-4.299831847426474E-5
883.40234	1327.5977	6222.0	-0.31597117	0.14707518	-1.0023352941176466E-4	0.0017969970588235296	7.576493944636681E-5	9.602245198961941E-5
879.53595	1329.232	6238.0	-0.2719182	0.1541693	0.0027533106250000015	4.433825000000006E-4	1.783465096507354E-4	-8.460090992647057E-5
875.7385	1332.1307	6255.0	-0.22904457	0.17049986	0.0025219782352941173	9.606211764705879E-4	-1.3607787629757895E-5	3.042580449826984E-5
870.65857	1335.1138	6272.0	-0.22653566	0.1824617	1.4758294117647077E-4	7.036376470588236E-4	-1.3967031141868508E-4	-1.5116678200692013E-5
864.9213	1338.0262	6288.0	-0.30329302	0.18347465	-0.0047973350000000015	6.330937499999904E-5	-3.090573713235295E-4	-4.002051700367654E-5
856.9913	1342.0044	6305.0	-0.42868197	0.2073538	-0.007375820588235294	0.0014046558823529421	-1.5167562283737013E-4	7.890273572664371E-5
849.3029	1346.8485	6321.0	-0.5266802	0.27098948	-0.006124889375000001	0.00397723	7.818320082720578E-5	1.6078588235294113E-4
840.4957	1349.8761	6338.0	-0.5874892	0.27723068	-0.0035770000000000003	3.67129411764706E-4	1.4987584558823533E-4	-2.1235885813148788E-4
832.799	1352.8003	6354.0	-0.5669801	0.2333317	0.0012818187500000036	-0.0027436862500000003	3.0367617187500025E-4	-1.9442597886029414E-4
826.8237	1355.4508	6371.0	-0.47199994	0.15377758	0.005587068235294116	-0.004679654117647059	2.532499697231831E-4	-1.1388046280276816E-4
821.6411	1357.6794	6388.0	-0.34913865	0.10455991	0.007227134705882354	-0.0028951570588235287	9.647449826989633E-5	1.0497041522491354E-4
816.7174	1360.6412	6404.0	-0.2522383	0.1145053	0.006056271874999998	6.215868749999999E-4	-7.317892693014724E-5	2.1979649586397054E-4
812.843	1363.157	6421.0	-0.18341717	0.1439895	0.004048301764705884	0.0017343647058823523	-1.1811588884083022E-4	6.54575194636678E-5
807.9741	1367.0259	6437.0	-0.20038389	0.18504585	-0.0010604200000000012	0.002566021875000001	-3.1929511029411784E-4	5.1978573069853056E-5
802.663	1370.8914	6454.0	-0.2554702	0.23490073	-0.0032403711764705865	0.0029326399999999994	-1.2823242214532856E-4	2.1565772058823422E-5
794.02686	1376.1838	6471.0	-0.38780877	0.29918516	-0.007784621764705885	0.0037814370588235297	-2.6730885813148813E-4	4.9929238754325313E-5
786.4941	1382.1295	6487.0	-0.5148474	0.36744362	-0.007939914374999996	0.004266153750000001	-9.705788143381927E-6	3.0294793198529474E-5
776.7108	1388.7734	6504.0	-0.6243196	0.43440953	-0.006439541176470589	0.003939171176470586	8.825724697231804E-5	-1.9234269031142052E-5
769.01	1394.7426	6520.0	-0.61179924	0.43769565	7.825225000000005E-4	2.0538250000000022E-4	4.5137897977941185E-4	-2.3336179227941164E-4
761.3352	1401.4985	6537.0	-0.5309757	0.4335104	0.004754325882352937	-2.4619117647058667E-4	2.3363549307958448E-4	-2.6563157439446286E-5
753.5858	1407.3107	6553.0	-0.45646453	0.3851456	0.0046569481250000044	-0.0030228000000000026	-6.08610983455826E-6	-1.735380514705885E-4
746.9206	1412.0397	6570.0	-0.4092394	0.32701436	0.002777948823529412	-0.0034194847058823512	-1.1052937067474074E-4	-2.333439446366757E-5
740.0708	1415.9528	6586.0	-0.3871919	0.2569923	0.0013779687499999999	-0.00437637875	-8.749875459558825E-5	-5.9805877757353036E-5
731.2854	1419.9286	6603.0	-0.44036737	0.20021771	-0.003127968823529412	-0.003339681764705883	-2.65055151384083E-4	6.0982175605536284E-5
721.72473	1423.7101	6620.0	-0.5208734	0.16859248	-0.004735648823529415	-0.0018603076470588237	-9.456941176470607E-5	8.702200692041526E-5
712.12396	1428.3256	6637.0	-0.6121418	0.19876441	-0.005368729411764701	0.0017748194117647067	-3.724003460207566E-5	2.1383100346020767E-4
702.9344	1432.5328	6653.0	-0.6414022	0.2519216	-0.0018287750000000047	0.0033223243750000013	2.2124715073529354E-4	9.671906020220591E-5
695.20105	1436.3995	6670.0	-0.5744685	0.25948215	0.003937276470588234	4.447382352941176E-4	3.391794982698964E-4	-1.692697729238755E-4
687.3771	1441.3114	6686.0	-0.47042704	0.27556655	0.006502591250000002	0.001005275	1.6033217371323548E-4	3.5033547794117645E-5
680.21246	1445.5958	6702.0	-0.41092318	0.28088212	0.0037189912500000012	3.322231249999995E-4	-1.7397500000000004E-4	-4.206574218750003E-5
672.3142	1449.0743	6719.0	-0.39550152	0.24341053	9.071564705882355E-4	-0.0022042111764705883	-1.6540204584775093E-4	-1.49202017733564E-4
663.18256	1452.9391	6736.0	-0.46254116	0.22565381	-0.0039435082352941185	-0.0010445129411764708	-2.853332179930796E-4	6.821754325259514E-5
651.5249	1456.8251	6753.0	-0.6134088	0.20951873	-0.008874567058823528	-9.491223529411779E-4	-2.9006228373702406E-4	5.61121107266429E-6
638.5198	1460.7086	6769.0	-0.77697015	0.21117182	-0.010222584375000003	1.0331812500000148E-4	-8.425108226102972E-5	6.57775298713237E-5
626.09143	1463.2727	6786.0	-0.874531	0.20536278	-0.00573887352941176	-3.4170823529411853E-4	2.637476967993084E-4	-2.6178021193771766E-5
614.7956	1465.2408	6802.0	-0.84552157	0.14132658	0.0018130893750000002	-0.004002262499999999	4.7199768152573503E-4	-2.2878464154411755E-4
605.06586	1467.1869	6819.0	-0.69880265	0.08383082	0.008630524705882351	-0.0033821035294117653	4.0102560769896185E-4	3.64799394463667E-5
594.2221	1469.1296	6836.0	-0.58812004	0.065862015	0.006510741764705883	-0.0010569885294117649	-1.2469311418685108E-4	1.367714705882353E-4
581.70013	1471.0499	6853.0	-0.6255228	0.082458	-0.002200162352941182	9.762344117647063E-4	-5.124061245674744E-4	1.196013494809689E-4
570.0826	1472.9862	6869.0	-0.69665027	0.10997829	-0.004445466874999998	0.0017200181250000002	-1.4033153262867602E-4	4.648648207720587E-5
560.1609	1474.9678	6885.0	-0.71940136	0.116939165	-0.0014219431249999984	4.3505468749999946E-4	1.88970234375E-4	-8.031021484375004E-5
551.5122	1476.872	6902.0	-0.6092453	0.116824694	0.006479768235294118	-6.733588235293588E-6	4.6480655060553627E-4	-2.5987545631487824E-5
543.7092	1479.6454	6919.0	-0.45046708	0.13088498	0.009339895294117646	8.270756470588239E-4	1.6824276816608988E-4	4.904760207612456E-5
536.95746	1482.5212	6935.0	-0.34851587	0.1652508	0.006371950625000001	0.0021478637499999995	-1.8549654181985282E-4	8.254925643382347E-5
529.1461	1485.427	6952.0	-0.35033107	0.1934871	-1.0677647058823629E-4	0.0016609588235294113	-3.8110159385813157E-4	-2.864146626297578E-5
520.6858	1489.3257	6969.0	-0.40925527	0.22926004	-0.003466129411764705	0.0021042905882352942	-1.9760899653979228E-4	2.6078339100346056E-5
511.6544	1492.5864	6985.0	-0.512715	0.24689917	-0.006466233125000002	0.0011024456250000002	-1.8750648207720605E-4	-6.261531020220588E-5
502.86414	1496.0679	7001.0	-0.5717448	0.22648494	-0.0036893625000000013	-0.0012758893750000003	1.7355441406250002E-4	-1.4864593750000003E-4
493.52228	1499.9911	7018.0	-0.5877391	0.2322055	-9.408411764705827E-4	3.365035294117655E-4	1.6167772491349522E-4	9.484664143598623E-5
484.75195	1505.3489	7035.0	-0.5594357	0.26897445	0.00166490588235294	0.002162879411764704	1.5327923875432486E-4	1.0743387543252579E-4
477.46072	1507.7697	7051.0	-0.5036595	0.24793309	0.0034860124999999964	-0.0013150849999999988	1.1381916360294103E-4	-2.1737277573529392E-4
469.64197	1511.679	7068.0	-0.46213695	0.24094918	0.002442502941176473	-4.1081823529411657E-4	-6.138291522491313E-5	5.319216262975778E-5
457.62964	1515.4568	7085.0	-0.55050963	0.21733588	-0.00519839294117647	-0.0013890176470588238	-4.494644636678201E-4	-5.7541141868512194E-5
445.72424	1520.4253	7102.0	-0.6918167	0.2512132	-0.008312180588235293	0.001992783529411766	-1.831639792387543E-4	1.9892948096885823E-4
435.25928	1524.2963	7118.0	-0.76704806	0.26817086	-0.004701960000000005	0.001059853749999999	2.2563878676470548E-4	-5.830811121323542E-5
425.60086	1528.0798	7134.0	-0.7160592	0.27126044	0.0031868037500000015	1.930987499999988E-4	4.930477343750004E-4	-5.417218750000002E-5
416.90958	1532.0452	7151.0	-0.5729647	0.23103088	0.008417323529411765	-0.0023664447058823527	3.0767763408304493E-4	-1.5056137975778537E-4
410.1192	1535.9404	7168.0	-0.4116784	0.2112313	0.009487429411764706	-0.0011646811764705872	6.294740484429062E-5	7.069197231833914E-5
404.21472	1539.8568	7184.0	-0.31746253	0.21665585	0.005888491874999999	3.39034375E-4	-2.249335960477942E-4	9.39822219669117E-5
397.51453	1542.657	7201.0	-0.2930577	0.20190197	0.0014355782352941202	-8.678752941176485E-4	-2.61936096453287E-4	-7.09946864186852E-5
391.62997	1546.58	7218.0	-0.2964993	0.20158549	-2.0244705882353203E-4	-1.8616470588234124E-5	-9.635442906574426E-5	4.99564013840832E-5
385.2302	1551.3849	7234.0	-0.33327687	0.23647054	-0.002298598124999999	0.002180315625	-1.3100944163602917E-4	1.3743325597426464E-4
378.10052	1555.2664	7250.0	-0.3948205	0.2660017	-0.003846476875000001	0.0018456975	-9.674242187500013E-5	-2.09136328125E-5
371.5343	1559.2329	7267.0	-0.41372162	0.2735968	-0.0011118305882352937	4.467705882352921E-4	1.608615462802769E-4	-8.228981833910047E-5
365.3342	1562.1105	7284.0	-0.41076997	0.22932273	1.7362647058823694E-4	-0.0026043570588235275	7.56151211072665E-5	-1.794780968858129E-4
359.4672	1567.0219	7300.0	-0.380382	0.2122688	0.0018992481249999991	-0.0010658706249999997	1.0785135340073514E-4	9.615540211397049E-5
352.3444	1570.8278	7317.0	-0.36561206	0.23080464	8.688199999999989E-4	0.0010903435294117646	-6.061341911764707E-5	1.2683612673010378E-4
348.2404	1574.7596	7334.0	-0.33028254	0.25297952	0.0020782070588235297	0.0013044047058823533	7.114041522491358E-5	1.2591833910034633E-5
341.03625	1579.9637	7350.0	-0.34954405	0.27952307	-0.0012038443749999989	0.0016589718749999982	-2.0512821461397053E-4	2.2160448069852805E-5
333.79282	1586.2072	7367.0	-0.38803133	0.32919094	-0.002263957647058824	0.002921639411764706	-6.235960423875443E-5	7.427456098615927E-5
327.4325	1592.7567	7383.0	-0.41972768	0.40093043	-0.001981021874999999	0.004483718125000001	1.7683485753676567E-5	9.762991957720595E-5
318.4127	1601.7341	7400.0	-0.49691883	0.5310159	-0.00454065588235294	0.007652086470588234	-1.5056670631487888E-4	1.863746085640137E-4
308.67453	1610.3254	7416.0	-0.5879828	0.598673	-0.005691498125000003	0.004228568750000002	-7.192764016544144E-5	-2.1396985753676452E-4
300.09216	1616.9447	7433.0	-0.59914625	0.5772371	-6.566735294117626E-4	-0.0012609352941176507	2.961661526816612E-4	-3.2291200259515604E-4
291.21335	1624.8293	7449.0	-0.5874259	0.49397922	7.325218750000029E-4	-0.005203617499999997	8.682471277573535E-5	-2.4641763786764664E-4
283.45422	1629.6593	7466.0	-0.53865045	0.37109506	0.0028691441176470554	-0.0072284800000000015	1.2568366133217955E-4	-1.1910955882352969E-4
275.66937	1635.4979	7483.0	-0.46303397	0.28136852	0.004448028235294117	-0.00527803176470588	9.28755363321801E-5	1.1473224913494832E-4
267.9477	1640.2892	7499.0	-0.43825737	0.25380647	0.0015485375000000023	-0.0017226281250000003	-1.8121817095588218E-4	2.222127274816175E-4
258.33554	1647.9315	7516.0	-0.4818342	0.3179018	-0.002563342941176471	0.0037703135294117653	-2.4187532006920433E-4	3.2311421496539796E-4
247.6251	1655.7	7532.0	-0.5837627	0.41658226	-0.006370531249999999	0.006167528749999998	-2.3794926930147047E-4	1.4982595128676455E-4
236.85973	1663.5122	7549.0	-0.6918523	0.5245185	-0.006358211764705883	0.006349190588235295	7.24675605536228E-7	1.0685990484429222E-5
227.5	1669.5	7566.0	-0.6939503	0.49951753	-1.2341176470588496E-4	-0.0014706452941176478	3.6675294117647045E-4	-4.599903460207614E-4
220.0	1675.5	7582.0	-0.5806779	0.41409883	0.007079525000000003	-0.005338668750000001	4.50183547794118E-4	-2.4175146599264707E-4
212.65747	1681.3425	7599.0	-0.44139242	0.31391162	0.008193263529411762	-0.005893365294117645	6.551403114186816E-5	-3.26292084775085E-5
206.87444	1686.1256	7616.0	-0.32013398	0.26653212	0.0071328494117647075	-0.002787029411764707	-6.237730103806202E-5	1.8272564013840814E-4
202.32178	1689.6782	7632.0	-0.23854414	0.22369322	0.005099365	-0.002677431249999999	-1.2709277573529423E-4	6.849885110294236E-6
198.51262	1692.2437	7649.0	-0.17874709	0.17078048	0.003517473529411764	-0.003112514117647058	-9.30524394463668E-5	-2.559310986159171E-5
194.61208	1695.194	7669.0	-0.15133506	0.1185976	0.0013706015	-0.0026091440000000007	-1.073436014705882E-4	2.516850588235287E-5
190.67928	1697.1604	7685.0	-0.17065474	0.08470998	-0.0012074800000000004	-0.0021179762499999996	-1.6113009375000003E-4	3.069798437500007E-5
187.88632	1699.1136	7701.0	-0.17535771	0.07373704	-2.9393562500000005E-4	-6.8580875E-4	5.709652343750002E-5	8.951046874999997E-5
185.95242	1701.0476	7715.0	-0.13872993	0.08442573	0.00261627	7.634778571428572E-4	2.0787183035714287E-4	1.0352047193877552E-4
184.0341	1701.966	7731.0	-0.08798158	0.06510358	0.003171771875	-0.0012076343750000006	3.471886718749999E-5	-1.231945145089286E-4
182.13701	1702.863	7748.0	-0.05918202	0.04048009	0.0016940917647058824	-0.0014484405882352936	-8.692235942906574E-5	-1.4165071366781943E-5
179.14612	1704.0	7765.0	-0.10202931	0.042821266	-0.0025204288235294117	1.3771623529411727E-4	-2.479129757785467E-4	9.330334256055358E-5
178.22801	1705.0	7781.0	-0.11641581	0.04592238	-8.991562499999998E-4	1.9381962500000013E-4	1.0132953584558824E-4	3.5064618566176784E-6
176.2557	1706.0	7798.0	-0.103636555	0.056750607	7.517208823529406E-4	6.369545294117649E-4	9.711041955017297E-5	2.6066759083044984E-5
173.31462	1707.0	7814.0	-0.12331876	0.059896685	-0.0012301378124999996	1.966298749999998E-4	-1.2386616842830877E-4	-2.7520290900735318E-5
171.36172	1708.0	7831.0	-0.13628407	0.05628971	-7.626652941176475E-4	-2.121749999999999E-4	2.749838343425601E-5	-2.4047345588235273E-5
168.83621	1709.0	7848.0	-0.14860556	0.0575317	-7.247935294117642E-4	7.305823529411755E-5	2.227750865051961E-6	1.6778425605536322E-5
164.9569	1710.0	7864.0	-0.20242693	0.059598804	-0.0033638356250000005	1.29194E-4	-1.6494013097426478E-4	3.5084852941176535E-6
161.03061	1711.4847	7881.0	-0.23539488	0.06631173	-0.001939291176470588	3.9487800000000004E-4	8.379673226643603E-5	1.5628470588235297E-5
157.20569	1713.3971	7898.0	-0.26959288	0.09822792	-0.002011647058823528	0.0018774229411764704	-4.256228373702361E-6	8.720852595155708E-5
152.2147	1714.3927	7914.0	-0.31233433	0.09681407	-0.002671340625000001	-8.836562499999964E-5	-4.1230847886029545E-5	-1.2286178538602937E-4
148.40718	1716.2964	7931.0	-0.28535783	0.108959116	0.0015868529411764715	7.144144705882349E-4	2.5048197448096894E-4	4.72223585640138E-5
144.54546	1718.2273	7949.0	-0.25261638	0.119057715	0.0018189694444444447	5.610332777777777E-4	1.2895361292665176E-5	-8.52117737835873E-6
142.79086	1721.2091	7964.0	-0.1743359	0.15602705	0.005218698666666665	0.0024646223333333337	2.266486148148147E-4	1.2690593703703707E-4
140.87517	1723.1249	7981.0	-0.09376457	0.16595352	0.004739489999999999	5.839099999999996E-4	-2.8188745098039198E-5	-1.1063013725490201E-4
138.97385	1726.0522	7997.0	-0.057806782	0.16726579	0.0022473617500000003	8.201687500000027E-5	-1.5575801562499992E-4	-3.1368320312499955E-5
137.9962	1728.0038	8014.0	-0.038073972	0.14985394	0.001160753529411765	-0.0010242264705882357	-6.391813062283737E-5	-6.50731379757786E-5
138.0	1730.9053	8030.0	-0.012195288	0.15600295	0.00161741775	3.8431312500000064E-4	2.854151378676469E-5	8.803372472426477E-5
136.17043	1733.6592	8047.0	-0.023373162	0.16190146	-6.575219999999999E-4	3.46971176470588E-4	-1.3381998529411764E-4	-2.196585207612509E-6
136.0	1736.687	8064.0	-0.025185091	0.17673418	-1.0658405882352943E-4	8.725129411764702E-4	3.24081141868512E-5	3.091422145328719E-5
136.0	1738.7595	8080.0	-0.013352068	0.16667151	7.395639375E-4	-6.289168749999997E-4	5.288424977022059E-5	-9.383936351102938E-5
136.0	1740.7334	8097.0	0.003920449	0.14443716	0.001016030411764706	-0.0013079029411764698	1.6262733780276817E-5	-3.994035683391E-5
136.0	1741.8363	8113.0	0.023610199	0.09000358	0.001230609375	-0.0034020987500000006	1.3411185202205877E-5	-1.3088723805147068E-4
136.0	1742.7928	8130.0	0.034625966	0.038774017	6.479862941176473E-4	-0.003013503705882353	-3.427194593425604E-5	2.2858532006920455E-5
136.0	1743.4596	8147.0	0.0015670492	0.019548904	-0.0019446421647058825	-0.0011308890000000002	-1.525075564013841E-4	1.1074204152249133E-4
136.0	1744.0	8180.0	1.8364932E-5	0.00355065	-4.6929826303030296E-5	-4.847955757575758E-4	5.750643449705613E-5	1.9578588613406796E-5
136.0	1745.0	8197.0	-1.1401198E-5	0.016948242	-1.7509488235294117E-6	7.880936470588235E-4	2.6575810282059344E-6	7.487583663625878E-5
137.15631	1746.1562	8213.0	0.034258958	0.03893866	0.002141897449875	0.001374401125	1.3397802491865808E-4	3.6644217371323534E-5
139.23477	1749.4695	8230.0	0.10430053	0.13920446	0.004120092470588235	0.005897988235294117	1.1636441298313146E-4	2.6609335942906574E-4
141.19775	1752.3955	8246.0	0.16013445	0.23246315	0.0034896200000000006	0.005828668125	-3.9404529411764635E-5	-4.332506893382315E-6
144.113	1756.2261	8264.0	0.19599694	0.27170113	0.0019923605555555554	0.002179887777777778	-8.318108024691362E-5	-2.0271001929012347E-4
148.10591	1759.106	8279.0	0.23564461	0.24392611	0.002643178	-0.0018516680000000008	4.338782962962963E-5	-2.687703851851853E-4
149.96663	1761.9666	8296.0	0.21100537	0.20054719	-0.0014493670588235298	-0.002551701176470589	-2.4073794463667822E-4	-4.117842214532872E-5
153.83464	1764.8347	8313.0	0.20762101	0.16863635	-1.9908000000000016E-4	-0.0018771082352941175	7.354629757785468E-5	3.968193771626303E-5
157.7016	1767.7017	8329.0	0.2210805	0.1515443	8.412181250000011E-4	-0.0010682531249999998	6.501863281250008E-5	5.055344439338235E-5
162.37343	1770.5823	8345.0	0.2546885	0.15657862	0.002100499999999998	3.1464500000000055E-4	7.870511718749982E-5	8.643113281250002E-5
167.559	1773.5591	8363.0	0.3267678	0.17262831	0.004004405555555556	8.916494444444448E-4	1.0577253086419767E-4	3.205580246913579E-5
173.10638	1775.7021	8379.0	0.36835513	0.16974483	0.0025992081249999986	-1.8021749999999961E-4	-8.782483940972236E-5	-6.699168402777778E-5
178.33157	1778.6658	8395.0	0.36694235	0.15886652	-8.829875000000015E-5	-6.798943750000001E-4	-1.6796917968749992E-4	-3.122980468750003E-5
182.82637	1781.2175	8412.0	0.3286122	0.14778566	-0.00225471470588235	-6.518152941176469E-4	-1.2743623269896175E-4	1.6517106401384232E-6
187.05919	1784.0591	8428.0	0.2739865	0.15520662	-0.00341410625	4.6380999999999853E-4	-7.246197150735312E-5	6.972658088235284E-5
190.8507	1786.4253	8445.0	0.22437434	0.16282918	-0.0029183623529411775	4.483858823529412E-4	2.91614057093425E-5	-9.073010380621968E-7
194.87326	1789.4365	8462.0	0.20104861	0.17651305	-0.0013721017647058834	8.049335294117656E-4	9.095650519031142E-5	2.097339100346026E-5
197.788	1792.7881	8479.0	0.17970736	0.17380309	-0.0012553676470588222	-1.5940941176470654E-4	6.866712802768307E-6	-5.672605536332189E-5
200.60905	1796.6091	8495.0	0.15545754	0.21094675	-0.0015156137500000003	0.0023214787499999997	-1.6265381433823635E-5	1.5505551011029415E-4
203.47925	1800.4792	8512.0	0.14971611	0.2469952	-3.3773117647058773E-4	0.00212049705882353	6.928721020761251E-5	-1.182245242214527E-5
207.31105	1805.4666	8528.0	0.18400502	0.2919257	0.0021430568749999986	0.0028081562500000008	1.5504925321691164E-4	4.297869944852942E-5
211.2293	1809.2292	8545.0	0.23159112	0.29329658	0.0027991823529411775	8.063999999999783E-5	3.859561634948111E-5	-1.6044213235294136E-4
215.1207	1814.1206	8561.0	0.2607182	0.29368338	0.0018204425	2.417500000000128E-5	-6.11712408088236E-5	-3.5290624999997846E-6
219.89746	1818.9316	8578.0	0.2792213	0.3047409	0.0010884176470588231	6.504423529411757E-4	-4.306028546712805E-5	3.68392560553632E-5
225.75928	1823.8396	8594.0	0.3232141	0.3038009	0.00274955	-5.8749999999999775E-5	1.0382077205882355E-4	-4.432452205882347E-5
232.3795	1828.5347	8611.0	0.39089078	0.288294	0.003980981176470588	-9.121705882352935E-4	7.243712802768165E-5	-5.0201211072664334E-5
241.04112	1832.6165	8630.0	0.49899772	0.2773265	0.00568983894736842	-5.772368421052642E-4	8.993988267883326E-5	1.762809190158049E-5
249.81128	1836.5244	8644.0	0.5882628	0.23963323	0.006376077142857143	-0.002692376428571427	4.901701396348021E-5	-1.5108139903329733E-4
259.5377	1841.1226	8661.0	0.642431	0.23088291	0.003186364705882353	-5.147247058823533E-4	-1.8763014335145822E-4	1.280971601581808E-4
269.2352	1845.9412	8677.0	0.6617459	0.25386062	0.0012071812500000015	0.001436106874999999	-1.2369896599264698E-4	1.2192697380514702E-4
280.0159	1851.7212	8694.0	0.66227376	0.31556267	3.105058823529686E-5	0.003629532352941177	-6.91841565743944E-5	1.2902502811418696E-4
294.41782	1859.209	8710.0	0.75744075	0.41207856	0.005947936874999997	0.006032243125	3.6980539292279376E-4	1.501694232536764E-4
312.5257	1866.8103	8727.0	0.9933911	0.49575076	0.013879432352941175	0.004921894117647061	4.665585575259517E-4	-6.531464749134933E-5
329.3852	1876.1157	8746.0	1.1901034	0.5686238	0.010353278947368419	0.003835423157894737	-1.8558702134593457E-4	-5.718268209222758E-5
345.07062	1885.9192	8761.0	1.1955175	0.6380208	3.609400000000059E-4	0.00462646666666667	-6.661559298245609E-4	5.273623391812886E-5
363.83203	1895.416	8777.0	1.141796	0.6527153	-0.0033575937499999986	9.184062499999965E-4	-2.3240835937500027E-4	-2.317537760416671E-4
386.82706	1901.771	8794.0	1.2267089	0.54992557	0.004994876470588233	-0.006046454705882354	4.913217776816607E-4	-4.096977032871971E-4
401.2968	1906.5557	8811.0	1.179781	0.36537492	-0.002760464705882354	-0.010855920588235294	-4.5619653979238746E-4	-2.8290975778546705E-4
419.40256	1910.3118	8827.0	1.1291565	0.18392819	-0.0031640312500000045	-0.011340420625	-2.522290900735315E-5	-3.028125229779415E-5
440.53882	1914.0491	8843.0	1.1285794	0.116627686	-3.606874999999288E-5	-0.0042062815	1.9549765625000073E-4	4.458836953125E-4
461.1266	1917.0254	8860.0	1.1853688	0.10327132	0.00334055294117647	-7.856685882352938E-4	1.9862480536332136E-4	2.012125242214533E-4
475.33417	1919.8335	8877.0	1.1493337	0.118397	-0.0021197117647058883	8.897458823529413E-4	-3.211920415224917E-4	9.855379238754324E-5
491.17725	1923.7944	8893.0	1.0153203	0.15423083	-0.008375837499999997	0.0022396143750000007	-3.9100785845588176E-4	8.436678079044121E-5
509.24792	1926.8054	8910.0	0.87526137	0.19736694	-0.00823876058823529	0.0025374182352941163	8.063347750865117E-6	1.7517874134947977E-5
525.274	1929.5068	8927.0	0.90717894	0.19227363	0.0018775041176470558	-2.9960647058823467E-4	5.950743944636674E-4	-1.6688380622837358E-4
535.9814	1932.4907	8943.0	0.86573726	0.16827112	-0.0025901050000000023	-0.0015001568750000003	-2.792255698529411E-4	-7.503440027573535E-5
543.6684	1935.3342	8960.0	0.6159409	0.15419966	-0.01469390352941176	-8.27732941176471E-4	-7.119881487889269E-4	3.9554349048442894E-5
552.4898	1937.6226	8976.0	0.33023417	0.14599554	-0.017856670625	-5.127574999999988E-4	-1.9767294347426505E-4	1.9685965073529512E-5
560.2405	1939.56	8993.0	0.23786396	0.13565663	-0.005433541764705881	-6.081711764705886E-4	7.307722858996541E-4	-5.612569204152338E-6
567.52765	1940.0	9009.0	0.3198474	0.07014047	0.005123964999999999	-0.00409476	6.598441727941175E-4	-2.1791180147058824E-4
573.31714	1940.0	9027.0	0.3669767	-0.010712675	0.0026182944444444437	-0.004491841388888889	-1.3920391975308642E-4	-2.2060077160493814E-5
