# Supplementary material for: Finger drawing on smartphone screens enables early Parkinson’s disease detection through hybrid 1D-CNN and BiGRU deep learning architecture
Source: PLoS One. 2025 Jul 14;20(7):e0327733. doi: 10.1371/journal.pone.0327733 (PMC12258557; doi:10.1371/journal.pone.0327733)
Supplement: S2 File — (ZIP) [file pone.0327733.s002.zip › Dataset/Wavy/patient/004_PD_WAVE_R.txt]

582.2049	114.5795	0.0	0.0	0.0	0.0	0.0	0.0	0.0
601.1207	112.68793	15.0	1.1396514	-0.06358222	0.07597676	-0.004238814666666666	0.005065117333333333	-2.825876444444444E-4
622.20624	113.0	31.0	1.2858639	0.06500929	0.009138281250000005	0.008036969375	-0.004177404921875	7.672365026041665E-4
651.23584	116.01473999999999	48.0	1.7395388	0.22656937	0.026686758823529413	0.009503534117647058	0.0010322633866782004	8.626851427335638E-5
675.2498	121.79541	65.0	1.8050249	0.38939726	0.0038521235294117643	0.00957811117647059	-0.00134321384083045	4.386885813148949E-6
704.55756	131.73175	81.0	1.8087871	0.57906747	2.351374999999961E-4	0.011854388125	-2.260616268382355E-4	1.4226730928308814E-4
734.8782	147.05585	98.0	1.934694	0.87993103	0.007406288235294114	0.01769785647058823	4.218323961937716E-4	3.4373343209342526E-4
757.76154	164.43515	114.0	1.7281734	1.2049618	-0.012907537499999996	0.020314423125	-0.001269614108455882	1.6353541590073575E-4
766.9698	169.4849	131.0	1.1725602	1.0631268	-0.03268312941176471	-0.008343235294117643	-0.001163270112456748	-0.0016857446128892733
792.09686	182.34106	147.0	0.9099321	0.77307796	-0.016414256249999995	-0.018128052500000005	0.0010168045726102947	-6.115510753676477E-4
813.8494	200.8494	164.0	0.8926979	0.74761224	-0.001013776470588234	-0.0014979835294117597	9.059105752595154E-4	9.782393512110733E-4
836.1711	217.87836	181.0	1.1852913	0.93524903	0.017211376470588235	0.011037458235294118	0.001072067820069204	7.373789273356398E-4
857.5453	233.39659999999998	198.0	1.4363021	1.1454074	0.014765341176470588	0.012362257058823531	-1.43884429065744E-4	7.792934256055373E-5
871.2277	243.35645	214.0	1.295232	1.0794224	-0.008816881250000005	-0.004124062500000011	-0.0014738889016544122	-0.0010303949724264714
884.597	251.99786	231.0	0.755667	0.5640234	-0.03173911764705882	-0.030317588235294114	-0.0013483668468858127	-0.0015407956314878884
899.4506	263.7693	247.0	0.63304186	0.38254482	-0.007664071250000001	-0.011342411249999997	0.0015046903998161762	0.0011859485615808823
912.4034	276.97064	264.0	0.6187237	0.54225534	-8.422447058823511E-4	0.009394736470588234	4.0128391435986175E-4	0.0012198322188581314
923.87726	288.87726	281.0	0.66353476	0.7371045	0.0026359447058823537	0.011461715294117651	2.0459937716262968E-4	1.2158698961937748E-4
931.3569	298.6961	297.0	0.57803476	0.77071595	-0.005343750000000001	0.002100715624999999	-4.987309191176472E-4	-5.850624793198532E-4
937.4573	306.60968	314.0	0.35326105	0.6010583	-0.013221982941176469	-0.009979861764705882	-4.634254671280275E-4	-7.106221993944636E-4
942.1642	313.24628	330.0	0.17648453	0.38030693	-0.011048532500000001	-0.013796960625000004	1.358406525735292E-4	-2.3856867876838263E-4
947.981	319.98102	347.0	0.14198257	0.2777188	-0.002029527058823529	-0.006034595882352941	5.305297318339102E-4	4.5660969074394486E-4
951.6715	328.34302	363.0	0.1602238	0.3245866	0.0011400768749999998	0.002929237500000001	1.9810024586397056E-4	5.602395863970589E-4
955.5094	337.7735	380.0	0.18680432	0.45633814	0.0015635599999999999	0.007750090588235294	2.4910772058823533E-5	2.835795934256055E-4
958.64606	349.52246	397.0	0.17803879	0.6349687	-5.156194117647055E-4	0.010507680000000004	-1.2230467128027678E-4	1.6221114186851232E-4
959.0	361.0	413.0	0.08577344	0.7785787	-0.005766584375	0.008975624999999994	-3.2818531020220587E-4	-9.57534375000006E-5
960.0	371.5605	430.0	-8.2017516E-4	0.7714173	-0.005093742068235295	-4.2125882352941083E-4	3.9578959221453216E-5	-5.527578719723179E-4
958.75555	378.97766	447.0	-0.08039294	0.63479114	-0.004680750872941176	-0.008036832941176467	2.4293599723183477E-5	-4.4797494809688563E-4
956.82416	384.5276	463.0	-0.17264481	0.40797114	-0.005765741875000001	-0.014176250000000001	-6.781193762867656E-5	-3.837135661764709E-4
954.9748	389.0504	480.0	-0.19483021	0.21564656	-0.0013050235294117644	-0.011313210588235296	2.6239519679930803E-4	1.6841408304498265E-4
954.0	393.85138	496.0	-0.17290543	0.13484584	0.0013702987500000003	-0.0050500449999999995	1.6720764246323528E-4	3.9144784926470604E-4
952.0	399.3405	513.0	-0.13944452	0.17533836	0.0019682888235294125	0.002381912941176471	3.517588667820072E-5	4.371739965397924E-4
949.2811	405.87555	530.0	-0.11953743	0.3018478	0.0011710052941176464	0.007441731764705882	-4.68990311418686E-5	2.9763640138408303E-4
945.8218	415.12378	546.0	-0.17190409	0.45604917	-0.0032729162500000006	0.009637585625	-2.777450965073529E-4	1.372408662683824E-4
942.0686	426.7942	563.0	-0.2433252	0.6781617	-0.004201241764705882	0.013065442941176468	-5.4607383217993004E-5	2.016386656574393E-4
934.59436	439.10846	580.0	-0.36939222	0.83359164	-0.00741570705882353	0.009142937647058823	-1.8908619377162636E-4	-2.3073560553633205E-4
924.61694	449.15253	596.0	-0.5422014	0.83514434	-0.010800573749999997	9.704375000000459E-5	-2.115541681985292E-4	-5.653683685661762E-4
911.4696	459.39777	613.0	-0.78205085	0.7190643	-0.014108791176470589	-0.006828237647058827	-1.946010250865054E-4	-4.0736949394463713E-4
896.58594	470.56055000000003	629.0	-1.0109342	0.6312006	-0.014305209374999996	-0.005491481249999999	-1.2276137408087921E-5	8.354727481617671E-5
883.84125	485.0386	646.0	-1.0656154	0.69585025	-0.003216541176470594	0.0038029205882352942	6.522745999134942E-4	5.467295198961938E-4
871.63086	498.60209999999995	662.0	-0.9289581	0.86006266	0.008541081249999999	0.010263275624999998	7.348514016544121E-4	4.03772189797794E-4
853.8319	509.25824	679.0	-0.8898497	0.8630928	0.0023004941176470615	1.7824352941176556E-4	-3.6709336072664336E-4	-5.932371820934254E-4
834.00226	518.18097	695.0	-1.0720885	0.6776268	-0.011389925000000002	-0.011591625000000001	-8.556511948529415E-4	-7.356167830882354E-4
818.2426	525.3787	712.0	-1.2071925	0.43589014	-0.007947294117647052	-0.014219803529411764	2.0250769896193823E-4	-1.5459873702422134E-4
803.6637	531.0013	729.0	-1.127743	0.24843846	0.004673499999999997	-0.011026569411764706	7.423996539792382E-4	1.8783730103806226E-4
780.10266	539.72974	745.0	-1.1520072	0.2879137	-0.0015165124999999974	0.0024672024999999997	-3.8687578124999965E-4	8.433607444852941E-4
757.3996	547.2183	762.0	-1.2866518	0.39033183	-0.0079202705882353	0.006024595882352941	-3.766916522491355E-4	2.0925843425605539E-4
742.8183	554.5909	779.0	-1.3008051	0.46035767	-8.325470588235314E-4	0.004119167058823529	4.1692491349480996E-4	-1.120840484429066E-4
721.2229	564.145	795.0	-1.2495362	0.53373015	0.003204306249999997	0.004585780000000001	2.523033318014705E-4	2.9163308823529485E-5
694.03033	573.5606	811.0	-1.3318318	0.57668054	-0.005143474999999995	0.0026843993750000003	-5.217363281249995E-4	-1.1883628906250005E-4
675.0	581.0	828.0	-1.4224654	0.5666276	-0.005331388235294123	-5.913494117647064E-4	-1.1053719723184024E-5	-1.9269110510380626E-4
644.0	586.5	845.0	-1.6845845	0.45077744	-0.015418770588235283	-0.006814715294117649	-5.933754325259506E-4	-3.660803460207614E-4
612.35547	592.05835	861.0	-1.9263484	0.30198807	-0.015110243750000002	-0.009299335624999999	1.9282927389705092E-5	-1.5528877068014682E-4
590.0079	598.6412	878.0	-1.7451198	0.26045644	0.010660505882352933	-0.0024430370588235284	0.0015159264489619374	4.033116803633218E-4
555.7637	606.5262	895.0	-1.8510681	0.34864223	-0.006232252941176464	0.005187399411764705	-9.936916955017292E-4	4.4884920415224906E-4
536.8365	613.0654	911.0	-1.6339473	0.43236595	0.01357005	0.0052327325	0.001237643933823529	2.833318014705923E-6
512.4621	622.5501	928.0	-1.3233826	0.5278853	0.018268511764705883	0.005618785294117647	2.7638010380622843E-4	2.270898788927336E-5
489.3185	630.9461	944.0	-1.2839665	0.5572022	0.002463506249999997	0.0018323062499999987	-9.878128446691179E-4	-2.3665494025735303E-4
475.11197	639.49146	961.0	-1.0404097	0.56046546	0.014326870588235289	1.919564705882347E-4	6.978449610726643E-4	-9.649116349480965E-5
460.89743	647.2678	978.0	-0.7479608	0.53087914	0.01720287647058824	-0.001740371764705879	1.691768166089972E-4	-1.1366636678200668E-4
442.70148	654.7194	994.0	-0.7648405	0.47094095	-0.0010549812500000033	-0.003746136875	-0.0011411161075367653	-1.2536031939338257E-4
419.7843	662.05396	1011.0	-0.9368387	0.42994747	-0.010117541176470587	-0.0024113811764705896	-5.330917603806226E-4	7.851504108996532E-5
405.35974	666.41003	1027.0	-1.1234437	0.33848995	-0.011662812499999994	-0.005716095000000001	-9.657945772058795E-5	-2.065446139705882E-4
382.69238	671.2012	1044.0	-1.3000904	0.24578059	-0.01039098235294118	-0.0054534917647058815	7.481353806228321E-5	1.54472491349482E-5
358.05054	672.9192	1060.0	-1.4049698	0.12751673	-0.006554962499999997	-0.00739149125	2.397512408088239E-4	-1.211249678308824E-4
341.9768	674.8372	1077.0	-1.3552303	0.024317926	0.00292585294117646	-0.006070517882352941	5.576950259515563E-4	7.770431574394465E-5
327.91214	678.28296	1093.0	-1.0833051	0.036769126	0.016995325000000006	7.781999999999999E-4	8.793420036764716E-4	4.280448676470588E-4
309.71762	682.8847	1110.0	-0.8859124	0.15872277	0.011611335294117646	0.0071737437647058835	-3.1670527681660943E-4	3.762084567474049E-4
291.0	685.5	1127.0	-0.83218735	0.24365158	0.0031602970588235323	0.004995812352941176	-4.971198961937714E-4	-1.281136124567475E-4
277.10254	691.24176	1144.0	-0.94508266	0.31395695	-0.006640900588235292	0.0041356100000000005	-5.765410380622838E-4	-5.060013840830444E-5
266.5873	696.8476	1160.0	-0.86930907	0.35016087	0.004735849374999997	0.002262745	7.110468727022055E-4	-1.1705406250000003E-4
251.67355	701.3316	1176.0	-0.7047205	0.33894378	0.010286785625000003	-7.010681250000025E-4	3.469335156250004E-4	-1.8523832031250016E-4
237.64719	706.0882	1193.0	-0.6646574	0.32801157	0.0023566529411764717	-6.430711764705881E-4	-4.664783931660901E-4	3.411585207612615E-6
226.56111	711.7194	1210.0	-0.7087785	0.3250317	-0.0025953588235294134	-1.7528647058823502E-4	-2.912948096885815E-4	2.75167474048443E-5
216.00664	717.396	1226.0	-0.72431487	0.30712652	-9.710231250000048E-4	-0.0011190737499999978	1.0152098115808803E-4	-5.8986704963235175E-5
208.17375	722.41315	1243.0	-0.54926413	0.33868638	0.010297102352941182	0.0018564623529411762	6.628309104671287E-4	1.7503153546712786E-4
202.84833	726.1517	1260.0	-0.30657688	0.29857856	0.014275720588235292	-0.0023592835294117655	2.3403636678200648E-4	-2.4798505190311423E-4
197.5	730.0	1276.0	-0.18563512	0.22190529	0.007558860000000001	-0.004792079374999999	-4.1980378676470574E-4	-1.520497403492646E-4
190.92267	733.71826	1293.0	-0.20800254	0.1775355	-0.0013157305882352957	-0.002609987647058823	-5.220347404844292E-4	1.2835833693771625E-4
182.9016	738.82385	1310.0	-0.32217497	0.2114576	-0.0067160252941176465	0.0019954176470588225	-3.176643944636677E-4	2.709061937716262E-4
175.62991	743.2776	1326.0	-0.4522977	0.27062553	-0.008132670625000001	0.0036979956250000005	-8.854033318014717E-5	1.0641112362132362E-4
168.9943	749.00574	1343.0	-0.4873782	0.33818725	-0.0020635588235294092	0.003974218823529411	3.570065765570936E-4	1.6248423442906513E-5
165.10803	753.78394	1359.0	-0.38304633	0.35831925	0.006520741875	0.001258249999999999	5.365187936580881E-4	-1.6974805147058826E-4
162.20062	757.59875	1376.0	-0.20063469	0.30477807	0.010730096470588235	-0.0031494811764705864	2.476090938581315E-4	-2.5927830449826975E-4
159.33243	762.0027	1393.0	-0.07239852	0.23766649	0.0075433041176470594	-0.00394774	-1.8745837370242208E-4	-4.695640138408315E-5
158.0	767.72266	1409.0	-0.020253524	0.25780758	0.00325906225	0.0012588181249999983	-2.677651167279412E-4	3.254098828124999E-4
156.56851	774.72595	1426.0	-0.011069729	0.35211182	5.402232352941176E-4	0.00554730823529412	-1.5993170674740483E-4	2.5226412413494834E-4
156.0	784.4929	1443.0	-0.01363031	0.5292019	-1.5062241176470585E-4	0.010417063529411763	-4.063797923875432E-5	2.8645619377162606E-4
158.21619	792.86475	1462.0	0.07451639	0.6317805	0.0046393	0.005398873684210524	2.5210117956656346E-4	-2.641152550105915E-4
160.95258	800.8815	1475.0	0.18113855	0.6192795	0.008201704615384615	-9.616153846153835E-4	2.7403112426035504E-4	-4.892683899096852E-4
165.92688	811.85376	1492.0	0.3080448	0.60788876	0.0074650735294117644	-6.700435294117621E-4	-4.3331240351344176E-5	1.715128560021302E-5
174.46295	825.9259	1509.0	0.50141865	0.710484	0.011374932352941174	0.006035014117647057	2.2999169550172994E-4	3.944151557093423E-4
185.5104	843.51733	1525.0	0.6807854	0.9648008	0.011210421875000001	0.0158948	-1.0281904871323275E-5	6.16236617647059E-4
195.08359	859.317	1542.0	0.78737324	1.192383	0.00626987294117647	0.013387188235294115	-2.9062052551903124E-4	-1.4750657439446384E-4
204.5	869.5	1559.0	0.7638936	1.0416025	-0.0013811552941176484	-0.008869441176470587	-4.500604844290658E-4	-0.0013092134948096883
223.2195	885.0687	1575.0	0.87346095	0.8605534	0.006847959375000004	-0.011315568749999998	5.143196668198533E-4	-1.5288297334558817E-4
252.12515	907.3002	1591.0	1.3725748	0.96087927	0.031194615624999998	0.0062703668749999955	0.0015216660156249996	0.0010991209765624996
272.79868	926.6188	1608.0	1.7200749	1.1994978	0.020441182352941175	0.014036384117647065	-6.325548983564013E-4	4.568245436851217E-4
297.1476	940.08435	1625.0	1.8127018	1.2098418	0.005448641176470585	6.084705882352888E-4	-8.819141868512112E-4	-7.898772664359868E-4
323.30414	956.69556	1641.0	1.756038	1.087912	-0.0035414874999999957	-0.007620612499999999	-5.618830422794113E-4	-5.143176930147054E-4
346.3641	977.76965	1658.0	1.4464182	0.9555729	-0.018212929411764698	-0.007784652941176473	-8.630259948096884E-4	-9.649437716263207E-6
379.18082	997.7994000000001	1675.0	1.6212386	1.1136315	0.01028355294117647	0.009297564705882362	0.0016762636678200687	0.0010048363321799314
412.7268	1012.1043999999999	1691.0	2.0101905	1.2028713	0.024309493750000008	0.005577487499999992	8.766213005514711E-4	-2.3250482536764816E-4
456.2756	1029.6981	1708.0	2.451058	1.0689924	0.025933382352941174	-0.007875229411764707	9.552285899653918E-5	-7.913362889273352E-4
492.50113	1047.7506	1725.0	2.687031	0.966209	0.013880764705882353	-0.006046082352941175	-7.089775086505189E-4	1.0759688581314892E-4
534.197	1065.9077	1741.0	2.750043	0.99572563	0.0039382499999999765	0.0018447893750000027	-6.214071691176485E-4	4.931794829963235E-4
569.5497	1076.7649	1757.0	2.4533584	0.92444366	-0.01854278749999999	-0.004455123125000002	-0.001405064843749998	-3.937445312500003E-4
607.90967	1086.9734	1774.0	2.331726	0.74252427	-0.007154847058823514	-0.010701140588235295	6.698788494809692E-4	-3.6741279195501726E-4
650.6186	1103.7319	1791.0	2.3002677	0.6026182	-0.001850488235294127	-0.008229768823529411	3.1202110726643456E-4	1.4537480968858138E-4
686.20465	1120.7285	1807.0	2.3686004	0.79069036	0.0042707937500000015	0.011754510000000003	3.8258012408088303E-4	0.0012490174264705883
726.76306	1139.0457	1824.0	2.3687675	1.0966136	9.829411764710978E-6	0.017995484705882348	-2.506449610726641E-4	3.6711615916954973E-4
754.0	1149.5	1840.0	2.1081228	1.0970744	-0.016290293750000018	2.8799999999995496E-5	-0.0010187576976102956	-0.001122917794117647
794.78394	1164.5135	1857.0	1.9834322	0.85778415	-0.007334741176470581	-0.014075897058823525	5.26797210207614E-4	-8.296880622837365E-4
817.6344	1179.423	1874.0	1.685099	0.74345756	-0.017549011764705885	-0.006725093529411765	-6.008394463667827E-4	4.3240020761245646E-4
846.5298	1195.3492	1890.0	1.5362719	0.83111554	-0.009301693749999992	0.0054786237500000015	5.154573759191183E-4	7.627323299632355E-4
871.7742	1208.4222	1907.0	1.3989294	0.8932595	-0.00807897058823529	0.0036555270588235294	7.192489186851192E-5	-1.0724098183391012E-4
892.44116	1216.8137	1924.0	1.2527983	0.79083115	-0.008595947058823534	-0.006025197058823526	-3.04103806228379E-5	-5.694543598615915E-4
915.7454	1226.1328	1940.0	1.1215514	0.48079255	-0.008202931250000003	-0.019377412500000003	2.4563488051470672E-5	-8.345134650735299E-4
932.99225	1234.9961	1956.0	1.1256207	0.36070088	2.5433125000000334E-4	-0.007505729374999999	5.285789062500004E-4	7.419801953125003E-4
942.51434	1243.143	1973.0	0.7477627	0.36000663	-0.022226941176470588	-4.083823529411808E-5	-0.0013224277897923877	4.3911124351211065E-4
949.87915	1252.3489	1990.0	0.38841668	0.46988738	-0.021138001176470588	0.006463573529411766	6.405529411764706E-5	3.82612456747405E-4
956.1953	1259.5938	2006.0	0.08585385	0.48545605	-0.018910176875	9.73041874999997E-4	1.3923901884191174E-4	-3.431582284007356E-4
960.5299	1265.7948	2023.0	-0.031098345	0.4148818	-0.006879540882352941	-0.004151426470588232	7.076844701557094E-4	-3.0143931444636643E-4
963.1188	1271.3563	2040.0	0.025999276	0.33613095	0.003358683588235294	-0.004632402941176473	6.022484982698963E-4	-2.829273356401414E-5
965.0	1274.9694	2056.0	0.04094444	0.22612172	9.340727499999998E-4	-0.006875576874999999	-1.515381773897059E-4	-1.401983708639704E-4
965.0	1279.7517	2073.0	-0.052475996	0.16462825	-0.005495319764705882	-0.00361726294117647	-3.781995596885813E-4	1.916655255190311E-4
964.1826	1282.6348	2089.0	-0.11856548	0.15394889	-0.00413059275	-6.674599999999999E-4	8.529543841911762E-5	1.8436268382352938E-4
962.31903	1285.3619	2106.0	-0.1715589	0.13736042	-0.0031172599999999993	-9.757923529411761E-4	5.960780882352947E-5	-1.8137197231833895E-5
959.8507	1289.1493	2122.0	-0.20770621	0.1548093	-0.002259206875000001	0.001090555	5.3628320312499895E-5	1.291467095588235E-4
956.1301	1292.8699	2140.0	-0.2510633	0.1921371	-0.0024087272222222214	0.002073766666666666	-8.30668595679002E-6	5.4622870370370346E-5
952.30774	1297.0383	2156.0	-0.28590754	0.21894285	-0.0021777650000000016	0.0016753593749999993	1.4435138888888732E-5	-2.490045572916668E-5
945.15924	1302.8407	2172.0	-0.3763903	0.31296685	-0.0056551725	0.0058765000000000015	-2.1733796874999988E-4	2.6257128906250014E-4
935.7096	1313.2904	2189.0	-0.53301996	0.5065334	-0.009213509411764702	0.011386267647058823	-2.0931393598615897E-4	3.241039792387542E-4
919.2633	1325.7952	2205.0	-0.82636076	0.73662156	-0.018333800000000004	0.014380509999999999	-5.700181617647064E-4	1.8714014705882348E-4
900.2293	1338.1394	2222.0	-1.2019918	0.923376	-0.022095943529411768	0.010985555294117644	-2.2130256055363315E-4	-1.997032179930797E-4
882.994	1348.0029	2239.0	-1.403879	0.9007453	-0.011875717647058826	-0.0013312176470588238	6.011897577854672E-4	-7.245160553633217E-4
865.06494	1354.5219	2256.0	-1.3287128	0.6217013	0.004421541176470599	-0.016414352941176467	9.58662283737025E-4	-8.872432525951554E-4
843.42285	1362.0237	2272.0	-1.2752041	0.37432885	0.003344293749999991	-0.015460778125000001	-6.732796415441299E-5	5.959842601102909E-5
821.7754	1368.1521	2289.0	-1.318448	0.26723313	-0.002543758823529412	-0.006299748235294118	-3.463560337370237E-4	5.388841111591695E-4
807.81335	1375.0933	2305.0	-1.1883833	0.27727076	0.008129043750000009	6.273518750000012E-4	6.670501608455888E-4	4.329437568933825E-4
786.5006	1384.6248	2322.0	-1.1519411	0.43659356	0.0021436588235294106	0.009371929411764705	-3.5208146626297633E-4	5.143869139273355E-4
765.66614	1393.1215	2338.0	-1.152791	0.5463833	-5.311874999999744E-5	0.0068618587500000015	-1.37298598345588E-4	-1.5687941636029397E-4
747.5966	1401.7349	2355.0	-1.1599721	0.58626276	-4.224176470588331E-4	0.002345850588235293	-2.1723464532872684E-5	-2.656475389273358E-4
730.39526	1409.129	2371.0	-1.1489904	0.54845387	6.863562500000059E-4	-0.002363055624999999	6.929836856617744E-5	-2.9430663832720575E-4
704.88794	1417.1669	2388.0	-1.2426845	0.4703382	-0.005511417647058823	-0.004595039411764708	-3.645749351211076E-4	-1.312931639273358E-4
682.564	1423.208	2405.0	-1.3784401	0.39746675	-0.007985623529411763	-0.004286555882352942	-1.455415224913494E-4	1.814608996539801E-5
662.70764	1426.9623	2422.0	-1.4298933	0.2866413	-0.0030266588235294167	-0.006519144117647058	2.917038062283734E-4	-1.3132871972318331E-4
637.33014	1433.0007	2438.0	-1.4778715	0.23426223	-0.002998637499999998	-0.003273691875	1.7513327205886605E-6	2.0284076516544113E-4
614.51105	1435.2263	2455.0	-1.4426042	0.16132197	0.002074547058823536	-0.004290603529411763	2.984226211072667E-4	-5.9818332612456656E-5
599.11084	1440.2964	2471.0	-1.1788172	0.16577676	0.0164866875	2.7842437499999914E-4	9.00758777573529E-4	2.8556424402573514E-4
575.6504	1447.0874	2488.0	-1.2007054	0.29597205	-0.0012875411764705896	0.007658546470588235	-0.0010455428633217995	4.3412482915224917E-4
555.355	1450.8645	2504.0	-1.1621141	0.3399566	0.0024119562499999997	0.0027490343750000007	2.3121858915441183E-4	-3.068445059742646E-4
539.96454	1455.2633	2521.0	-1.0598987	0.30435908	0.0060126705882352915	-0.002093971764705882	2.1180672577854657E-4	-2.8488271410034605E-4
518.89966	1461.0251	2537.0	-1.1025981	0.3055797	-0.0026687125000000034	7.628875000000035E-5	-5.425864430147059E-4	1.3564128216911765E-4
497.0	1466.5	2554.0	-1.1903093	0.29207572	-0.005159482352941176	-7.943517647058839E-4	-1.4651587370242194E-4	-5.121414792387554E-5
477.33798	1473.8647	2571.0	-1.2293233	0.38775688	-0.002294941176470581	0.005628303529411767	1.6850242214532912E-4	3.7780325259515596E-4
461.27008	1477.91	2588.0	-1.1969064	0.39378178	0.001906876470588227	3.5440588235294117E-4	2.471657439446358E-4	-3.1022927335640156E-4
439.77893	1482.6057	2604.0	-1.1707438	0.31380427	0.0016351625000000092	-0.004998594375000002	-1.698212316176362E-5	-3.3456251608455893E-4
420.61923	1488.127	2620.0	-1.1141235	0.288692	0.0035387687499999904	-0.0015695168749999995	1.1897539062499882E-4	2.1431734375000015E-4
405.11325	1491.9677	2637.0	-1.083714	0.26041108	0.0017887941176470575	-0.001663583529411764	-1.0293968425605488E-4	-5.533332612456731E-6
388.85132	1494.6298	2654.0	-0.98142254	0.19881698	0.00601714470588236	-0.003623182352941177	2.487265051903119E-4	-1.1527051903114194E-4
368.80103	1498.4907	2670.0	-0.9622062	0.17589906	0.0012010212499999964	-0.0014323700000000005	-3.010077159926477E-4	1.3692577205882354E-4
349.80093	1500.6499	2687.0	-1.0737445	0.12700506	-0.006561076470588241	-0.0028761176470588233	-4.5659398356401396E-4	-8.492633217993074E-5
336.4305	1503.5298	2703.0	-1.0877322	0.11542598	-8.74231249999996E-4	-7.236925000000003E-4	3.554278262867653E-4	1.3452657169117643E-4
321.9863	1509.1301	2720.0	-0.9359984	0.2157334	0.008925517647058826	0.005900436470588235	5.764558174740483E-4	3.8965464532871974E-4
304.7172	1519.2682	2737.0	-0.8381048	0.4451822	0.005758447058823531	0.013496988235294117	-1.8629826989619382E-4	4.4685598615916953E-4
290.8758	1529.9636	2753.0	-0.8031024	0.6806602	0.0021876499999999993	0.014717375000000005	-2.2317481617647073E-4	7.627417279411797E-5
279.2014	1540.7986	2769.0	-0.8102042	0.84971184	-4.4386250000000294E-4	0.010565727499999997	-1.6446953125000014E-4	-2.594779687500005E-4
270.37842	1550.6216	2786.0	-0.6606915	0.82330006	0.008794864705882355	-0.0015536341176470587	5.434545415224916E-4	-7.129036245674739E-4
264.69165	1557.3083	2803.0	-0.343751	0.6114584	0.018643558823529412	-0.012461274117647062	5.793349480968856E-4	-6.416258823529414E-4
260.60107	1561.3989	2819.0	-0.11935507	0.32582968	0.014024745624999998	-0.017851794999999997	-2.886758249080884E-4	-3.3690755514705843E-4
257.0	1563.5	2836.0	-0.048552476	0.088102564	0.0041648584705882355	-0.013983948000000001	-5.799933620242214E-4	2.275204117647056E-4
257.0	1565.4625	2853.0	0.037614923	-0.047073435	0.005068670529411765	-0.007951529352941175	5.316541522491352E-5	3.548481557093427E-4
254.64209	1566.0	2870.0	0.039670154	-0.0826291	1.2089594117647045E-4	-0.002091509705882353	-2.9104556401384087E-4	3.4470703806228366E-4
255.0	1567.5	2886.0	0.035814926	-0.032973304	-2.4095175000000014E-4	0.0031034872499999997	-2.2615480698529412E-5	3.2468730974264705E-4
255.0	1568.0	2902.0	0.06265403	-0.007443835	0.0016774440000000002	0.0015955918125000002	1.1989973437500002E-4	-9.424346484374997E-5
255.87483	1570.8749	2936.0	0.0625088	0.05874789	-4.271470588235182E-6	0.0019468154411764703	-4.9462219723183396E-5	1.0330106725778534E-5
256.0	1573.481	2952.0	0.07011757	0.12410643	4.7554812500000005E-4	0.00408490875	2.9988724724264702E-5	1.3363083180147062E-4
256.0	1577.9524	2969.0	0.020407885	0.23170947	-0.002924099117647059	0.006329590588235294	-1.9997924956747406E-4	1.3204010813148786E-4
256.5351	1586.6754	2986.0	0.005735331	0.46779114	-8.63091411764706E-4	0.013887157058823528	1.212357474048443E-4	4.4456273356401375E-4
257.0	1599.0054	3003.0	0.022822173	0.76617694	0.0010051083529411765	0.017552105882352943	1.0989410380622839E-4	2.1558522491349496E-4
258.30295	1614.7266	3019.0	0.04593619	0.9970459	0.0014446260625	0.01442931	2.746985684742647E-5	-1.9517474264705886E-4
259.1979	1628.3854	3035.0	0.075351246	1.128033	0.0018384409999999997	0.008186693750000001	2.4613433593749978E-5	-3.9016351562499996E-4
259.0	1645.4572	3052.0	0.051379755	1.1514996	-0.0014100877058823528	0.0013803882352941114	-1.9108992387543248E-4	-4.0037091262975827E-4
259.0	1671.9513	3069.0	0.013206082	1.3455348	-0.002245510176470588	0.011413835294117651	-4.91424982698962E-5	5.902027681660905E-4
259.0	1694.4297	3085.0	-0.015293326	1.5924201	-0.0017812129999999998	0.015430331249999998	2.9018573529411774E-5	2.510309972426467E-4
258.28406	1709.4435	3102.0	-0.04244485	1.4689391	-0.0015971484705882353	-0.0072635882352941146	1.0827325259515558E-5	-0.0013349364403114185
255.76746	1726.5464	3119.0	-0.09499648	1.1600481	-0.0030912723529411762	-0.018170058823529414	-8.788964013840829E-5	-6.415570934256059E-4
252.0	1742.0	3135.0	-0.20200944	0.81869024	-0.006688310000000001	-0.02133486625	-2.2481485294117656E-4	-1.9780046415441167E-4
248.25485	1753.2354	3152.0	-0.2948806	0.61299115	-0.005463009411764704	-0.012099946470588234	7.207650519031157E-5	5.432305752595157E-4
245.72502	1758.825	3168.0	-0.29190376	0.4484433	1.860524999999988E-4	-0.010284240625000003	3.5306636948529395E-4	1.134816153492644E-4
241.80742	1763.1926	3185.0	-0.24840559	0.1996343	0.002558715882352941	-0.014635823529411765	1.3956843425605545E-4	-2.5597546496539776E-4
239.94792	1766.1042	3201.0	-0.16534902	-0.03890625	0.005191035625	-0.014908784375	1.6451998391544116E-4	-1.7060052849264627E-5
239.0	1766.8723	3218.0	-0.09289815	-0.13060145	0.004261815882352942	-0.005393835294117647	-5.465998486159163E-5	5.597028871107265E-4
238.10292	1767.897	3235.0	-0.027786199	-0.10090357	0.0038301147647058823	0.0017469341176470593	-2.539418339100351E-5	4.2004525951557095E-4
237.53607	1768.4639	3251.0	-0.0021054943	-0.05242545	0.00160504404375	0.0030298825	-1.3906692005974264E-4	8.018427389705879E-5
239.0	1769.0	3301.0	0.0	0.0	4.2109885999999996E-5	0.001048509	-3.1258683155E-5	-3.962747E-5
244.55653	1773.3711	3317.0	0.4222855	0.26636264	0.02639284375	0.016647665	0.0016469208664999999	9.7494725E-4
256.48502	1785.5659	3334.0	0.8773812	0.8806655	0.026770335294117646	0.036135462352941176	2.2205384948096906E-5	0.0011463410207612457
272.50214	1806.3362	3351.0	1.1641948	1.4180648	0.01687138823529412	0.031611723529411766	-5.822910034602075E-4	-2.6610228373702416E-4
293.89368	1826.0691	3367.0	1.4599776	1.6358037	0.018486425	0.013608681250000004	1.0093979779411764E-4	-0.001125190142463235
317.9659	1842.2302	3383.0	1.7036719	1.576157	0.015230893750000002	-0.0037279187500000033	-2.0347070312499993E-4	-0.0010835375000000005
338.93924	1861.2009	3400.0	1.6750726	1.259675	-0.001682311764705882	-0.018616588235294114	-9.948944420415226E-4	-8.758040873702418E-4
366.74304	1882.3232	3417.0	1.689099	1.1952803	8.250823529411697E-4	-0.0037879235294117665	1.4749377162629718E-4	8.722743944636675E-4
397.9875	1904.3672	3433.0	1.8288857	1.271493	0.00873666875000001	0.0047632937499999944	4.944741498161775E-4	5.344510799632351E-4
422.274	1915.9946	3450.0	1.7991881	1.130738	-0.001746917647058823	-0.008279705882352939	-6.166815527681666E-4	-7.67235272491349E-4
453.92548	1929.7927	3467.0	1.8950038	0.88185084	0.00563621764705882	-0.014640421176470589	4.343020761245673E-4	-3.7415972318339115E-4
472.96094	1937.9844	3484.0	1.6883913	0.49995497	-0.01215367647058824	-0.02246446294117647	-0.0010464643598615917	-4.602377508650519E-4
492.0408	1946.6162	3500.0	1.2187567	0.2907129	-0.0293521625	-0.013077629375	-0.001074905376838235	5.866770978860294E-4
513.3613	1953.3403	3516.0	1.0019128	0.26076478	-0.013552743749999999	-0.0018717575000000014	9.874636718750001E-4	7.003669921874999E-4
529.8566	1959.3877	3533.0	0.9158939	0.26663992	-0.0050599352941176415	3.4559647058823536E-4	4.995769679930798E-4	1.3043258650519038E-4
541.0	1964.5	3550.0	0.7518983	0.22497939	-0.0096468	-0.002450619411764704	-2.6981557093425643E-4	-1.6448328719723173E-4
548.7749	1968.3313	3566.0	0.5187214	0.19218196	-0.014573556250000001	-0.0020498393749999993	-3.0792226562500005E-4	2.5048752297794055E-5
558.7722	1974.0632	3583.0	0.29462638	0.20745084	-0.013182059999999999	8.98169411764705E-4	8.185272058823543E-5	1.7341228157439437E-4
