# Supplementary material for: Finger drawing on smartphone screens enables early Parkinson’s disease detection through hybrid 1D-CNN and BiGRU deep learning architecture
Source: PLoS One. 2025 Jul 14;20(7):e0327733. doi: 10.1371/journal.pone.0327733 (PMC12258557; doi:10.1371/journal.pone.0327733)
Supplement: S2 File — (ZIP) [file pone.0327733.s002.zip › Dataset/Wavy/patient/005_PD_WAVE_R.txt]

491.9538	149.0	0.0	0.0	0.0	0.0	0.0	0.0	0.0
496.5575	150.85251	16.0	0.22949465	0.07870407	0.014343415625	0.004919004375	8.964634765625E-4	3.074377734375E-4
502.97244	151.7431	33.0	0.41036	0.07459769	0.010639138235294119	-2.4155176470588274E-4	-2.1789866998269888E-4	-3.035621258650519E-4
509.65	153.6625	48.0	0.49520963	0.0995711	0.005656642000000001	0.001664894	-3.321664156862745E-4	1.2709638431372553E-4
515.6358299999999	155.54529	81.0	0.53619874	0.12813877	0.0012420942424242424	8.656869696969702E-4	-1.3377417447199268E-4	-2.421839485766757E-5
530.45145	159.29028	99.0	0.45250824	0.1265162	-0.004649472222222222	-9.014277777777875E-5	-3.273092480359147E-4	-5.310165263748606E-5
537.63013	162.15753	115.0	0.46291217	0.15707725	6.502456250000004E-4	0.0019100656250000004	3.312323654513889E-4	1.250130251736112E-4
544.18994	165.12665	132.0	0.4628031	0.17024937	-6.4158823529405236E-6	7.748305882352947E-4	-3.8627147491349464E-5	-6.677853157439445E-5
550.91086	167.97028	148.0	0.44090337	0.20075959	-0.0013687331250000004	0.0019068887499999986	-8.514482766544124E-5	7.075363511029399E-5
555.5477599999999	170.84924	165.0	0.32981873	0.20492058	-0.006534390588235295	2.44764117647059E-4	-3.038622037197232E-4	-9.777203719723174E-5
560.2588499999999	173.75296	181.0	0.23024027	0.18430822	-0.0062236537500000005	-0.0012882724999999998	1.9421052389705898E-5	-9.581478860294117E-5
565.88495	176.25665	198.0	0.24637595	0.15801014	9.491576470588243E-4	-0.0015469458823529412	4.219300821799309E-4	-1.521608131487891E-5
571.5481	179.51602	215.0	0.29297143	0.16538255	0.002740910588235292	4.33671176470588E-4	1.0539723183390987E-4	1.1650688581314877E-4
576.97504	181.32501	231.0	0.33948123	0.15238185	0.002906862500000003	-8.125437499999985E-4	1.037199448529442E-5	-7.788843290441166E-5
582.7484	184.24948	248.0	0.3649523	0.1511801	0.0014982982352941168	-7.069117647058832E-5	-8.285672145328742E-5	4.36383866782006E-5
589.4313	187.10782	264.0	0.37847885	0.15865387	8.454093749999982E-4	4.671106249999994E-4	-4.0805553768382414E-5	3.3612612591911736E-5
596.06	190.04000000000002	281.0	0.40879402	0.16073015	0.0017832452941176473	1.2213411764705798E-4	5.516681877162642E-5	-2.0292735726643615E-5
603.5117	192.75585999999998	298.0	0.4502115	0.16674931	0.002436322352941177	3.54068235294119E-4	3.841629757785469E-5	1.364318339100359E-5
611.1562	195.78906	314.0	0.48140863	0.18791837	0.001949820625000001	0.0013230662499999993	-3.0406357996323497E-5	6.0562375919117524E-5
617.7385	199.36926	330.0	0.46028173	0.19769575	-0.0013204312500000003	6.110862500000001E-4	-2.0439074218750008E-4	-4.449874999999995E-5
623.652	202.10132	347.0	0.40301695	0.20060343	-0.003368516470588236	1.7103999999999974E-4	-1.204756012110727E-4	-2.5885073529411787E-5
630.9119	205.95593000000002	364.0	0.3795095	0.20782758	-0.0013827911764705875	4.2495000000000076E-4	1.1680737024221462E-4	1.4935882352941236E-5
638.58514	208.63403	380.0	0.39268282	0.1934769	8.233324999999993E-4	-8.969175000000003E-4	1.3788272977941168E-4	-8.261671875000007E-5
650.1002	211.36676	397.0	0.5643774	0.17365783	0.01009968117647059	-0.0011658276470588231	5.456675692041525E-4	-1.5818243944636636E-5
661.25183	214.04199999999997	413.0	0.7339774	0.1653786	0.010599999999999998	-5.174518750000016E-4	3.1269926470587966E-5	4.052348575367634E-5
672.8791	216.97985999999997	430.0	0.8275178	0.17128906	0.005502376470588233	3.476741176470592E-4	-2.998602076124568E-4	5.088976427335652E-5
683.19745	218.83947999999998	447.0	0.7835354	0.14004435	-0.0025871999999999987	-0.0018379241176470578	-4.758574394463666E-4	-1.2856460207612454E-4
691.8225	219.76452999999998	463.0	0.6208819	0.08167368	-0.01016584375	-0.003648166875000001	-4.736652343750001E-4	-1.1314017233455894E-4
701.8543	220.6424	480.0	0.51949936	0.021427672	-0.005963678823529413	-0.003543882823529412	2.471861721453287E-4	6.134355968858159E-6
713.54663	222.01330000000002	497.0	0.56893635	0.011794593	0.0029080582352941186	-5.666517058823528E-4	5.218668858131489E-4	1.7513124221453288E-4
728.3501	224.41876000000002	513.0	0.74168843	0.06986311	0.010797004999999998	0.0036292823125000004	4.930591727941175E-4	2.6224587614889707E-4
743.05273	226.2566	530.0	0.945015	0.12995948	0.01196038647058824	0.0035350805882352933	6.843420415224951E-5	-5.541277897923951E-6
756.027	228.17113999999998	546.0	0.9924913	0.1510263	0.0029672687499999947	0.0013166762500000009	-5.620698575367653E-4	-1.3865027113970578E-4
767.94366	229.99194	563.0	0.87653536	0.13783343	-0.006820937647058822	-7.76051176470588E-4	-5.757768468858127E-4	-1.2310161332179935E-4
781.1432	231.89288	580.0	0.73958796	0.11181156	-0.008055729411764703	-0.0015306982352941178	-7.263480968858123E-5	-4.4391003460207634E-5
796.4344	234.80432000000002	596.0	0.7620982	0.1367025	0.001406889999999994	0.00155568375	5.914137132352936E-4	1.9289887408088238E-4
811.79584	236.68511999999998	612.0	0.91039795	0.15030697	0.009268734375000004	8.502793750000005E-4	4.913652734375006E-4	-4.408777343749997E-5
821.39514	238.59875	629.0	0.8763629	0.13679542	-0.002002061764705886	-7.947970588235301E-4	-6.629880082179935E-4	-9.676920198961944E-5
828.8921	241.94603999999998	646.0	0.5902703	0.14905189	-0.01682897647058823	7.209688235294112E-4	-8.721714532871967E-4	8.916269896193772E-5
837.5163	245.60649999999998	663.0	0.3689027	0.19518729	-0.013021623529411767	0.002713847058823531	2.2396193771626253E-4	1.172281314878894E-4
847.08014	250.64807000000002	679.0	0.3327536	0.2742283	-0.0022593187499999993	0.004940063124999998	6.726440487132355E-4	1.391385041360292E-4
859.97644	255.41845999999998	696.0	0.54702145	0.3398768	0.01260399117647059	0.003861676470588235	8.74312348615917E-4	-6.343450908304487E-5
872.9515	259.9792	712.0	0.80178756	0.34599167	0.015922881874999996	3.8217937499999965E-4	2.0743066865808787E-4	-2.1746856847426472E-4
884.9695	265.48474	729.0	0.89580214	0.3413606	0.00553026941176471	-2.724158823529388E-4	-6.113301448961933E-4	-3.8505603373702264E-5
893.7633	271.5053	745.0	0.75888395	0.37127003	-0.008557386875000003	0.0018693393749999974	-8.804785179227946E-4	1.3385970358455851E-4
901.6737	276.33685	762.0	0.5352169	0.35451612	-0.013156885294117645	-9.855241176470579E-4	-2.705587305363319E-4	-1.6793314662629736E-4
909.1625	280.08124	779.0	0.35291725	0.2909473	-0.010723508823529411	-0.0037393423529411746	1.431397923875432E-4	-1.6198930795847746E-4
918.0603	283.8241	795.0	0.35999906	0.21199396	4.426131249999979E-4	-0.004934583750000001	6.978826217830881E-4	-7.470258731617663E-5
922.959	286.31964	812.0	0.3463023	0.14311385	-8.056917647058808E-4	-0.00405177117647059	-7.342969939446346E-5	5.193015138408299E-5
928.42896	288.143	829.0	0.3242505	0.08714548	-0.0012971647058823536	-0.0032922570588235288	-2.891017301038075E-5	4.467730103806242E-5
933.0254	290.00848	845.0	0.25415397	0.065549865	-0.004381033124999999	-0.0013497259375	-1.9274177619485287E-4	1.2140819508272055E-4
935.8916	291.9458	862.0	0.16218655	0.058436435	-0.005409848235294118	-4.1843705882352924E-4	-6.051853589965401E-5	5.478169874567475E-5
937.8014	292.8014	878.0	0.092052214	0.048742484	-0.004383396000000001	-6.058719375E-4	6.415326470588228E-5	-1.171467991727942E-5
939.7166	293.0	895.0	0.057928175	0.032877553	-0.0020072964117647057	-9.33231235294118E-4	1.3977056401384092E-4	-1.9256429282006945E-5
940.61993	294.0	912.0	0.008541716	0.0121912565	-0.0029050858235294117	-0.001216840970588235	-5.281114186851212E-5	-1.6682925605536296E-5
941.7442	294.0	928.0	0.0067822454	-0.0076915883	-1.0996691249999996E-4	-0.0012426778	1.7469493193933823E-4	-1.6148018382353103E-6
942.0	295.37323	945.0	0.008527143	0.014784916	1.0264103529411759E-4	0.0013221473117647057	1.2506349870242209E-5	1.5087206539792387E-4
943.1277	295.0	961.0	0.017732622	0.020733949	5.753424375E-4	3.7181456250000007E-4	2.9543837637867656E-5	-5.93957968290441E-5
944.0	296.0	1044.0	0.0	0.0	-2.136460481927711E-4	-2.4980661445783134E-4	-9.505885369792424E-6	-7.489411770576281E-6
943.0	298.3952	1078.0	0.012548125	0.13408428	3.6906250000000003E-4	0.003943655294117647	1.7138486711552094E-5	1.2333711495810228E-4
943.0	299.17804	1094.0	0.01496083	0.072883286	1.5079406249999996E-4	-0.0038250621249999997	-1.3641777343750005E-5	-4.855448386948529E-4
941.78595	301.21405	1111.0	-0.03375716	0.11094067	-0.002865764117647059	0.0022386696470588236	-1.7744459883217993E-4	3.566901042387543E-4
940.86865	304.2627	1127.0	-0.058497384	0.1643068	-0.0015462639999999999	0.003335383125	8.24687573529412E-5	6.854459237132352E-5
940.0144	306.9712	1144.0	-0.0866241	0.20573308	-0.0016545127058823527	0.0024368400000000004	-6.3675709342560475E-6	-5.285547794117644E-5
939.1365	310.7271	1161.0	-0.080936894	0.24276327	3.345415294117647E-4	0.0021782464705882346	1.1700319031141866E-4	-1.521138408304505E-5
936.4647	314.53528	1177.0	-0.10756977	0.27084324	-0.00166455475	0.0017549981249999989	-1.249435174632353E-4	-2.6453021599264734E-5
933.6463	318.3537	1193.0	-0.16216065	0.26607084	-0.0034119299999999997	-2.982750000000006E-4	-1.0921095312499998E-4	-1.2832957031249997E-4
929.9157	322.62646	1210.0	-0.24029307	0.2609026	-0.004596024705882353	-3.040141176470583E-4	-6.96526297577855E-5	-3.3759515570927474E-7
924.6903	326.87317	1227.0	-0.31513008	0.2722487	-0.004402177058823529	6.67417647058825E-4	1.1402802768166147E-5	5.7143044982699015E-5
917.7312	331.9516	1244.0	-0.4083559	0.28614563	-0.005483871764705883	8.174664705882337E-4	-6.362910034602085E-5	8.826401384082863E-6
909.14813	336.5111	1260.0	-0.5210488	0.30028626	-0.007043306249999999	8.837893750000027E-4	-9.746465533088224E-5	4.1451815257355595E-6
899.5867	341.16534	1276.0	-0.64263064	0.30965018	-0.007598865000000003	5.852449999999981E-4	-3.472242187500026E-5	-1.8659023437500285E-5
887.75977	346.67438	1293.0	-0.7419343	0.31684265	-0.005841391764705883	4.230864705882357E-4	1.0338077854671294E-4	-9.53873702422132E-6
872.5428	349.61432	1310.0	-0.8926917	0.27637333	-0.008868082352941172	-0.0023805482352941194	-1.7804062283736995E-4	-1.6491968858131498E-4
854.6013	354.13287	1327.0	-1.0945213	0.22347802	-0.011872329411764708	-0.0031114888235294104	-1.767204152249139E-4	-4.2996505190311235E-5
837.7466	358.21527	1343.0	-1.2296128	0.22224009	-0.008443218749999995	-7.737062499999989E-5	2.1431941636029458E-4	1.8963238740808816E-4
826.0053	361.99823	1359.0	-1.0754349	0.22333883	0.009636118749999992	6.867124999999918E-5	0.0011299585937499992	9.127617187499942E-6
813.4016	364.74243	1376.0	-0.7941808	0.19322985	0.016544358823529417	-0.001771116470588234	4.063670631487897E-4	-1.0822280709342548E-4
796.60126	368.53308	1393.0	-0.7474739	0.19953607	0.002747464705882353	3.709541176470589E-4	-8.115820069204156E-4	1.2600415224913488E-4
782.2473	372.18817	1409.0	-0.8136816	0.19178805	-0.004137981249999999	-4.842512500000014E-4	-4.3034037224264695E-4	-5.345033547794127E-5
769.8334	376.0476	1426.0	-0.86609846	0.22762136	-0.0030833447058823535	0.002107841764705883	6.203744377162619E-5	1.5247605968858144E-4
762.4611	379.7694	1442.0	-0.7193224	0.24416488	0.009173503749999999	0.0010339700000000004	7.660530284926471E-4	-6.711698529411766E-5
753.8711	384.34668	1459.0	-0.42402396	0.25029215	0.017370496470588238	3.6042764705882294E-4	4.8217604238754347E-4	-3.9620138408304556E-5
744.50507	390.097	1475.0	-0.32381532	0.30385983	0.0062630399999999975	0.0033479800000000004	-6.94216029411765E-4	1.8672202205882358E-4
733.5948	395.70264	1493.0	-0.4632864	0.36542088	-0.0077483933333333315	0.0034200583333333337	-7.784129629629628E-4	4.004351851851851E-6
722.5442	401.2279	1509.0	-0.64450425	0.3884768	-0.011326115625	0.0014409950000000005	-2.2360764322916683E-4	-1.2369145833333333E-4
713.4875	405.90753	1525.0	-0.69094145	0.35089275	-0.0029023249999999973	-0.0023490031250000022	5.264869140625002E-4	-2.3687488281250017E-4
704.05817	409.37677	1542.0	-0.617595	0.26195413	0.004314497058823526	-0.005231683529411763	4.245189446366779E-4	-1.6956943555363296E-4
695.6325	414.18372	1559.0	-0.52516264	0.23026	0.005437197647058823	-0.001864360588235295	6.604121107266449E-5	1.9807782006920399E-4
687.11523	418.93085	1575.0	-0.45817804	0.23282161	0.0041865375	1.6010062500000123E-4	-7.81662591911764E-5	1.26528825827206E-4
676.30615	421.62683	1592.0	-0.5099926	0.22007237	-0.0030479152941176478	-7.499552941176484E-4	-4.2555604671280285E-4	-5.3532701124567626E-5
660.9784	425.50537	1608.0	-0.7339896	0.20510542	-0.0139998125	-9.354343749999987E-4	-6.84493575367647E-4	-1.1592442555146894E-5
645.4313	429.30536	1625.0	-0.989375	0.20115332	-0.015022670588235294	-2.3247647058823612E-4	-6.0168122837370223E-5	4.13504649653978E-5
633.0016	431.99945	1642.0	-1.048854	0.17842026	-0.00349876470588235	-0.0013372388235294117	6.778768166089967E-4	-6.498602076124563E-5
621.5349	434.41083	1658.0	-0.872629	0.15877332	0.011014062499999998	-0.00122793375	9.070517003676468E-4	6.831567095588224E-6
604.1922	438.62396	1675.0	-0.83358777	0.18217878	0.0022965429411764726	0.0013767917647058833	-5.127952681660897E-4	1.532191479238755E-4
586.33218	442.33356	1691.0	-0.94421774	0.20064737	-0.006914373125000005	0.0011542868749999987	-5.756822541360298E-4	-1.3906555606617787E-5
569.72534	444.03436	1708.0	-1.1155833	0.18323578	-0.010080327058823524	-0.0010242111764705885	-1.8623258434255995E-4	-1.281469442041522E-4
557.5072	445.91547	1724.0	-1.0842669	0.143146	0.0019572749999999944	-0.0025056112499999995	7.523501286764699E-4	-9.258750459558819E-5
545.36365	449.6104	1741.0	-0.79896134	0.12002975	0.016782680000000005	-0.0013597794117647054	8.720826470588241E-4	6.740187283737024E-5
530.19403	454.4515	1758.0	-0.6563739	0.19631629	0.008387496470588236	0.004487443529411765	-4.938343252595158E-4	3.4395429065743946E-4
516.8618	459.18240000000003	1774.0	-0.72301304	0.3147227	-0.004164946250000003	0.007400400625000001	-7.845276700367649E-4	1.8205981847426475E-4
503.5	461.5	1791.0	-0.8237197	0.30591404	-0.005923921176470592	-5.181564705882366E-4	-1.0346911332179938E-4	-4.6579747621107285E-4
495.13956	465.7442	1808.0	-0.71746457	0.24783714	0.006250301764705888	-0.003416288235294117	7.161307612456753E-4	-1.704783391003459E-4
486.84967	469.46014	1824.0	-0.4960597	0.19377847	0.013837804374999998	-0.003378666875	4.742189131433819E-4	2.3513350183823037E-6
477.692	472.0616	1841.0	-0.3956784	0.17081009	0.005904782352941177	-0.0013510811764705889	-4.666483542387542E-4	1.1926974697231832E-4
465.39975	475.86676	1858.0	-0.50267905	0.18835084	-0.006294155882352943	0.0010318088235294115	-7.175846020761247E-4	1.4017E-4
452.7873	479.77509999999995	1874.0	-0.69562155	0.21624893	-0.012058906250000001	0.001743630625000001	-3.602968979779411E-4	4.448886259191184E-5
440.40152	484.53283999999996	1890.0	-0.8496189	0.24695516	-0.009624834374999995	0.001919139375	1.5212949218750037E-4	1.0969296874999948E-5
429.98212	489.3393	1907.0	-0.79247224	0.308245	0.003361568235294112	0.003605284705882352	7.639060358996534E-4	9.918501946366776E-5
422.0	493.0	1924.0	-0.6199833	0.30319554	0.01014640823529412	-2.9702705882352976E-4	3.9910823529411813E-4	-2.2954775086505186E-4
411.0986	496.4145	1941.0	-0.5017125	0.23983215	0.0069571058823529415	-0.0037272582352941173	-1.876060207612458E-4	-2.0177830449826984E-4
395.64563	499.5232	1957.0	-0.6435278	0.1797663	-0.008863456249999999	-0.0037541156250000002	-9.887851332720588E-4	-1.6785868566176836E-6
380.7853	502.15186000000006	1973.0	-0.88101447	0.13940743	-0.014842916875	-0.0025224293749999994	-3.7371628906250013E-4	7.698039062500005E-5
366.9875	507.0054	1990.0	-1.0182654	0.18612307	-0.008073584117647059	0.002747978823529412	3.9819604455017303E-4	3.1002401167820067E-4
357.37808	510.84875	2006.0	-0.91816723	0.24218836	0.006256135624999999	0.0035040806249999994	8.956074839154411E-4	4.7256362591911706E-5
346.0645	515.4678	2023.0	-0.6509477	0.28324336	0.01571879588235294	0.0024150000000000005	5.566270739619378E-4	-6.406356617647052E-5
328.37202	523.6822	2040.0	-0.6787484	0.38379323	-0.0016353352941176477	0.005914698235294117	-0.0010208312456747406	2.058646020761245E-4
311.30559	531.5308	2056.0	-0.9549742	0.51462317	-0.017264112499999998	0.008176871250000002	-9.767985753676468E-4	1.4138581341911782E-4
296.0	539.0	2073.0	-1.1407835	0.5648276	-0.01092995882352941	0.0029532017647058806	3.725972750865052E-4	-3.0727467560553653E-4
284.56366	546.6242	2090.0	-1.0194504	0.5621754	0.007137241176470586	-1.5601176470588196E-4	0.001062776470588235	-1.8289491349480957E-4
269.13048000000003	553.93475	2106.0	-0.83479214	0.48609585	0.011541141249999998	-0.004754971875	2.752437545955882E-4	-2.8743500689338235E-4
252.60999	560.6178	2122.0	-0.8054391	0.4052257	0.0018345650000000033	-0.005054384374999998	-6.066610156249997E-4	-1.8713281249999915E-5
238.06256	567.96423	2140.0	-0.91044635	0.41304862	-0.005833736111111111	4.346066666666642E-4	-4.260167283950619E-4	3.0494394675925905E-4
227.52176	574.5826	2156.0	-0.8802786	0.4058688	0.001885484374999996	-4.487387500000002E-4	4.824512803819442E-4	-5.5209088541666525E-5
218.9084	581.3187	2173.0	-0.63613176	0.40733668	0.014361578823529411	8.634588235294308E-5	7.338879087370244E-4	3.1475566608996666E-5
210.476944	591.22766	2189.0	-0.3638069	0.46779203	0.017020303750000004	0.003778459375000001	1.6617030790441203E-4	2.3075709329044113E-4
200.097664	602.4828	2206.0	-0.36023897	0.6196389	2.0987823529411745E-4	0.00893216882352941	-9.888485596885816E-4	3.0315937932525936E-4
190.73822	610.80945	2222.0	-0.49210632	0.6831187	-0.008241709375	0.0039674874999999984	-5.282242256433823E-4	-3.1029258272058824E-4
182.58786	618.4121	2239.0	-0.54912174	0.6085386	-0.00335384823529412	-0.004387064705882349	2.8752124351211054E-4	-4.91444247404844E-4
177.38698	623.4087	2255.0	-0.44300836	0.41595158	0.006632086250000002	-0.012036688750000003	6.241209053308827E-4	-4.781015027573534E-4
174.92756	626.07245	2272.0	-0.21160865	0.15734166	0.013611747647058822	-0.015212348235294118	4.1056831747404823E-4	-1.8680349913494793E-4
174.0	627.9462	2288.0	-7.238086E-4	0.009993228	0.013180302587500001	-0.009209277	-2.696531622242628E-5	3.751919522058824E-4
172.5	628.0	2305.0	0.081715904	-0.056393664	0.00484939485882353	-0.003905111294117647	-4.900533958044984E-4	3.120097474048443E-4
173.0	629.3924	2322.0	0.12049082	-0.08686687	0.0022808774117647054	-0.0017925415294117644	-1.5108926159169555E-4	1.2426880968858134E-4
171.67582	629.0	2339.0	0.0560111	-0.061486833	-0.003792924705882352	0.0014929433529411765	-3.5728247750865046E-4	1.932638166089965E-4
172.0	630.2787	2355.0	0.018086981	-0.011691096	-0.0023702574375000004	0.0031122335625	8.891670427389699E-5	1.0120563809742646E-4
171.0	630.0	2421.0	0.0	0.0	-2.7404516666666663E-4	1.7713781818181818E-4	3.1760791982323236E-5	-4.447114764118457E-5
171.0	631.45483	2438.0	-1.4378284E-5	0.056929756	-8.457814117647059E-7	0.003348809176470588	1.607055207381776E-5	1.8656890342875115E-4
169.58804	631.0	2455.0	-0.10156332	-0.046583194	-0.0059734671597647055	-0.006088997058823529	-3.5133066931487887E-4	-5.551650726643598E-4
170.0	632.3807	2472.0	-0.01939416	0.037915204	0.004833479999999999	0.004970494	6.357027741038063E-4	6.505582975778546E-4
168.686935	632.0	2488.0	-0.048473377	0.008508069	-0.0018174510624999998	-0.0018379459375	-4.156831914062499E-4	-4.2552749609375E-4
168.0	633.4756	2505.0	-0.05756723	0.03766018	-5.349325294117647E-4	0.0017148300588235295	7.544226665224914E-5	2.0898682331314878E-4
166.57067	634.0	2522.0	-0.06694658	0.06317586	-5.517264705882358E-4	0.0015009223529411763	-9.87878892733597E-7	-1.2582806228373715E-5
165.68094000000002	635.0	2538.0	-0.08159713	0.06065015	-9.156593749999999E-4	-1.5785687500000003E-4	-2.2745806525735256E-5	-1.0367370174632352E-4
164.80146000000002	636.0	2555.0	-0.07279095	0.06357136	5.180105882352947E-4	1.718358823529408E-4	8.433352724913498E-5	1.939369160899652E-5
163.95609000000002	638.0439	2571.0	-0.057171196	0.08897051	9.762346249999995E-4	0.0015874468750000006	2.863900229779405E-5	8.847568704044123E-5
162.123695	640.8763	2604.0	-0.05056323	0.105454594	2.0024139393939395E-4	4.995176969696969E-4	-2.3514946395775924E-5	-3.2967550849403144E-5
161.152084	641.8479	2620.0	-0.06150597	0.096722476	-6.8392125E-4	-5.457573749999998E-4	-5.526016524621212E-5	-6.532969199810604E-5
161.0	642.7863	2637.0	-0.045119703	0.06824494	9.638980588235296E-4	-0.001675149176470588	9.693054757785469E-5	-6.643481185121108E-5
159.51366000000002	644.4863	2653.0	-0.04388347	0.06332646	7.726456249999977E-5	-3.074050000000002E-4	-5.5414593520220616E-5	8.548401102941174E-5
160.0	645.5	2671.0	-0.03112905	0.08421458	7.08578888888889E-4	0.0011604511111111108	3.507301813271607E-5	8.154756172839505E-5
160.0	647.25574	2687.0	0.008607035	0.084172435	0.0024835053125	-2.63406249999959E-6	1.1093290147569443E-4	-7.26928233506944E-5
160.0	648.0494	2703.0	0.017172584	0.07921906	5.353468125E-4	-3.095859375000006E-4	-1.2175990625E-4	-1.9184492187500064E-5
160.0	649.5	2720.0	0.018531961	0.077769265	7.996335294117637E-5	-8.528205882352881E-5	-2.678726232698963E-5	1.319434580449834E-5
159.0	650.82513	2736.0	-0.014860367	0.06506597	-0.0020870205	-7.939559375000002E-4	-1.3543649080882352E-4	-4.429211741727946E-5
159.0	652.76764	2753.0	-0.03924029	0.094093226	-0.0014341131176470586	0.0017074856470588235	3.8406316608996546E-5	1.4714362262110728E-4
157.5	654.5	2770.0	-0.055370126	0.117040485	-9.488138823529413E-4	0.0013498387647058823	2.8547013840830432E-5	-2.103805190311419E-5
158.0	655.5054	2786.0	-0.032195166	0.099903986	0.001448435	-0.0010710311875	1.4982805514705884E-4	-1.5130437201286764E-4
156.54210999999998	657.4579	2803.0	-0.037318725	0.095874585	-3.0138582352941175E-4	-2.3702358823529424E-4	-1.029306366782007E-4	4.905927054498269E-5
157.0	658.5	2820.0	-0.031685594	0.10049006	3.313606470588235E-4	2.7149852941176514E-4	3.7220380622837365E-5	2.9913065743944668E-5
157.0	660.1409	2836.0	-0.004722065	0.078736246	0.0016852205624999998	-0.0013596133750000006	8.461624471507351E-5	-1.0194449402573536E-4
157.0	662.0227	2853.0	0.013988571	0.096611254	0.0011006256470588234	0.0010514710588235294	-3.438793620242214E-5	1.4182849610726647E-4
156.0	664.5	2886.0	-0.019931365	0.0832709	-0.0010278768484848484	-4.042531515151515E-4	-6.450007562253552E-5	-4.4112854858747904E-5
156.0	665.70825	2902.0	-0.031719968	0.0760063	-7.367876875000001E-4	-4.5403749999999975E-4	1.819307256155302E-5	-3.111521780303017E-6
155.394135	667.0	2919.0	-0.012971589	0.066765405	0.0011028458235294118	-5.435820588235293E-4	1.0821373594290658E-4	-5.267326989619385E-6
155.0	668.4726	2936.0	-0.024077496	0.07247372	-6.532886470588235E-4	3.35783235294118E-4	-1.033020276816609E-4	5.1727370242214547E-5
155.0	669.17804	2953.0	-0.01417485	0.0674255	5.825085882352942E-4	-2.969541176470592E-4	7.269395501730104E-5	-3.721984429065748E-5
155.0	670.5	2969.0	-0.016476246	0.07211482	-1.4383725000000004E-4	2.930824999999998E-4	-4.539661488970589E-5	3.687728860294119E-5
155.0	672.08496	2985.0	0.013637641	0.074383676	0.0018821179375	1.4180349999999998E-4	1.2662219921875E-4	-9.454937499999989E-6
154.0	674.0061	3002.0	-0.015456055	0.099397324	-0.0017113938823529412	0.0014713910588235294	-2.1138304822664362E-4	7.821103287197232E-5
154.0	675.5	3019.0	-0.032727294	0.11659007	-0.0010159552352941175	0.0010113380000000005	4.090815570934257E-5	-2.7061944636678172E-5
154.0	676.7527	3035.0	-0.018820047	0.10033008	8.692029374999998E-4	-0.0010162493750000001	1.1782238579963234E-4	-1.2672421093750004E-4
154.0	679.3533	3052.0	6.3742E-4	0.10589518	0.001144556882352941	3.2735882352941196E-4	1.6197290873702424E-5	7.903577638408307E-5
154.0	681.52576	3068.0	0.019374633	0.13581698	0.0011710758125	0.0018701125	1.6574331341911801E-6	9.642210477941174E-5
154.0	684.76355	3085.0	0.010418256	0.17831847	-5.268457058823529E-4	0.002500087647058824	-9.987773637543252E-5	3.7057361591695525E-5
153.0	686.2822	3101.0	-0.031057624	0.1760821	-0.0025922425	-1.3977312500000096E-4	-1.2908729963235295E-4	-1.6499129825367655E-4
153.0	688.18866	3118.0	-0.033413507	0.11628665	-1.3858135294117664E-4	-0.003517379411764705	1.44333008650519E-4	-1.9868272275086495E-4
154.0	691.1286	3135.0	0.013483387	0.124861315	0.002758640823529412	5.043920588235292E-4	1.7042483391003463E-4	2.3657479238754317E-4
154.0	692.9677	3151.0	0.037357315	0.1328438	0.0014921205000000002	4.989053125000007E-4	-7.915752022058823E-5	-3.4292164522052777E-7
154.0	695.809	3168.0	0.037914976	0.1526005	3.280358823529417E-5	0.001162158823529411	-8.584217128027682E-5	3.901491241349472E-5
154.0	698.7521	3185.0	0.008999108	0.186735	-0.001700933411764706	0.002007911764705883	-1.0198452941176472E-4	4.9750173010380703E-5
154.0	702.274	3202.0	-0.01616797	0.19683838	-0.0014804163529411765	5.94316470588235E-4	1.2971591695501738E-5	-8.315266435986165E-5
153.0	704.99426	3218.0	-0.03755833	0.1988129	-0.0013368975	1.2340749999999873E-4	8.96992830882353E-6	-2.943181066176477E-5
153.0	707.40405	3234.0	-0.035834305	0.18514244	1.0775156250000025E-4	-8.544037499999997E-4	9.029056640625002E-5	-6.11132031249999E-5
153.0	710.2832	3251.0	-0.023523018	0.16277967	7.241933529411763E-4	-0.0013154570588235297	3.6261281790657415E-5	-2.7120782871972352E-5
153.0	713.2886	3268.0	-0.0032415509	0.1504533	0.0011930274764705882	-7.250805882352926E-4	2.7578477854671284E-5	3.4728027681661003E-5
153.0	715.0029	3284.0	0.012794821	0.1297967	0.00100227324375	-0.0012910375000000016	-1.1922139545036766E-5	-3.537230698529431E-5
153.0	716.9143	3301.0	0.016257191	0.11851377	2.0366882352941182E-4	-6.637017647058813E-4	-4.6976730601211066E-5	3.690210207612472E-5
153.0	718.79614	3317.0	4.0321333E-6	0.097166725	-0.00101582242916875	-0.0013341903125000006	-7.621820329363512E-5	-4.190553423713245E-5
153.0	721.7073	3334.0	2.8459403E-6	0.11839992	-6.977605882352942E-8	0.0012490114705882359	5.9750156065289797E-5	1.519530460640139E-4
153.0	725.12244	3350.0	-7.317404E-6	0.17070954	-6.3520901875E-7	0.003269351249999999	-3.533955999540441E-8	1.262712362132352E-4
154.49454500000002	727.4945	3367.0	0.03434178	0.20762111	0.0020205351414117646	0.002171268823529412	1.1889237355473615E-4	-6.459308391003456E-5
155.374886	731.74976	3384.0	0.06678503	0.23125412	0.0019084264705882348	0.00139017705882353	-6.594627695501755E-6	-4.594657439446363E-5
155.0	735.4562	3401.0	0.057492122	0.24394631	-5.466416470588232E-4	7.465994117647054E-4	-1.4441577162629753E-4	-3.78575086505191E-5
156.13834	739.27673	3417.0	0.04860222	0.24462157	-5.556188749999999E-4	4.220375000000068E-5	-5.610767463235401E-7	-4.402472886029404E-5
156.0	742.9037	3433.0	0.022945073	0.23627697	-0.0016035716875	-5.215375000000005E-4	-6.549705078125001E-5	-3.523382812500007E-5
156.861176	745.7224	3450.0	0.009272861	0.21435566	-8.042477647058823E-4	-0.0012894888235294116	4.701905428200693E-5	-4.517360726643595E-5
157.758484	749.2754	3466.0	0.042331535	0.17707613	0.002066167125	-0.0023299706250000003	1.7940093060661767E-4	-6.503011259191179E-5
159.0	754.03345	3483.0	0.08151884	0.22483075	0.0023051355882352936	0.002809095294117647	1.4056968425605496E-5	3.022979952422146E-4
159.0	758.0	3500.0	0.058403924	0.27488762	-0.0013597009411764702	0.0029445217647058827	-2.1557861937716258E-4	7.966262975778565E-6
161.437546	764.3126	3517.0	0.08816572	0.34312612	0.0017506938823529411	0.0040140294117647045	1.82964401384083E-4	6.291221453287186E-5
163.29762	771.19055	3533.0	0.107161686	0.41411984	0.0011872478750000002	0.004437107500000002	-3.521537545955881E-5	2.6442380514706118E-5
165.17687	779.8844	3550.0	0.13390031	0.50096995	0.001572860235294117	0.005108829999999999	2.268308001730099E-5	3.951308823529393E-5
170.16047	792.3744	3566.0	0.22528118	0.68545085	0.005711304375	0.011530056249999997	2.586527587316177E-4	4.0132664062499985E-4
174.9006	804.6521	3583.0	0.31430364	0.8386788	0.005236615294117647	0.009013408823529412	-2.7922887110726662E-5	-1.480380839100344E-4
178.64525600000002	822.2263	3600.0	0.34362942	1.0333164	0.0017250458823529426	0.011449270588235291	-2.0656290657439436E-4	1.4328598615916937E-4
182.7284	850.3828	3616.0	0.32340872	1.4180325	-0.0012637937500000022	0.024044756250000007	-1.8680247702205905E-4	7.872178538602947E-4
184.63523	880.52856	3633.0	0.2028485	1.9369434	-0.007091777647058824	0.030524170588235297	-3.428225821799307E-4	3.8114201989619353E-4
186.5	911.5	3650.0	0.08485793	2.2605457	-0.006940621764705882	0.019035429411764712	8.891522491349508E-6	-6.758083044982697E-4
189.4226	949.0294	3666.0	0.08632183	2.4433553	9.149375000000026E-5	0.01142559999999998	4.3950721966911765E-4	-4.7561433823529575E-4
200.05892	978.0002	3683.0	0.29216453	2.248141	0.012108394117647059	-0.011483194117647056	7.068764922145329E-4	-0.0013475761245674725
205.35123	1010.9854	3699.0	0.49548736	2.0376828	0.012707676875	-0.01315363750000001	3.745517233455888E-5	-1.0440271139705961E-4
219.58727	1039.1011	3716.0	0.7590578	1.8597436	0.015504143529411766	-0.010467011764705866	1.6449803849480973E-4	1.58036807958479E-4
233.40779	1064.8896	3732.0	0.9469878	1.6053292	0.011745625000000003	-0.01590090000000001	-2.349074080882352E-4	-3.3961801470588394E-4
249.44907	1087.8674	3749.0	1.0753279	1.3938171	0.007549417647058821	-0.012441888235294116	-2.4683572664359896E-4	2.034712802768173E-4
269.81772	1109.8177	3765.0	1.2100974	1.2079331	0.00842309375	-0.011617749999999996	5.4604756433823654E-5	5.150863970588247E-5
289.2201	1133.4641	3782.0	1.3810208	1.1657741	0.01005431764705882	-0.0024799411764705914	9.595434688581298E-5	5.37518166089965E-4
306.48427000000004	1152.9825	3799.0	1.2784226	1.1898375	-0.006035188235294109	0.0014154941176470694	-9.464415224913489E-4	2.2914325259515653E-4
328.37003000000004	1170.2775	3815.0	1.2720003	1.0842533	-4.0139375000000643E-4	-0.006599012500000001	3.521121553308814E-4	-5.009066636029419E-4
349.64093	1184.7606	3832.0	1.2984061	0.92018616	0.0015532823529411785	-0.009651008235294124	1.149809472318344E-4	-1.7952916089965427E-4
366.77304	1196.4639	3848.0	1.2097931	0.67121994	-0.005538312500000003	-0.015560388750000001	-4.4322467830882386E-4	-3.6933628216911734E-4
387.57956	1206.8248	3865.0	1.2256365	0.49514928	9.319647058823567E-4	-0.010357097647058819	3.8060454152249177E-4	3.0607594723183426E-4
412.99847	1214.4281	3881.0	1.3247255	0.38593856	0.006193062499999999	-0.006825670000000002	3.2881861213235265E-4	2.2071422794117603E-4
435.84167	1218.5142	3898.0	1.4342233	0.21774317	0.006441047058823528	-0.009893846470588233	1.4587326989619342E-5	-1.804809688581312E-4
465.5646	1220.0	3914.0	1.7039392	0.034649815	0.01685724375	-0.0114433346875	6.510122931985295E-4	-9.68430135569855E-5
489.17633	1221.0	3932.0	1.7816212	-0.104576565	0.004315666666666668	-0.007734798888888888	-6.967542824074073E-4	2.0602976658950627E-4
512.12375	1219.6058	3948.0	1.5470011	-0.1938637	-0.014663756250000007	-0.0055804459375	-0.0011862139322916672	1.346470594618055E-4
541.41864	1216.7054	3964.0	1.5459477	-0.2675315	-6.583749999999888E-5	-0.004604237499999999	9.123699218750005E-4	6.10130273437501E-5
562.98047	1213.6699	3981.0	1.4746727	-0.2821051	-0.004192647058823528	-8.572705882352953E-4	-2.4275350346020762E-4	2.204098183391002E-4
593.9680000000001	1208.8925	3998.0	1.5747702	-0.33283162	0.005888088235294115	-0.0029839129411764705	5.929844290657437E-4	-1.2509660899653972E-4
621.1743	1205.1271	4014.0	1.7883943	-0.34562993	0.013351506250000006	-7.998943749999987E-4	4.664636259191182E-4	1.365011603860295E-4
648.2856	1201.3878	4031.0	1.7566612	-0.29063544	-0.0018666529411764748	0.003234969999999997	-8.951858347750871E-4	2.3734496323529384E-4
676.6759	1199.2883	4047.0	1.7353905	-0.21532997	-0.0013294187499999915	0.004706591875000001	3.35771369485302E-5	9.197636718750023E-5
699.5815	1198.0	4064.0	1.5935415	-0.10208219	-0.008344058823529418	0.006661634117647059	-4.126258866782016E-4	1.1500248486159167E-4
724.5	1196.5	4080.0	1.3825728	-0.026243782	-0.01318554375	0.0047399005	-3.025928079044114E-4	-1.2010835110294122E-4
750.4092	1198.0	4097.0	1.444377	0.063387856	0.0036355411764705933	0.005272449294117648	9.89475583910035E-4	3.132639965397931E-5
767.13275	1198.0	4114.0	1.2391396	0.09049251	-0.012072788235294125	0.0015943914117647054	-9.240193771626305E-4	-2.1635634602076132E-4
789.3891	1198.0	4130.0	1.1518139	0.06325377	-0.00545785624999999	-0.0017024212499999998	4.1343324908088347E-4	-2.0605079136029407E-4
807.97876	1198.9977	4147.0	1.094314	0.052062802	-0.0033823470588235324	-6.582922352941178E-4	1.2208877595155633E-4	6.141935380622835E-5
820.237	1200.8728	4164.0	0.85836136	0.07958715	-0.013879567058823532	0.001619079294117647	-6.174835294117647E-4	1.339630311418685E-4
829.0169	1202.7543	4180.0	0.5960558	0.12564594	-0.016394097499999996	0.002878674375000001	-1.5715815257352902E-4	7.872469255514713E-5
838.97784	1205.3259	4197.0	0.35599425	0.17769332	-0.014121267647058825	0.0030616105882352927	1.3369587370242185E-4	1.076095371972304E-5
852.1113	1208.5417	4213.0	0.35949382	0.20398623	2.1872312500000046E-4	0.0016433068750000002	8.962494232536766E-4	-8.864398207720578E-5
867.6658	1215.8329	4230.0	0.7071401	0.32156742	0.02044978117647059	0.006916540588235294	0.0011900622383217993	3.101902184256055E-4
880.0479	1221.8777	4246.0	0.90914273	0.44607925	0.012625164374999998	0.007781989374999999	-4.890385500919119E-4	5.4090549172794065E-5
891.1105	1229.7404	4263.0	0.88179463	0.54162264	-0.0016087117647058816	0.005620199411764709	-8.372868317474046E-4	-1.2716411548442883E-4
901.29535	1239.2954	4279.0	0.6880551	0.6098316	-0.012108720625	0.004263059999999999	-6.562505537683824E-4	-8.482121323529439E-5
913.6426	1246.7958	4296.0	0.57968307	0.596838	-0.006374825294117651	-7.643294117647088E-4	3.3728796064013815E-4	-2.957287889273357E-4
925.75854	1254.1724	4313.0	0.6365568	0.51886797	0.003345513529411769	-0.0045864723529411774	5.717846366782011E-4	-2.2483193771626286E-4
936.7655	1260.2593	4329.0	0.71428496	0.43851352	0.004858009999999996	-0.005022153124999998	9.45310294117642E-5	-2.7230048253676278E-5
944.56036	1264.9203	4346.0	0.62385297	0.29063737	-0.005319528823529413	-0.008698597058823528	-5.986787543252593E-4	-2.1626140787197237E-4
950.43756	1270.4376	4363.0	0.41204426	0.23665689	-0.01245933588235294	-0.0031753223529411762	-4.19988650519031E-4	3.248985121107266E-4
954.8575	1274.8575	4379.0	0.1985352	0.23674357	-0.01334431625	5.417499999998618E-6	-5.53112729779413E-5	1.9879624080882343E-4
958.532	1278.532	4396.0	0.09530564	0.2089056	-0.006072327058823529	-0.001637527647058823	4.2776407006920415E-4	-9.664383217993068E-5
960.1396	1280.1396	4413.0	0.03288719	0.14402477	-0.0036716735294117647	-0.003816519411764706	1.4121491349480968E-4	-1.281759861591696E-4
960.99115	1282.9911	4429.0	-0.013826368	0.09629327	-0.0029195973749999997	-0.0029832187499999998	4.7004759650735314E-5	5.2081291360294145E-5
961.0	1283.964	4446.0	-0.057354014	0.038657285	-0.0025604497647058826	-0.0033903520588235295	2.1126330017301004E-5	-2.3949018166089984E-5
961.0	1285.5	4462.0	-0.07445348	0.042823788	-0.001068716625	2.604064375000001E-4	9.323332123161766E-5	2.281724060202206E-4
960.28894	1286.0	4479.0	-0.080196485	0.024627125	-3.378238235294115E-4	-0.0010703919411764707	4.299369420415227E-5	-7.828225756920417E-5
960.0	1287.5883	4495.0	-0.06730347	0.029126903	8.058134374999996E-4	2.8123612499999996E-4	7.147732881433819E-5	8.447675413602942E-5
958.5456	1288.0	4512.0	-0.07632473	0.035429403	-5.306623529411758E-4	3.70735294117647E-4	-7.861622296712796E-5	5.264657006920413E-6
953.00073	1291.6661	4529.0	-0.20277733	0.113682084	-0.007438388235294119	0.0046030988823529415	-4.0633681660899666E-4	2.4896256401384087E-4
940.52435	1295.6324	4545.0	-0.53599834	0.20560351	-0.020826313125000002	0.005745089124999999	-8.367453056066178E-4	7.13743901654411E-5
922.80914	1300.2382	4562.0	-1.0909703	0.3324318	-0.0326454094117647	0.007460487647058824	-6.952409580449822E-4	1.0090579541522499E-4
907.3157	1304.921	4578.0	-1.3251177	0.37227398	-0.014634212500000007	0.0024901362500000003	0.0011256998069852932	-3.106469623161765E-4
893.8689	1309.6742	4595.0	-1.2749722	0.36063406	0.0029497352941176445	-6.847011764705898E-4	0.0010343498702422148	-1.8675514273356413E-4
874.89124	1314.2772	4611.0	-1.1253126	0.30026644	0.009353725000000007	-0.003772976249999997	4.0024935661764767E-4	-1.9301719209558797E-4
851.3906	1320.2682	4628.0	-1.2177275	0.32200626	-0.005436170588235299	0.0012788129411764686	-8.699938581314885E-4	2.971640700692039E-4
832.0	1324.0	4644.0	-1.3870405	0.31302652	-0.010582062499999989	-5.612337500000009E-4	-3.2161824448529314E-4	-1.1500291819852934E-4
806.3025	1329.1395	4661.0	-1.5586581	0.29025477	-0.010095152941176473	-0.0013395147058823517	2.8641738754324464E-5	-4.578123269896181E-5
778.0176	1335.3286	4678.0	-1.7162548	0.30527303	-0.00927039411764706	8.834270588235297E-4	4.851522491349489E-5	1.3076128027681656E-4
756.82385	1340.7913	4694.0	-1.6153553	0.3336445	0.006306218749999995	0.0017732168750000006	9.735383042279409E-4	5.561186351102943E-5
731.56573	1345.0868	4711.0	-1.55274	0.33529255	0.003683252941176473	9.694411764705953E-5	-1.5429210640138365E-4	-9.860427984429065E-5
704.6951	1350.8262	4728.0	-1.5941697	0.35045984	-0.0024370411764705825	8.921935294117648E-4	-3.6001730103806206E-4	4.677937716262972E-5
680.8232	1354.8597	4744.0	-1.480632	0.30215484	0.007096106249999998	-0.0030190625000000026	5.958217141544112E-4	-2.4445350183823546E-4
649.37476	1359.1797	4761.0	-1.6547545	0.23726977	-0.010242499999999998	-0.0038167688235294112	-0.0010199180147058822	-4.692390138408286E-5
624.0648	1363.2208	4777.0	-1.7729326	0.22589323	-0.007386131250000011	-7.110337499999994E-4	1.785230468749992E-4	1.9410844209558824E-4
595.0	1367.0	4794.0	-1.7311726	0.21128733	0.002456470588235295	-8.591705882352944E-4	5.78976578719724E-4	-8.713931660899705E-6
564.0504000000001	1368.3966	4811.0	-1.8369702	0.13975391	-0.006223388235294121	-0.004207848235294117	-5.105799307958481E-4	-1.9698103806228367E-4
537.9247	1371.5094	4827.0	-1.7449712	0.120949075	0.00574993750000001	-0.0011753021875000004	7.483328584558832E-4	1.8953412798713228E-4
505.29044	1374.1068	4844.0	-1.8048837	0.1129302	-0.003524264705882355	-4.7169852941176524E-4	-5.455413062283744E-4	4.138845047577854E-5
477.9644	1377.0023	4860.0	-1.8310239	0.14883706	-0.0016337624999999967	0.00224417875	1.1815638786764741E-4	1.6974232996323533E-4
442.2382	1379.8756	4877.0	-1.9080209	0.18201123	-0.004529235294117646	0.0019514217647058824	-1.703219290657441E-4	-1.7220999134948087E-5
417.67386	1382.5886	4893.0	-1.887085	0.17444475	0.0013084937500000005	-4.7290499999999916E-4	3.6485806525735293E-4	-1.515204227941176E-4
389.18137	1385.3523	4910.0	-1.681535	0.1497925	0.01209117647058823	-0.0014501323529411774	6.342754541522488E-4	-5.748396193771637E-5
364.5	1387.5	4927.0	-1.5486113	0.15613364	0.007819041176470594	3.7300823529411734E-4	-2.5130207612456684E-4	1.0724356401384087E-4
341.3783	1389.4685	4944.0	-1.3437932	0.12650284	0.012048123529411765	-0.0017429882352941167	2.487695501730101E-4	-1.244703806228373E-4
307.4108	1393.9863	4960.0	-1.510788	0.1611933	-0.010437175000000007	0.0021681537500000004	-0.0014053311580882358	2.444463740808823E-4
285.4411	1396.4265	4976.0	-1.6340657	0.18850033	-0.007704856250000003	0.0017066893749999989	1.7076992187500025E-4	-2.8841523437500094E-5
259.12575000000004	1400.1249	4993.0	-1.568065	0.230324	0.00388239411764706	0.0024602158823529416	6.816029628027684E-4	4.4325088667820156E-5
236.63321	1406.7698	5010.0	-1.509631	0.32142162	0.0034372941176470644	0.005358683529411766	-2.618235294117621E-5	1.704980968858132E-4
221.29219	1415.1924	5027.0	-1.0686007	0.4636183	0.02594295882352941	0.008364510588235292	0.001323862629757785	1.7681335640138394E-4
205.81975	1423.8627	5043.0	-0.7799883	0.5868456	0.018038275	0.007701706249999999	-4.940427389705882E-4	-4.142527113970584E-5
190.75859	1433.2759	5059.0	-0.6820731	0.6803038	0.006119699999999999	0.005841137500000003	-7.449109375E-4	-1.1628554687499975E-4
180.5	1441.0	5076.0	-0.55400264	0.6326046	0.007533556470588235	-0.00280583529411765	8.316802768166097E-5	-5.08645458477509E-4
174.71407	1448.7146	5093.0	-0.40514398	0.51436734	0.00875639176470588	-0.006955132941176471	7.193148788927327E-5	-2.4407633217993067E-4
172.66214	1453.6757	5109.0	-0.13471106	0.3841083	0.0169020575	-0.008141189999999996	5.091041084558825E-4	-7.412856617647031E-5
169.82099	1458.358	5126.0	0.09499904	0.25579894	0.013512358823529412	-0.0075476094117647085	-1.9939403979238763E-4	3.4916505190311034E-5
170.0	1461.0942	5142.0	0.18343526	0.13138826	0.005527263749999999	-0.007775667499999998	-4.990684420955883E-4	-1.4253630514705592E-5
169.03828	1462.9617	5159.0	0.14046551	0.053813342	-0.0025276323529411764	-0.004563230470588236	-4.7381741782006915E-4	1.8896688408304486E-4
169.0	1465.8135	5176.0	0.06070504	0.052537445	-0.004691792352941176	-7.505276470588223E-5	-1.2730352941176467E-4	2.640104532871973E-4
169.0	1468.7222	5192.0	0.042228308	0.10324125	-0.0011547957500000002	0.0031689878125000003	2.2106228768382346E-4	2.0275253607536766E-4
169.0	1472.8645	5209.0	0.025556955	0.17401801	-9.806678235294117E-4	0.004163338823529411	1.0242819204152262E-5	5.849123594290653E-5
169.0	1479.9592	5225.0	0.010028999	0.33123598	-9.704972499999999E-4	0.009826123124999999	6.356608455882363E-7	3.5392401884191174E-4
169.0	1491.249	5242.0	0.015260205	0.5835436	3.07718E-4	0.014841624705882357	7.518913235294118E-5	2.950295047577858E-4
167.72153	1506.2278	5259.0	-0.028162763	0.8716985	-0.0025542922352941176	0.01695028823529412	-1.6835354325259514E-4	1.240390311418683E-4
164.793274	1522.0337	5275.0	-0.118172795	1.1099201	-0.005625626999999999	0.014888850000000002	-1.919584227941176E-4	-1.2883988970588227E-4
159.95637	1547.2036	5291.0	-0.25891522	1.4402406	-0.0087964015625	0.02064503125	-1.9817341015625006E-4	3.5976132812499994E-4
156.13088	1574.0367	5308.0	-0.35986036	1.7436428	-0.005937949411764705	0.017847188235294107	1.681442441608997E-4	-1.645790008650526E-4
150.41133000000002	1603.5037	5325.0	-0.4021738	1.9853903	-0.002489025882352943	0.014220441176470588	2.0287785467128013E-4	-2.133380622837364E-4
144.64884	1637.4849	5341.0	-0.40090406	2.2151382	7.93587500000012E-5	0.014359243750000014	1.6052403952205902E-4	8.675160845589107E-6
141.85281	1669.3247	5358.0	-0.30636853	2.2356849	0.005560913529411767	0.001208629411764688	3.224443987889274E-4	-7.735655493079604E-4
138.139263	1705.6074	5375.0	-0.21718408	2.2375057	0.005246144117647057	1.0710588235293857E-4	-1.8515847750865263E-5	-6.47955017301029E-5
138.631367	1737.6824	5391.0	-0.09665989	2.1896064	0.007532761875	-0.002993706249999978	1.4291360983455893E-4	-1.9380075827205728E-4
135.591953	1769.4685	5408.0	0.005644928	2.0348597	0.0060179304705882345	-0.00910274705882353	-8.910772967128033E-5	-3.593553416955031E-4
138.10393	1800.9353	5424.0	0.08840426	1.9043695	0.00517245825	-0.008155637500000007	-5.284201378676464E-5	5.919434742647023E-5
141.96474	1833.7002	5441.0	0.21270522	1.8807192	0.007311821176470589	-0.001391194117647066	1.2584487802768166E-4	3.9790843425605536E-4
148.246475	1861.3628	5458.0	0.3903288	1.8048393	0.01044844588235294	-0.004463523529411758	1.8450733564013828E-4	-1.8072525951557013E-4
155.069786	1889.5117	5474.0	0.51369816	1.696272	0.0077105850000000024	-0.006785456250000002	-1.7111630514705857E-4	-1.4512079503676526E-4
165.76672000000002	1912.9058	5491.0	0.6831328	1.4948946	0.009966743529411763	-0.011845729411764701	1.327152076124565E-4	-2.9766312716262937E-4
176.568726	1934.0764	5509.0	0.73049736	1.2370182	0.0026313644444444445	-0.014326466666666668	-4.075210602759621E-4	-1.3781873638344256E-4
193.38189	1951.3818	5524.0	0.94863546	0.99788624	0.01454254	-0.01594213066666667	7.940783703703704E-4	-1.077109333333334E-4
214.03227	1969.729	5540.0	1.2382265	0.8963652	0.018099439999999994	-0.006345065000000004	2.2230624999999967E-4	5.998166041666665E-4
236.58821	1984.3935999999999	5557.0	1.4806819	0.78181016	0.014262082352941182	-0.006738531764705879	-2.2572692041522425E-4	-2.314510380622796E-5
261.04850999999996	1994.4033	5574.0	1.6519755	0.6475646	0.010076094117647061	-0.007896797647058822	-2.4623460207612476E-4	-6.813328719723193E-5
282.80917	2004.567	5590.0	1.6773129	0.5023104	0.0015835874999999972	-0.0090783875	-5.307816636029415E-4	-7.384936580882363E-5
300.69995	2010.08	5607.0	1.3989844	0.28930336	-0.01637226470588235	-0.012529825882352944	-0.0010562266003460205	-2.03025787197232E-4
329.48334	2014.4589999999998	5623.0	1.3744621	0.123750284	-0.0015326437500000067	-0.010347067250000001	9.274763097426465E-4	1.364224145220589E-4
354.2962	2014.6080000000002	5640.0	1.4859421	-0.023760665	0.006557647058823531	-0.008677114647058823	4.7589945934256106E-4	9.823250605536344E-5
381.5	2009.0	5657.0	1.6582836	-0.2806522	0.010137735294117656	-0.015111266764705882	2.1059342560553676E-4	-3.7847953633217993E-4
416.9579	2011.6135	5673.0	1.9993609	-0.28862277	0.02131733125	-4.981606249999972E-4	6.987247472426466E-4	9.133191337316178E-4
442.37878	2007.0989	5690.0	1.9663553	-0.29774922	-0.0019415058823529458	-5.368500000000005E-4	-0.0013681668901384088	-2.2758455882354905E-6
468.17627	2009.4663	5707.0	1.7294673	-0.17092109	-0.013934588235294117	0.007460478235294117	-7.054754325259513E-4	4.704310726643598E-4
487.85492	2010.0	5723.0	1.4663278	0.018841226	-0.016446218750000005	0.01186014475	-1.56976907169118E-4	2.7497915716911763E-4
510.29196	2009.366	5739.0	1.1040698	0.11364755	-0.022641124999999998	0.00592539525	-3.8718164062499956E-4	-3.7092184374999996E-4
540.3140000000001	2014.5085	5756.0	1.2782375	0.175758	0.010245158823529407	0.003653555882352941	0.0019344872837370238	-1.336376098615917E-4
564.7467300000001	2017.3494	5773.0	1.6087825	0.27303836	0.01944382352941177	0.005722374117647058	5.410979238754331E-4	1.2169519031141864E-4
585.6449299999999	2018.0	5789.0	1.5543746	0.17618485	-0.003400493749999997	-0.0060533443749999985	-0.0014277698299632355	-7.35982405790441E-4
607.1871	2018.0	5806.0	1.3619552	0.09812577	-0.011318788235294126	-0.004591710588235294	-4.657820285467135E-4	8.59784580449826E-5
622.60516	2018.0	5823.0	0.99931055	-0.021785473	-0.02133203823529411	-0.007053602529411764	-5.890147058823521E-4	-1.448171730103806E-4
637.32874	2018.0	5839.0	0.7582967	-0.11413123	-0.015063365624999998	-0.0057716098125	3.917920381433821E-4	8.012454480698527E-5
651.9098	2018.0	5855.0	0.72216094	-0.049704887	-0.0022584850000000045	0.0040266464375	8.003050390624996E-4	6.12391015625E-4
666.5819	2018.0	5872.0	0.7138213	-0.0060204375	-4.905670588235283E-4	0.0025696735	1.0399517301038095E-4	-8.570429044117646E-5
676.2646	2018.0	5889.0	0.6642865	-1.2825131E-4	-0.0029138117647058816	3.465991876470588E-4	-1.4254380622837372E-4	-1.3076907719723182E-4
682.47	2018.0	5906.0	0.48497096	2.2073954E-4	-0.010547972941176471	2.0528873529411766E-5	-4.4906830449826997E-4	-1.918060671280277E-5
684.5	2018.0	5922.0	0.16203392	-4.3110602E-5	-0.020183565	-1.6490633875E-5	-6.022245036764706E-4	-2.3137192127757354E-6
