# Supplementary material for: Finger drawing on smartphone screens enables early Parkinson’s disease detection through hybrid 1D-CNN and BiGRU deep learning architecture
Source: PLoS One. 2025 Jul 14;20(7):e0327733. doi: 10.1371/journal.pone.0327733 (PMC12258557; doi:10.1371/journal.pone.0327733)
Supplement: S2 File — (ZIP) [file pone.0327733.s002.zip › Dataset/Wavy/patient/006_PD_WAVE_R.txt]

549.5366	127.0	0.0	0.0	0.0	0.0	0.0	0.0	0.0
553.39014	129.19507	17.0	0.2671214	0.17602599	0.015713023529411764	0.01035447	9.242955017301038E-4	6.090864705882353E-4
561.4744	132.23721	34.0	0.5066199	0.23375504	0.01408814705882353	0.0033958264705882357	-9.558096885813142E-5	-4.09331972318339E-4
574.32764	136.09363	51.0	0.79400736	0.28903306	0.016905144705882356	0.003251648235294118	1.6570574394463686E-4	-8.481072664359856E-6
587.155	142.07751	67.0	0.945638	0.37781912	0.009476914999999995	0.00554912875	-4.6426435661764756E-4	1.4359253216911761E-4
598.65894	147.82947	83.0	0.98936707	0.43349382	0.0027330668750000023	0.003479668749999998	-4.214905078124996E-4	-1.2934125000000013E-4
608.6004	153.76022	100.0	0.8501374	0.44132975	-0.008189980588235293	4.6093705882353217E-4	-6.425322037197233E-4	-1.7757245242214505E-4
619.04205	158.6807	117.0	0.6358231	0.4012338	-0.012606723529411768	-0.00235858529411765	-2.5980840830449855E-4	-1.6585425605536365E-4
634.35443	164.38293	133.0	0.66083	0.33992276	0.0015629312500000034	-0.003831939999999999	8.856034237132357E-4	-9.208466911764682E-5
651.02625	168.50656	150.0	0.91319394	0.28049657	0.01484493764705882	-0.003495658235294117	7.812944939446363E-4	1.978128027681658E-5
665.31116	173.43707	167.0	1.0639576	0.26159832	0.008868450588235292	-0.0011116617647058827	-3.5155806228373695E-4	1.4023508650519025E-4
677.8551	177.92755	183.0	1.0071812	0.24674329	-0.003548524999999997	-9.284393749999995E-4	-7.760609742647056E-4	1.1451399356617704E-5
688.32074	182.1069	200.0	0.7645635	0.25409436	-0.014271629411764708	4.324158823529421E-4	-6.307708477508654E-4	8.005030925605538E-5
699.98804	185.996	216.0	0.571757	0.23504646	-0.01205040625	-0.0011904937500000004	1.388264476102943E-4	-1.014318520220589E-4
714.37103	191.26413	233.0	0.63046443	0.26118252	0.003453378235294118	0.0015374152941176448	9.119873226643598E-4	1.6046523788927324E-4
728.8728	199.6416	249.0	0.821332	0.37552524	0.011929223125	0.0071464200000000005	5.297403056066176E-4	3.5056279411764725E-4
737.14465	204.85852	266.0	0.78628504	0.4390002	-0.002061585882352939	0.00373382117647059	-8.229887651384081E-4	-2.007411072664359E-4
745.9767	211.9767	282.0	0.6103127	0.4677778	-0.010998271249999997	0.001798600000000001	-5.585428354779411E-4	-1.2095132352941181E-4
755.89764	217.53857	299.0	0.45426568	0.41723263	-0.009179236470588237	-0.002973245294117649	1.0700204584775057E-4	-2.806967820069206E-4
767.6864	223.34320000000002	316.0	0.48779953	0.34634307	0.0019725794117647043	-0.0041699741176470595	6.55989169550173E-4	-7.039581314878887E-5
781.4276	230.18329999999997	332.0	0.7175486	0.36057967	0.014359316875	8.897875000000027E-4	7.74171091452206E-4	3.162351011029414E-4
793.0817	237.04083000000003	349.0	0.8451514	0.40538308	0.00750604705882353	0.002635494705882352	-4.0313351859861584E-4	1.0268865916954996E-4
803.9589	243.97534000000002	365.0	0.8080694	0.4230506	-0.0023176249999999968	0.0011042199999999995	-6.139795036764705E-4	-9.570466911764704E-5
816.02893	251.44513	382.0	0.70692265	0.4539059	-0.005949808823529416	0.001815017647058822	-2.1365787197231875E-4	4.1811626297577795E-5
829.8714	259.43573	399.0	0.7074499	0.47103447	3.1014705882351714E-5	0.0010075629411764712	3.518131487889275E-4	-4.7497335640138285E-5
844.3989	268.99933	415.0	0.8251665	0.5307283	0.007357287500000004	0.0037308643750000037	4.5789204963235324E-4	1.702063396139708E-4
859.99274	277.74548	432.0	0.9727945	0.58215284	0.008683999999999999	0.0030249729411764683	7.80419117647056E-5	-4.15230255190315E-5
872.5382	286.5382	448.0	0.9764412	0.5880617	2.2791875000000017E-4	3.69303750000001E-4	-5.285050781249999E-4	-1.659793244485292E-4
882.1937	294.555	465.0	0.7711497	0.5497896	-0.012075970588235292	-0.0022513000000000017	-7.237581963667819E-4	-1.5415316176470604E-4
893.963	301.2646	482.0	0.58826035	0.45553845	-0.010758197058823533	-0.005544185294117647	7.751608996539757E-5	-1.9369913494809678E-4
909.0	309.0	498.0	0.64128894	0.40378973	0.0033142868750000026	-0.003234294999999998	8.79530245863971E-4	1.4436814338235305E-4
922.3946	313.45483	515.0	0.7824881	0.32190284	0.00830583294117647	-0.004816875882352941	2.936203568339098E-4	-9.309299307958486E-5
929.5266	318.14496	531.0	0.75058234	0.24736781	-0.0019941100000000003	-0.004658439375000002	-6.437464338235293E-4	9.902281709558676E-6
937.24756	321.83173	548.0	0.5421658	0.19806005	-0.012259796470588235	-0.0029004564705882355	-6.03863910034602E-4	1.0341075908304508E-4
942.7775	326.77753	565.0	0.266999	0.1995944	-0.01618628235294118	9.025588235294221E-5	-2.3096975778546733E-4	1.7592425605536337E-4
947.5173	330.51727	582.0	0.13959706	0.21973677	-0.007494231764705882	0.0011848452941176466	5.112970934256058E-4	6.438761245674731E-5
951.3486	333.17432	598.0	0.14966069	0.19872038	6.289768750000011E-4	-0.0013135243749999997	5.077005399816176E-4	-1.5614810431985288E-4
954.0829	337.1657	615.0	0.1291439	0.18891484	-0.0012068700000000005	-5.767964705882353E-4	-1.0799099264705893E-4	4.33369355536332E-5
957.0806	341.16132	631.0	0.10577265	0.19889414	-0.0014607031250000006	6.237062499999998E-4	-1.5864570312500007E-5	7.50314200367647E-5
958.97266	342.97266	648.0	0.0845533	0.16737553	-0.0012481970588235293	-0.0018540358823529413	1.2500356833910077E-5	-1.4574953719723182E-4
960.92737	346.85474	664.0	0.074527845	0.17748065	-6.265909375000002E-4	6.315699999999997E-4	3.885038258272057E-5	1.553503676470588E-4
962.86414	350.72827	681.0	0.0755818	0.20029692	6.199735294117701E-5	0.0013421335294117648	4.050519355536336E-5	4.17978546712803E-5
964.0	354.65826	697.0	0.07816295	0.22624604	1.613218749999994E-4	0.0016218200000000012	6.207782628676399E-6	1.748040441176478E-5
966.7502	359.2506	714.0	0.09843703	0.27600637	0.0011925929411764707	0.002927078235294117	6.06630038927336E-5	7.677989619377153E-5
968.0	365.10516	730.0	0.113727696	0.33794403	9.556666250000005E-4	0.0038711037500000003	-1.4807894761029384E-5	5.90015946691177E-5
969.0	370.8872	747.0	0.0859772	0.36983597	-0.0016323821176470587	0.0018759964705882357	-1.5223816133217994E-4	-1.1735925173010382E-4
968.428	376.71606	764.0	0.021164468	0.4030728	-0.003812513647058824	0.0019551076470588234	-1.2824303114186854E-4	4.653598615916923E-6
966.5	381.0	780.0	-0.092254706	0.3653015	-0.007088698375000001	-0.0023607062500000005	-2.0476154549632354E-4	-2.697383685661765E-4
964.55646	387.33057	797.0	-0.1895497	0.3289805	-0.00572323494117647	-0.0021365294117647055	8.032137846020769E-5	1.3186872837370291E-5
960.15814	394.68372	813.0	-0.26183692	0.3613837	-0.004517951249999999	0.002025199999999998	7.533023069852942E-5	2.6010808823529396E-4
956.3126	402.37482	830.0	-0.31064734	0.4496064	-0.0028712011764705893	0.0051895705882352965	9.686765138408292E-5	1.8613944636678228E-4
950.1665	412.66693	846.0	-0.3647628	0.57704467	-0.0033822162500000003	0.007964891875000001	-3.1938442095588184E-5	1.7345758042279405E-4
945.3254	422.1244	863.0	-0.3808843	0.6665899	-9.483235294117653E-4	0.005267366470588231	1.4317016003460205E-4	-1.5867796496539828E-4
938.42755	432.7155	880.0	-0.41263393	0.69895154	-0.0018676252941176455	0.0019036258823529459	-5.407657439446354E-5	-1.97867093425605E-4
930.57733	440.42267	896.0	-0.47043222	0.6181738	-0.003612393125000002	-0.005048608750000003	-1.0904798943014727E-4	-4.345146645220593E-4
922.67474	448.2602	913.0	-0.51702017	0.502554	-0.002740467647058823	-0.006801164705882356	5.128973399653993E-5	-1.0309152681660903E-4
912.1447	454.88422	930.0	-0.6129008	0.37892905	-0.005640037058823531	-0.0072720558823529385	-1.7056290657439457E-4	-2.769948096885778E-5
901.5124	461.5901	947.0	-0.7010331	0.33111802	-0.005184252941176467	-0.0028124135294117633	2.6810830449827285E-5	2.6233190311418677E-4
893.6051	467.54614000000004	963.0	-0.66390276	0.3301946	0.0023206462499999955	-5.771375000000051E-5	4.690561994485289E-4	1.7216873621323517E-4
885.8342	473.37429999999995	980.0	-0.5518296	0.3344887	0.006592538823529412	2.5259411764706014E-4	2.512877984429069E-4	1.825340397923886E-5
878.0206	479.23456	996.0	-0.4294916	0.3238487	0.007646125000000004	-6.650000000000024E-4	6.584913602941195E-5	-5.734963235294141E-5
867.7204	484.42650000000003	1013.0	-0.44446585	0.3172522	-8.808382352941189E-4	-3.880294117647062E-4	-5.015860726643601E-4	1.629238754325272E-5
856.0268	489.98659999999995	1029.0	-0.6005594	0.3021146	-0.009755846874999998	-9.460999999999983E-4	-5.546880399816174E-4	-3.487941176470576E-5
842.8205	494.19415000000004	1045.0	-0.79854196	0.28655514	-0.012373910000000002	-9.724662500000016E-4	-1.6362894531250023E-4	-1.6478906250002017E-6
829.5	499.5	1062.0	-0.9080404	0.2676062	-0.006441084705882351	-0.001114643529411763	3.489897231833912E-4	-8.363369377162433E-6
818.1076	504.4462	1079.0	-0.86869997	0.2698609	0.0023141429411764696	1.326294117647058E-4	5.1501339100346E-4	7.336899653979229E-5
805.2252	509.1892	1095.0	-0.78332293	0.2836423	0.005336065000000001	8.613375E-4	1.888701286764707E-4	4.5544255514705886E-5
791.3989	512.65027	1112.0	-0.77561766	0.2605412	4.5325117647058744E-4	-0.00135888823529412	-2.8722434256055375E-4	-1.3060151384083058E-4
775.2056	517.621	1129.0	-0.8762447	0.27083424	-0.005919237647058824	6.054729411764724E-4	-3.748522837370242E-4	1.1555065743944661E-4
759.0202	522.74243	1146.0	-1.0253233	0.2663628	-0.008769329411764703	-2.630258823529408E-4	-1.6765245674740467E-4	-5.108816608996548E-5
748.0827	525.1835	1162.0	-0.95397985	0.2341819	0.0044589656249999984	-0.0020113062500000008	8.267684397977939E-4	-1.0926752297794125E-4
736.32056	526.0	1178.0	-0.7569408	0.124876484	0.012314940625	-0.0068315885	4.909984375000001E-4	-3.0126764062499996E-4
721.524	528.0595	1195.0	-0.6942985	0.04219159	0.003684841176470584	-0.004863817294117646	-5.076529087370245E-4	1.1575124740484434E-4
707.1457	531.9584	1212.0	-0.7462428	0.053052638	-0.003055547058823526	6.388851764705881E-4	-3.9649342560553594E-4	3.236883806228373E-4
694.197	535.9343	1228.0	-0.8639207	0.17341544	-0.00735486875	0.007522675125	-2.687076056985296E-4	4.302368717830883E-4
683.57446	539.7702	1245.0	-0.8198028	0.29270372	0.0025951705882352903	0.007016957647058823	5.852964316608995E-4	-2.9748086937716307E-5
674.7411	544.44415	1261.0	-0.5923792	0.31874081	0.014213975000000004	0.001627318124999999	7.261752757352945E-4	-3.368524701286765E-4
661.6635	551.04944	1278.0	-0.51500195	0.34690568	0.004551602941176468	0.0016567570588235298	-5.683748269896198E-4	1.7317019896194574E-6
643.8263	560.58685	1294.0	-0.7609863	0.4880817	-0.015374021874999998	0.00882350125	-0.0012453515510110291	4.4792151194852946E-4
625.1685	569.7326	1311.0	-1.0925469	0.63931084	-0.019503564705882357	0.008895831764705885	-2.4291428416955055E-4	4.254736159169675E-6
609.51373	575.82874	1328.0	-1.2618959	0.62672764	-0.00996170588235294	-7.401882352941186E-4	5.612858131487892E-4	-5.668247058823532E-4
591.6555	580.60333	1344.0	-1.2243103	0.4401481	0.0023491000000000067	-0.011661221250000003	7.694253676470592E-4	-6.825645634191178E-4
570.642	584.9742	1361.0	-1.1703863	0.23667721	0.0031719999999999917	-0.011968875882352941	4.840588235294029E-5	-1.8097331314878727E-5
548.322	589.8505	1378.0	-1.2814457	0.15496257	-0.00653290588235293	-0.004806743529411765	-5.708768166089954E-4	4.2130190311418685E-4
533.78656	594.7141	1394.0	-1.22762	0.20687452	0.0033641062499999985	0.0032444968750000008	6.18563258272058E-4	5.032025252757354E-4
511.86185	597.4828	1411.0	-1.2125899	0.20959869	8.841235294117609E-4	1.6024529411764695E-4	-1.4588133650519046E-4	-1.8142656358131494E-4
491.4459	602.76624	1427.0	-1.1993695	0.2254392	8.262750000000013E-4	9.900318750000001E-4	-3.6155330882349713E-6	5.1861661305147074E-5
476.0174	606.28076	1444.0	-1.1096733	0.22832945	0.005276247058823523	1.7001470588235193E-4	2.617630622837366E-4	-4.823630406574401E-5
459.5418	613.6481	1461.0	-1.014796	0.32273737	0.005581017647058826	0.005553407058823532	1.792768166090021E-5	3.166701384083047E-4
442.4798	622.289	1477.0	-0.93090725	0.48561475	0.005243046875000004	0.010179836249999998	-2.1123173253676387E-5	2.891518244485291E-4
425.8036	629.07367	1494.0	-0.88968843	0.5529911	0.0024246364705882346	0.003963314705882352	-1.657888473183394E-4	-3.656777378892733E-4
414.36197	636.75867	1510.0	-0.86658704	0.55369514	0.001443836875	4.4002500000001055E-5	-6.129997472426466E-5	-2.449570128676469E-4
404.93442	642.43933	1527.0	-0.6782731	0.463916	0.011077290588235296	-0.00528112588235294	5.666737478373703E-4	-3.1324284602076124E-4
394.01505	646.6617	1544.0	-0.45740944	0.29421285	0.012991979999999998	-0.009982538235294117	1.1262878892733547E-4	-2.7655366782006923E-4
380.5882	651.60297	1560.0	-0.4989183	0.21865116	-0.002594303749999999	-0.004722605625000001	-9.741427343749998E-4	3.2874578814338223E-4
365.11682	657.2062	1577.0	-0.7718272	0.23181696	-0.016053464705882356	7.744588235294105E-4	-7.91715350346021E-4	3.233567322664359E-4
351.95703	662.0215	1593.0	-0.95762026	0.25343192	-0.011612066249999997	0.0013509349999999993	2.775874034926474E-4	3.60297610294118E-5
341.925	665.615	1610.0	-0.874518	0.28041938	0.004888368235294116	0.0015874976470588247	9.706137932525948E-4	1.391544982698973E-5
332.15558	669.13776	1627.0	-0.64051354	0.2262011	0.013764968235294116	-0.0031893105882352946	5.221529411764706E-4	-2.8098871972318353E-4
318.0	673.0	1643.0	-0.57217216	0.17972112	0.0042713362500000004	-0.0029049987499999985	-5.933519990808823E-4	1.7769489889706003E-5
302.46606	680.76697	1660.0	-0.7545728	0.28441423	-0.010729449411764706	0.006158418235294116	-8.823991565743945E-4	5.331421756055362E-4
289.68454	689.92957	1677.0	-0.9314145	0.4815277	-0.01040245294117647	0.01159491	1.9235086505190372E-5	3.1979363321799314E-4
279.4509	695.92944	1693.0	-0.8638646	0.5692008	0.004221868750000003	0.005479568749999997	9.140201056985296E-4	-3.822088281250002E-4
270.94604	702.79047	1709.0	-0.6086987	0.52546275	0.015947868749999997	-0.0027336281249999983	7.328749999999996E-4	-5.133248046874997E-4
260.93658	708.63806	1726.0	-0.42486173	0.40395752	0.010813939411764709	-0.007147366470588233	-3.019958434256052E-4	-2.596316673875432E-4
250.16257	714.50244	1742.0	-0.47590628	0.30965334	-0.0031902843750000014	-0.005894011250000001	-8.752639866727944E-4	7.83347012867645E-5
237.45848	720.27075	1759.0	-0.658833	0.2991732	-0.010760395294117646	-6.164788235294133E-4	-4.453006423010379E-4	3.1044308391003456E-4
222.6577	725.0978	1776.0	-0.8549431	0.3085874	-0.011535888235294115	5.537764705882376E-4	-4.561723183390995E-5	6.8838546712803E-5
213.23636	729.9054	1792.0	-0.8507432	0.28443694	2.624937499999952E-4	-0.001509403749999999	7.373988740808819E-4	-1.2894876378676478E-4
205.18968	731.93677	1809.0	-0.65836895	0.19759089	0.011316132352941181	-0.005108591176470591	6.502140354671286E-4	-2.1171690743944656E-4
198.56099	734.0	1825.0	-0.40691683	0.09874856	0.015715757499999997	-0.0061776456249999995	2.7497657169117597E-4	-6.681590303308805E-5
191.82593	735.79346	1842.0	-0.23500668	0.027454903	0.010112361764705882	-0.0041937445294117645	-3.2961151384083024E-4	1.1670006444636676E-4
184.08289	737.0	1859.0	-0.27584228	0.017265175	-0.0024020941176470588	-5.993957647058822E-4	-7.361444636678201E-4	2.114322802768166E-4
176.24927	739.37537	1875.0	-0.40063184	0.03866279	-0.007799347500000001	0.0013373509375000001	-3.373283363970589E-4	1.2104666888786765E-4
169.09317	741.6356	1892.0	-0.47028363	0.11562122	-0.004097164117647058	0.004526966470588235	2.177754930795849E-4	1.8762444312283736E-4
161.60397	744.599	1909.0	-0.47219667	0.1649374	-1.12531764705881E-4	0.0029009517647058834	2.3439013840830455E-4	-9.564792387543247E-5
155.52562	747.9829	1925.0	-0.4173411	0.20703478	0.003428473124999998	0.0026310862499999994	2.2131280560661742E-4	-1.686659466911775E-5
150.09955	752.3507	1942.0	-0.34468374	0.25647223	0.004273962352941176	0.002908085294117648	4.9734660467128154E-5	1.6294061418685222E-5
146.23068	756.7693	1958.0	-0.2525684	0.29189464	0.005757208749999999	0.0022139006249999975	9.270289981617644E-5	-4.3386541819853165E-5
142.506	760.74097	1975.0	-0.1792536	0.2955694	0.004312635294117648	2.1616235294117642E-4	-8.497490916955007E-5	-1.1751401600346006E-4
140.68814	764.62366	1992.0	-0.093674995	0.27176127	0.005034035588235295	-0.0014004782352941166	4.243531141868509E-5	-9.509650519031136E-5
140.0	769.5148	2008.0	-0.029637191	0.27362072	0.00400236275	1.1621562499999905E-4	-6.447955238970591E-5	9.479336626838223E-5
140.0	773.2073	2025.0	0.044876482	0.25490534	0.004383157235294118	-0.0011009047058823532	2.2399675605536332E-5	-7.159531358131484E-5
140.0	778.2261	2042.0	0.080190316	0.27893102	0.0020772843529411763	0.0014132752941176468	-1.3563958131487892E-4	1.4789294117647058E-4
140.0	782.0747	2058.0	0.07120977	0.25767982	-5.612841249999995E-4	-0.0013281999999999981	-1.6491052987132349E-4	-1.713422058823528E-4
140.0	786.99036	2075.0	0.038617793	0.26874334	-0.0019171751176470593	6.507952941176467E-4	-7.975829368512116E-5	1.1641148788927323E-4
141.0	792.652	2091.0	0.035238113	0.3040238	-2.1122999999999975E-4	0.002205028750000001	1.0662156985294122E-4	9.713959099264713E-5
142.0	797.6511	2108.0	0.06426794	0.3282224	0.001707636882352941	0.0014234470588235302	1.1287452249134945E-4	-4.597539359861592E-5
143.0	803.4292	2124.0	0.0864308	0.35109264	0.0013851787500000004	0.0014293899999999991	-2.0153633272058783E-5	3.7143382352930574E-7
144.0	811.125	2141.0	0.08623248	0.41046625	-1.1665882352941284E-5	0.003492565294117645	-8.216733131487892E-5	1.2136325259515564E-4
145.71054	818.55273	2157.0	0.08465375	0.4600924	-9.867062500000003E-5	0.0031016343750000022	-5.437796415441171E-6	-2.4433182444852684E-5
148.3252	828.313	2174.0	0.113093846	0.561026	0.0016729468235294116	0.005937270588235295	1.0421279108996538E-4	1.6680213019031135E-4
152.83461	839.6692	2191.0	0.21094435	0.68545383	0.005755912	0.00731928411764706	2.4017442214532877E-4	8.12949134948097E-5
161.15211	850.1521	2207.0	0.39326867	0.7436641	0.011395269999999999	0.0036381418750000005	3.524598749999999E-4	-2.3007139016544123E-4
173.23547	861.7733	2224.0	0.6733633	0.7623797	0.016476154705882352	0.0011009176470588202	2.988755709342561E-4	-1.4924848399654E-4
186.68237	873.2992	2241.0	0.9245939	0.75619954	0.014778270588235292	-3.6353882352941117E-4	-9.987553633218004E-5	-8.614449826989596E-5
200.51425	887.5143	2257.0	1.0484741	0.7909143	0.0077425125	0.0021696724999999972	-4.3973488051470575E-4	1.5832570772058804E-4
213.73589	902.73584	2274.0	1.0044214	0.90201324	-0.0025913352941176436	0.006535231764705888	-6.078733996539791E-4	2.567976038062289E-4
229.90504	916.4817	2291.0	0.9650574	0.9549665	-0.0023155294117647098	0.0031148976470588238	1.622387543252552E-5	-2.0119612456747437E-4
246.9101	927.6067	2307.0	1.0218776	0.8445629	0.003551262500000006	-0.006900225000000003	3.666744944852947E-4	-6.259451654411766E-4
261.61136	937.43665	2323.0	1.0358285	0.65524757	8.719312499999993E-4	-0.011832208125	-1.6745820312500043E-4	-3.0824894531249983E-4
275.50626	944.2169	2340.0	0.95095253	0.42164233	-0.00499270411764706	-0.013741484705882353	-3.449785510380623E-4	-1.1231038711072661E-4
290.86987	949.9512	2357.0	0.8704994	0.2589116	-0.004732537058823529	-0.00957239588235294	1.5303944636678323E-5	2.4524051903114194E-4
305.74707	954.90515	2373.0	0.8242081	0.1700086	-0.002893206250000002	-0.005556437500000001	1.1495817555147041E-4	2.509973988970587E-4
320.50867	960.4408	2390.0	0.8792131	0.18053794	0.003235588235294116	6.193729411764705E-4	3.605173226643599E-4	3.632829671280277E-4
332.12878	967.303	2406.0	0.85143566	0.2714136	-0.0017360899999999957	0.005679728749999998	-3.10729889705882E-4	3.162722380514705E-4
344.40033	976.08594	2423.0	0.71487087	0.4476174	-0.00803322294117647	0.010364929411764708	-3.7041958477508673E-4	2.7560003892733583E-4
358.85486	984.9274	2439.0	0.69163495	0.5763191	-0.0014522450000000048	0.008043856249999998	4.1131112132352906E-4	-1.4506707261029432E-4
377.0624	994.3679999999999	2456.0	0.87003404	0.63579124	0.010494064117647058	0.0034983611764705888	7.027240657439449E-4	-2.673820631487888E-4
392.91394	1003.0712000000001	2473.0	1.0594423	0.6226293	0.011141662352941176	-7.742317647058781E-4	3.80940138408305E-5	-2.513289965397922E-4
406.9583	1010.2618	2489.0	1.0880318	0.53053653	0.0017868437500000028	-0.005755798125000003	-5.846761626838233E-4	-3.113478975183828E-4
422.56192	1017.0274999999999	2507.0	0.9593669	0.42400163	-0.007148049999999999	-0.005918605555555555	-4.963829861111112E-4	-9.044857253086234E-6
440.01782	1024.7856	2523.0	0.92698556	0.38451687	-0.0020238337500000023	-0.0024677975000000005	3.202635156249998E-4	2.1567550347222216E-4
460.0627	1031.4773	2540.0	1.0586375	0.36852393	0.0077442317647058775	-9.407611764705889E-4	5.745920891003459E-4	8.982566608996539E-5
475.6119	1042.6324	2556.0	1.1585236	0.51662856	0.0062428812500000125	0.009256539375000001	-9.383440716911656E-5	6.373312844669118E-4
494.47726	1051.9908	2573.0	1.1654168	0.63887954	4.054823529411725E-4	0.007191234117647059	-3.4337640570934356E-4	-1.2148854455017305E-4
518.09515	1063.967	2589.0	1.2557906	0.72279173	0.005648362500000004	0.005244511874999996	3.2768000919117696E-4	-1.2167014016544142E-4
536.5333	1073.6815	2606.0	1.2898614	0.7182537	0.002004164705882344	-2.6694294117646884E-4	-2.1436457612456823E-4	-3.2420322448096855E-4
555.76843	1081.2794	2622.0	1.2588042	0.5777395	-0.0019410750000000004	-0.008782137500000002	-2.4657748161764653E-4	-5.321996599264708E-4
579.88635	1089.9563	2639.0	1.3322668	0.46568242	0.004321329411764709	-0.0065915929411764695	3.683767301038064E-4	1.2885556228373722E-4
603.8014	1097.9205	2656.0	1.4128987	0.42430228	0.004743052941176469	-0.0024341258823529417	2.4807266435985923E-5	2.445568858131487E-4
624.15594	1107.6163	2672.0	1.4274205	0.45518318	9.076125000000018E-4	0.0019300562500000028	-2.3971502757352923E-4	2.72761383272059E-4
648.9183	1115.4053	2689.0	1.4544537	0.53061086	0.0015901882352941164	0.0044369223529411765	4.015151384083027E-5	1.4746271193771612E-4
671.7157	1122.0863	2705.0	1.4212037	0.47873902	-0.002078125	-0.00324199	-2.2926957720588228E-4	-4.7993202205882354E-4
695.0339	1128.2584	2722.0	1.393003	0.38220972	-0.001658864705882351	-0.0056781941176470615	2.4662370242214656E-5	-1.433061245674742E-4
720.41125	1132.4019	2738.0	1.4861968	0.27558225	0.0058246125000000065	-0.006664216875	4.6771732536764736E-4	-6.162642233455866E-5
739.63025	1137.2512	2755.0	1.4155993	0.19805059	-0.004152794117647064	-0.00456068588235294	-5.869062716262983E-4	1.2373711721453296E-4
760.6361	1139.553	2771.0	1.2211041	0.15349627	-0.012155949999999999	-0.0027846450000000005	-5.001972426470584E-4	1.1100255514705871E-4
781.98285	1142.4983	2788.0	1.2009993	0.10652671	-0.0011826352941176426	-0.002762915294117647	6.45489100346021E-4	1.2782179930796305E-6
799.2086	1145.9167	2804.0	1.0917734	0.11240944	-0.006826618750000013	3.6767062500000017E-4	-3.5274896599264813E-4	1.9566161994485294E-4
813.8707	1148.3589	2822.0	0.9366888	0.1392558	-0.008615811111111106	0.0014914644444444453	-9.939957561728293E-5	6.243298996913584E-5
830.9655	1150.3295	2838.0	0.8771543	0.12751988	-0.003720906249999996	-7.334950000000007E-4	3.0593155381944436E-4	-1.3905996527777787E-4
848.3627	1152.2626	2855.0	0.8575722	0.11817689	-0.0011518882352941203	-5.495876470588232E-4	1.5111870674740444E-4	1.0818079584775145E-5
863.8038	1154.2577	2871.0	0.9367279	0.08443013	0.004947231249999996	-0.0021091725	3.811949678308823E-4	-9.747405330882355E-5
874.8246	1157.1649	2888.0	0.8613587	0.11880137	-0.004433482352941172	0.0020218376470588235	-5.518066825259511E-4	2.4300059688581315E-4
885.58246	1162.2913	2904.0	0.6415777	0.22909436	-0.0137363125	0.006893311875	-5.814268841911768E-4	3.044671392463235E-4
896.20795	1167.1248	2921.0	0.49230036	0.31863672	-0.008781020000000002	0.005267197647058823	2.9148779411764696E-4	-9.565377811418688E-5
906.9038	1171.9615	2937.0	0.48362654	0.37754485	-5.421137499999999E-4	0.003681758125	5.149316406250001E-4	-9.90899701286764E-5
917.44666	1178.7234	2954.0	0.5638481	0.41368577	0.004718915294117645	0.0021259364705882365	3.0947229671280264E-4	-9.151892084775081E-5
927.1612	1185.329	2971.0	0.6120261	0.42784673	0.002834000000000003	8.329976470588235E-4	-1.1087737024221422E-4	-7.605522491349488E-5
934.4207	1193.2277	2987.0	0.52596974	0.46722963	-0.005378522500000003	0.00246143125	-5.132826562500004E-4	1.0177710018382353E-4
938.77527	1200.1011	3004.0	0.35486057	0.49089417	-0.010065245294117646	0.001392031764705883	-2.756895761245672E-4	-6.290585207612452E-5
941.7101	1205.1301	3021.0	0.15147924	0.4300791	-0.011963607647058824	-0.003577357058823531	-1.1166837370242228E-4	-2.9231698961937726E-4
943.6587	1209.3174	3037.0	-0.0089960415	0.30150798	-0.010029705093749999	-0.008035694999999999	1.2086890958180158E-4	-2.7864612132352925E-4
945.0	1212.5825	3054.0	-0.05523291	0.1846178	-0.002719815794117647	-0.006875892941176472	4.299934882136678E-4	6.822365051903102E-5
945.5379	1215.538	3071.0	-0.053740222	0.104831435	8.780517647058858E-5	-0.004693315588235294	1.6515417474048444E-4	1.2838690311418692E-4
946.0	1218.4653	3087.0	-0.029791526	0.10273644	0.0014967935	-1.3093718750000014E-4	8.80617702205882E-5	2.8514865004595585E-4
946.0	1221.8256	3104.0	-0.034927752	0.13683663	-3.0213094117647064E-4	0.002005893529411764	-1.058190847750865E-4	1.2569592452422142E-4
944.64105	1225.7179	3120.0	-0.06407698	0.19334444	-0.0018218267500000004	0.003531738125000001	-9.498098805147061E-5	9.536528722426483E-5
943.69446	1230.6111	3137.0	-0.0897451	0.2745703	-0.0015098894117647052	0.004777991764705882	1.8349255190311482E-5	7.330903762975767E-5
942.7515	1237.9939	3154.0	-0.103322655	0.38134095	-7.986797058823533E-4	0.006280626470588237	4.183586505190305E-5	8.839027681660913E-5
941.81744	1244.5476	3170.0	-0.091157034	0.46532273	7.603513125000001E-4	0.00524886125	9.743943864889709E-5	-6.448532628676478E-5
939.9043	1252.3827	3187.0	-0.10244773	0.51294416	-6.641585882352943E-4	0.002801260588235292	-8.379470004325262E-5	-1.439765095155711E-4
937.9745	1261.1019	3203.0	-0.12043474	0.55571926	-0.0011241881249999999	0.002673443750000004	-2.8751846047794096E-5	-7.988552389705489E-6
935.9758	1269.0967	3220.0	-0.14318796	0.5456976	-0.0013384247058823532	-5.895094117647085E-4	-1.2602151816609018E-5	-1.9193842128027721E-4
933.1305	1275.8042	3237.0	-0.16088814	0.49395266	-0.00104118705882353	-0.003043820000000001	1.7484567474048418E-5	-1.4437121107266425E-4
930.2166	1280.7833	3253.0	-0.18018723	0.390958	-0.0012061931249999994	-0.0064371662499999975	-1.0312879136029334E-5	-2.120841406249998E-4
925.5975	1285.6017	3269.0	-0.23789272	0.25824416	-0.003606593125	-0.008294615000000002	-1.5002500000000003E-4	-1.1609054687500026E-4
920.74207	1291.2579	3286.0	-0.31360605	0.21847787	-0.004453725294117648	-0.002339193529411765	-4.983130406574402E-5	3.5031891003460216E-4
915.1374	1297.8627	3302.0	-0.3647969	0.27395302	-0.003199428124999997	0.003467196875	7.839357306985319E-5	3.628994002757353E-4
908.9905	1305.3492	3319.0	-0.41163492	0.39207196	-0.0027551776470588255	0.006948172941176471	2.6132381055363038E-5	2.0476329801038065E-4
901.5741	1312.4259	3336.0	-0.45451874	0.48627827	-0.0025225776470588213	0.005541547647058824	1.368235294117672E-5	-8.274266435986157E-5
895.4578	1320.0563	3352.0	-0.45811966	0.5072709	-2.2505750000000047E-4	0.0013120393749999973	1.435950091911763E-4	-2.6434426700367667E-4
888.5587	1326.9218	3369.0	-0.44896162	0.47232813	5.387082352941164E-4	-0.002055457058823527	4.492739619377158E-5	-1.9808802551903084E-4
881.33435	1334.6656	3386.0	-0.43143737	0.45103317	0.0010308382352941187	-0.0012526447058823548	2.89488235294119E-5	4.7224256055363064E-5
874.4983	1342.5017	3403.0	-0.42132583	0.4583998	5.947964705882338E-4	4.3333117647059065E-4	-2.5649515570934403E-5	9.917505190311444E-5
865.62897	1348.0283	3419.0	-0.4789541	0.41987765	-0.003601766874999999	-0.002407634375000002	-2.6228520909926456E-4	-1.7756034696691204E-4
850.0158	1355.9921	3436.0	-0.7292022	0.4138174	-0.014720476470588236	-3.5648529411764644E-4	-6.540417409169551E-4	1.2065582828719738E-4
835.2709	1366.0807	3452.0	-0.9565714	0.501509	-0.014210574999999996	0.005480724999999999	3.186884191176502E-5	3.648256433823528E-4
820.1415	1377.6439	3468.0	-1.0994141	0.6503866	-0.00892766875	0.009304850000000003	3.301816406249998E-4	2.390078125000003E-4
806.4198	1390.4973	3485.0	-1.0549667	0.82005924	0.0026145529411764658	0.009980743529411761	6.789542171280273E-4	3.975844290657399E-5
789.1381	1403.8926	3502.0	-1.0067819	0.9173736	0.0028344000000000017	0.005724374117647061	1.2932179930796229E-5	-2.5037467128027647E-4
767.6827	1414.7156	3518.0	-1.0966495	0.8557113	-0.005616725000000003	-0.0038538937500000037	-5.281953125000002E-4	-5.986417417279416E-4
752.07697	1423.3846	3535.0	-1.2160687	0.6727709	-0.007024658823529402	-0.0107612	-8.281963667819996E-5	-4.06312132352941E-4
739.9526	1428.619	3552.0	-1.0592632	0.4116913	0.009223852941176466	-0.015357623529411763	9.557948096885804E-4	-2.703778546712802E-4
725.7	1432.575	3568.0	-0.79017574	0.16064072	0.016817966249999997	-0.01569066125	4.7463208180147066E-4	-2.0814857536764872E-5
709.57477	1436.4279	3584.0	-0.69563407	0.04604331	0.005908854375000001	-0.007162338124999999	-6.818194921874997E-4	5.330201953125002E-4
692.5523	1439.6809	3601.0	-0.83916724	0.053813472	-0.008443127647058823	4.570683529411767E-4	-8.442342365916956E-4	4.4820038105536326E-4
677.1191	1440.6101	3618.0	-1.0444233	0.044406123	-0.012073885882352945	-5.533734705882354E-4	-2.1357401384083073E-4	-5.9437754325259537E-5
656.8288	1443.1033	3634.0	-1.1413307	0.053527296	-0.006056712499999992	5.700733125000002E-4	3.760733363970596E-4	7.021542394301472E-5
633.2184	1446.9636	3651.0	-1.3129573	0.10618089	-0.010095682352941187	0.0030972702352941176	-2.3758646193771735E-4	1.4865864251730103E-4
611.6349	1448.4365	3668.0	-1.4740468	0.13432157	-0.009475852941176463	0.0016553341176470588	3.6460553633219035E-5	-8.481977162629757E-5
591.88885	1451.7474	3684.0	-1.4404104	0.17948757	0.0021022750000000007	0.0028228750000000007	7.23632996323529E-4	7.297130514705887E-5
567.024	1459.2234	3701.0	-1.4294468	0.3142002	6.449176470588213E-4	0.007924272352941174	-8.572690311418702E-5	3.0008219723183375E-4
547.669	1463.6993	3717.0	-1.2959888	0.36952853	0.008341125000000005	0.0034580206250000023	4.8101295955882395E-4	-2.7914073299632324E-4
531.1914	1467.4019	3734.0	-1.1314945	0.36642632	0.009676135294117639	-1.8248294117647023E-4	7.85300173010373E-5	-2.1414726859861604E-4
508.9247	1472.3458	3750.0	-1.1317501	0.33024526	-1.5975000000001405E-5	-0.0022613162500000027	-6.057568933823525E-4	-1.2992708180147077E-4
487.02585	1479.2656	3767.0	-1.1936923	0.31962475	-0.003643658823529402	-6.247358823529395E-4	-2.1339316608996473E-4	9.626943339100372E-5
469.77615	1485.0746	3784.0	-1.1930472	0.3576332	3.794705882352018E-5	0.0022357911764705864	2.1656505190311307E-4	1.6826629757785445E-4
447.07538	1488.8346	3800.0	-1.2893801	0.3643392	-0.0060208062499999965	4.1912499999999936E-4	-3.7867208180146977E-4	-1.1354163602941169E-4
421.8996	1493.7078	3817.0	-1.3833333	0.29686552	-0.005526658823529416	-0.003969039999999999	2.906749567474003E-5	-2.5812735294117637E-4
403.28366	1497.7147	3834.0	-1.3659374	0.21880685	0.0010232882352941253	-0.004591686470588235	3.852910034602083E-4	-3.662626297577859E-5
382.47757	1500.5496	3850.0	-1.3265003	0.1643606	0.00246481875	-0.003402890625	9.009565716911718E-5	7.42997403492647E-5
362.3881	1506.204	3867.0	-1.2193145	0.21393694	0.006305047058823523	0.002916255294117647	2.258957828719719E-4	3.717144658304498E-4
346.0958	1510.4012	3884.0	-1.0305153	0.2690736	0.01110583529411765	0.0032433329411764725	2.8239930795847807E-4	1.9239861591695626E-5
334.90778	1514.2369	3900.0	-0.8119805	0.27019373	0.013658425000000002	7.000812499999981E-5	1.5953685661764699E-4	-1.9833280101102954E-4
321.382	1519.7318	3916.0	-0.6415089	0.29729283	0.010654474999999997	0.0016936937499999992	-1.8774687500000033E-4	1.0148035156249996E-4
307.32477	1525.5751	3933.0	-0.573945	0.33013973	0.00397434705882353	0.0019321705882352949	-3.929487024221451E-4	1.402804930795857E-5
295.36533	1531.3174	3950.0	-0.653402	0.35610276	-0.004673941176470588	0.0015272370588235292	-5.087228373702422E-4	-2.3819619377162684E-5
284.84622	1535.8615	3966.0	-0.69637114	0.37265608	-0.0026855712499999976	0.001034582499999999	1.242731204044119E-4	-3.0790909926470646E-5
276.63748	1542.0219	3983.0	-0.57978594	0.3487402	0.006857952941176467	-0.0014068164705882352	5.613837759515567E-4	-1.4361170415224905E-4
270.13818	1545.8618	4000.0	-0.35750142	0.2675169	0.013075560000000002	-0.004777841176470588	3.6574159169550205E-4	-1.9829557093425606E-4
263.32358	1548.2255	4016.0	-0.27872613	0.19605182	0.004923455625	-0.004466567500000001	-5.095065234375001E-4	1.9454604779411684E-5
254.25903	1553.3705	4033.0	-0.35257825	0.20092587	-0.0043442423529411744	2.8670882352941284E-4	-5.45158704584775E-4	2.796044896193773E-4
244.56046	1557.1758	4049.0	-0.4934252	0.21343774	-0.008802934375000002	7.819918749999988E-4	-2.786682513786767E-4	3.095519071691162E-5
233.9993	1563.0004	4066.0	-0.643272	0.28101182	-0.00881451764705882	0.003974945882352943	-6.813689446364092E-7	1.878208239619379E-4
225.20316	1569.8477	4082.0	-0.68015206	0.38897577	-0.0023050037499999995	0.0067477468749999985	4.068446185661763E-4	1.7330006204044097E-4
216.43588	1578.4552	4099.0	-0.6022507	0.49752715	0.004582432941176466	0.006385375294117646	4.051433347750862E-4	-2.1315975346020757E-5
208.66557	1590.8352	4115.0	-0.48822585	0.66480386	0.007126553125000001	0.010454794375000003	1.5900751148897093E-4	2.5433869255514735E-4
199.76865	1607.2705	4132.0	-0.45066068	0.93489796	0.0022097158823529434	0.015887888235294117	-2.8922572015570926E-4	3.1959375648788906E-4
191.07442	1621.3884	4149.0	-0.4834549	1.1115469	-0.0019290717647058846	0.010391114117647057	-2.4345809688581342E-4	-3.2333965397923883E-4
182.21825	1632.4772	4165.0	-0.5253129	1.033354	-0.002616124999999997	-0.004887056249999994	-4.294082720588202E-5	-9.548856479779407E-4
174.38821	1645.2235	4182.0	-0.5163642	0.8156663	5.263941176470541E-4	-0.01280515882352942	1.8485406574394417E-4	-4.6577073961937807E-4
167.29388	1659.981	4198.0	-0.47184443	0.73500675	0.0027824856250000043	-0.005041221874999995	1.410057192095594E-4	4.852460592830891E-4
161.36612	1673.2678	4215.0	-0.3738494	0.7708215	0.005764413529411764	0.0021067500000000005	1.7540752378892704E-4	4.2046893382352915E-4
157.04102	1683.918	4232.0	-0.27419594	0.80116427	0.005861968235294116	0.0017848688235294096	5.738512110726604E-6	-1.8934186851211233E-5
154.61488	1691.5404	4248.0	-0.14963551	0.6112611	0.007785026875000002	-0.011868948125	1.2019116498161785E-4	-8.533635592830882E-4
152.60966	1695.7806	4265.0	-0.050385285	0.28792125	0.005838248529411764	-0.019019991176470588	-1.1451637326989631E-4	-4.2064959126297574E-4
153.0	1699.6527	4282.0	0.05017487	0.07773057	0.005915303235294119	-0.012364157647058824	4.532629757785548E-6	3.915196193771626E-4
154.24069	1701.2407	4298.0	0.12845951	-0.027036794	0.004892789999999999	-0.00654796025	-6.390707720588246E-5	3.635123373161765E-4
155.06612	1702.0662	4315.0	0.15077618	-0.059239905	0.0013127452941176477	-0.0018943006470588239	-2.1059086505190305E-4	2.7374468252595153E-4
157.1284	1704.1284	4331.0	0.16918465	-0.021701913	0.001150529374999999	0.0023461245000000004	-1.013849494485305E-5	2.650265716911765E-4
161.12521	1706.0626	4348.0	0.22649235	0.04026067	0.0033710411764705894	0.003644857823529412	1.306183412629759E-4	7.639607785467126E-5
168.9633	1710.9725	4365.0	0.3687913	0.15725073	0.008370526470588235	0.006881768235294118	2.940873702422144E-4	1.9040649480968862E-4
178.85927	1717.8875	4381.0	0.59908557	0.36135095	0.014393391874999998	0.01275626375	3.764290877757352E-4	3.671559696691176E-4
188.50748	1728.5074	4397.0	0.75545233	0.6017738	0.009772922500000003	0.015026428125000001	-2.887793359374997E-4	1.418852734375001E-4
197.24962	1743.7994	4414.0	0.7325271	0.8835356	-0.0013485429411764717	0.016574223529411763	-6.542038494809691E-4	9.104678849480953E-5
206.1433	1758.5007	4431.0	0.64230067	1.1074007	-0.0053074370588235276	0.013168535294117642	-2.328761245674739E-4	-2.0033460207612478E-4
215.71455	1769.7146	4447.0	0.5533376	1.0562321	-0.005560191875000002	-0.0031980375000000005	-1.5797176011029656E-5	-0.0010229107996323527
227.13489	1782.1348	4464.0	0.58994925	0.8878953	0.002153626470588235	-0.009902164705882344	4.5375402032871983E-4	-3.9436042387543195E-4
242.60529	1797.6052	4481.0	0.7765193	0.77970326	0.010974708823529414	-0.006364237647058826	5.18887197231834E-4	2.081133564013834E-4
259.4574	1815.5718	4497.0	1.0318769	0.8952148	0.015959850000000005	0.007219471249999998	3.115713235294119E-4	8.489818060661764E-4
274.5761	1831.5593	4514.0	1.1340172	1.1012968	0.006008252941176462	0.0121224705882353	-5.853880622837378E-4	2.884117257785472E-4
291.6793	1842.044	4531.0	1.1361845	1.0065333	1.2748823529411667E-4	-0.005574323529411764	-3.459273356401379E-4	-0.0010409878892733567
312.28705	1853.5723	4547.0	1.1746403	0.7177923	0.0024034875000000094	-0.0180463125	1.422499540441183E-4	-7.794993106617649E-4
330.7255	1866.0442	4564.0	1.2182734	0.56134546	0.0025666529411764627	-0.009202755294117652	9.597967128026663E-6	5.202092474048441E-4
345.91763	1879.678	4580.0	1.1364498	0.6258594	-0.005113974999999993	0.0040321212499999995	-4.8003924632352844E-4	8.271797840073532E-4
363.16315	1890.2017	4597.0	1.0169153	0.72040033	-0.0070314411764705945	0.005561231176470593	-1.1279212802768245E-4	8.994764273356434E-5
380.53375	1898.6816	4613.0	0.9404327	0.64580274	-0.004780162499999997	-0.0046623493749999995	1.4070491727941233E-4	-6.38973784466912E-4
394.66995	1906.3828	4630.0	0.89264894	0.44702673	-0.0028108094117647096	-0.01169270647058824	1.158442993079581E-4	-4.135504173875435E-4
405.9375	1910.9792	4647.0	0.8246732	0.2739467	-0.003998572941176468	-0.010181178235294117	-6.986844290657402E-5	8.891342560553662E-5
419.8459	1914.978	4664.0	0.7027555	0.15302728	-0.007171629411764707	-0.007112907058823529	-1.866503806228376E-4	1.8048653979238748E-4
434.20557	1918.8015	4680.0	0.6802069	0.10790779	-0.0014092875000000019	-0.002819968124999999	3.601463694852941E-4	2.6830868336397064E-4
449.9511	1920.8501	4697.0	0.84526885	0.06872222	0.009709526470588236	-0.002305033529411765	6.540478806228375E-4	3.0290270328719648E-5
461.92648	1923.7854	4713.0	0.91770375	0.07443262	0.004527181250000005	3.5690000000000027E-4	-3.2389657628676446E-4	1.6637084558823533E-4
470.9782	1927.489	4730.0	0.7352757	0.13436313	-0.010731061764705885	0.0035253241176470586	-8.975437067474053E-4	1.8637788927335636E-4
478.83234	1931.4163	4746.0	0.4697998	0.19383688	-0.01659224375	0.0037171093749999995	-3.663238740808821E-4	1.1986578584558807E-5
487.23633	1935.2944	4763.0	0.31089815	0.24758422	-0.009347155882352942	0.0031616082352941177	4.2618163927335634E-4	-3.2676537629757754E-5
495.40448	1937.6011	4780.0	0.32578143	0.24069394	8.754870588235294E-4	-4.0531058823529406E-4	6.01331937716263E-4	-2.0981875432525953E-4
502.5607	1940.5203	4796.0	0.41084403	0.17531197	0.005316412500000003	-0.004086373124999999	2.7755784007352956E-4	-2.3006640854779405E-4
509.88965	1942.4724	4813.0	0.42771295	0.113810174	9.922894117647032E-4	-0.0036177527058823536	-2.5436018166089994E-4	2.756590700692032E-5
517.5729	1944.3933	4829.0	0.4259552	0.08526462	-1.0985937500000015E-4	-0.001784097125	-6.888429917279396E-5	1.146034738051471E-4
525.56836	1946.0	4846.0	0.43876052	0.08782314	7.532541176470594E-4	1.505011764705879E-4	5.077138192041527E-5	1.1379990008650517E-4
530.8778	1948.2927	4862.0	0.41176727	0.09749461	-0.001687078124999998	6.044668750000001E-4	-1.5252076516544108E-4	2.837285615808826E-5
536.632	1950.2107	4879.0	0.35462117	0.09745733	-0.003361535294117649	-2.1929411764706264E-6	-9.849748053633242E-5	-3.56858715397924E-5
541.61725	1952.2058	4896.0	0.2735235	0.11333275	-0.004770451176470589	9.338482352941177E-4	-8.287740484429059E-5	5.506124567474049E-5
546.36304	1954.1211	4912.0	0.23861629	0.117216416	-0.002181700624999998	2.427291250000005E-4	1.6179690946691196E-4	-4.3194944393382324E-5
551.0207	1955.0068	4929.0	0.24642655	0.0902685	4.5942705882352856E-4	-0.0015851715294117649	1.553604519896192E-4	-1.0752356790657444E-4
556.9016	1956.0	4945.0	0.28698692	0.05886516	0.002535023124999999	-0.00196270875	1.297247541360294E-4	-2.3596076286764702E-5
562.6909	1957.897	4962.0	0.34425363	0.05724653	0.00336863	-9.521352941176487E-5	4.9035698529411825E-5	1.0985266003460208E-4
570.61804	1959.9045	4978.0	0.4306795	0.09000998	0.005401616875000001	0.0020477156250000004	1.2706167968750006E-4	1.3393307215073532E-4
577.2217	1960.8054	4995.0	0.47574207	0.0993199	0.0026507394117647074	5.476423529411764E-4	-1.6181632136678196E-4	-8.823960423875435E-5
583.2217	1962.0	5012.0	0.4534923	0.09156943	-0.00130881	-4.5591000000000056E-4	-2.329146712802769E-4	-5.9032491349481E-5
589.20575	1962.7354	5029.0	0.3910634	0.05060412	-0.003672288235294118	-0.002409724117647058	-1.3902813148788929E-4	-1.1493024221453281E-4
594.0326	1963.0	5045.0	0.31432286	0.01279869	-0.0047962837500000015	-0.002362839375	-7.024971966911771E-5	2.9302964154411296E-6
598.1308	1963.0	5061.0	0.23780337	-0.009046165	-0.004782468125	-0.0013653034375	8.6347656250011E-7	6.234599609375E-5
