# Supplementary material for: Finger drawing on smartphone screens enables early Parkinson’s disease detection through hybrid 1D-CNN and BiGRU deep learning architecture
Source: PLoS One. 2025 Jul 14;20(7):e0327733. doi: 10.1371/journal.pone.0327733 (PMC12258557; doi:10.1371/journal.pone.0327733)
Supplement: S2 File — (ZIP) [file pone.0327733.s002.zip › Dataset/Wavy/patient/007_PD_WAVE_R.txt]

487.0	136.0	0.0	0.0	0.0	0.0	0.0	0.0	0.0
493.24966	138.06241	16.0	0.59809834	0.121231675	0.03738114625	0.0075769796875	0.002336321640625	4.7356123046875E-4
507.58765	142.84537	32.0	1.102807	0.35794583	0.03154429125000001	0.014794634687500002	-3.6480343749999925E-4	4.5110343750000016E-4
522.7493	148.531	49.0	1.171933	0.43372667	0.004066235294117635	0.004457696470588233	-0.0016163562326989632	-6.080551892301042E-4
535.43146	154.95428	65.0	1.0417439	0.4603483	-0.008136818749999997	0.0016638518750000005	-7.626908777573519E-4	-1.7461528722426454E-4
549.91956	162.45978	82.0	0.96652234	0.5128341	-0.004424797647058818	0.0030873999999999984	2.1835418252595166E-4	8.373812499999988E-5
568.1137	170.55685	98.0	0.972132	0.5333319	3.5060374999999755E-4	0.0012811125000000007	2.98462587316176E-4	-1.1289296874999986E-4
588.3639	179.98358	115.0	1.136524	0.5818715	0.009670117647058829	0.002855270588235295	5.482066998269901E-4	9.259753460207614E-5
603.90857	190.19287	131.0	1.2042366	0.6501691	0.004232037499999994	0.004268600000000004	-3.398800091911772E-4	8.833308823529432E-5
645.5178	205.1726	171.0	1.2412356	0.50441617	9.249750000000001E-4	-0.00364382325	-8.267656249999985E-5	-1.9781058125000012E-4
663.0501	209.81003	181.0	1.2005252	0.3574956	-0.004071040000000003	-0.014692057000000003	-4.996015000000003E-4	-0.0011048233750000005
678.40765	215.40285999999998	198.0	1.1049128	0.22873911	-0.005624258823529414	-0.00757391117647059	-9.136581314878887E-5	4.1871446020761257E-4
694.4224	220.42720000000003	214.0	0.9480517	0.21996176	-0.009803818749999992	-5.485843749999993E-4	-2.612224954044111E-4	4.390829250919119E-4
710.34607	224.594	231.0	0.8188432	0.23545274	-0.007600500000000003	9.112341176470581E-4	1.2960698529411696E-4	8.58716760380622E-5
724.3102	226.47289999999998	248.0	0.8452071	0.16751464	0.0015508176470588233	-0.0039963588235294115	5.383128027681662E-4	-2.886819377162629E-4
733.9128	228.38257	264.0	0.71762145	0.09086485	-0.007974103125	-0.004790611875	-5.953075482536764E-4	-4.964081571691176E-5
740.6611	231.16528	281.0	0.46914947	0.05274133	-0.014615998823529411	-0.0022425599999999998	-3.906997469723183E-4	1.498854044117647E-4
749.39355	236.23615	297.0	0.30398968	0.1524866	-0.010322486875000002	0.006234079375	2.683444967830881E-4	5.297899609375E-4
762.7591	240.90967	314.0	0.39596853	0.2709447	0.005410520588235294	0.006968123529411764	9.254710272491351E-4	4.317906790657437E-5
779.0446	246.68151999999998	331.0	0.77446604	0.38532814	0.022264559411764705	0.0067284376470588235	9.914140484429067E-4	-1.4099169550172977E-5
792.31775	252.27904999999998	347.0	1.0452412	0.41230258	0.0169234475	0.0016859024999999993	-3.3381949448529403E-4	-3.151584466911765E-4
803.2843	258.97058	364.0	0.985184	0.4222031	-0.0035327764705882373	5.823835294117661E-4	-0.0012033072923875435	-6.491288062283724E-5
813.2147	264.60736	380.0	0.6974255	0.39658916	-0.017984906249999995	-0.00160087125	-9.032581112132349E-4	-1.3645342371323537E-4
824.30414	270.15204	397.0	0.52254844	0.36963657	-0.010286885882352943	-0.0015854464705882352	4.528247275086501E-4	9.073399653979376E-7
835.7068	277.97534	414.0	0.5325922	0.3973812	5.908094117647034E-4	0.001632037058823529	6.39864429065744E-4	1.8926373702422142E-4
850.03296	287.64557	431.0	0.72749627	0.50292397	0.011464945294117646	0.006208398235294118	6.396550519031142E-4	2.6919771626297584E-4
863.1524	297.127	447.0	0.87270373	0.6091986	0.009075466250000004	0.006642164375000002	-1.493424402573526E-4	2.7110383731617773E-5
874.7226	305.81506	464.0	0.8649743	0.66386914	-4.5467235294117866E-4	0.003215914117647055	-5.605963884083049E-4	-2.0154413278546747E-4
884.21655	313.37323	480.0	0.7108406	0.5766293	-0.009633356249999996	-0.005452489999999997	-5.73667743566176E-4	-5.417752573529408E-4
894.52826	319.11694	497.0	0.5522775	0.41245547	-0.009327241176470592	-0.00965728411764706	1.800676903114141E-5	-2.4734083044982726E-4
904.6733	325.44885	514.0	0.4928235	0.29732007	-0.003497294117647056	-0.006772670588235294	3.429380622837374E-4	1.6968314878892745E-4
915.6996	332.79974	530.0	0.58050454	0.32065845	0.005480064999999996	0.0014586487499999995	5.610849448529408E-4	5.144574586397059E-4
924.9537	340.95367	546.0	0.603885	0.39962026	0.001461278750000003	0.004935113125000001	-2.5117414062499955E-4	2.1727902343750011E-4
934.0773	349.07727	563.0	0.5941596	0.5086192	-5.720823529411762E-4	0.006411702352941179	-1.1960947664359876E-4	8.68581898788928E-5
941.46466	359.77448	579.0	0.49371412	0.62420994	-0.006277842500000002	0.007224421249999995	-3.566100091911766E-4	5.079493106617598E-5
947.9559	368.9265	596.0	0.3877794	0.6517066	-0.006231454117647058	0.0016174505882352978	2.7287283737025932E-6	-3.298218036332175E-4
952.7718	377.42944	613.0	0.2751554	0.6091362	-0.006624941176470589	-0.0025041411764705887	-2.314629757785475E-5	-2.424465743944639E-4
955.8069	384.4206	629.0	0.16536714	0.50628465	-0.00686176625	-0.006428221875000001	-1.4801567095588204E-5	-2.4525504365808826E-4
957.0	392.70203	646.0	0.04715555	0.43121293	-0.0069536229411764705	-0.004415983529411765	-5.4033347750865075E-6	1.1836696150519032E-4
957.0	401.5	663.0	-0.06366061	0.43780348	-0.006518597647058823	3.8767941176470755E-4	2.5589723183391015E-5	2.825684083044984E-4
953.53235	416.74133	679.0	-0.21985058	0.6720715	-0.009761873124999999	0.014641751250000001	-2.0270471737132348E-4	8.908794898897059E-4
946.6479	433.0423	696.0	-0.39213026	0.95226306	-0.010134098823529412	0.016481856470588235	-2.1895629325259615E-5	1.0824148356401372E-4
936.7201	449.91992	713.0	-0.61208767	1.1752375	-0.012938671176470587	0.013116143529411758	-1.6497484429065732E-4	-1.979831141868516E-4
919.8806	463.8955	729.0	-0.9466106	1.1352909	-0.020907683125	-0.0024966624999999965	-4.980632467830883E-4	-9.758003768382346E-4
900.70166	480.42589999999996	746.0	-1.2850419	1.054841	-0.019907723529411763	-0.004732347058823534	5.882115268166098E-5	-1.3151085640138456E-4
884.2921	495.7079	762.0	-1.4349829	0.94461745	-0.009371312500000006	-0.006888971874999997	6.585256893382348E-4	-1.347890510110289E-4
867.52625	509.23159999999996	779.0	-1.290704	0.86929893	0.008486994117647058	-0.0044305011764705846	0.0010504886245674744	1.446159234429066E-4
849.9034	521.65796	795.0	-1.1181091	0.792355	0.01078718125	-0.004808995625	1.4376169577205884E-4	-2.365590303308844E-5
831.0	531.5	812.0	-1.0563467	0.63941157	0.0036330823529411825	-0.008996672352941175	-4.208293468858128E-4	-2.463339251730103E-4
814.7504	542.031	829.0	-1.0794264	0.52379817	-0.001357629411764708	-0.006800788235294123	-2.935712802768171E-4	1.2916965397923835E-4
798.7047	549.02014	845.0	-1.0364479	0.42017263	0.002686156250000002	-0.0064765962499999975	2.527366038602944E-4	2.0261999080882845E-5
774.67944	556.714	862.0	-1.1446093	0.35994336	-0.006362435294117645	-0.0035428982352941176	-5.322700908304498E-4	1.7257047145328706E-4
754.1743	563.93024	879.0	-1.301766	0.34075716	-0.009244511764705884	-0.0011285999999999991	-1.695339100346023E-4	1.420175432525952E-4
736.10187	569.66943	895.0	-1.337144	0.33146855	-0.0022111250000000082	-5.805381250000019E-4	4.3958667279411724E-4	3.425386718749983E-5
713.77545	577.146	912.0	-1.3269608	0.35146815	5.990117647058923E-4	0.0011764470588235298	1.6530216262975885E-4	1.0335206963667834E-4
691.9304	581.41394	928.0	-1.2906563	0.33450168	0.0022690312499999976	-0.0010604043749999972	1.0437621783088158E-4	-1.3980321461397045E-4
674.61804	585.0764	945.0	-1.1798742	0.23311055	0.0065165941176470584	-0.0059641841176470605	2.4985663927335654E-4	-2.884576319204155E-4
655.3288	587.4671	962.0	-1.1647594	0.13768029	8.891058823529467E-4	-0.005613544705882352	-3.3102871972318305E-4	2.062584775086518E-5
630.67316	592.66565	978.0	-1.2396885	0.14543934	-0.004683068750000005	4.8494062499999935E-4	-3.482609145220595E-4	3.81155333180147E-4
610.17004	594.25726	995.0	-1.2835491	0.11808383	-0.002580035294117655	-0.0016091476470588234	1.237078503460206E-4	-1.2318166306228367E-4
587.5291	597.22626	1011.0	-1.3983281	0.1431495	-0.007173687499999998	0.0015666043750000008	-2.871032628676464E-4	1.984845013786765E-4
562.1696	599.9879	1028.0	-1.5025744	0.14168844	-0.006132135294117648	-8.594470588235376E-5	6.126777681660881E-5	-9.720876946366791E-5
541.3838	602.86163	1045.0	-1.4563085	0.14946371	0.0027215235294117696	4.573688235294118E-4	5.208034602076128E-4	3.195961937716268E-5
520.7658	604.76953	1061.0	-1.3199533	0.14003411	0.008522199999999994	-5.893500000000006E-4	3.62542279411764E-4	-6.541992647058828E-5
498.6405	608.3381	1078.0	-1.2761524	0.16354395	0.002576523529411773	0.0013829317647058826	-3.497456747404836E-4	1.1601657439446371E-4
482.10376	612.6698	1094.0	-1.1087298	0.19859304	0.010463912499999992	0.0021905681250000003	4.929618106617637E-4	5.0477272518382357E-5
466.4927	618.16907	1111.0	-0.93136865	0.30968764	0.010433008823529417	0.006534976470588235	-1.8178633217985016E-6	2.5555343209342554E-4
449.96216	626.5189	1128.0	-0.858016	0.44789556	0.004314861764705883	0.008129877647058826	-3.5989100346020786E-4	9.381771626297593E-5
426.43253	634.9875	1145.0	-1.0127017	0.5750444	-0.009099158823529414	0.007479343529411764	-7.890600346020764E-4	-3.826671280276834E-5
405.5463	643.165	1161.0	-1.2782418	0.61510694	-0.016596256249999997	0.0025039087499999987	-4.685685891544114E-4	-3.109646737132353E-4
378.4117	651.8824	1177.0	-1.6176193	0.6248904	-0.021211093750000007	6.114662499999979E-4	-2.8842734375000064E-4	-1.1827765625000005E-4
354.23773	658.44055	1194.0	-1.7335616	0.5272945	-0.006820135294117644	-0.005740935294117644	8.465269679930801E-4	-3.736706790657437E-4
336.2576	664.1534	1211.0	-1.5028225	0.37701663	0.013572888235294123	-0.008839874705882352	0.0011995896193771629	-1.822905536332181E-4
319.44217	669.8526	1227.0	-1.1079462	0.29115972	0.024679768749999997	-0.0053660568750000005	6.941800321691172E-4	2.1711361443014696E-4
301.63022	678.4277	1244.0	-0.8727886	0.33354503	0.013832799999999998	0.0024932535294117653	-6.380569852941177E-4	4.6231237673010386E-4
284.82968	687.7613	1261.0	-0.7921645	0.4745809	0.004742594117647057	0.008296227647058825	-5.347179930795848E-4	3.413514186851211E-4
272.14566	698.3245	1277.0	-0.79870474	0.6549122	-4.0876499999999844E-4	0.011270706250000002	-3.21959944852941E-4	1.8590491268382356E-4
255.99132	709.78455	1293.0	-0.8493501	0.75032634	-0.0031653349999999983	0.005963383749999995	-1.72285625E-4	-3.317076562500004E-4
233.91508	721.0425	1310.0	-1.0318114	0.7709895	-0.010733017647058826	0.0012154800000000008	-4.4515780276816635E-4	-2.7928845588235263E-4
214.86688	730.61475	1327.0	-1.221921	0.71580076	-0.011182917647058824	-0.003246396470588233	-2.6464705882352816E-5	-2.6246332179930785E-4
203.36064	738.8661	1343.0	-1.1641358	0.58466756	0.0036115750000000058	-0.008195825000000004	9.246557904411768E-4	-3.093392830882357E-4
193.50043	745.7997	1360.0	-0.7851318	0.42867443	0.022294352941176463	-0.009176066470588233	0.0010989869377162622	-5.7661262975778214E-5
184.12029	751.7278	1376.0	-0.38170102	0.3021031	0.025214423750000003	-0.007910708124999999	1.8250442555147123E-4	7.908489659926466E-5
172.0728	758.6727	1393.0	-0.33611557	0.28898224	0.002681497058823531	-7.718152941176478E-4	-0.0013254662759515571	4.199348724048442E-4
161.24762	767.4603	1410.0	-0.51901513	0.38432336	-0.010758797647058824	0.005608301176470589	-7.906055709342561E-4	3.753009688581316E-4
149.52487	777.22925	1426.0	-0.70457506	0.5290996	-0.011597495625000002	0.009048515	-5.2418623621323674E-5	2.1501336397058822E-4
143.63567	787.72864	1443.0	-0.594251	0.66129816	0.006489650588235298	0.007776385882352939	0.0010639497772491353	-7.483112456747416E-5
138.17047	797.48865	1459.0	-0.3984103	0.7102682	0.012240043749999999	0.003060627500000003	3.593995726102938E-4	-2.947348988970585E-4
134.29396	807.26514	1476.0	-0.15699597	0.6708219	0.01420084294117647	-0.002320370588235297	1.1534112889273361E-4	-3.165292993079588E-4
133.23918	815.0432	1493.0	0.0034051351	0.56626344	0.009435359123529413	-0.0061504976470588245	-2.803225775086504E-4	-2.2530159169550164E-4
133.0	820.92773	1509.0	0.09444888	0.41618162	0.00569023405625	-0.009380113749999999	-2.3407031670496332E-4	-2.0185100643382338E-4
133.52223	825.04443	1526.0	0.12179332	0.24839382	0.001608496470588235	-0.009869870588235293	-2.401022109212803E-4	-2.880922577854674E-5
134.0	828.75085	1543.0	0.14494912	0.13190119	0.0013621058823529407	-0.006852507647058823	-1.449356401384085E-5	1.7749193771626295E-4
136.29854	833.59705	1559.0	0.16063502	0.13178433	9.803687500000002E-4	-7.303749999999776E-6	-2.385857077205878E-5	4.2782524356617646E-4
143.49857	840.49854	1575.0	0.29656994	0.25673214	0.0084959325	0.0078092381249999995	4.6972273437499994E-4	4.885338671875E-4
158.6195	851.41296	1592.0	0.68517935	0.5090896	0.02285937705882353	0.014844556470588237	8.449085034602077E-4	4.138422556228375E-4
178.09981	863.5499	1609.0	1.1494792	0.75999385	0.027311755882352944	0.014759073529411762	2.6190463667820086E-4	-5.028408304498522E-6
192.67484	873.86414	1625.0	1.4339346	0.8583631	0.017778462499999995	0.006148078125000005	-5.958308363970594E-4	-5.381872127757348E-4
204.9412	884.23535	1642.0	1.237534	0.7949873	-0.011552976470588238	-0.003727988235294123	-0.0017253787629757783	-5.809450800173016E-4
220.98175	897.18726	1658.0	0.9374167	0.72888607	-0.018757331249999995	-0.004131326874999994	-4.502721737132348E-4	-2.5208664981616924E-5
239.70433	913.2339	1675.0	0.9020674	0.82483494	-0.0020793705882352956	0.005644051176470586	9.810565095155707E-4	5.750222383217987E-4
259.28323	931.6481	1692.0	1.1328019	1.0738378	0.013572617647058827	0.014647227058823526	9.20705190311419E-4	5.295985813148788E-4
274.88126	945.67224	1708.0	1.2077272	1.1386226	0.004682831249999991	0.0040490499999999985	-5.556116498161772E-4	-6.623860661764705E-4
295.94952	963.71216	1725.0	1.2182053	1.140157	6.163588235294145E-4	9.025882352942105E-5	-2.3920426038062214E-4	-2.3287006920415162E-4
319.18326	980.1222	1741.0	1.2903613	1.0609478	0.004509750000000007	-0.004950574999999999	2.4333694852941203E-4	-3.1505211397058874E-4
335.76978	993.0431000000001	1758.0	1.2824765	0.91727567	-4.6381176470588386E-4	-0.00845130176470589	-2.925624567474053E-4	-2.0592510380622892E-4
354.40158	1003.8188	1775.0	1.2079723	0.7341902	-0.004382600000000001	-0.010769733529411763	-2.30516955017301E-4	-1.3637833910034545E-4
378.5246	1012.2787000000001	1792.0	1.2203776	0.50221556	7.297235294117619E-4	-0.01364556705882353	3.0072491349480957E-4	-1.691666782006922E-4
400.06122	1021.7551000000001	1808.0	1.294223	0.36134735	0.004615337499999997	-0.008804263125	2.428508731617647E-4	3.0258149586397066E-4
421.82407	1031.01	1825.0	1.4072114	0.4064433	0.006646376470588241	0.0026527029411764704	1.1947288062283789E-4	6.739391803633217E-4
447.15042	1040.4823	1841.0	1.5156713	0.48687747	0.006778743749999996	0.005027135624999998	8.272954963234715E-6	1.484020427389705E-4
468.4593	1049.5837	1858.0	1.4485451	0.56131536	-0.003948599999999995	0.00437869941176471	-6.310202205882348E-4	-3.814330666089932E-5
489.80173	1060.4009	1874.0	1.331744	0.6044776	-0.0073000687499999994	0.002697639999999994	-2.094667968750003E-4	-1.0506621323529472E-4
514.51385	1067.8505	1891.0	1.371237	0.5579521	0.0023231176470588236	-0.0027367941176470586	5.660697880622836E-4	-3.19672595155709E-4
536.12695	1074.3188	1908.0	1.3474696	0.4506859	-0.0013980823529411827	-0.006309776470588234	-2.188941176470592E-4	-2.1017543252595147E-4
558.4465	1077.7267	1924.0	1.3211102	0.28180212	-0.001647462500000002	-0.010555236249999999	-1.558625919117621E-5	-2.653412362132353E-4
582.9113	1080.6085	1941.0	1.4301075	0.11240283	0.006411605882352952	-0.009964664117647057	4.74062846020762E-4	3.473953719723189E-5
606.0	1082.5	1957.0	1.4214135	8.70094E-4	-5.433749999999987E-4	-0.006970796	-4.346863051470594E-4	1.8711675735294108E-4
631.59717	1085.3732	1974.0	1.4736516	0.032894354	0.0030728294117646966	0.0018837799999999998	2.1271790657439383E-4	5.208574117647059E-4
657.4411	1088.2646	1991.0	1.596883	0.0880891	0.007248905882352948	0.0032467497647058825	2.4565155709342656E-4	8.017469204152251E-5
679.517	1093.2528	2007.0	1.5123973	0.21848658	-0.005280356250000007	0.0081498425	-7.830788832720596E-4	3.064432959558824E-4
706.13916	1099.0261	2024.0	1.5052657	0.32305288	-4.195058823529356E-4	0.00615095882352941	2.859323745674748E-4	-1.1758139273356415E-4
729.8936	1105.5977	2040.0	1.5132123	0.41292396	4.966624999999947E-4	0.0056169424999999995	5.7260523897058145E-5	-3.337602022058817E-5
750.82965	1113.2108	2057.0	1.3737949	0.49418685	-0.00820102352941176	0.004780170000000002	-5.116285899653973E-4	-4.9221911764705736E-5
774.5747	1121.298	2073.0	1.3374958	0.53850573	-0.0022686937500000087	0.0027699300000000003	3.707706112132344E-4	-1.256400000000001E-4
797.6448	1130.3868	2090.0	1.3356318	0.5693456	-1.0964705882352151E-4	0.0018141099999999994	1.2700274653979336E-4	-5.622470588235299E-5
817.5253	1141.4684	2107.0	1.2452631	0.65242237	-0.00531580588235294	0.004886868823529413	-3.0624463667820105E-4	1.80750519031142E-4
843.4316	1153.8993	2124.0	1.3643805	0.76206535	0.007006905882352937	0.0064495870588235265	7.248653979238752E-4	9.192460207612432E-5
866.7158	1171.0369	2140.0	1.4382191	0.9527114	0.0046149124999999985	0.011915378125	-1.4949958639705866E-4	3.4161194163602964E-4
881.6542	1185.5815	2156.0	1.2143916	1.0553867	-0.013989218750000004	0.006417206249999995	-0.0011627582031250002	-3.436357421875004E-4
898.5949	1198.6849	2173.0	1.0322788	1.0272428	-0.010712517647058814	-0.0016555235294117582	1.9274712370242296E-4	-4.7486645761245607E-4
913.01056	1209.2932	2190.0	0.7833772	0.8282115	-0.014641270588235297	-0.011707723529411766	-2.3110311418685192E-4	-5.913058823529417E-4
924.4866	1216.2433	2207.0	0.58059084	0.5242957	-0.011928609411764702	-0.017877399999999998	1.5956830449827028E-4	-3.6292214532871955E-4
932.9522	1221.3015	2223.0	0.5098741	0.23718023	-0.0044197962500000035	-0.017944716875000002	4.6930082261029365E-4	-4.207304687500269E-6
938.49	1226.49	2239.0	0.30918905	0.11847125	-0.012542815624999998	-0.0074193112499999995	-5.076887109374997E-4	6.578378515625002E-4
945.5152	1232.1364	2256.0	0.1748629	0.14208797	-0.007901538235294119	0.0013892188235294122	2.730163170415223E-4	5.181488278546713E-4
949.7495	1238.7495	2273.0	0.14439341	0.26398078	-0.00179232294117647	0.007170165294117648	3.593656055363323E-4	3.4005567474048443E-4
952.1659	1243.4977	2290.0	0.12359246	0.33168304	-0.001223585294117647	0.003982485882352939	3.3455155709342525E-5	-1.8751055363321815E-4
954.03436	1247.0687	2306.0	0.079128094	0.286663	-0.0027790228750000003	-0.002813752499999999	-9.721484880514708E-5	-4.247648988970586E-4
954.0	1249.9015	2322.0	-0.024125036	0.19083299	-0.006453320625	-0.005989375625	-2.2964360937499997E-4	-1.9847644531250004E-4
954.0	1253.597	2339.0	-0.107152976	0.12563995	-0.004883996470588235	-0.003834884705882353	9.231318555363323E-5	1.2673475994809684E-4
952.2977	1257.4045	2356.0	-0.13332193	0.15276103	-0.001539350235294118	0.0015953576470588231	1.9674389619377157E-4	3.194260207612457E-4
949.8033	1262.795	2372.0	-0.17467119	0.24392407	-0.00258432875	0.00569769	-6.531115716911762E-5	2.5639577205882353E-4
947.53937	1269.8425	2389.0	-0.2146108	0.37989175	-0.002349388823529411	0.00799809882352941	1.3819995674740531E-5	1.353181660899653E-4
942.23047	1277.9238	2406.0	-0.28858644	0.49262738	-0.004351508235294118	0.006631507647058825	-1.177717301038063E-4	-8.03877162629756E-5
935.177	1286.0287	2422.0	-0.40157562	0.5684511	-0.007061823750000001	0.004738982499999999	-1.693947196691177E-4	-1.1828282169117662E-4
921.0138	1296.7396	2439.0	-0.67083645	0.6565876	-0.015838872352941177	0.005184500000000003	-5.162969766435985E-4	2.620691176470614E-5
903.48596	1311.5626	2455.0	-1.0318944	0.8007706	-0.022566121875000004	0.009011437499999997	-4.2045309512867674E-4	2.391835937499996E-4
885.3923	1327.6078	2472.0	-1.3463736	1.0090387	-0.018498776470588226	0.012251064705882357	2.3925561202422225E-4	1.9056630622837412E-4
869.0073	1343.2157	2488.0	-1.3709524	1.1376739	-0.0015361750000000007	0.008039699999999997	0.001060162591911764	-2.632102941176475E-4
849.2994	1357.6904	2505.0	-1.2748361	1.102739	0.0056539000000000025	-0.002054994117647065	4.2294558823529433E-4	-5.938055363321801E-4
828.5021	1371.8485	2522.0	-1.2314045	0.9421794	0.0025547999999999942	-0.009444682352941172	-1.8230000000000047E-4	-4.3468754325259456E-4
811.1339	1385.007	2538.0	-1.209903	0.79710597	0.0013438437500000039	-0.009067089374999997	-7.56847656249994E-5	2.3599561121323467E-5
793.7677	1397.2626	2555.0	-1.1269301	0.71192485	0.004880758823529406	-0.0050106541176470586	2.080538278546707E-4	2.3861383866781988E-4
771.03815	1409.0564	2571.0	-1.1784028	0.67446625	-0.0032170437499999954	-0.0023411625000000005	-5.061126608455876E-4	1.6684322610294113E-4
750.4352	1419.2823	2588.0	-1.2526852	0.6304444	-0.004369552941176469	-0.0025895205882352956	-6.779465830449843E-5	-1.4609299307958537E-5
729.81226	1426.7292	2605.0	-1.3297495	0.5169804	-0.004533194117647057	-0.0066743529411764715	-9.625951557093419E-6	-2.402842560553633E-4
705.7643	1436.0128	2621.0	-1.4243737	0.43661016	-0.00591401250000001	-0.005023139999999999	-8.630114889705956E-5	1.0320080882352954E-4
686.3261	1443.2246	2638.0	-1.3571769	0.39046758	0.003952752941176474	-0.0027142694117647083	5.803979671280285E-4	1.3581591695501708E-4
670.0824	1448.2294	2654.0	-1.1486006	0.32395563	0.013036018750000003	-0.004156996874999999	5.677041130514706E-4	-9.017046645220568E-5
653.0125	1452.9976	2671.0	-0.9785251	0.25757208	0.010004441176470584	-0.0039049147058823537	-1.7832809256055406E-4	1.4828362889273265E-5
632.5678	1456.8059	2687.0	-0.9464222	0.17150903	0.002006431250000003	-0.005378940624999998	-4.998756204044113E-4	-9.21266199448528E-5
618.3775	1460.4636	2704.0	-0.9372321	0.12440883	5.405941176470576E-4	-0.0027706000000000007	-8.622571366782031E-5	1.534318014705881E-4
605.53186	1463.078	2721.0	-0.89186186	0.13741161	0.002668837647058824	7.648694117647054E-4	1.2519079584775097E-4	2.0796878892733565E-4
590.04114	1466.9897	2738.0	-0.8035955	0.15471514	0.005192138823529411	0.0010178547058823535	1.4842948096885808E-4	1.488148788927342E-5
573.24805	1471.584	2755.0	-0.7872096	0.1978329	9.638764705882391E-4	0.002536338823529412	-2.4872131487889247E-4	8.932259515570933E-5
555.8986	1475.5254	2771.0	-0.9510197	0.25836527	-0.010238131250000004	0.0037832731249999984	-7.001254825367652E-4	7.793339384191164E-5
543.9147	1478.3618	2787.0	-1.0032015	0.2452429	-0.0032613625000000035	-8.201481249999979E-4	4.3604804687500005E-4	-2.8771382812499977E-4
533.0	1480.5	2803.0	-0.7884152	0.18285342	0.013424143750000006	-0.0038993425000000016	0.0010428441406250006	-1.9244964843750023E-4
520.37476	1485.8751	2820.0	-0.6050018	0.18907295	0.010789023529411761	3.65854705882353E-4	-1.5500707179930853E-4	2.508939532871973E-4
505.7996	1489.55	2837.0	-0.63135195	0.21605393	-0.0015500088235294095	0.0015871164705882363	-7.258254325259512E-4	7.183892733564019E-5
490.6243	1492.3439	2854.0	-0.8130895	0.22225374	-0.01069044411764706	3.6469470588235294E-4	-5.376726643598618E-4	-7.190716262975783E-5
473.16034	1495.1866	2870.0	-1.0407239	0.19078457	-0.014227149999999994	-0.001966823125000001	-2.2104411764705832E-4	-1.4571986443014714E-4
450.45584	1497.9241	2887.0	-1.2633342	0.14433832	-0.013094723529411774	-0.0027321323529411762	6.661332179930706E-5	-4.5018189878892654E-5
425.37067	1504.2705	2903.0	-1.5553843	0.23810503	-0.01825313125	0.005860419375	-3.2240048253676405E-4	5.370344829963235E-4
404.8971	1513.0514	2920.0	-1.6197925	0.43868724	-0.0037887176470588185	0.011798953529411764	8.5084785899654E-4	3.493255384948096E-4
388.75873	1521.1206	2936.0	-1.3477452	0.59807706	0.017002956249999993	0.009961863750000004	0.0012994796185661758	-1.1481811121323495E-4
371.9326	1530.027	2953.0	-0.98787975	0.6681714	0.02116855588235295	0.004123196470588231	2.4503527249135045E-4	-3.434510164359867E-4
352.94672	1539.0266	2970.0	-0.85839945	0.628696	0.007616488235294117	-0.002322082352941173	-7.971804498269902E-4	-3.791340484429061E-4
339.91315	1544.7826	2986.0	-0.804494	0.49539936	0.0033690906249999944	-0.008331040000000001	-2.6546235064338266E-4	-3.755598529411768E-4
324.22223	1550.5333	3003.0	-0.85328645	0.3612368	-0.002870144117647058	-0.007891915294117646	-3.6701380839100314E-4	2.5830865051903243E-5
306.51282	1558.1948	3019.0	-0.94034624	0.3392605	-0.005441236874999998	-0.0013735187500000003	-1.6069329733455875E-4	4.073997840073529E-4
287.06653	1563.68	3036.0	-1.0753068	0.32349083	-0.00793885647058823	-9.276276470588244E-4	-1.4691879974048418E-4	2.6228888408304463E-5
271.61063	1569.396	3053.0	-1.1567882	0.33725694	-0.0047930235294117735	8.097711764705881E-4	1.8504899653979152E-4	1.0219993079584779E-4
256.289	1574.4277	3069.0	-1.0743726	0.33593762	0.005150975000000002	-8.24575000000008E-5	6.21499908088236E-4	-5.5764292279411804E-5
239.01091	1578.7968	3086.0	-0.9226524	0.25147235	0.008924717647058822	-0.004968545294117646	2.2198486159169528E-4	-2.874169290657438E-4
223.36333	1584.3638	3102.0	-0.90689266	0.24972597	9.849837500000014E-4	-1.0914875000000122E-4	-4.962333685661763E-4	3.037122840073528E-4
210.73538	1588.7549	3119.0	-0.85885286	0.2766116	0.002825870588235292	0.0015815076470588247	1.0828746107266415E-4	9.9450376297578E-5
201.74576	1594.7526	3136.0	-0.6791218	0.30635086	0.01057241529411765	0.001749368235294117	4.556791003460211E-4	9.874152249134836E-6
192.37688	1601.3739	3152.0	-0.45947477	0.37653282	0.013727939375000001	0.004386372499999999	1.9722025505514694E-4	1.6481276654411764E-4
183.01323	1608.9868	3169.0	-0.35354528	0.42769605	0.006231146470588233	0.0030096017647058826	-4.409878179065746E-4	-8.098651384083039E-5
172.6023	1616.5182	3185.0	-0.4583118	0.49132288	-0.006547907499999998	0.0039766768750000014	-7.986908731617645E-4	6.044219439338243E-5
163.97253	1624.0275	3202.0	-0.5581648	0.5238683	-0.005873705882352942	0.0019144364705882316	3.965891868512094E-5	-1.2130825908304527E-4
156.97502	1630.025	3218.0	-0.5131136	0.4588746	0.0028157000000000043	-0.004062106249999996	5.430878676470592E-4	-3.735339200367642E-4
152.32259	1635.6774	3235.0	-0.3395425	0.36886552	0.010210064705882349	-0.005294651764705884	4.34962629757785E-4	-7.250267733564047E-5
149.57452	1641.2765	3252.0	-0.15461797	0.29468706	0.010877913529411767	-0.004363438823529412	3.928522491349522E-5	5.4777231833910096E-5
147.69432	1646.917	3268.0	-0.014386682	0.28659943	0.008764455499999999	-5.054768750000008E-4	-1.3209112683823553E-4	2.411226217830882E-4
145.82442	1650.3512	3285.0	0.020698372	0.2478216	0.002063826705882353	-0.002281048823529411	-3.9415463494809683E-4	-1.0444540873702412E-4
144.91954	1655.1609	3302.0	0.022230452	0.2435833	9.012235294117657E-5	-2.493117647058824E-4	-1.1610025605536332E-4	1.1951394463667814E-4
144.09047	1660.7286	3318.0	0.0074666482	0.25431398	-9.227377375000001E-4	6.706674999999995E-4	-6.330375565257354E-5	5.749870404411762E-5
142.20732	1668.1708	3335.0	-0.047243405	0.34909123	-0.003218238423529412	0.005575132352941175	-1.3502945211937717E-4	2.884979325259515E-4
140.29375	1676.5312	3351.0	-0.09264971	0.48728332	-0.0028378940624999996	0.008637005625000003	2.3771522564338277E-5	1.913670795036767E-4
140.0	1684.4744	3368.0	-0.09394023	0.5777158	-7.591294117647078E-5	0.005319557647058822	1.6246947772491344E-4	-1.9514399870242238E-4
139.49675	1691.5098	3384.0	-0.043224297	0.5467031	0.0031697458125	-0.0019382937500000003	2.0285367210477943E-4	-4.536157123161764E-4
139.0	1695.6992	3401.0	-0.004558745	0.3921202	0.0022744442352941176	-0.009093111764705883	-5.266479865916955E-5	-4.2087164792387543E-4
139.0	1698.2703	3418.0	0.021853406	0.19541903	0.0015536559411764704	-0.011570657058823527	-4.239931141868512E-5	-1.457379584775085E-4
139.0	1700.1145	3434.0	0.018064586	0.032596253	-2.368012499999999E-4	-0.0101764235625	-1.119035744485294E-4	8.713959352022046E-5
138.0	1702.0298	3451.0	-0.022820486	-0.015767908	-0.0024050042352941176	-0.002844950647058824	-1.2754135207612458E-4	4.312631126730104E-4
138.0	1705.8379	3468.0	-0.018677406	0.046765745	2.4371058823529414E-4	0.003678450176470588	1.5580675432525951E-4	3.8372946020761244E-4
138.0	1711.2809	3484.0	-0.016623538	0.22458209	1.2836675000000002E-4	0.011113521562500001	-7.2089898897058825E-6	4.646919616268383E-4
139.68837	1719.7534	3501.0	0.039177828	0.44307986	0.003282433294117647	0.01285281	1.8553332612456747E-4	1.0231108455882343E-4
143.32018	1728.4802	3517.0	0.1509246	0.6008235	0.00698417325	0.009858977499999998	2.3135874724264705E-4	-1.871145312500001E-4
150.62672	1738.0334	3534.0	0.36694106	0.6928744	0.012706850588235294	0.005414758823529414	3.3662807871972323E-4	-2.6142462802768136E-4
161.91882	1749.9188	3551.0	0.6335624	0.75344276	0.015683608235294116	0.003562844705882352	1.751033910034601E-4	-1.0893612456747426E-4
181.06851	1762.2412	3567.0	1.0522954	0.80450356	0.0261708125	0.003191300000000001	6.554502665441179E-4	-2.3221544117646935E-5
195.43222	1772.3088	3584.0	1.2478333	0.75795126	0.011502229411764701	-0.0027383705882352938	-8.628578287197236E-4	-3.4880415224913504E-4
211.85927	1782.9062	3600.0	1.2743536	0.69755864	0.0016575187500000033	-0.0037745387500000005	-6.152944163602936E-4	-6.476051011029417E-5
233.80305	1794.2153	3617.0	1.2581028	0.65042657	-9.559294117646999E-4	-0.0027724747058823513	-1.5373224480968843E-4	5.8944943771626425E-5
255.48613	1804.7432	3634.0	1.3511161	0.61973625	0.005471370588235292	-0.0018053129411764735	3.780764705882348E-4	5.6891868512110464E-5
272.78702	1811.929	3650.0	1.3367041	0.55991226	-9.007500000000057E-4	-0.003738999374999996	-3.982575367647061E-4	-1.2085540211397017E-4
294.45374	1819.1296	3667.0	1.3088142	0.43072116	-0.0016405823529411713	-0.0075994764705882385	-4.3519550173009745E-5	-2.2708688797577897E-4
321.43768	1825.0876	3683.0	1.3989677	0.3021599	0.00563459375	-0.00803507875	4.5469850643382317E-4	-2.7225142463235135E-5
349.65643	1834.4551	3700.0	1.612548	0.3385584	0.012563547058823532	0.0021410882352941177	4.0758548875432545E-4	5.985980579584775E-4
387.7258	1842.9314	3716.0	2.1497834	0.4551411	0.033577212499999995	0.0072864187500000024	0.001313354090073529	3.215831571691178E-4
410.4906	1848.1226	3733.0	2.1319978	0.46786538	-0.0010462117647058733	7.48487058823528E-4	-0.0020366720155709332	-3.845842171280279E-4
442.20938	1856.5522	3749.0	1.9740465	0.45742255	-0.009871956250000008	-6.526768750000009E-4	-5.516090303308834E-4	-8.757274586397056E-5
466.73764	1864.1772	3766.0	1.694777	0.4451771	-0.01642761764705883	-7.203205882352936E-4	-3.8562714100346003E-4	-3.979041955017218E-6
489.07465	1870.0942	3783.0	1.3301122	0.396404	-0.021450870588235287	-0.002869005882352942	-2.9548546712802697E-4	-1.263932525951558E-4
513.3004	1875.8252	3799.0	1.2342265	0.3679557	-0.0059928562500000115	-0.0017780187499999989	9.661258961397047E-4	6.818669577205895E-5
532.9459	1881.4839	3816.0	1.2057697	0.31684238	-0.0016739294117646963	-0.0030066658823529424	2.5405451989619503E-4	-7.227336072664374E-5
545.47766	1885.708	3833.0	0.8743227	0.24304347	-0.01949688235294118	-0.004341112352941175	-0.0010484089965397932	-7.84968512110725E-5
558.50464	1890.6448	3849.0	0.6925182	0.23767166	-0.011362781250000002	-3.357381250000003E-4	5.083813189338236E-4	2.503358892463234E-4
572.7208	1895.3088	3866.0	0.5622599	0.2490874	-0.007662252941176467	6.715141176470577E-4	2.1767813581314912E-4	5.9250131920415174E-5
582.02844	1899.0115	3883.0	0.4910892	0.23388478	-0.004186511764705884	-8.942717647058824E-4	2.04455363321799E-4	-9.210505190311412E-5
589.4365	1905.4365	3899.0	0.45955738	0.2794692	-0.0019707387499999993	0.002849026249999999	1.384858134191178E-4	2.339561259191176E-4
594.5	1913.5	3916.0	0.34435546	0.42908716	-0.006776583529411765	0.008801056470588238	-2.8269675173010387E-4	3.5011942474048467E-4
