# Supplementary material for: Finger drawing on smartphone screens enables early Parkinson’s disease detection through hybrid 1D-CNN and BiGRU deep learning architecture
Source: PLoS One. 2025 Jul 14;20(7):e0327733. doi: 10.1371/journal.pone.0327733 (PMC12258557; doi:10.1371/journal.pone.0327733)
Supplement: S2 File — (ZIP) [file pone.0327733.s002.zip › Dataset/Wavy/patient/008_PD_WAVE_R.txt]

543.0	177.0	0.0	0.0	0.0	0.0	0.0	0.0	0.0
543.5241	171.42764	17.0	0.029307919	-0.31864765	0.0017239952352941178	-0.018743979411764707	1.0141148442906576E-4	-0.0011025870242214533
544.0	167.07278	34.0	0.04948639	-0.34950584	0.001186968882352941	-0.001815187647058824	-3.158978546712805E-5	9.958112802768166E-4
545.3559	165.6441	51.0	0.06779134	-0.24435538	0.0010767617647058827	0.006185321176470589	-6.482771626297547E-6	4.7061816608996547E-4
545.0	164.5	67.0	0.045546412	-0.05872789	-0.0013903080000000003	0.011601718125	-1.5419186029411768E-4	3.3852480928308823E-4
545.0	163.54117	84.0	0.006774244	0.006853599	-0.0022807157647058824	0.003857734647058823	-5.237692733564012E-5	-4.5552843987889277E-4
547.7186	166.71863	116.0	0.038220678	0.13866097	9.827010625E-4	0.00411898034375	1.0198177585018383E-4	8.163928021599287E-6
555.70825	171.22495	132.0	0.26945403	0.24345732	0.0144520845	0.006549771875000001	8.4183646484375E-4	1.5192447070312503E-4
569.2663	178.63315	149.0	0.71870935	0.4366007	0.026426783529411767	0.011361375294117647	7.043940605536333E-4	2.830354952422145E-4
584.2232	186.63953	166.0	1.1104342	0.58634067	0.023042638235294118	0.008808233529411765	-1.990673702422146E-4	-1.501848096885813E-4
596.4078	193.20389	183.0	1.0829337	0.5758812	-0.0016176764705882311	-6.152629411764721E-4	-0.001450606747404844	-5.54323321799308E-4
605.4127	198.5651	199.0	0.8910797	0.49454144	-0.011990875000000005	-0.005083734999999999	-6.483249080882358E-4	-2.7927950367647044E-4
615.7791	203.2226	216.0	0.61879796	0.32945222	-0.016016572941176473	-0.009711130588235292	-2.368057612456746E-4	-2.72199740484429E-4
630.3535	206.04419	232.0	0.6087463	0.16520827	-6.282287500000011E-4	-0.010265246875000002	9.617715119485295E-4	-3.4632267922794346E-5
647.36676	208.92963	249.0	0.8402242	0.08823967	0.01361634705882353	-0.004527564705882352	8.379162240484431E-4	3.3751071583045E-4
661.6712	211.77853	265.0	1.092777	0.08732363	0.01578455000000001	-5.725250000000043E-5	1.3551268382352988E-4	2.79394512867647E-4
671.57214	213.71442	282.0	0.96087724	0.08689093	-0.0077588094117647145	-2.5452941176470248E-5	-0.0013849034948096896	1.8705622837370694E-6
684.26373	214.6091	298.0	0.7000616	0.058812454	-0.0163009775	-0.0017549047500000003	-5.338855055147054E-4	-1.0809073805147062E-4
700.34064	216.4823	315.0	0.68624985	0.053448193	-8.124558823529353E-4	-3.1554476470588245E-4	9.110895069204156E-4	8.466823442906576E-5
719.50366	218.35037	332.0	0.9396727	0.062106155	0.014907226470588234	5.092918823529415E-4	9.246871972318334E-4	4.851980276816612E-5
732.6244	221.46411	348.0	1.0917096	0.12263617	0.009502306249999995	0.0037831259375	-3.3780751378676495E-4	2.0461462844669116E-4
741.4177	225.20886	365.0	0.8850052	0.21690701	-0.012159082352941171	0.005545343529411766	-0.0012741993295847746	1.0365985834775093E-4
755.44006	231.75113	381.0	0.64197993	0.33420438	-0.015189079375000004	0.007331085625000001	-1.893748138786771E-4	1.116088809742647E-4
775.1783	240.24097	398.0	0.72356355	0.48876947	0.00479903647058824	0.009092064117647056	0.0011757715203287204	1.0358697015570911E-4
792.23517	249.73937999999998	415.0	1.0649554	0.6432961	0.020081873529411768	0.009089801764705885	8.989904152249134E-4	-1.3307958477473434E-7
803.3449	256.00696	431.0	1.1247396	0.6338036	0.003736512499999997	-5.932812500000009E-4	-0.0010215850643382357	-6.051926884191179E-4
813.18787	261.59393	448.0	0.79331344	0.47585613	-0.019495656470588235	-0.009291027647058825	-0.0013665981747404844	-5.116321410034602E-4
825.7006	267.1574	464.0	0.4985959	0.30598697	-0.018419846250000003	-0.010616822499999998	6.723813878676448E-5	-8.286217830882328E-5
847.4162	272.9317	481.0	0.7396333	0.24679358	0.014178670588235298	-0.0034819641176470593	0.0019175598140138412	4.1969755190311405E-4
863.4474	277.5428	497.0	1.1101017	0.24525623	0.023154274999999995	-9.608437500000129E-5	5.609752757352936E-4	2.1161748391544113E-4
872.1344	282.08063	514.0	1.0252357	0.27128884	-0.004992117647058817	0.0015313299999999992	-0.0016556701557093418	9.57302573529412E-5
879.6329	286.7246	531.0	0.6722214	0.2552235	-0.020765547058823535	-9.45019999999999E-4	-9.278487889273363E-4	-1.4566764705882342E-4
886.5815	293.44196	548.0	0.23414001	0.2998113	-0.025769493529411762	0.002622811764705883	-2.9434979238754274E-4	2.0987245674740482E-4
891.46924	299.20386	564.0	0.05825913	0.37500116	-0.010992555000000001	0.00469936625	9.23558658088235E-4	1.297846553308823E-4
896.85297	306.47064	581.0	0.1572406	0.43830478	0.005822439411764707	0.0037237423529411767	9.891173183391006E-4	-5.7389641003460186E-5
901.0	312.5	597.0	0.20884025	0.4476632	0.003224978125	5.849012499999987E-4	-1.623413304227942E-4	-1.9617756893382363E-4
907.2326	320.6435	614.0	0.24704038	0.4620255	0.0022470664705882353	8.44841176470588E-4	-5.752421496539791E-5	1.5290583910034664E-5
913.9753	327.97528	630.0	0.33585125	0.46301708	0.005550679374999999	6.197375000000296E-5	2.0647580652573524E-4	-4.892921415441156E-5
920.5161	336.68817	647.0	0.42232373	0.51461595	0.005086616470588236	0.0030352276470588246	-2.7297817906574283E-5	1.7489728806228364E-4
926.04144	342.04144	664.0	0.411026	0.44635028	-6.645723529411768E-4	-0.004015627647058827	-3.383052249134949E-4	-4.147561937716265E-4
928.85333	348.56006	681.0	0.32074013	0.39906365	-0.005310933529411764	-0.002781566470588235	-2.7331536332179924E-4	7.259183391003479E-5
930.77716	354.33142	697.0	0.12942944	0.3206031	-0.011956918125	-0.004903784375000001	-4.153740372242648E-4	-1.3263861902573537E-4
932.6858	359.37164	713.0	0.010787971	0.2846299	-0.0074150918125	-0.002248324999999999	2.8386414453125E-4	1.6596621093750014E-4
934.0	365.3169	730.0	-0.006616054	0.2851911	-0.0010237661764705883	3.301176470588141E-5	3.7596033153114184E-4	1.3419628027681649E-4
934.0	372.80206	747.0	-0.016537603	0.37000448	-5.836205294117648E-4	0.004989022352941179	2.589092041522491E-5	2.915300346020763E-4
935.0	381.73596	763.0	0.0030984092	0.4719261	0.0012272507625	0.006370101249999999	1.131794557444853E-4	8.631743106617628E-5
934.0	391.06995	780.0	-0.047782414	0.6003871	-0.0029929896	0.007556529411764702	-2.482494330882353E-4	6.978989186851194E-5
930.8281	398.25787	796.0	-0.14231019	0.60528857	-0.0059079860000000005	3.0634187500000465E-4	-1.8218727500000004E-4	-4.531367210477936E-4
929.02814	403.91565	813.0	-0.19676566	0.48022842	-0.003203262941176471	-0.007356479411764708	1.5910135640138408E-4	-4.5075419333910074E-4
925.2986	407.70142	829.0	-0.24880967	0.27754715	-0.003252750625	-0.012667579374999998	-3.0929802389705638E-6	-3.319437477022056E-4
920.7157	410.52283	846.0	-0.2906808	0.09892439	-0.0024630076470588238	-0.010507221176470589	4.645546929065743E-5	1.2707989403114173E-4
914.424	414.28802	863.0	-0.3568167	0.06929512	-0.003890347058823528	-0.0017428982352941176	-8.3961141868512E-5	5.155484083044983E-4
904.92114	419.53943	880.0	-0.5097254	0.17293477	-0.008994629411764706	0.006096449999999999	-3.002519031141869E-4	4.6113813148788925E-4
892.09015	425.24707	896.0	-0.7508027	0.30398354	-0.015067331250000003	0.008190548125	-3.7954386488970606E-4	1.308811328125001E-4
883.55084	432.1593	912.0	-0.798951	0.4183962	-0.003009268749999995	0.00715079125	7.536289062500005E-4	-6.498480468750004E-5
874.0063	439.66248	929.0	-0.7298054	0.49801424	0.004067388235294113	0.004683414117647059	4.1627394031141813E-4	-1.4513983131487888E-4
860.4889	452.39752	946.0	-0.7148061	0.6542633	8.823117647058852E-4	0.009191121176470588	-1.8735743944636634E-4	2.6515923875432523E-4
842.3518	464.13977	963.0	-0.8745297	0.7940927	-0.00939550588235294	0.00822525882352941	-6.045775086505191E-4	-5.681543252595162E-5
822.94934	473.917	979.0	-1.221065	0.8344826	-0.021658456250000006	0.0025243687499999987	-7.664343979779417E-4	-3.5630562959558824E-4
811.4645	480.12128	995.0	-1.2499865	0.6406597	-0.001807593749999989	-0.012113931249999994	0.001240678906250001	-9.148937499999996E-4
802.5	484.0	1012.0	-0.8455848	0.31914568	0.02378833529411764	-0.01891258941176471	0.0015056428849480959	-3.999210683391009E-4
787.3103	488.92242	1029.0	-0.5767969	0.106759846	0.015811052941176476	-0.012493284352941177	-4.6925190311418615E-4	3.7760617993079607E-4
768.0025	495.0902	1045.0	-0.7436082	0.14552568	-0.010425706250000007	0.002422864624999999	-0.0016397974494485302	9.322593111213235E-4
754.06805	500.72450000000003	1062.0	-0.96856904	0.25353146	-0.01323299058823529	0.006353281176470588	-1.6513437283736964E-4	2.3120097361591698E-4
743.587	507.33040000000005	1078.0	-0.9822662	0.37455338	-8.560724999999991E-4	0.00756387	7.735573805147057E-4	7.566180147058828E-5
732.1764	515.874	1095.0	-0.75423074	0.47169527	0.013413850588235292	0.005714228823529412	8.394072404844288E-4	-1.0880242214532871E-4
713.65576	526.2474	1112.0	-0.6817361	0.5981332	0.004264390588235297	0.007437525294117649	-5.382035294117644E-4	1.0137038062283746E-4
692.49316	535.0934	1128.0	-1.0193554	0.66935533	-0.021101206250000004	0.004451383125	-0.0015853498023897063	-1.8663388556985309E-4
677.40375	540.96985	1145.0	-1.2936152	0.5763442	-0.01613292941176471	-0.005471242941176474	2.922515787197232E-4	-5.836838862456749E-4
664.0444	546.10126	1162.0	-1.1320622	0.36870745	0.009503117647058827	-0.012213926470588235	0.0015080027681660905	-3.966284429065742E-4
644.3802	549.83997	1178.0	-0.965978	0.1753466	0.010380262500000001	-0.012085053125	5.482155330882338E-5	8.054584099264684E-6
620.402	554.5997	1195.0	-1.1252958	0.13104346	-0.009371635294117645	-0.002606067058823529	-0.0011618763408304496	5.575874156574395E-4
605.52704	559.3682	1212.0	-1.2201211	0.19289958	-0.005577958823529418	0.003638595294117646	2.2315743944636626E-4	3.6733307958477504E-4
587.7356	567.0961	1228.0	-1.2080892	0.33792454	7.51993749999999E-4	0.00906406	3.956220358455886E-4	3.390915441176471E-4
560.4191	577.8204	1244.0	-1.281153	0.5235271	-0.004566487499999994	0.011600160000000002	-3.3240507812499955E-4	1.5850625000000008E-4
542.41296	586.94025	1261.0	-1.3144062	0.67468184	-0.0019560705882352997	0.008891455294117645	1.5355393598615846E-4	-1.5933557093425628E-4
522.4098	595.68854	1277.0	-1.3049533	0.6948162	5.908062500000061E-4	0.0012583975000000011	1.5917980238970661E-4	-4.770661121323527E-4
498.37424	604.4645	1294.0	-1.3654372	0.62781215	-0.003557876470588231	-0.0039414147058823516	-2.440401600346022E-4	-3.058713062283737E-4
479.5	612.0	1311.0	-1.2564255	0.49601743	0.0064124529411764665	-0.007752630588235296	5.864899653979233E-4	-2.2418916955017324E-4
467.91953	617.0402	1327.0	-0.98017544	0.3578362	0.017265628749999998	-0.008636326875	6.783234880514708E-4	-5.523101792279393E-5
449.9978	621.40045	1344.0	-0.89488286	0.25696203	0.0050172105882352975	-0.005933774705882352	-7.204951859861588E-4	1.5897365700692044E-4
427.33722	628.6046	1361.0	-0.9463773	0.2466131	-0.0030290847058823548	-6.087605882352945E-4	-4.7331148788927365E-4	3.1323612456747395E-4
412.11337	635.919	1377.0	-1.0519071	0.31488267	-0.0065956125	0.004266848124999998	-2.2290798713235285E-4	3.047255445772058E-4
397.94675	643.5266	1394.0	-1.0908405	0.4613728	-0.002290200000000007	0.008617066470588238	2.5325955882352905E-4	2.558951967993082E-4
377.9546	654.2765	1410.0	-1.0127236	0.59863836	0.00488230625000001	0.0085790975	4.4828164062500104E-4	-2.3730606617648493E-6
353.26907	667.21686	1427.0	-1.1509689	0.76724935	-0.008132076470588242	0.009918293529411766	-7.655519247404854E-4	7.87762370242215E-5
336.05347	675.1985	1443.0	-1.3283066	0.7542287	-0.011083606249999989	-8.137906250000049E-4	-1.8447061121323416E-4	-6.707552596507357E-4
317.5691	684.21545	1460.0	-1.3237442	0.6383574	2.6837647058823333E-4	-0.006815958823529413	6.67763689446366E-4	-3.530687175605534E-4
287.05475	690.3187	1477.0	-1.4686027	0.45509702	-0.008521088235294117	-0.010780022352941173	-5.170273356401383E-4	-2.3318020761245648E-4
271.4572	695.57855	1493.0	-1.3332627	0.26376048	0.008458750000000001	-0.01195853375	0.0010612398897058824	-7.365696231617668E-5
258.41556	702.29224	1510.0	-1.053129	0.25621945	0.016478452941176468	-4.435900000000002E-4	4.717472318339098E-4	6.773496323529411E-4
238.46478	710.7676	1526.0	-0.9545128	0.36738718	0.006163512499999996	0.006947983124999998	-6.446837775735295E-4	4.619733203124999E-4
219.20079	724.06604	1543.0	-0.8775251	0.59501845	0.004528688235294124	0.013390074705882353	-9.616613321799246E-5	3.78946563581315E-4
207.4849	735.51514	1559.0	-0.87873095	0.82761824	-7.536562500000399E-5	0.014537486874999998	-2.87753366268383E-4	7.171326056985285E-5
198.1124	745.2397	1576.0	-0.77263427	0.8381121	0.006240981176470591	6.172858823529457E-4	3.7154981185121146E-4	-8.188353525086502E-4
187.0	753.0	1593.0	-0.47921455	0.6481631	0.01725998352941176	-0.011173470588235297	6.481766089965394E-4	-6.935739100346025E-4
172.61255	758.27026	1609.0	-0.48163792	0.36682755	-1.5146062499999877E-4	-0.017583471875	-0.001088215259650735	-4.006250804227939E-4
160.01913	763.849	1626.0	-0.6817089	0.20360802	-0.011768881176470585	-0.009601148823529412	-6.833776794982698E-4	4.6954841479238753E-4
151.36345	769.4774	1642.0	-0.7600433	0.20493522	-0.004895900000000002	8.295000000000004E-5	4.2956132352941145E-4	6.052561764705882E-4
145.83266	775.16736	1659.0	-0.51186377	0.25906274	0.014598795882352937	0.003183971764705883	0.0011467468166089965	1.82413044982699E-4
143.08539	779.7438	1675.0	-0.18470562	0.28817677	0.020447384375000002	0.0018196268750000008	3.655367807904416E-4	-8.527155560661764E-5
140.21257	784.3623	1692.0	0.047488194	0.27936584	0.013658459647058823	-5.18290000000003E-4	-3.993485134083047E-4	-1.3752452205882375E-4
139.0	789.0952	1709.0	0.07931644	0.25548932	0.0018722497647058827	-0.0014045011764705856	-6.933064636678199E-4	-5.213006920415192E-5
138.0	793.83545	1725.0	0.04707984	0.25949967	-0.0020147875000000003	2.5064687499999974E-4	-2.4293982904411768E-4	1.0344675321691158E-4
136.60085	797.79834	1742.0	0.01268763	0.262994	-0.002023071176470588	2.0554882352941117E-4	-4.872750865051687E-7	-2.652826557093445E-6
135.6763	801.64746	1759.0	-0.016446881	0.24108785	-0.0017137947647058824	-0.00128859705882353	1.8192730103806217E-5	-8.789093425605537E-5
136.0	804.2367	1775.0	-0.0019074443	0.18767153	9.0871479375E-4	-0.0033385199999999993	1.6390684740349266E-4	-1.2812018382352933E-4
137.11018	807.1102	1792.0	0.03235873	0.14099908	0.0020156573117647058	-0.0027454382352941177	6.511426576557093E-5	3.4887162629757744E-5
137.0	809.99817	1808.0	0.06696702	0.11641415	0.002163018125	-0.0015365581250000003	9.21005082720589E-6	7.555500689338234E-5
137.0	812.85645	1825.0	0.05987738	0.14136824	-4.170376470588236E-4	0.0014678876470588242	-1.517679865916955E-4	1.7673210423875438E-4
138.0	817.4868	1842.0	0.045602925	0.20458375	-8.396738235294116E-4	0.003718559411764706	-2.4860951557093414E-5	1.323924567474048E-4
139.0	822.3269	1858.0	0.046624325	0.29184592	6.383749999999992E-5	0.005453885624999998	5.646945772058822E-5	1.0845788832720578E-4
140.57054	826.7117	1875.0	0.07874629	0.31798995	0.0018895273529411763	0.0015378841176470611	1.0739352076124567E-4	-2.3035302984429043E-4
142.4329	830.86584	1892.0	0.12760438	0.30663893	0.0028740052941176467	-6.67707058823532E-4	5.791046712802767E-5	-1.2974065743944665E-4
144.326	836.978	1908.0	0.14009725	0.3248386	7.808043750000011E-4	0.001137479375	-1.3082505744485285E-4	1.1282415211397075E-4
146.16762	844.83813	1925.0	0.13591155	0.38994378	-2.462176470588244E-4	0.0038297164705882376	-6.0413060121107385E-5	1.583668879757787E-4
150.13371	855.4011	1941.0	0.1852893	0.5723949	0.003086109375	0.011403195000000001	2.0827043887867652E-4	4.7334240808823526E-4
154.84401	867.688	1958.0	0.2504765	0.7742883	0.0038345411764705885	0.011876082352941176	4.402540008650521E-5	2.7816903114186736E-5
159.42485	879.0414	1974.0	0.3261876	0.8833134	0.004731943750000002	0.006814068749999999	5.608766084558834E-5	-3.1637585018382355E-4
165.24998	888.0	1991.0	0.3851755	0.78216136	0.0034698764705882344	-0.00595012	-7.423925173010397E-5	-7.508346323529411E-4
171.87933	893.8794	2008.0	0.42506948	0.5148996	0.002346704705882353	-0.01572128	-6.60689273356401E-5	-5.747741176470589E-4
179.07039	899.55273	2024.0	0.45193827	0.2708649	0.0016792993749999985	-0.01525216875	-4.1712833180147145E-5	2.9319453125000068E-5
185.07182	905.0718	2041.0	0.4563121	0.18306032	2.5728411764706016E-4	-0.005164975294117648	-8.364795631487873E-5	5.933643209342559E-4
193.11859	908.5593	2058.0	0.46907157	0.1524784	7.505570588235292E-4	-0.001798936470588236	2.9016055363321706E-5	1.9800228373702424E-4
201.70287	912.2811	2074.0	0.4922448	0.16470721	0.0014483268749999993	7.643006250000004E-4	4.3610613511029385E-5	1.6020231847426478E-4
211.37848	918.1892	2091.0	0.55952764	0.23439066	0.003957814117647059	0.0040990264705882355	1.4761689662629764E-4	1.9616034385813147E-4
226.99858	924.55493	2107.0	0.7659561	0.30651864	0.012901778750000002	0.0045079987500000005	5.589977895220589E-4	2.5560767463235316E-5
244.15013	932.9723	2124.0	1.0602208	0.45849374	0.017309688235294114	0.008939711764705881	2.5928879325259484E-4	2.6068900086505183E-4
259.88196	942.1846	2140.0	1.2066054	0.59355026	0.009149037499999998	0.0084410325	-5.100406709558822E-4	-3.116745404411754E-5
273.16364	950.974	2157.0	1.104236	0.64148295	-0.006021729411764702	0.00281957	-8.923980536332176E-4	-3.3067426470588236E-4
288.81488	958.69556	2173.0	0.92667454	0.5930007	-0.011097591249999997	-0.003030140624999997	-3.172413648897059E-4	-3.656069140624998E-4
315.33636	966.3342	2190.0	1.1576887	0.502765	0.013589068235294115	-0.005307982352941178	0.0014521564403114182	-1.33990689878893E-4
332.93866	972.72705	2207.0	1.3356178	0.40536892	0.010466417647058827	-0.005729181176470588	-1.8368532871972283E-4	-2.477640138408293E-5
353.39145	979.46387	2223.0	1.3921578	0.3494466	0.0035337499999999883	-0.0034951450000000016	-4.332917279411774E-4	1.3962726102941165E-4
384.8381	988.9524	2240.0	1.5914943	0.4174007	0.011725676470588238	0.003997300000000001	4.8187802768166174E-4	4.407320588235296E-4
404.43002	999.058	2256.0	1.5889916	0.5545798	-1.5641874999999805E-4	0.008573693749999996	-7.426309512867647E-4	2.860246093749997E-4
428.5934	1010.7833	2273.0	1.5178916	0.71845245	-0.004182352941176467	0.009639567647058827	-2.3681965830449816E-4	6.269846453287236E-5
455.50946	1020.2728	2289.0	1.5964193	0.75485647	0.004907981249999999	0.002275251249999999	5.681458869485291E-4	-4.6026977481617673E-4
474.31265	1027.5938	2306.0	1.3566487	0.6126135	-0.014104152941176467	-0.008367233529411763	-0.0011183608347750862	-6.260285164359859E-4
496.20123	1033.3003	2323.0	1.2322514	0.39060712	-0.007317488235294121	-0.013059198823529416	3.992155709342557E-4	-2.75997958477509E-4
525.4052	1039.944	2339.0	1.4726608	0.279872	0.015025587500000007	-0.006920944999999998	0.001396442233455883	3.8364086397058863E-4
544.0971	1045.6292	2356.0	1.3609179	0.24176589	-0.0065731117647058876	-0.002241535882352941	-0.001270511721453288	2.7525935986159156E-4
568.11804	1054.3727	2372.0	1.374839	0.36266392	8.700687499999943E-4	0.007556126874999998	4.651987821691176E-4	6.123539223345587E-4
595.0181	1064.6223	2389.0	1.5272237	0.54035676	0.008963805882352944	0.010452520000000002	4.761021842560559E-4	1.7037606617647082E-4
614.41486	1077.049	2406.0	1.3931952	0.7320988	-0.0078840294117647	0.011278943529411768	-9.910491349480969E-4	4.8613148788927404E-5
641.66956	1086.9174	2422.0	1.432566	0.8101475	0.0024606749999999955	0.004878043749999998	6.465440257352934E-4	-4.000562362132356E-4
665.47864	1094.8262	2439.0	1.5520642	0.6854026	0.007029305882352941	-0.00733793529411765	2.68742993079585E-4	-7.185870025951558E-4
685.4763	1101.4945	2456.0	1.3276083	0.4496672	-0.013203288235294113	-0.013866788235294117	-0.001190152595155709	-3.840501730103804E-4
715.1622	1107.0874	2472.0	1.4709486	0.2775149	0.008958768749999999	-0.010759518749999999	0.0013851285615808819	1.942043428308824E-4
737.30457	1113.6914	2489.0	1.5465772	0.24135947	0.004448741176470585	-0.002126790000000001	-2.6529573961937727E-4	5.078075735294117E-4
755.4863	1120.5945	2505.0	1.2939044	0.31375512	-0.015792050000000002	0.004524728125	-0.0012650494485294116	4.1571988281250007E-4
781.0874	1132.0375	2522.0	1.3351438	0.5141444	0.0024258470588235316	0.01178760470588235	0.0010716410034602077	4.2722803416954993E-4
801.52844	1145.5874	2538.0	1.2595555	0.7479631	-0.004724268749999996	0.014613668750000003	-4.4688223805147047E-4	1.7662900275735335E-4
816.2517	1156.9073	2555.0	1.0426822	0.9039072	-0.012757252941176474	0.009173182352941178	-4.7252848183391044E-4	-3.2002861159169556E-4
836.3391	1167.4746	2572.0	1.0295455	0.8549556	-7.727470588235294E-4	-0.0028795058823529404	7.049709342560555E-4	-7.08981660899654E-4
855.7216	1176.3608	2588.0	1.0101339	0.6575317	-0.0012132249999999983	-0.012338993749999999	-2.7529871323529306E-5	-5.912179917279412E-4
867.6471	1183.7648	2605.0	0.8899984	0.43957308	-0.007066794117647063	-0.01282109529411765	-3.4432759515570967E-4	-2.8358914359861804E-5
875.4479	1190.0859	2622.0	0.6736887	0.32228863	-0.012724099999999997	-0.006899085294117646	-3.327826989619373E-4	3.483535294117649E-4
882.95624	1200.1953	2638.0	0.34568307	0.3868463	-0.020500351875000003	0.004034854374999997	-4.860157421875004E-4	6.833712293198527E-4
890.4285	1211.6428	2655.0	0.13567291	0.55263114	-0.01235353882352941	0.009752049411764708	4.79224297145329E-4	3.3630559039792414E-4
898.77454	1221.7745	2671.0	0.22781119	0.6964031	0.005758642499999999	0.008985747500000002	0.001132011332720588	-4.789386948529412E-5
908.43646	1233.3237	2688.0	0.46741912	0.76367867	0.01409458411764706	0.003957386470588233	4.903495069204154E-4	-2.9578594290657467E-4
917.7842	1241.7842	2705.0	0.59351325	0.67611325	0.0074173017647058805	-0.00515090705882353	-3.9278131487889296E-4	-5.35781972318339E-4
925.5793	1250.5793	2721.0	0.5840307	0.5351475	-5.926593749999987E-4	-0.008810359375	-5.006225712316174E-4	-2.2871576976102938E-4
931.5	1259.5	2738.0	0.4738794	0.48455623	-0.006479488235294118	-0.0029759570588235307	-3.462840506055364E-4	3.432001362456747E-4
934.862	1266.724	2755.0	0.2568279	0.44063258	-0.012767735294117647	-0.0025837441176470577	-3.698968858131488E-4	2.3071349480969E-5
935.0	1272.7972	2771.0	0.031628225	0.37665758	-0.0140749796875	-0.0039984375	-8.170277458639699E-5	-8.841833639705891E-5
936.0	1276.3446	2787.0	-0.094855875	0.2711317	-0.007905256250000001	-0.006595367500000001	3.856077148437499E-4	-1.6230812500000005E-4
936.0	1278.0339	2804.0	-0.13067955	0.094958015	-0.002107275	-0.010363157941176468	3.410577205882353E-4	-2.216347318339098E-4
936.0	1279.5	2821.0	-0.10560159	0.001021616	0.0014751741176470595	-0.005525670529411765	2.107323010380623E-4	2.8455808304498253E-4
936.0	1280.8221	2837.0	-0.044553727	-0.045735873	0.0038154914374999996	-0.0029223430625000004	1.4626983249080874E-4	1.627079666819853E-4
935.0	1282.3727	2854.0	-0.04519644	-0.018553996	-3.78066470588233E-5	0.0015989339411764708	-2.2666459320934253E-4	2.659574708044983E-4
935.0	1284.589	2870.0	-0.046160147	0.072553344	-6.023168750000007E-5	0.0056942087500000006	-1.4015650275735482E-6	2.5595467555147064E-4
933.5136	1287.9728	2887.0	-0.056436367	0.1638653	-6.044835294117648E-4	0.005371291529411764	-3.201481423010381E-5	-1.8995130622837454E-5
932.66705	1292.9989	2904.0	-0.06908307	0.26543352	-7.439237058823526E-4	0.005974601176470588	-8.202363321799284E-6	3.5488802768166106E-5
928.46454	1297.8032	2921.0	-0.17605917	0.3474661	-0.006292711764705881	0.004825445882352943	-3.263992975778546E-4	-6.75973702422144E-5
924.7638	1303.3542	2937.0	-0.25753486	0.39112642	-0.005092230624999999	0.0027287699999999984	7.503007123161763E-5	-1.3104224264705902E-4
919.03546	1308.9645	2953.0	-0.36432788	0.4101583	-0.006674563750000001	0.0011894925	-9.88958203125001E-5	-9.62048437499999E-5
909.7631	1314.5421	2970.0	-0.5005751	0.38295385	-0.00801454235294118	-0.001600261764705882	-7.882227076124578E-5	-1.6410319204152247E-4
899.351	1321.0994	2986.0	-0.6580107	0.37537166	-0.009839724999999994	-4.738868749999993E-4	-1.140739154411759E-4	7.039843060661766E-5
888.69714	1330.3029	3003.0	-0.7741975	0.46298566	-0.006834517647058826	0.005153764705882354	1.7677690311418634E-4	3.3103832828719726E-4
880.34485	1342.2482	3020.0	-0.7368134	0.6379984	0.002199064705882355	0.010294867058823527	5.313871972318342E-4	3.024177854671278E-4
872.2681	1356.0308	3037.0	-0.5785952	0.86428714	0.009306952941176469	0.013311102352941176	4.1811107266435965E-4	1.7742560553633233E-4
857.53204	1369.1154	3053.0	-0.6277899	0.9783268	-0.0030746687500000022	0.007127478750000006	-7.738513556985294E-4	-3.8647647518382313E-4
839.2938	1378.7755	3069.0	-0.8986674	0.85916173	-0.01692984375	-0.007447816875000006	-8.659484374999998E-4	-9.109559765625008E-4
821.44476	1386.2083	3086.0	-1.2086635	0.5951316	-0.018235064705882348	-0.015531184117647057	-7.677770328719695E-5	-4.754921907439442E-4
806.5646	1393.7177	3103.0	-1.2851256	0.36406964	-0.004497770588235299	-0.013591879999999997	8.080761245674734E-4	1.1407671280276822E-4
786.079	1401.307	3119.0	-1.2036331	0.27968743	0.005093281249999998	-0.005273888125000001	5.994407398897061E-4	5.198744921874998E-4
759.4032	1409.9529	3136.0	-1.3441714	0.37037557	-0.008266958823529413	0.005334596470588234	-7.858964749134947E-4	6.240285056228373E-4
737.57294	1417.4757	3153.0	-1.5283399	0.4631501	-0.010833441176470586	0.0054573252941176485	-1.5096955017301016E-4	7.219342560553806E-6
709.0	1428.0	3169.0	-1.7532437	0.556741	-0.014056487500000006	0.005849431250000002	-2.0144039522058878E-4	2.4506622242647096E-5
676.2287	1436.5391	3186.0	-1.9916934	0.59445673	-0.014026452941176463	0.0022185723529411735	1.7667387543260564E-6	-2.1357993512110757E-4
648.0587	1442.872	3202.0	-1.9292436	0.5160869	0.0039031125	-0.004898114374999998	0.001120597840073529	-4.447929204963232E-4
612.6403	1449.59	3219.0	-2.098877	0.403758	-0.009978435294117642	-0.006607582352941177	-8.165616349480966E-4	-1.0055693987889286E-4
584.3413	1455.1162	3235.0	-2.0224807	0.30713123	0.004774768749999991	-0.006039173125000002	9.220752527573521E-4	3.552557674632345E-5
551.0169	1460.644	3252.0	-1.9437222	0.24610277	0.004632852941176468	-0.0035899094117647044	-8.347988754324894E-6	1.4407433607266455E-4
525.9558	1469.1555	3268.0	-1.8147417	0.36754766	0.00806128125000001	0.007590305625	2.1427676930147138E-4	6.98763439797794E-4
495.9215	1481.8468	3285.0	-1.6269948	0.58373797	0.011043935294117638	0.012717077058823533	1.754502378892722E-4	3.015747902249137E-4
473.0	1494.5	3302.0	-1.5226992	0.8245471	0.006135035294117656	0.014165242941176466	-2.887588235294107E-4	8.518622837370196E-5
453.92047	1506.8059	3319.0	-1.19715	0.94402426	0.019149952941176468	0.007028068235294116	7.655833910034596E-4	-4.1983380622837355E-4
425.73627	1516.6449	3335.0	-1.2144414	0.8434249	-0.0010807124999999973	-0.006287459999999995	-0.001264416590073529	-8.322205147058819E-4
408.00873	1524.885	3352.0	-1.2349029	0.6011349	-0.0012036176470588314	-0.014252352941176471	-7.2297145328725915E-6	-4.685231141868516E-4
387.49435	1532.1686	3368.0	-1.1626372	0.38979545	0.004516606249999999	-0.013208715625000002	3.5751399356617693E-4	6.52273322610293E-5
355.4918	1546.7686	3384.0	-1.4762269	0.47956648	-0.01959935624999999	0.005610689375000002	-0.0015072476562499994	0.0011762128125000003
333.62857	1562.7786	3402.0	-1.5571669	0.8408601	-0.004496666666666667	0.020071867777777776	8.390383101851847E-4	8.033988001543208E-4
299.19006	1578.7756	3418.0	-1.794408	1.0908417	-0.014827568750000006	0.015623849999999995	-6.456813802083337E-4	-2.7800111111111136E-4
271.88593	1591.8804	3435.0	-2.0500264	1.133628	-0.015036376470588243	0.002516841176470598	-1.228280709342569E-5	-7.71000519031141E-4
245.0547	1604.7357	3451.0	-1.8028411	0.9098152	0.01544908125000001	-0.013988300000000002	0.0019053411075367658	-0.0010315713235294125
213.32979	1624.316	3468.0	-1.7618076	0.8853034	0.0024137352941176436	-0.001441870588235299	-7.667850562283745E-4	7.380252595155708E-4
197.47807	1646.0824	3484.0	-1.4885135	1.1523451	0.01708088125	0.016690106250000003	9.166966222426472E-4	0.0011332485523897064
175.49133	1658.2544	3501.0	-1.0977063	1.1731123	0.022988658823529413	0.0012216000000000056	3.4751632785467144E-4	-9.09912132352941E-4
154.46942	1670.2894	3517.0	-1.094458	0.9596642	2.030187500000058E-4	-0.013340506250000009	-0.001424102504595588	-9.101316406250009E-4
143.57553	1682.1942	3534.0	-0.82461107	0.64947426	0.015873348823529407	-0.018246467058823528	9.217841219723177E-4	-2.8858592993079524E-4
137.34618	1694.7885	3550.0	-0.49839798	0.47775596	0.020388318125	-0.01073239375	2.82185581341912E-4	4.6962958180147055E-4
134.2675	1703.9299	3567.0	-0.115523584	0.54456055	0.02252202329411765	0.003929681764705885	1.2551206877162648E-4	8.624750302768168E-4
133.0	1708.2113	3583.0	0.2855747	0.4474538	0.02506864275	-0.006069171875000001	1.5916371599264704E-4	-6.24928352481618E-4
133.0	1710.0	3601.0	0.30183205	0.27388564	9.031861111111114E-4	-0.009642675555555556	-0.0013425253688271607	-1.985279822530864E-4
133.0	1710.4529	3617.0	0.21171655	-0.08852622	-0.005632218750000001	-0.02265074125	-4.084628038194445E-4	-8.130041059027776E-4
134.26846	1711.0	3634.0	0.15776575	-0.22305724	-0.003173576470588235	-0.007913589411764706	1.4462601643598622E-4	8.66891284602076E-4
135.0	1711.0	3683.0	0.0	0.0	-0.0032197091836734695	0.0045521885714285715	-9.414839405149891E-7	2.544036323100669E-4
136.0	1711.0	3717.0	0.028052272	-4.842861E-6	8.250668235294117E-4	-1.424370882352941E-7	1.1896400021184945E-4	-1.3389208848578842E-4
137.46342	1712.0	3750.0	0.049142133	0.03637277	6.390866969696969E-4	0.001102351904878788	-5.635761410900449E-6	3.340891945354615E-5
138.17044	1713.1704	3767.0	0.06366881	0.059605706	8.545104117647064E-4	0.0013666432941176472	1.2671983223235852E-5	1.5546552308168194E-5
139.1939	1715.1938	3784.0	0.07597765	0.11594901	7.240494117647052E-4	0.0033143120000000002	-7.674176470588306E-6	1.1456874740484429E-4
143.19186	1718.1919	3800.0	0.18187748	0.17302385	0.006618739375000001	0.0035671775	3.68418122702206E-4	1.580409374999999E-5
147.88168	1720.9211	3816.0	0.30639985	0.22064558	0.007782648124999998	0.002976358125	7.274429687499981E-5	-3.69262109375E-5
153.58824	1723.7255	3835.0	0.39037746	0.22369592	0.004419874210526318	1.6054421052631498E-4	-1.7698810076177264E-4	-1.4820073234072026E-4
157.47748	1726.7388	3849.0	0.406657	0.21726346	0.0011628242857142843	-4.5946142857142866E-4	-2.326464232008595E-4	-4.428611707841026E-5
160.27634	1728.6382	3866.0	0.28911492	0.17059453	-0.0069142399999999994	-0.002745231176470588	-4.7512142857142846E-4	-1.344570439940682E-4
162.51869	1730.5187	3883.0	0.15056469	0.11654878	-0.008150013529411764	-0.0031791617647058817	-7.26925605536332E-5	-2.552532871972316E-5
163.0	1732.4025	3899.0	0.028257033	0.088952176	-0.0076442285625	-0.0017247877500000007	3.1611560431985236E-5	9.089837591911757E-5
164.0	1734.2675	3916.0	-0.02257389	0.0823245	-0.002990054294117647	-3.89863294117647E-4	2.737749569636678E-4	7.852496799307964E-5
166.17055	1738.3411	3932.0	0.01659645	0.15444376	0.00244814625	0.004507453750000001	3.3988753400735297E-4	3.06082315257353E-4
170.03719	1744.0743	3949.0	0.12706171	0.28407967	0.006497956470588235	0.007625641764705882	2.3822413062283738E-4	1.8342282439446356E-4
175.76942	1750.6925	3965.0	0.28413823	0.413037	0.0098172825	0.008059833124999999	2.074578768382353E-4	2.7136960018382314E-5
182.23131	1759.2313	3982.0	0.4355944	0.5556273	0.008909186470588235	0.008387664705882356	-5.341741349480972E-5	1.9284210640138633E-5
188.08311	1766.7775	3999.0	0.48982736	0.600464	0.003190174117647059	0.0026374529411764677	-3.364124913494809E-4	-3.382477508650522E-4
193.82072	1773.8207	4015.0	0.4431598	0.543913	-0.0029167225	-0.003534437500000001	-3.816810386029412E-4	-3.857431525735293E-4
199.35533	1780.8071	4032.0	0.37164935	0.45216233	-0.004206497058823529	-0.005397098235294116	-7.586909169550174E-5	-1.0956827854671265E-4
204.17278	1786.1729	4049.0	0.30196327	0.36368042	-0.004099181176470588	-0.0052048182352941175	6.312698961937751E-6	1.1310588235294039E-5
215.90051	1793.0859	4065.0	0.4391893	0.3295632	0.008576626875	-0.0021323262500000002	7.922380032169118E-4	1.9203074908088233E-4
238.71413	1801.6592	4082.0	0.973323	0.4142681	0.03141962941176471	0.004982641176470587	0.0013437060315743946	4.1852749567474043E-4
261.4532	1812.206	4098.0	1.5295035	0.57459944	0.03476128124999999	0.01002070875	2.0885323988970505E-4	3.148792233455883E-4
281.84366	1827.5625	4115.0	1.7578229	0.79686946	0.01343055294117648	0.013074707058823534	-0.0012547487240484416	1.7964695934256087E-4
320.03622	1851.3574	4132.0	2.0832598	1.2460662	0.019143347058823524	0.02642333764705882	3.360467128027673E-4	7.852135640138404E-4
351.35776	1867.9214	4148.0	2.2192168	1.4736181	0.008497312499999993	0.014221993749999995	-6.653771599264707E-4	-7.625839935661767E-4
393.0	1885.0	4165.0	2.5305786	1.3843671	0.018315400000000013	-0.00525005882352941	5.775345588235306E-4	-0.0011454148572664356
426.42923	1913.6545	4181.0	2.5918336	1.4419782	0.0038284375000000037	0.0036006937500000086	-9.054351562500006E-4	5.531720358455886E-4
479.015	1942.6755	4198.0	2.8215258	1.661529	0.013511305882352923	0.012914752941176466	5.695804930795834E-4	5.478858347750858E-4
558.33636	1981.5061	4215.0	3.8448412	2.1154788	0.060195023529411765	0.026702929411764702	0.002746101038062285	8.110692041522491E-4
624.0	2012.0	4231.0	5.128386	2.6716607	0.08022155	0.034761368749999993	0.0012516579044117649	5.036524586397057E-4
713.0	2042.0	4246.0	6.49723	2.885992	0.09125626666666668	0.014288753333333333	7.356477777777787E-4	-0.0013648410277777774
