# Supplementary material for: Finger drawing on smartphone screens enables early Parkinson’s disease detection through hybrid 1D-CNN and BiGRU deep learning architecture
Source: PLoS One. 2025 Jul 14;20(7):e0327733. doi: 10.1371/journal.pone.0327733 (PMC12258557; doi:10.1371/journal.pone.0327733)
Supplement: S2 File — (ZIP) [file pone.0327733.s002.zip › Dataset/Wavy/patient/009_PD_WAVE_R.txt]

527.0	131.0	0.0	0.0	0.0	0.0	0.0	0.0	0.0
529.5	131.0	33.0	0.05200384	0.013366679	0.0015758739393939396	4.050508787878788E-4	4.775375573921029E-5	1.2274269054178146E-5
534.2624	132.4208	49.0	0.22306758	0.035231054	0.01069148375	0.0013665234375	5.697256131628787E-4	6.009203491950757E-5
541.1493	133.28732	67.0	0.45278215	0.08566128	0.012761920555555556	0.002801679222222223	1.150242669753087E-4	7.97308769290124E-5
550.9494	135.18988	83.0	0.6187708	0.120112635	0.010374290624999997	0.0021532096874999993	-1.492268706597224E-4	-4.052934592013897E-5
560.2777	137.05554	99.0	0.7149806	0.14222343	0.006013112500000001	0.001381924687500001	-2.725736328124998E-4	-4.820531249999989E-5
569.63025	139.85211	116.0	0.73438334	0.16563737	0.0011413376470588285	0.0013772905882352938	-2.8657499134948075E-4	-2.7259407439454333E-7
575.46686	142.82227	132.0	0.5549511	0.20025022	-0.011214515000000001	0.002163303125	-7.722407904411769E-4	4.912578354779414E-5
580.4851	144.74255	149.0	0.36231372	0.18860495	-0.011331610588235296	-6.85015882352942E-4	-6.887975778546759E-6	-1.6754817690311426E-4
584.1827	146.59134	166.0	0.1757606	0.14286768	-0.010973712941176472	-0.002690427647058823	2.1052802768166135E-5	-1.1796539792387538E-4
588.0	148.5	182.0	0.10608591	0.10286335	-0.004354668124999999	-0.0025002706249999994	4.1369030101102956E-4	1.1884813878676486E-5
590.32886	150.32886	199.0	0.09249153	0.081863835	-7.99669411764706E-4	-0.0012352655882352948	2.0911757136678194E-4	7.44120609861591E-5
593.2638	151.0	216.0	0.115566805	0.069522016	0.0013573691176470583	-7.259893529411759E-4	1.268846193771626E-4	2.9957425605536407E-5
595.1164	153.1164	232.0	0.09590325	0.07764402	-0.0012289721875	5.076252499999993E-4	-1.6164633157169115E-4	7.710091268382345E-5
597.04236	153.0	249.0	0.08190301	0.036457192	-8.235435294117646E-4	-0.002422754588235294	2.384874459342561E-5	-1.7237528460207607E-4
598.86414	154.0	265.0	0.07453075	0.021790892	-4.607662499999995E-4	-9.1664375E-4	2.267357996323532E-5	9.413192738970587E-5
600.8022	154.0	282.0	0.09313451	0.0030501618	0.0010943388235294116	-0.001102395894117647	9.147676903114183E-5	-1.0926596712802767E-5
603.329	154.66449	299.0	0.114924945	-0.0038041729	0.0012817902941176468	-4.031961588235294E-4	1.10265570934256E-5	4.112939619377163E-5
608.2527	155.0	315.0	0.2027479	0.008618961	0.0054889346875000005	7.7644586875E-4	2.629465245863971E-4	7.372762672334558E-5
620.3389	155.0	332.0	0.48745495	0.015300404	0.016747473529411763	3.930260588235294E-4	6.62266990700692E-4	-2.255410646626297E-5
647.56146	159.65164	348.0	1.1820611	0.11876864	0.043412884375	0.0064667647499999995	0.001666588177849265	3.7960866819852936E-4
668.78	164.32364	365.0	1.7327719	0.27517387	0.03239475294117646	0.009200307647058825	-6.481253784602082E-4	1.607966410034603E-4
682.20764	167.05191	382.0	1.6225328	0.30692816	-0.006484652941176459	0.0018678994117647069	-0.0022870238754325247	-4.313181314878893E-4
698.67896	170.92865	398.0	1.283852	0.31550363	-0.021167550000000007	5.359668749999984E-4	-9.176810661764717E-4	-8.324578354779428E-5
716.5534	176.51779	415.0	0.8842846	0.29062086	-0.023503964705882355	-0.0014636923529411764	-1.3743615916954986E-4	-1.1762701340830439E-4
732.2074	180.48782	431.0	0.813492	0.27874687	-0.004424537499999999	-7.421243750000001E-4	0.0011924642003676472	4.5097998621323524E-5
744.49457	184.28418	448.0	0.87590003	0.28758344	0.0036710605882352976	5.197982352941203E-4	4.762116522491351E-4	7.423074178200707E-5
757.66254	188.04645	465.0	0.7691887	0.24552998	-0.006277137058823536	-0.0024737329411764716	-5.851880968858137E-4	-1.7609006920415245E-4
770.84143	191.81183	481.0	0.66468465	0.20297223	-0.0065315031249999975	-0.0026598593750000003	-1.5897879136028855E-5	-1.1632902113970547E-5
782.8484	196.9242	498.0	0.65697867	0.2247821	-4.5329294117647063E-4	0.0012829335294117653	3.5754177551903095E-4	2.3192899437716268E-4
791.6859	200.27435	514.0	0.6207246	0.2595468	-0.0022658793750000017	0.0021727937500000006	-1.1328665211397069E-4	5.561626378676471E-5
797.9579	203.9719	531.0	0.47466278	0.2506216	-0.00859187176470588	-5.250117647058836E-4	-3.721171993944634E-4	-1.5869444204152258E-4
802.8953	205.94766	547.0	0.24783516	0.1866502	-0.01417672625	-0.003998212500000001	-3.4905340533088257E-4	-2.1707504595588233E-4
804.7899	207.7899	564.0	0.05531366	0.09888095	-0.01132479411764706	-0.005162897058823529	1.6776071366782005E-4	-6.851085640138402E-5
806.7036	209.0	581.0	-0.041376032	0.03979679	-0.00568762894117647	-0.0034755388235294116	3.3159795155709347E-4	9.92563667820069E-5
808.0	209.60363999999998	598.0	-0.049072206	0.0045076823	-4.5271611764705885E-4	-0.002075829864705882	3.0793604844290656E-4	8.233582110726645E-5
810.9547	211.47735999999998	614.0	0.014253073	0.023681339	0.0039578299375	0.00119835354375	2.7565912844669115E-4	2.0463646302849262E-4
813.7344	213.36720000000003	631.0	0.104329735	0.07761634	0.005298627176470588	0.0031726471176470594	7.887042582179933E-5	1.1613491611159173E-4
818.7294	215.24310000000003	647.0	0.24417499	0.11709795	0.0087403284375	0.002467600625	2.1510632881433824E-4	-4.406540579044121E-5
824.23553	217.07850000000002	664.0	0.3549979	0.1405797	0.006518994705882351	0.0013812794117647057	-1.3066669009515584E-4	-6.390124783737025E-5
830.85986	219.96497	680.0	0.44218162	0.15929912	0.005448982500000001	0.0011699637499999992	-6.687576286764686E-5	-1.3207228860294157E-5
838.604	223.80200000000002	697.0	0.50087595	0.19339095	0.0034526076470588214	0.0020054017647058832	-1.1743381487889293E-4	4.9143412629757884E-5
848.27765	228.1388	714.0	0.580205	0.25889355	0.004666414705882353	0.0038530941176470566	7.140041522491364E-5	1.0868778546712785E-4
860.63434	233.98615	730.0	0.70797163	0.3460604	0.007985414375	0.005447928125000001	2.074374793198529E-4	9.967712545955903E-5
870.5	239.5	747.0	0.79150844	0.40048885	0.004913930000000001	0.0032016735294117657	-1.8067555147058812E-4	-1.321326232698962E-4
877.65314	242.82659999999998	763.0	0.6519485	0.33943716	-0.008722496249999996	-0.0038157306249999995	-8.522766406249998E-4	-4.385877596507353E-4
882.9765	247.651	780.0	0.4313276	0.28848165	-0.012977700000000003	-0.002997382941176473	-2.503061029411769E-4	4.813809904844274E-5
889.51685	252.34454	796.0	0.2670254	0.25441146	-0.010268887499999997	-0.002129386875	1.693007812500004E-4	5.424975413602956E-5
896.11584	257.0772	813.0	0.25390166	0.25636247	-7.719847058823559E-4	1.1476529411764887E-4	5.586413408304495E-4	1.320089511245676E-4
900.75555	262.75555	830.0	0.28955	0.30591685	0.002096961176470588	0.0029149635294117653	1.6876152249134966E-4	1.6471754325259508E-4
906.40875	269.21167	846.0	0.3019824	0.35521892	7.770250000000006E-4	0.0030813793749999985	-8.249601102941172E-5	1.0400990349264573E-5
912.9897	276.9897	863.0	0.32136136	0.4391667	0.0011399388235294118	0.004938104705882355	2.1347871972318305E-5	1.0921913711072684E-4
919.2334	285.0835	880.0	0.37322187	0.519935	0.003050618235294119	0.004751076470588236	1.1239290657439454E-4	-1.1001660899654055E-5
924.5	291.5	896.0	0.38122356	0.5247763	5.001056250000004E-4	3.025812499999961E-4	-1.5940703814338241E-4	-2.78030951286765E-4
928.6882	297.0323	913.0	0.32641798	0.42626962	-0.0032238576470588246	-0.005794510588235291	-2.1905666306228381E-4	-3.58652461072664E-4
932.46796	301.46796	929.0	0.22303237	0.2975105	-0.006461600624999999	-0.008047445	-2.0235893612132342E-4	-1.408084007352943E-4
936.2623	305.13116	946.0	0.16684741	0.19036087	-0.0033049976470588237	-0.006302919411764707	1.856825281141868E-4	1.0261915224913489E-4
939.03796	310.057	962.0	0.14771886	0.1732682	-0.0011955343749999996	-0.0010682918749999985	1.318414545036765E-4	3.271642210477943E-4
940.8583	313.7165	979.0	0.115589604	0.19683145	-0.001889956235294118	0.0013860735294117636	-4.084834472318344E-5	1.4437443555363305E-4
941.79926	316.5985	995.0	0.061730653	0.18476513	-0.0033661844374999997	-7.541449999999995E-4	-9.22642626378676E-5	-1.3376365808823518E-4
942.6974	319.3947	1012.0	0.005028544	0.16305713	-0.0033354181764705883	-0.0012769411764705885	1.8097800605536122E-6	-3.075271626297583E-5
944.5683	323.13654	1029.0	0.019827113	0.16319485	8.705040588235295E-4	8.101176470588696E-6	2.474071903114187E-4	7.559072664359866E-5
946.4485	325.4485	1045.0	0.07735854	0.1546337	0.0035957141875	-5.350718749999994E-4	1.703256330422794E-4	-3.3948315716911755E-5
948.32446	330.649	1062.0	0.12349003	0.23093851	0.002713617058823529	0.004488518235294118	-5.188806639273359E-5	2.955053006055363E-4
949.0	335.48907	1078.0	0.111742586	0.28793955	-7.342152499999997E-4	0.0035625649999999984	-2.1548951930147056E-4	-5.7872077205882466E-5
950.0	340.1645	1095.0	0.06663778	0.32254753	-0.0026532238823529417	0.002035763529411767	-1.1288286072664364E-4	-8.981185121107244E-5
951.0	344.88623	1112.0	0.032990247	0.33341822	-0.001979266647058823	6.394523529411741E-4	3.9644543252595214E-5	-8.21359515570937E-5
952.0	348.6339	1128.0	0.030638514	0.2885164	-1.469833125000001E-4	-0.002806363749999999	1.1451770840992644E-4	-2.153635064338233E-4
953.7511	353.2533	1145.0	0.058475453	0.23268245	0.0016374669999999999	-0.0032843499999999997	1.0496766544117647E-4	-2.8116838235294168E-5
954.64056	357.9217	1161.0	0.079758264	0.24146917	0.0013301756875	5.491699999999999E-4	-1.9205707031249997E-5	2.3959499999999997E-4
956.5	363.5	1178.0	0.09527938	0.30366695	9.130068235294118E-4	0.0036586929411764695	-2.4539344939446357E-5	1.8291311418685115E-4
957.0	368.32025	1195.0	0.08418155	0.3293845	-6.528135294117649E-4	0.0015127970588235313	-9.21070795847751E-5	-1.2622916955017284E-4
957.0	371.48236	1212.0	0.030695925	0.286954	-0.0031462132352941172	-0.0024959117647058845	-1.4667057093425604E-4	-2.358064013840833E-4
957.0	374.17657	1228.0	-0.02024794	0.19530533	-0.0031839915625	-0.005728041874999999	-2.3611454503676653E-6	-2.0200813189338217E-4
957.0	377.01257	1245.0	-0.035804242	0.13292728	-9.150765882352942E-4	-0.0036692970588235287	1.3346558672145328E-4	1.2110263624567474E-4
957.0	379.8659	1261.0	-0.036720775	0.10998019	-5.728331249999982E-5	-0.0014341931250000002	5.3612079733455896E-5	1.3969399586397053E-4
956.20715	382.79285	1278.0	-0.01805592	0.13332453	0.0010979326470588234	0.0013731964705882348	6.795387997404843E-5	1.6514056444636677E-4
954.2923	387.12305	1294.0	-0.074463695	0.18981723	-0.0035254859374999996	0.0035307937500000004	-2.8896366153492644E-4	1.3484982996323535E-4
952.40967	391.77094	1311.0	-0.13716662	0.265119	-0.003688407352941176	0.004429515882352941	-9.583612673010388E-6	5.286600778546709E-5
950.55316	397.34045	1327.0	-0.16482207	0.34198916	-0.0017284656249999999	0.004804385000000001	1.2249635799632352E-4	2.3429319852941275E-5
948.6453	405.41858	1344.0	-0.1577662	0.45076984	4.1505117647058776E-4	0.006398863529411762	1.2608922361591693E-4	9.379285467128005E-5
945.7495	414.2525	1361.0	-0.15886965	0.5527508	-6.490882352941211E-5	0.005998880000000001	-2.823294117647058E-5	-2.35284429065742E-5
942.9473	421.2107	1377.0	-0.17473981	0.5623294	-9.918849999999996E-4	5.986624999999995E-4	-5.793601102941172E-5	-3.3751359375000007E-4
940.0776	427.6897	1394.0	-0.19560014	0.5138869	-0.0012270782352941183	-0.0028495588235294086	-1.3834896193771688E-5	-2.0283654844290637E-4
935.6588	433.3412	1410.0	-0.22159466	0.39512682	-0.0016246574999999996	-0.007422505000000003	-2.4848704044117578E-5	-2.8580913602941217E-4
931.55194	438.17206	1427.0	-0.2641561	0.2741276	-0.002503614117647059	-0.007117601176470586	-5.170333044982703E-5	1.7935519031142176E-5
927.1832	441.6056	1443.0	-0.28758484	0.2043463	-0.0014642962500000002	-0.004361331250000001	6.495736672794118E-5	1.7226687040441154E-4
923.13226	444.86774	1460.0	-0.29638645	0.15079217	-5.177417647058832E-4	-0.003150242941176471	5.56796756055363E-5	7.124048875432529E-5
915.9584	447.34723	1477.0	-0.3566683	0.10923614	-0.0035459911764705865	-0.0024444723529411768	-1.781323183391002E-4	4.151591695501731E-5
907.086	451.3656	1493.0	-0.46216297	0.13557184	-0.006593416875000001	0.0016459812500000002	-1.904641061580884E-4	2.5565335018382356E-4
896.3125	457.34375	1510.0	-0.63892394	0.24823724	-0.010397704117647056	0.006627376470588235	-2.237816025086503E-4	2.930232482698962E-4
889.03265	460.98364	1527.0	-0.6825359	0.314498	-0.0025654094117647064	0.0038976917647058824	4.607232179930794E-4	-1.6056968858131485E-4
883.3296	464.89014	1543.0	-0.55286276	0.31173354	0.008104571249999998	-1.727787500000015E-4	6.66873791360294E-4	-2.544044071691177E-4
879.4753	468.52470000000005	1560.0	-0.30905008	0.25011107	0.014341922352941176	-0.0036248511764705874	3.669030060553634E-4	-2.0306308391003446E-4
875.677	472.9845	1576.0	-0.120701544	0.19723023	0.0117717835	-0.003305052499999999	-1.6063367830882348E-4	1.9987417279411772E-5
869.2818	477.7182	1593.0	-0.15289935	0.23647949	-0.001893988588235294	0.002308779999999999	-8.038689463667819E-4	3.302254411764705E-4
861.31805	484.34094000000005	1610.0	-0.34232202	0.3504936	-0.011142510000000001	0.006706712352941178	-5.44030671280277E-4	2.58701903114187E-4
849.9387	491.37415	1626.0	-0.5929736	0.43489087	-0.01566572375	0.005274829374999998	-2.8270085937499986E-4	-8.949268612132375E-5
835.4316	498.78420000000006	1643.0	-0.873053	0.49681213	-0.01647525882352941	0.0036424270588235313	-4.761971020761246E-5	-9.602366565743922E-5
824.44745	506.36834999999996	1659.0	-0.94174427	0.51588166	-0.004293204375000005	0.001191845625	7.613784030330879E-4	-1.531613396139707E-4
815.1149	511.91380000000004	1676.0	-0.84524834	0.4655635	0.0056762311764705885	-0.0029598917647058825	5.864373853806231E-4	-2.4421984645328724E-4
806.9078	516.4553	1693.0	-0.59185594	0.33337507	0.014905435294117652	-0.007775790000000001	5.42894359861592E-4	-2.832881314878893E-4
797.648	520.4507	1709.0	-0.41620353	0.22256878	0.010978275624999999	-0.006925393125	-2.454474793198533E-4	5.3149804687500067E-5
786.46844	523.29474	1726.0	-0.46704677	0.13191083	-0.0029907788235294126	-0.005332820588235293	-8.217090852076125E-4	9.368073745674747E-5
775.9258	527.0247	1743.0	-0.63334787	0.12563878	-0.009782417647058825	-3.689441176470589E-4	-3.9950816608996543E-4	2.9199273356401376E-4
764.66034	530.7799	1759.0	-0.72539824	0.17125238	-0.005753148124999996	0.0028508500000000003	2.518293451286768E-4	2.0123713235294119E-4
756.86346	533.2841	1776.0	-0.65033895	0.17827919	0.004415252352941177	4.13341764705882E-4	5.98141204584775E-4	-1.4338283737024224E-4
750.7037	536.09875	1792.0	-0.45818812	0.1730848	0.012009426875	-3.246493749999996E-4	4.746359076286764E-4	-4.6124446231617596E-5
743.7812	541.1641	1809.0	-0.31794283	0.20852774	0.00824972294117647	0.0020848788235294105	-2.211590549307959E-4	1.417369528546712E-4
733.46295	546.7685	1825.0	-0.3596714	0.27824056	-0.002608035624999998	0.004357051250000002	-6.786099103860292E-4	1.4201077665441198E-4
720.16504	554.16785	1842.0	-0.6072923	0.40967175	-0.014565935294117649	0.007731246470588234	-7.034058628892736E-4	1.9848207179930775E-4
706.1711	560.75934	1858.0	-0.90814775	0.50838184	-0.018803465625	0.006169380624999998	-2.6484564568014703E-4	-9.761661534926473E-5
695.0	566.5	1875.0	-0.9784103	0.48753318	-0.004133091176470584	-0.0012263917647058803	8.629632028546717E-4	-4.350454346885811E-4
684.0	571.0	1892.0	-0.80473495	0.3605251	0.01021619705882353	-0.007471063529411766	8.440757785467125E-4	-3.673336332179933E-4
676.19415	576.0835	1908.0	-0.5454774	0.25941435	0.016203596874999997	-0.006319421874999998	3.742124885110292E-4	7.19776034007355E-5
662.2848	579.42883	1925.0	-0.5464492	0.185022	-5.716470588235101E-5	-0.004376020588235295	-9.565153871107263E-4	1.1431772275086489E-4
642.5137	583.08844	1942.0	-0.88781506	0.1768015	-0.020080344705882353	-4.8355882352941126E-4	-0.001177834117647059	2.289683391003461E-4
621.8148	588.04114	1958.0	-1.3052568	0.22536671	-0.02609010875	0.003035325625	-3.75610252757353E-4	2.199302780330882E-4
609.6092	589.8782	1975.0	-1.337587	0.2009018	-0.0019017764705882405	-0.001439112352941177	0.0014228430752595154	-2.6320223399653984E-4
598.6324	592.4559	1991.0	-0.97232294	0.13485293	0.022829003750000007	-0.004128054374999999	0.0015456737637867654	-1.6805887637867637E-4
584.90607	594.6367	2008.0	-0.5924766	0.10576672	0.022343902352941175	-0.0017109535294117656	-2.853537629757835E-5	1.4218240268166078E-4
567.7932	599.0414	2024.0	-0.6396832	0.13667709	-0.002950412499999999	0.0019318981250000004	-0.0015808946783088234	2.2767822840073537E-4
551.2964	602.9259	2041.0	-0.9521205	0.22772115	-0.018378664705882355	0.0053555329411764715	-9.075442474048445E-4	2.013902833044983E-4
537.8418	606.61664	2058.0	-1.0616779	0.28150755	-0.006444552941176472	0.00316390588235294	7.020065743944637E-4	-1.2891923875432538E-4
520.2402	612.52795	2074.0	-1.0355182	0.32362226	0.0016349812500000005	0.002632169375	5.049708869485296E-4	-3.323353170955876E-5
500.41	617.177	2091.0	-1.0816252	0.3332695	-0.002712176470588229	5.67484705882353E-4	-2.5571516003460173E-4	-1.2145203935986159E-4
484.08865	623.94934	2107.0	-1.1289092	0.36192772	-0.0029552500000000065	0.0017911387500000008	-1.5192095588236084E-5	7.647837775735298E-5
472.9128	629.5436	2124.0	-0.99857867	0.4110188	0.0076665017647058855	0.0028877105882352946	6.248089273356407E-4	6.45042257785467E-5
459.43738	636.18756	2141.0	-0.7403843	0.42135087	0.015187904117647059	6.077688235294101E-4	4.424354325259514E-4	-1.341142214532873E-4
438.75793	641.20703	2157.0	-0.77172756	0.38636357	-0.001958953749999999	-0.00218670625	-0.0010716786167279412	-1.7465469209558814E-4
419.0	646.5	2174.0	-1.1099349	0.32471162	-0.01989454941176471	-0.0036265852941176476	-0.001055035038927336	-8.46987673010381E-5
406.88998	648.3517	2191.0	-1.1860113	0.19696237	-0.004475082352941179	-0.007514661764705881	9.070274740484431E-4	-2.2871038062283725E-4
396.67783	651.26447	2207.0	-0.9064922	0.12248013	0.017469943750000008	-0.0046551399999999995	0.0013715641314338241	1.7872011029411759E-4
383.12457	654.12506	2224.0	-0.6010597	0.08423636	0.017966617647058824	-0.0022496335294117653	2.921611159169504E-5	1.415003806228373E-4
367.89554	658.0261	2240.0	-0.59754366	0.13694167	2.197524999999964E-4	0.0032940818749999995	-0.0011091790716911767	3.464822127757353E-4
355.63345	659.8944	2257.0	-0.76213384	0.15256622	-0.009681775294117642	9.190911764705891E-4	-5.824428114186846E-4	-1.3970533520761235E-4
346.15665	662.53735	2273.0	-0.78421265	0.15820901	-0.0013799256250000003	3.5267437500000054E-4	5.188656043198526E-4	-3.540105009191179E-5
338.2686	664.68286	2290.0	-0.5509953	0.12821093	0.013718667647058824	-0.0017645929411764711	8.881525454152249E-4	-1.245451362456748E-4
330.06406	667.1744	2307.0	-0.3448729	0.114544556	0.012124847058823529	-8.039043529411762E-4	-9.3754152249135E-5	5.6511093425605585E-5
320.5	669.5	2323.0	-0.37130833	0.13321573	-0.0016522143750000023	0.001166948375	-8.610663396139707E-4	1.231782954963235E-4
310.02652	673.65784	2340.0	-0.5141559	0.19669227	-0.008402798235294117	0.003733914117647059	-3.9709316825259496E-4	1.509979848615917E-4
299.85416	677.4583	2357.0	-0.6464519	0.23640189	-0.007782117647058821	0.00233586	3.651062283737034E-5	-8.223847750865052E-5
289.55392	681.1784	2373.0	-0.68723744	0.26665932	-0.0025490962500000006	0.0018910893749999984	3.270638373161763E-4	-2.7798164062500097E-5
281.97775	685.0111	2389.0	-0.57961124	0.25861537	0.0067266375	-5.027468749999979E-4	5.797333593750001E-4	-1.4961476562499977E-4
274.5674	689.57446	2406.0	-0.45916337	0.25955862	0.007085168823529409	5.548529411764745E-5	2.1090077854671094E-5	3.283718641868502E-5
264.48352	695.25824	2423.0	-0.42878246	0.29987648	0.0017871123529411787	0.0023716388235294106	-3.116503806228371E-4	1.362443252595155E-4
250.08012	702.63104	2439.0	-0.6225623	0.4040269	-0.012111240000000002	0.006509401250000001	-8.686470220588238E-4	2.5861015165441195E-4
235.0	708.5	2456.0	-0.9292886	0.46757954	-0.018042723529411765	0.0037383905882352937	-3.4891079584775073E-4	-1.6300062716262986E-4
223.42441	712.8585	2473.0	-1.0043232	0.40011942	-0.004413799999999997	-0.0039682423529411774	8.017013840830451E-4	-4.533313494809689E-4
216.96819	716.25793	2490.0	-0.74418634	0.27351967	0.015302168235294119	-0.0074470441176470595	0.0011597628373702423	-2.046353979238754E-4
210.49306	719.169	2506.0	-0.39142686	0.13801298	0.022047467499999997	-0.008469168124999999	4.215812040441174E-4	-6.388275045955872E-5
205.82236	722.0592	2522.0	-0.13421457	0.07986494	0.016075768125	-0.0036342525000000007	-3.732312109374998E-4	3.021822265624999E-4
201.18556	724.87634	2539.0	-0.08289472	0.09141337	0.003018814705882353	6.793194117647058E-4	-7.680560834775087E-4	2.5373952422145336E-4
195.56958	726.8102	2556.0	-0.21135591	0.118688956	-0.007556540588235294	0.001604446235294118	-6.22079723183391E-4	5.441922491349483E-5
189.8277	728.7241	2572.0	-0.29032338	0.108955905	-0.004935466875000001	-6.083156874999995E-4	1.6381710707720585E-4	-1.3829762017463236E-4
184.78613	730.60693	2589.0	-0.33995393	0.09459812	-0.0029194441176470585	-8.445755882352949E-4	1.1858957396193778E-4	-1.3897641219723255E-5
181.0	732.5	2605.0	-0.3011956	0.09273512	0.0024223956250000005	-1.1643749999999935E-4	3.338649839154412E-4	4.550863051470597E-5
175.9608	734.34644	2623.0	-0.25083658	0.09807572	0.002797723333333335	2.9670000000000006E-4	2.0851539351851925E-5	2.29520833333333E-5
172.44989	737.275	2639.0	-0.213912	0.1437881	0.002307786249999999	0.00285702375	-3.0621067708333505E-5	1.60020234375E-4
166.51761	742.4824	2655.0	-0.2614054	0.23026	-0.002968337500000001	0.005404493749999999	-3.29757734375E-4	1.5921687499999997E-4
160.99197	748.00806	2672.0	-0.3335343	0.34191212	-0.004242876470588235	0.006567771764705882	-7.497288062283727E-5	6.842811851211075E-5
155.3484	755.5355	2689.0	-0.37298927	0.46095842	-0.002320880588235293	0.007002723529411764	1.1305858131487892E-4	2.5585397923875423E-5
150.69176	763.84705	2705.0	-0.34828877	0.5550791	0.0015437812499999974	0.005882542500000004	2.4154136488970565E-4	-7.0011314338235E-5
145.61412	772.4647	2721.0	-0.31940317	0.59981006	0.0018053500000000007	0.002795684999999999	1.6348046875000206E-5	-1.9292859375000032E-4
141.84543	780.3092	2738.0	-0.24871106	0.5807513	0.004158359411764706	-0.0011211035294117684	1.384123183391003E-4	-2.3039932525951572E-4
138.05743	787.88513	2755.0	-0.2106739	0.5230561	0.002237480000000001	-0.003393835294117644	-1.1299290657439442E-4	-1.3369010380622797E-4
135.23872	793.14197	2771.0	-0.16147311	0.39954868	0.0030750493749999996	-0.007719213750000002	5.234808593749992E-5	-2.703361534926474E-4
133.8117	799.7532	2788.0	-0.103231676	0.3263577	0.0034259667058823533	-0.0043053517647058835	2.06421959342561E-5	2.0081541089965403E-4
129.77386	810.67847	2804.0	-0.12395139	0.44253838	-0.001294982125	0.007261292500000002	-2.950593019301471E-4	7.229152665441179E-4
126.08021	827.73267	2821.0	-0.1697743	0.7535383	-0.0026954652941176467	0.01829411294117647	-8.238136288927333E-5	6.489894377162629E-4
123.26406	845.81177	2838.0	-0.21380186	1.170682	-0.0025898564705882365	0.024537864705882352	6.212283737024125E-6	3.672795155709342E-4
121.237366	857.8131	2854.0	-0.19933304	1.2552189	9.043012500000013E-4	0.005283556250000002	2.1838485753676487E-4	-0.001203394278492647
121.0	862.3048	2871.0	-0.09369581	0.80473584	0.006213954705882352	-0.026499003529411768	3.123325562283736E-4	-0.0018695623399653985
121.0	864.52576	2887.0	0.035339437	0.16161756	0.008064702937500001	-0.040194892499999996	1.1567176447610305E-4	-8.559930606617642E-4
121.0	866.37305	2904.0	0.081418045	-0.22594762	0.002710506352941176	-0.02279795176470588	-3.1495274026816617E-4	0.001023349455017301
121.0	867.1411	2921.0	0.06876949	-0.27472988	-7.44032647058823E-4	-0.0028695447058823525	-2.032081764705882E-4	0.001172259238754325
121.0	868.0	2954.0	0.0022239594	-0.038699172	-0.0020165312303030303	0.007152445696969697	-3.856056312861234E-5	3.036966788743045E-4
122.0	869.5	2987.0	0.032806724	0.01074356	9.267504424242425E-4	0.001498264606060606	8.919035371900827E-5	-1.713388209366391E-4
122.0	870.0	3020.0	0.0050147893	0.038104173	-8.421798393939395E-4	8.291094848484848E-4	-5.36039479338843E-5	-2.0277427915518824E-5
123.0	871.0	3054.0	0.009612673	0.020767266	1.3523187352941176E-4	-5.099090294117647E-4	2.8747403321275037E-5	-3.9382897478242626E-5
124.0	871.0	3087.0	0.050381795	0.0045776325	0.0012354279393939393	-4.905949545454546E-4	3.33392747231675E-5	5.852749959487902E-7
125.0	871.0	3120.0	0.03171207	-0.012567017	-5.657492424242424E-4	-5.195348333333332E-4	-5.4581126721763086E-5	-8.769660238751085E-7
126.80134	872.0	3136.0	0.06321858	0.04119345	0.0019691568749999997	0.0033600291875	1.5843163233901514E-4	2.4247275130208332E-4
128.69026	872.0	3153.0	0.1282062	0.020909017	0.003822801176470588	-0.0011932019411764706	1.090379000865052E-4	-2.6783712521626297E-4
129.0	873.5	3170.0	0.09473334	0.051313568	-0.0019689917647058817	0.0017885029999999999	-3.406937024221453E-4	1.7539440830449825E-4
131.5	873.0	3186.0	0.094708666	0.02055835	-1.542125000000144E-6	-0.0019222011249999998	1.229656024816176E-4	-2.3191900781249997E-4
134.36058	875.3606	3203.0	0.14996833	0.07339897	0.003250568470588236	0.0031082717647058816	1.9130062326989624E-4	2.959101699826989E-4
137.47829	877.23914	3220.0	0.19057168	0.1316367	0.0023884323529411756	0.003425748823529412	-5.071388927335649E-5	1.8675121107266488E-5
140.17145	879.0857	3236.0	0.20571747	0.1464994	9.466118750000013E-4	9.289187500000004E-4	-9.01137798713234E-5	-1.5605187959558822E-4
141.9933	880.9933	3253.0	0.19120587	0.15009837	-8.536235294117655E-4	2.1170411764705923E-4	-1.058962002595157E-4	-4.2189096020761246E-5
144.84262	882.84265	3269.0	0.15116106	0.12373487	-0.002502800624999999	-0.0016477187500000007	-1.030735684742646E-4	-1.1621392922794125E-4
147.76982	885.7698	3286.0	0.1588847	0.13679782	4.5433176470588096E-4	7.684088235294112E-4	1.7394896410034589E-4	1.4212515138408306E-4
151.96046	889.307	3303.0	0.19146557	0.18847713	0.001916521764705883	0.003039959411764706	8.601117647058836E-5	1.3362062283737029E-4
157.5121	893.00806	3319.0	0.29699996	0.24065477	0.006595899375	0.0032611025	2.9246110064338234E-4	1.3821443014705854E-5
163.46626	896.97754	3336.0	0.3900838	0.2709388	0.0054755199999999985	0.0017814135294117641	-6.590466911764717E-5	-8.704052768166092E-5
169.05255	899.3508	3353.0	0.41799408	0.23847438	0.0016417811764705887	-0.0019096717647058804	-2.2551404844290646E-4	-2.1712266435986143E-4
174.5874	902.1958	3369.0	0.4032128	0.18119887	-9.238300000000005E-4	-0.003579719375	-1.6035069852941183E-4	-1.0437797564338248E-4
179.26297	905.1753	3385.0	0.32800546	0.141243	-0.004700458749999997	-0.0024972418750000003	-2.360392968749998E-4	6.765484374999999E-5
183.93417	907.9342	3402.0	0.28564215	0.13213415	-0.0024919594117647085	-5.35814705882353E-4	1.299117257785464E-4	1.1537806877162631E-4
188.65652	910.6565	3419.0	0.26411495	0.15048109	-0.0012663058823529393	0.0010792317647058828	7.209726643598642E-5	9.500273356401386E-5
192.51483	913.5149	3436.0	0.23912913	0.17469767	-0.00146975411764706	0.0014245047058823522	-1.1967543252595336E-5	2.0310173010380555E-5
196.26678	915.6334	3452.0	0.21484111	0.162703	-0.0015180012499999996	-7.496668750000008E-4	-3.015445772058722E-6	-1.3588572380514706E-4
199.50674	917.5067	3469.0	0.19029194	0.12402852	-0.0014440688235294124	-0.0022749694117647047	4.348966262975719E-6	-8.972367863321788E-5
204.2195	919.4065	3485.0	0.20095298	0.097940125	6.663150000000007E-4	-0.0016305246875	1.3189898897058831E-4	4.0277795266544045E-5
215.92567	923.5502	3502.0	0.42253336	0.14839622	0.013034140000000001	0.0029680055882352935	7.275191176470589E-4	2.705017809256055E-4
247.8719	931.7977	3518.0	1.243377	0.33211738	0.05130272749999999	0.011482572500000001	0.0023917867187499995	5.321604319852943E-4
269.9673	935.994	3535.0	1.8901772	0.4518893	0.03804707058823529	0.007045407058823528	-7.797445242214531E-4	-2.6100973183391024E-4
294.2902	941.63367	3551.0	2.1308663	0.46065488	0.015043068750000013	5.478487499999997E-4	-0.0014377501148897047	-4.060973943014705E-4
322.55896	949.01685	3569.0	2.0229962	0.43689215	-0.005992783333333331	-0.0013201516666666673	-0.0011686584490740747	-1.0377780092592594E-4
341.76636	957.3832	3584.0	1.5589144	0.44807172	-0.03093878666666668	7.453046666666685E-4	-0.00166306688888889	1.3769708888888905E-4
361.5	968.0	3601.0	1.1788026	0.58181876	-0.02235951764705882	0.00786747294117647	5.046628835063448E-4	4.1895107497116484E-4
386.08707	977.3412000000001	3618.0	1.2172836	0.7009531	0.002263588235294117	0.007007902352941177	0.0014484179930795845	-5.056297577854667E-5
401.94174	985.4708	3634.0	1.0669342	0.6450335	-0.009396837500000005	-0.0034949749999999974	-7.287766084558827E-4	-6.564298345588233E-4
418.66632	991.5554	3651.0	0.97296095	0.4886047	-0.005527838235294112	-0.00920169411764706	2.2758819204152312E-4	-3.3568935986159193E-4
437.71017	997.213	3667.0	1.0121363	0.32291952	0.0024484593750000033	-0.01035532375	4.985186006433821E-4	-7.210185202205868E-5
454.59918	1001.8997999999999	3684.0	0.9495254	0.21584131	-0.0036829941176470668	-0.006298718235294118	-3.6067373486159236E-4	2.3862385380622828E-4
465.2376	1004.8475000000001	3701.0	0.83182704	0.15792593	-0.00692343294117647	-0.0034067870588235303	-1.906140484429061E-4	1.7011359861591696E-4
472.98828	1007.7471	3717.0	0.5935441	0.112648465	-0.014892683749999996	-0.0028298415624999993	-4.980781755514704E-4	3.605909352022069E-5
482.83627	1011.2788	3734.0	0.3162571	0.10747697	-0.016311	-3.04205588235294E-4	-8.343036764705897E-5	1.4856682201557091E-4
493.56107	1015.0244	3751.0	0.34217632	0.14992993	0.001524659999999998	0.0024972329411764695	0.0010491564705882351	1.6479050173010372E-4
504.40933	1018.8031000000001	3767.0	0.54519993	0.21815732	0.012688975625000001	0.004264211875	6.977697265625003E-4	1.1043618336397065E-4
514.56525	1023.7826	3784.0	0.6682575	0.27743176	0.007238680588235291	0.003486731764705885	-3.2060559039792414E-4	-4.5734124134947946E-5
524.78656	1027.3146	3801.0	0.6796622	0.2784121	6.708647058823556E-4	5.766705882352755E-5	-3.8634211072664326E-4	-2.0170968858131513E-4
533.08356	1031.0417	3817.0	0.5702807	0.2505524	-0.006836343750000001	-0.0017412312499999992	-4.692005284926473E-4	-1.1243114430147043E-4
539.57806	1033.7891	3833.0	0.4473223	0.20246562	-0.007684899999999998	-0.0030054237499999997	-5.3034765624999794E-5	-7.901203125000003E-5
548.2802	1036.8201	3850.0	0.38613483	0.16248865	-0.003599262941176472	-0.002351586470588235	2.403315916955015E-4	3.846101643598615E-5
556.7644	1038.6912	3867.0	0.41671255	0.115768835	0.0017986894117647076	-0.0027482244117647066	3.1752660899654E-4	-2.3331643598615968E-5
565.4092	1040.6023	3883.0	0.49619165	0.094575256	0.004967443749999998	-0.0013245986875000003	1.9804714613970567E-4	8.897660776654415E-5
574.49115	1042.4983	3900.0	0.55822843	0.07904868	0.0036492223529411773	-9.13328E-4	-7.754243512110711E-5	2.4192393382352952E-5
582.392	1044.348	3916.0	0.546357	0.08274404	-7.41964375000001E-4	2.3096000000000054E-4	-2.744491704963236E-4	7.151800000000004E-5
592.1448	1046.229	3933.0	0.5371365	0.09732227	-5.423823529411744E-4	8.575429411764704E-4	1.1740118944636858E-5	3.685782006920411E-5
602.8358	1048.1393	3950.0	0.5950898	0.11348267	0.0034090176470588226	9.506117647058818E-4	2.324352941176469E-4	5.474636678200671E-6
615.7141	1050.9286	3966.0	0.69686574	0.12963408	0.006360996250000001	0.0010094631250000012	1.8449866268382362E-4	3.6782100183824603E-6
633.6215	1052.8622	3983.0	0.9438211	0.14969397	0.01452678588235294	0.0011799935294117645	4.803405666089964E-4	1.0031200259515489E-5
653.1239	1055.7385	4000.0	1.2308201	0.16910614	0.016882294117647065	0.0011418923529411752	1.3855930795847796E-4	-2.241245674740544E-6
669.05225	1058.6754	4016.0	1.3170797	0.18447796	0.0053912249999999995	9.607387500000005E-4	-7.181918198529416E-4	-1.132210018382342E-5
681.5	1062.0	4033.0	1.0911446	0.19665761	-0.013290300000000003	7.164500000000009E-4	-0.001098913235294118	-1.4369926470588216E-5
695.26624	1064.8165	4049.0	0.78018606	0.19091873	-0.01943490875	-3.586800000000001E-4	-3.840380468749998E-4	-6.719562500000006E-5
711.888	1068.6417	4066.0	0.72863483	0.21993624	-0.0030324252941176504	0.0017069123529411762	9.648519679930793E-4	1.2150543252595153E-4
727.5747	1071.35	4082.0	0.85009867	0.20131578	0.007591489999999999	-0.0011637787500000003	6.639947058823531E-4	-1.7941819393382352E-4
742.6315	1074.0902	4099.0	1.0011119	0.1889053	0.008883131176470589	-7.300282352941177E-4	7.597889273356409E-5	2.5514736159169566E-5
760.42737	1077.8855	4115.0	1.0609765	0.19040368	0.003741537500000003	9.36487499999996E-5	-3.213496047794116E-4	5.147981158088233E-5
780.99493	1081.6355	4132.0	1.1302189	0.20572357	0.0040730823529411785	9.011700000000002E-4	1.950263840830445E-5	4.7501250000000036E-5
802.4159	1085.2247	4149.0	1.3015457	0.22303921	0.010078047058823522	0.0010185670588235291	3.5323321799307904E-4	6.905709342560526E-6
820.4327	1090.9298	4165.0	1.3311082	0.28964415	0.0018476562500000099	0.00416280875	-5.143994255514695E-4	1.9651510569852944E-4
838.6898	1097.0844	4182.0	1.2235664	0.3656322	-0.006325988235294126	0.0044698852941176485	-4.8080261678200796E-4	1.8063326124567553E-5
855.7385	1103.2462	4199.0	1.0364588	0.42582044	-0.011006329411764708	0.003540484705882353	-2.7531418685121075E-4	-5.467062283737032E-5
867.6389	1108.8195	4215.0	0.821125	0.42594558	-0.013458362499999994	7.821249999998003E-6	-1.532520680147054E-4	-2.207914659926472E-4
874.4748	1113.3165	4232.0	0.52215844	0.3532334	-0.017586268235294116	-0.00427718705882353	-2.42817984429066E-4	-2.5205931228373696E-4
879.09814	1117.0981	4248.0	0.20655218	0.24366285	-0.01972539125	-0.006848159374999999	-1.3369518841911785E-4	-1.6068576976102932E-4
883.8788	1118.9393	4265.0	-0.0054770666	0.13600442	-0.012472308623529412	-0.006332848823529412	4.2665191920415236E-4	3.0312385380622803E-5
888.4651	1121.8217	4282.0	-0.007022569	0.08320119	-9.091190588235293E-5	-0.003106072352941176	7.283174539792388E-4	1.898103806228374E-4
891.70526	1124.7053	4298.0	0.113734595	0.09216621	0.00754732275	5.603137500000003E-4	4.7738966599264704E-4	2.291491314338235E-4
894.58356	1126.5835	4315.0	0.15984127	0.11190463	0.0027121573529411773	0.0011610835294117651	-2.844214939446366E-4	3.5339398788927345E-5
897.94354	1128.4718	4331.0	0.14717977	0.11118931	-7.913437500000012E-4	-4.470750000000034E-5	-2.1896881893382366E-4	-7.536193933823534E-5
900.71094	1129.3555	4348.0	0.1333241	0.0665514	-8.150394117647051E-4	-0.002625759411764706	-1.3938624567472828E-6	-1.518265830449827E-4
904.4582	1131.2291	4365.0	0.17231305	0.053326048	0.002293467647058823	-7.779618823529409E-4	1.8285335640138404E-4	1.0869397231833914E-4
908.2102	1133.1051	4381.0	0.22907148	0.08159534	0.003547401875	0.00176683075	7.837088924632355E-5	1.590495395220588E-4
912.04987	1136.0498	4398.0	0.24813582	0.14102183	0.001121431764705883	0.0034956758823529404	-1.4270412413494807E-4	1.0169677249134944E-4
916.73615	1137.868	4415.0	0.27567035	0.16686705	0.0016196782352941178	0.0015203070588235296	2.9308615916954985E-5	-1.1619816608996534E-4
920.51495	1140.7574	4431.0	0.27317944	0.17884926	-1.556818750000008E-4	7.488881250000013E-4	-1.1096000689338241E-4	-4.821368336397052E-5
923.2275	1142.0	4448.0	0.21977758	0.14546709	-0.003141285882352941	-0.0019636570588235304	-1.7562376513840825E-4	-1.595614814013842E-4
925.0	1143.5436	4465.0	0.14584693	0.08791252	-0.004348861764705882	-0.0033855629411764705	-7.103387543252593E-5	-8.364152249134942E-5
926.4439	1144.0	4481.0	0.053843778	0.03621875	-0.005750197	-0.0032308606249999996	-8.75834522058824E-5	9.668894761029432E-6
928.28906	1145.2891	4498.0	0.03089248	0.021206873	-0.0013500763529411767	-8.830515882352941E-4	2.5883062629757786E-4	1.381064139273356E-4
929.0856	1145.0	4514.0	0.033043437	-0.006620961	1.3443481250000012E-4	-0.0017392396250000002	9.278194784007355E-5	-5.351175229779413E-5
930.0287	1146.0287	4531.0	0.039955325	0.016061073	4.065816470588234E-4	0.001334237294117647	1.6008637326989604E-5	1.8079275994809687E-4
930.95746	1147.0	4547.0	0.039490376	0.033270586	-2.905931249999995E-5	0.0010755945625	-2.722755997242646E-5	-1.6165170726102938E-5
932.7969	1148.7969	4564.0	0.057676725	0.08250929	0.0010697852352941175	0.0028963943529411763	6.463791457612456E-5	1.0710587002595155E-4
934.7239	1150.7239	4580.0	0.10798652	0.11970925	0.0031443621875000003	0.0023249975000000003	1.2966105951286766E-4	-3.5712303308823505E-5
936.6098	1152.6099	4597.0	0.14311832	0.14747068	0.0020665764705882347	0.0016330252941176464	-6.339915981833915E-5	-4.070424740484434E-5
938.5115	1154.0	4614.0	0.14123987	0.12904224	-1.1049705882352963E-4	-0.0010840258823529407	-1.2806314878892732E-4	-1.5982653979238748E-4
939.0	1155.3578	4630.0	0.0973998	0.09744485	-0.0027400043749999997	-0.001974836875	-1.6434420726102938E-4	-5.567568704044122E-5
941.2714	1156.0	4647.0	0.077319264	0.054565284	-0.0011812079999999998	-0.002522327411764706	9.16939044117647E-5	-3.220532569204153E-5
942.132	1158.1321	4663.0	0.05939414	0.06341677	-0.00112032025	5.532178749999999E-4	3.805484374999984E-6	1.9222158042279413E-4
944.02466	1162.0493	4680.0	0.07943247	0.1513059	0.0011787252941176474	0.005169948823529412	1.3523797318339102E-4	2.7157240873702424E-4
945.89557	1165.7911	4696.0	0.108859405	0.2431838	0.0018391834375	0.005742368750000001	4.1278633961397044E-5	3.57762454044118E-5
948.0	1169.5515	4713.0	0.14587267	0.29586118	0.0021772508823529415	0.0030986694117647057	1.9886320285467143E-5	-1.5551172577854677E-4
949.0	1172.3083	4729.0	0.11580728	0.26758745	-0.0018790868750000007	-0.0017671081249999998	-2.535211098345589E-4	-3.041110960477941E-4
950.0	1174.5707	4746.0	0.07331653	0.17639028	-0.002499455882352941	-0.005364539411764705	-3.649229455017296E-5	-2.116136051038062E-4
950.0	1176.4777	4763.0	0.0070618894	0.10080581	-0.0038973318	-0.004446145294117648	-8.222799515570934E-5	5.402318339100337E-5
951.2885	1177.0	4780.0	-0.0021952318	0.04454503	-5.445365411764706E-4	-0.003309457647058823	1.9722325051903112E-4	6.68639792387544E-5
951.0	1179.2043	4796.0	-0.003849393	0.039349467	-1.03385075E-4	-3.247226875E-4	2.757196663602941E-5	1.8654593497242645E-4
953.08844	1181.0884	4813.0	0.05139669	0.07289272	0.0032497695882352943	0.0019731325294117643	1.972443919550173E-4	1.3516795393598614E-4
953.9291	1182.9291	4829.0	0.076285645	0.10547816	0.0015555596874999998	0.0020365900000000004	-1.058881187959559E-4	3.9660919117647615E-6
954.8373	1184.8373	4845.0	0.08408049	0.12937012	4.8717781249999967E-4	0.0014932475000000002	-6.677386718750001E-5	-3.395890625000001E-5
955.0	1186.731	4862.0	0.052875903	0.13073114	-0.0018355639411764702	8.005999999999945E-5	-1.3663186786332175E-4	-8.312867647058828E-5
955.0	1188.6342	4879.0	0.010096127	0.11153776	-0.0025164574117647063	-0.0011290223529411762	-4.0052557093425646E-5	-7.112249134948092E-5
955.0	1189.5	4896.0	-0.02436095	0.11432874	-0.0020268868823529415	1.6417529411764698E-4	2.8798266435986166E-5	7.60704498269896E-5
955.0	1191.4452	4913.0	-0.024554309	0.079663925	-1.1374058823529447E-5	-0.0020391067647058825	1.1855957785467129E-4	-1.2960482698961938E-4
955.0	1193.2595	4929.0	-0.017474178	0.08226917	4.425081875E-4	1.6282781250000038E-4	2.836764039522059E-5	1.3762091107536768E-4
956.0	1194.1777	4945.0	0.030078333	0.06899459	0.0029720319375	-8.296612500000005E-4	1.58095234375E-4	-6.203056640625005E-5
957.04004	1195.0	4962.0	0.058550924	0.061610952	0.001674858294117647	-4.343316470588234E-4	-7.630433196366782E-5	2.3254682525951594E-5
957.0	1196.5	4979.0	0.060744192	0.07057184	1.2901576470588267E-4	5.271110588235294E-4	-9.093191349480966E-5	5.655545328719723E-5
958.0	1197.8336	5012.0	0.02391224	0.036376294	-0.0011161197575757576	-0.0010362286666666665	-3.773137946308001E-5	-4.737393107546048E-5
959.0	1199.58	5028.0	0.025842197	0.05724025	1.2062231249999997E-4	0.0013039972499999998	7.729637937973485E-5	1.4626411979166664E-4
960.4715	1201.4714	5045.0	0.060653258	0.10590171	0.0020477094705882355	0.0028624388235294115	1.1335806812283738E-4	9.167303373702422E-5
962.3404	1204.6808	5062.0	0.11618245	0.1673634	0.00326642305882353	0.0036153935294117646	7.168903460207614E-5	4.429145328719724E-5
963.0	1206.229	5078.0	0.107206784	0.1676821	-5.609791250000004E-4	1.9918750000000318E-5	-2.3921263648897065E-4	-2.2471717371323527E-4
963.0	1207.061	5095.0	0.049733315	0.1148539	-0.003380792294117647	-0.0031075411764705887	-1.6587136288927332E-4	-1.8396823096885817E-4
964.0	1207.9666	5111.0	0.016314277	0.05295547	-0.002088689875	-0.003868651875	8.075640119485294E-5	-4.7569418658088196E-5
964.0	1208.9546	5128.0	-0.017685657	0.014984428	-0.0019999961176470587	-0.0022335907058823527	5.217279844290655E-6	9.61800687716263E-5
964.0	1210.5	5145.0	-0.016522035	0.03736745	6.844835294117644E-5	0.0013166483529411766	1.2167320415224913E-4	2.0883759169550175E-4
965.0	1212.6779	5161.0	0.023930639	0.10840881	0.002528292125	0.004440085	1.5374023575367648E-4	1.9521479044117647E-4
965.0	1213.7615	5177.0	0.020286333	0.122660756	-2.27769125E-4	8.907466250000001E-4	-1.72253828125E-4	-2.2183364843749999E-4
965.0	1216.8284	5195.0	0.007576977	0.13480723	-7.060753333333333E-4	6.748041111111114E-4	-2.6572567129629628E-5	-1.1996806327160482E-5
965.0	1217.144	5211.0	-4.1833596E-7	0.10479673	-4.735872084975E-4	-0.0018756562499999997	1.453050780223958E-5	-1.5940377256944444E-4
964.0	1219.161	5228.0	-0.04578067	0.09130935	-0.0026929559802376475	-7.933752941176475E-4	-1.305511042200087E-4	6.366358564013836E-5
964.0	1220.5	5244.0	-0.049811173	0.10136954	-2.5190643749999986E-4	6.287618749999998E-4	1.5256559642110298E-4	8.888357306985296E-5
963.0	1222.9275	5261.0	-0.05106933	0.11501767	-7.400923529411781E-5	8.028311764705887E-4	1.0464541306228357E-5	1.0239370674740527E-5
962.0	1224.8425	5277.0	-0.059919447	0.116048515	-5.531323124999999E-4	6.442781250000015E-5	-2.9945192325367626E-5	-4.6150210248161786E-5
961.0	1227.7477	5294.0	-0.06416931	0.1616461	-2.499919411764702E-4	0.0026822108823529403	1.7831786548442923E-5	1.5398723940311413E-4
960.0	1230.6489	5310.0	-0.07034836	0.17803967	-3.8619062500000034E-4	0.0010245981250000015	-8.512417738970635E-6	-1.0360079733455867E-4
959.0	1233.006	5327.0	-0.0689394	0.17965934	8.288000000000005E-5	9.527470588235234E-5	2.7592389705882374E-5	-5.4666083477508775E-5
957.605	1236.79	5344.0	-0.06989374	0.2006685	-5.613764705882341E-5	0.0012358329411764706	-8.177508650519026E-6	6.709166089965401E-5
955.70233	1240.5953	5361.0	-0.0947452	0.22926877	-0.0014618505882352945	0.0016823688235294125	-8.268899653979242E-5	2.626681660899658E-5
953.8052	1248.7793	5377.0	-0.12350896	0.36328086	-0.001797735	0.008375755624999998	-2.0992775735294094E-5	4.183366750919116E-4
949.9401	1258.1498	5394.0	-0.19156249	0.5571254	-0.004003148823529412	0.01140262	-1.2973022491349483E-4	1.780508455882354E-4
946.2678	1267.3304	5410.0	-0.24846758	0.6869053	-0.0035565681249999995	0.008111243750000004	2.791129365808828E-5	-2.057110156249998E-4
941.57245	1275.2368	5427.0	-0.2934864	0.67820126	-0.0026481658823529403	-5.120023529411779E-4	5.3435426038062304E-5	-5.072497707612459E-4
935.91986	1281.0801	5443.0	-0.3549887	0.5174898	-0.0038438937500000006	-0.010044466250000002	-7.473299172794127E-5	-5.957789935661765E-4
929.25616	1287.7438	5460.0	-0.41651776	0.3504151	-0.0036193564705882366	-0.009827923529411767	1.3208075259515531E-5	1.273780709342559E-5
920.5743	1296.4258	5476.0	-0.49782106	0.35573575	-0.005081456249999998	3.3254062500000237E-4	-9.138123621323509E-5	6.350290096507356E-4
909.7279	1312.0294	5493.0	-0.6363799	0.6309011	-0.008150520000000001	0.01618619705882353	-1.805331617647061E-4	9.32568025519031E-4
898.46985	1330.5503	5510.0	-0.7536519	1.0499796	-0.0068983529411764735	0.02465167647058823	7.36568858131487E-5	4.979693771626294E-4
888.356	1342.7728	5527.0	-0.7749684	1.1776793	-0.0012539117647058801	0.007511747058823541	3.320259515570937E-4	-0.0010082311418685111
881.95154	1350.0646	5543.0	-0.6110859	0.8745758	0.010242656250000003	-0.018943968750000005	7.185355009191177E-4	-0.0016534822380514717
877.3104	1354.6896	5559.0	-0.36736768	0.41872323	0.015232388749999999	-0.028490785625	3.118582812499998E-4	-5.966760546874997E-4
870.96594	1359.5171	5576.0	-0.18942556	0.03302663	0.010467183529411764	-0.022688035294117646	-2.8030618944636677E-4	3.413382547577856E-4
864.3437	1364.9922	5593.0	-0.21579409	0.0083444845	-0.00155109	-0.001451890911764706	-7.069572664359861E-4	0.00124918496366782
856.2614	1371.6432	5610.0	-0.3737557	0.22489561	-0.009291859411764707	0.0127383015	-4.553393771626298E-4	8.347172006920416E-4
848.17285	1378.8271	5626.0	-0.5264265	0.39518115	-0.009541925	0.010642846249999999	-1.56290992647058E-5	-1.3096595312500007E-4
839.9064	1385.0936	5643.0	-0.5713378	0.4522938	-0.0026418411764705875	0.003359567647058826	4.058872837370243E-4	-4.2842815311418665E-4
831.07574	1391.5546	5660.0	-0.54982954	0.4436233	0.0012651917647058858	-5.100294117647074E-4	2.2982546712802782E-4	-2.2762335640138433E-4
824.77	1397.1725	5676.0	-0.478595	0.38042703	0.004452158749999997	-0.003949766875	1.9918543658088196E-4	-2.1498359145220579E-4
820.08435	1400.9156	5692.0	-0.3658462	0.28809732	0.007046799999999999	-0.005770606875000001	1.621650781250001E-4	-1.1380250000000004E-4
815.38904	1403.611	5709.0	-0.2543873	0.16709879	0.006556405882352943	-0.007117560588235294	-2.8846712802768004E-5	-7.923257136678196E-5
810.53705	1406.463	5725.0	-0.19687232	0.09030645	0.0035946862499999996	-0.00479952125	-1.8510747702205895E-4	1.4487745863970587E-4
805.1248	1408.625	5742.0	-0.21763408	0.072219335	-0.001221280000000001	-0.0010639479411764707	-2.832921323529412E-4	2.1973960640138407E-4
798.0	1412.0	5759.0	-0.338985	0.111385874	-0.007138289411764705	0.0023039140588235296	-3.4805937716262964E-4	1.9810952941176472E-4
787.06885	1414.7725	5775.0	-0.5557242	0.15773071	-0.013546200000000001	0.00289655225	-4.0049441176470604E-4	3.70398869485294E-5
775.0821	1418.6393	5792.0	-0.735106	0.20680083	-0.010551870588235297	0.0028864776470588233	1.761370242214532E-4	-5.926237024221585E-7
766.39703	1421.2412	5809.0	-0.76783776	0.21106927	-0.0019253976470588235	2.5108470588235365E-4	5.074395847750867E-4	-1.5502311418685115E-4
758.04596	1422.9885	5825.0	-0.6846239	0.18004425	0.005200866250000005	-0.0019390637500000009	4.453914935661768E-4	-1.3688427849264717E-4
750.54266	1424.8644	5842.0	-0.49623147	0.11020818	0.01108190764705882	-0.004108004117647058	3.4594361159169496E-4	-1.275847275086504E-4
741.96967	1427.6122	5858.0	-0.3946467	0.08945753	0.006349048124999999	-0.0012969156250000006	-2.958037201286763E-4	1.756930307904411E-4
731.19403	1430.3732	5875.0	-0.4761964	0.12536998	-0.004797041176470588	0.0021124970588235295	-6.55652311851211E-4	2.0055368728373707E-4
718.16925	1434.0945	5891.0	-0.69882613	0.20137143	-0.013914358125000002	0.004750090625	-5.698323092830883E-4	1.648495978860294E-4
703.1177	1437.9706	5908.0	-0.9152012	0.25865862	-0.012727945294117648	0.003369834705882354	6.978899005190316E-5	-8.119152465397919E-5
687.22784	1439.3466	5924.0	-1.0685428	0.2079259	-0.009583849999999991	-0.0031707950000000006	1.9650595588235355E-4	-4.0878935661764715E-4
674.8534	1443.3276	5941.0	-1.0059944	0.18377708	0.003679317647058814	-0.001420518823529411	7.801863321799297E-4	1.029574221453288E-4
659.49963	1449.1667	5958.0	-0.9214699	0.25451252	0.004972029411764713	0.004160908235294118	7.604186851211169E-5	3.2831923875432527E-4
639.976	1458.0096	5974.0	-1.0118325	0.43552962	-0.0056476624999999975	0.01131356875	-6.637307444852943E-4	4.4704128216911757E-4
625.12177	1465.359	5991.0	-1.0645906	0.5769927	-0.0031034176470588317	0.008321357647058825	1.4966146193771563E-4	-1.760124178200691E-4
613.1703	1472.2979	6007.0	-0.98425704	0.5947074	0.005020847500000002	0.0011071687499999983	5.07766571691177E-4	-4.5088680606617665E-4
603.04285	1477.3191	6025.0	-0.70599824	0.44496074	0.015458822222222224	-0.008319258888888887	5.798874845679013E-4	-5.236904243827159E-4
590.5903	1482.4613	6041.0	-0.50466704	0.28625485	0.012583200000000003	-0.009919118125000001	-1.7972638888888882E-4	-9.99912022569446E-5
573.1928	1485.8461	6057.0	-0.68855655	0.18161121	-0.011493094375000006	-0.006540227500000001	-0.0015047683984375005	2.1118066406250002E-4
559.0793	1488.2744	6074.0	-0.92552125	0.12602289	-0.013939099999999996	-0.003269901176470588	-1.4388268382352885E-4	1.9237213667820075E-4
546.9354	1491.1774	6091.0	-0.9583151	0.10368644	-0.0019290500000000007	-0.0013139088235294115	7.064735294117644E-4	1.1505837370242214E-4
539.86444	1493.0339	6107.0	-0.6748885	0.0831369	0.0177141625	-0.0012843462500000003	0.00122770078125	1.847660845588197E-6
532.3176	1495.9205	6124.0	-0.36829433	0.090960875	0.01803495117647059	4.602338235294116E-4	1.886992214532884E-5	1.02622357266436E-4
521.98193	1499.6072	6140.0	-0.28963974	0.15575156	0.0049159118750000015	0.004049417812500001	-8.199399563419117E-4	2.2432399931066182E-4
509.77103	1504.1145	6157.0	-0.5134761	0.23529398	-0.013166844705882353	0.004678965882352941	-0.001063691563581315	3.703223940311412E-5
495.72058	1508.834	6173.0	-0.79522496	0.30835733	-0.01760930375	0.004566459374999998	-2.776536902573529E-4	-7.031656709558919E-6
482.0455	1514.4773	6191.0	-0.97106206	0.3646465	-0.009768727777777776	0.003127176111111111	4.3558755401234574E-4	-7.99601813271604E-5
469.35883	1521.5093	6207.0	-0.9323447	0.4142228	0.002419834999999995	0.003098518750000001	7.617851736111107E-4	-1.791085069444365E-6
453.12924	1531.2472	6223.0	-0.9219587	0.52746576	6.491250000000004E-4	0.007077685	-1.1066937499999967E-4	2.4869789062499995E-4
431.25906	1541.7914	6240.0	-1.1186278	0.6742062	-0.011568770588235296	0.008631790588235292	-7.186997404844293E-4	9.14179757785466E-5
414.23972	1550.8934	6256.0	-1.2527713	0.74177986	-0.008383968749999998	0.004223353749999999	1.9905011488970613E-4	-2.7552730238970585E-4
399.14133	1556.7147	6273.0	-1.2154468	0.6094073	0.0021955588235294107	-0.007786621176470587	6.22325151384083E-4	-7.064691133217991E-4
379.59567	1561.5674	6290.0	-1.0807052	0.34927514	0.007925976470588243	-0.015301891764705882	3.3708339100346074E-4	-4.4207474048442913E-4
357.64716	1565.6685	6306.0	-1.1285571	0.15263408	-0.0029907437500000106	-0.012290066249999999	-6.822950137867659E-4	1.882390946691177E-4
341.56543	1568.1086	6323.0	-1.186387	0.05767269	-0.0034017588235294113	-0.005585964117647059	-2.4177357266435334E-5	3.943589489619376E-4
324.64398	1573.452	6340.0	-1.1417756	0.1232693	0.002624200000000011	0.003858624117647059	3.5446816608996603E-4	5.555640138408304E-4
304.36615	1578.0902	6356.0	-1.1058942	0.21868238	0.00224258749999999	0.005963317500000001	-2.3850781250001307E-5	1.3154333639705886E-4
284.09912	1583.5703	6373.0	-1.1137278	0.31620023	-4.6079999999999326E-4	0.00573634411764706	-1.5902279411764608E-4	-1.3351375432525945E-5
273.3983	1591.4813	6389.0	-0.9852126	0.44518638	0.008032199999999996	0.008061634374999998	5.308124999999994E-4	1.4533064108455864E-4
264.25348	1598.7972	6406.0	-0.73150384	0.51329875	0.014924044705882352	0.004006610000000002	4.054026297577856E-4	-2.3853084558823507E-4
256.53625	1605.5978	6422.0	-0.31666955	0.5080342	0.025927143125	-3.2903437500000215E-4	6.87693651194853E-4	-2.7097777343750023E-4
248.93202	1611.301	6439.0	-0.14730328	0.44341397	0.009962721764705883	-0.00380119	-9.390836094290657E-4	-2.0424444852941163E-4
242.04538	1615.3031	6456.0	-0.23748156	0.30429026	-0.005304604705882353	-0.008183747647058825	-8.98078027681661E-4	-2.5779750865051915E-4
236.5	1619.0	6472.0	-0.3238352	0.1826494	-0.005397102499999999	-0.007602553749999999	-5.781112132352887E-6	3.632461856617659E-5
230.80875	1622.7942	6489.0	-0.29518935	0.14467205	0.0016850499999999985	-0.002233961764705882	4.165972058823528E-4	3.157995285467128E-4
225.25542	1625.2482	6505.0	-0.28426263	0.12716082	6.829200000000001E-4	-0.0010944518749999993	-6.26331249999999E-5	7.121936810661767E-5
220.6527	1629.3473	6522.0	-0.2664665	0.15871316	0.0010468311764705895	0.001856019999999999	2.1406539792387612E-5	1.7355716911764696E-4
216.85011	1632.1499	6539.0	-0.236552	0.17369382	0.0017596764705882343	8.812152941176474E-4	4.193207612456735E-5	-5.734145328719715E-5
214.0	1635.0	6555.0	-0.20174132	0.18442222	0.0021756675000000007	6.705249999999999E-4	2.5999439338235395E-5	-1.3168143382352967E-5
209.39001	1639.415	6572.0	-0.17395583	0.20141849	0.0016344405882352938	9.997805882352945E-4	-3.1836877162629815E-5	1.936797577854674E-5
204.97035	1644.7062	6588.0	-0.19925138	0.26854125	-0.001580971875	0.0041951725	-2.0096327895220586E-4	1.9971199448529412E-4
199.5824	1653.022	6605.0	-0.27427366	0.40895328	-0.004413075294117645	0.008259531176470587	-1.6659431877162617E-4	2.3907992214532864E-4
193.59052	1663.819	6621.0	-0.36351162	0.62859976	-0.0055773725	0.013727904999999999	-7.276857536764721E-5	3.4177336397058823E-4
186.83766	1675.3247	6638.0	-0.4332702	0.79719937	-0.004103445882352942	0.009917624117647059	8.67015657439446E-5	-2.2413416955017294E-4
180.28511	1682.9531	6655.0	-0.4567875	0.7435003	-0.0013833705882352952	-0.0031587688235294093	1.6000442906574395E-4	-7.691995847750864E-4
173.71504	1689.2137	6671.0	-0.43233523	0.554714	0.0015282668749999999	-0.011799143749999998	1.8197734145220594E-4	-5.400234329044118E-4
168.94368	1695.0563	6688.0	-0.35696417	0.33088586	0.004433591764705882	-0.013166361176470591	1.7090146410034599E-4	-8.042455449827022E-5
164.25348	1699.6198	6704.0	-0.29671884	0.1808678	0.0037653331250000026	-0.009376128749999999	-4.1766164981617445E-5	2.3688952665441203E-4
159.46666	1704.3	6721.0	-0.2501039	0.1636842	0.0027420552941176467	-0.0010107999999999996	-6.019281358131505E-5	4.920781617647059E-4
156.67642	1709.9854	6738.0	-0.19019005	0.24398795	0.0035243441176470583	0.0047237500000000005	4.6016989619377156E-5	3.3732647058823525E-4
154.43828	1716.2468	6755.0	-0.12594672	0.32156253	0.003779019411764705	0.0045632105882352945	1.4980899653979217E-5	-9.443494809688588E-6
152.58923	1723.6431	6772.0	-0.07181864	0.42144153	0.0031840047058823533	0.005875235294117646	-3.5000865051903045E-5	7.717792387543247E-5
152.0	1732.4408	6787.0	-0.01680612	0.5216227	0.0036675013333333337	0.006678744666666666	3.2233108496732026E-5	5.356729150326796E-5
152.0	1740.8386	6804.0	0.033146456	0.5793396	0.0029383868235294116	0.00339511176470588	-4.288908881199541E-5	-1.931548765859286E-4
153.0	1748.251	6821.0	0.08077085	0.56024593	0.002801434941176471	-0.0011231570588235266	-8.055993079584732E-6	-2.657805190311416E-4
153.97612	1755.9045	6837.0	0.110903405	0.5036182	0.0018832846874999995	-0.003539233124999999	-5.738439085477948E-5	-1.5100475413602955E-4
156.64255	1761.4639	6854.0	0.15081555	0.39280778	0.0023477732352941176	-0.006518260000000001	2.7322855752595183E-5	-1.7523687500000014E-4
160.46664	1767.2	6870.0	0.21979061	0.3018923	0.00431094125	-0.0056822174999999996	1.2269800091911767E-4	5.2252656250000116E-5
165.86191	1773.4827	6887.0	0.32586962	0.29241207	0.006239941764705884	-5.576605882352928E-4	1.1347061851211083E-4	3.0144452422145335E-4
170.0	1779.5	6904.0	0.3794278	0.33097202	0.0031504811764705857	0.002268232352941174	-1.8173297577854698E-4	1.6622899653979216E-4
176.08778	1788.4504	6921.0	0.39265165	0.44089732	7.778735294117669E-4	0.006466194117647059	-1.3956515570934225E-4	2.4693892733564034E-4
181.73698	1797.2283	6937.0	0.38290074	0.53831744	-6.094318750000001E-4	0.006088757500000003	-8.670658777573544E-5	-2.3589788602941E-5
188.5811	1805.7263	6953.0	0.39592713	0.57425916	8.141493749999999E-4	0.002246357499999997	8.8973828125E-5	-2.401500000000004E-4
195.01817	1814.0303	6970.0	0.4221386	0.5627298	0.0015418511764705859	-6.781976470588261E-4	4.280598832179917E-5	-1.7203265570934253E-4
201.70708	1821.6094	6987.0	0.44993523	0.52417463	0.0016350958823529438	-0.0022679511764705867	5.48498269896223E-6	-9.351491349480946E-5
208.3621	1827.362	7003.0	0.42885122	0.42060924	-0.0013177506250000026	-0.006472836874999999	-1.8455290670955915E-4	-2.628053561580882E-4
214.70975	1831.355	7020.0	0.3952981	0.28274646	-0.00197371294117647	-0.008109575294117648	-3.858601859861572E-5	-9.627873053633229E-5
222.20425	1834.551	7036.0	0.40116668	0.15443577	3.6678625000000076E-4	-0.008019418124999999	1.4628119944852942E-4	5.634823069853071E-6
231.4113	1837.9646	7053.0	0.4850467	0.085836366	0.004934118823529412	-0.00403525905882353	2.686666219723183E-4	2.3436229801038054E-4
240.27228	1838.0	7070.0	0.56422424	0.022482075	0.004657502352941179	-0.0037267229999999995	-1.6271557093425458E-5	1.814917993079589E-5
247.75499	1840.1887	7086.0	0.5702853	0.018534683	3.7881624999999697E-4	-2.4671200000000006E-4	-2.6741788143382387E-4	2.1750068749999996E-4
254.25174	1840.0	7103.0	0.48385262	-0.011017535	-0.005084275294117646	-0.0017383657647058823	-3.2135832612456723E-4	-8.774433910034602E-5
260.87772	1841.0	7120.0	0.37708852	-0.01591206	-0.00628024117647059	-2.8791323529411757E-4	-7.03509342560555E-5	8.532073702422146E-5
269.2991	1842.8833	7136.0	0.34990022	0.028265087	-0.00169926875	0.0027610716875	2.8631077665441186E-4	1.9056155767463234E-4
288.7236	1846.4958	7152.0	0.69633436	0.14300245	0.021652133750000004	0.0071710851875000006	0.0014594626562500002	2.7562584375000003E-4
312.0508	1850.3418	7169.0	1.3086758	0.24262024	0.03602008470588235	0.005859869999999999	8.451735856401382E-4	-7.713030514705892E-5
329.5143	1854.0042	7186.0	1.6257507	0.3082225	0.01865146470588235	0.0038589564705882365	-0.001021683529411765	-1.1770079584775073E-4
344.52954	1857.8823	7202.0	1.4082632	0.29261392	-0.013592968750000003	-9.755362499999989E-4	-0.002015277090992647	-3.0215579503676474E-4
365.12192	1861.5676	7219.0	1.184273	0.25698888	-0.013175894117647061	-0.0020955905882352973	2.4533801903114265E-5	-6.588554930795872E-5
387.91498	1865.3191	7236.0	1.1240631	0.22631072	-0.003541758823529401	-0.0018045976470588226	5.667138408304506E-4	1.711723183391028E-5
406.8569	1870.2571	7253.0	1.2450798	0.25330347	0.007118629411764704	0.0015878088235294107	6.270816608996533E-4	1.9955332179930781E-4
424.36084	1874.8579	7269.0	1.301928	0.29257804	0.003553012499999994	0.0024546606250000005	-2.228510569852944E-4	5.4178237591911865E-5
437.78336	1879.5945	7286.0	1.0133961	0.31512433	-0.01697246470588235	0.001326252352941178	-0.001207381012110726	-6.637695717993074E-5
447.89795	1883.449	7302.0	0.6287171	0.29155895	-0.0240424375	-0.0014728362500000015	-4.418732996323532E-4	-1.7494303768382372E-4
456.4723	1887.2361	7318.0	0.37434965	0.23753858	-0.015897965625000003	-0.003376273124999999	5.090294921874998E-4	-1.1896480468749984E-4
464.0	1889.5	7335.0	0.27029085	0.1659488	-0.006121105882352938	-0.004211163529411764	5.751093966262979E-4	-4.9111200259515586E-5
470.25473	1892.4182	7352.0	0.23530443	0.13511592	-0.002058024705882354	-0.001813698823529412	2.3900477508650495E-4	1.4102733564013835E-4
476.76328	1895.5088	7369.0	0.26863426	0.12249201	0.001960578235294118	-7.425829411764707E-4	2.3638840830449837E-4	6.300681660899654E-5
483.50073	1897.167	7386.0	0.31967822	0.112643205	0.003002585882352941	-5.793414705882354E-4	6.129456747404841E-5	9.602439446366783E-6
489.1663	1899.0554	7402.0	0.32339942	0.10082873	2.3257499999999875E-4	-7.384046874999994E-4	-1.731256801470589E-4	-9.941451056985252E-6
492.87143	1899.9358	7419.0	0.27783194	0.06862352	-0.0026804399999999996	-0.0018944241176470594	-1.7135382352941167E-4	-6.800114294982705E-5
495.5932	1900.0	7435.0	0.16439368	0.012231088	-0.007089891250000001	-0.0035245269999999995	-2.755907031250001E-4	-1.0188143014705876E-4
497.72595	1900.0	7452.0	0.07952901	-0.034722257	-0.004992039411764705	-0.0027619614705882353	1.2340304930795858E-4	4.485679584775084E-5
498.59518	1901.0	7468.0	0.0077697863	-0.014883224	-0.00448495148125	0.0012399395625	3.1692995657169065E-5	2.5011881456801473E-4
500.46225	1901.0	7485.0	0.011938425	4.4031092E-4	2.452140411764706E-4	9.013844070588235E-4	2.7824503073096887E-4	-1.9915009143598617E-5
503.6406	1901.0	7501.0	0.08166995	0.0075302073	0.0043582203125	4.4311852375E-4	2.570628919577206E-4	-2.8641617706801466E-5
506.33475	1902.0	7518.0	0.15510376	0.033746935	0.004319635882352941	0.0015421604529411764	-2.2696723615917034E-6	6.46495252465398E-5
511.22845	1903.0762	7534.0	0.2629804	0.044865057	0.00674229	6.948826250000001E-4	1.5141588235294116E-4	-5.295486424632352E-5
514.92944	1903.0	7551.0	0.31582868	0.041840855	0.0031087223529411745	-1.7789423529411744E-4	-2.137392733564015E-4	-5.133981531141868E-5
518.67194	1903.8359	7567.0	0.29366955	0.040264018	-0.0013849456249999982	-9.855231250000028E-5	-2.8085424862132327E-4	4.9588701746323225E-6
522.4542	1904.0	7584.0	0.25573498	0.025189988	-0.002231445294117647	-8.867076470588234E-4	-4.9794098183391116E-5	-4.636207850346018E-5
527.8825	1905.0	7600.0	0.26194936	0.032920044	3.883987500000012E-4	4.8312850000000016E-4	1.6374025275735303E-4	8.561475919117647E-5
533.5	1905.0	7617.0	0.31890744	0.029323723	0.003350475294117645	-2.1154829411764724E-4	1.7423979671280258E-4	-4.0863340830449846E-5
537.78094	1906.3904	7634.0	0.35031793	0.045345273	0.001847675882352942	9.424441176470587E-4	-8.83999653979237E-5	6.788190657439448E-5
541.5918	1906.0	7651.0	0.29746923	0.022927707	-0.003108747058823531	-0.0013186803529411765	-2.915542906574396E-4	-1.3300732179930797E-4
546.4556	1907.1519	7667.0	0.24881686	0.033904064	-0.0030407731249999983	6.860223124999999E-4	4.24837086397079E-6	1.2529391659007354E-4
551.1387	1907.0	7684.0	0.23772767	0.021618422	-6.52305294117647E-4	-7.226848235294116E-4	1.4049810769896183E-4	-8.286512564878891E-5
557.6927	1908.0	7700.0	0.325142	0.03867179	0.005463395624999999	0.0010658354999999997	3.8223130744485285E-4	1.117825202205882E-4
564.4929	1908.0	7717.0	0.43309182	0.024641484	0.006349989411764708	-8.253121176470586E-4	5.215257569204169E-5	-1.1124397750865049E-4
569.3869	1908.0	7733.0	0.42670316	0.011684982	-3.992912499999994E-4	-8.097813750000001E-4	-4.218300413602942E-4	9.706714154411543E-7
574.16003	1907.4199	7750.0	0.3408648	-0.025498597	-0.005049315294117647	-0.0021872693529411767	-2.7353082612456754E-4	-8.10287045847751E-5
577.4703	1908.0	7767.0	0.23070787	-0.021189658	-0.006479819411764707	2.5346700000000006E-4	-8.414730103806234E-5	1.4357272664359863E-4
579.36285	1908.0	7783.0	0.1085753	-0.0047181183	-0.007633285625000001	0.00102947123125	-7.209163832720586E-5	4.8500264453124993E-5
581.2701	1908.0	7800.0	0.045368187	0.010442191	-0.003718065470588236	8.917829E-4	2.3030706790657442E-4	-8.099313602941174E-6
582.0537	1908.0	7816.0	0.010553482	0.009685914	-0.0021759190625	-4.726731249999998E-5	9.638415050551474E-5	-5.869063828125E-5
583.0	1908.0	7850.0	-0.0063101444	-0.006749406	-4.959890117647058E-4	-4.8339176470588234E-4	4.940970737456748E-5	-1.2827189770761245E-5
584.8029	1908.0	7883.0	0.017922329	0.0	7.343173757575758E-4	2.0452745454545455E-4	3.7282011743099446E-5	2.084603694701021E-5
589.2668	1908.0	7899.0	0.14714462	-4.097398E-5	0.0080763931875	-2.56087375E-6	4.5887973823390145E-4	-1.294302051846591E-5
603.9076	1909.4341	7916.0	0.6214828	0.043127943	0.02790224588235294	0.002539348057647059	0.0011662266291089965	1.4952405478806227E-4
644.6566	1911.3025	7933.0	1.9242492	0.1153142	0.07663331764705882	0.004246250411764706	0.002866533633217993	1.0040602083044982E-4
672.5	1917.0	7950.0	3.0448406	0.30960822	0.0659171411764706	0.01142906	-6.303633217993068E-4	4.225182110726643E-4
