# Supplementary material for: Finger drawing on smartphone screens enables early Parkinson’s disease detection through hybrid 1D-CNN and BiGRU deep learning architecture
Source: PLoS One. 2025 Jul 14;20(7):e0327733. doi: 10.1371/journal.pone.0327733 (PMC12258557; doi:10.1371/journal.pone.0327733)
Supplement: S2 File — (ZIP) [file pone.0327733.s002.zip › Dataset/Wavy/patient/010_PD_WAVE_R.txt]

574.0	250.5	0.0	0.0	0.0	0.0	0.0	0.0	0.0
578.2355	251.0	16.0	0.3116423	0.080624245	0.01947764375	0.0050390153125	0.001217352734375	3.1493845703125E-4
584.1194499999999	251.0	33.0	0.41117355	0.039875317	0.005854779411764707	-0.0023969957647058822	-8.013449610726642E-4	-4.3741241630622835E-4
591.53006	252.0	49.0	0.5125263	0.075135976	0.0063345468749999995	0.0022037911874999996	2.9985466452205805E-5	2.875491845128676E-4
600.11743	253.0	65.0	0.57891816	0.087481864	0.004149491249999998	7.716180000000008E-4	-1.365659765625001E-4	-8.951082421874992E-5
608.44836	253.88965000000002	81.0	0.61499447	0.08364347	0.002254769375	-2.3989962500000055E-4	-1.1842011718749988E-4	-6.321985156250009E-5
618.92755	254.78552000000002	98.0	0.6600743	0.06509464	0.0026517547058823553	-0.0010911076470588236	2.3352078287197366E-5	-5.007106012110724E-5
627.45416	256.69086	115.0	0.63022375	0.08619944	-0.0017559147058823549	0.0012414588235294122	-2.5927467128027706E-4	1.3720979238754328E-4
635.77747	259.11102	131.0	0.5677128	0.12655142	-0.003906934374999997	0.0025219987499999997	-1.3443872931985263E-4	8.003374540441172E-5
643.7732	262.8866	148.0	0.49861982	0.21065167	-0.004064292941176472	0.004947073529411766	-9.256386245675018E-6	1.4265145761245684E-4
652.39294	265.69647	165.0	0.4748649	0.23815653	-0.0013973482352941185	0.0016179329411764702	1.568791003460208E-4	-1.958317993079586E-4
661.91974	268.18396	181.0	0.50130504	0.22797795	0.00165250875	-6.361612499999995E-4	1.906160615808824E-4	-1.4088088694852934E-4
670.33453	272.1673	198.0	0.5437211	0.21819463	0.002495062352941175	-5.754894117647066E-4	4.9561976643598536E-5	3.5689316608995828E-6
679.62836	275.85132	214.0	0.5575865	0.21964131	8.665875000000017E-4	9.041750000000036E-5	-1.0177967830882334E-4	4.161918198529419E-5
689.25507	279.70203	231.0	0.5706641	0.23821151	7.692705882352954E-4	0.0010923647058823519	-5.724524221453314E-6	5.893807093425597E-5
697.975	283.4875	247.0	0.5656102	0.2530866	-3.158687500000035E-4	9.296931250000005E-4	-6.782120863970618E-5	-1.0166973805146964E-5
705.567	286.64178	264.0	0.51129436	0.2355049	-0.0031950494117647063	-0.0010342176470588239	-1.6936356833910016E-4	-1.1552416306228377E-4
714.5	290.0	281.0	0.4887655	0.19280481	-0.0013252270588235253	-0.00251177	1.0998955017301064E-4	-8.691484429065742E-5
723.58044	293.6322	297.0	0.4962924	0.19379206	4.704312500000002E-4	6.170312499999969E-5	1.1222864430147034E-4	1.6084207031249998E-4
735.5946	297.53156	314.0	0.6095836	0.21077688	0.006664188235294116	9.991070588235302E-4	3.643386461937715E-4	5.514140787197238E-5
744.81586	300.16315	330.0	0.6695079	0.20624366	0.0037452687500000026	-2.833262500000003E-4	-1.824324678308821E-4	-8.015208180147065E-5
753.096	303.024	347.0	0.61491483	0.18343343	-0.003211357058823531	-0.001341778235294117	-4.0921328287197255E-4	-6.226188148788921E-5
760.53827	304.88458	364.0	0.49713925	0.1246	-0.00692797529411765	-0.0034607900000000005	-2.1862460207612463E-4	-1.2464775086505197E-4
767.1918	306.0	380.0	0.36995825	0.06835681	-0.0079488125	-0.003515199375	-6.380232536764684E-5	-3.400585937499964E-6
773.77966	307.0	397.0	0.30949906	0.026349371	-0.00355642294117647	-0.002471025823529412	2.583758564013841E-4	6.142197361591693E-5
782.9512	307.5902	413.0	0.3997521	-4.895378E-4	0.005640815	-0.0016774318	5.748273713235294E-4	4.9599626470588266E-5
792.3604	308.0	430.0	0.53095233	-0.0047208536	0.007717660588235292	-2.489009294117647E-4	1.2216738754325246E-4	8.403122768166089E-5
801.5706	309.31415	447.0	0.61052346	0.018081537	0.004680654705882355	0.0013413170941176471	-1.786474048442904E-4	9.35422366782007E-5
811.23785	310.24756	464.0	0.645226	0.04828264	0.002041325882352938	0.0017765354705882354	-1.55254636678201E-4	2.560108096885813E-5
820.50275	310.0	480.0	0.6108412	0.037019085	-0.0021490499999999996	-7.039721875000001E-4	-2.618984926470586E-4	-1.5503172863051473E-4
827.92004	310.0	496.0	0.5248106	0.012430535	-0.005376912499999997	-0.001536784375	-2.0174140624999986E-4	-5.205076171875E-5
834.40607	311.8515	513.0	0.42304638	0.026943062	-0.005986130588235295	8.536780588235295E-4	-3.583635813148809E-5	1.4061543728373702E-4
841.3134	312.77112	530.0	0.35657054	0.05357899	-0.0039103435294117654	0.001566819294117647	1.2210512110726642E-4	4.194948442906574E-5
847.9372	314.64575	546.0	0.33416384	0.11060061	-0.00140041875	0.00356385125	1.5687029871323533E-4	1.2481449724264707E-4
853.6177	317.0785	563.0	0.3353343	0.1548273	6.885058823529319E-5	0.00260157	8.642760813148784E-5	-5.6604779411764704E-5
859.22125	319.4071	579.0	0.32924938	0.17207754	-3.803074999999996E-4	0.00107814	-2.80723805147058E-5	-9.5214375E-5
864.9964	324.9964	596.0	0.31506622	0.24878095	-8.343035294117631E-4	0.004511965294117647	-2.6705648788927265E-5	2.0198972318339099E-4
872.69934	331.69934	613.0	0.36842352	0.38741878	0.0031386647058823528	0.008155166470588237	2.3370401384083036E-4	2.1430595155709354E-4
881.2091	337.15686	629.0	0.4758677	0.44724262	0.00671526125	0.0037389899999999976	2.2353728400735295E-4	-2.7601102941176496E-4
889.68115	343.76086	646.0	0.5659207	0.48395127	0.00529723529411765	0.002159332352941177	-8.341329152249116E-5	-9.292103806228356E-5
896.4771	349.4771	662.0	0.55019605	0.43515772	-9.827906250000004E-4	-0.0030495968749999977	-3.9250161994485317E-4	-3.255580767463234E-4
902.48157	352.74078	679.0	0.44152808	0.30134156	-0.0063922335294117685	-0.007871538823529412	-3.1820252378892756E-4	-2.8364364403114204E-4
905.6063	354.60632	695.0	0.25672922	0.14788018	-0.01154992875	-0.00959133625	-3.223559512867645E-4	-1.0748733915441177E-4
907.5	356.5	712.0	0.082509786	0.036555257	-0.010248201999999998	-0.006548524882352941	7.657216176470604E-5	1.789889039792388E-4
909.40436	356.0	729.0	-0.0054266825	-0.06329287	-0.005172733441176471	-0.005873419235294118	2.9855697404844277E-4	3.971209688581311E-5
910.11707	357.11707	745.0	-0.03870313	-0.059799608	-0.00207977796875	2.1832887500000024E-4	1.9330971702665443E-4	3.807342568933824E-4
911.0	357.0	779.0	-0.0065620886	-0.027484266	9.453247470588235E-4	9.504512352941176E-4	8.897360928849481E-5	2.1533010596885804E-5
911.0	358.0	845.0	0.0	0.0	9.942558484848484E-5	4.164282727272727E-4	-1.281665397288392E-5	-8.091257008588559E-6
911.0	359.0	862.0	0.0	0.037333783	0.0	0.0021961048823529415	-5.848563814616756E-6	1.0468685938974522E-4
911.0	362.46973	896.0	4.2123153E-5	0.14206369	1.2389162647058824E-6	0.0030802913823529407	3.643871366782007E-8	2.6005485294117625E-5
910.0	366.12097	912.0	-0.048878856	0.24356702	-0.0030575611970625	0.006343958125	-1.9117500708295035E-4	2.0397917141544121E-4
909.0477	372.80908	928.0	-0.059140988	0.36914027	-6.4138325E-4	0.007848328125	1.5101112169140624E-4	9.402312499999998E-5
908.136	380.45612	945.0	-0.0740272	0.53734225	-8.756595294117648E-4	0.00989423411764706	-1.3780957612456756E-5	1.2034741133218005E-4
906.23145	388.0741	961.0	-0.103392474	0.5655946	-0.0018353296249999998	0.0017657718749999954	-5.9979380974264684E-5	-5.080288901654416E-4
904.3552	394.57916	978.0	-0.12928665	0.5280544	-0.0015231868235294121	-0.002208247058823524	1.8361341262975746E-5	-2.3376581963667763E-4
901.0	402.0	994.0	-0.17784229	0.48327562	-0.003034727499999999	-0.002798673750000001	-9.447129227941168E-5	-3.690166819852981E-5
897.122	407.31702	1011.0	-0.24218613	0.37457657	-0.0037849317647058833	-0.006394061764705883	-4.4129662629757905E-5	-2.1149341262975777E-4
892.1244	411.58374	1028.0	-0.30576158	0.28981638	-0.0037397323529411754	-0.004985893529411765	2.6587889273357613E-6	8.283342560553635E-5
885.30676	417.5199	1044.0	-0.3977577	0.26534793	-0.005749757500000001	-0.0015292781249999984	-1.256265716911766E-4	2.1603846277573542E-4
875.91327	422.05206	1061.0	-0.5451027	0.25130057	-0.008667352941176473	-8.263152941176475E-4	-1.7162326124567484E-4	4.1350754757785346E-5
864.6561	425.7813	1078.0	-0.6973022	0.23391235	-0.008952911764705878	-0.001022836470588236	-1.6797577854670847E-5	-1.156006920415226E-5
852.4187	428.7973	1094.0	-0.83408505	0.21219902	-0.008548928125	-0.0013570831250000002	2.5248977481617308E-5	-2.0890415900735263E-5
841.8266	431.69556	1110.0	-0.83814055	0.15224126	-2.5346874999999935E-4	-0.00374736	5.184662109375001E-4	-1.4939230468749998E-4
830.4044	433.59924	1127.0	-0.766947	0.09094394	0.004187855882352938	-0.0036057247058823524	2.6125439013840806E-4	8.331487889273385E-6
818.761	435.4627	1144.0	-0.7015889	0.071841575	0.0038445941176470638	-0.0011236685294117644	-2.019186851211025E-5	1.4600330449826988E-4
806.9139	437.34772	1161.0	-0.69896215	0.07125337	1.545147058823536E-4	-3.460029411764755E-5	-2.1706349480968883E-4	6.406283737024217E-5
794.2888	439.24445	1177.0	-0.7317935	0.08387672	-0.0020519593750000023	7.889593750000003E-4	-1.3790463005514724E-4	5.147247931985299E-5
783.2828	443.28687	1194.0	-0.7477519	0.15663424	-9.387294117647082E-4	0.004279854117647059	6.548411548442907E-5	2.0534674956747406E-4
774.17694	447.89386	1210.0	-0.65379244	0.24842253	0.00587246625	0.005736768125	4.2569972886029425E-4	9.105712545955878E-5
763.58545	453.64874	1226.0	-0.57531446	0.35695985	0.004904873750000004	0.006783582500000001	-6.047453124999975E-5	6.54258984375001E-5
753.2551	459.37244	1243.0	-0.54484075	0.4224133	0.0017925711764705875	0.003850202941176469	-1.830766219723186E-4	-1.7255173875432544E-4
741.25037	464.35706	1260.0	-0.6077077	0.4080049	-0.00369805588235294	-8.475529411764699E-4	-3.229780622837369E-4	-2.763385813148787E-4
726.5977	468.1006	1277.0	-0.79724	0.30841774	-0.011148958823529412	-0.0058580682352941185	-4.382884083044984E-4	-2.947361937716264E-4
713.07306	471.83624	1293.0	-0.9164559	0.21559368	-0.007450993750000003	-0.005801503749999999	2.3112281709558808E-4	3.535280330882462E-6
702.111	473.31482	1310.0	-0.8593203	0.11396438	0.0033609176470588207	-0.005978194117647059	6.359947880622838E-4	-1.0393551038062334E-5
691.1771	476.13715	1326.0	-0.7322893	0.084746644	0.0079394375	-0.0018261085000000005	2.861574908088237E-4	2.5950535110294114E-4
681.57184	478.08563	1343.0	-0.57349086	0.081011444	0.009341084705882352	-2.1971764705882319E-4	8.244983564013834E-5	9.449357958477514E-5
671.32916	479.93414	1360.0	-0.5080053	0.08179244	0.0038520917647058856	4.5940941176470124E-5	-3.228819377162627E-4	1.5626975778546667E-5
661.0613	482.64624	1376.0	-0.54590523	0.105981015	-0.0023687456250000016	0.0015117859375000002	-3.8880233685661795E-4	9.161531227022064E-5
651.3014	485.47943	1393.0	-0.58081627	0.15008122	-0.0020535905882352943	0.0025941297058823523	1.8538531574394546E-5	6.366728049307953E-5
642.8316	487.63367	1409.0	-0.551508	0.1686607	0.0018317668750000016	0.0011612175000000006	2.42834841452206E-4	-8.955701286764698E-5
633.5	489.5	1426.0	-0.529856	0.15252572	0.0012736470588235297	-9.491164705882349E-4	-3.28305774221454E-5	-1.2413729238754326E-4
622.7437	490.0	1443.0	-0.5557613	0.080040015	-0.0015238411764705894	-0.0042638649999999995	-1.6455813148788935E-4	-1.9498520761245674E-4
610.1583	490.0	1459.0	-0.66639435	-0.0068855616	-0.006914565625000001	-0.005432848537500001	-3.369202780330882E-4	-7.306147109375008E-5
599.23352	491.0	1476.0	-0.7535915	-0.02102617	-0.005129244117647056	-8.318004941176471E-4	1.0501891219723205E-4	2.706498849048443E-4
589.74762	492.05048	1492.0	-0.71193373	0.0052862694	0.0026036106249999955	0.0016445274625	4.833034214154407E-4	1.5477049728860294E-4
581.4104	493.0	1509.0	-0.59237903	0.048929114	0.007032629411764707	0.0025672261529411764	2.6053051686851243E-4	5.427639355536332E-5
573.88297	494.77923999999996	1525.0	-0.43397027	0.09865513	0.009900547500000002	0.0031078759999999994	1.7924488051470597E-4	3.379061544117644E-5
566.26794	495.683	1542.0	-0.3618146	0.09455228	0.004244451176470589	-2.413441176470583E-4	-3.3271154844290667E-4	-1.9701294809688577E-4
557.18484	497.0	1559.0	-0.4172492	0.08991185	-0.003260858823529412	-2.7296647058823535E-4	-4.4148882352941184E-4	-1.8601384083045322E-6
546.1839600000001	498.46936000000005	1575.0	-0.5556906	0.07805555	-0.008652587500000003	-7.4101875E-4	-3.3698304227941197E-4	-2.925326746323529E-5
534.01154	500.33140000000003	1592.0	-0.7214439	0.0973479	-0.009750194117647059	0.0011348441176470588	-6.456509515570917E-5	1.1034487456747405E-4
521.6307400000001	501.2282	1608.0	-0.82984215	0.08342853	-0.006774890624999995	-8.69960625E-4	1.859564682904415E-4	-1.253002964154412E-4
511.5731	503.08540000000005	1625.0	-0.780719	0.10022207	0.002889597058823523	9.878552941176468E-4	5.684992755190304E-4	1.0928328935986158E-4
502.9923	506.00385000000006	1642.0	-0.61633086	0.13564679	0.009669890588235294	0.002083807058823529	3.988407958477512E-4	6.446775086505189E-5
494.5766	508.71173	1658.0	-0.47265622	0.17009988	0.008979665000000001	0.0021533181250000012	-4.313909926470581E-5	4.344441636029516E-6
486.22754	512.509	1675.0	-0.39823085	0.23425364	0.00437796294117647	0.0037737505882352944	-2.706883564013842E-4	9.53195566608996E-5
477.36404	517.318	1691.0	-0.43832242	0.29629436	-0.002505723124999998	0.003877544999999998	-4.3023037913602925E-4	6.4871507352939645E-6
468.84818	521.6139	1708.0	-0.5019234	0.31276974	-0.0037412341176470605	9.691400000000023E-4	-7.267711721453309E-5	-1.7108264705882327E-4
459.78506	527.329	1725.0	-0.5325466	0.34290805	-0.0018013647058823506	0.0017728417647058824	1.141099653979241E-4	4.727657439446354E-5
450.45428	532.9274	1741.0	-0.5543662	0.37088677	-0.0013637250000000031	0.0017486699999999973	2.7352481617646716E-5	-1.5107352941178199E-6
443.14	538.64496	1758.0	-0.51699376	0.37500107	0.0021983788235294156	2.4201764705882443E-4	2.095355190311423E-4	-8.862660899653957E-5
435.93848	543.03076	1775.0	-0.4585412	0.3413923	0.0034383858823529402	-0.001976986470588236	7.294159169550145E-5	-1.3052965397923884E-4
429.23636	547.8424	1791.0	-0.40200245	0.30337703	0.003533671874999998	-0.0023759543749999994	5.955374540441121E-6	-2.4935494025735215E-5
421.68942	551.6553	1808.0	-0.36829826	0.23417209	0.0019825994117647072	-0.004070878823529411	-9.123955666089946E-5	-9.970143814878894E-5
414.81226	554.4585	1824.0	-0.3973094	0.17046708	-0.0018131962499999994	-0.003981563125	-2.3723722886029417E-4	5.582231158088183E-6
407.56308	559.21844	1841.0	-0.42078578	0.18239011	-0.0013809635294117658	7.01354705882353E-4	2.542545415224904E-5	2.754657547577855E-4
400.06525	562.96735	1858.0	-0.43927068	0.21871585	-0.001087347058823531	0.0021368082352941175	1.727155709342558E-5	8.443844290657439E-5
394.8356	565.3881	1874.0	-0.39582354	0.20143427	0.002715446250000003	-0.0010800987499999994	2.3767458180147088E-4	-2.010566865808823E-4
386.92664	569.5367	1891.0	-0.39136273	0.20649666	2.6240058823529303E-4	2.977876470588235E-4	-1.4429680363321824E-4	8.105214100346018E-5
380.48465	572.12885	1907.0	-0.39804655	0.17855233	-4.1773875000000044E-4	-0.0017465206249999993	-4.250870863970584E-5	-1.2776926700367643E-4
373.97116	575.0072	1924.0	-0.39263844	0.15168458	3.181241176470601E-4	-0.0015804558823529409	4.3286051038062386E-5	9.768514273356382E-6
366.40363	577.8991	1940.0	-0.42777565	0.16292293	-0.002196075625000002	7.023968749999988E-4	-1.5713748391544137E-4	1.4267829733455873E-4
358.83414	580.79144	1957.0	-0.46021459	0.16116017	-0.0019081729411764689	-1.0369176470588247E-4	1.6935451989619587E-5	-4.7416978806228304E-5
350.2807	583.3596	1974.0	-0.4958688	0.13951258	-0.0020973064705882365	-0.0012733876470588231	-1.1125501730103979E-5	-6.880564013840827E-5
341.2489	586.10046	1991.0	-0.55211174	0.15536071	-0.0033084082352941155	9.322429411764715E-4	-7.124128027681641E-5	1.2974297577854674E-4
333.0826	589.9587	2007.0	-0.5606189	0.1867617	-5.316975000000043E-4	0.0019625618749999994	1.7354442095588195E-4	6.439493336397048E-5
325.74004	593.63	2023.0	-0.51028776	0.22472584	0.0031456962500000032	0.0023727587500000005	2.2983710937500047E-4	2.563730468750007E-5
320.4221	597.38525	2040.0	-0.3959301	0.25242522	0.006726921176470587	0.0016293752941176469	2.1066028979238726E-4	-4.3728438581314914E-5
315.68762000000004	600.20825	2057.0	-0.26500076	0.22461708	0.007701725882352941	-0.0016357729411764711	5.734145328719732E-5	-1.920675432525952E-4
310.18462	603.8769	2073.0	-0.21681897	0.20640187	0.003011361875	-0.0011384506250000006	-2.931477504595588E-4	3.108264476102941E-5
306.2632	607.7368	2090.0	-0.2195775	0.20592648	-1.6226647058823583E-4	-2.7964117647058364E-5	-1.8668402032871975E-4	6.532273572664365E-5
301.6877	610.77075	2107.0	-0.22472008	0.21784297	-3.0250470588235175E-4	7.009700000000001E-4	-8.249307958477407E-6	4.28784775086505E-5
296.07996	614.28	2123.0	-0.27591094	0.20977429	-0.0031994287500000003	-5.042924999999997E-4	-1.8105775275735304E-4	-7.532890624999998E-5
289.90286000000003	618.0486	2140.0	-0.33019543	0.2090793	-0.003193205294117648	-4.0881764705882734E-5	3.6608564013837334E-7	2.7259455017300996E-5
283.78807	620.404	2156.0	-0.39931294	0.18424292	-0.004319844375	-0.0015522737499999995	-7.041494255514698E-5	-9.446199908088229E-5
278.10866999999996	624.59424	2173.0	-0.41254503	0.19669199	-7.783582352941162E-4	7.32298235294118E-4	2.083227141003461E-4	1.3438658737024222E-4
273.59296	627.40704	2189.0	-0.3430652	0.19092837	0.004342489374999998	-3.6022625000000155E-4	3.2005297564338214E-4	-6.828278033088248E-5
267.90607	630.0626	2206.0	-0.29932645	0.16439252	0.002572867647058823	-0.0015609323529411764	-1.0409539576124556E-4	-7.062977076124558E-5
263.25255000000004	633.83167	2223.0	-0.26672837	0.18553166	0.0019175341176470605	0.0012434788235294119	-3.854903114186839E-5	1.649653633217993E-4
257.5639	637.6241	2239.0	-0.29365396	0.22229795	-0.001682849375	0.0022978931250000004	-2.250239682904413E-4	6.590089384191178E-5
250.1982	642.4009	2256.0	-0.37063304	0.26660395	-0.00452818117647059	0.002606235294117646	-1.673724589100347E-4	1.8137774653979163E-5
242.57254	647.8206	2272.0	-0.46816048	0.32876766	-0.006095464999999998	0.0038852318750000024	-9.7955238970588E-5	7.993728630514726E-5
235.17056	651.91473	2289.0	-0.51187086	0.3311079	-0.0025711988235294146	1.3766117647058784E-4	2.0730977508650488E-4	-2.204453352076126E-4
229.84727	659.537	2306.0	-0.46238396	0.3773947	0.0029109941176470623	0.0027227529411764716	3.2248193771626337E-4	1.5206422145328728E-4
224.28557	664.9526	2322.0	-0.3567679	0.38964897	0.006601003749999997	7.658918749999973E-4	2.3062560202205843E-4	-1.2230381663602964E-4
219.7941	670.30884	2339.0	-0.2610931	0.37765047	0.005627929411764706	-7.05794117647057E-4	-5.723966695501714E-5	-8.656976427335614E-5
215.07585	676.8862	2355.0	-0.22774276	0.39146158	0.002084396250000002	8.631943749999975E-4	-2.21470822610294E-4	9.806178079044091E-5
210.26794999999998	682.5981	2372.0	-0.23897785	0.3800145	-6.608876470588237E-4	-6.733576470588235E-4	-1.6148728806228389E-4	-9.038541306228359E-5
207.415436	689.37683	2389.0	-0.20960705	0.37359017	0.0017276941176470589	-3.7790176470588107E-4	1.4050480968858133E-4	1.73797577854672E-5
204.31047	695.0686	2405.0	-0.16747566	0.38108853	0.0026332118749999994	4.6864749999999886E-4	5.6594859834558785E-5	5.290932904411749E-5
200.86083000000002	700.70874	2422.0	-0.14922535	0.35345587	0.001073547647058823	-0.0016254505882352926	-9.174495458477508E-5	-1.2318224048442892E-4
197.18284	706.22577	2438.0	-0.16977704	0.3275445	-0.001284480624999999	-0.0016194606249999993	-1.4737676700367637E-4	3.7437270220582863E-7
193.37609	713.2478	2455.0	-0.21113154	0.35140824	-0.0024326176470588247	0.0014037494117647039	-6.753747188581328E-5	1.7783588451557078E-4
189.60829	717.3917	2472.0	-0.24612442	0.3308846	-0.0020584047058823532	-0.001207272941176471	2.2012525951557146E-5	-1.5358955017301027E-4
186.89056	722.10944	2488.0	-0.21045965	0.3003031	0.0022290481250000008	-0.001911343749999999	2.679658019301471E-4	-4.4004425551470494E-5
186.0	724.876	2505.0	-0.13276644	0.2073829	0.004570188823529411	-0.005465894117647058	1.377141587370241E-4	-2.090911980968858E-4
184.19089	726.80914	2522.0	-0.05434997	0.09939405	0.004612733529411765	-0.006352285294117648	2.5026297577855627E-6	-5.2140657439446476E-5
184.0	728.7235	2538.0	0.0012668372	0.038236424	0.00347605045	-0.003822351625	-7.104269246323533E-5	1.58120854319853E-4
183.0	730.6408	2554.0	0.009836049	0.050869755	5.355757375E-4	7.895831875000003E-4	-1.8377966953125E-4	2.8824592578125E-4
183.0	733.0536	2572.0	0.00810471	0.07785507	-9.618550000000001E-5	0.0014991841666666663	-3.509784652777778E-5	3.942227662037034E-5
183.0	735.39105	2588.0	0.012529856	0.13336802	2.765716250000001E-4	0.0034695593750000003	2.3297320312500005E-5	1.2314845052083337E-4
184.0	739.59705	2604.0	0.05871343	0.20330472	0.002886473375	0.004371043749999999	1.63118859375E-4	5.634277343749994E-5
185.10126	744.2025	2621.0	0.07285724	0.27906486	8.319888235294122E-4	0.004456478823529414	-1.2085203243944633E-4	5.025592560553786E-6
186.0229	749.04584	2638.0	0.090272814	0.33041632	0.001024445529411765	0.0030206741176470563	1.132098269896193E-5	-8.445910034602103E-5
186.0	754.7074	2654.0	0.06262949	0.3638949	-0.0017277077500000007	0.0020924112500000022	-1.7200957996323535E-4	-5.801642922794088E-5
187.0	763.83435	2670.0	0.044604227	0.4576449	-0.0011265789374999995	0.005859375	3.757055078125007E-5	2.3543523437499986E-4
188.39830999999998	774.19495	2687.0	0.042022236	0.6009327	-1.518818235294121E-4	0.008428694117647057	5.733512435121103E-5	1.5113641868512104E-4
189.5897	787.1279	2704.0	0.07295985	0.7980389	0.0018198596470588241	0.011594482352941178	1.1598479238754331E-4	1.8622283737024237E-4
191.49325	801.9459	2721.0	0.113943726	0.9653779	0.002410816235294117	0.009843470588235296	3.4762152249134886E-5	-1.0300069204152249E-4
195.70077	818.15344	2737.0	0.1992171	1.0726845	0.005329585875000001	0.006706662500000002	1.8242310248161773E-4	-1.9605050551470586E-4
200.507	835.2815	2754.0	0.29192844	1.1359187	0.005453608235294118	0.0037196588235294064	7.295432958477478E-6	-1.7570609861591738E-4
204.22915	848.802	2770.0	0.32107174	1.0589764	0.001821456249999999	-0.004808893750000001	-2.2700949908088244E-4	-5.33034535845588E-4
206.01281	860.0769	2787.0	0.24847417	0.83933616	-0.004270445294117647	-0.012920014117647054	-3.5834714965397917E-4	-4.7712472750865016E-4
207.0	867.3286	2804.0	0.11562023	0.5520284	-0.007814937647058824	-0.016900456470588236	-2.084995501730104E-4	-2.3414366782006953E-4
207.0	871.55396	2820.0	-0.032417882	0.22497036	-0.009252382	-0.020441127499999996	-8.984027205882349E-5	-2.21291939338235E-4
207.0	875.6371	2837.0	-0.086734064	0.047526266	-0.0031950695294117645	-0.01043788788235294	3.563124982698962E-4	5.884258598615915E-4
206.0	878.55273	2854.0	-0.102632985	0.0015046229	-9.352306470588233E-4	-0.002707155476470588	1.3293169896193773E-4	4.5474896505190307E-4
206.0	879.5	2870.0	-0.08410636	0.013675063	0.0011579140624999994	7.606525062499999E-4	1.3082154434742641E-4	2.1673799892003674E-4
206.0	881.2825	2886.0	-0.036568746	-0.0010947871	0.0029711008750000004	-9.231156312499999E-4	1.1332417578125006E-4	-1.0523550859374999E-4
206.0	883.18335	2903.0	-0.003265954	0.021578891	0.001958987764705882	0.0013337457705882353	-5.953606531141872E-5	1.3275655304930794E-4
208.04703999999998	887.0941	2920.0	0.06980374	0.11127115	0.004298217294117647	0.005276015235294118	1.3760173702422146E-4	2.3189820380622837E-4
210.95343	891.9302	2936.0	0.15547346	0.2441069	0.0053543575	0.008302234374999998	6.600876286764709E-5	1.8913869623161754E-4
215.652336	899.3047	2953.0	0.2699908	0.41613218	0.006736314117647057	0.01011913411764706	8.129156574394452E-5	1.0687645544982718E-4
220.4594	907.64844	2970.0	0.37377512	0.5516164	0.006104960000000002	0.00796966	-3.71384775086503E-5	-1.2643965397923887E-4
226.20892	917.02234	2986.0	0.4145751	0.6456894	0.0025499987499999974	0.005879562499999998	-2.221850781250003E-4	-1.3063109375000014E-4
230.0	926.5	3003.0	0.3608872	0.68114495	-0.0031581117647058797	0.002085620588235294	-3.357712067474046E-4	-2.2317305363321786E-4
233.78654	934.96643	3020.0	0.26801518	0.62320405	-0.00546306	-0.0034082882352941156	-1.3558519031141883E-4	-3.231711072664359E-4
236.2571	940.77136	3036.0	0.17722563	0.49133757	-0.0056743468750000015	-0.008241655	-1.320542968750012E-5	-3.020854227941178E-4
238.15878	946.3175	3052.0	0.09252921	0.3502754	-0.00529352625	-0.008816385625	2.3801289062500117E-5	-3.5920664062499916E-5
240.0482	950.09644	3069.0	0.05394745	0.20552336	-0.002269515294117647	-0.008514825882352943	1.7788299740484427E-4	1.7738808391003326E-5
241.0	951.912	3086.0	0.04310475	0.08387533	-6.378058823529414E-4	-0.007155766470588235	9.598290657439444E-5	7.994467128027691E-5
242.76271	953.7627	3102.0	0.039680444	0.010729279	-2.140191249999997E-4	-0.0045716281875	2.648667233455886E-5	1.6150864269301468E-4
246.36806	957.36804	3119.0	0.11719362	0.047724333	0.004559598588235294	0.0021761796470588235	2.808010419550172E-4	3.969298726211073E-4
251.5	962.5	3136.0	0.2465757	0.18501814	0.007610710588235294	0.008076106294117646	1.794771764705883E-4	3.47054508650519E-4
261.38581999999997	973.86304	3152.0	0.48872766	0.48745003	0.0151344975	0.018901993125	4.702366819852941E-4	6.76617926930147E-4
273.19077	987.5559	3169.0	0.7377578	0.81911147	0.014648831764705883	0.019509496470588233	-2.8568572664359822E-5	3.573549091695494E-5
285.50655	1001.7577	3186.0	0.897624	1.0457549	0.009403894117647056	0.013331966470588234	-3.0852574394463683E-4	-3.633841176470588E-4
294.33443	1013.5852	3202.0	0.8362452	1.0196519	-0.0038361749999999972	-0.0016314374999999992	-8.275043198529409E-4	-9.352127481617646E-4
301.86856	1021.8357000000001	3218.0	0.6438952	0.80303705	-0.012021875000000001	-0.013538428124999995	-5.116062500000003E-4	-7.441869140624997E-4
307.47900000000004	1028.6093	3235.0	0.32806453	0.43508524	-0.01857827470588235	-0.021644224117647062	-3.856705709342559E-4	-4.7681152897923926E-4
314.08693	1035.3152	3252.0	0.22933082	0.27324298	-0.005807865294117649	-0.009520132941176469	7.512005536332178E-4	7.131818339100349E-4
321.23878	1042.5911	3268.0	0.27455828	0.2519718	0.00282671625	-0.00132944875	5.396613465073531E-4	5.119177619485293E-4
330.5	1050.0	3285.0	0.45151648	0.34614584	0.010409305882352941	0.005539649411764704	4.460346842560554E-4	4.040645977508649E-4
343.87181	1060.0513	3301.0	0.6904565	0.5056013	0.014933751250000002	0.009965966250000003	2.827778354779413E-4	2.766448023897062E-4
354.88544	1067.257	3318.0	0.8201368	0.54548097	0.007628252941176469	0.002345862941176466	-4.297351946366784E-4	-4.482413711072669E-4
364.82904	1072.4974	3335.0	0.7977107	0.4508297	-0.0013191823529411766	-0.00556772176470588	-5.263197231833909E-4	-4.655049826989615E-4
371.16437	1077.1096	3351.0	0.58649075	0.30547342	-0.013201246875000003	-0.0090847675	-7.426290326286766E-4	-2.1981535845588254E-4
378.678	1080.839	3368.0	0.38362175	0.17282109	-0.011933470588235292	-0.007803078235294116	7.457507569204182E-5	7.539348615916964E-5
386.22778	1083.8069	3384.0	0.2992656	0.10490593	-0.005272259374999998	-0.004244697500000001	4.163257008272059E-4	2.223987959558822E-4
392.06485	1086.6882	3401.0	0.32164714	0.10849614	0.001316561176470587	2.1118882352941237E-4	3.875776794982697E-4	2.6211096020761255E-4
398.393	1089.5983	3418.0	0.342258	0.119511105	0.0012124035294117652	6.479391176470589E-4	-6.126920415224812E-6	2.5691193771626266E-5
407.35992	1092.944	3434.0	0.4191573	0.14623015	0.00480620625	0.0016699403124999998	2.246126700367647E-4	6.38750746783088E-5
419.19724	1099.0986	3451.0	0.5878885	0.2623568	0.009925364705882355	0.006830979411764706	3.011269679930797E-4	3.0359053525086507E-4
430.45337	1103.4845	3468.0	0.74741185	0.3366326	0.009383726470588232	0.0043691647058823535	-3.186107266436019E-5	-1.4481262975778544E-4
439.77863	1108.3114	3484.0	0.76929533	0.35327458	0.0013677175000000041	0.00104012375	-5.010005606617642E-4	-2.080650597426471E-4
447.96225	1110.9811	3501.0	0.6518365	0.27597693	-0.006909342941176472	-0.004546920588235294	-4.868859083044986E-4	-3.286496669550173E-4
455.62628	1113.8131	3517.0	0.4624644	0.15441215	-0.011835756250000003	-0.007597798750000001	-3.079008318014707E-4	-1.9067988511029416E-4
463.04385	1115.761	3534.0	0.3693228	0.085227005	-0.005478917647058823	-0.004069714411764706	3.7393168252595175E-4	2.0753437283737027E-4
469.6933	1117.6733	3551.0	0.3511076	0.07368005	-0.0010714823529411758	-6.792326470588234E-4	2.592608996539792E-4	1.994401038062284E-4
476.27606	1119.569	3567.0	0.35564816	0.07556503	2.837849999999982E-4	1.1781125000000052E-4	8.470420955882337E-5	4.9815243566176495E-5
482.2302	1121.41	3584.0	0.35399598	0.08844444	-9.718705882352959E-5	7.576123529411761E-4	-2.241012110726634E-5	3.7635358996539745E-5
488.9431	1124.3143	3600.0	0.35978153	0.12733226	3.6159687500000176E-4	0.0024304887500000002	2.867399586397071E-5	1.045547748161765E-4
496.7255	1125.1814	3617.0	0.4040884	0.1136919	0.0026062864705882352	-8.023741176470591E-4	1.3204056444636667E-4	-1.901684039792388E-4
503.29617	1127.0988	3633.0	0.4316798	0.09797645	0.0017244624999999993	-9.822156249999995E-4	-5.511399816176475E-5	-1.1240094209558775E-5
511.68286	1127.9207	3650.0	0.47466677	0.06296095	0.0025286452941176477	-0.0020597352941176474	4.7304870242214614E-5	-6.338350994809693E-5
521.05014	1129.81	3667.0	0.5341246	0.061779257	0.003497519411764702	-6.951135294117674E-5	5.699259515570907E-5	1.170719965397924E-4
531.4694	1131.7449	3683.0	0.606175	0.098508276	0.004503150000000004	0.0022955636875000005	6.28519117647064E-5	1.4781719002757358E-4
540.9946299999999	1133.5989	3699.0	0.6605655	0.12473515	0.0033994062500000005	0.0016391796249999998	-6.898398437500024E-5	-4.1024003906250044E-5
550.4796799999999	1136.0	3716.0	0.65101117	0.14912367	-5.620194117647091E-4	0.0014346188235294123	-2.330250389273359E-4	-1.2032988321799264E-5
558.63568	1137.4089	3733.0	0.563226	0.12704906	-0.005163833529411763	-0.0012985064705882366	-2.7069494809688554E-4	-1.6077207612456759E-4
568.2016	1138.2404	3749.0	0.5193937	0.07431504	-0.002739518750000003	-0.0032958762499999995	1.5151967371323502E-4	-1.248356112132352E-4
577.64148	1140.1283	3767.0	0.52375376	0.06966782	2.422255555555555E-4	-2.581788888888885E-4	1.6565246141975326E-4	1.6876096450617282E-4
589.16043	1144.0642	3783.0	0.62688863	0.14421047	0.006445929374999999	0.004658915625	3.8773148871527776E-4	3.073184071180555E-4
602.3459	1147.8131	3799.0	0.7445282	0.23297162	0.007352473125000002	0.005547571874999999	5.6658984375000145E-5	5.5541015624999926E-5
613.73804	1151.5793	3816.0	0.8164778	0.29858366	0.004232329411764709	0.0038595317647058813	-1.8353786548442897E-4	-9.929647707612457E-5
626.1233	1154.6873	3832.0	0.80284035	0.2788387	-8.523406250000032E-4	-0.0012340599999999986	-3.177918772977945E-4	-3.183494852941175E-4
637.1261	1157.5895	3849.0	0.7286544	0.20697957	-0.004363879411764702	-0.004227007647058823	-2.0656110510380583E-4	-1.760557439446367E-4
649.89856	1160.8281	3866.0	0.70725524	0.16060427	-0.0012587741176470638	-0.002727958823529412	1.826532525951552E-4	8.817934256055357E-5
664.3665	1163.5917	3882.0	0.7765278	0.1514125	0.004329535000000002	-5.744856249999993E-4	3.4926931985294164E-4	1.345920749080883E-4
680.9689	1166.4922	3900.0	0.9543424	0.15853229	0.009878588888888892	3.9554388888888816E-4	3.0828077160493833E-4	5.3890528549382634E-5
697.9478	1169.1896	3915.0	1.0694039	0.16870216	0.007670766666666662	6.779913333333331E-4	-1.4718814814814867E-4	1.8829829629629666E-5
714.8705	1172.9712	3932.0	1.1447959	0.19368294	0.004434823529411772	0.001469457647058824	-1.9034959630911114E-4	4.6556841983852404E-5
730.6379	1176.6973	3948.0	1.0873789	0.22776145	-0.003588562500000003	0.0021299068750000004	-5.01461626838236E-4	4.127807674632352E-5
746.104	1181.526	3965.0	0.98800164	0.28055054	-0.00584572117647059	0.0031052405882352947	-1.3277403979238746E-4	5.737257136678202E-5
758.13635	1186.2545	3982.0	0.8494178	0.3168026	-0.008151990588235295	0.0021324741176470575	-1.3566290657439443E-4	-5.722155709342571E-5
767.5	1190.0	3998.0	0.6202006	0.29728746	-0.014326075	-0.0012196962499999991	-3.858802757352941E-4	-2.0951064797794104E-4
775.63446	1193.8173	4015.0	0.42182276	0.24997413	-0.011669284705882351	-0.0027831370588235304	1.5628178200692057E-4	-9.19671064013842E-5
783.0987	1196.5493	4032.0	0.30223468	0.1843221	-0.007034592941176473	-0.0038618841176470587	2.726289273356399E-4	-6.345570934256049E-5
790.7188	1199.3594	4048.0	0.29321638	0.13414502	-5.636437499999987E-4	-0.003136067499999999	4.0443432444852963E-4	4.5363538602941224E-5
798.1891	1202.0946	4065.0	0.3707921	0.13261499	0.004563277647058824	-9.000176470588327E-5	3.015836115916955E-4	1.791803373702421E-4
805.8059	1204.903	4081.0	0.420826	0.14546151	0.0031271187499999978	8.029075E-4	-8.975993106617665E-5	5.5806829044117706E-5
811.4005	1207.6003	4098.0	0.4129628	0.1661323	-4.625411764705858E-4	0.001215928823529413	-2.1115646626297552E-4	2.4295371972318416E-5
816.41376	1209.0	4114.0	0.3319772	0.14581381	-0.005061600000000003	-0.0012699056250000014	-2.8744117647058856E-4	-1.553646530330884E-4
821.19714	1210.5985	4131.0	0.24880937	0.08842859	-0.004892225294117645	-0.0033756011764705875	9.963217993079863E-6	-1.2386444420415212E-4
824.94946	1212.0	4148.0	0.19075185	0.060225848	-0.0034151482352941178	-0.0016589848235294118	8.688688581314867E-5	1.009774325259515E-4
828.77167	1213.3859	4165.0	0.17462972	0.045142323	-9.483605882352949E-4	-8.872661764705883E-4	1.4510515570934253E-4	4.539521453287197E-5
833.7463	1214.2488	4181.0	0.21344295	0.042480394	0.0024258268750000003	-1.6637056250000002E-4	2.1088671645220594E-4	4.505597587316177E-5
838.20496	1215.1025	4198.0	0.2616505	0.049645014	0.0028357382352941184	4.2144823529411784E-4	2.4112432958477537E-5	3.457757634083046E-5
846.0538	1217.0134	4214.0	0.37741798	0.071087986	0.007235467499999999	0.0013401857500000003	2.749830790441175E-4	5.7421094669117656E-5
853.61725	1218.9043	4231.0	0.4858155	0.11140791	0.006376324705882354	0.002371760235294117	-5.0537811418684956E-5	6.0680852076124524E-5
860.3312	1220.7771	4247.0	0.52494323	0.13719286	0.0024454831249999982	0.001611559375	-2.4567759880514726E-4	-4.751255376838232E-5
867.0245	1222.6748	4264.0	0.48182705	0.14053649	-0.0025362458823529415	1.9668411764705803E-4	-2.9304288278546705E-4	-8.322795631487894E-5
872.5	1226.0	4281.0	0.39698064	0.15911002	-0.004990965294117646	0.0010925605882352945	-1.4439525951557086E-4	5.269861591695508E-5
876.89154	1227.4458	4297.0	0.27452797	0.15067364	-0.007653291874999999	-5.272737499999996E-4	-1.6639541130514707E-4	-1.0123964613970588E-4
881.62067	1229.3103	4314.0	0.23206033	0.13430917	-0.0024980964705882355	-9.626158823529407E-4	3.0324678849480966E-4	-2.5608360726643596E-5
886.5465	1231.1821	4330.0	0.22109683	0.11230942	-6.852187500000009E-4	-0.0013749843750000008	1.1330485753676466E-4	-2.5773030790441254E-5
890.23663	1234.2367	4347.0	0.21445169	0.1235487	-3.908905882352938E-4	6.61134117647059E-4	1.731342128027689E-5	1.1977167603806234E-4
892.9229	1234.9614	4364.0	0.18901135	0.106593415	-0.0014964905882352945	-9.97369705882353E-4	-6.503529411764711E-5	-9.755904844290658E-5
894.8616	1236.0	4380.0	0.12724394	0.08685234	-0.0038604631249999997	-0.0012338171874999998	-1.4774828354779409E-4	-1.4777967601102931E-5
896.7444	1237.0	4397.0	0.070142634	0.049807377	-0.003358900352941177	-0.002179115470588235	2.95036924740484E-5	-5.560578135813149E-5
897.81244	1237.8125	4414.0	0.031124465	0.01691659	-0.0022951864117647055	-0.0019347521764705884	6.257140830449832E-5	1.4374311418685102E-5
898.45306	1238.4531	4430.0	0.029833842	0.016803965	-8.066393750000007E-5	-7.039062499999884E-6	1.384076546415441E-4	1.2048206962316179E-4
898.0	1239.0	4480.0	0.0	0.0	-5.9667684E-4	-3.360793E-4	-1.0320258049999998E-5	-6.580804750000003E-6
897.1032	1240.0	4513.0	-0.13691026	-0.008923288	-0.004148795757575758	-2.7040266666666663E-4	-1.0763996719926538E-4	1.990201010101012E-6
895.1881	1242.6238	4530.0	-0.15993373	0.16461596	-0.0013543217647058819	0.01020819105882353	1.643808231099927E-4	6.163878662053058E-4
891.64105	1246.3589	4547.0	-0.2369081	0.2663922	-0.00452790411764706	0.005986837647058825	-1.8668131487889283E-4	-2.483149065743944E-4
884.74817	1251.6888	4564.0	-0.3833678	0.3511588	-0.008615276470588233	0.004986270588235292	-2.40433667820069E-4	-5.885688581314899E-5
875.5054	1258.9957	4580.0	-0.61532325	0.4770926	-0.014497215625	0.007870862499999999	-3.6762119715073546E-4	1.8028699448529418E-4
867.4901	1265.5099	4596.0	-0.6725605	0.5071101	-0.003577328125000001	0.001876093750000002	6.8249296875E-4	-3.746730468749998E-4
857.7677	1271.9858	4613.0	-0.70519674	0.49615344	-0.0019197788235294107	-6.445094117647062E-4	9.750290008650532E-5	-1.4827077422145343E-4
849.4546	1278.5454	4629.0	-0.6330816	0.454579	0.004507196249999998	-0.0025984024999999994	4.0168594209558805E-4	-1.2211831801470582E-4
842.0561	1284.9438	4645.0	-0.52057844	0.40733865	0.007031447500000003	-0.002952521874999999	1.577657031250003E-4	-2.2132460937499985E-5
835.59326	1291.4067	4662.0	-0.41248947	0.38698518	0.00635817470588235	-0.0011972629411764728	-3.960428200692074E-5	1.0325052551903096E-4
827.9191	1298.0808	4679.0	-0.38156906	0.39692578	0.001818847647058824	5.847411764705895E-4	-2.670192387543251E-4	1.0482377162629779E-4
819.71765	1304.9694	4695.0	-0.4050116	0.41670263	-0.0014651587500000007	0.0012360531250000008	-2.0525039981617656E-4	4.0706996783088205E-5
810.5	1310.5	4712.0	-0.5195371	0.3917531	-0.006736794117647056	-0.0014676194117647058	-3.100961980968856E-4	-1.590395609861592E-4
801.01825	1317.1891	4729.0	-0.6008993	0.37945378	-0.004786011764705885	-7.23489411764706E-4	1.1475190311418653E-4	4.3772352941176455E-5
792.8168	1322.8875	4745.0	-0.5990344	0.3499342	1.1655625000000364E-4	-0.0018449737500000028	3.0641050091911805E-4	-7.009277113970605E-5
784.3701	1328.4724	4762.0	-0.5444289	0.32350257	0.003212088235294116	-0.0015548017647058815	1.820901167820066E-4	1.70689403114189E-5
777.012	1333.991	4778.0	-0.47060144	0.316603	0.004614216250000001	-4.312231249999979E-4	8.76330009191178E-5	7.022366498161773E-5
770.2465	1338.8357	4795.0	-0.40223625	0.30614242	0.004021481764705881	-6.153282352941175E-4	-3.486673442906589E-5	-1.082971237024233E-5
762.766	1344.4255	4812.0	-0.3797732	0.29524088	0.0013213558823529435	-6.412670588235319E-4	-1.588309342560551E-4	-1.5258131487890856E-6
754.332	1349.2008	4828.0	-0.42180285	0.28945407	-0.002626853125000002	-3.616756249999985E-4	-2.467630629595591E-4	1.747446461397084E-5
744.9499	1354.8301	4845.0	-0.51701427	0.30300587	-0.005600671764705882	7.971647058823531E-4	-1.7493050821799292E-4	6.816707828719715E-5
735.5685	1360.4589	4861.0	-0.6019834	0.3315533	-0.005310570624999997	0.001784214374999999	1.813132123161781E-5	6.169060431985288E-5
726.17084	1366.0975	4879.0	-0.6301857	0.35148522	-0.0015667944444444453	0.0011073288888888884	2.0798756558641952E-4	-3.760474922839504E-5
717.566	1373.1472	4895.0	-0.5801665	0.38222396	0.0031261999999999956	0.0019211712499999992	2.9331215277777757E-4	5.0865147569444425E-5
709.64954	1377.1752	4911.0	-0.5168983	0.35899955	0.0039542625	-0.0014515256249999983	5.175390625000026E-5	-2.1079355468749984E-4
702.0112	1380.9944	4928.0	-0.4607022	0.28214884	0.0033056529411764723	-0.0045206299999999994	-3.8153503460207496E-5	-1.805355514705883E-4
693.7017	1384.7194	4944.0	-0.43836746	0.20000425	0.0013959212500000012	-0.005134036875000001	-1.1935823069852944E-4	-3.83379296875001E-5
683.02527	1387.5898	4961.0	-0.523371	0.13158615	-0.00500020823529412	-0.004024594117647058	-3.762429108996542E-4	6.526133866782017E-5
671.92664	1391.3578	4978.0	-0.64473534	0.13905823	-0.00713907882352941	4.395341176470584E-4	-1.2581591695501703E-4	2.6259577854671274E-4
659.03076	1394.134	4994.0	-0.7854828	0.17641363	-0.008796716250000003	0.002334712499999999	-1.0360233915441208E-4	1.1844864889705878E-4
647.15704	1397.9476	5011.0	-0.83716434	0.19179346	-0.003040090588235289	9.046958823529419E-4	3.3862503892733613E-4	-8.411862456747395E-5
636.37665	1400.3247	5028.0	-0.7865483	0.18667184	0.0029774141176470573	-3.01271764705882E-4	3.539708650519027E-4	-7.09392733564014E-5
624.555	1403.2408	5044.0	-0.70616126	0.1728214	0.005024189999999998	-8.656525000000012E-4	1.2792349264705878E-4	-3.527379595588245E-5
610.05194	1405.1185	5060.0	-0.7409567	0.1258434	-0.0021747150000000007	-0.0029361249999999995	-4.499315624999999E-4	-1.294045312499999E-4
595.3178399999999	1406.0	5077.0	-0.8379804	0.07768758	-0.005707276470588231	-0.0028326952941176466	-2.0779773356401359E-4	6.084100346020761E-6
580.48633	1406.0	5094.0	-0.9770271	-0.0038501527	-0.008179217647058827	-0.004796337217647059	-1.4540830449827035E-4	-1.155083484429066E-4
567.74744	1407.0	5111.0	-0.9514144	-0.020004585	0.0015066294117647085	-9.502607235294116E-4	5.69755709342561E-4	2.2623979377162632E-4
555.56192	1408.0	5127.0	-0.8007475	3.5464097E-4	0.009416681250000003	0.001272451623125	4.943782398897059E-4	1.3891952166590073E-4
542.40814	1409.5131	5144.0	-0.70850396	0.05433336	0.005426090588235288	0.003175218766470588	-2.3474062716263028E-4	1.1192747902032871E-4
529.45483	1411.3636	5160.0	-0.7195082	0.1148396	-6.877649999999999E-4	0.00378164	-3.821159742647055E-4	3.790132709558826E-5
517.15503	1412.3075	5177.0	-0.7457458	0.108478494	-0.001543388235294116	-3.7418270588235325E-4	-5.033077854671271E-5	-2.444601591695502E-4
507.15137	1414.1697	5194.0	-0.6978619	0.10472935	0.002816699999999999	-2.2053788235294094E-4	2.5647577854671265E-4	9.037930795847784E-6
499.886	1417.0286	5210.0	-0.5178106	0.14418985	0.011253206250000002	0.0024662812500000006	5.272816406250002E-4	1.6792619577205885E-4
492.44464	1419.8888	5227.0	-0.36369124	0.18148954	0.009065844705882353	0.002194099411764706	-1.2866832612456759E-4	-1.6010696366782046E-5
483.98782	1423.6049	5243.0	-0.32223466	0.22788326	0.0025910362500000013	0.0028996075	-4.0467552849264695E-4	4.4094255514705885E-5
475.4024	1427.4391	5260.0	-0.40539178	0.25623626	-0.0048915952941176455	0.0016678235294117641	-4.401547967128028E-4	-7.24578806228374E-5
467.67017	1431.1649	5276.0	-0.4941772	0.25740847	-0.00554908875	7.326312500000043E-5	-4.109334099264717E-5	-9.966002527573523E-5
460.0	1436.5	5293.0	-0.49819607	0.28868115	-2.3640411764705929E-4	0.0018395694117647058	3.1251086072664355E-4	1.0390036980968855E-4
453.8392	1438.387	5310.0	-0.42652076	0.2493489	0.004216194705882352	-0.0023136617647058814	2.6191757785467125E-4	-2.4430771626297567E-4
446.01385	1442.493	5326.0	-0.39081314	0.21174641	0.0022317262499999997	-0.002350155625000001	-1.2402927849264702E-4	-2.2808662683824782E-6
439.44873	1446.2756	5343.0	-0.38394675	0.20514873	4.0390529411764704E-4	-3.8809882352941146E-4	-1.0751887975778544E-4	1.1541510596885822E-4
435.03925	1448.9803	5359.0	-0.34996054	0.18953578	0.002124138125000001	-9.758093750000009E-4	1.0751455193014712E-4	-3.673190946691184E-5
430.18723	1451.9064	5376.0	-0.28122914	0.17455085	0.004043023529411764	-8.814664705882341E-4	1.1287561202422136E-4	5.549582612456871E-6
424.69376	1454.7688	5393.0	-0.2450084	0.17118077	0.0021306317647058824	-1.9823999999999986E-4	-1.1249363321799305E-4	4.018979238754319E-5
419.01123	1459.3258	5409.0	-0.26643568	0.18050167	-0.0013392050000000013	5.825562499999996E-4	-2.1686479779411773E-4	4.879976562499997E-5
411.77518	1463.1124	5426.0	-0.36900717	0.23915586	-0.006033617058823528	0.003450246470588235	-2.761418858131487E-4	1.686876600346021E-4
404.13904	1466.9304	5442.0	-0.47559407	0.2688831	-0.006661681249999999	0.0018579524999999993	-3.925401194852942E-5	-9.951837316176474E-5
396.7574	1470.6213	5459.0	-0.5062068	0.2535863	-0.0018007488235294105	-8.998117647058823E-4	2.8593720155709344E-4	-1.622214273356401E-4
390.29007	1473.1775	5476.0	-0.47146448	0.20160753	0.0020436658823529373	-0.0030575747058823517	2.2614204152249104E-4	-1.2692723183390997E-4
383.68558	1477.1572	5492.0	-0.4192845	0.177913	0.003261248750000001	-0.0014809081250000012	7.609892922794148E-5	9.85416613051469E-5
378.1743	1478.9419	5509.0	-0.35238895	0.15384883	0.003935032352941178	-0.0014155394117647056	3.963432958477511E-5	3.845218425605623E-6
372.43475	1481.8551	5526.0	-0.3218472	0.13644038	0.0017965735294117634	-0.0010240264705882348	-1.2579169550173025E-4	2.3030173010380637E-5
367.805	1484.4634	5542.0	-0.2865049	0.13013488	0.0022088937499999996	-3.940937499999995E-4	2.577001378676476E-5	3.9370795036764705E-5
363.13275	1486.6224	5558.0	-0.25286642	0.13514736	0.0021024050000000016	3.132799999999991E-4	-6.655546874999871E-6	4.421085937499991E-5
358.4666	1488.5111	5575.0	-0.24200968	0.11725771	6.386317647058809E-4	-0.001052332352941176	-8.610430795847769E-5	-8.033013840830443E-5
352.72192	1490.426	5592.0	-0.28418735	0.109089516	-0.002481039411764706	-4.8048200000000023E-4	-1.8351006920415218E-4	3.3638256055363285E-5
347.04547	1491.3181	5608.0	-0.32849723	0.060597066	-0.002769367499999998	-0.003030778125	-1.8020505514705745E-5	-1.5939350781249997E-4
340.40509	1493.1984	5625.0	-0.3971429	0.06561145	-0.004037980588235297	2.949637647058826E-4	-7.462429930795878E-5	1.956318758650519E-4
333.84227	1494.0394	5642.0	-0.4244928	0.06334452	-0.0016088176470588226	-1.3334882352941178E-4	1.4289193771626322E-4	-2.5194858131487906E-5
326.56280000000004	1495.8593	5658.0	-0.4526422	0.07763473	-0.0017593374999999994	8.931381249999999E-4	-9.407490808823556E-6	6.415543428308822E-5
318.84235	1498.5789	5675.0	-0.47564673	0.12059261	-0.0013532076470588249	0.002526934117647059	2.388999134948086E-5	9.61056466262976E-5
312.29060000000004	1500.6774	5692.0	-0.46381038	0.15987085	6.962558823529409E-4	0.0023104847058823532	1.205566782006921E-4	-1.2732318339100338E-5
305.2851	1503.5717	5708.0	-0.44139323	0.18668126	0.0014010718749999998	0.0016756506249999987	4.405099954044118E-5	-3.967713005514716E-5
299.66096	1505.4463	5724.0	-0.3773323	0.17029557	0.004003808125000001	-0.0010241056249999988	1.6267101562500007E-4	-1.6873476562499984E-4
293.95828	1508.6945	5742.0	-0.32470188	0.15882199	0.0029239122222222227	-6.374211111111117E-4	-5.9994216820987686E-5	2.1482472993827057E-5
288.42427	1510.1919	5757.0	-0.30200428	0.13497266	0.0015131733333333323	-0.0015899553333333335	-9.404925925925936E-5	-6.350228148148145E-5
282.63385	1513.1221	5774.0	-0.3118934	0.1524057	-5.817129411764691E-4	0.0010254729411764713	-1.232286043829295E-4	1.5384872202998853E-4
275.11505	1515.9425	5791.0	-0.36785957	0.1537291	-0.0032921276470588255	7.784705882352955E-5	-1.5943615916955037E-4	-5.5742698961937756E-5
267.68814	1518.6559	5808.0	-0.45381898	0.16932155	-0.005056435882352939	9.172029411764694E-4	-1.0378283737024196E-4	4.937387543252588E-5
258.98766	1521.5062	5824.0	-0.52804667	0.17179608	-0.004639230625000004	1.5465812500000016E-4	2.6075328584558403E-5	-4.765905101102933E-5
251.3879	1524.306	5841.0	-0.54625726	0.18362018	-0.0010712111764705832	6.955352941176473E-4	2.0988349697231888E-4	3.1816304065743946E-5
246.40176	1527.0654	5857.0	-0.44075248	0.17294323	0.006594048749999998	-6.673093749999994E-4	4.7907874540441134E-4	-8.517779181985292E-5
240.76144	1530.8257	5874.0	-0.31770918	0.19462632	0.00723784117647059	0.0012754758823529406	3.787014273356424E-5	1.1428148572664353E-4
236.12723	1535.8728	5891.0	-0.23395556	0.25613558	0.004926683529411763	0.0036181917647058813	-1.359504498269898E-4	1.3780681660899652E-4
232.68797	1540.468	5907.0	-0.17630553	0.3101806	0.003603126875000001	0.00337781375	-8.272229090073511E-5	-1.5023625919117584E-5
228.86406	1547.2719	5924.0	-0.18149962	0.392726	-3.0553470588235365E-4	0.004855611764705885	-2.2992126946366794E-4	8.69292949826991E-5
225.1718	1554.6564	5940.0	-0.19076195	0.47120106	-5.788956250000008E-4	0.004904691249999999	-1.7085057444852948E-5	3.0674678308821503E-6
220.52383	1563.127	5957.0	-0.2059512	0.5367014	-8.934852941176463E-4	0.0038529611764705875	-1.850527465397915E-5	-6.18664749134948E-5
216.56407000000002	1570.8718	5974.0	-0.25245628	0.5688612	-0.002735592941176469	0.0018917529411764684	-1.0835927335640134E-4	-1.1536519031141877E-4
212.2034	1578.3955	5990.0	-0.2696136	0.53472567	-0.001072332500000002	-0.0021334706249999946	1.0395377757352919E-4	-2.5157647288602894E-4
208.11016	1585.7797	6007.0	-0.26866353	0.46870404	5.588647058823677E-5	-0.0038836252941176503	6.636582179930816E-5	-1.0295027465397974E-4
200.67356	1593.3264	6023.0	-0.3390896	0.43870634	-0.0044016293750000005	-0.001874856250000001	-2.785947403492648E-4	1.2554806525735308E-4
195.06731000000002	1603.399	6040.0	-0.3825976	0.4912969	-0.0025592941176470585	0.003093562352941177	1.0837266219723188E-4	2.922599178200693E-4
190.65152999999998	1614.6969	6056.0	-0.3780401	0.63781226	2.848437499999995E-4	0.009157210000000002	1.7775861672794112E-4	3.7897797794117657E-4
185.980606	1627.0679	6073.0	-0.3245229	0.77036256	0.003148070588235293	0.007797076470588236	1.6842510813148785E-4	-8.000785467128038E-5
182.26647	1638.2006	6090.0	-0.24679129	0.82723224	0.0045724476470588235	0.0033452752941176426	8.378688581314884E-5	-2.6187065743944667E-4
179.2265	1647.094	6106.0	-0.16789228	0.7295674	0.0049311881249999995	-0.0061040524999999984	2.2421279871323498E-5	-5.905829871323525E-4
176.349464	1652.9517	6123.0	-0.14112562	0.4793589	0.0015745094117647056	-0.01471814705882353	-1.9745168901384082E-4	-5.067114446366784E-4
174.461266	1658.0775	6139.0	-0.10013747	0.259303	0.002561759375	-0.013753493749999998	6.17031227022059E-5	6.0290831801470754E-5
171.5659	1662.8682	6157.0	-0.10262053	0.1413327	-1.379477777777775E-4	-0.006553905555555555	-1.4998373070987652E-4	3.999771219135802E-4
169.66230000000002	1668.0131	6174.0	-0.10771761	0.15201573	-2.998282352941179E-4	6.284135294117636E-4	-9.522379853902374E-6	4.2248935793925404E-4
167.77803	1672.6659	6189.0	-0.108524784	0.2184641	-5.381159999999959E-5	0.004429891333333334	1.6401109019607887E-5	2.5343185359477134E-4
165.916565	1680.3337	6206.0	-0.102942646	0.35346887	3.2836105882352943E-4	0.007941457058823528	2.2480744636678176E-5	2.0656268973471732E-4
164.04654	1687.8138	6222.0	-0.09879029	0.4560633	2.5952224999999975E-4	0.006412151875000001	-4.302425551470605E-6	-9.558157398897047E-5
163.0	1695.309	6239.0	-0.08255217	0.5249804	9.551835294117653E-4	0.00405394705882353	4.0921251730103854E-5	-1.3871793036332182E-4
162.0	1702.0654	6256.0	-0.0658124	0.5044401	9.846923529411766E-4	-0.0012082529411764746	1.7358131487889036E-6	-3.095411764705885E-4
162.0	1707.2732	6274.0	-0.012777874	0.40832064	0.0029463625555555552	-0.005339969999999996	1.0898167792302104E-4	-2.2953983660130674E-4
161.46800000000002	1712.064	6289.0	0.021120617	0.28501308	0.0022598994000000002	-0.008220504000000002	-4.576421037037033E-5	-1.9203560000000038E-4
161.0	1715.8495	6306.0	0.0059986818	0.20272465	-8.895256000000002E-4	-0.004840495882352939	-1.852602941176471E-4	1.9882400692041545E-4
161.0	1718.2479	6322.0	-0.001962706	0.12997767	-4.975867375E-4	-0.004546686250000001	2.4496178906250007E-5	1.8363102022058635E-5
161.0	1721.1733	6338.0	8.5214974E-4	0.10304862	1.7592848375E-4	-0.0016830656249999998	4.2094701328125004E-5	1.7897628906250008E-4
162.0	1724.036	6355.0	0.03615972	0.1146802	0.0020769158976470586	6.842105882352942E-4	1.1182278905276815E-4	1.3925154195501728E-4
162.0	1726.8528	6372.0	0.05316157	0.11656475	0.0010001088235294118	1.108558823529411E-4	-6.33415925951557E-5	-3.37267474048443E-5
162.0	1730.5177	6388.0	0.025906513	0.17314738	-0.0017034410625	0.0035364143749999997	-1.6897186787683823E-4	2.1409740579044116E-4
163.0	1735.1871	6405.0	0.02642489	0.24187914	3.0492764705882376E-5	0.004043044705882353	1.0199610748269896E-4	2.980178416955022E-5
163.58953	1740.7686	6422.0	0.029397044	0.32714024	1.748325882352942E-4	0.005015358823529414	8.490577854671284E-6	5.719494809688592E-5
164.0	1747.9443	6438.0	0.04617453	0.4269434	0.0010485928749999999	0.006237697499999997	5.46100179227941E-5	7.639616727941141E-5
166.3885	1755.9425	6455.0	0.0947857	0.5040444	0.0028594805882352944	0.0045353529411764695	1.0652280666089968E-4	-1.0013791522491336E-4
169.480705	1764.2018	6471.0	0.15471424	0.5629575	0.00374553375	0.0036820687500000032	5.537832261029411E-5	-5.3330261948529144E-5
171.15223	1773.7611	6489.0	0.17926341	0.61615264	0.0013638427777777783	0.002955285555555557	-1.3231616512345676E-4	-4.0376844135802566E-5
175.02399400000002	1785.072	6505.0	0.22313334	0.690496	0.002741870625	0.004646459999999998	8.612674045138886E-5	1.0569840277777756E-4
177.89372	1793.575	6521.0	0.23487584	0.6844926	7.339062499999993E-4	-3.752124999999995E-4	-1.2549777343750005E-4	-3.1385453124999985E-4
180.52507	1801.8127	6538.0	0.1914484	0.5820603	-0.002554555294117648	-0.006025429411764708	-1.934389143598616E-4	-3.3236570069204165E-4
183.370575	1812.1118	6555.0	0.17171057	0.53096735	-0.001161048823529411	-0.003005467647058825	8.197096885813158E-5	1.7764480968858137E-4
186.089676	1823.269	6571.0	0.16025189	0.5813651	-7.161674999999999E-4	0.003149859375000001	2.7805082720588187E-5	3.847079388786766E-4
189.96546	1833.4136	6588.0	0.18055718	0.6582358	0.001194428823529412	0.004521805882352945	1.1238801903114188E-4	8.070273572664377E-5
192.56215	1843.4053	6604.0	0.1985216	0.69121736	0.0011227762499999988	0.002061347499999998	-4.478285845588322E-6	-1.5377864889705922E-4
195.22077000000002	1851.883	6621.0	0.19078809	0.59301925	-4.549123529411764E-4	-0.0057763594117647065	-9.280521193771619E-5	-4.6104158304498266E-4
199.15585	1859.3118	6638.0	0.20093437	0.45585915	5.968400000000004E-4	-0.008068241176470588	6.186778546712803E-5	-1.3481657439446364E-4
202.82276000000002	1866.6455	6654.0	0.21722797	0.38414022	0.0010183499999999995	-0.004482433125000001	2.6344374999999942E-5	2.2411300321691172E-4
207.53816999999998	1873.3843	6671.0	0.2538614	0.3514423	0.0021549076470588247	-0.001923407058823529	6.68563321799309E-5	1.5053094506920425E-4
213.11034999999998	1881.5173	6687.0	0.32761025	0.38512227	0.0046093031249999986	0.0021049981250000002	1.5339971737132337E-4	2.5177532398897056E-4
217.21332999999998	1890.4268	6704.0	0.34352437	0.488019	9.361247058823548E-4	0.0060527488235294115	-2.1606931877162611E-4	2.322206293252595E-4
220.94453	1897.4167	6721.0	0.28565678	0.5138984	-0.0034039758823529425	0.0015223176470588234	-2.5530003460207633E-4	-2.664959515570934E-4
223.37054	1903.1116	6737.0	0.19389072	0.4343688	-0.005735378750000001	-0.004970599999999999	-1.4571267922794113E-4	-4.058073529411764E-4
227.51694	1907.5168	6754.0	0.153402	0.3091173	-0.0023816894117647046	-0.007367735294117648	1.9727584342560565E-4	-1.410079584775088E-4
230.16806	1911.168	6770.0	0.1414983	0.17057055	-7.439812500000011E-4	-0.008659171875	1.0235676011029397E-4	-8.071478630514698E-5
235.14615	1916.1462	6787.0	0.21684036	0.16058429	0.0044318858823529424	-5.874270588235292E-4	3.044627724913496E-4	4.7480851859861594E-4
244.2878	1921.5251	6803.0	0.37772828	0.22110002	0.010055495000000001	0.003782233125000001	3.5147556985294117E-4	2.7310376148897064E-4
256.48746	1928.3518	6820.0	0.66652733	0.3584961	0.0169881794117647	0.008082122352941175	4.0780496539792355E-4	2.529346604671279E-4
270.62547	1935.6431	6836.0	0.9433431	0.46854258	0.017300985625	0.006877905	1.9550388327206234E-5	-7.526358455882344E-5
283.94095	1942.252	6853.0	1.060641	0.48979208	0.0068998764705882325	0.001249970588235296	-6.118299502595158E-4	-3.3105496539792377E-4
295.68665	1948.3433	6870.0	0.9498323	0.4406587	-0.006518158823529411	-0.002890198823529412	-7.892961937716261E-4	-2.435393771626299E-4
304.63535	1951.654	6887.0	0.7165975	0.31212255	-0.013719694117647056	-0.007560950000000001	-4.236197231833909E-4	-2.7475006920415227E-4
315.15228	1954.4609	6903.0	0.55113566	0.16003986	-0.010341364999999998	-0.009505168125	2.1114556985294113E-4	-1.215136328124999E-4
323.3542	1956.0886	6919.0	0.4590216	0.052130036	-0.005757128750000003	-0.006744364000000001	2.865147656249997E-4	1.725502578124999E-4
334.94998	1957.9917	6936.0	0.50869286	0.014018517	0.0029218388235294148	-0.002241854058823529	5.105275043252598E-4	2.6485352595155716E-4
345.84137999999996	1959.8069	6952.0	0.62450224	0.039488442	0.007238086249999998	0.0015918703124999998	2.6976546415441146E-4	2.3960777320772056E-4
356.6186	1960.0	6969.0	0.694041	0.041297548	0.004090515294117649	1.0641800000000028E-4	-1.8515123269896168E-4	-8.737954779411762E-5
367.63492	1961.0	6986.0	0.6983112	0.019461017	2.5118823529411775E-4	-0.001284501823529412	-2.2584276816609006E-4	-8.181881314878895E-5
379.0	1961.0	7002.0	0.6957857	-0.0041347765	-1.5784375000000433E-4	-0.00147473709375	-2.556449908088263E-5	-1.1889704388786754E-5
390.3548	1963.3926	7019.0	0.67632616	0.037012767	-0.0011446788235294084	0.0024204437352941177	-5.8049121972317886E-5	2.291282840614187E-4
398.05386	1963.0	7035.0	0.604561	0.040826134	-0.0044853225	2.3833543749999988E-4	-2.0879022977941195E-4	-1.3638176861213236E-4
404.41183	1963.0	7052.0	0.44674397	0.024033748	-0.009283354705882355	-9.877874117647058E-4	-2.82237188581315E-4	-7.212487348615917E-5
409.11572	1963.0	7069.0	0.26112306	-0.015773084	-0.010918877058823528	-0.0023415783529411767	-9.620719723183371E-5	-7.963476124567476E-5
413.70886	1963.0	7086.0	0.14827432	-0.03331856	-0.00663816117647059	-0.0010320868235294115	2.518068166089964E-4	7.702891349480971E-5
418.35956	1963.0	7102.0	0.13570353	-0.025959732	-7.856743749999999E-4	4.5992674999999986E-4	3.657804250919119E-4	9.325084834558821E-5
422.39618	1963.0	7118.0	0.19192159	0.004096088	0.003513628750000001	0.00187848875	2.6870644531250005E-4	8.866012500000001E-5
427.125	1963.5625	7135.0	0.23665503	0.008551522	0.002631378823529411	2.620843529411765E-4	-5.1897054498269986E-5	-9.50826115916955E-5
430.92712	1964.0	7152.0	0.2499255	0.03433113	7.806158823529416E-4	0.0015164475294117648	-1.088684083044982E-4	7.378606920415224E-5
437.13095	1965.0	7168.0	0.2940989	0.062441688	0.0027608375	0.001756909875	1.2376385110294115E-4	1.50288965992647E-5
441.7444	1967.248	7185.0	0.3083269	0.10497825	8.369411764705893E-4	0.0025021507058823524	-1.1317037197231828E-4	4.3837695934256024E-5
446.35123	1968.1172	7201.0	0.3124654	0.104970306	2.5865624999999934E-4	-4.964999999997402E-7	-3.6142807904411875E-5	-1.56415450367647E-4
450.94077	1968.0	7218.0	0.30349717	0.06564597	-5.275429411764718E-4	-0.0023131962352941175	-4.6247011245674774E-5	-1.36041160899654E-4
456.58075	1968.8604	7236.0	0.3045334	0.024698392	5.7568333333334827E-5	-0.0022748654444444444	3.250618191721148E-5	2.1294883805373957E-6
462.97742	1969.0	7251.0	0.33685037	2.677025E-5	0.0021544646666666668	-0.0016447747833333334	1.397930888888888E-4	4.2006044074074066E-5
468.97696	1970.0	7268.0	0.39639458	0.016239006	0.003502600588235293	9.536609264705883E-4	7.930211303344862E-5	1.5284915940023069E-4
474.59537	1970.5317	7284.0	0.3950658	0.039628956	-8.304874999999837E-5	0.001461871875	-2.2410308363970572E-4	3.176318428308823E-5
480.35165	1971.0	7301.0	0.36857516	0.046813145	-0.0015582729411764713	4.225993529411765E-4	-8.677789359861606E-5	-6.113367776816608E-5
484.8423	1973.2808	7318.0	0.30059025	0.07671654	-0.003999112352941177	0.0017590232352941177	-1.4357878892733565E-4	7.8613169550173E-5
487.401	1974.2004	7334.0	0.20216036	0.0944128	-0.0061518681249999995	0.0011060162500000003	-1.345472357536764E-4	-4.0812936580882336E-5
490.05548	1974.0	7351.0	0.13824277	0.054640647	-0.003759858235294119	-0.002339538411764706	1.4070646410034593E-4	-2.026796859861592E-4
491.0	1974.9675	7368.0	0.057647962	0.028307887	-0.004740871058823529	-0.0015489858823529413	-5.7706636678200605E-5	4.650308996539793E-5
492.82388	1975.0	7384.0	0.013203547	0.0041260715	-0.0027777759375	-0.0015113634687500001	1.2269344508272057E-4	2.351400850183821E-6
493.5	1975.0	7401.0	0.02865153	-0.008329271	9.087048823529413E-4	-7.326672058823529E-4	2.1685181293252596E-4	4.5805662521626305E-5
494.0	1975.0	7418.0	0.013972641	-0.0013176439	-8.634640588235296E-4	4.1244865294117643E-4	-1.0424523183391005E-4	6.735975640138408E-5
495.0	1976.3748	7451.0	0.0017323497	0.012453514	-3.7091791818181813E-4	4.173078151515152E-4	1.4925640625506407E-5	1.4724733970723528E-7
497.2529	1976.0	7467.0	0.04481685	0.028134486	0.0026927812687499997	9.8006075E-4	1.914811991832386E-4	3.5172058428030305E-5
501.26852	1977.1343	7484.0	0.1984407	0.04218827	0.00903669705882353	8.266931764705882E-4	3.731715170631488E-4	-9.021621972318344E-6
506.02234	1977.0	7500.0	0.32636935	0.02707964	0.007995540625	-9.442893750000001E-4	-6.507227711397055E-5	-1.1068640946691177E-4
513.65704	1978.9143	7517.0	0.46698403	0.06461663	0.008271451764705881	0.0022080582352941172	1.6230067041522397E-5	1.8543221237024218E-4
521.76575	1979.7532	7536.0	0.5563154	0.07916364	0.00470165105263158	7.656321052631578E-4	-1.878842480039106E-4	-7.591716473847155E-5
532.7004999999999	1982.343	7550.0	0.6591624	0.12445552	0.0073462142857142875	0.003235134285714286	1.8889737379162197E-4	1.763930128893663E-4
544.48807	1986.7441	7567.0	0.78561026	0.2087367	0.007438109411764704	0.004957716470588235	5.4055956500244975E-6	1.0132836381611463E-4
555.7465500000001	1992.3733	7583.0	0.82605255	0.34243742	0.0025276431249999995	0.008356295	-3.0690414292279403E-4	2.124111580882353E-4
568.1514	1997.9221	7600.0	0.8154034	0.41595665	-6.264205882352938E-4	0.004324660588235294	-1.8553315960207606E-4	-2.3715496539792387E-4
582.74323	2004.6538	7617.0	0.8549335	0.4778409	0.0023253000000000006	0.0036402500000000016	1.7363062283737025E-4	-4.0259446366781904E-5
599.22723	2015.8181	7633.0	0.9460665	0.5743842	0.005695812500000001	0.00603395625	2.1065703125000004E-4	1.496066406249999E-4
