# Supplementary material for: Finger drawing on smartphone screens enables early Parkinson’s disease detection through hybrid 1D-CNN and BiGRU deep learning architecture
Source: PLoS One. 2025 Jul 14;20(7):e0327733. doi: 10.1371/journal.pone.0327733 (PMC12258557; doi:10.1371/journal.pone.0327733)
Supplement: S2 File — (ZIP) [file pone.0327733.s002.zip › Dataset/Wavy/patient/011_PD_WAVE_R.txt]

497.88593	138.29532	0.0	0.0	0.0	0.0	0.0	0.0	0.0
503.56192	139.18732	17.0	0.34572518	0.055497482	0.02033677529411765	0.0032645577647058823	0.0011962808996539792	1.920328096885813E-4
510.2283	139.0	34.0	0.4143448	-0.020513454	0.004036448235294117	-0.004471231529411764	-9.588427681660902E-4	-4.5504642906574395E-4
517.7993	139.94983	50.0	0.47984916	0.0031093298	0.004094022499999999	0.0014764239875	3.5983915441176054E-6	3.717284698069853E-4
528.04114	140.84018	67.0	0.59166133	0.03322536	0.006577186470588235	0.0017715311882352941	1.460684688581315E-4	1.735924710207612E-5
540.2847	142.71411	83.0	0.736569	0.07940407	0.009056729375000003	0.0028861693749999994	1.549714315257355E-4	6.966488667279408E-5
554.88153	144.0	100.0	0.88475907	0.121374935	0.008717062941176468	0.0024688744117647063	-1.998037846020794E-5	-2.4546762543252536E-5
572.40027	145.48892	116.0	1.0924367	0.120994	0.012979851874999997	-2.3808437499999932E-5	2.6642430836397056E-4	-1.5579267807904414E-4
593.86005	148.28601	133.0	1.3386431	0.13933218	0.014482729411764716	0.001078716470588235	8.840456098615995E-5	6.485440635813147E-5
606.2435	152.41452	149.0	1.2253455	0.20429239	-0.007081100000000007	0.004060013124999999	-0.0013477393382352952	1.8633104090073527E-4
618.68677	158.29431	166.0	0.9278292	0.31664234	-0.01750095882352941	0.006608820588235296	-6.129328719723178E-4	1.4992985077854685E-4
620.0078	158.0	183.0	0.3522011	0.24361014	-0.03386047647058824	-0.0042960117647058834	-9.623245674740491E-4	-6.414607266435988E-4
635.0436	163.61743	199.0	0.17252149	0.20664527	-0.011229975625	-0.0023103043750000007	0.0014144063028492652	1.2410671185661767E-4
656.79004	170.39728	216.0	0.6668344	0.29112855	0.029077230000000003	0.004969604705882352	0.0023710120955882353	4.282299459342561E-4
675.12933	177.04312	232.0	1.2906013	0.41809878	0.03898543125	0.007935639375000001	6.192625781249999E-4	1.8537716681985304E-4
695.7784	184.25946	249.0	1.5567614	0.5273276	0.015656476470588238	0.006425224705882353	-0.0013722914576124567	-8.884792171280284E-5
718.57947	191.85983	266.0	1.5666441	0.544756	5.813352941176418E-4	0.0010252000000000006	-8.867730103806232E-4	-3.176485121107266E-4
736.26495	199.81384	283.0	1.3036165	0.4782987	-0.015472211764705883	-0.00390925294117647	-9.443262975778544E-4	-2.90261937716263E-4
751.84094	207.92047	299.0	1.0777369	0.5105179	-0.01411747499999999	0.0020136999999999967	8.46710477941183E-5	3.701845588235292E-4
770.05334	217.63199	316.0	0.9822202	0.5582629	-0.005618629411764713	0.002808529411764708	4.999320934256046E-4	4.675467128027713E-5
790.1034	226.46204	332.0	0.9787294	0.582874	-2.18175000000001E-4	0.0015381937499999998	3.375284007352945E-4	-7.939597886029426E-5
807.0082	235.38007	349.0	1.072708	0.5928114	0.0055281529411764715	5.845529411764697E-4	3.380192906574396E-4	-5.6096518166090005E-5
821.9628	242.98138	365.0	1.062595	0.5396435	-6.320625000000024E-4	-0.003322993749999996	-3.850134650735296E-4	-2.442216681985291E-4
836.7206	249.02307000000002	383.0	0.89813834	0.43401492	-0.009136481111111107	-0.005868254444444446	-4.7246770061728355E-4	-1.4140337191358057E-4
848.0	254.5	399.0	0.6911438	0.30961272	-0.012937158750000004	-0.007775137500000001	-2.3754235243055608E-4	-1.1918019097222217E-4
858.53076	258.84357	415.0	0.55412513	0.2265007	-0.008563666875	-0.0051945012500000005	2.733432421875002E-4	1.6128976562500004E-4
867.554	263.62158	432.0	0.47230852	0.19823492	-0.00481274176470588	-0.00166269294117647	2.2064265354671298E-4	2.077534299307959E-4
877.6772	267.27087	449.0	0.46372145	0.1890138	-5.051217647058841E-4	-5.424188235294117E-4	2.5338941176470563E-4	6.58984775086505E-5
888.4046	270.06744	465.0	0.52772117	0.16520089	0.003999982499999999	-0.0014883068750000013	2.815690165441177E-4	-5.911800321691185E-5
899.5476	274.7738	482.0	0.63418835	0.1698952	0.006262775294117647	2.761358823529416E-4	1.331054584775087E-4	1.0379075043252605E-4
913.0557	278.68524	498.0	0.7606589	0.22158141	0.007904409375000004	0.0032303881250000006	1.0260213005514735E-4	1.846407651654412E-4
926.30194	283.51483	515.0	0.84269774	0.26969025	0.004825814117647056	0.002829931764705883	-1.8109383866782053E-4	-2.3556256487889263E-5
937.76886	288.2563	531.0	0.83364755	0.3141191	-5.656368749999974E-4	0.0027768031249999978	-3.369656870404408E-4	-3.3205399816178393E-6
949.8714	293.2306	548.0	0.7593369	0.31687722	-0.004371214705882355	1.6224235294117826E-4	-2.238575194636681E-4	-1.537976924740482E-4
966.2843	301.45972	565.0	0.8163252	0.39576736	0.00335225294117647	0.004640596470588235	4.5432162629757797E-4	2.6343259515570924E-4
982.781	311.54504	582.0	0.94565696	0.5571495	0.0076077505882352955	0.009493067058823527	2.503233910034603E-4	2.854394463667818E-4
993.8802	320.73346	598.0	0.9408178	0.65563333	-3.024474999999971E-4	0.006155239375000003	-4.943873805147058E-4	-2.0861423023897023E-4
1000.9814	328.969	615.0	0.7476723	0.666375	-0.011361500000000005	6.318629411764728E-4	-6.505325000000005E-4	-3.249044961072665E-4
1005.7645	339.41125	631.0	0.33125988	0.6320078	-0.026025776249999997	-0.0021479500000000026	-9.165172656249995E-4	-1.737383088235297E-4
1008.8477	348.39093	648.0	0.0029866209	0.58507323	-0.019310191711764707	-0.00276085705882353	3.950343846020759E-4	-3.6053356401383966E-5
1010.70245	355.1073	664.0	-0.10247577	0.5066706	-0.00659139943125	-0.004900164375000002	7.949245175321693E-4	-1.3370670726102948E-4
1011.0	359.19403	681.0	-0.09696631	0.34444174	3.240858823529408E-4	-0.009542874117647057	4.0679325374134946E-4	-2.7310057309688556E-4
1011.0	361.5	698.0	-0.09799756	0.12743887	-6.06617647058822E-5	-0.012764874705882352	-2.2632214532871942E-5	-1.8952944636678205E-4
1010.0	364.37616	714.0	-0.12942234	0.009841218	-0.00196404875	-0.007349853250000001	-1.1896168658088236E-4	3.3843884099264693E-4
1009.0	366.22675	731.0	-0.13105103	-0.004796202	-9.5805294117648E-5	-8.610247058823531E-4	1.0989667387543247E-4	3.816957967128028E-4
1007.5	367.5	747.0	-0.12921926	0.030732425	1.1448562500000065E-4	0.0022205391875	1.3143182444853041E-5	1.9259774333639707E-4
1007.0	369.01215	764.0	-0.07992694	0.04467603	0.0028995482352941176	8.202120588235292E-4	1.6382721237024218E-4	-8.23721840397924E-5
1005.13855	370.86145	781.0	-0.076440625	0.057522044	2.0507735294117668E-4	7.556478823529414E-4	-1.5849828719723182E-4	-3.797892733563991E-6
1003.2109	372.57825	797.0	-0.0987726	0.07198069	-0.0013957484375000002	9.036653749999999E-4	-1.0005161190257355E-4	9.251093290441158E-6
1000.33704	373.66296	813.0	-0.15794556	0.091264345	-0.0036983100000000007	0.0012052284374999998	-1.4391009765625003E-4	1.8847691406249993E-5
995.39856	376.5338	831.0	-0.24952292	0.12895529	-0.005087631111111111	0.002093941388888889	-7.718450617283948E-5	4.937294174382719E-5
989.65063	379.8996	847.0	-0.3700216	0.17976211	-0.0075311675	0.00317542625	-1.5272102430555554E-4	6.759280381944444E-5
981.77216	383.61395	863.0	-0.47736904	0.23591086	-0.006709215000000001	0.003509296875	5.1372031249999925E-5	2.086691406249998E-5
973.30023	387.34985	880.0	-0.584352	0.27480084	-0.0062931152941176445	0.0022876458823529408	2.4476453287197444E-5	-7.186182309688582E-5
964.881	391.0595	896.0	-0.6103327	0.27455318	-0.001623793749999998	-1.547874999999893E-5	2.918325965073529E-4	-1.4394528952205873E-4
957.1958	396.85315	913.0	-0.5694709	0.29141933	0.002403635294117644	9.921264705882334E-4	2.3690759083044957E-4	5.927089532871955E-5
949.71875	403.28125	930.0	-0.49453583	0.35986492	0.004407945294117647	0.004026211176470588	1.1790058823529428E-4	1.7847557093425616E-4
941.3301	411.9359	946.0	-0.4486121	0.49346226	0.0028702331249999997	0.00834983375	-9.610701056985294E-5	2.702264108455883E-4
931.9463	420.0537	963.0	-0.50329083	0.57796884	-0.0032163958823529385	0.00497097529411765	-3.580370004325258E-4	-1.9875637975778532E-4
916.6456	429.41913	979.0	-0.71462524	0.6195248	-0.013208400625000005	0.0025972474999999967	-6.245002964154417E-4	-1.4835798713235335E-4
898.10065	442.3396	996.0	-1.0382376	0.7199039	-0.019036021176470585	0.005904652941176473	-3.428012089100341E-4	1.945532612456751E-4
881.7447	452.25293	1012.0	-1.244339	0.7483929	-0.012881337500000006	0.0017805624999999992	3.8466772977941116E-4	-2.5775565257352964E-4
867.1207	461.48853	1029.0	-1.1903809	0.6803613	0.0031740058823529417	-0.004001858823529416	9.444319636678205E-4	-3.40142430795848E-4
851.9469	471.0332	1046.0	-1.0273063	0.5961851	0.00959262352941177	-0.004951541176470584	3.7756574394463697E-4	-5.58636678200687E-5
836.38855	480.16690000000006	1062.0	-0.86015564	0.5010125	0.01044691625	-0.005948287500000003	5.339329503676444E-5	-6.22966452205887E-5
820.47406	492.7365	1079.0	-0.8965597	0.5842343	-0.0021414152941176445	0.004895400000000001	-7.404900908304497E-4	6.378639705882356E-4
806.09216	503.20669999999996	1095.0	-0.9309844	0.6964206	-0.0021515437500000054	0.0070116437499999976	-6.330284926475509E-7	1.3226523437499978E-4
789.0	514.0	1112.0	-0.96290165	0.7286027	-0.0018774852941176475	0.001893064705882359	1.61210856401387E-5	-3.0109288494809634E-4
769.27026	524.36487	1128.0	-1.077517	0.68402374	-0.007163459375	-0.0027861850000000035	-3.3037338005514704E-4	-2.924531066176477E-4
752.8481	532.4009	1145.0	-1.1129733	0.5655027	-0.002085664705882346	-0.006971825882352939	2.986938040657443E-4	-2.462141695501727E-4
740.3521	541.17706	1162.0	-0.9907757	0.4579038	0.0071880941176470535	-0.006329347058823529	5.455152249134941E-4	3.779287197231822E-5
724.14124	550.4771	1178.0	-0.87743247	0.47212893	0.007083951875000001	8.890706249999984E-4	-6.508890165440775E-6	4.511511052389705E-4
704.0163	558.99255	1195.0	-0.9081661	0.47933748	-0.0018078605882352915	4.2403235294117533E-4	-5.230477919550172E-4	-2.7355192474048416E-5
686.374	567.313	1212.0	-1.1562536	0.53664654	-0.014593382352941183	0.0033711211764705894	-7.520895155709349E-4	1.7335816608996554E-4
669.9613	575.01935	1228.0	-1.1917143	0.5033364	-0.002216293749999987	-0.0020818837499999993	7.735680376838248E-4	-3.408128079044118E-4
649.8728	584.2396	1245.0	-1.1638602	0.4772767	0.0016384764705882284	-0.0015329235294117658	2.267511894463656E-4	3.2291777681660795E-5
629.5	592.0	1261.0	-1.1702735	0.4937345	-4.008312499999972E-4	0.0010286125000000014	-1.274567325367641E-4	1.6009600183823544E-4
610.8296	598.8535	1278.0	-1.2099179	0.45034578	-0.002332023529411766	-0.002552277647058826	-1.1359954584775111E-4	-2.1064059688581337E-4
591.70984	605.1964	1294.0	-1.2176596	0.3935419	-4.8385624999999766E-4	-0.0035502424999999983	1.1551045496323553E-4	-6.237280330882326E-5
568.34796	612.88403	1311.0	-1.2737334	0.38178846	-0.0032984588235294154	-6.91378823529412E-4	-1.6556485726643635E-4	1.6816845155709332E-4
547.46747	621.213	1327.0	-1.3092971	0.43591237	-0.0022227312499999985	0.003382744375	6.723297334558856E-5	2.546326999080882E-4
528.51544	627.8454	1344.0	-1.318553	0.48653194	-5.444647058823585E-4	0.0029776217647058826	9.872156141868471E-5	-2.38307417820069E-5
506.107	633.5485	1361.0	-1.2845418	0.42581946	0.0020006588235294193	-0.003571322352941177	1.497131487889281E-4	-3.852320069204153E-4
485.52792	640.24164	1377.0	-1.2447106	0.35586447	0.002489450000000004	-0.004372186875	3.054944852941155E-5	-5.0054032628676405E-5
467.84476	646.84656	1394.0	-1.1676569	0.33711755	0.004532570588235281	-0.00110276	1.2018356401383983E-4	1.9231922794117645E-4
444.7109	653.9351	1411.0	-1.2238202	0.38085333	-0.00330372352941176	0.0025726929411764706	-4.609584775086495E-4	2.162031141868512E-4
420.42456	660.14386	1427.0	-1.3626069	0.41649303	-0.008674168750000003	0.0022274812499999998	-3.3565282628676517E-4	-2.157573069852943E-5
400.43094	665.7707	1444.0	-1.3740528	0.38191023	-6.732882352941181E-4	-0.0020342823529411747	4.706400302768167E-4	-2.506919766435985E-4
378.93872	671.56213	1461.0	-1.3786395	0.33399698	-2.6980588235293786E-4	-0.0028184264705882365	2.3734256055363544E-5	-4.612612456747423E-5
358.6222	677.103	1477.0	-1.2647413	0.31200695	0.007118637499999997	-0.0013743768749999996	4.617777113970584E-4	9.025309972426481E-5
340.58948	682.8035	1494.0	-1.0939672	0.3091061	0.01004553529411765	-1.7063823529411826E-4	1.72170458477509E-4	7.080815527681655E-5
324.79572	687.60095	1510.0	-0.9859494	0.32023585	0.006751112500000003	6.956093749999996E-4	-2.059014246323529E-4	5.414047564338237E-5
308.65805	693.114	1527.0	-0.8919496	0.3041125	0.005529399999999998	-9.484323529411753E-4	-7.186544117647092E-5	-9.670833693771617E-5
293.94382	698.73834	1543.0	-0.81030416	0.31169453	0.005102839999999997	4.738768750000011E-4	-2.666000000000002E-5	8.889432674632353E-5
282.0	704.5	1560.0	-0.7394122	0.335672	0.004170115294117652	0.001410439411764706	-5.4866159169549705E-5	5.509191392733558E-5
275.5293	709.103	1577.0	-0.52296704	0.3194073	0.012732068235294113	-9.567470588235307E-4	5.036442906574389E-4	-1.3924626297577862E-4
266.93527	714.63885	1593.0	-0.34317225	0.3219976	0.011237174375000002	1.6189374999999936E-4	-9.343086626838193E-5	6.991505055147063E-5
256.36572	720.31714	1610.0	-0.3515945	0.32079273	-4.954264705882332E-4	-7.087470588235112E-5	-6.90152990916955E-4	-1.3692262110726499E-5
243.30923	724.9116	1626.0	-0.5536097	0.32123476	-0.01262595	2.7626874999998885E-5	-7.581577205882354E-4	6.156348805146875E-6
227.90352	729.6128	1643.0	-0.8891672	0.29160666	-0.01973867647058824	-0.0017428294117647052	-4.1839567474048463E-4	-1.041444874567473E-4
213.78235	733.4908	1659.0	-1.0493388	0.24924405	-0.010010724999999991	-0.0026476631250000014	6.079969669117655E-4	-5.655210707720601E-5
200.85237	738.38257	1676.0	-0.9732763	0.23410778	0.004474264705882349	-8.903688235294122E-4	8.520582179930787E-4	1.0337025302768173E-4
189.72565	743.6372	1692.0	-0.78583616	0.2698594	0.011715008749999999	0.0022344762500000025	4.525465027573531E-4	1.953028170955884E-4
178.43593	749.282	1710.0	-0.630938	0.33228883	0.008605453333333334	0.003468301666666664	-1.727530787037036E-4	6.854585648148121E-5
169.34521	753.66187	1726.0	-0.5254427	0.33383706	0.006593456249999997	9.676437500000246E-5	-1.2574981770833353E-4	-2.1072108072916636E-4
160.02943	759.5824	1743.0	-0.49079764	0.3398604	0.0020379447058823563	3.543141176470581E-4	-2.6797126730103774E-4	1.514998486159151E-5
152.74326	765.2567	1759.0	-0.44762182	0.33477426	0.0026984887499999985	-3.1788375000000105E-4	4.1284002757352635E-5	-4.20123667279412E-5
147.16591	769.8894	1776.0	-0.35241142	0.32400864	0.005600611764705884	-6.332717647058809E-4	1.707131185121109E-4	-1.8552236159169404E-5
142.38252	774.4263	1792.0	-0.24529302	0.28966987	0.006694899999999998	-0.002146173125000001	6.839301470588216E-5	-9.455633501838251E-5
136.8666	778.42224	1808.0	-0.2005355	0.25202557	0.0027973449999999997	-0.002352768750000001	-2.4359718749999992E-4	-1.2912226562500004E-5
131.42828	782.92883	1825.0	-0.21950942	0.21217917	-0.0011161129411764708	-0.0023439058823529397	-2.3020340830449826E-4	5.213451557095005E-7
125.51907	786.9873	1842.0	-0.3172083	0.23317775	-0.0057469929411764695	0.0012352105882352934	-2.7240470588235286E-4	2.105362629757784E-4
119.73824	790.8412	1859.0	-0.3621527	0.23929286	-0.0026437882352941173	3.5971235294117687E-4	1.8254145328719718E-4	-5.149989619377157E-5
117.4893	792.2554	1875.0	-0.2742956	0.16263394	0.005491068750000001	-0.0047911824999999995	5.084285615808824E-4	-3.2193092830882353E-4
115.815605	793.0	1892.0	-0.13066337	0.06457521	0.00844895470588235	-0.005768160588235295	1.7399329152249115E-4	-5.746929930795857E-5
114.97488	794.0	1908.0	-0.0044162436	-0.011641031	0.0078904454	-0.004763515062499999	-3.4906831617646946E-5	6.279034535845599E-5
113.547	795.453	1941.0	0.034512445	-0.010290693	0.0011796572303030305	4.091933333333332E-5	-2.0335721726354451E-4	1.4558892108585856E-4
113.0	795.7175	1958.0	-0.0032215144	0.0044748397	-0.0022196446705882353	8.685607470588235E-4	-1.9995893534654503E-4	4.868478904267589E-5
112.201836	796.0	1975.0	-0.016611122	0.009195321	-7.876239764705882E-4	2.7767537058823524E-4	8.423651141868512E-5	-3.475796332179931E-5
112.0	797.41284	1991.0	-0.018622303	0.034573514	-1.2569881250000005E-4	0.0015861370625	4.137032274816176E-5	8.17788557444853E-5
112.0	798.5	2008.0	-0.011137017	0.072812535	4.4031094117647054E-4	0.002249354176470588	3.329469139273356E-5	3.901277141003459E-5
113.0	799.0	2025.0	0.033425283	0.08265278	0.0026213117647058823	5.788379411764704E-4	1.282941660899654E-4	-9.826566089965397E-5
114.06583	800.0658	2041.0	0.083432205	0.051809717	0.0031254326249999997	-0.0019276914374999998	3.150755376838234E-5	-1.566580861672794E-4
114.960976	802.922	2058.0	0.09410617	0.092978686	6.278802941176475E-4	0.0024217040588235296	-1.4691484299307953E-4	2.558467939013841E-4
116.86881	805.7377	2074.0	0.10795218	0.15683909	8.653756249999995E-4	0.003991275249999999	1.4843458180147E-5	9.809819944852933E-5
120.529884	809.5299	2091.0	0.17565681	0.25388223	0.003982625294117647	0.00570842	1.8336762759515573E-4	1.010085147058824E-4
124.33212	814.33215	2107.0	0.27503866	0.31512406	0.006211365625	0.003827614375	1.3929627068014704E-4	-1.1755035156249999E-4
128.0	819.5	2124.0	0.30102617	0.34282297	0.001528677058823529	0.0016293476470588247	-2.7545226859861593E-4	-1.2930980752595147E-4
131.87971	825.3196	2141.0	0.28934154	0.37828475	-6.873311764705866E-4	0.0020859870588235295	-1.303534256055362E-4	2.6861141868512048E-5
137.91867	830.9187	2157.0	0.31689245	0.39302954	0.001721931874999999	9.215493750000005E-4	1.505789407169116E-4	-7.277735523897056E-5
143.60191	838.8025	2174.0	0.35263526	0.43483698	0.0021025182352941187	0.0024592611764705868	2.2387432958477627E-5	9.045363538062272E-5
150.41469	845.4147	2191.0	0.41605723	0.4509584	0.0037307041176470584	9.483188235294116E-4	9.577564013840822E-5	-8.887896193771618E-5
159.8429	852.87427	2207.0	0.5221268	0.4743095	0.006629348125	0.0014594437500000008	1.8116525045955886E-4	3.1945307904411826E-5
170.10213	859.551	2224.0	0.63818175	0.46813643	0.006826761764705882	-3.631217647058825E-4	1.1612567041522447E-5	-1.072097361591696E-4
181.62357	866.8988	2240.0	0.754749	0.44024637	0.007285453125000001	-0.0017431287499999996	2.8668210018382436E-5	-8.625043658088232E-5
191.55727	873.91797	2257.0	0.7781628	0.42863277	0.0013772823529411787	-6.831529411764707E-4	-3.475394571799307E-4	6.235151816608994E-5
200.5	881.0	2273.0	0.6603768	0.42569995	-0.007361625000000004	-1.8330125000000017E-4	-5.461817095588239E-4	3.1240730698529406E-5
210.09927	888.67944	2290.0	0.55239236	0.43792108	-0.006352025882352939	7.188900000000014E-4	5.938818339100381E-5	5.307007352941186E-5
223.05708	897.46936	2307.0	0.6040122	0.48733625	0.0030364611764705867	0.0029067747058823534	5.522639446366779E-4	1.2869910034602069E-4
240.10269	907.7351	2323.0	0.85455483	0.57424164	0.015658914375	0.005431586874999998	7.889033249080883E-4	1.578007605698528E-4
258.6742	917.3745	2340.0	1.1544656	0.649514	0.01764181	0.004427785882352943	1.1664091911764715E-4	-5.9047117214532635E-5
272.3186	925.6106	2356.0	1.2138884	0.6383461	0.003713925000000007	-6.979937500000005E-4	-8.704928124999996E-4	-3.20361227022059E-4
287.3692	933.1846	2373.0	1.0111636	0.5106639	-0.011924988235294127	-0.0075107176470588285	-9.19936072664361E-4	-4.007484645328722E-4
303.35065	940.8225	2389.0	0.89371127	0.42324874	-0.007340770625	-0.005463447499999996	2.8651360064338297E-4	1.2795438419117703E-4
318.42688	946.80896	2406.0	0.85077846	0.35233414	-0.002525459411764702	-0.004171447058823529	2.8325360077854694E-4	7.600002595155687E-5
334.0	952.5	2423.0	0.9230225	0.31492743	0.004249649411764703	-0.0022003947058823535	3.9853581314878853E-4	1.1594425605536329E-4
351.31415	959.10474	2439.0	1.0101656	0.32520658	0.005446443750000009	6.424468750000009E-4	7.479964613970659E-5	1.7767759880514715E-4
372.5614	965.9314	2456.0	1.1484339	0.34585947	0.008133429411764693	0.0012148758823529399	1.5805798010380494E-4	3.367229455017288E-5
393.09387	971.3281	2473.0	1.3069968	0.35783586	0.009327229411764715	7.044935294117649E-4	7.022352941176603E-5	-3.002249134948088E-5
406.14124	976.0404	2489.0	1.1684564	0.33425468	-0.008658775000000007	-0.0014738237499999987	-0.0011241252757352952	-1.3614482996323523E-4
421.99982	981.6666	2505.0	0.9673927	0.29310924	-0.012566481249999997	-0.002571590000000002	-2.4423164062499936E-4	-6.861039062500021E-5
442.35376	987.3385	2522.0	0.8903363	0.2885557	-0.0045327294117647075	-2.678552941176451E-4	4.725736375432523E-4	1.3551380622837394E-4
461.55927	992.9677999999999	2539.0	1.0550623	0.3181836	0.009689764705882349	0.0017428176470588226	8.366173010380622E-4	1.182748788927334E-4
479.63394	998.1268	2556.0	1.2288468	0.3474438	0.010222617647058825	0.0017211882352941184	3.134429065743974E-5	-1.2723183391002442E-6
500.92148	1003.2302999999999	2573.0	1.299052	0.32069948	0.004129717647058835	-0.0015731952941176496	-3.5840588235294056E-4	-1.9378726643598634E-4
520.766	1007.6847	2588.0	1.2466443	0.2815759	-0.0034938466666666703	-0.002608238666666666	-5.082376209150336E-4	-6.900289150326776E-5
534.6063	1010.4590000000001	2605.0	1.0707924	0.20343868	-0.010344229411764709	-0.0045963070588235285	-4.0296369088811993E-4	-1.1694519953863897E-4
549.55646	1014.1392000000001	2622.0	0.91777635	0.16812447	-0.009000944117647056	-0.002077306470588236	7.90167820069208E-5	1.4817650519031132E-4
569.0442	1019.008	2638.0	0.902437	0.20752566	-9.587093749999984E-4	0.002462574375	5.026396714154411E-4	2.8374255284926476E-4
591.1082	1023.7090000000001	2655.0	1.0545064	0.2600592	0.008945258823529407	0.003090208235294117	5.825863646193767E-4	3.691963884083041E-5
612.0568	1029.1973	2671.0	1.3639045	0.33426565	0.019337381250000008	0.004637903125000002	6.495076516544125E-4	9.673093060661781E-5
633.06323	1035.9264	2688.0	1.4806774	0.39491352	0.006868994117647056	0.003567521764705882	-7.334345371972325E-4	-6.296360942906589E-5
650.5	1043.0	2705.0	1.3007268	0.4401738	-0.010585329411764703	0.002662369411764705	-0.0010267249134948092	-5.324425605536335E-5
666.0996	1048.1624	2722.0	1.0061193	0.42506024	-0.017329852941176477	-8.890329411764721E-4	-3.9673667820069256E-4	-2.0890602076124575E-4
678.25336	1054.9657	2738.0	0.7378929	0.4154437	-0.01676415	-6.01033749999997E-4	3.535643382352989E-5	1.79999494485297E-5
693.6201	1062.7201	2754.0	0.66422963	0.4184518	-0.004603954374999997	1.8800624999999738E-4	7.600122265625001E-4	4.9314999999999646E-5
715.4118	1070.1373	2771.0	0.92396075	0.4472632	0.015278301176470587	0.0016947882352941201	0.0011695444442041522	8.863423442906605E-5
733.4076	1075.8025	2787.0	1.1945611	0.4418552	0.016912521875000003	-3.380000000000015E-4	1.0213879365808846E-4	-1.270492647058826E-4
748.54297	1082.4536	2804.0	1.2414359	0.4098843	0.002757341176470581	-0.0018806411764705896	-8.326576881487895E-4	-9.074359861591695E-5
762.9911	1088.139	2821.0	1.0322865	0.34267694	-0.01230290588235293	-0.003953374117647059	-8.858968858131477E-4	-1.219254671280276E-4
775.7128	1093.8564	2838.0	0.73490685	0.3115528	-0.0174929205882353	-0.0018308317647058804	-3.052949826989629E-4	1.2485543252595166E-4
788.5	1101.0	2854.0	0.61163294	0.35409552	-0.007704619374999999	0.0026589199999999986	6.117688258272063E-4	2.806094852941174E-4
798.6769	1107.3416	2871.0	0.6042439	0.3910513	-4.3464941176470995E-4	0.0021738694117647054	4.27645291955017E-4	-2.8532387543252545E-5
809.38275	1112.6914	2887.0	0.5661732	0.37909663	-0.002379418749999994	-7.47166875E-4	-1.2154808363970524E-4	-1.825647679227941E-4
820.84033	1119.4802	2904.0	0.5718115	0.3851768	3.3166470588235204E-4	3.5765705882352916E-4	1.5947549740484386E-4	6.498964316608995E-5
833.01917	1126.011	2920.0	0.65363616	0.38484094	0.00511404125	-2.0991249999997852E-5	2.9889853400735296E-4	-2.3665519301470438E-5
847.16394	1132.6417	2937.0	0.7842654	0.4023506	0.007684072941176469	0.001029979999999999	1.5117833477508645E-4	6.182183823529392E-5
858.8381	1139.3029	2953.0	0.869696	0.42780074	0.0053394125000000014	0.0015906337500000006	-1.4654127757352924E-4	3.504085937500011E-5
869.4616	1145.077	2970.0	0.76264596	0.39687023	-0.006297061176470592	-0.0018194417647058837	-6.844984515570937E-4	-2.0059267733564025E-4
878.84814	1150.7089	2987.0	0.597198	0.33651668	-0.009732232941176467	-0.0035502088235294105	-2.020689273356397E-4	-1.0180982698961923E-4
889.83295	1157.8887	3003.0	0.5227177	0.34876096	-0.004655018750000003	7.652674999999998E-4	3.17325886948529E-4	2.6971727022058814E-4
902.1033	1162.9014	3020.0	0.5887785	0.34624216	0.0038859294117647076	-1.4816470588235222E-4	5.024087153979241E-4	-5.373130622837365E-5
912.2589	1169.7554	3037.0	0.6781481	0.3775311	0.00525703529411765	0.0018405258823529405	8.065328719723189E-5	1.1698179930795839E-4
921.3594	1176.2695	3053.0	0.6503584	0.40253523	-0.0017368562500000018	0.0015627581250000008	-4.371182215073532E-4	-1.7360484834558727E-5
928.79504	1180.8975	3070.0	0.52961963	0.36289293	-0.007102280588235294	-0.0023319000000000013	-3.156131963667819E-4	-2.29097536764706E-4
933.7081	1186.5621	3086.0	0.32439697	0.30789936	-0.01282641625	-0.0034370981249999995	-3.5775847886029415E-4	-6.907488281249988E-5
939.2542	1192.2543	3103.0	0.1975675	0.29968745	-0.007460557058823529	-4.8305352941176405E-4	3.156387759515571E-4	1.7376732915224912E-4
943.8923	1198.523	3119.0	0.17865743	0.31669736	-0.001181879375	0.0010631193749999976	3.9241735523897056E-4	9.66358065257351E-5
949.5	1204.5	3136.0	0.232148	0.38255322	0.003146504117647058	0.0038738741176470616	2.546107936851211E-4	1.653385142733567E-4
955.32294	1211.3229	3153.0	0.30811495	0.4226745	0.0044686441176470595	0.002360075294117646	7.777294117647068E-5	-8.904698961937739E-5
960.60516	1215.6052	3169.0	0.35515267	0.3563993	0.0029398575000000003	-0.004142200000000002	-9.55491636029412E-5	-4.0639220588235304E-4
963.1853	1219.3706	3186.0	0.26510912	0.25579223	-0.005296679411764708	-0.005918062941176468	-4.8450217128027695E-4	-1.0446252595155683E-4
966.00165	1221.0016	3203.0	0.16269422	0.11768761	-0.00602440588235294	-0.008123801176470588	-4.2807439446366596E-5	-1.2974930795847764E-4
967.96747	1223.0	3219.0	0.06109525	0.044371635	-0.006349935625000001	-0.0045822484375	-2.03456089154413E-5	2.2134704618566173E-4
969.0	1224.7902	3236.0	0.01719785	0.030148022	-0.0025821999999999998	-8.366831176470588E-4	2.2163150735294123E-4	2.203273717560554E-4
969.83765	1225.8376	3252.0	0.0041768616	0.027380971	-8.13811775E-4	-1.7294068749999997E-4	1.1052426406249998E-4	4.148390188419118E-5
970.455	1226.455	3269.0	0.009148376	0.029489886	2.924420235294118E-4	1.2405382352941174E-4	6.507375285467128E-5	1.7470265354671274E-5
971.4005	1227.0	3302.0	-0.010257877	-0.014925432	-5.880682727272727E-4	-0.0013459187272727273	-2.66821301895965E-5	-4.454462275157997E-5
971.0	1228.5	3319.0	-9.2226436E-4	0.008167931	5.491536847058824E-4	0.0013584331176470588	6.689540926077383E-5	1.5907952028939917E-4
972.1386	1230.1385	3335.0	0.024191298	0.08024676	0.0015695976475	0.0045049268125	6.377774767463235E-5	1.9665585592830881E-4
972.0	1232.0092	3352.0	0.027600227	0.124022454	2.0052523529411775E-4	0.002575040823529412	-8.053367130622838E-5	-1.1352270523356399E-4
972.0	1233.5	3369.0	-0.0036527438	0.13440198	-0.0018384100470588236	6.105603529411765E-4	-1.1993736955017302E-4	-1.1555767474048442E-4
972.0	1235.5042	3385.0	-0.012723658	0.11522472	-5.669321375E-4	-0.00119857875	7.946736934742648E-5	-1.1307119393382354E-4
972.0	1238.3575	3402.0	-0.010776774	0.13657343	1.1452258823529419E-4	0.001255806470588235	4.008557210207613E-5	1.4437560121107265E-4
972.0	1240.561	3419.0	-0.0119503895	0.16264911	-6.903620588235299E-5	0.0015338635294117658	-1.0797576124567482E-5	1.6356297577854757E-5
971.0	1243.4576	3435.0	-0.026583726	0.18168792	-9.145835312499999E-4	0.0011899256249999993	-5.284670783547793E-5	-2.1496119025735406E-5
971.0	1246.7423	3452.0	-0.03540402	0.19935037	-5.188408235294119E-4	0.0010389676470588232	2.3278982807093412E-5	-8.879881055363302E-6
970.0	1249.4728	3468.0	-0.05576892	0.17877759	-0.00127280625	-0.0012857987500000008	-4.712283915441175E-5	-1.452978998161765E-4
969.0	1250.0677	3484.0	-0.06643699	0.12364716	-6.667543750000001E-4	-0.0034456518749999988	3.7878242187499987E-5	-1.3499082031249987E-4
968.0	1251.9768	3502.0	-0.0702826	0.089313544	-2.1364499999999996E-4	-0.0019074231111111117	2.5172743055555564E-5	8.545715354938262E-5
967.0	1252.8784	3518.0	-0.06716581	0.035918348	1.9479937499999964E-4	-0.0033371997499999995	2.5527773437499974E-5	-8.936103993055549E-5
965.24664	1253.7534	3534.0	-0.08058867	0.020315068	-8.389287499999997E-4	-9.752050000000003E-4	-6.460800781249996E-5	1.4762467187499995E-4
964.3533	1256.6467	3551.0	-0.07691713	0.087782525	2.1597294117647065E-4	0.003968673941176471	6.205304065743942E-5	2.908164083044983E-4
961.0	1260.0	3567.0	-0.1295687	0.17508663	-0.0032907231250000005	0.0054565065624999996	-2.1916850413602944E-4	9.298953883272055E-5
958.1102	1263.8898	3584.0	-0.18850495	0.25478557	-0.0034668382352941174	0.004688172941176472	-1.0359712370242168E-5	-4.519609537197222E-5
955.4164	1267.5836	3601.0	-0.21361162	0.29475063	-0.0014768629411764705	0.002350885882352941	1.170573702422145E-4	-1.37487474048443E-4
951.5973	1272.4027	3618.0	-0.24332324	0.31056526	-0.0017477423529411761	9.302723529411763E-4	-1.593408304498268E-5	-8.356550173010382E-5
947.833	1277.167	3633.0	-0.25816262	0.30775547	-9.892920000000008E-4	-1.8731933333333562E-4	5.056335686274502E-5	-7.450611241830079E-5
944.07214	1281.9279	3650.0	-0.24950877	0.31600544	5.090500000000011E-4	4.8529235294117944E-4	8.813776470588247E-5	3.9565393310265593E-5
940.3443	1286.6556	3667.0	-0.25371557	0.31163186	-2.474588235294124E-4	-2.5726941176470845E-4	-4.450051903114197E-5	-4.36801038062287E-5
935.7923	1291.4718	3684.0	-0.25005564	0.29592884	2.152899999999987E-4	-9.237070588235268E-4	2.722051903114183E-5	-3.9202214532871673E-5
931.227	1296.182	3701.0	-0.26954484	0.28349644	-0.0011464235294117637	-7.313176470588242E-4	-8.010079584775072E-5	1.1317024221453099E-5
925.5	1300.0	3717.0	-0.32642597	0.26011774	-0.003555070625	-0.0014611687500000019	-1.5054044347426478E-4	-4.561569393382361E-5
921.1892	1304.8108	3733.0	-0.3378498	0.25817358	-7.13989374999998E-4	-1.2150999999999829E-4	1.7756757812500013E-4	8.372867187500022E-5
915.27045	1308.4863	3750.0	-0.34533498	0.23481199	-4.4030470588235504E-4	-0.0013742111764705892	1.6099098183390762E-5	-7.368830449827005E-5
910.5283	1312.3145	3767.0	-0.31666258	0.21648066	0.0016866117647058815	-0.001078313529411765	1.251127335640139E-4	1.7405743944636712E-5
904.04065	1315.9729	3783.0	-0.3455106	0.20792879	-0.0018030012499999984	-5.344918749999993E-4	-2.1810081341911748E-4	3.398885340073536E-5
896.3165	1320.7626	3800.0	-0.41570547	0.22635464	-0.004129110000000001	0.0010838735294117644	-1.3682992647058839E-4	9.519796496539786E-5
889.6284	1325.3716	3816.0	-0.48167747	0.26822567	-0.0041232499999999984	0.002616939375000002	3.6625000000015595E-7	9.581661534926485E-5
882.2022	1331.0984	3833.0	-0.48030338	0.3321116	8.082882352941145E-5	0.00375799588235294	2.472987543252594E-4	6.712097102076105E-5
874.6261	1336.7804	3849.0	-0.47501764	0.37399703	3.3035874999999895E-4	0.002617839375	1.5595620404411718E-5	-7.125978170955874E-5
865.62726	1343.8982	3866.0	-0.49652776	0.4169723	-0.0012653011764705863	0.00252795705882353	-9.386234861591678E-5	-5.287195069204111E-6
852.56256	1352.3928	3882.0	-0.6479631	0.4950678	-0.009464708750000002	0.004880968749999999	-5.124629733455885E-4	1.470632306985293E-4
838.37866	1360.8107	3900.0	-0.8587336	0.5608091	-0.01170947222222222	0.0036522944444444417	-1.2470908179012323E-4	-6.825968364197541E-5
823.98663	1370.7239	3916.0	-0.99646074	0.6110245	-0.008607946249999998	0.0031384625000000013	1.9384537326388887E-4	-3.211449652777752E-5
808.1338	1380.8997	3932.0	-1.0820665	0.6490032	-0.005350360000000005	0.002373668750000002	2.0359914062499955E-4	-4.779960937499996E-5
793.2343	1391.3143	3949.0	-1.026794	0.6721941	0.0032513235294117683	0.001364170588235295	5.059813840830455E-4	-5.938224480968865E-5
772.16504	1402.4175	3966.0	-1.0947411	0.69787794	-0.00399688823529412	0.0015108141176470597	-4.2636539792387576E-4	8.626089965397928E-6
753.0065	1412.6638	3982.0	-1.2490741	0.69604754	-0.009645812500000003	-1.1440000000000061E-4	-3.530577665441177E-4	-1.0157588235294127E-4
735.0	1421.5	3999.0	-1.2851993	0.610357	-0.002125011764705874	-0.005040619999999999	4.424000432525958E-4	-2.897776470588234E-4
709.3926	1428.7253	4015.0	-1.3951616	0.47898826	-0.006872643750000004	-0.008210546250000002	-2.967269990808831E-4	-1.981203906250002E-4
685.5038	1435.0376	4032.0	-1.4863268	0.36684474	-0.005362658823529415	-0.006596677647058824	8.882264273356408E-5	9.493344723183405E-5
667.23975	1442.6401	4048.0	-1.3796266	0.32497254	0.006668762500000008	-0.0026170125000000016	7.519638327205889E-4	2.487290716911764E-4
646.63696	1449.099	4065.0	-1.3149813	0.35243517	0.0038026647058823537	0.0016154488235294144	-1.685939878892738E-4	2.4896831314878915E-4
625.76013	1457.6959	4082.0	-1.210644	0.42317382	0.006137488235294109	0.004161097058823527	1.3734256055363266E-4	1.4974401384083014E-4
611.13025	1463.5156	4099.0	-1.0223686	0.43776926	0.011075023529411764	8.58555294117648E-4	2.904432525951562E-4	-1.9426716262975756E-4
597.0194	1469.1345	4115.0	-0.85713214	0.3793742	0.010327278750000002	-0.00364969125	-4.673404871323515E-5	-2.81765409007353E-4
580.0085	1476.3966	4132.0	-0.77351534	0.34438714	0.00491863529411765	-0.0020580623529411774	-3.1815549740484423E-4	9.362522923875427E-5
562.5	1482.5	4148.0	-0.86096716	0.3634522	-0.005465738749999997	0.0011915662500000014	-6.490233777573529E-4	2.0310178768382368E-4
547.9488	1486.7628	4165.0	-0.93711895	0.3186341	-0.0044795170588235326	-0.002636358823529413	5.801304065743911E-5	-2.251720631487891E-4
532.6416	1492.8844	4181.0	-0.9852038	0.32127017	-0.0030053031249999973	1.6475437500000287E-4	9.213837086397095E-5	1.750695749080885E-4
514.7249	1497.255	4198.0	-0.9765921	0.27081254	5.065705882352942E-4	-0.002968095882352943	2.065808066608995E-4	-1.8428530925605562E-4
496.84326	1501.0314	4215.0	-1.0220916	0.21667178	-0.0026764411764705898	-0.003184750588235293	-1.8723598615916966E-4	-1.2744394463667654E-5
480.8006	1504.6998	4231.0	-1.0945877	0.19675735	-0.004531006249999997	-0.0012446518750000007	-1.1591031709558795E-4	1.2125616957720577E-4
464.89288	1509.369	4247.0	-1.0540111	0.20399038	0.0025360374999999907	4.520643750000001E-4	4.4169023437499923E-4	1.0604476562500005E-4
445.1869	1514.3627	4264.0	-1.0441532	0.2558746	5.798764705882404E-4	0.003052012941176471	-1.1506829584775003E-4	1.529381509515571E-4
424.70316	1520.2898	4281.0	-1.1471397	0.3401308	-0.006058029411764711	0.00495624705882353	-3.904650519031148E-4	1.1201377162629757E-4
406.5485	1527.9784	4297.0	-1.2425972	0.4381678	-0.005966093749999998	0.006127312499999999	5.745978860294558E-6	7.319159007352933E-5
391.46017	1535.2699	4314.0	-1.1436229	0.49653837	0.005822017647058828	0.003433562941176471	6.934183174740487E-4	-1.58455856401384E-4
369.48886	1545.1415	4331.0	-1.113127	0.5807696	0.0017938764705882366	0.0049547782352941175	-2.3694948096885833E-4	8.948325259515566E-5
351.9172	1554.6016	4347.0	-1.0812899	0.6382706	0.001989818749999997	0.0035938125000000015	1.2246392463235024E-5	-8.506035845588225E-5
337.1135	1561.9432	4364.0	-1.0330614	0.5963182	0.0028369705882352945	-0.002467788235294118	4.9832461072664566E-5	-3.565647491349482E-4
321.67694	1570.3292	4381.0	-0.9336995	0.5292001	0.005844817647058824	-0.003948123529411769	1.7693217993079583E-4	-8.707854671280302E-5
301.55737	1579.0701	4397.0	-0.9431531	0.49139	-5.908499999999969E-4	-0.0023631312499999974	-4.022292279411763E-4	9.906201746323574E-5
283.6537	1590.0098	4413.0	-1.0586214	0.53562236	-0.007216768750000005	0.002764522499999998	-4.141199218750005E-4	3.204783593749997E-4
269.01437	1599.491	4430.0	-1.1040924	0.63104135	-0.0026747647058823552	0.005612881764705881	2.671767084775088E-4	1.67550544982699E-4
257.30902	1607.794	4446.0	-0.8872091	0.6190129	0.013555206250000007	-7.51778124999998E-4	0.0010143731847426477	-3.9779124310661745E-4
244.89053	1617.7579	4464.0	-0.6547874	0.5746758	0.012912316666666665	-0.0024631722222222233	-3.5716087962963466E-5	-9.507744984567918E-5
235.08488	1626.9152	4480.0	-0.488704	0.53978884	0.0103802125	-0.0021804349999999945	-1.5825651041666657E-4	1.76710763888893E-5
224.56139	1634.3508	4497.0	-0.5051371	0.4816109	-9.666529411764694E-4	-0.0034222317647058845	-6.674626730103805E-4	-7.304686851211118E-5
216.2273	1640.8181	4513.0	-0.4837908	0.43386132	0.001334143749999999	-0.002984348750000001	1.4379979319852928E-4	2.736768841911773E-5
207.01813	1649.1516	4529.0	-0.46239638	0.3942634	0.0013371512500000016	-0.0024748700000000005	1.8796875000015763E-7	3.184242187500002E-5
196.37349	1657.9012	4546.0	-0.5240279	0.4386774	-0.0036253835294117642	0.0026125882352941183	-2.9191381055363325E-4	2.9926224913494814E-4
185.94849	1664.8309	4563.0	-0.61917406	0.49018106	-0.00559683294117647	0.00302962705882353	-1.1596761245674737E-4	2.453169550173009E-5
175.0	1670.5	4579.0	-0.68154895	0.43908048	-0.0038984306250000045	-0.0031937862500000004	1.0615014476102907E-4	-3.889633318014706E-4
164.51134	1676.2444	4596.0	-0.6827148	0.32700664	-6.857941176470075E-5	-0.0065925788235294104	2.2528536548442962E-4	-1.999289749134947E-4
154.68317	1680.5267	4613.0	-0.6443091	0.23362248	0.002259158823529411	-0.005493185882352943	1.3692577854671249E-4	6.467017301038045E-5
146.32251	1684.3387	4629.0	-0.56263304	0.18504342	0.005104753749999996	-0.0030361912500000005	1.7784968290441157E-4	1.535621645220589E-4
138.76898	1688.1155	4646.0	-0.46427283	0.17823109	0.005785894705882353	-4.0072529411764576E-4	4.0067115051903356E-5	1.5502740916955028E-4
131.2862	1691.8569	4663.0	-0.3893062	0.17186166	0.004409801764705884	-3.7467235294117704E-4	-8.094664359861583E-5	1.5325259515569838E-6
123.61277	1694.6936	4679.0	-0.3767794	0.16379422	7.829250000000003E-4	-5.042150000000006E-4	-2.2667979779411774E-4	-8.09641544117647E-6
117.82447	1696.7252	4695.0	-0.37411475	0.14739782	1.6654062499999941E-4	-0.0010247749999999986	-3.8524023437500055E-5	-3.253499999999988E-5
112.5	1698.5	4712.0	-0.3390633	0.09802043	0.002061849999999999	-0.002904552352941177	1.1148878676470588E-4	-1.1057513840830461E-4
109.04954	1700.4752	4729.0	-0.2285357	0.06964421	0.006501623529411765	-0.0016691894117647063	2.611631487889274E-4	7.266840830449829E-5
106.26856	1702.3657	4746.0	-0.12109241	0.07686714	0.006320193529411765	4.248782352941178E-4	-1.0672352941176458E-5	1.2318044982698965E-4
104.744064	1703.256	4762.0	-0.050474282	0.06542671	0.004413633	-7.150268750000001E-4	-1.1916003308823532E-4	-7.124406939338237E-5
102.8821	1704.1179	4778.0	-0.037057407	0.049218398	8.385546875000001E-4	-0.0010130195000000002	-2.2344239453125E-4	-1.8624539062500004E-5
100.94394	1705.056	4795.0	-0.05254826	0.034041718	-9.112266470588234E-4	-8.927458823529411E-4	-1.0292831379757785E-4	7.074918685121124E-6
99.10216	1706.8978	4812.0	-0.08411454	0.06378887	-0.0018568400000000002	0.0017498324705882353	-5.562431487889276E-5	1.55445785467128E-4
96.22296	1707.777	4828.0	-0.12921382	0.08181502	-0.0028187050000000003	0.0011266343750000003	-6.011656250000001E-5	-3.8949880974264685E-5
95.0	1708.6595	4845.0	-0.1425062	0.07670297	-7.819047058823525E-4	-3.0070882352941215E-4	1.1981178200692046E-4	-8.39613646193772E-5
93.5	1709.0	4861.0	-0.10191496	0.04674325	0.0025369525	-0.0018724824999999997	2.0742857536764703E-4	-9.823585477941172E-5
94.0	1710.226	4878.0	-0.018543381	0.03201406	0.004904210529411764	-8.664229411764708E-4	1.3925047231833909E-4	5.917997404844287E-5
92.845436	1710.0	4895.0	0.00988616	0.008328814	0.0016723259411764706	-0.0013932497647058822	-1.9011085813148786E-4	-3.098981314878891E-5
93.0	1711.0945	4911.0	0.028707612	0.025273435	0.0011763407500000002	0.0010590388125	-3.0999074448529406E-5	1.5326803607536765E-4
93.0	1712.0256	4928.0	0.013828596	0.043028805	-8.752362352941177E-4	0.0010444335294117649	-1.206809991349481E-4	-8.591342993079497E-7
93.0	1713.9316	4944.0	0.016531084	0.0859867	1.6890550000000007E-4	0.0026848684374999997	6.525885845588237E-5	1.0252718175551468E-4
94.0	1714.8359	4961.0	0.05648643	0.10860461	0.002350314470588235	0.0013304652941176474	1.283181747404844E-4	-7.967077314013838E-5
94.756386	1717.7563	4977.0	0.06266097	0.14377153	3.8590874999999995E-4	0.0021979325000000003	-1.227753575367647E-4	5.421670036764705E-5
95.61642	1719.6165	4994.0	0.06531633	0.15292388	1.561976470588241E-4	5.38373529411765E-4	-1.3512417820069167E-5	-9.762111591695502E-5
97.5	1723.0	5011.0	0.098342784	0.18287824	0.001942732588235294	0.0017620211764705874	1.050902906574394E-4	7.197927335640131E-5
101.75933	1728.139	5027.0	0.18732587	0.25782746	0.005561442875	0.004684326250000001	2.2616939292279415E-4	1.8264406709558834E-4
106.566185	1732.8492	5044.0	0.30007502	0.32879493	0.0066323029411764715	0.004174557058823528	6.299176859861595E-5	-2.9986423010380732E-5
112.455215	1739.6069	5064.0	0.39643484	0.4051252	0.004817990999999999	0.0038165135000000016	-9.071559705882363E-5	-1.7902177941176333E-5
119.205795	1747.2058	5078.0	0.45406097	0.49613607	0.0041161521428571424	0.006500776428571426	-5.013134693877546E-5	1.9173306632653034E-4
126.63524	1755.6353	5094.0	0.4913302	0.5546848	0.002329326874999999	0.0036592956249999996	-1.1167657924107146E-4	-1.7759255022321418E-4
138.51231	1765.9373	5110.0	0.6090749	0.634726	0.007359043749999999	0.005002575000000002	3.143573046875E-4	8.395496093750016E-5
156.90257	1778.0288	5127.0	0.9210541	0.72501624	0.018351717647058823	0.005311190588235292	6.466278762975779E-4	1.8153858131487663E-5
178.00392	1791.0857	5144.0	1.316559	0.82435393	0.023264994117647063	0.005843393529411767	2.890162629757788E-4	3.1306055363322015E-5
197.69417	1802.8164	5160.0	1.5381718	0.8595639	0.013850799999999996	0.002200623125000002	-5.883871323529417E-4	-2.2767315027573528E-4
214.00317	1815.0022	5177.0	1.4251273	0.8297462	-0.006649676470588235	-0.0017539823529411798	-0.0012059103806228372	-2.3262385164359896E-4
233.71263	1826.4797	5194.0	1.2071973	0.73863137	-0.01281941176470588	-0.00535969588235294	-3.62925605536332E-4	-2.1210079584775058E-4
251.18958	1836.6609	5210.0	1.0503116	0.6386908	-0.009805356250000008	-0.006246285625	1.8837846966911697E-4	-5.541185891544127E-5
266.08673	1844.0496	5226.0	0.96437025	0.5077063	-0.005371334374999995	-0.008186531249999997	2.771263671875008E-4	-1.2126535156249977E-4
283.4404	1850.3762	5243.0	0.9615493	0.373541	-1.6593823529411372E-4	-0.007892076470588238	3.0619977292387535E-4	1.7320869377162274E-5
302.76758	1857.1069	5259.0	1.0119551	0.2757612	0.0031503624999999966	-0.006111237500000002	2.072687959558819E-4	1.1130243566176477E-4
321.14896	1863.7329	5276.0	1.0923725	0.27867246	0.004730435294117645	1.712505882352957E-4	9.294545847750874E-5	3.6955812283737046E-4
334.49783	1869.499	5293.0	1.0637219	0.32909596	-0.001685329411764704	0.0029660882352941184	-3.773979238754323E-4	1.6440221453287192E-4
348.87628	1875.2327	5310.0	0.8972566	0.3443745	-0.009792076470588237	8.987376470588207E-4	-4.7686747404844315E-4	-1.216088581314881E-4
368.21906	1882.2876	5326.0	0.86998206	0.35874537	-0.0017046587499999974	8.981793750000022E-4	5.05463607536765E-4	-3.4892003676156944E-8
385.6729	1888.7434	5343.0	0.9768228	0.3769805	0.006284749411764705	0.0010726547058823523	4.6996518598615896E-4	1.0263254757785297E-5
400.68796	1894.2949	5359.0	1.0489925	0.38277337	0.00451060625	3.6205437500000034E-4	-1.1088394761029404E-4	-4.4412520680146996E-5
411.61252	1899.8062	5375.0	0.9262118	0.36909997	-0.007673793749999998	-8.545875000000001E-4	-7.615249999999999E-4	-7.604011718750003E-5
425.9905	1904.7117	5392.0	0.7037329	0.31300265	-0.013086994117647062	-0.003299842352941177	-3.184235510380626E-4	-1.438385207612457E-4
439.93518	1909.2256	5409.0	0.6449095	0.24650267	-0.0034601999999999983	-0.003911763529411764	5.662820069204155E-4	-3.599536332179923E-5
454.21844	1913.3047	5425.0	0.78036904	0.22893748	0.008466221249999996	-0.0010978243750000005	7.454013281249996E-4	1.7587119715073521E-4
464.51147	1917.0046	5443.0	0.8053892	0.20830685	0.0013900088888888927	-0.0011461461111111116	-3.9312290895061685E-4	-2.6845408950617293E-6
472.67377	1920.8369	5459.0	0.60853636	0.19728939	-0.012303302500000002	-6.885912499999987E-4	-8.558319618055559E-4	2.859717881944456E-5
481.19812	1925.5991	5475.0	0.41454616	0.23391667	-0.0121243875	0.002289204999999999	1.1182187500000107E-5	1.8611226562499986E-4
489.85446	1930.3418	5492.0	0.35362318	0.27420962	-0.003583704705882354	0.002370173529411764	5.023931055363321E-4	4.762854671280302E-6
498.05795	1936.0435	5508.0	0.40513352	0.3289273	0.0032193962500000027	0.0034198549999999994	4.251938097426473E-4	6.56050919117647E-5
507.42783	1941.6567	5525.0	0.51070744	0.36177182	0.0062102305882352936	0.0019320305882352968	1.7593143166089946E-4	-8.751908304498251E-5
514.3995	1945.5996	5542.0	0.5138264	0.32858738	1.8346823529411787E-4	-0.0019520258823529433	-3.5451543252595154E-4	-2.2847391003460237E-4
519.4405	1948.4404	5558.0	0.3958375	0.230563	-0.0073743062500000005	-0.00612652375	-4.723609053308824E-4	-2.60906116727941E-4
523.0	1949.0	5575.0	0.22760577	0.09140988	-0.009895984117647059	-0.008185477647058823	-1.4833399221453284E-4	-1.2111493512110726E-4
524.45935	1951.4595	5592.0	0.055706218	0.0114539545	-0.010111738352941177	-0.0047032897352941175	-1.2691425605536343E-5	2.048345830449827E-4
526.3528	1951.0	5608.0	-0.029065497	-0.04090486	-0.0052982321875	-0.00327242590625	3.0084413534007355E-4	8.942898931525733E-5
527.1081	1951.0	5625.0	-0.029998282	-0.052608624	-5.486970588235306E-5	-6.884567058823528E-4	3.0843308715397923E-4	1.5199818825692042E-4
528.0	1951.0	5674.0	-0.006960791	-0.049019802	4.701528775510204E-4	7.324126530612242E-5	1.071474660068109E-5	1.5544856554866842E-5
529.0	1951.0	5708.0	0.0	0.0	2.0472914705882352E-4	0.0014417588823529412	-7.806580308594026E-6	4.025051814843584E-5
