# Supplementary material for: Finger drawing on smartphone screens enables early Parkinson’s disease detection through hybrid 1D-CNN and BiGRU deep learning architecture
Source: PLoS One. 2025 Jul 14;20(7):e0327733. doi: 10.1371/journal.pone.0327733 (PMC12258557; doi:10.1371/journal.pone.0327733)
Supplement: S2 File — (ZIP) [file pone.0327733.s002.zip › Dataset/Wavy/patient/012_PD_WAVE_R.txt]

520.8218	150.91090000000008	0.0	0.0	0.0	0.0	0.0	0.0	0.0
525.5989	152.79960000000005	17.0	0.3397641	0.12977879	0.019986123529411766	0.007634046470588235	0.0011756543252595157	4.490615570934256E-4
531.1141	153.70460000000003	33.0	0.35727027	0.110806145	0.0010941356249999992	-0.0011857903125000006	-0.0011807492440257354	-5.512397989430147E-4
536.1171	154.0	50.0	0.3614374	0.06732241	2.4512529411764816E-4	-0.002557866764705882	-4.994178416955006E-5	-8.071037954152244E-5
541.34094	155.4469999999999	66.0	0.33002615	0.034391697	-0.001963203125	-0.0020581695625	-1.3802052619485303E-4	3.1231075137867634E-5
545.8379	155.0	83.0	0.29897797	-0.004662693	-0.001826363529411767	-0.0022973170588235295	8.049387975778422E-6	-1.4067499783737027E-5
550.39984	155.0	99.0	0.28181404	-0.016652672	-0.0010727456249999996	-7.493736875000001E-4	4.710111902573546E-5	9.674646070772059E-5
555.2396	155.0	116.0	0.27204764	-0.016844058	-5.744941176470593E-4	-1.1257999999999898E-5	2.930891219723178E-5	4.3418569852941185E-5
560.90155	155.0	133.0	0.29795697	-0.019598957	0.001524078235294118	-1.6205288235294127E-4	1.2344543252595163E-4	-8.870287197231845E-6
567.6254	155.87519999999995	149.0	0.3589374	-0.0015947574	0.003811276875000002	0.001125262475	1.4294991498161772E-4	8.045720983455883E-5
574.017	156.0	166.0	0.4093794	0.04032186	0.0029671764705882344	0.0024656833764705884	-4.9652964965398085E-5	7.884828832179933E-5
579.92096	156.6404	182.0	0.4262781	0.039087664	0.0010561687499999993	-7.713725E-5	-1.1943798253676469E-4	-1.5892628915441178E-4
585.5	157.0	199.0	0.3833618	0.042938583	-0.002524488235294119	2.265246470588236E-4	-2.106268814878893E-4	1.7862464532871977E-5
591.23895	158.0	217.0	0.3324294	0.05114871	-0.0028295777777777773	4.561181666666665E-4	-1.694941902686991E-5	1.2755195533769051E-5
596.90594	159.3019999999999	233.0	0.3162386	0.057193954	-0.0010119250000000003	3.778277499999999E-4	1.1360329861111106E-4	-4.893151041666664E-6
603.06213	159.0	249.0	0.33789206	0.043899704	0.0013533412500000008	-8.30890625E-4	1.4782914062500007E-4	-7.55448984375E-5
609.8227	160.9556	266.0	0.382792	0.051081985	0.002641172941176472	4.224871176470592E-4	7.575480536332184E-5	7.372810250865054E-5
618.03253	161.0	282.0	0.45492023	0.055758853	0.0045080143749999975	2.923042499999996E-4	1.1667758961397034E-4	-8.136429227941223E-6
626.7654	162.0	299.0	0.54657257	0.05245356	0.005391314117647062	-1.9442899999999965E-4	5.1958808391003774E-5	-2.863136764705878E-5
635.5	162.0	315.0	0.5971751	0.028034398	0.003162658124999995	-0.0015261976250000003	-1.3929099954044166E-4	-8.323553906250004E-5
642.941	164.48540000000003	332.0	0.5515739	0.06530193	-0.002682423529411765	0.002192207764705882	-3.438283326124565E-4	2.1872972880622837E-4
649.1481	166.3825999999999	349.0	0.45436022	0.10237876	-0.0057184517647058805	0.0021809900000000003	-1.785898961937715E-4	-6.598685121106773E-7
655.6517	168.21730000000002	365.0	0.36040094	0.15104803	-0.005872454999999999	0.003041829375	-9.625202205882386E-6	5.3802460937499985E-5
662.2686	169.08960000000002	382.0	0.33512333	0.1151394	-0.001486918235294118	-0.0021122723529411764	2.579727508650518E-4	-3.031824545847751E-4
669.95667	170.98929999999996	398.0	0.3696653	0.09664189	0.0021588731249999986	-0.0011560943750000005	2.2786196001838227E-4	5.976112362132349E-5
676.6372	172.0	415.0	0.43192843	0.078313574	0.0036625370588235294	-0.0010781362352941175	8.845081963667828E-5	4.585772923875475E-6
684.9151	173.7288000000001	432.0	0.47101286	0.07845922	0.002299084117647059	8.56741176470584E-6	-8.02031141868512E-5	6.392374394463667E-5
694.41675	174.0	448.0	0.5279833	0.0633559	0.003560652500000004	-9.439574999999993E-4	7.884802389705907E-5	-5.953280698529407E-5
703.88904	174.5779	465.0	0.59574455	0.018970013	0.003985955882352941	-0.002610934529411765	2.5017846020760986E-5	-9.805747231833916E-5
711.9865	175.0	481.0	0.5968611	0.0040990743	6.978437499999962E-5	-9.294336687500001E-4	-2.4476071920955883E-4	1.050938037913603E-4
717.1283	176.37599999999998	499.0	0.470744	0.024822608	-0.007006505555555558	0.0011513074277777777	-3.9312721836419766E-4	1.1559672758487654E-4
722.77576	178.2584999999999	515.0	0.3085196	0.07769249	-0.010139025	0.0033043676250000004	-1.957824652777776E-4	1.3456626232638894E-4
727.274	179.09130000000005	531.0	0.2014713	0.10686789	-0.006690518750000001	0.0018234624999999994	2.1553164062499991E-4	-9.255657031250007E-5
734.76953	180.88480000000004	548.0	0.25367215	0.103328094	0.003070638235294117	-2.0822329411764693E-4	5.74185705017301E-4	-1.195109290657439E-4
744.25946	182.87650000000008	564.0	0.4391922	0.12578958	0.011595003125	0.001403842875000001	5.327728056066176E-4	1.00754135569853E-4
753.8506	184.0	581.0	0.6245818	0.1144746	0.010905270588235294	-6.655870588235304E-4	-4.0572502162629754E-5	-1.2173117257785479E-4
760.50244	185.62570000000005	598.0	0.62806803	0.10338368	2.050723529411785E-4	-6.524070588235289E-4	-6.294234256055362E-4	7.752941176471485E-7
766.5	187.5	614.0	0.49219415	0.09993811	-0.0084921175	-2.1534812500000056E-4	-5.435743658088237E-4	2.731618336397052E-5
770.83374	189.41699999999992	631.0	0.2816132	0.09910975	-0.012387114705882352	-4.8727058823529424E-5	-2.2911748269896186E-4	9.801239186851243E-6
774.5485	190.27420000000006	648.0	0.14587377	0.08871882	-0.007984672352941176	-6.112311764705878E-4	2.5896719723183387E-4	-3.308847750865049E-5
779.34485	191.17239999999993	664.0	0.15223932	0.06581955	3.9784687499999985E-4	-0.001431204375	5.239074517463235E-4	-5.124832490808826E-5
784.0597	192.02980000000002	680.0	0.21921363	0.03471077	0.004185894374999999	-0.0019442987500000002	2.3675296874999994E-4	-3.206839843750001E-5
789.707	193.90229999999997	697.0	0.28457558	0.057267398	0.0038448205882352943	0.001326860470588235	-2.006316392733556E-5	1.9242113062283735E-4
796.41296	195.80420000000004	714.0	0.38981664	0.11798946	0.006190650588235294	0.0035718860000000002	1.3798999999999994E-4	1.320603252595156E-4
802.2216	197.7405000000001	730.0	0.40993246	0.14171883	0.0012572387500000004	0.0014830856249999991	-3.083382398897058E-4	-1.3055002343750007E-4
807.74695	199.58230000000003	747.0	0.38960102	0.14003073	-0.0011959670588235281	-9.929999999999988E-5	-1.4430622404844285E-4	-9.308150735294111E-5
813.4298	201.47659999999996	764.0	0.35626826	0.12439164	-0.001960750588235295	-9.19946470588235E-4	-4.4987266435986285E-5	-4.827332179930795E-5
817.6766	203.3384000000001	780.0	0.29358768	0.112302035	-0.003917536249999999	-7.556003125000002E-4	-1.22299103860294E-4	1.0271634880514674E-5
823.57855	204.1929	797.0	0.28432432	0.08024199	-5.449035294117647E-4	-0.0018858849999999997	1.9839016003460203E-4	-6.64873345588235E-5
830.2332	205.0	813.0	0.34382674	0.054066	0.00371890125	-0.0016359993749999998	2.664877987132353E-4	1.5617851562499995E-5
835.89496	207.9650999999999	830.0	0.37403676	0.08355028	0.0017770600000000002	0.001734369411764706	-1.1422595588235292E-4	1.982569874567474E-4
840.6272	210.81369999999993	846.0	0.3638658	0.15110244	-6.356850000000004E-4	0.00422201	-1.5079656250000005E-4	1.5547753676470587E-4
845.5547	213.77729999999997	863.0	0.31239858	0.21118534	-0.0030274835294117667	0.0035342882352941175	-1.4069403114186862E-4	-4.04542214532872E-5
850.2587	216.25880000000006	880.0	0.250836	0.20567687	-0.0036213282352941163	-3.240276470588228E-4	-3.493204152249115E-5	-2.2695975778546707E-4
855.08276	218.54150000000004	896.0	0.25164363	0.17101584	5.0476875000000226E-5	-0.0021663143750000006	2.2948781939338228E-4	-1.151429204963236E-4
860.2577	220.41920000000005	913.0	0.27972358	0.11796296	0.0016517617647058835	-0.0031207576470588232	9.419322880622842E-5	-5.61437218858131E-5
864.9369	223.6244999999999	929.0	0.2905049	0.12746699	6.73832499999999E-4	5.940018749999998E-4	-6.112057904411779E-5	2.3217247012867644E-4
870.48596	225.16190000000006	946.0	0.31506175	0.12710176	0.001444520588235292	-2.148411764705848E-5	4.533459342560547E-5	-3.620505839100343E-5
876.0007	228.00019999999995	963.0	0.34069592	0.14894724	0.0015078923529411772	0.0012850282352941176	3.7277508650520706E-6	7.685366782006919E-5
881.87286	230.95749999999998	979.0	0.36038563	0.17591475	0.0012306068750000017	0.001685469375	-1.733034237132347E-5	2.5027571231617647E-5
887.3869	233.7956999999999	996.0	0.3626916	0.18352005	1.356452941176465E-4	4.4737058823529304E-4	-6.44095047577856E-5	-7.282934039792394E-5
893.12274	236.41499999999996	1012.0	0.353168	0.16707608	-5.952250000000013E-4	-0.0010277481250000001	-4.5679393382352986E-5	-9.219491957720582E-5
899.72974	239.1531	1029.0	0.3699136	0.16728531	9.850352941176486E-4	1.2307647058823805E-5	9.295648788927352E-5	6.117975129757788E-5
905.37634	241.4586999999999	1046.0	0.3745058	0.15068863	2.701294117647053E-4	-9.762752941176472E-4	-4.2053287197231964E-5	-5.8151937716262996E-5
909.7111	245.71119999999996	1062.0	0.33101743	0.18742892	-0.002718023125	0.0022962681250000005	-1.8675953354779407E-4	2.04533963694853E-4
914.5375	249.8062	1079.0	0.28317982	0.23166606	-0.002813977058823528	0.0026021847058823534	-5.644349048442838E-6	1.7995092993079582E-5
918.2337	252.23360000000002	1095.0	0.2136751	0.22838163	-0.004344045000000001	-2.052768750000003E-4	-9.562924632352957E-5	-1.754663488051471E-4
922.02325	256.0232000000001	1112.0	0.18116494	0.22897089	-0.001912362352941177	3.466235294117695E-5	1.430401557093426E-4	1.4114072231833957E-5
926.6922	259.89750000000004	1128.0	0.20326388	0.23966266	0.0013811837500000007	6.682356249999993E-4	2.058466314338236E-4	3.95983295036764E-5
929.5442	264.54420000000005	1145.0	0.2126462	0.25228453	5.519011764705882E-4	7.42462941176471E-4	-4.878132785467133E-5	4.366312716263039E-6
933.3668	268.3668	1162.0	0.21103123	0.26841122	-9.499823529411889E-5	9.486288235294117E-4	-3.8052906574394535E-5	1.2127404844290632E-5
936.5481	273.09619999999995	1178.0	0.20636998	0.28347427	-2.913281249999986E-4	9.414406249999979E-4	-1.2270618106617484E-5	-4.492624080883634E-7
939.85724	278.2859000000001	1195.0	0.17992717	0.29047227	-0.0015554594117647065	4.1164705882352966E-4	-7.436066392733576E-5	-3.11643274221452E-5
943.5503	282.5503000000001	1212.0	0.19148947	0.30322263	6.801352941176469E-4	7.500211764705891E-4	1.3150557093425609E-4	1.9904359861591732E-5
946.4599	286.4598000000001	1229.0	0.19589752	0.27042806	2.5929705882352924E-4	-0.0019290923529411746	-2.4755190311418686E-5	-1.5759491349480963E-4
951.3397	290.2264	1245.0	0.22850482	0.23420548	0.0020379562500000004	-0.002263911250000002	1.1116619944852944E-4	-2.092618106617671E-5
954.95245	294.9525000000001	1261.0	0.26409554	0.22421946	0.0022244200000000013	-6.24126249999999E-4	1.1653984375000056E-5	1.0248656250000019E-4
957.8482	298.69640000000004	1278.0	0.24628574	0.23072696	-0.0010476352941176479	3.827941176470588E-4	-1.9247384083044994E-4	5.923060986159164E-5
960.7116	302.42319999999995	1294.0	0.19888267	0.24016757	-0.0029626918749999995	5.900381249999993E-4	-1.1969103630514698E-4	1.2952750459558778E-5
963.6227	305.6226999999999	1311.0	0.1470982	0.21369997	-0.003046145294117647	-0.001556917647058824	-4.909024653979267E-6	-1.2629151600346018E-4
967.0	309.0	1328.0	0.13988225	0.17736812	-4.2446764705882345E-4	-0.0021371676470588233	1.542163321799308E-4	-3.413235294117643E-5
968.39966	311.7992999999999	1344.0	0.13630657	0.15649773	-2.234800000000016E-4	-0.0013043993749999993	1.2561727941176366E-5	5.20480170036765E-5
971.1885	315.37699999999995	1361.0	0.14023022	0.17999455	2.3080294117647064E-4	0.0013821658823529412	2.672252595155719E-5	1.580332504325259E-4
974.11444	321.3433	1378.0	0.14842871	0.2711817	4.8226411764705897E-4	0.005363950000000001	1.4791833910034607E-5	2.342225951557094E-4
976.96356	324.9271000000001	1394.0	0.16307229	0.31742397	9.152237500000011E-4	0.0028901418749999984	2.705997702205888E-5	-1.5461300781250016E-4
978.88306	328.88300000000004	1411.0	0.15288424	0.30886972	-5.992970588235296E-4	-5.031911764705873E-4	-8.908945934256064E-5	-1.9960782655709328E-4
980.7597	332.5193999999999	1427.0	0.12346608	0.24403651	-0.001838635	-0.004052075625	-7.745862132352939E-5	-2.218052780330883E-4
982.67834	335.67830000000004	1444.0	0.088048436	0.18225428	-0.0020833908235294123	-0.003634248823529413	-1.439740138408308E-5	2.4578047145328647E-5
983.556	340.1120000000001	1460.0	0.06101801	0.18706135	-0.0016894016249999998	3.004418749999998E-4	2.462432490808828E-5	2.459181686580883E-4
985.0	343.0	1469.0	0.06024827	0.22573914	-8.552666666666643E-5	0.004297532222222224	1.782083287037037E-4	4.441211496913582E-4
987.2645	348.529	1493.0	0.088388644	0.26771966	0.0011725155833333335	0.0017491883333333343	5.241842708333333E-5	-1.0618099537037039E-4
988.0	353.0	1510.0	0.0765057	0.3002921	-6.989967058823533E-4	0.00191602588235294	-1.1008895818915806E-4	9.813973471741518E-6
988.0	357.0	1527.0	0.037867058	0.27366376	-0.0022728612941176466	-0.0015663729411764722	-9.258026989619372E-5	-2.048469896193772E-4
988.0	359.8184000000001	1543.0	-0.009042742	0.19254982	-0.0029318625	-0.005069621249999998	-4.118757536764709E-5	-2.1895301930147036E-4
988.0	361.8003000000001	1560.0	-0.039233547	0.1071843	-0.001775929705882353	-0.005021501176470589	6.799604671280277E-5	2.8305925605534536E-6
988.0	363.69270000000006	1576.0	-0.018430376	0.0799873	0.0013001981875000001	-0.0016998125	1.9225799333639706E-4	2.0760554227941183E-4
988.0	366.1449	1593.0	-1.7731094E-5	0.092660256	0.0010830967591764706	7.45468E-4	-1.2770672254325269E-5	1.438400294117647E-4
988.0	368.0	1605.0	2.1976382E-5	0.14233346	3.308956333333333E-6	0.004139433666666667	-8.998231690359478E-5	2.8283047222222224E-4
987.0	370.4222	1626.0	-0.040055696	0.14702493	-0.0019084605896190477	2.2340333333333349E-4	-9.103664504535147E-5	-1.8647763492063492E-4
986.0	372.2877000000001	1643.0	-0.06691603	0.124849595	-0.0015800196470588234	-0.0013044314705882355	1.9320055444719072E-5	-8.987263552479817E-5
983.87524	375.12480000000005	1659.0	-0.10836809	0.13367368	-0.00259075375	5.515053124999997E-4	-6.317088143382353E-5	1.159960489430147E-4
980.9215	379.1569999999999	1676.0	-0.16821523	0.18804824	-0.00352042	0.003198503529411766	-5.4686249999999995E-5	1.55705777465398E-4
978.1541	381.84580000000005	1693.0	-0.19809094	0.21918406	-0.001757394705882353	0.0018315188235294105	1.0370737024221452E-4	-8.041086505190325E-5
974.40173	385.5983000000001	1709.0	-0.24580468	0.23660037	-0.0029821087500000003	0.0010885193750000011	-7.654462775735295E-5	-4.643746553308809E-5
969.8043	390.1957	1726.0	-0.2776613	0.25536805	-0.0018739188235294118	0.0011039811764705888	6.518764273356403E-5	9.095177335639782E-7
963.56635	394.8252	1742.0	-0.34412864	0.28676942	-0.004154208749999999	0.001962585624999999	-1.425181204044117E-4	5.366277803308814E-5
957.605	400.395	1759.0	-0.4249357	0.3389569	-0.004753356470588238	0.003069851764705883	-3.524398356401405E-5	6.513330233564023E-5
951.0388	405.96119999999996	1776.0	-0.45668995	0.37371883	-0.0018678970588235284	0.0020448194117647055	1.6973290657439468E-4	-6.0296020761245736E-5
944.2671	410.4885999999999	1792.0	-0.45952177	0.35202524	-1.7698874999999906E-4	-0.001355849374999999	1.0568176930147058E-4	-2.1254179917279403E-4
937.6118	415.25880000000006	1809.0	-0.4307007	0.30821222	0.0016953570588235296	-0.0025772364705882373	1.1013798875432522E-4	-7.18462997404846E-5
932.9865	419.009	1825.0	-0.34579077	0.24623162	0.005306870624999998	-0.003873787499999998	2.2571959788602927E-4	-8.103443933823505E-5
929.30725	421.8462999999999	1842.0	-0.26234394	0.17976059	0.004908637058823531	-0.003910060588235295	-2.342550389273337E-5	-2.133711072664502E-6
924.63367	424.78880000000004	1858.0	-0.18942963	0.13675804	0.004557144375000001	-0.002687659375	-2.1968292738970628E-5	7.640007582720591E-5
919.9507	426.68309999999997	1875.0	-0.20218222	0.10224086	-7.50152352941177E-4	-0.0020304223529411763	-3.121939251730104E-4	3.8661001297577864E-5
914.7288	429.13560000000007	1891.0	-0.2649171	0.083285995	-0.003920930000000001	-0.0011846790625	-1.9817360294117653E-4	5.2858955652573515E-5
905.96606	432.81359999999995	1908.0	-0.41878718	0.14110057	-0.009051181176470587	0.003400857352941177	-3.0177948096885796E-4	2.697374362024222E-4
896.22217	435.71119999999996	1924.0	-0.5835767	0.18211181	-0.010299344999999998	0.0025632025000000003	-7.801023897058821E-5	-5.235342830882354E-5
887.1502	437.1699000000001	1941.0	-0.66984755	0.16809136	-0.005074755882352942	-8.247323529411775E-4	3.073287716262974E-4	-1.992902854671281E-4
877.7149	441.11400000000003	1958.0	-0.6832919	0.18491524	-7.908441176470585E-4	9.896400000000008E-4	2.519948096885814E-4	1.0672778546712813E-4
870.1117	443.972	1975.0	-0.5949975	0.18302402	0.005193788235294117	-1.112482352941176E-4	3.5203719723183387E-4	-6.475813148788931E-5
863.5241	447.65059999999994	1991.0	-0.44366217	0.20361288	0.009458458124999996	0.0012868037499999992	2.6654186810661743E-4	8.737824908088229E-5
857.8403	452.1597999999999	2008.0	-0.33073223	0.2504278	0.006642937647058824	0.002753818823529411	-1.6561885164359836E-4	8.629500432525951E-5
851.1134	456.2577000000001	2024.0	-0.29674762	0.2831028	0.0021240381250000016	0.0020421875000000006	-2.824312201286764E-4	-4.447695772058814E-5
844.0	461.5	2041.0	-0.33905557	0.30417967	-0.0024887029411764694	0.0012398158823529427	-2.713377097750865E-4	-4.719833044982694E-5
836.4945	466.1292000000001	2058.0	-0.4267544	0.3228591	-0.005158754705882353	0.0010987899999999999	-1.5706186851211081E-4	-8.2956401384084E-6
827.9765	469.5117	2074.0	-0.5072814	0.27633443	-0.005032937500000001	-0.0029077918749999994	7.863575367647016E-6	-2.5041136718749994E-4
818.213	472.1573000000001	2091.0	-0.5785987	0.20424177	-0.004195135294117649	-0.004240744705882355	4.9282482698961903E-5	-7.840899005190325E-5
810.7408	476.1296	2107.0	-0.55850756	0.17628871	0.0012556962500000005	-0.0017470662500000001	3.4067697150735307E-4	1.5585490349264715E-4
803.42645	479.7867000000001	2124.0	-0.505578	0.16767856	0.003113503529411767	-5.064794117647049E-4	1.0928278114186862E-4	7.297569636678207E-5
796.89355	483.55320000000006	2140.0	-0.4123372	0.2091703	0.005827549999999997	0.00259323375	1.6962790441176439E-4	1.9373207261029406E-4
790.9393	486.3738000000001	2157.0	-0.33710614	0.21665601	0.004425356470588236	4.4033588235294156E-4	-8.24819723183389E-5	-1.2664105103806227E-4
784.0	490.0	2174.0	-0.33836925	0.20860706	-7.43005882352948E-5	-4.734676470588235E-4	-2.646857093425606E-4	-5.375314878892735E-5
772.2011	492.933	2190.0	-0.5112059	0.17338996	-0.010802290624999999	-0.00220106875	-6.70499377297794E-4	-1.0797506893382353E-4
759.69794	495.6577	2208.0	-0.7231487	0.161572	-0.0117746	-6.565533333333343E-4	-5.4017187500000045E-5	8.580641203703699E-5
747.35364	498.47029999999995	2224.0	-0.861638	0.15835446	-0.008655581250000002	-2.0109624999999944E-4	1.9493867187499983E-4	2.8466067708333428E-5
735.28644	502.2378000000001	2240.0	-0.8952793	0.19366841	-0.002102581249999999	0.0022071218750000007	4.095625000000002E-4	1.505136328125E-4
726.0843	504.96630000000005	2257.0	-0.76098156	0.19736154	0.007899867058823533	2.1724294117646993E-4	5.883793122837372E-4	-1.1705170198961946E-4
716.3292	507.55690000000004	2273.0	-0.5692093	0.18075237	0.011985766249999995	-0.0010380731250000004	2.553686994485289E-4	-7.84572541360294E-5
701.0842	512.2184	2290.0	-0.6340313	0.20511572	-0.003813058823529408	0.001433138235294118	-9.293426513840826E-4	1.4536537413494815E-4
684.20575	517.9313999999999	2306.0	-0.8831775	0.29001653	-0.015571637499999999	0.005306300625	-7.349111672794119E-4	2.420726493566176E-4
668.8276	522.5646999999999	2323.0	-1.098127	0.35469866	-0.012644088235294126	0.0038048311764705884	1.722087802768161E-4	-8.832173226643595E-5
654.9564	528.3044	2339.0	-1.0871435	0.3867369	6.864687500000022E-4	0.0020023899999999997	8.33159811580883E-4	-1.1265257352941179E-4
638.40894	535.1515999999999	2356.0	-0.99430835	0.4051403	0.005460891176470593	0.0010825529411764715	2.8084837802768185E-4	-5.4108062283736956E-5
617.5213	540.4033	2373.0	-1.0571157	0.3810818	-0.003694550000000002	-0.0014152058823529402	-5.385553633217998E-4	-1.4692698961937714E-4
599.5324	547.2077999999999	2389.0	-1.1841259	0.3992757	-0.007938137499999998	0.001137118749999999	-2.652242187499997E-4	1.595202895220587E-4
585.88824	552.6668999999999	2406.0	-1.1488626	0.39653838	0.002074311764705882	-1.6101882352941103E-4	5.889676038062282E-4	-7.636103373702413E-5
569.0216	557.3936000000001	2422.0	-0.9841558	0.32575458	0.010294174999999996	-0.0044239875000000005	5.137414522058821E-4	-2.6643554227941184E-4
552.47205	561.3820000000001	2439.0	-0.8798989	0.25641385	0.006132758823529411	-0.004078866470588236	-2.4478918685121086E-4	2.030123702422142E-5
537.83746	565.1893	2456.0	-0.8801056	0.20340855	-1.2158823529412007E-5	-0.003117958823529412	-3.6146574394463663E-4	5.652397923875438E-5
527.1342	567.4776999999999	2473.0	-0.808975	0.13621491	0.004184152941176474	-0.003952567058823529	2.4684186851211095E-4	-4.909460207612454E-5
516.99084	570.8036999999999	2489.0	-0.6086829	0.12545668	0.012518256249999998	-6.723893750000005E-4	5.208814568014703E-4	2.0501110523897054E-4
506.39250000000004	573.5358000000001	2506.0	-0.45987695	0.12496656	0.00875329117647059	-2.8830588235293107E-5	-2.2146853373702403E-4	3.785639922145337E-5
492.9198	576.3086000000001	2522.0	-0.56709975	0.14468883	-0.0067014250000000004	0.0012326418749999991	-9.659197610294119E-4	7.884202895220576E-5
480.30954	579.8672999999999	2539.0	-0.72528684	0.17583671	-0.009305122941176469	0.0018322282352941186	-1.5315870242214522E-4	3.526978589965409E-5
466.53592	584.732	2555.0	-0.88159484	0.25533965	-0.00976925	0.004968933749999998	-2.900794117647069E-5	1.9604409466911747E-4
456.2589	589.2446	2572.0	-0.8241422	0.30416247	0.003379567058823526	0.002871930588235297	7.734598269896191E-4	-1.2335312716262948E-4
445.9223	594.0388	2588.0	-0.64656794	0.33643958	0.011098391250000006	0.002017319375	4.8242651194853E-4	-5.341320082720606E-5
434.28867	599.5906	2605.0	-0.5745185	0.3503035	0.004238202352941171	8.155247058823515E-4	-4.0354052335640203E-4	-7.069380406574402E-5
419.30377	605.3860999999999	2622.0	-0.6998035	0.35451305	-0.00736970588235294	2.476205882352945E-4	-6.828181314878889E-4	-3.340612456747394E-5
404.77768	613.2699	2638.0	-0.8801422	0.4250562	-0.011271168749999998	0.004408946875	-2.4384142922794113E-4	2.600828929227941E-4
391.57986	620.8115	2655.0	-0.9609772	0.4957143	-0.004755	0.004156358823529412	3.8330404411764693E-4	-1.485812067474047E-5
379.37213	627.269	2671.0	-0.8542746	0.49007303	0.006668912499999999	-3.525793749999985E-4	7.139945312499999E-4	-2.8180863740808815E-4
363.69324	633.7689	2688.0	-0.8133435	0.4516711	0.0024077117647058823	-0.002258937058823531	-2.5065886678200686E-4	-1.1213868728373721E-4
345.43442	639.5219	2705.0	-0.9387536	0.3662663	-0.007377064705882351	-0.005023811764705882	-5.755750865051902E-4	-1.6263968858131478E-4
330.80515	645.2263	2722.0	-1.0741813	0.30786696	-0.00796633529411765	-0.003435255294117645	-3.4662975778547015E-5	9.344449826989631E-5
319.90186	650.8589	2738.0	-0.94291353	0.30381024	0.008204235625	-2.5354500000000085E-4	0.0010106606824448533	1.9885689338235276E-4
308.41858	656.5349000000001	2755.0	-0.67779493	0.31869292	0.015595211764705881	8.754517647058813E-4	4.3476330233564004E-4	6.641157439446366E-5
295.2028	663.5984000000001	2771.0	-0.57201904	0.36441824	0.006610993124999999	0.002857832500000001	-5.615136649816177E-4	1.2389879595588247E-4
283.55252	670.9649999999999	2788.0	-0.6159468	0.43254375	-0.0025839858823529403	0.00400738294117647	-5.408811180795847E-4	6.762061418685115E-5
271.193	677.4033999999999	2804.0	-0.7287701	0.45571315	-0.0070514562499999975	0.0014480875000000004	-2.792168979779411E-4	-1.5995596507352937E-4
264.0709	682.9467999999999	2821.0	-0.65099645	0.42203596	0.004574920588235296	-0.0019810111764705894	6.839045198961937E-4	-2.0171168685121117E-4
257.34634	688.6537000000001	2838.0	-0.4222886	0.34699124	0.013453402941176466	-0.0044143952941176475	5.222636678200688E-4	-1.4314024221453284E-4
252.41354	693.3796	2854.0	-0.23280255	0.26705435	0.011842878125000001	-0.004996055624999999	-1.0065780101102908E-4	-3.635377068014696E-5
246.93973	698.0603000000001	2870.0	-0.16005976	0.24289252	0.004546424375	-0.0015101143749999997	-4.5602835937500006E-4	2.1787132812499995E-4
241.2944	702.1370999999999	2887.0	-0.2042316	0.24081522	-0.0025983435294117656	-1.2219411764705906E-4	-4.20280464965398E-4	8.164236807958474E-5
234.09511	705.9523999999999	2904.0	-0.33263615	0.21747014	-0.007553208823529412	-0.0013732399999999995	-2.9146266435986154E-4	-7.359093425605532E-5
229.05692	708.3143	2920.0	-0.36885566	0.16943403	-0.002263719374999997	-0.0030022568749999996	3.305930905330884E-4	-1.018135546875E-4
224.60777	711.1962000000001	2937.0	-0.34632415	0.13694255	0.0013253829411764692	-0.0019112635294117658	2.111236656574392E-4	6.417607915224905E-5
220.8949	715.2102	2953.0	-0.252864	0.1506266	0.005841259375000001	8.552531250000002E-4	2.8224227711397075E-4	1.729072909007354E-4
216.03683	717.9876999999999	2970.0	-0.19613878	0.17760108	0.0033367776470588214	0.0015867341176470586	-1.4732245458477528E-4	4.302829368512108E-5
212.3495	722.6505	2987.0	-0.18688215	0.22978376	5.445076470588244E-4	0.0030695694117647064	-1.6425117647058806E-4	8.722560553633222E-5
206.66908	728.3308999999999	3003.0	-0.25722867	0.30768028	-0.0043966575	0.004868532499999998	-3.088228216911765E-4	1.1243519301470573E-4
201.72049	735.559	3019.0	-0.32318655	0.40178457	-0.0041223675000000015	0.005881518125000002	1.714312499999989E-5	6.331160156250026E-5
196.5	743.0	3036.0	-0.34218755	0.4994441	-0.0011177058823529406	0.005744678235294117	1.767448010380624E-4	-8.049405276816769E-6
191.75961	749.6538	3053.0	-0.31302232	0.51386327	0.0017156017647058815	8.481864705882342E-4	1.6666515570934248E-4	-2.880289273356402E-4
188.39719	757.2057	3070.0	-0.26656836	0.49043518	0.002732585882352942	-0.001378122941176468	5.982259515570945E-5	-1.3095937716262954E-4
185.6588	762.5118	3086.0	-0.17298992	0.40968728	0.005848652500000001	-0.0050467437500000024	1.9475416360294117E-4	-2.292888005514709E-4
182.92596	768.0740000000001	3103.0	-0.13368528	0.3417054	0.0023120376470588235	-0.003998934117647059	-2.0803616782006924E-4	6.163586072664374E-5
179.10258	772.8975	3119.0	-0.13755631	0.28991792	-2.4193937499999985E-4	-0.0032367175	-1.5962356387867646E-4	4.7638538602941185E-5
176.4134	777.5864999999999	3136.0	-0.16705994	0.24024229	-0.0017355076470588237	-0.002922095882352941	-8.785695717993081E-5	1.8507153979238747E-5
173.27069	781.4585999999999	3153.0	-0.2010851	0.20905949	-0.00200148	-0.0018342823529411772	-1.5645432525951544E-5	6.398903114186846E-5
170.39934	785.2013	3169.0	-0.18819992	0.1982221	8.053237499999998E-4	-6.773368749999984E-4	1.7542523437499998E-4	7.230909237132367E-5
168.5257	788.9485999999999	3186.0	-0.13911474	0.19227211	0.002887363529411765	-3.4999941176470684E-4	1.2247292820069208E-4	1.9255144896193623E-5
168.0	792.7134000000001	3202.0	-0.07021193	0.19781718	0.004306425624999999	3.465668750000008E-4	8.869138097426462E-5	4.353539292279423E-5
167.0	796.4908	3219.0	-0.022520792	0.21209459	0.00280536105882353	8.39847647058823E-4	-8.829791565743934E-5	2.901651600346013E-5
164.91647	800.1670999999999	3236.0	-0.025851285	0.22298357	-1.959113529411765E-4	6.405282352941172E-4	-1.7654543598615921E-4	-1.172467128027681E-5
163.04843	804.9031	3252.0	-0.06669782	0.2528978	-0.0025529084375	0.0018696393750000009	-1.473123177849265E-4	7.681944623161773E-5
161.14455	809.7109	3268.0	-0.12523736	0.2903445	-0.003658721249999999	0.00234041875	-6.911330078124994E-5	2.9423710937499944E-5
160.23515	813.5297	3285.0	-0.11823811	0.2871081	4.1172058823529405E-4	-1.9037647058823694E-4	2.3943775519031136E-4	-1.4887030709342572E-4
159.0	817.9839	3302.0	-0.08100797	0.26336902	0.0021900082352941173	-0.0013964164705882335	1.0460515570934255E-4	-7.09435294117645E-5
158.47023	822.5894000000001	3319.0	-0.02773581	0.25570056	0.0031336564705882353	-4.510858823529405E-4	5.550871972318341E-5	5.560768166089959E-5
158.0	826.8889999999999	3335.0	-0.0142385	0.26527956	8.43581875E-4	5.986875000000003E-4	-1.4312966222426471E-4	6.56108363970588E-5
158.0	831.9773	3352.0	0.0057827285	0.2841323	0.0011777193235294116	0.0011089847058823516	1.965514403114186E-5	3.0017482698961846E-5
157.0	835.4514999999999	3368.0	-0.013754634	0.2702374	-0.00122108515625	-8.684312499999992E-4	-1.4992527998621322E-4	-1.2358849724264693E-4
155.91083	839.1783	3384.0	-0.036274515	0.22814967	-0.0014074925625	-0.002630483125000001	-1.1650462890624999E-5	-1.1012824218750012E-4
156.0	842.9373	3401.0	-0.0406396	0.21049517	-2.567697058823528E-4	-0.0010384999999999995	6.768957980103807E-5	9.364606617647068E-5
157.0	845.8019999999999	3418.0	0.0063406485	0.19105396	0.0027635440294117644	-0.001143600588235295	1.7766551384083043E-4	-6.182387543252673E-6
157.0	848.7159999999999	3434.0	0.046771124	0.1619436	0.00252690471875	-0.0018193975000000001	-1.4789956916360275E-5	-4.2237306985294074E-5
158.0	850.6355000000001	3451.0	0.07257177	0.13001743	0.0015176850588235291	-0.0018780100000000003	-5.9365862348615935E-5	-3.447794117647068E-6
158.498	852.9960000000001	3468.0	0.05925797	0.09261855	-7.831647058823526E-4	-0.0021999341176470585	-1.3534410380622834E-4	-1.893671280276813E-5
159.0	855.3893	3484.0	0.039998077	0.108921364	-0.0012037433125	0.0010189258750000008	-2.6286162913602963E-5	2.011787495404412E-4
160.0	857.2673	3501.0	0.050195247	0.11568047	5.998335294117646E-4	3.9759447058823453E-4	1.0609275540657438E-4	-3.65489061418686E-5
162.1262	860.1261999999999	3518.0	0.089955695	0.14239754	0.002338849882352941	0.0015715923529411762	1.022950795847751E-4	6.905869896193774E-5
163.9937	862.9874	3534.0	0.11782909	0.16025446	0.0017420871874999997	0.0011160575	-3.729766842830884E-5	-2.847092830882352E-5
165.85886	866.7177999999999	3551.0	0.14470589	0.19583742	0.001580988235294118	0.0020931152941176486	-9.476408953287164E-6	5.7473987889273454E-5
167.0	870.3451	3567.0	0.13185027	0.23378077	-8.034762500000008E-4	0.002371459374999999	-1.490290303308824E-4	1.739650505514691E-5
169.40231	874.4023	3584.0	0.10331034	0.26669595	-0.0016788194117647055	0.0019361870588235303	-5.149077422145322E-5	-2.5604253892733464E-5
171.55722	879.6715999999999	3600.0	0.11837869	0.3028452	9.417718749999996E-4	0.002259328124999998	1.6378695542279407E-4	2.0196316636029226E-5
173.48225	883.9645	3617.0	0.13468237	0.31705275	9.590400000000001E-4	8.357382352941184E-4	1.0157720588235557E-6	-8.374058174740468E-5
176.58032	889.8705	3633.0	0.16076443	0.34297654	0.0016301287500000011	0.0016202368750000001	4.1943046875000065E-5	4.9031164981617606E-5
178.21265	894.4253000000001	3651.0	0.1557696	0.3357049	-2.7749055555555585E-4	-4.039800000000013E-4	-1.0597885030864205E-4	-1.1245649305555563E-4
181.1243	899.2487000000001	3667.0	0.1535099	0.31113824	-1.412312500000002E-4	-0.0015354162499999977	8.516206597222228E-6	-7.071476562499977E-5
182.98155	902.9630999999999	3683.0	0.15229845	0.25648654	-7.571562500000018E-5	-0.0034157312500000016	4.094726562500002E-6	-1.1751968750000025E-4
184.83824	906.6765	3700.0	0.12012966	0.21247488	-0.0018922817647058826	-0.002588921176470587	-1.0685683174740485E-4	4.863588667820086E-5
187.74089	909.4818	3717.0	0.1240295	0.15601207	2.2940235294117658E-4	-0.0033213417647058826	1.2480494809688584E-4	-4.308356401384092E-5
190.27238	912.2723000000001	3733.0	0.14566325	0.13784185	0.0013521093749999996	-0.001135638750000001	7.016918887867644E-5	1.366064384191176E-4
194.0	914.5	3750.0	0.19568916	0.12522128	0.0029427005882352946	-7.423864705882352E-4	9.356418901384089E-5	2.3132487024221514E-5
197.9909	917.9908	3766.0	0.24924244	0.1378835	0.0033470800000000005	7.913887500000001E-4	2.5273713235294122E-5	9.586095128676471E-5
202.81094	920.2702999999999	3783.0	0.2917331	0.15509552	0.002499450588235295	0.001012471764705882	-4.986055363321798E-5	1.3004883217993051E-5
207.49979	924.3333	3800.0	0.31815436	0.20046397	0.0015541917647058825	0.0026687323529411768	-5.56034602076125E-5	9.742709342560558E-5
213.24565	928.1638	3816.0	0.3569274	0.23725894	0.002423314999999999	0.0022996856250000006	5.432020220588227E-5	-2.3065420496323508E-5
218.74458	932.7446	3833.0	0.3725418	0.27094167	9.184941176470572E-4	0.001981337058823531	-8.851887543252597E-5	-1.8726386245674696E-5
225.36107	936.3611000000001	3849.0	0.40531164	0.2677155	0.0020481149999999997	-2.0163562500000176E-4	7.06013051470589E-5	-1.3643579273897078E-4
232.84616	940.4231	3866.0	0.44080514	0.27383977	0.0020878529411764712	3.602511764705875E-4	2.3375259515571523E-6	3.30521647923876E-5
239.6907	943.5636	3883.0	0.47127134	0.23013964	0.0017921294117647058	-0.0025705958823529396	-1.739550173010385E-5	-1.7240276816608984E-4
247.0	948.5	3899.0	0.46712986	0.22733676	-2.5884249999999845E-4	-1.7518000000000047E-4	-1.28185744485294E-4	1.497134926470587E-4
253.37740000000002	952.6886999999999	3916.0	0.42766652	0.25672907	-0.0023213729411764713	0.001728959411764706	-1.2132532006920429E-4	1.1200820069204156E-4
260.77448	956.3871999999999	3933.0	0.42160147	0.26338542	-3.567676470588245E-4	3.915499999999987E-4	1.1556501730103805E-4	-7.86711418685122E-5
271.91464	961.3049000000001	3949.0	0.52888125	0.27975672	0.0067049862499999995	0.001023206250000002	4.4135961856617647E-4	3.947851562500021E-5
286.06998	967.03	3966.0	0.77224505	0.31330946	0.014315517647058825	0.0019736905882352922	4.4767831747404853E-4	5.59108434256053E-5
300.87708	974.4386	3982.0	0.97435075	0.37651843	0.012631606250000003	0.003950560625000002	-1.0524446231617633E-4	1.2355437729779436E-4
316.9953	981.3317999999999	3998.0	1.1073056	0.48312283	0.00830967812499999	0.006662774999999999	-2.701205078125008E-4	1.6951339843749983E-4
336.80328	987.9508000000001	4015.0	1.1982362	0.48990375	0.005348858823529416	3.9887764705882493E-4	-1.7416584126297494E-4	-3.684645501730103E-4
359.037	995.1953000000001	4032.0	1.3480741	0.45545185	0.008813994117647064	-0.0020265823529411787	2.038314878892734E-4	-1.4267411764705906E-4
377.81586	999.7632000000001	4048.0	1.4029795	0.37232232	0.0034315874999999996	-0.0051955956250000004	-3.3640041360294155E-4	-1.9806332950367636E-4
395.63486	1008.171	4065.0	1.2987615	0.37503424	-0.006130470588235302	1.5952470588235495E-4	-5.624740051903119E-4	3.150070782871974E-4
419.54898	1017.0621000000001	4082.0	1.2717102	0.4611915	-0.001591252941176464	0.005068074117647057	2.67012802768167E-4	2.887382006920413E-4
439.63287	1025.2301	4098.0	1.2461534	0.53634226	-0.001597299999999996	0.004696922499999999	-3.779411764707433E-7	-2.319697610294111E-5
462.52982	1036.78296	4115.0	1.330796	0.645928	0.004978976470588236	0.006446219999999999	3.868397923875431E-4	1.0289985294117647E-4
491.89856	1050.7229	4132.0	1.5857172	0.8113164	0.014995364705882345	0.009728729411764711	5.89199307958477E-4	1.93088788927336E-4
519.6063	1062.24255	4148.0	1.7902939	0.8566632	0.012786043750000003	0.0028341749999999943	-1.3808255974264631E-4	-4.309096507352948E-4
548.39844	1073.67004	4164.0	1.87687	0.82430506	0.005411006250000003	-0.0020223837499999953	-4.6093984375000004E-4	-3.0353492187499935E-4
578.2089	1087.6045	4181.0	1.9460953	0.7963155	0.004072076470588238	-0.0016464447058823577	-7.87605752595156E-5	2.2114061418684563E-5
604.23	1099.09204	4198.0	1.7552034	0.7435528	-0.011228935294117648	-0.0031036882352941143	-9.000595155709344E-4	-8.572020761245627E-5
637.06445	1112.6736	4214.0	1.778296	0.7697425	0.0014432875000000012	0.001636856249999999	7.92013924632353E-4	2.962840303308821E-4
666.7768	1123.5553	4231.0	1.8689941	0.76837134	0.005335182352941177	-8.065647058823752E-5	2.2893499134948094E-4	-1.0103016003460215E-4
703.17706	1134.0492	4248.0	2.0582724	0.66452307	0.01113401764705881	-0.00610872176470588	3.4110795847750786E-4	-3.545920761245672E-4
729.4849	1144.1018	4264.0	2.0418494	0.5770899	-0.0010264375000000048	-0.005464573124999997	-7.60028446691176E-4	4.025928998161772E-5
759.9473	1156.2269000000001	4281.0	1.8468368	0.58449155	-0.011471329411764698	4.353911764705839E-4	-6.144054065743937E-4	3.4705672361591653E-4
786.0722	1169.70874	4297.0	1.6234583	0.6923957	-0.013961156249999995	0.0067440093749999985	-1.556141773897061E-4	3.942886374080884E-4
811.9209	1182.39465	4314.0	1.458558	0.831896	-0.009700017647058823	0.008205900000000002	2.50655211937716E-4	8.599356617647079E-5
836.923	1192.2781	4330.0	1.4081665	0.78266466	-0.003149468749999995	-0.0030769587499999973	4.0940930606617675E-4	-7.05178671875E-4
856.175	1197.9524999999999	4347.0	1.3011391	0.54624546	-0.006295729411764706	-0.013907011764705886	-1.8507415657439472E-4	-6.370619420415229E-4
873.3785	1201.4757	4364.0	1.0001603	0.2120873	-0.01770463529411766	-0.019656362352941176	-6.711121107266444E-4	-3.3819709342560535E-4
892.6902	1205.13806	4380.0	0.94627094	0.032575615	-0.003368084999999993	-0.0112194803125	8.960343933823542E-4	5.273051275275735E-4
907.74176	1209.9263	4397.0	0.841416	0.035488073	-0.006167937647058821	1.713210588235294E-4	-1.6469721453287223E-4	6.700471394896194E-4
919.2585	1215.55505	4414.0	0.75208014	0.18865913	-0.005255050588235297	0.009010062176470587	5.369923875432491E-5	5.199259480968858E-4
928.053	1220.5265	4430.0	0.5595298	0.32653806	-0.012034396250000003	0.008617433125	-4.237091038602941E-4	-2.453931571691167E-5
935.54285	1225.2714999999998	4446.0	0.30190414	0.3473909	-0.01610160375	0.001303302499999999	-2.5420046874999975E-4	-4.571331640625001E-4
941.57117	1229.0475000000001	4463.0	0.190683	0.2813232	-0.00654242	-0.0038863352941176476	5.623049264705882E-4	-3.052728114186851E-4
948.6231	1232.8115	4480.0	0.23216182	0.21216768	0.002439930588235294	-0.004067971764705882	5.283735640138408E-4	-1.0684498269896141E-5
952.7313	1235.48755	4496.0	0.2295946	0.15130104	-1.6045124999999882E-4	-0.003804165	-1.625238648897058E-4	1.648792279411763E-5
957.45105	1237.1504	4513.0	0.22889662	0.106046714	-4.105764705882439E-5	-0.002662019176470588	7.023153114186732E-6	6.718504844290659E-5
961.0345	1241.0345499999999	4529.0	0.20466527	0.12830994	-0.001514459374999999	0.0013914516250000007	-9.208760799632341E-5	2.533419250919118E-4
965.86285	1243.9314	4546.0	0.21395236	0.16521217	5.462994117647058E-4	0.0021707194117647046	1.2122110510380616E-4	4.583928157439435E-5
969.6061	1247.6061	4563.0	0.21746282	0.20501186	2.0649764705882312E-4	0.0023411582352941174	-1.9988339100346038E-5	1.002581314878899E-5
972.6942	1250.6942	4580.0	0.215358	0.22781818	-1.2381294117647101E-4	0.0013415482352941187	-1.9430034602076127E-5	-5.880058823529404E-5
974.60645	1252.60645	4596.0	0.14249483	0.17468801	-0.004553948125	-0.0033206356250000003	-2.768834489889706E-4	-2.9138649126838245E-4
976.4788	1254.4789	4613.0	0.07956927	0.10357285	-0.003701503529411764	-0.0041832447058823535	5.0143799740484486E-5	-5.0741710640138424E-5
978.4221	1254.0	4629.0	0.049863648	0.018735627	-0.0018566013749999996	-0.005302326437499999	1.1530638465073528E-4	-6.994260822610287E-5
979.2488	1255.0	4646.0	0.038164567	-0.027021108	-6.881812352941177E-4	-0.0026915726470588233	6.873059645328718E-5	1.535737523788927E-4
980.0	1256.1245	4663.0	0.038402125	-0.007911582	1.3973999999999931E-5	0.0011240897647058822	4.13032491349481E-5	2.2445073010380622E-4
981.5	1256.0	4680.0	0.051586937	0.008439346	7.755771764705881E-4	9.618192941176471E-4	4.480018685121107E-5	-9.545321799307947E-6
982.0	1256.8906	4695.0	0.039464954	0.022627044	-8.081322000000002E-4	9.458465333333332E-4	-1.0558062509803921E-4	-1.0648507189542573E-6
982.0	1257.5	4712.0	0.032466657	0.04523858	-4.116645294117643E-4	0.0013300903529411766	2.3321627681660936E-5	2.260257762399079E-5
982.0	1258.0	4729.0	8.785112E-4	0.034134217	-0.0018581262235294119	-6.531978235294117E-4	-8.508598200692044E-5	-1.1666401038062284E-4
982.0	1259.27576	4745.0	-0.03064889	0.05166607	-0.001970462575	0.0010957408125	-7.021021966911755E-6	1.0930866475183823E-4
982.0	1260.22266	4762.0	-0.031287882	0.06511202	-3.7587764705882436E-5	7.90938235294118E-4	1.1369851825259516E-4	-1.7929563365051882E-5
981.0	1261.2989499999999	4778.0	-0.040358752	0.055462252	-5.669293749999997E-4	-6.031105000000006E-4	-3.308385064338233E-5	-8.712804595588242E-5
980.0	1262.2289	4796.0	-0.066081196	0.064090215	-0.0014290246666666664	4.793312777777783E-4	-4.7894182870370376E-5	6.0135654320987725E-5
977.9007	1263.0	4812.0	-0.11120134	0.065588236	-0.002820009	9.362631249999927E-5	-8.693652083333335E-5	-2.410656032986119E-5
976.0301	1264.97	4828.0	-0.13759604	0.08920851	-0.0016496687500000004	0.0014762671250000007	7.314626562499998E-5	8.641505078125009E-5
973.25275	1266.0	4845.0	-0.16129613	0.10008609	-0.001394122941176471	6.398576470588234E-4	1.5032106401384085E-5	-4.9200557525951604E-5
971.2623	1267.7377000000001	4862.0	-0.17626518	0.096269935	-8.805323529411755E-4	-2.2447970588235303E-4	3.0211211072664442E-5	-5.0843373702422144E-5
968.4027	1269.5973	4880.0	-0.1806357	0.10697815	-2.428066666666676E-4	5.94900833333333E-4	3.542920479302822E-5	4.552114106753811E-5
966.5	1271.5	4894.0	-0.1564912	0.12133195	0.0017246071428571438	0.0010252714285714285	1.405295578231294E-4	3.0740756802721105E-5
963.16986	1272.4150399999999	4912.0	-0.15895268	0.09158478	-1.3674888888888978E-4	-0.001652620555555555	-1.034086684303352E-4	-1.4877177689594354E-4
960.45105	1273.27454	4928.0	-0.16612338	0.06707471	-4.481687499999984E-4	-0.0015318793750000005	-1.9463741319444287E-5	7.54632378472215E-6
957.87146	1274.0	4945.0	-0.18754117	0.038729716	-0.0012598700000000013	-0.001667352588235294	-4.7747132352941346E-5	-7.969012543252557E-6
952.93225	1277.0451699999999	4961.0	-0.2337234	0.088121146	-0.0028863893749999994	0.003086964375	-1.0165746093749989E-4	2.971448102022059E-4
948.23145	1278.92285	4978.0	-0.29058087	0.14136244	-0.003344557058823529	0.003131840823529412	-2.695104022491351E-5	2.6397910899654163E-6
944.4181	1280.79095	4994.0	-0.30933315	0.15762651	-0.0011720175000000006	0.0010165043749999995	1.3578372242647053E-4	-1.322085280330883E-4
942.30444	1283.6955600000001	5011.0	-0.24778295	0.17171127	0.0036206	8.285152941176472E-4	2.8191867647058824E-4	-1.1058181228373666E-5
939.0	1285.5	5027.0	-0.16698055	0.15282245	0.00505015	-0.00118055125	8.9346875E-5	-1.2556665900735294E-4
936.0326	1287.4837	5044.0	-0.115191564	0.11933003	0.0030464109411764712	-0.001970142352941176	-1.1786700346020756E-4	-4.6446535467128004E-5
933.33704	1291.66296	5061.0	-0.13165064	0.17688768	-9.681809411764716E-4	0.0033857441176470583	-2.3615246366782017E-4	3.1505214532871967E-4
929.5247	1295.4753	5077.0	-0.19816166	0.2274535	-0.0041569387499999985	0.0031603637500000007	-1.9929736305147042E-4	-1.4086272977941101E-5
926.8924	1300.3228	5094.0	-0.21638167	0.2885293	-0.0010717652941176475	0.003592694117647058	1.8148079152249124E-4	2.5431198096885718E-5
924.01465	1305.9560999999999	5111.0	-0.19373618	0.3624053	0.001332087647058823	0.00434564705882353	1.414031141868512E-4	4.4291349480968924E-5
921.17413	1311.4776000000002	5127.0	-0.17385781	0.38848606	0.0012423981250000004	0.0016300475000000023	-5.605595128676413E-6	-1.6972497242647046E-4
918.476	1317.286	5143.0	-0.14032272	0.39007184	0.0020959431249999994	9.911124999999882E-5	5.3346562499999935E-5	-9.568351562500022E-5
915.6808	1321.97876	5160.0	-0.14325215	0.35565507	-1.7231941176470487E-4	-0.0020245158823529404	-1.3342720804498262E-4	-1.2491924307958467E-4
912.50806	1325.9839	5177.0	-0.181392	0.2787046	-0.0022435205882352944	-0.004526498235294117	-1.2183536332179938E-4	-1.4717543252595156E-4
909.0642	1328.4679	5194.0	-0.19683008	0.18344419	-9.081223529411761E-4	-0.005603553529411766	7.855283737024224E-5	-6.335619377162641E-5
906.40173	1331.2991299999999	5210.0	-0.19308233	0.12250635	2.3423437499999963E-4	-0.0038086150000000004	7.139729549632349E-5	1.1218365808823535E-4
902.5965	1334.2018	5226.0	-0.20955321	0.10338033	-0.0010294299999999996	-0.0011953762499999996	-7.897902343749995E-5	1.6332742187500005E-4
899.88214	1337.1178599999998	5243.0	-0.19865571	0.12134333	6.410294117647045E-4	0.001056647058823529	9.826231833910023E-5	1.324719593425605E-4
895.2824	1339.8117	5260.0	-0.22415666	0.14501947	-0.0015000558823529409	0.0013927141176470596	-1.2594619377162618E-4	1.9768650519031218E-5
889.64514	1342.5699	5276.0	-0.30092153	0.16568466	-0.004797804374999999	0.001291574375	-2.0610928079044114E-4	-6.321233915441225E-6
884.8393	1344.7202	5293.0	-0.35031444	0.15773384	-0.0029054652941176476	-4.6769529411764854E-4	1.1131406358131479E-4	-1.0348645112456757E-4
879.7799	1347.61005	5309.0	-0.36698687	0.15595765	-0.001042026875000001	-1.1101187499999894E-4	1.1646490119485292E-4	2.22927136948531E-5
874.52	1349.49335	5326.0	-0.33915868	0.13354601	0.0016369523529411783	-0.0013183317647058829	1.5758701340830468E-4	-7.101881704152259E-5
871.24133	1352.37933	5343.0	-0.25799215	0.14434406	0.004774501764705883	6.351794117647061E-4	1.8456173010380616E-4	1.1491242214532876E-4
867.4886	1355.5113999999999	5359.0	-0.21120837	0.1594181	0.002923986249999998	9.421275000000007E-4	-1.1565721966911782E-4	1.918425551470591E-5
863.7734	1357.1133399999999	5376.0	-0.19239978	0.14887272	0.0011063876470588244	-6.203164705882366E-4	-1.0691756487889257E-4	-9.19084688581316E-5
860.0135	1359.9933	5392.0	-0.18891226	0.14888418	2.1796999999999962E-4	7.162500000011673E-7	-5.552610294117655E-5	3.881454503676486E-5
857.09344	1362.8130999999998	5409.0	-0.19536912	0.15297978	-3.798152941176476E-4	2.409176470588238E-4	-3.516384083044984E-5	1.4129493944636627E-5
853.4556	1364.7721999999999	5425.0	-0.19675282	0.14704515	-8.648124999999923E-5	-3.7091437499999977E-4	1.8333377757353022E-5	-3.8239501378676475E-5
848.6254	1368.3746	5442.0	-0.22767052	0.16480245	-0.0018186882352941173	0.001044547058823528	-1.0189452854671282E-4	8.326243728373692E-5
842.78015	1372.1099	5459.0	-0.30126446	0.21574678	-0.004329055294117649	0.0029967252941176478	-1.4766865051903127E-4	1.1483401384083057E-4
836.5929	1375.9380999999998	5475.0	-0.39973208	0.24806868	-0.006154226249999999	0.002020118750000001	-1.1407318474264687E-4	-6.103790900735293E-5
827.626	1380.687	5492.0	-0.5192329	0.29382116	-0.00702946	0.002691322352941177	-5.148433823529422E-5	3.948256487889271E-5
819.0282	1383.3887300000001	5509.0	-0.57564783	0.25723928	-0.0033185252941176457	-0.002151875294117648	2.182902768166091E-4	-2.848939792387544E-4
811.7588	1386.0603	5525.0	-0.5631372	0.18605556	7.819143749999979E-4	-0.0044489825	2.5627747931985276E-4	-1.4356920036764703E-4
805.3214	1388.9197	5542.0	-0.4876126	0.1498235	0.004442623529411764	-0.002131297647058824	2.1533583261245683E-4	1.3633440311418686E-4
799.61975	1391.5868	5558.0	-0.37664407	0.117765754	0.006935533125000001	-0.002003609125	1.5580684972426478E-4	7.980532628676503E-6
793.7542	1393.7486	5575.0	-0.29458183	0.12455676	0.004827190588235295	3.994709411764707E-4	-1.2402014922145328E-4	1.413576509515571E-4
788.0985	1395.6338500000002	5591.0	-0.2862258	0.11559645	5.222518750000009E-4	-5.600193749999999E-4	-2.690586695772059E-4	-5.9968144761029416E-5
782.4818	1397.50604	5613.0	-0.31150195	0.10017025	-0.0011489159090909114	-7.011909090909092E-4	-7.596217200413237E-5	-6.4168879132231475E-6
775.4299	1400.3925	5629.0	-0.3597726	0.12000723	-0.003016915624999998	0.0012398112500000003	-1.1674998224431792E-4	1.2131263494318185E-4
765.298	1402.5673000000002	5645.0	-0.49143708	0.13505913	-0.008229030000000002	9.407437499999996E-4	-3.257571484375002E-4	-1.8691718750000043E-5
752.8967	1405.1576	5663.0	-0.6983837	0.16583842	-0.011497034444444446	0.0017099605555555549	-1.815558024691358E-4	4.273426697530863E-5
739.96564	1408.0049	5683.0	-0.8774899	0.17174289	-0.00895531	2.9522350000000115E-4	1.2708622222222234E-4	-7.073685277777768E-5
728.25494	1410.8980000000001	5698.0	-0.9377002	0.17131925	-0.004014019999999996	-2.824266666666686E-5	3.2941933333333355E-4	-2.15644111111112E-5
718.9968	1412.8006599999999	5713.0	-0.7773032	0.15905116	0.010693133333333334	-8.178726666666673E-4	9.804768888888886E-4	-5.264200000000002E-5
708.7385	1416.4205	5728.0	-0.58275485	0.17181458	0.012969889999999994	8.508946666666665E-4	1.5178377777777738E-4	1.1125115555555559E-4
694.79425	1419.7352	5744.0	-0.6004283	0.19118515	-0.0011045906249999987	0.0012106606250000002	-8.796550390624996E-4	2.248537239583336E-5
677.7785	1424.40717	5762.0	-0.8628315	0.24781756	-0.014577955555555553	0.0031462449999999998	-7.48520273919753E-4	1.0753246527777776E-4
662.4737	1429.0827	5780.0	-1.0716295	0.30676728	-0.01159988888888889	0.0032749844444444434	1.6544814814814792E-4	7.1521913580246445E-6
651.2768	1433.9847	5795.0	-1.0151149	0.33795753	0.0037676400000000053	0.002079350000000002	0.0010245019259259264	-7.970896296296276E-5
636.79	1440.5378	5812.0	-0.84713244	0.37174755	0.009881321176470585	0.001987648235294116	3.596283044982694E-4	-5.394221453287405E-6
618.04114	1448.9813	5828.0	-0.8399826	0.45557883	4.468649999999977E-4	0.0052394550000000005	-5.896535110294117E-4	2.0323792279411778E-4
598.8614	1456.6172000000001	5844.0	-1.0797117	0.53504765	-0.014983068750000002	0.00496680125	-9.64370859375E-4	-1.704085937500005E-5
584.8004	1463.2284	5862.0	-1.1879901	0.5391987	-0.00601546666666666	2.3061388888889138E-4	4.982001157407412E-4	-2.631215200617282E-4
569.2555	1469.5531	5877.0	-1.0528724	0.44340026	0.00900784666666666	-0.006386562666666669	0.0010015542222222213	-4.4114510370370404E-4
547.67334	1475.58167	5895.0	-1.0162749	0.3561843	0.0020331944444444477	-0.00484533111111111	-3.874806790123451E-4	8.562397530864215E-5
527.6952	1481.2393	5914.0	-1.1850946	0.3074061	-0.008885247368421053	-0.002567273684210526	-5.74654832256079E-4	1.1989775931055706E-4
514.16534	1485.9173	5926.0	-1.1648879	0.28690085	0.0016838916666666592	-0.0017087708333333358	8.807615862573094E-4	7.154190423976585E-5
500.24603	1492.7015999999999	5945.0	-0.9692149	0.3137791	0.010298578947368426	0.001414644736842105	4.534045937211456E-4	1.6439029316712845E-4
481.35095	1499.25964	5962.0	-0.85439634	0.3668835	0.006754032941176471	0.0031237882352941173	-2.0850270624658558E-4	1.0053785285011837E-4
463.74908	1507.58386	5976.0	-0.89510095	0.45170534	-0.002907472142857145	0.00605870285714286	-6.901075060024011E-4	2.0963675870348163E-4
450.1763	1514.49585	5994.0	-1.0199034	0.5147926	-0.006933469444444445	0.00350484777777778	-2.2366651675485E-4	-1.4188083774250445E-4
439.43637	1521.1381999999999	6010.0	-0.8749115	0.48285416	0.009061993750000004	-0.0019961525000000042	9.99716449652778E-4	-3.438125173611115E-4
428.3699	1525.81506	6027.0	-0.57458705	0.35560966	0.017666144117647057	-0.0074849705882352935	5.061264922145326E-4	-3.2287165224913466E-4
415.7971	1530.3727	6043.0	-0.5009335	0.25222704	0.004603346874999997	-0.006461413749999999	-8.164248276654412E-4	6.397230238970592E-5
403.89444	1534.70184	6060.0	-0.62700236	0.19416572	-0.007415815294117644	-0.0034153717647058823	-7.070095393598612E-4	1.7917894031141862E-4
392.79407	1537.48236	6078.0	-0.7034386	0.16330607	-0.00424645777777778	-0.001714425000000001	1.760754175744369E-4	9.449704248366008E-5
383.46234	1541.2151	6095.0	-0.6547543	0.15453798	0.002863782352941177	-5.157700000000004E-4	4.182494194540563E-4	7.050911764705887E-5
373.7466	1545.0724	6111.0	-0.55131084	0.18293318	0.006465216250000003	0.0017747000000000006	2.250896185661766E-4	1.4315437500000007E-4
360.6893	1547.90155	6126.0	-0.577091	0.18641542	-0.001718677333333337	2.3214933333333317E-4	-5.455929055555559E-4	-1.0283671111111116E-4
345.5482	1550.80646	6144.0	-0.78108245	0.18654144	-0.011332858333333331	7.001111111111359E-6	-5.341211666666664E-4	-1.2508234567901211E-5
331.9019	1554.3660300000001	6159.0	-0.952883	0.17922048	-0.011453370000000003	-4.88064000000001E-4	-8.03411111111145E-6	-3.3004340740740824E-5
320.48636	1557.1712	6177.0	-0.92003244	0.1642505	0.0018250311111111157	-8.316655555555552E-4	7.376889506172843E-4	-1.90889753086419E-5
310.43597	1561.28198	6194.0	-0.7112133	0.19870585	0.012283478823529407	0.0020267852941176466	6.152028066128406E-4	1.681441676278354E-4
297.1414	1566.2705	6210.0	-0.612501	0.26757866	0.006169518750000005	0.004304550625000002	-3.821225045955876E-4	1.4236033318014722E-4
277.86688	1574.85327	6226.0	-0.83065706	0.41359946	-0.013634753749999999	0.009126299999999997	-0.0012377670312500003	3.013593359374997E-4
261.32617	1581.28882	6243.0	-1.1110196	0.51001644	-0.01649191411764707	0.005671587058823532	-1.6806825692041588E-4	-2.0321840830449795E-4
250.06378	1587.94897	6265.0	-1.1231493	0.52981585	-5.513499999999908E-4	8.999731818181801E-4	7.245710962566853E-4	-2.168915398638796E-4
241.76663000000002	1593.42505	6283.0	-0.77823234	0.4369853	0.01916205333333333	-0.0051572527777777755	0.0010951890740740736	-3.3651255331088644E-4
232.25471	1598.4981	6293.0	-0.3964458	0.3262431	0.03817865399999999	-0.011074220000000001	0.001901660066666666	-5.916967222222225E-4
220.56958	1603.2658000000001	6308.0	-0.3437927	0.24828348	0.0035102066666666673	-0.005197308	-0.0023112298222222214	3.9179413333333336E-4
207.25197	1608.07086	6325.0	-0.62338644	0.25226918	-0.016446690588235294	2.3445294117646945E-4	-0.001173935132641292	3.1951534948096883E-4
196.13104	1611.74756	6343.0	-0.80828166	0.22043943	-0.010271956666666669	-0.0017683194444444439	3.4304077342047916E-4	-1.1126513253449519E-4
186.81682	1614.5916	6359.0	-0.7505836	0.18420604	0.0036061287499999997	-0.0022645868750000003	8.673803385416668E-4	-3.101671440972227E-5
180.45792	1617.3614	6376.0	-0.5123644	0.14101884	0.014012894117647057	-0.0025404235294117635	6.12162668685121E-4	-1.6225685553633133E-5
174.82312	1621.05896	6393.0	-0.27626297	0.14123489	0.013888319411764709	1.2708823529411495E-5	-7.327923875432231E-6	1.5018425605536323E-4
168.34044	1623.82977	6408.0	-0.1903318	0.14914207	0.005728744666666666	5.271453333333324E-4	-5.439716496732028E-4	3.4295767320261396E-5
160.0117	1628.393	6424.0	-0.2990167	0.21011353	-0.006792806250000002	0.0038107162500000003	-7.825969322916668E-4	2.0522318229166674E-4
149.77647	1633.11176	6443.0	-0.5055145	0.28209987	-0.010868305263157893	0.0037887547368421043	-2.1449994806094165E-4	-1.1558691135734725E-6
139.10657	1637.7360800000001	6459.0	-0.70054275	0.31786948	-0.012189265625000001	0.0022356006250000005	-8.256002261513174E-5	-9.707213199013149E-5
131.0751	1641.96246	6475.0	-0.6953901	0.3178985	3.220406249999988E-4	1.81374999999942E-6	7.81956640625E-4	-1.3961167968750006E-4
126.02899	1645.32367	6495.0	-0.5087071	0.27055869	0.009334150000000003	-0.002366990499999999	4.506054687500002E-4	-1.1844021249999992E-4
121.50280000000001	1648.4972	6509.0	-0.27019593	0.18441054	0.017036512142857143	-0.006153439285714284	5.501687244897957E-4	-2.7046062755102035E-4
118.88006999999999	1651.2398699999999	6524.0	-0.08630912	0.14841637	0.012259120666666663	-0.0023996113333333347	-3.1849276507936534E-4	2.502551968253966E-4
116.03264999999999	1654.96735	6543.0	-0.013073955	0.15107243	0.003854482368421053	1.397926315789482E-4	-4.4234938411819E-4	1.336528402585412E-4
113.20123000000001	1658.7987699999999	6558.0	-0.054592118	0.19916083	-0.0027678775333333334	0.0032058933333333336	-4.414906601169591E-4	2.0440671345029236E-4
111.25649999999999	1661.74347	6575.0	-0.09690378	0.22460364	-0.0024889212941176467	0.0014966358823529401	1.6409190542099214E-5	-1.0054455594002315E-4
108.36768000000001	1665.26465	6592.0	-0.12955521	0.20922217	-0.001920672352941177	-9.047923529411753E-4	3.3426408304498225E-5	-1.412604844290656E-4
106.4776	1667.5224	6612.0	-0.1377539	0.17825982	-4.099345000000004E-4	-0.0015481175	7.553689264705883E-5	-3.216625735294124E-5
104.60348	1670.39655	6625.0	-0.10899818	0.14129077	0.0022119784615384627	-0.0028437730769230772	2.0168561242603562E-4	-9.966581360946748E-5
102.6911	1672.3089	6641.0	-0.101000346	0.120724514	4.998646249999997E-4	-0.0012853910000000003	-1.0700711478365394E-4	9.739887980769231E-5
99.83246	1675.16754	6658.0	-0.13106318	0.12785552	-0.0017684019999999999	4.1947094117647033E-4	-1.3342744852941173E-4	1.002859965397924E-4
97.901306	1677.0987	6673.0	-0.1322409	0.12244909	-7.851466666666621E-5	-3.604286666666669E-4	1.1265915555555559E-4	-5.199330718954249E-5
96.07116	1678.92883	6692.0	-0.13494517	0.12420128	-1.4233000000000046E-4	9.222052631578952E-5	-3.358701754386013E-6	2.3823641735918758E-5
94.169464	1680.8305	6706.0	-0.11251951	0.103670664	0.0016018328571428572	-0.0014664725714285715	1.2458306122448983E-4	-1.1133522126745437E-4
92.29694	1682.70306	6725.0	-0.0971993	0.10054437	8.063268421052632E-4	-1.645417894736843E-4	-4.186873763355758E-5	6.852267273446775E-5
90.5	1684.5	6742.0	-0.10341725	0.09784545	-3.6576176470588237E-4	-1.5875999999999963E-4	-6.894638863594974E-5	3.401052631579219E-7
90.528496	1685.0	6756.0	-0.053181544	0.07521362	0.0035882647142857146	-0.001616559285714286	2.8243046278511407E-4	-1.0412852040816332E-4
90.38078	1686.0	6775.0	-0.0077300565	0.041201577	0.002392183552631579	-0.0017901075263157891	-6.295164008705977E-5	-9.134117926394897E-6
91.0	1687.25604	6791.0	0.055208117	0.031875007	0.00393363584375	-5.829106250000004E-4	9.634076819490132E-5	7.54498063322368E-5
91.14435	1689.2887	6806.0	0.066718176	0.073452815	7.673372666666668E-4	0.002771853866666667	-2.1108657180555555E-4	2.2365096611111116E-4
92.0	1691.98962	6825.0	0.07103212	0.1458358	2.2704968421052632E-4	0.0038096307894736835	-2.8436188550323182E-5	5.461983804247455E-5
92.913895	1695.82782	6842.0	0.05778875	0.234093	-7.790217647058826E-4	0.0051916	-5.9180673465671115E-5	8.129230650154804E-5
93.7669	1698.5338	6855.0	0.05771736	0.24041536	-5.4915384615382745E-6	4.8633538461538453E-4	5.950232509571879E-5	-3.6194343195266275E-4
94.67293	1700.6729	6874.0	0.06672988	0.2032302	4.74343157894737E-4	-0.0019571136842105263	2.5254457702961858E-5	-1.2860258256978477E-4
97.114494	1703.1145000000001	6889.0	0.10060207	0.1434603	0.002258146	-0.003984659999999999	1.1892018947368419E-4	-1.3516975438596486E-4
99.449554	1705.4496	6906.0	0.1566645	0.121676736	0.0032977900000000005	-0.0012813861176470599	6.115552941176475E-5	1.5901611072664348E-4
101.313255	1708.62653	6923.0	0.16835637	0.1340157	6.87757058823529E-4	7.258214117647055E-4	-1.535313494809689E-4	1.1807103114186855E-4
103.19669	1712.5901	6941.0	0.1539929	0.20592713	-7.979705555555565E-4	0.003995079444444446	-8.25404230210603E-5	1.816254462599856E-4
105.08309	1717.1662000000001	6957.0	0.12073474	0.28159693	-0.0020786349999999997	0.004729362500000001	-8.00415277777777E-5	4.589269097222216E-5
106.98117	1720.96234	6972.0	0.096493185	0.30048767	-0.0016161036666666666	0.001259382666666664	3.083542222222221E-5	-2.313319888888891E-4
108.84309999999999	1722.84308	6989.0	0.10955744	0.23817854	7.684855882352947E-4	-0.00366524294117647	1.4026995617070362E-4	-2.896838592848902E-4
110.73787999999999	1725.7379	7005.0	0.1139103	0.14708665	2.7205375E-4	-0.005693243124999999	-3.102698988970592E-5	-1.2675001148897055E-4
113.30832000000001	1727.65417	7023.0	0.12495479	0.0886298	6.135827777777772E-4	-0.003247602777777779	1.8973834876543176E-5	1.3586890817901223E-4
116.02305999999999	1730.51154	7039.0	0.15630771	0.103013396	0.0019595574999999995	8.989747499999999E-4	8.41234201388889E-5	2.5916109548611115E-4
118.4197	1733.41968	7055.0	0.17771341	0.1523208	0.00133785625	0.003081712750000001	-3.885632812499997E-5	1.3642112500000006E-4
120.28005999999999	1736.56012	7074.0	0.15651347	0.187278	-0.0011157863157894737	0.001839852631578947	-1.291390824099723E-4	-6.536105886426599E-5
122.0	1740.18115	7090.0	0.11736746	0.21655165	-0.002446625624999999	0.0018296031250000008	-8.317745682565782E-5	-6.405941611841413E-7
123.04547	1742.04547	7104.0	0.060946915	0.19281062	-0.0040300389285714295	-0.001695787857142859	-1.131009502551022E-4	-2.5181364158163286E-4
124.96621999999999	1743.9662	7122.0	0.058569826	0.13616894	-1.3206049999999993E-4	-0.00314676	2.1655435714285719E-4	-8.060956349206341E-5
127.8159	1746.81592	7139.0	0.116371945	0.11439664	0.003400124647058824	-0.0012807235294117643	2.0777559688581318E-4	1.097668512110727E-4
130.3533	1748.6766400000001	7155.0	0.16100353	0.10295378	0.0027894740625	-7.1517875E-4	-3.81656615349265E-5	3.534654871323527E-5
132.58908	1750.58905	7172.0	0.18571092	0.111727916	0.001453375882352941	5.161256470588236E-4	-7.859401059688584E-5	7.242967041522492E-5
134.48463	1752.48462	7188.0	0.15303542	0.114893146	-0.0020422187499999998	1.978268750000003E-4	-2.184746645220588E-4	-1.9893673253676456E-5
136.74976	1754.74976	7205.0	0.11875136	0.106378846	-0.0020167094117647063	-5.008411764705884E-4	1.5005493079584384E-6	-4.109812067474051E-5
140.51755	1757.2588	7223.0	0.15406339	0.13240021	0.0019617794444444442	0.001445631333333333	2.2102715867828616E-4	1.081373616557734E-4
144.26454	1759.1322599999999	7239.0	0.22114033	0.1443433	0.00419230875	7.464431250000011E-4	1.3940808159722224E-4	-4.369926302083324E-5
148.0049	1761.00165	7256.0	0.267513	0.1264821	0.002727804117647059	-0.001050658823529413	-8.614733131487888E-5	-1.0571187932525965E-4
152.80069	1762.90033	7272.0	0.30427536	0.10875814	0.0022976474999999996	-0.001107747499999999	-2.6884788602941218E-5	-3.5680422794116243E-6
156.60336	1765.8017	7287.0	0.28574067	0.1252733	-0.0012356460000000013	0.0011010106666666667	-2.3555290000000005E-4	1.4725054444444436E-4
158.68573	1768.37146	7304.0	0.21340041	0.15629297	-0.004255309411764704	0.0018246864705882353	-1.7762725951557073E-4	4.256916493656286E-5
161.51709	1771.5171	7322.0	0.14741988	0.19678178	-0.0036655850000000007	0.0022493783333333325	3.2762467320261273E-5	2.3593992374727623E-5
163.42479	1774.84955	7337.0	0.09024809	0.21109575	-0.0038114526666666666	9.542646666666673E-4	-9.724511111111061E-6	-8.634091111111101E-5
165.30455	1777.60907	7354.0	0.068995275	0.2058199	-0.0012501655882352946	-3.1034411764705876E-4	1.506639457900807E-4	-7.438875201845447E-5
167.21075	1781.21075	7371.0	0.086315356	0.20718174	0.0010188282941176472	8.010823529411782E-5	1.3347022837370247E-4	2.2967785467128035E-5
169.16658	1784.1665600000001	7387.0	0.101132534	0.19541089	9.26073625E-4	-7.35678125E-4	-5.797166819852947E-6	-5.098664751838236E-5
171.94795	1788.8438	7406.0	0.1256446	0.22044343	0.0012901087368421052	0.0013175021052631575	1.9159742728531853E-5	1.0806211738227145E-4
173.82472	1793.47418	7422.0	0.14861967	0.2746961	0.0014359418750000009	0.003390791875	9.114571134868479E-6	1.2958061060855267E-4
175.72429	1798.17285	7438.0	0.13431667	0.32090548	-8.939375000000006E-4	0.0028880862500000014	-1.456174609375001E-4	-3.1419101562499925E-5
177.0	1802.2393200000001	7455.0	0.10293542	0.31513554	-0.0018459558823529412	-3.3940823529411934E-4	-5.6001081314878856E-5	-1.898526167820071E-4
178.49223	1804.9844699999999	7470.0	0.063877255	0.23532784	-0.002603877666666667	-0.005320513333333332	-5.0528118954248376E-5	-3.3207367320261415E-4
180.36862	1807.36862	7486.0	0.07404281	0.14287794	6.353471875000004E-4	-0.00577811875	2.024515533854167E-4	-2.860033854166675E-5
182.25972	1809.2597	7505.0	0.10036595	0.08336027	0.0013854284210526313	-0.0031325089473684216	3.9477959660664786E-5	1.392426211911357E-4
184.15274	1812.15274	7521.0	0.11995549	0.083467595	0.0012243462500000002	6.707812500000333E-6	-1.0067635690789447E-5	1.9620104749177637E-4
186.04613	1815.0922500000001	7536.0	0.12926145	0.13406765	6.203973333333334E-4	0.003373337	-4.026326111111112E-5	2.2444194583333331E-4
187.89897	1816.89896	7553.0	0.11756496	0.15786316	-6.88028823529412E-4	0.0013997358823529408	-7.696624452133797E-5	-1.1609418339100349E-4
188.78394	1818.78394	7571.0	0.08541541	0.14211135	-0.001786086111111111	-8.751005555555558E-4	-6.1003182643427724E-5	-1.2637980210602757E-4
191.3605	1820.68027	7586.0	0.08763104	0.105918206	1.4770866666666643E-4	-0.0024128762666666666	1.2891965185185184E-4	-1.0251838074074073E-4
193.5816	1822.5816	7604.0	0.12687482	0.085682586	0.00218021	-0.0011242011111111108	1.1291674074074075E-4	7.159306419753088E-5
198.70093	1827.35046	7638.0	0.1783314	0.14949359	0.0015134288235294118	0.0018767942352941177	-1.9611211072664364E-5	8.826456901191848E-5
202.24722	1829.24722	7655.0	0.20599544	0.1372654	0.0016272964705882353	-7.193052941176471E-4	6.69809688581315E-6	-1.5271173702422145E-4
206.20433	1833.20435	7668.0	0.23220555	0.176011	0.0020161623076923084	0.0029804307692307686	2.9912756700313314E-5	2.84595081796032E-4
210.91893	1835.94595	7685.0	0.28594336	0.19227381	0.0031610476470588216	9.566358823529406E-4	6.734619643332431E-5	-1.1904675805163694E-4
214.70093	1837.85046	7699.0	0.29784843	0.1821125	8.503621428571441E-4	-7.258078571428557E-4	-1.650489645858341E-4	-1.201745528211283E-4
219.51439	1840.7572	7718.0	0.30038074	0.16853443	1.332794736842096E-4	-7.146352631578946E-4	-3.774119311436497E-5	5.880312623663732E-7
223.9125	1842.63751	7732.0	0.28359988	0.12911227	-0.0011986328571428537	-0.0028158685714285724	-9.513659505907594E-5	-1.5008809344790555E-4
227.93803	1844.46902	7749.0	0.2689555	0.09775514	-8.614341176470595E-4	-0.0018445370588235292	1.9835219970340834E-5	5.713714780029666E-5
231.77295	1846.38647	7765.0	0.23954076	0.098587275	-0.0018384212500000014	5.200843749999986E-5	-6.106169577205887E-5	1.1853409352022057E-4
235.58997	1849.2949800000001	7782.0	0.22464207	0.1301449	-8.763935294117643E-4	0.0018563308823529416	5.658986591695513E-5	1.0613661440311422E-4
238.16086	1852.16086	7799.0	0.1812706	0.16364087	-0.0025512629411764704	0.0019703511764705872	-9.852173010380624E-5	6.707076124567392E-6
241.053	1855.10599	7815.0	0.1552134	0.1903651	-0.0016285750000000002	0.001670264375000001	5.766799632352939E-5	-1.8755425091911642E-5
244.89319999999998	1856.9466	7833.0	0.16284348	0.17183726	4.23893333333334E-4	-0.0010293244444444455	1.1402601851851856E-4	-1.4997715663580259E-4
248.56441999999998	1859.78223	7848.0	0.19275267	0.15035413	0.001993945999999998	-0.001432208666666666	1.0467017777777762E-4	-2.6858948148148034E-5
253.11313	1862.70438	7865.0	0.24479812	0.15560004	0.0030614970588235305	3.0858294117647015E-4	6.27971211072666E-5	1.023995063437139E-4
257.18057	1866.18057	7881.0	0.29173687	0.18558638	0.0029336718749999983	0.00187414625	-7.98907398897076E-6	9.784770680147062E-5
260.9331	1868.46655	7898.0	0.2705561	0.19064412	-0.0012459276470588212	2.975141176470591E-4	-2.458587954152247E-4	-9.274306660899652E-5
264.58167	1871.58167	7914.0	0.2345476	0.18156162	-0.0022505312500000017	-5.676562499999996E-4	-6.278772518382378E-5	-5.407314797794117E-5
270.82816	1873.27606	7931.0	0.2806943	0.13868053	0.002714511764705883	-0.00252241705882353	2.920613538062285E-4	-1.1498592993079591E-4
278.52298	1874.13074	7948.0	0.3938842	0.07133929	0.006658229411764706	-0.003961249411764706	2.319833910034602E-4	-8.463719723183386E-5
285.83453	1873.0	7964.0	0.50727576	-0.025577085	0.007086972499999997	-0.0060572734375	2.679644301470564E-5	-1.310015016084559E-4
291.62256	1874.0	7980.0	0.51339954	-0.051103055	3.8273625000000144E-4	-0.0015953731250000001	-4.190147656249997E-4	2.7886876953124996E-4
297.20096	1875.73364	7997.0	0.41422033	-0.009701759	-0.005834071176470586	0.002435370352941177	-3.6569455449826985E-4	2.371025575259516E-4
301.94174	1877.64725	8014.0	0.28495932	0.09776507	-0.007603588823529413	0.006321578176470589	-1.0408927335640156E-4	2.2860046020761247E-4
306.09943	1879.54971	8030.0	0.21965227	0.1611606	-0.004081690625	0.0039622206249999995	2.2011863740808827E-4	-1.4745984696691182E-4
311.31125	1881.43707	8047.0	0.22736621	0.1621945	4.5376117647058837E-4	6.081764705882378E-5	2.667912824394464E-4	-2.2949429282006914E-4
315.82016	1882.27338	8064.0	0.24939069	0.09809029	0.0012955576470588227	-0.003770835882352941	4.951743944636673E-5	-2.25391384083045E-4
322.66705	1884.16678	8080.0	0.3288064	0.08109635	0.004963481875	-0.00106212125	2.292452642463236E-4	1.692946645220588E-4
330.26852	1885.06714	8097.0	0.44595438	0.065031104	0.006891057647058822	-9.450144705882348E-4	1.1338681012110719E-4	6.888634083045008E-6
338.568	1886.9136	8113.0	0.53643686	0.07943432	0.005655155000000002	9.002009999999998E-4	-7.724391544117627E-5	1.1532596691176466E-4
347.3347	1888.8669399999999	8130.0	0.5857178	0.110221855	0.0028988788235294084	0.0018110314705882347	-1.6213389273356433E-4	5.3578262975778524E-5
354.81924	1890.7048	8147.0	0.56964827	0.12519951	-9.452664705882352E-4	8.81038529411766E-4	-2.261261937716261E-4	-5.470546712802757E-5
363.03415	1891.60684	8163.0	0.5047399	0.10165882	-0.004056773124999996	-0.001471293125000001	-1.9446916590073506E-4	-1.4702072840073544E-4
371.0	1893.5	8180.0	0.4867567	0.088143334	-0.0010578352941176489	-7.950285882352937E-4	1.7640810769896162E-4	3.9780266868512195E-5
379.80884	1894.36176	8196.0	0.4870738	0.058202088	1.9818750000000912E-5	-0.0018713278750000003	6.735337775735311E-5	-6.726870542279416E-5
389.33813	1895.26764	8213.0	0.5439282	0.046499044	0.0033443764705882338	-6.884143529411762E-4	1.9556221885813133E-4	6.958314835640141E-5
403.14313	1898.1428799999999	8229.0	0.7067504	0.108374536	0.010176387500000002	0.0038672182499999994	4.270006893382355E-4	2.847270376838235E-4
418.29614	1903.11105	8246.0	0.9039818	0.22526592	0.011601847058823526	0.006875963764705883	8.385056228373672E-5	1.769850302768167E-4
432.9274	1908.59778	8263.0	1.0463189	0.34689224	0.008372770588235294	0.0071544894117647065	-1.8994567474048425E-4	1.638386159169548E-5
445.70554	1914.35275	8279.0	1.0189774	0.4417025	-0.0017088437499999942	0.005925641249999999	-6.301008961397055E-4	-7.680301011029424E-5
457.7359	1920.02966	8296.0	0.83796364	0.44121155	-0.010647868235294119	-2.8879411764705295E-5	-5.258249697231838E-4	-3.502659212802767E-4
473.1953	1927.73178	8313.0	0.7532368	0.4517569	-0.004983931764705881	6.203147058823535E-4	3.33172733564014E-4	3.81878892733564E-5
489.08115	1934.320496	8331.0	0.87587017	0.44925666	0.006812964999999998	-1.3890222222222458E-4	6.553831535947711E-4	-4.217871822803212E-5
502.284	1939.97885	8346.0	0.9194446	0.42093417	0.002904961999999996	-0.0018881659999999986	-2.6053353333333346E-4	-1.1661758518518493E-4
509.91436999999996	1942.22858	8362.0	0.75102925	0.2823434	-0.010525959374999998	-0.008661923124999998	-8.394325859374997E-4	-4.233598203125E-4
