# Supplementary material for: Finger drawing on smartphone screens enables early Parkinson’s disease detection through hybrid 1D-CNN and BiGRU deep learning architecture
Source: PLoS One. 2025 Jul 14;20(7):e0327733. doi: 10.1371/journal.pone.0327733 (PMC12258557; doi:10.1371/journal.pone.0327733)
Supplement: S2 File — (ZIP) [file pone.0327733.s002.zip › Dataset/Wavy/patient/013_PD_WAVE_R.txt]

490.62800000000004	161.314	0.0	0.0	0.0	0.0	0.0	0.0	0.0
499.04877	164.41953	16.0	0.66811067	0.2410208	0.041756916875	0.0150638	0.0026098073046875	9.414875E-4
509.9837	171.49185	33.0	0.7942008	0.49755347	0.007417066470588237	0.015090157058823531	-0.0020199912002595156	1.550415224913561E-6
521.7929	177.33981	49.0	0.8375831	0.4716723	0.002711393749999999	-0.0016175731250000006	-2.9410454503676485E-4	-0.0010442331364889706
534.44666	183.1914	66.0	0.8815013	0.44059336	0.002583423529411766	-0.0018281729411764706	-7.527660034601956E-6	-1.2388224480968826E-5
549.9861	189.99478	82.0	0.9823592	0.45749402	0.0063036187499999966	0.0010562912500000007	2.3251220128676442E-4	1.8027901194852945E-4
566.4313	195.81042	99.0	1.0446157	0.40374073	0.003662147058823532	-0.0031619582352941183	-1.5538068771626262E-4	-2.4813232266435994E-4
579.2414	202.56653	115.0	1.0183469	0.37570047	-0.0016417999999999988	-0.001752516249999999	-3.314966911764707E-4	8.809012408088246E-5
596.9036	208.42825	132.0	0.98466986	0.38540828	-0.0019810023529411793	5.710476470588225E-4	-1.995307958477532E-5	1.366802292387542E-4
619.27405	213.50436000000002	149.0	1.156644	0.3488083	0.01011612588235294	-0.0021529399999999986	7.11595778546713E-4	-1.602345674740483E-4
639.5187	221.62151999999998	165.0	1.3532442	0.36483845	0.0122875125	0.0010018843749999978	1.357116636029412E-4	1.9717652343749978E-4
655.1899	231.5949	182.0	1.3216655	0.50619346	-0.0018575705882352984	0.008315000588235295	-8.320637110726646E-4	4.3018330666089985E-4
674.71643	238.44232	199.0	1.1902093	0.55877453	-0.007732717647058818	0.003093004117647059	-3.455968858131482E-4	-3.071762629757786E-4
696.5372	244.38428	215.0	1.1192191	0.51606894	-0.0044368875	-0.0026690993749999975	2.0598938419117612E-4	-3.60131468290441E-4
712.7855	248.46423	232.0	1.1289638	0.34647012	5.732176470588199E-4	-0.009976401176470591	2.9471206747404825E-4	-4.2984128243944665E-4
725.7055	251.77300000000002	248.0	0.99746865	0.13407367	-0.008218446875	-0.013274778125	-5.494790326286763E-4	-2.0614855928308801E-4
745.8378	257.15137	265.0	0.94490385	0.12802738	-0.0030920470588235273	-3.556641176470594E-4	3.0155293036332193E-4	7.599478827854671E-4
762.19904	261.48865	282.0	0.8990983	0.21562281	-0.0026944441176470573	0.005152672352941177	2.3388408304498238E-5	3.2401979238754326E-4
775.35565	269.90375	298.0	0.9044327	0.37644958	3.333999999999976E-4	0.010051673125	1.8924025735294093E-4	3.061875482536765E-4
784.883	279.883	315.0	0.76211804	0.57576704	-0.00837145058823529	0.011724556470588236	-5.120500346020757E-4	9.84049026816609E-5
796.84955	290.6068	332.0	0.54538685	0.71352243	-0.012748893529411769	0.00810325823529412	-2.574966435986164E-4	-2.1301754325259506E-4
810.4878	299.27875	348.0	0.55171794	0.71261936	3.95693124999999E-4	-5.644187500000036E-5	8.215366659007355E-4	-5.099812568933825E-4
825.0669	307.03345	365.0	0.77212375	0.59794354	0.012965047647058825	-0.006745636470588234	7.393737954152251E-4	-3.93482035034602E-4
836.6125	312.8062	381.0	0.8811113	0.40872124	0.006811721875000003	-0.011826393750000004	-3.845828607536764E-4	-3.175473299632356E-4
845.40344	317.70172	398.0	0.75175285	0.25831097	-0.007609320588235295	-0.008847662941176471	-8.482966154844293E-4	1.7521945934256076E-4
850.48535	322.48535	414.0	0.41338673	0.18528856	-0.021147882500000003	-0.004563900624999999	-8.461601194852943E-4	2.677351447610295E-4
857.1649	329.16492	431.0	0.19531128	0.23726639	-0.012827967647058822	0.003057519411764706	4.894067560553636E-4	4.4831882569204145E-4
866.5438	340.25256	448.0	0.25047666	0.4511083	0.0032450223529411773	0.012578935882352942	9.454699999999999E-4	5.60083321799308E-4
877.4134	352.7787	464.0	0.48497728	0.7200623	0.01465628875	0.016809625	7.132041498161764E-4	2.6441806985294124E-4
888.0826	364.6991	481.0	0.7079275	0.90505695	0.013114718823529414	0.010882038235294114	-9.068058391003445E-5	-3.4868157439446395E-4
899.88684	376.46417	498.0	0.8147702	0.90891975	0.00628486470588235	2.2722352941176795E-4	-4.0175612456747436E-4	-6.267538062283733E-4
909.04517	386.04517	514.0	0.7281674	0.75929004	-0.005412674999999999	-0.009351856875000002	-7.310962316176468E-4	-5.986925252757356E-4
915.4172	395.36194	531.0	0.5278134	0.5664864	-0.011785529411764709	-0.011341390588235297	-3.7487378892733585E-4	-1.1703139489619384E-4
919.75085	409.00354	547.0	0.29642484	0.58613145	-0.014461784999999998	0.0012278156250000033	-1.6726597426470558E-4	7.855753883272063E-4
925.9451	424.52032	564.0	0.18234007	0.8025138	-0.006710868823529413	0.012728373529411767	4.5593624567474026E-4	6.765034061418685E-4
929.40814	437.42847	580.0	0.13508397	0.94076806	-0.0029535062499999997	0.008640891249999998	2.3483516084558834E-4	-2.554676424632356E-4
930.1738	446.6953	597.0	0.07977379	0.86204755	-0.00325354	-0.004630618235294119	-1.764904411764708E-5	-7.806770285467128E-4
930.0	454.56573	613.0	-0.020776853	0.57599306	-0.0062844151875	-0.017878405625000003	-1.8942969921874998E-4	-8.279867118566178E-4
928.9341	460.1978	630.0	-0.13287956	0.2679807	-0.006594276882352942	-0.018118374117647055	-1.8227158520761317E-5	-1.411579368512069E-5
926.9294	467.2118	646.0	-0.20948672	0.20459715	-0.004787947499999999	-0.003961471875000001	1.1289558639705896E-4	8.848063901654409E-4
924.0841	473.87384	663.0	-0.22291698	0.2576937	-7.90015294117647E-4	0.0031233264705882364	2.3517248269896187E-4	4.167528438581316E-4
920.22986	481.5402	680.0	-0.26493353	0.3763858	-0.0024715617647058817	0.006981888235294116	-9.891449826989615E-5	2.2697422145328704E-4
913.7372	490.26279999999997	696.0	-0.35456255	0.4907343	-0.00560181375	0.007146781250000001	-1.956407490808824E-4	1.0305813419117819E-5
904.1313	499.05724999999995	713.0	-0.517128	0.5498035	-0.009562673529411769	0.003474658823529411	-2.3299175173010402E-4	-2.1600720155709355E-4
890.97327	508.52	729.0	-0.76275456	0.5832929	-0.015351659999999996	0.0020930875	-3.618116544117642E-4	-8.634820772058819E-5
871.7638	516.8945	746.0	-1.1068606	0.59353334	-0.02024153176470589	6.023788235294128E-4	-2.8763951557093486E-4	-8.768874567474042E-5
856.39484	522.97363	763.0	-1.2987028	0.4942527	-0.011284835294117645	-0.005840037647058825	5.268644982698967E-4	-3.789656747404846E-4
838.0325	528.7903	779.0	-1.2964076	0.36183214	1.434500000000033E-4	-0.008276284999999998	7.14267830882353E-4	-1.522654595588233E-4
816.0	536.0	796.0	-1.3224812	0.3043276	-0.0015337411764705835	-0.003382620000000003	-9.865830449826981E-5	2.8786264705882325E-4
797.07587	545.4526	812.0	-1.3137298	0.39399466	5.469624999999978E-4	0.005604191250000001	1.3004397977941135E-4	5.616757031250003E-4
780.7633	556.15784	829.0	-1.1917008	0.59465563	0.007178176470588232	0.011803586470588235	3.90071410034602E-4	3.646703070934255E-4
759.8319	568.2735	845.0	-1.1761814	0.776742	9.699625000000045E-4	0.011380398125000003	-3.880133731617642E-4	-2.6449271599264458E-5
741.87415	580.8755	862.0	-1.0705231	0.85938793	0.006215194117647058	0.004861525294117645	3.085430363321796E-4	-3.8346310769896223E-4
726.122	590.1737	879.0	-1.022043	0.7682043	0.002851770588235289	-0.005363742941176475	-1.9784844290657465E-4	-6.01486366782007E-4
707.2518	596.63574	895.0	-1.054782	0.5368479	-0.0020461875000000046	-0.014459774999999994	-3.061223805147058E-4	-5.6850200367647E-4
682.8791	604.3449	912.0	-1.2352577	0.37604555	-0.010616217647058819	-0.009458961764705884	-5.041194204152244E-4	2.941654844290653E-4
660.2632	612.26794	929.0	-1.4170922	0.33564815	-0.010696147058823524	-0.002376317647058825	-4.701730103806181E-6	4.1662612456747403E-4
640.32025	620.8666	945.0	-1.4850056	0.39910486	-0.004244587500000008	0.003966044375000002	4.0322247242646975E-4	3.963976263786767E-4
618.6207	628.7517	962.0	-1.4211444	0.5044757	0.003756541176470592	0.006198284705882351	4.7065462802768236E-4	1.3130825475778524E-4
601.0145	635.49274	978.0	-1.1835368	0.48385555	0.014850475000000002	-0.0012887593749999968	6.933708639705881E-4	-4.6794025505514673E-4
588.00775	640.5681	995.0	-0.89711607	0.3725794	0.016848278235294112	-0.0065456558823529425	1.1751783737024176E-4	-3.0922920631487914E-4
573.874	646.29724	1012.0	-0.7053955	0.2840227	0.011277680588235299	-0.005209217647058823	-3.276822145328713E-4	7.861401384083057E-5
558.179	651.18286	1028.0	-0.6661353	0.23964708	0.002453762499999998	-0.0027734762500000003	-5.514948805147063E-4	1.522338373161764E-4
540.61145	657.0207	1045.0	-0.8219743	0.26974452	-0.009167000000000003	0.001770437647058822	-6.835742647058824E-4	2.67289052768166E-4
526.211	660.63153	1061.0	-0.9945337	0.2793782	-0.010784962499999995	6.021050000000021E-4	-1.0112265624999948E-4	-7.302079044117625E-5
513.4499	663.5688	1078.0	-0.9267899	0.21629995	0.0039849294117647	-0.003710485294117649	8.688171712802762E-4	-2.5368178200692066E-4
495.86523	665.5135	1095.0	-0.8694028	0.11202041	0.0033757117647058837	-0.006134090588235294	-3.583633217993039E-5	-1.4256501730103792E-4
476.1276	668.9745	1111.0	-1.0036434	0.08185788	-0.008390037500000003	-0.0018851581250000004	-7.353593290441179E-4	2.6555827895220584E-4
461.1424	670.3572	1128.0	-1.0951127	0.07552739	-0.005380547058823528	-3.7238176470588203E-4	1.770288494809691E-4	8.898684472318343E-5
448.78622	672.36896	1144.0	-1.013184	0.10529344	0.005120543749999998	0.0018603781250000001	6.563181755514704E-4	1.3954749310661764E-4
432.5583	675.30524	1161.0	-0.8671242	0.13501509	0.008591752941176475	0.0017483323529411765	2.0418877595155746E-4	-6.590927768166095E-6
413.97308	679.45044	1178.0	-0.8899221	0.19468725	-0.0013410529411764728	0.0035101270588235294	-5.84282698961938E-4	1.0363498269896194E-4
398.75522	683.3112	1194.0	-0.9836134	0.24666305	-0.005855706249999995	0.0032484874999999993	-2.8216583180147017E-4	-1.6352472426470633E-5
387.66718	687.1331	1211.0	-0.921226	0.283083	0.0036698470588235285	0.0021423499999999986	5.603266652249131E-4	-6.506691176470592E-5
373.42078	694.2172	1227.0	-0.76969767	0.355934	0.009470520625	0.0045531875	3.6254209788602945E-4	1.5067734375000008E-4
352.53156	701.8364	1244.0	-0.8189743	0.44810015	-0.0028986252941176497	0.005421538235294118	-7.275968187716264E-4	5.1079455017301036E-5
328.5395	708.6151	1261.0	-1.2562091	0.51904726	-0.025719694117647053	0.004173359411764708	-0.0013424158131487886	-7.342228373702409E-5
309.17233	712.7395	1277.0	-1.5587099	0.4483633	-0.0189063	-0.004417747499999999	4.2583713235294076E-4	-5.369441819852942E-4
290.06674	717.38	1294.0	-1.4877131	0.28972486	0.004176282352941181	-0.009331672941176473	0.0013577989619377165	-2.8905443771626315E-4
270.44772	723.51044	1310.0	-1.2169455	0.2405379	0.016922974999999993	-0.0030741849999999984	7.966682904411757E-4	3.9109299632352965E-4
254.9696	728.1559	1327.0	-0.9752387	0.25449032	0.014218047058823529	8.207305882352937E-4	-1.5911340830449788E-4	2.2911268166089953E-4
242.95047	731.6749	1343.0	-0.7864724	0.2699324	0.011797893750000003	9.651300000000015E-4	-1.5125958180147033E-4	9.024963235294241E-6
230.2864	735.2379	1360.0	-0.6533181	0.22616895	0.007832605882352938	-0.002574320588235295	-2.3325222750865087E-4	-2.0820297577854685E-4
219.33508	739.0659	1376.0	-0.52718955	0.17023407	0.007883034375	-0.0034959300000000013	3.151780790441373E-6	-5.760058823529415E-5
209.58902	744.44653	1393.0	-0.4821383	0.21288256	0.0026500735294117637	0.0025087347058823537	-3.078212262110727E-4	3.532155709342562E-4
201.19527	751.8047	1410.0	-0.4836329	0.35697207	-8.7917647058821E-5	0.008475853529411763	-1.6105830449826967E-4	3.51006989619377E-4
194.92384	759.4348	1427.0	-0.38730356	0.5001	0.0056664317647058815	0.008419290000000001	3.3849114186851196E-4	-3.3272664359859855E-6
190.44917	767.1017	1443.0	-0.2434942	0.557585	0.008988085	0.0035928125000000005	2.076033272058824E-4	-3.0165484375000004E-4
186.50801	773.984	1460.0	-0.15085565	0.52361697	0.005449326470588234	-0.0019981194117647083	-2.0816226643598622E-4	-3.2887834775086527E-4
182.6281	780.55786	1476.0	-0.11364201	0.4463273	0.0023258525000000004	-0.0048306043749999986	-1.952171231617646E-4	-1.7703031020220564E-4
179.72765	785.40857	1493.0	-0.11352684	0.33296105	6.77470588235281E-6	-0.006668602941176471	-1.3641634083044987E-4	-1.0811756271626308E-4
177.95972	789.08057	1510.0	-0.105247706	0.23263018	4.870078823529416E-4	-0.00590181588235294	2.8249010380622868E-5	4.510512110726652E-5
174.98187	793.03625	1526.0	-0.117713615	0.17354491	-7.791193124999998E-4	-0.0036928293749999997	-7.913294967830884E-5	1.3806165670955878E-4
171.13446	795.93274	1542.0	-0.14726312	0.13575737	-0.0018468440625000002	-0.0023617212500000005	-6.673279687500003E-5	8.319425781249995E-5
168.26945	798.7306	1559.0	-0.18832695	0.12240897	-0.0024155194117647058	-7.851999999999989E-4	-3.345149113321797E-5	9.273654411764715E-5
164.27075	800.8646	1575.0	-0.2319803	0.112982556	-0.0027283343750000005	-5.891508750000005E-4	-1.955093520220592E-5	1.2253070312499901E-5
160.2296	802.7704	1592.0	-0.26730832	0.09302017	-0.0020781188235294112	-0.0011742579999999999	3.8247973615917016E-5	-3.441806617647055E-5
157.27751	804.0	1609.0	-0.23939873	0.06926522	0.0016417405882352932	-0.00139735	2.1881525951557087E-4	-1.3123058823529414E-5
154.0	805.5	1626.0	-0.20957254	0.060323358	0.0017544817647058824	-5.259918823529413E-4	6.631833910034658E-6	5.125635986159168E-5
153.36008	806.0	1642.0	-0.11372778	0.030773494	0.0059902975	-0.0018468665000000001	2.6473848345588235E-4	-8.255466360294118E-5
152.0	806.5786	1659.0	-0.03568375	0.010314154	0.004590825294117647	-0.001203490588235294	-8.232189446366785E-5	3.7845641868512125E-5
152.0	807.5	1675.0	-0.006816265	0.01932592	0.0018042178125	5.63235375E-4	-1.7416296760110292E-4	1.1042037270220587E-4
150.53625	807.0	1692.0	-0.0016427475	0.001830899	3.0432455882352947E-4	-0.0010291188823529412	-8.822901492214532E-5	-9.366789749134949E-5
151.0	808.47534	1709.0	0.015469143	0.0221032	0.0010065817941176472	0.0011924882941176471	4.13092491349481E-5	1.306827750865052E-4
151.0	810.3196	1725.0	0.03339144	0.083632275	0.0011201435625000002	0.0038455671875	7.097610523897066E-6	1.6581743083639706E-4
153.28087	813.56177	1742.0	0.09350998	0.14984322	0.003536384705882353	0.003894761470588235	1.421318319636678E-4	2.893781358131467E-6
165.66806	831.5021	1759.0	0.4253088	0.6152334	0.019517577647058824	0.027375892941176472	9.400701730103806E-4	0.001381243027681661
187.85806	857.70325	1775.0	1.1350552	1.4855211	0.04435915	0.05439298124999999	0.0015525982720588235	0.00168856801930147
221.07596	872.9226	1791.0	1.9971858	1.7132546	0.0538831625	0.014233343750000002	5.952507812499999E-4	-0.0025099773437499994
245.68307	883.31055	1808.0	2.3348808	1.2896041	0.019864411764705887	-0.02492061764705882	-0.0020011029844290654	-0.0023031741998269894
278.61203	902.7844	1825.0	2.4061751	1.0140295	0.004193782352941172	-0.0162102705882353	-9.218017301038067E-4	5.123733564013834E-4
304.95245	920.14294	1841.0	2.0998414	0.78316194	-0.01914585625000001	-0.014429222499999998	-0.001458727412683824	1.1131550551470634E-4
325.4967	931.0897	1858.0	1.5718455	0.8659702	-0.031058582352941167	0.0048710741176470635	-7.007485942906564E-4	0.0011353115657439447
354.16852	939.9783	1874.0	1.3448626	0.7380177	-0.014186431250000006	-0.007997031250000002	0.0010545094439338226	-8.042565854779416E-4
376.51965	946.8976	1891.0	1.369136	0.37539956	0.0014278470588235295	-0.02133047882352941	9.184869593425608E-4	-7.843204455017299E-4
400.0103	958.00415	1907.0	1.2820585	0.2422019	-0.005442343749999995	-0.008324853750000001	-4.293869255514703E-4	8.128515670955881E-4
427.67014	973.31006	1924.0	1.5125674	0.53864956	0.01355934705882353	0.017438097647058823	0.0011177465181660897	0.0015154677292387542
446.5	989.0	1941.0	1.456442	0.95787317	-0.003301494117647058	0.02466021235294118	-9.91814186851211E-4	4.248302768166093E-4
466.09143	1000.7771	1957.0	1.1767085	1.046751	-0.017483343750000005	0.005554864374999996	-8.863656020220592E-4	-0.001194084248621324
494.95129999999995	1009.7003	1974.0	1.3430256	0.8369095	0.009783358823529417	-0.012343617647058824	0.0016039236807958485	-0.001052851883650519
511.86425999999994	1015.0741	1991.0	1.258805	0.41939533	-0.004954152941176476	-0.024559657058823528	-8.669124567474056E-4	-7.185905536332179E-4
528.8926	1025.7355	2007.0	1.1175227	0.27454308	-0.008830143749999991	-0.009053265625000001	-2.422494255514697E-4	9.691494646139704E-4
555.3346	1038.7955	2024.0	1.2584568	0.48974398	0.008290241176470585	0.012658876470588236	0.001007081466262975	0.0012771848291522492
576.68	1056.512	2040.0	1.2760872	0.96005726	0.0011019000000000029	0.02939458	-4.492713235294114E-4	0.0010459814705882351
596.1861	1068.647	2057.0	1.2950532	1.0805976	0.0011156470588235185	0.007090608235294112	8.086505190303326E-7	-0.0013119983391003463
625.4738	1078.4606	2073.0	1.5526464	0.901647	0.016099575000000005	-0.011184412499999997	9.364954963235304E-4	-0.0011421887959558819
643.754	1084.918	2090.0	1.4446403	0.5465449	-0.006353299999999993	-0.02088835882352941	-0.0013207573529411764	-5.708203719723184E-4
663.61285	1095.7888	2106.0	1.2732323	0.3335763	-0.010713	-0.0133105375	-2.7248125000000045E-4	4.7361383272058813E-4
686.80206	1108.3011	2123.0	1.2725744	0.45655265	-3.8699999999999355E-5	0.007233902941176471	6.279E-4	0.0012084964965397924
706.3984	1122.3983	2140.0	1.1988587	0.7717867	-0.0043362176470588334	0.01854317941176471	-2.527951557093432E-4	6.652515570934258E-4
721.27045	1132.9191	2156.0	1.0371076	0.89431065	-0.010109443750000002	0.007657746874999996	-3.6082663143382305E-4	-6.803395335477946E-4
741.83307	1141.9443	2173.0	1.0385716	0.75726324	8.611764705883128E-5	-0.008061612352941176	5.997389057093432E-4	-9.246681898788925E-4
763.7443	1148.3489	2189.0	1.0938345	0.48146984	0.0034539312500000002	-0.0172370875	2.1048835018382307E-4	-5.734671966911766E-4
778.00854	1153.8052	2206.0	1.1007986	0.24554192	4.0965294117647225E-4	-0.01387811294117647	-1.7907519463667811E-4	1.9758673875432537E-4
789.9071	1160.2327	2222.0	0.9332475	0.17628525	-0.010471943750000004	-0.0043285418749999995	-6.800997931985297E-4	5.968481916360294E-4
805.0	1169.5	2239.0	0.72610784	0.33185458	-0.012184685882352945	0.00915113705882353	-1.0074953719723181E-4	7.929222902249135E-4
820.40674	1180.555	2257.0	0.6522386	0.55904293	-0.004103846666666664	0.012621575000000003	4.4893551198257116E-4	1.9280210784313742E-4
834.4711	1192.1182	2272.0	0.7988455	0.76642066	0.009773793333333333	0.013825181999999995	9.251759999999998E-4	8.024046666666613E-5
844.70917	1202.7092	2289.0	0.8249702	0.81329244	0.0015367470588235294	0.0027571635294117666	-4.845321337946943E-4	-6.510599100346017E-4
855.27716	1211.0217	2305.0	0.6450299	0.6823924	-0.011246268749999996	-0.0081812525	-7.989384880514703E-4	-6.836510018382354E-4
873.04	1218.816	2323.0	0.69013506	0.49750373	0.002505842222222221	-0.01027159277777778	7.640061651234565E-4	-1.1613001543209886E-4
895.9694	1228.8951	2339.0	1.1009792	0.45250642	0.02567775875	-0.0028123318749999973	0.0014482447829861113	4.6620380642361137E-4
911.59296	1241.5929	2355.0	1.3238406	0.5890362	0.0139288375	0.00853311125	-7.343075781250001E-4	7.090901953124998E-4
923.313	1258.4174	2372.0	1.1347419	0.896067	-0.011123452941176467	0.018060635294117642	-0.0014736641435986158	5.604425908304495E-4
934.7756	1270.7307	2389.0	0.78017074	1.0394332	-0.020857127058823536	0.008433305882352941	-5.725690657439452E-4	-5.663134948096883E-4
945.645	1279.7161	2405.0	0.4326027	0.88176197	-0.021723002499999998	-0.009854451874999996	-5.4117215073528875E-5	-0.0011429848598345587
954.46533	1285.599	2421.0	0.38430268	0.50425	-0.00301875125	-0.023594498125000002	0.0011690157031249999	-8.587528906250004E-4
960.4428	1288.8142	2439.0	0.38491184	0.13245797	3.384222222222208E-5	-0.020655112777777776	1.695885262345679E-4	1.6329918595679033E-4
964.5051	1290.7526	2455.0	0.23394424	-0.07256836	-0.009435475	-0.012814145625	-5.918323263888889E-4	4.90060447048611E-4
966.7185	1292.0	2471.0	0.06759981	-0.10506816	-0.010396526875	-0.0020312374999999997	-6.006574218749992E-5	6.739317578125E-4
968.5	1293.5	2488.0	-0.025960816	-0.07282038	-0.005503566235294117	0.001896928235294117	2.87821214100346E-4	2.310685726643598E-4
968.0	1294.0	2521.0	-0.08140506	-0.011562522	-0.0016801286060606061	0.0018562987272727274	1.1586174634040943E-4	-1.231197212769383E-6
967.0	1295.0	2571.0	-0.06274841	-0.015989227	3.7313299999999994E-4	-8.853410000000002E-5	4.106523212121212E-5	-3.889665654545455E-5
962.4685	1296.0	2588.0	-0.21943216	0.030581055	-0.009216691176470587	0.0027394283529411766	-5.641073044982698E-4	1.6635073252595158E-4
955.20715	1297.1982	2604.0	-0.40468794	0.052243058	-0.011578486250000002	0.0013538751875000002	-1.4761219209558844E-4	-8.659707284007353E-5
943.02795	1298.0	2621.0	-0.76499164	0.08108808	-0.021194335294117645	0.0016967660000000004	-5.656381790657437E-4	2.017004779411766E-5
930.2624	1300.1053	2640.0	-0.92124254	0.10913687	-0.008223731578947372	0.0014762521052631573	6.826633534300143E-4	-1.1605994459833847E-5
920.72943	1304.1083	2656.0	-0.8520956	0.20040843	0.004321683750000006	0.0057044725	7.840884580592112E-4	2.6426377467105266E-4
904.9923	1310.0034	2670.0	-0.8939849	0.32944033	-0.0029920928571428584	0.009216564285714286	-5.224126147959189E-4	2.508636989795918E-4
883.16425	1317.6119	2687.0	-1.096302	0.46927112	-0.011901005882352949	0.008225340588235293	-5.240537073652994E-4	-5.830727632229367E-5
863.4276	1326.3655	2704.0	-1.3668686	0.6196356	-0.015915682352941177	0.008844969411764703	-2.3615743944636636E-4	3.644875432525942E-5
848.4629	1333.4514	2720.0	-1.3641167	0.6239686	1.7199375000000183E-4	2.7081250000000195E-4	0.0010054797564338237	-5.358848069852938E-4
831.41205	1340.2764	2737.0	-1.1408631	0.527429	0.013132564705882355	-0.005678799999999997	7.62386526816609E-4	-3.4997720588235285E-4
810.27277	1347.2424	2753.0	-1.0465473	0.431402	0.005894737499999997	-0.006001687500000002	-4.523642003676474E-4	-2.018046875000031E-5
794.26587	1352.3527	2770.0	-1.032332	0.3373294	8.361941176470613E-4	-0.005533682352941177	-2.975613754325256E-4	2.752971453287205E-5
778.89594	1356.276	2787.0	-1.0394763	0.24631228	-4.202529411764701E-4	-0.005353948235294118	-7.390865051903126E-5	1.0572595155709337E-5
759.0596	1359.1881	2803.0	-1.0474144	0.16210696	-4.961312500000037E-4	-0.0052628325	-4.742394301470848E-6	5.6947334558823904E-6
738.74756	1362.0505	2820.0	-1.0980533	0.09079336	-0.002978758823529401	-0.004194917647058823	-1.4603691608996454E-4	6.281852076124572E-5
722.38226	1365.9044	2836.0	-1.1485834	0.11025137	-0.0031581312500000014	0.0012161256249999999	-1.1210776654412517E-5	3.381902045036764E-4
706.15454	1369.8545	2853.0	-1.1036308	0.18959899	0.0026442705882352945	0.004667507058823529	3.4131775519031154E-4	2.03022437283737E-4
685.4496	1375.9683	2870.0	-1.0715622	0.30413264	0.0018863882352941114	0.0067372735294117655	-4.458131487889312E-5	1.2175096885813156E-4
663.9846	1385.5077	2886.0	-1.1727614	0.4830472	-0.006324949999999996	0.01118216	-5.132086397058817E-4	2.7780540441176466E-4
649.1005	1395.1871	2903.0	-1.1718148	0.6445456	5.5682352941177626E-5	0.009499905882352944	3.7533131487889256E-4	-9.895612456747391E-5
630.582	1405.709	2919.0	-1.1274484	0.7480787	0.002772899999999995	0.006470818749999996	1.6982610294117607E-4	-1.8931794577205924E-4
606.9045	1416.4564	2936.0	-1.176146	0.76557624	-0.002864564705882347	0.0010292670588235315	-3.3161557093425544E-4	-3.2009127595155674E-4
589.4683	1422.1329	2953.0	-1.1922952	0.58089	-9.499529411764756E-4	-0.010863896470588235	1.1262422145328655E-4	-6.995978546712804E-4
571.2329	1427.9302	2969.0	-1.2124584	0.3685433	-0.001260200000000003	-0.01327166875	-1.939044117647046E-5	-1.5048576746323533E-4
548.8323	1431.8486	2985.0	-1.2332404	0.18381757	-0.001298874999999991	-0.011545358125	-2.4171874999992515E-6	1.0789441406249998E-4
528.1599	1438.4845	3002.0	-1.2305746	0.14976344	1.5681176470587886E-4	-0.00200318411764706	8.562863321799235E-5	5.613043533737024E-4
511.54456000000005	1446.9703	3019.0	-1.1842252	0.31439978	0.002726435294117646	0.009684490588235296	1.5115432525951574E-4	6.875102768166092E-4
491.48299999999995	1460.1942	3035.0	-1.1538404	0.63861054	0.0018990499999999993	0.020263172499999996	-5.171158088235293E-5	6.611676194852937E-4
469.8216	1475.2045	3052.0	-1.1422635	0.9548459	6.809941176470523E-4	0.018602080000000003	-7.165034602076158E-5	-9.771132352941131E-5
453.46246	1486.4609	3069.0	-1.1214713	1.0476909	0.0012230705882352963	0.005461470588235298	3.188685121107318E-5	-7.729770242214533E-4
434.18515	1493.4781	3085.0	-1.1290421	0.79596454	-4.7317499999999235E-4	-0.015732897500000002	-1.0601534926470554E-4	-0.0013246480055147062
411.392	1499.7557	3102.0	-1.202178	0.43988758	-0.0043021117647058845	-0.020945703529411767	-2.2523157439446426E-4	-3.0663564878892735E-4
392.22522	1504.9437	3119.0	-1.2377906	0.16664897	-0.002094858823529418	-0.016072859411764704	1.2983840830449803E-4	2.866378892733567E-4
376.36703	1510.3624	3135.0	-1.1684107	0.11995601	0.00433624375000001	-0.0029183100000000003	4.0194391084558926E-4	8.22159338235294E-4
353.0856	1518.6382	3152.0	-1.1974449	0.29100296	-0.0017078941176470659	0.010061585294117645	-3.5553752162629853E-4	7.635232525951556E-4
331.0463	1528.6473	3169.0	-1.2269317	0.5111757	-0.0017345176470588192	0.012951337647058825	-1.5660899653972526E-6	1.699854325259518E-4
316.1204	1538.1748	3185.0	-1.1727308	0.64976984	0.003387556249999993	0.008662133750000002	3.2012961856617576E-4	-2.6807524356617645E-4
296.3346	1548.3326	3202.0	-1.1638077	0.7086126	5.248882352941219E-4	0.0034613388235294113	-1.6839223615916886E-4	-3.0592911332179946E-4
277.02496	1555.79	3218.0	-1.0867238	0.60283005	0.004817743750000006	-0.006611409375000002	2.6830346966911773E-4	-6.295467624080883E-4
260.06873	1562.3492	3235.0	-1.0186086	0.44953623	0.004006776470588225	-0.009017283529411765	-4.7703957612457715E-5	-1.415220090830449E-4
248.71854000000002	1566.1125	3251.0	-0.89522207	0.26878056	0.007711658125000007	-0.011297229374999999	2.3155510340073637E-4	-1.4249661534926458E-4
236.98590000000002	1570.0048	3268.0	-0.6823064	0.14755863	0.012524451176470589	-0.0071307017647058825	2.831054736159166E-4	2.4508985942906566E-4
221.79263	1573.8019	3285.0	-0.5679588	0.09984913	0.006726329411764705	-0.0028064411764705884	-3.410659861591696E-4	2.5436826989619376E-4
206.91104	1577.7722	3301.0	-0.7111658	0.1421336	-0.008950437499999998	0.0026427793750000003	-9.79797931985294E-4	3.405762844669118E-4
195.21452	1581.5952	3317.0	-0.84534776	0.20132203	-0.008386372500000003	0.003699276875000001	3.525406249999972E-5	6.603109375000004E-5
186.90544	1585.5472	3334.0	-0.7256638	0.23605935	0.007040232941176472	0.0020433717647058815	9.074473788927338E-4	-9.740618295847761E-5
180.78752	1589.475	3351.0	-0.40465096	0.2361239	0.018883108235294117	3.797058823529209E-6	6.966397231833909E-4	-1.199749826989619E-4
176.61186	1594.0822	3367.0	-0.1477452	0.2476892	0.01605661	7.2283125E-4	-1.7665613970588236E-4	4.493963694852943E-5
171.74591	1598.8811	3384.0	-0.0673759	0.27843702	0.004727605882352941	0.001808695294117646	-6.664120069204152E-4	6.387435553633211E-5
166.5	1603.0	3401.0	-0.1418269	0.29942623	-0.0043794705882352946	0.001234659411764708	-5.357103806228374E-4	-3.3766816608996354E-5
163.0	1608.0	3417.0	-0.20164217	0.30763212	-0.0037384543750000002	5.128681249999996E-4	4.0063513327205896E-5	-4.5111955422794274E-5
158.0989	1611.9011	3434.0	-0.2534752	0.27045175	-0.0030490017647058824	-0.002187080588235295	4.055603589965399E-5	-1.5882051254325263E-4
154.25821	1615.7418	3450.0	-0.2489111	0.22590661	2.8525625000000096E-4	-0.002784071249999999	2.083911259191177E-4	-3.731191636029398E-5
151.26512	1617.3674	3467.0	-0.18951486	0.15112735	0.003493896470588235	-0.004398780000000001	1.8874354238754317E-4	-9.498286764705892E-5
149.72333	1619.2767	3484.0	-0.1239765	0.086420335	0.003855197647058824	-0.0038062949999999995	2.1253010380622886E-5	3.485205882352947E-5
146.60286	1621.1986	3500.0	-0.09729051	0.062995486	0.0016678743750000004	-0.0014640530624999998	-1.3670770450367647E-4	1.4639012109374998E-4
145.92584	1622.0741	3517.0	-0.06604847	0.03851955	0.0018377670588235293	-0.0014397609411764707	9.993687283736993E-6	1.428948313148771E-6
143.9198	1624.0802	3533.0	-0.071089186	0.06210995	-3.1504475000000004E-4	0.0014743999999999998	-1.3455073805147057E-4	1.8213505882352943E-4
142.94724	1625.0	3550.0	-0.05777798	0.073999785	7.830121176470588E-4	6.994020588235295E-4	6.459158044982699E-5	-4.5588114186851195E-5
141.00429	1626.9957	3566.0	-0.0708666	0.079375304	-8.180387500000001E-4	3.359699374999997E-4	-1.0006567922794118E-4	-2.2714507582720612E-5
140.09106	1628.0	3583.0	-0.06714101	0.0886324	2.1915235294117652E-4	5.445350588235298E-4	6.101124134948098E-5	1.2268536548442945E-5
139.17195	1629.828	3600.0	-0.06819018	0.08675049	-6.17158823529413E-5	-1.1070058823529415E-4	-1.652166089965399E-5	-3.854327335640141E-5
138.21829	1631.7817	3616.0	-0.045155	0.099647425	0.0014396987500000001	8.060584374999999E-4	9.383841452205884E-5	5.729743910845588E-5
136.27824	1633.7218	3633.0	-0.06883196	0.124611035	-0.0013927623529411764	0.0014684476470588233	-1.666153589965398E-4	3.8964071150519024E-5
135.27983	1635.7202	3649.0	-0.080623955	0.12795322	-7.369996875E-4	2.088865625000007E-4	4.0985166590073525E-5	-7.872256778492641E-5
134.34023	1638.6598	3666.0	-0.08387212	0.16296497	-1.9106852941176456E-4	0.002059514705882352	3.211359753460208E-5	1.0886047902249124E-4
133.42383	1642.1523	3682.0	-0.06124751	0.18900666	0.0014140381249999998	0.0016276056250000004	1.0031916590073527E-4	-2.6994317555146966E-5
133.0	1649.0	3699.0	-0.035451632	0.30886874	0.0015174045882352942	0.007050710588235293	6.080380190311438E-6	3.190061743079584E-4
134.0	1662.3835	3716.0	0.029848406	0.607727	0.0038411787058823532	0.017579897647058827	1.3669259515570935E-4	6.193639446366785E-4
140.31467	1688.2587	3732.0	0.20466787	1.2362833	0.0109262165	0.03928476875	4.4281486213235295E-4	0.0013565544439338231
152.07329	1703.4188	3749.0	0.55820125	1.551423	0.02079608117647059	0.018537629411764706	5.805802750865053E-4	-0.0012204199610726643
162.51653	1720.2748	3766.0	0.8297457	1.4625537	0.015973202941176472	-0.005227605882352944	-2.836987197231833E-4	-0.0013979550173010382
176.53873	1753.9568	3783.0	1.00128	1.5960251	0.010090252941176466	0.00785125882352942	-3.460558823529416E-4	7.693449826989626E-4
189.33704	1773.719	3799.0	1.0007201	1.593047	-3.49937500000036E-5	-1.8613124999999897E-4	-6.328279181985293E-4	-5.023368795955887E-4
211.48004	1790.1101	3815.0	1.1414107	1.3858247	0.008793162500000007	-0.012951393750000012	5.517597656250007E-4	-7.978289062500008E-4
233.4823	1812.5789	3832.0	1.4057491	1.292254	0.015549317647058821	-0.005504158823529406	3.974208910034597E-4	4.3807264273356506E-4
247.89935000000003	1828.8994	3849.0	1.412005	0.9887954	3.679941176470577E-4	-0.017850505882352943	-8.930190311418685E-4	-7.26255709342561E-4
266.28687	1837.7407	3865.0	1.1939776	0.67155	-0.013626712499999999	-0.0198278375	-8.74669163602941E-4	-1.2358322610294108E-4
289.62024	1845.54	3882.0	1.1468254	0.4855439	-0.0027736588235294105	-0.010941535294117647	6.384149221453288E-4	5.227236591695502E-4
305.96854	1852.3123	3898.0	1.1451374	0.14939237	-1.0549999999999449E-4	-0.021009470625	1.667599264705885E-4	-6.292459581801469E-4
320.23947	1862.6797	3915.0	1.0722008	0.15500937	-0.004290388235294118	3.30411764705883E-4	-2.46169896193772E-4	0.0012552871993944637
338.9063	1874.3125	3932.0	0.98738897	0.46855554	-0.00498893117647059	0.018443892352941173	-4.109076124567481E-5	0.0010654988581314875
359.23203	1886.1548	3948.0	0.9800763	0.75007546	-4.570418750000013E-4	0.017594995000000002	2.832430813419118E-4	-5.305608455882316E-5
372.77338	1895.5156	3964.0	1.007546	0.7848775	0.0017168562500000026	0.0021751274999999987	1.3586863281250024E-4	-9.637417187500002E-4
382.5	1901.5	3981.0	0.8961142	0.59814227	-0.006554811764705887	-0.01098442529411765	-4.865687067474052E-4	-7.740913408304499E-4
408.52963	1908.5059	3997.0	0.9235421	0.3508222	0.0017142437500000038	-0.015457504375	5.168159696691181E-4	-2.795674425551469E-4
437.273	1914.2546	4015.0	1.3463197	0.23687811	0.02348764444444444	-0.0063302272222222206	0.00120963337191358	5.070709529320989E-4
454.04187	1922.6167	4031.0	1.5768149	0.3008657	0.01440595	0.003999224375000001	-5.676059027777776E-4	6.455907248263888E-4
485.92755	1935.9163	4048.0	1.8458188	0.580647	0.015823758823529408	0.016457723529411765	8.340051903114161E-5	7.328528914359861E-4
510.86474999999996	1950.0054	4064.0	1.8234668	0.864377	-0.0013969999999999955	0.017733124999999995	-0.0010762974264705877	7.97125919117644E-5
527.7551	1957.78	4081.0	1.3737444	0.8436206	-0.02645425882352941	-0.0012209647058823469	-0.001473956401384083	-0.0011149464532871965
555.0117	1965.5747	4097.0	1.356212	0.6432524	-0.0010957750000000072	-0.012523012500000007	0.0015849052389705876	-7.063779871323537E-4
577.0594	1970.2354	4114.0	1.3187596	0.32453457	-0.0022030823529411796	-0.01874810764705882	-6.513572664359838E-5	-3.6618206747404783E-4
587.04456	1973.009	4130.0	0.913852	0.07774344	-0.025306724999999995	-0.015424445625000002	-0.001443977665441176	2.0772887637867613E-4
603.0325	1976.0037	4147.0	0.7912577	0.021127636	-0.007211429411764708	-0.0033303414117647053	0.0010644291522491345	7.114178948961938E-4
621.1216	1977.9023	4164.0	0.6961902	0.013923996	-0.005592205882352939	-4.2374352941176483E-4	9.524844290657465E-5	1.709763460207612E-4
636.3097	1979.0	4180.0	0.7702635	0.0015120818	0.0046295812500000005	-7.757446374999999E-4	6.388616957720588E-4	-2.2000069255514693E-5
644.2603	1980.8152	4197.0	0.81435627	0.031001832	0.0025936923529411766	0.0017346911882352941	-1.1975817041522494E-4	1.4767269563148788E-4
647.76465	1981.0	4213.0	0.4389639	0.022133738	-0.023462023125	-5.54255875E-4	-0.0016284822173713235	-1.4305919145220588E-4
649.7408	1982.0	4230.0	-0.05554489	0.010248677	-0.02908875235294118	-6.991212352941177E-4	-3.309840722318341E-4	-8.52149178200692E-6
651.68646	1982.0	4246.0	-0.25260818	0.0024836755	-0.012316455625	-4.8531259374999996E-4	0.0010482685454963237	1.3363040096507356E-5
654.22437	1983.612	4263.0	-0.15299602	0.020179335	0.005859538823529412	0.0010409211470588234	0.0010691761440311419	8.97784553416955E-5
656.0	1984.5	4280.0	-0.0051775035	0.050247207	0.008695206852941176	0.0017686983529411767	1.6680400173010377E-4	4.281042387543254E-5
