# Supplementary material for: Finger drawing on smartphone screens enables early Parkinson’s disease detection through hybrid 1D-CNN and BiGRU deep learning architecture
Source: PLoS One. 2025 Jul 14;20(7):e0327733. doi: 10.1371/journal.pone.0327733 (PMC12258557; doi:10.1371/journal.pone.0327733)
Supplement: S2 File — (ZIP) [file pone.0327733.s002.zip › Dataset/Wavy/patient/014_PD_WAVE_R.txt]

550.0	143.0	0.0	0.0	0.0	0.0	0.0	0.0	0.0
558.45306	147.3019999999999	120.0	0.37813795	0.24957483	0.0031511495833333333	0.00207979025	2.625957986111111E-5	1.7331585416666668E-5
563.0512	149.02559999999994	137.0	0.20163958	0.03849086	-0.010382257058823528	-0.01241670411764706	-7.96082743656286E-4	-8.527349628027681E-4
564.81226	149.0	219.0	0.11799579	5.0162944E-5	-0.0010200462195121952	-4.687889884878049E-4	1.1417330291843089E-4	1.4570628206291773E-4
568.4603	150.73019999999997	236.0	0.28578612	0.17256543	0.009870019411764705	0.010147956885647057	6.405920959574647E-4	6.245144631844037E-4
573.451	151.7256	253.0	0.36115655	0.07238052	0.004433554705882355	-0.005893229999999999	-3.197920415224911E-4	-9.435992285674738E-4
578.309	154.6545000000001	269.0	0.3520905	0.16924725	-5.66628125000003E-4	0.006054170624999999	-3.125114269301474E-4	7.467125390624999E-4
583.7841	157.5947000000001	286.0	0.3542163	0.2122242	1.2504705882353007E-4	0.002528055882352942	4.068677551903136E-5	-2.074185142733563E-4
588.08344	160.5417	302.0	0.3362904	0.2250788	-0.0011203687499999997	8.034124999999996E-4	-7.783848805147061E-5	-1.077902113970589E-4
592.0	164.0	319.0	0.27963686	0.2283743	-0.0033325611764705885	1.93852941176471E-4	-1.3012896626297583E-4	-3.5856444636678154E-5
596.92194	165.46090000000004	336.0	0.2526667	0.1820783	-0.001586479999999998	-0.002723294117647059	1.0271065743944651E-4	-1.715968858131488E-4
601.75183	168.37599999999998	352.0	0.26295334	0.14517255	6.429149999999974E-4	-0.002306609374999999	1.393371874999997E-4	2.6042796415441237E-5
607.86414	171.2881	369.0	0.3130504	0.15259653	0.0029468858823529427	4.3670470588235273E-4	1.3552769896193795E-4	1.6137141652249127E-4
611.4953	173.24759999999992	385.0	0.31436715	0.1367669	8.22968749999986E-5	-9.893518750000007E-4	-1.79036812959559E-4	-8.912853630514709E-5
615.2554	174.0	402.0	0.25520104	0.08988402	-0.0034803594117647054	-0.0027578164705882352	-2.09568016868512E-4	-1.0402732915224909E-4
618.151	176.07539999999995	419.0	0.17733774	0.06780307	-0.004580194117647059	-0.001298879411764706	-6.46961591695502E-5	8.581982698961936E-5
621.0358	177.03590000000008	435.0	0.13714798	0.03837182	-0.0025118599999999994	-0.0018394531249999995	1.2927088235294121E-4	-3.378585707720584E-5
623.9658	178.0	451.0	0.12139611	0.0482187	-9.84491875E-4	6.154300000000001E-4	9.546050781249996E-5	1.5343019531249998E-4
626.95355	180.95360000000005	468.0	0.15898632	0.1021193	0.0022111888235294107	0.0031706235294117644	1.8798121756055357E-4	1.5030550173010377E-4
631.653	182.88429999999994	485.0	0.20407279	0.14352766	0.002652145294117648	0.0024357858823529414	2.593861591695514E-5	-4.3225743944636655E-5
636.6585	184.8293000000001	501.0	0.2942995	0.14707048	0.005639169374999999	2.2142625000000013E-4	1.8668900505514695E-4	-1.3839747702205883E-4
643.046	186.76150000000007	518.0	0.37710667	0.13987063	0.004871009999999999	-4.2352058823529455E-4	-4.5185845588235285E-5	-3.7938049307958515E-5
649.9525	188.0	534.0	0.44667774	0.10857912	0.004348191875000001	-0.0019557193749999997	-3.267613281249991E-5	-9.576242417279407E-5
655.0156	188.67190000000005	551.0	0.44402564	0.041934054	-1.5600588235294063E-4	-0.003920298	-2.649528092560554E-4	-1.1556344852941179E-4
659.2479	189.62400000000002	568.0	0.3483336	0.025885373	-0.0056289435294117635	-9.440400588235293E-4	-3.21937508650519E-4	1.7507399653979237E-4
664.5	191.5	584.0	0.2787026	0.04547092	-0.0043519375	0.0012240966875	7.981287683823523E-5	1.3550854664522058E-4
669.2211	194.40699999999993	601.0	0.23117544	0.12737998	-0.0027957152941176476	0.00481818	9.15424826989619E-5	2.114166654411765E-4
673.88715	197.59159999999997	617.0	0.2525297	0.201325	0.0013346412500000009	0.00462156375	2.5814728400735303E-4	-1.2288515625000001E-5
678.6619	199.3309999999999	634.0	0.29899257	0.19901176	0.0027331099999999995	-1.3607294117647025E-4	8.226286764705874E-5	-2.7986098183391E-4
681.2125	200.0	651.0	0.24307449	0.12311373	-0.003289298823529412	-0.00446459	-3.542593425605536E-4	-2.546186505190312E-4
686.2829	201.0	667.0	0.22165065	0.042534824	-0.00133899	-0.005036181625	1.2189430147058826E-4	-3.572447656250002E-5
692.1527	203.05079999999998	684.0	0.2726253	0.041395236	0.002998508823529412	-6.703458823529394E-5	2.5514698961937715E-4	2.9230276686851214E-4
697.05347	205.01780000000008	700.0	0.3141572	0.07573932	0.0025957437500000007	0.00214650525	-2.517281709558822E-5	1.3834623988970586E-4
702.884	206.9613999999999	717.0	0.37172595	0.12956195	0.0033863970588235296	0.00316603705882353	4.6509018166089934E-5	5.997245934256059E-5
708.7733	209.84889999999996	734.0	0.38790223	0.16518727	9.515458823529404E-4	0.0020956070588235287	-1.432265397923876E-4	-6.296647058823536E-5
714.5655	211.85519999999997	751.0	0.36603668	0.16857466	-0.0012862088235294125	1.9925823529411707E-4	-1.3163262975778546E-4	-1.1154993079584775E-4
719.3714	214.79050000000007	767.0	0.3375355	0.17182828	-0.001781323750000001	2.033512500000008E-4	-3.094468290441178E-5	2.558134191177323E-7
726.28876	217.5259000000001	783.0	0.35533476	0.17438155	0.0011124537500000024	1.5957937499999977E-4	1.808610937500002E-4	-2.7357421875000634E-6
732.2104	220.47360000000003	800.0	0.36697283	0.17847562	6.845923529411765E-4	2.4082764705882383E-4	-2.5168317474048583E-5	4.779310121107298E-6
739.748	224.37400000000002	817.0	0.41399166	0.20507559	0.002765813529411762	0.0015647041176470589	1.2242477508650503E-4	7.78750865051903E-5
745.872	228.24800000000005	833.0	0.44095492	0.25014132	0.0016852037499999993	0.002816608125	-6.753811121323517E-5	7.824400045955881E-5
752.95654	232.1826000000001	850.0	0.42558128	0.26464605	-9.043317647058804E-4	8.532194117647071E-4	-1.523256185121106E-4	-1.154934537197231E-4
761.0	236.0	866.0	0.451527	0.26483992	0.0016216075000000003	1.2116874999999055E-5	1.5787120404411756E-4	-5.256890854779425E-5
767.81866	237.45460000000003	883.0	0.45859444	0.1836758	4.157317647058812E-4	-0.00477436	-7.0933866782007E-5	-2.815574632352941E-4
772.12714	239.37570000000005	899.0	0.36929482	0.09949276	-0.005581226249999998	-0.00526144	-3.7480987591911744E-4	-3.04425E-5
775.539	241.2695000000001	916.0	0.2565462	0.060807023	-0.006632271764705884	-0.002275631588235294	-6.182620674740506E-5	1.7563578892733565E-4
784.33203	243.26639999999998	933.0	0.27280346	0.0663929	9.563094117647056E-4	3.2858100000000015E-4	4.4638712802768174E-4	1.531889757785467E-4
791.994	246.24849999999992	949.0	0.41291267	0.13197182	0.008756825624999999	0.004098682499999999	4.8753226332720585E-4	2.3563134374999994E-4
797.3645	249.24289999999996	966.0	0.4726868	0.18135504	0.0035161252941176492	0.0029048952941176476	-3.0827649005190293E-4	-7.022277681660892E-5
801.24805	251.12400000000002	983.0	0.38454664	0.1710784	-0.005184715294117648	-6.045082352941179E-4	-5.118141522491351E-4	-2.0643550173010387E-4
806.241	253.12059999999997	999.0	0.25692013	0.14058681	-0.007976656874999998	-0.001905724374999999	-1.7449634880514688E-4	-8.132600873161757E-5
812.0395	256.0132000000001	1016.0	0.21746081	0.13754557	-0.0023211364705882365	-1.7889647058823532E-4	3.326776708477507E-4	1.015781120242214E-4
819.0528	260.02639999999997	1032.0	0.3370432	0.18576267	0.007473899374999999	0.003013568749999999	6.121897403492647E-4	1.9952907628676466E-4
825.60425	263.8019999999999	1049.0	0.43214166	0.23974873	0.005594027058823529	0.003175650588235294	-1.1058072448096882E-4	9.53422577854677E-6
833.3256	267.66280000000006	1065.0	0.4928364	0.28101838	0.0037934212500000015	0.002579353125000001	-1.1253786305147047E-4	-3.726859145220581E-5
840.3875	269.7959000000001	1082.0	0.49791628	0.22868776	2.9881647058823416E-4	-0.0030782717647058837	-2.0556498702422162E-4	-3.328014641003462E-4
844.5569	271.77829999999994	1099.0	0.39615566	0.1380354	-0.00598591882352941	-0.005332491764705882	-3.69690311418685E-4	-1.3260117647058813E-4
848.4634	273.73170000000005	1115.0	0.25708616	0.07512085	-0.00869184375	-0.003932159375	-1.691203079044119E-4	8.752077435661762E-5
850.6646	274.66460000000006	1132.0	0.122845	0.037423756	-0.007896538823529413	-0.0022174761176470587	4.6782642733564E-5	1.0086372102076126E-4
852.5	276.5	1148.0	0.027123047	0.04773963	-0.0059826220625	6.447421249999997E-4	1.1961979756433831E-4	1.7888864016544115E-4
854.52905	277.0	1165.0	0.024863642	0.052671798	-1.3290617647058838E-4	2.9012752941176475E-4	3.4410093447231833E-4	-2.0859682093425586E-5
857.01166	278.0	1182.0	0.06550648	0.039241124	0.0023907551764705886	-7.900396470588234E-4	1.4845066782006924E-4	-6.353924567474047E-5
860.8175	279.40869999999995	1198.0	0.14788522	0.048063636	0.00514867125	5.514069999999999E-4	1.7236975459558823E-4	8.384041544117645E-5
864.7736	281.3868	1215.0	0.24833338	0.09065148	0.005908715294117646	0.0025051672941176473	4.470847318339093E-5	1.149270761245675E-4
868.6467	282.0	1231.0	0.2850076	0.09496999	0.002292138750000002	2.6990687499999985E-4	-2.2603603400735275E-4	-1.3970377619485297E-4
871.263	284.2629999999999	1248.0	0.23055495	0.105497316	-0.0032030970588235305	6.192544705882347E-4	-3.232491652249137E-4	2.0549858564013815E-5
875.4207	286.21029999999996	1265.0	0.21700977	0.114223234	-7.967752941176481E-4	5.132892941176479E-4	1.4154833910034602E-4	-6.2332456747404E-6
878.2891	289.1445000000001	1281.0	0.18038623	0.1509243	-0.002288971249999999	0.0022938166250000003	-9.326224724264692E-5	1.1128295818014702E-4
882.0696	292.0347999999999	1298.0	0.19595727	0.1934136	9.159435294117636E-4	0.002499370588235293	1.885243987889272E-4	1.2091409602076032E-5
886.9529	294.9764	1314.0	0.2535753	0.21802144	0.003601126875000001	0.0015379900000000012	1.6782395909926485E-4	-6.0086286764705725E-5
890.92334	297.96170000000006	1331.0	0.28750908	0.19838217	0.001996104705882351	-0.0011552511764705892	-9.441306877162646E-5	-1.5842595155709355E-4
894.7632	300.7632000000001	1347.0	0.27092648	0.1740326	-0.0010364124999999967	-0.0015218481249999992	-1.8953232536764674E-4	-2.2912309283088127E-5
898.6072	301.80359999999996	1364.0	0.24514718	0.120742045	-0.0015164294117647077	-0.003134738529411765	-2.8236288927335943E-5	-9.487590614186859E-5
902.571	303.78549999999996	1380.0	0.21785027	0.0825088	-0.0017060568749999987	-0.002389577812500001	-1.1851716452205687E-5	4.6572544806985266E-5
906.4896	306.74479999999994	1398.0	0.2193967	0.1006668	8.591277777777708E-5	0.0010087777777777781	9.955386959876532E-5	1.8879753279320993E-4
911.0389	309.67959999999994	1414.0	0.2459356	0.15305655	0.0016586812500000003	0.003274359375000001	9.829802951388895E-5	1.4159884982638892E-4
915.23126	313.2312999999999	1430.0	0.2700214	0.21025163	0.0015053625000000011	0.003574692499999999	-9.582421874999945E-6	1.8770820312499878E-5
920.146	317.14599999999996	1447.0	0.29055583	0.26188284	0.001207907647058823	0.0030371300000000007	-1.7497344290657536E-5	-3.1621323529411656E-5
924.00995	321.01	1464.0	0.2806706	0.26218715	-5.814841176470601E-4	1.7900588235292607E-5	-1.0525833910034607E-4	-1.7760173010380637E-4
927.9813	324.9812999999999	1480.0	0.25152358	0.26107246	-0.001821688749999998	-6.966812499999836E-5	-7.751278952205861E-5	-5.473044577205685E-6
931.77356	327.7736	1497.0	0.22102818	0.22118014	-0.0017938470588235314	-0.00234660705882353	1.6377465397921505E-6	-1.3393758434256068E-4
935.5966	331.59670000000006	1513.0	0.21564476	0.20161587	-3.3646375E-4	-0.0012227668749999997	9.108645680147072E-5	7.024001148897064E-5
939.55255	334.5525	1530.0	0.2183941	0.18436494	1.6172588235294216E-4	-0.001014760588235294	2.9305272491349537E-5	1.2235663927335629E-5
943.3375	338.3375000000001	1547.0	0.23225488	0.20202821	8.153399999999994E-4	0.0010390158823529417	3.844788927335631E-5	1.208103806228374E-4
946.1304	341.1304	1563.0	0.20626867	0.2036631	-0.0016241381250000006	1.02180625E-4	-1.524673828125E-4	-5.8552203584558856E-5
950.1072	345.1071999999999	1580.0	0.19832288	0.20935217	-4.673994117647047E-4	3.346511764705877E-4	6.804345371972329E-5	1.3674738321799277E-5
953.0511	348.02549999999997	1596.0	0.1804108	0.20124245	-0.0011195049999999998	-5.068575000000009E-4	-4.075659926470595E-5	-5.259429227941179E-5
954.928	350.9280000000001	1613.0	0.14784102	0.18560977	-0.0019158694117647071	-9.195694117647049E-4	-4.684496539792396E-5	-2.4277171280276703E-5
958.7762	353.8880999999999	1629.0	0.153441	0.16794097	3.499987500000003E-4	-0.0011043000000000008	1.416167601102942E-4	-1.1545661764705994E-5
960.8503	356.7005999999999	1646.0	0.15762395	0.15046982	2.4605588235294224E-4	-0.0010277147058823525	-6.114286332179884E-6	4.505017301038136E-6
963.78595	358.78600000000006	1662.0	0.15675782	0.13248314	-5.413312500000128E-5	-0.0011241675000000003	-1.876181295955897E-5	-6.028299632352991E-6
965.7612	360.7611999999999	1679.0	0.1491934	0.12090601	-4.449658823529405E-4	-6.810076470588238E-4	-2.2990162197231718E-5	2.606822664359862E-5
968.69116	363.6912	1696.0	0.1441349	0.1254907	-2.975588235294114E-4	2.696876470588245E-4	8.671003460207595E-6	5.5923252595155783E-5
970.649	365.6488999999999	1712.0	0.12319456	0.12912868	-0.001308771250000001	2.2737374999999907E-4	-6.320077665441185E-5	-2.6446185661765893E-6
972.60535	367.60529999999994	1729.0	0.1257118	0.12389504	1.4807294117647163E-4	-3.0786117647058813E-4	8.569671712802779E-5	-3.14844074394463E-5
974.5	369.5	1745.0	0.10523444	0.119292825	-0.0012798350000000009	-2.8763843749999955E-4	-8.924424632352953E-5	1.263921185661786E-6
975.0	371.46450000000004	1762.0	0.06372675	0.102213144	-0.0024416288235294117	-0.0010046871176470587	-6.834081314878888E-5	-4.21793341262976E-5
976.41766	373.41769999999997	1779.0	0.035560098	0.10161011	-0.0016568618823529413	-3.547258823529425E-5	4.616276124567473E-5	5.701261937716262E-5
976.0	376.7183	1795.0	0.0061848974	0.1471135	-0.0018359500374999999	0.0028439618750000003	-1.1193009696691163E-5	1.799646539522059E-4
977.0	378.2820999999999	1812.0	0.0068764356	0.15322825	4.0678717647058843E-5	3.5969117647058834E-4	1.103899267733564E-4	-1.4613357050173012E-4
976.0	381.1947	1829.0	-0.02891026	0.17027336	-0.0021050997411764705	0.001002653529411765	-1.2622226228373702E-4	3.782131487889274E-5
976.0	383.16149999999993	1845.0	-0.040634885	0.15066652	-7.327890625000002E-4	-0.0012254275000000009	8.57694174172794E-5	-1.3925506433823536E-4
975.0	386.13480000000004	1861.0	-0.06557564	0.14453256	-0.0015587971875000001	-3.833724999999996E-4	-5.16255078125E-5	5.262843750000008E-5
974.0	388.01250000000005	1878.0	-0.07283364	0.13506997	-4.2694117647058827E-4	-5.566229411764702E-4	6.657976535467128E-5	-1.0191202422145328E-5
973.0	390.97990000000004	1895.0	-0.079511404	0.1608203	-3.9280964705882285E-4	0.0015147252941176464	2.007737024221495E-6	1.2184401384083037E-4
970.07635	395.8472999999999	1911.0	-0.119367875	0.22251126	-0.0024910294375000003	0.0038556849999999993	-1.311387369025736E-4	1.4630998161764704E-4
967.1199	400.7602999999999	1928.0	-0.1850278	0.30605373	-0.0038623485294117643	0.004914262941176473	-8.066582893598611E-5	6.226929065743961E-5
964.45306	404.54690000000005	1944.0	-0.20842044	0.32249746	-0.0014620400000000013	0.0010277331249999994	1.500192830882352E-4	-2.4290811351102958E-4
962.2566	408.4867999999999	1961.0	-0.2019527	0.29405415	3.8045529411764704E-4	-0.0016731358823529412	1.0838207612456754E-4	-1.5887464749134945E-4
959.297	412.40599999999995	1978.0	-0.1786254	0.23948468	0.0013721941176470603	-0.0032099688235294123	5.8337577854671374E-5	-9.0401937716263E-5
957.34106	416.3179	1994.0	-0.13612145	0.20679641	0.002656496874999999	-0.0020430168749999995	8.026892233455867E-5	7.29344967830883E-5
955.3814	419.6187	2011.0	-0.11889936	0.21253264	0.0010130641176470593	3.3742529411764596E-4	-9.667251513840822E-5	1.4002600994809678E-4
952.4498	423.10030000000006	2027.0	-0.130242	0.2025791	-7.089150000000001E-4	-6.220962499999989E-4	-1.0762369485294121E-4	-5.9970096507352806E-5
950.50104	425.499	2044.0	-0.13654798	0.16971529	-3.7094000000000097E-4	-0.0019331652941176483	1.9880882352941125E-5	-7.712170847750879E-5
947.5638	429.87239999999997	2061.0	-0.1571983	0.18294626	-0.001214724705882353	7.78292352941177E-4	-4.963439446366776E-5	1.5949750865051915E-4
944.2437	432.7563	2077.0	-0.1835988	0.18640468	-0.0016500312499999996	2.1615124999999936E-4	-2.7206659007352916E-5	-3.5133818933823604E-5
941.3589	436.64110000000005	2094.0	-0.18644191	0.21601431	-1.672417647058813E-4	0.0017417429411764704	8.722291089965402E-5	8.9740687716263E-5
938.61206	439.3879999999999	2111.0	-0.18372232	0.2012978	1.5997588235294082E-4	-8.656770588235288E-4	1.9248096885813065E-5	-1.533776470588235E-4
934.7143	442.1428000000001	2127.0	-0.21772218	0.1889599	-0.0021249912499999996	-7.711187500000008E-4	-1.4281044577205878E-4	5.9098943014704975E-6
930.801	446.19900000000007	2144.0	-0.24426183	0.19167197	-0.0015611558823529427	1.5953352941176535E-4	3.316678633217982E-5	5.4744251730103894E-5
927.8517	448.07410000000004	2160.0	-0.22787152	0.16725159	0.0010243943750000012	-0.0015262737499999995	1.61596891084559E-4	-1.053629549632353E-4
923.9007	451.04970000000003	2177.0	-0.22958747	0.15671994	-1.0093823529411728E-4	-6.195088235294119E-4	-6.619603589965403E-5	5.333911332179927E-5
921.1289	453.87110000000007	2194.0	-0.1961181	0.14534421	0.001968786470588235	-6.691605882352942E-4	1.2174851211072661E-4	-2.920692041522484E-6
917.2474	456.75260000000003	2210.0	-0.19620402	0.15058689	-5.370000000001068E-6	3.2766749999999997E-4	-1.2338477941176477E-4	6.230175551470588E-5
912.3182	460.68180000000007	2227.0	-0.2538369	0.19535254	-0.003390169411764704	0.002633273529411764	-1.9910584775086488E-4	1.3562388408304494E-4
906.70654	464.5289	2243.0	-0.32158437	0.2514116	-0.004234216875000002	0.0035036912500000014	-5.275296645220612E-5	5.440110753676482E-5
899.74634	469.5024000000001	2260.0	-0.41479552	0.29523355	-0.00548300882352941	0.0025777617647058824	-7.345834991349457E-5	-5.446644031141876E-5
892.19714	474.10220000000004	2276.0	-0.48909464	0.3132461	-0.004643695000000003	0.001125784375000001	5.245711397058791E-5	-9.074858685661759E-5
885.0308	479.31269999999995	2293.0	-0.5163752	0.33569267	-0.0016047388235294123	0.0013203864705882353	1.7876212802768183E-4	1.1447182093425544E-5
876.15314	485.2774999999999	2310.0	-0.52835166	0.34415022	-7.044976470588216E-4	4.975029411764695E-4	5.2955363321799455E-5	-4.840491349480975E-5
866.5	491.5	2326.0	-0.5794482	0.3898972	-0.003193533749999998	0.0028591862499999995	-1.5556475643382353E-4	1.4760520680147062E-4
850.4483	499.7759000000001	2343.0	-0.7824851	0.46043965	-0.011943347058823535	0.00414955588235294	-5.146949005190315E-4	7.59040960207612E-5
838.1965	508.6020000000001	2360.0	-0.91938806	0.55237615	-0.008053115294117641	0.005408029411764705	2.2883716262975842E-4	7.402785467128028E-5
825.96674	515.3554999999999	2376.0	-0.9380706	0.53497636	-0.0011676587500000016	-0.0010874868749999947	4.303410340073525E-4	-4.059697679227937E-4
814.4924	520.7538	2393.0	-0.80790305	0.42738968	0.007656914705882354	-0.00632862823529412	5.190925562283738E-4	-3.08302432958478E-4
802.57886	527.7106000000001	2409.0	-0.69490296	0.36705473	0.007062505625	-0.003770934375	-3.715056755514715E-5	1.5985586626838253E-4
788.7931	534.5172	2426.0	-0.7029928	0.34901822	-4.7587294117647146E-4	-0.0010609711764705885	-4.434340333044983E-4	1.5940959991349478E-4
777.3666	540.3167000000001	2442.0	-0.7532276	0.36153477	-0.0031396750000000015	7.82284375000001E-4	-1.6648762867647063E-4	1.1520347196691184E-4
766.8373	546.0977	2459.0	-0.7138162	0.35639188	0.0023183176470588226	-3.0252294117647123E-4	3.2105839100346023E-4	-6.381219506920426E-5
758.007	549.9965	2475.0	-0.60407335	0.29026067	0.006858928125000004	-0.004133200625	2.837881548713238E-4	-2.3941735523897052E-4
751.12225	554.9185	2492.0	-0.42808583	0.23482138	0.010352207058823526	-0.003261134705882353	2.0548699610726604E-4	5.12979952422145E-5
743.6182	559.5364	2509.0	-0.3209208	0.2249481	0.006303825294117647	-5.807811764705873E-4	-2.381401038062282E-4	1.5766785467128037E-4
735.8296	563.5852	2525.0	-0.34206754	0.23620461	-0.0013216712499999998	7.035318749999998E-4	-4.765935340073529E-4	8.02695657169117E-5
727.9286	567.5358000000001	2542.0	-0.40698716	0.2358905	-0.0038188011764705887	-1.8477058823529783E-5	-1.4688999567474053E-4	-4.247111375432527E-5
720.1721	570.414	2559.0	-0.46419513	0.20473784	-0.003365174705882353	-0.0018325094117647058	2.668391003460211E-5	-1.06707785467128E-4
713.3413	572.6647	2575.0	-0.4641783	0.14052454	1.051875000001451E-6	-0.00401333125	2.1038916130514714E-4	-1.3630136488970587E-4
705.62885	574.5927999999999	2591.0	-0.43751937	0.09102295	0.001666183124999998	-0.003093849375	1.0407070312499979E-4	5.746761718750001E-5
696.5	576.5	2608.0	-0.47561243	0.071973085	-0.002240768235294115	-0.001120580294117647	-2.2982066825259488E-4	1.1607465181660898E-4
687.9682	578.4064000000001	2625.0	-0.5245329	0.07345234	-0.0028776747058823528	8.701499999999992E-5	-3.746508650519045E-5	7.103501730103806E-5
678.6818	578.0	2641.0	-0.5743896	0.03521785	-0.0031160437499999985	-0.002389655625	-1.4898065257352858E-5	-1.547919140625E-4
664.0465	579.0	2658.0	-0.7306632	0.014438978	-0.009192564705882353	-0.0012222865882352944	-3.5744240916955026E-4	6.86687668685121E-5
648.3599	579.0	2675.0	-0.93813837	-0.01922413	-0.012204421764705885	-0.001980182823529412	-1.771680622837372E-4	-4.4582131487889256E-5
631.7975	579.0	2691.0	-1.1107473	-0.03224343	-0.010788058125000007	-8.137062499999998E-4	8.852272748161743E-5	7.290478584558825E-5
617.60846	576.8010999999999	2708.0	-1.123789	-0.08059285	-7.671588235294013E-4	-0.0028440835294117647	5.894646647923885E-4	-1.1943395761245676E-4
602.3446	576.0	2724.0	-1.0046471	-0.11096142	0.007446368750000001	-0.0018980356250000007	5.133454733455877E-4	5.912799402573525E-5
584.593	575.0	2741.0	-0.96930254	-0.11335658	0.002079091764705874	-1.4089176470588195E-4	-3.157221756055369E-4	1.0336140354671287E-4
570.25366	574.0363	2757.0	-0.965851	-0.07850547	2.1572125000000192E-4	0.0021781943750000003	-1.1646065716911701E-4	1.4494288373161765E-4
558.48926	574.0	2774.0	-0.87132484	-0.026201809	0.005560362352941178	0.00307668594117647	3.143906531141868E-4	5.285244506920411E-5
549.43475	574.0	2791.0	-0.6491154	0.015412069	0.013071143529411763	0.002447875176470588	4.4181065743944615E-4	-3.6988868512110706E-5
542.72363	574.8190999999999	2807.0	-0.34800163	0.032000687	0.018819610625	0.001036788625	3.592791934742648E-4	-8.819290946691176E-5
534.3203	576.7360000000001	2824.0	-0.24017403	0.09962629	0.0063428	0.003977976647058824	-7.339300367647059E-4	1.7301106012110733E-4
525.2371	579.7526	2840.0	-0.33167484	0.18150754	-0.005718800625000001	0.005117578124999999	-7.538500390625001E-4	7.122509237132344E-5
518.94476	582.3701000000001	2857.0	-0.41819665	0.21869299	-0.005089518235294116	0.0021873794117647062	3.70166111591697E-5	-1.7236463019031136E-4
513.72205	584.6389999999999	2873.0	-0.39624676	0.22330128	0.0013718681250000017	2.880181249999992E-4	4.0383664751838237E-4	-1.1871008042279419E-4
509.84235	586.5789	2890.0	-0.26369932	0.16734146	0.007796908235294116	-0.0032917541176470584	3.7794353589965375E-4	-2.105748378027681E-4
507.51724	587.0	2907.0	-0.10146889	0.080947235	0.009542966470588235	-0.005082013235294117	1.027093079584776E-4	-1.053093598615917E-4
505.56836	589.4315999999999	2923.0	-0.023451151	0.055075098	0.0048761086875	-0.0016170085625000002	-2.916786114430147E-4	2.1656279204963232E-4
502.57312	591.4268999999999	2940.0	-0.059704777	0.07868464	-0.0021325662352941173	0.001388796588235294	-4.122749954584775E-4	1.7681206769031143E-4
500.6625	593.3375000000001	2956.0	-0.07974625	0.11501222	-0.0012525920625000003	0.00227047375	5.499838579963232E-5	5.5104822610294125E-5
498.8234	595.1766	2974.0	-0.09960281	0.13158037	-0.001103142222222222	9.204527777777779E-4	8.302768904321011E-6	-7.500116512345677E-5
495.78964	597.2103	2990.0	-0.1416156	0.13166018	-0.0026257993750000005	4.988124999999108E-6	-9.516607204861115E-5	-5.721654079861118E-5
493.84967	600.3007	3006.0	-0.13475832	0.13994034	4.285800000000013E-4	5.175100000000005E-4	1.9089871093750011E-4	3.203261718750009E-5
490.80817	602.096	3023.0	-0.15319555	0.15338658	-0.0010845429411764722	7.90955294117647E-4	-8.90072318339102E-5	1.6085017301038026E-5
489.0182	604.9818	3039.0	-0.15308605	0.17263818	6.843750000000773E-6	0.0012032250000000005	6.821166819852956E-5	2.5766856617647093E-5
486.0039	608.9921999999999	3056.0	-0.15591384	0.20394748	-1.6634058823529393E-4	0.0018417235294117637	-1.0187314013840865E-5	3.7558737024221366E-5
484.1364	611.7272	3072.0	-0.1479703	0.21228136	4.964712499999999E-4	5.20867500000001E-4	4.142573988970586E-5	-8.255350183823517E-5
481.1748	614.6504	3089.0	-0.1534777	0.20158707	-3.2396470588235267E-4	-6.290758823529409E-4	-4.8260938581314864E-5	-6.764372837370246E-5
479.2131	618.5736999999999	3106.0	-0.13739568	0.21596512	9.460011764705884E-4	8.457676470588237E-4	7.470387543252594E-5	8.67555017301038E-5
475.47635	622.5237	3122.0	-0.16551067	0.22876005	-0.0017571868750000004	7.996831249999989E-4	-1.689492532169118E-4	-2.8802826286765517E-6
472.56055	626.4395	3139.0	-0.18741392	0.24896519	-0.001288426470588236	0.0011885376470588242	2.7574141435986143E-5	2.2873795415225018E-5
468.70877	630.2913000000001	3155.0	-0.22797781	0.2661274	-0.0025352431249999995	0.0010726381250000007	-7.792604090073522E-5	-7.243720128676469E-6
463.21902	635.1873	3172.0	-0.2861748	0.27441606	-0.003423352352941177	4.875682352941178E-4	-5.2241719290657496E-5	-3.4415875865051935E-5
456.877	640.5923	3189.0	-0.37320477	0.30125234	-0.0051194100000000005	0.0015786047058823523	-9.976809688581314E-5	6.417861591695496E-5
449.1159	646.4131	3205.0	-0.47092593	0.35821462	-0.006107572499999998	0.0035601424999999985	-6.176015624999987E-5	1.2384611213235288E-4
441.2995	650.8502000000001	3222.0	-0.55180925	0.36092943	-0.004757842352941179	1.5969470588235365E-4	7.939589100345997E-5	-2.000263408304497E-4
433.43576	656.1732	3239.0	-0.5548643	0.32500094	-1.7970882352940872E-4	-0.002113440588235293	2.6930197231833945E-4	-1.337138408304498E-4
424.7916	659.6042	3256.0	-0.550785	0.25471437	2.3995882352941222E-4	-0.0041345041176470585	2.4686332179930644E-5	-1.1888608996539799E-4
414.90424	663.4384	3272.0	-0.5755497	0.20567562	-0.0015477937500000052	-0.0030649218750000012	-1.1173453584558859E-4	6.684889016544108E-5
404.04733	667.3175000000001	3289.0	-0.63601226	0.19923434	-0.003556621176470585	-3.788988235294114E-4	-1.1816631920415175E-4	1.5800135596885824E-4
391.238	673.3264999999999	3305.0	-0.74776226	0.27045307	-0.006984375000000001	0.0044511706250000005	-2.142346139705885E-4	3.0187934053308823E-4
375.542	680.229	3321.0	-0.9183371	0.3708623	-0.0106609275	0.0062755768749999975	-2.2978453124999996E-4	1.1402539062499981E-4
359.26	686.9024999999999	3338.0	-1.0704519	0.4738992	-0.008947929411764699	0.0060609941176470615	1.0076459342560596E-4	-1.2622515138408003E-5
347.02652	693.9840999999999	3355.0	-1.0472271	0.50269365	0.001366164705882349	0.0016937911764705865	6.067114186851204E-4	-2.568942906574397E-4
337.3581	699.7852	3371.0	-0.79778	0.4463248	0.015590443749999995	-0.003523053124999998	8.890174402573529E-4	-3.2605276884191154E-4
329.7332	705.4501	3388.0	-0.47174963	0.355188	0.019178257058823533	-0.005360988235294119	2.1104784169550226E-4	-1.0811383001730123E-4
323.0	709.0	3404.0	-0.30856088	0.29113862	0.010199296875	-0.004003086249999999	-5.611850114889709E-4	8.486887408088248E-5
312.9651	715.5174999999999	3421.0	-0.33368707	0.2757509	-0.0014780111764705877	-9.051599999999996E-4	-6.869004736159169E-4	1.8223095588235292E-4
306.21918	720.3904	3438.0	-0.38709733	0.27012	-0.0031417800000000024	-3.3122941176470555E-4	-9.786875432525969E-5	3.376062283737024E-5
300.0908	723.6364000000001	3454.0	-0.38416168	0.24556588	1.8347812500000074E-4	-0.0015346325000000025	2.078286328125002E-4	-7.521269301470606E-5
294.8239	726.588	3470.0	-0.3266047	0.18001668	0.0035973112499999987	-0.004096824999999998	2.1336457031249987E-4	-1.6013703124999974E-4
289.5	730.0	3487.0	-0.2562955	0.13909808	0.004135835294117648	-0.0024069764705882354	3.1677884948097E-5	9.940285467128018E-5
286.1028	731.4485999999999	3504.0	-0.21497811	0.09799747	0.0024304347058823534	-0.002417682941176471	-1.0031768166089966E-4	-6.297923875432684E-7
282.20074	733.3996999999999	3521.0	-0.18535751	0.079491556	0.0017423882352941174	-0.001088583176470588	-4.0473321799308E-5	7.818233910034605E-5
279.47394	734.0	3537.0	-0.1480312	0.05422545	0.002332894375	-0.0015791316250000002	3.690663373161767E-5	-3.065927803308826E-5
277.73398	736.2660000000001	3554.0	-0.10455782	0.048716746	0.002557257647058824	-3.2404141176470606E-4	1.3197839532871989E-5	7.382883607266436E-5
274.80862	737.0	3571.0	-0.105119124	0.051523563	-3.301788235294109E-5	1.6510688235294135E-4	-1.5236914878892735E-4	2.877342906574396E-5
271.75885	739.1206	3587.0	-0.13414916	0.08384701	-0.0018143772499999997	0.0020202154375	-1.1133496047794116E-4	1.1594428469669116E-4
268.7797	740.0	3604.0	-0.16433018	0.0832561	-0.001775354117647059	-3.4759411764705886E-5	2.2954783737023933E-6	-1.2088087348615916E-4
263.95724	743.0214000000001	3620.0	-0.24998493	0.12514691	-0.005353421875	0.002618175625	-2.2362923483455882E-4	1.658084397977941E-4
258.10785	744.9640999999999	3637.0	-0.3363636	0.13736768	-0.005081098235294117	7.188688235294113E-4	1.6019037629757847E-5	-1.1172392949826991E-4
251.53711	746.8657000000001	3653.0	-0.41799685	0.14932972	-0.005102078124999999	7.476275000000004E-4	-1.3112431066176697E-6	1.7974172794118194E-6
243.62189	749.8444999999999	3670.0	-0.49993053	0.15481974	-0.004819628235294118	3.229423529411772E-4	1.6614699394463622E-5	-2.498147923875431E-5
236.69211	751.7692999999999	3687.0	-0.5301098	0.15337217	-0.001775251176470587	-8.515117647058878E-5	1.790810034602077E-4	-2.4005501730103883E-5
229.07765	753.7306000000001	3703.0	-0.50494117	0.1281272	0.0015730393749999946	-0.0015778106250000003	2.0926815946691136E-4	-9.329121553308823E-5
221.27837	755.6804	3719.0	-0.48969132	0.12110411	9.53115625000004E-4	-4.3894312499999973E-4	-3.874523437499941E-5	7.117921875000004E-5
214.14801	757.6172999999999	3736.0	-0.46575907	0.10349295	0.0014077794117647053	-0.0010359505882352941	2.674492863321772E-5	-3.5118086072664375E-5
206.75996	760.56	3753.0	-0.44109148	0.12766412	0.001451034705882354	0.0014218335294117642	2.544429065744042E-6	1.445755363321799E-4
200.0338	762.4916000000001	3770.0	-0.42632654	0.1520264	8.685258823529415E-4	0.0014330752941176478	-3.4265224913494856E-5	6.612802768166839E-7
192.2237	764.4440999999999	3786.0	-0.41906843	0.1402819	4.53631874999999E-4	-7.340312500000012E-4	-2.5930875459558902E-5	-1.3544415900735305E-4
182.9554	766.4088999999999	3802.0	-0.4838472	0.12080073	-0.004048673124999999	-0.0012175731249999995	-2.813940624999999E-4	-3.0221367187499896E-5
175.72314	768.0	3819.0	-0.5174203	0.10514426	-0.001974888235294122	-9.209688235294113E-4	1.2198734645328689E-4	1.744731185121107E-5
167.97397	770.2565	3836.0	-0.50700104	0.099194236	6.12897647058826E-4	-3.500014117647058E-4	1.522226989619381E-4	3.3586318339100326E-5
162.47585	772.1747	3852.0	-0.42248005	0.11142369	0.005282561875000001	7.64340875E-4	2.9185401424632344E-4	6.964639292279412E-5
157.61504	774.1925000000001	3869.0	-0.30237472	0.11388261	0.007065019411764706	1.4464235294117585E-4	1.048504433391003E-4	-3.645285423875437E-5
153.90558	776.0944	3885.0	-0.20225337	0.116961345	0.006257584375	1.9242093749999994E-4	-5.0464689797794144E-5	2.9861615349265057E-6
149.92055	777.0397	3902.0	-0.15787087	0.09206289	0.0026107352941176463	-0.001464615	-2.145205341695502E-4	-9.747270220588235E-5
146.02512	778.9874	3919.0	-0.14767039	0.077164024	6.000282352941167E-4	-8.76403882352941E-4	-1.1827688581314882E-4	3.4600653979238765E-5
144.11739	780.0	3935.0	-0.14316826	0.07880613	2.813831250000013E-4	1.0263162500000027E-4	-1.9915319393382214E-5	6.118971920955884E-5
141.3129	781.8435	3952.0	-0.11950877	0.08026843	0.0013917347058823525	8.601764705882351E-5	6.531479887543242E-5	-9.772928200692207E-7
140.10506	782.8949	3968.0	-0.09004616	0.08392035	0.001841413125	2.2824500000000018E-4	2.810490119485297E-5	8.889209558823542E-6
138.26173	783.7383	3985.0	-0.05518338	0.056370564	0.0020507517647058823	-0.001620575647058824	1.2314037629757784E-5	-1.087541557093426E-4
136.30548	785.6946	4002.0	-0.06991758	0.06583433	-8.667176470588233E-4	5.566921176470588E-4	-1.7161584775086502E-4	1.280745743944637E-4
135.0	786.6524999999999	4018.0	-0.09408744	0.080770545	-0.00151061625	9.335134375000002E-4	-4.024366268382355E-5	2.3551332490808837E-5
133.5	788.5	4035.0	-0.07820008	0.091759846	9.345505882352935E-4	6.464294705882357E-4	1.438333434256055E-4	-1.6887292171280262E-5
131.49527	790.5047999999999	4051.0	-0.100829415	0.12262718	-0.0014143334375	0.0019292083749999998	-1.4680525160845585E-4	8.017368152573525E-5
129.54622	792.9076	4068.0	-0.10419112	0.13489194	-1.9774735294117603E-4	7.214564705882345E-4	7.156388732698964E-5	-7.10442296712803E-5
127.62777	795.3722	4084.0	-0.12340185	0.16305333	-0.0012006706249999997	0.0017600868750000005	-6.268270450367647E-5	6.491440027573538E-5
124.36504	798.635	4101.0	-0.16249026	0.19208977	-0.002299318235294118	0.0017080258823529409	-6.462633001730106E-5	-3.062411332179979E-6
122.69828	801.6034	4118.0	-0.15723486	0.19805707	3.0914117647058784E-4	3.51017647058824E-4	1.5343878892733564E-4	-7.98240138408304E-5
119.77635	804.4473	4134.0	-0.17271662	0.19834548	-9.67609999999999E-4	1.802562499999931E-5	-7.979694852941168E-5	-2.0812001378676544E-5
115.67871	806.1605999999999	4151.0	-0.21033122	0.16190496	-0.002212623529411766	-0.00214356	-7.323608996539806E-5	-1.2715209558823525E-4
112.756485	810.2435	4168.0	-0.21564908	0.1810693	-3.1281529411764585E-4	0.001127314117647059	1.1175342560553649E-4	1.924043598615917E-4
107.85339	813.0978	4184.0	-0.25728682	0.18340631	-0.002602358750000002	1.4606312500000003E-4	-1.4309646599264727E-4	-6.132818704044118E-5
104.0018	815.9991	4201.0	-0.29109085	0.2029727	-0.0019884723529411757	0.0011509641176470598	3.611096453287214E-5	5.911182309688587E-5
100.134346	818.9329	4217.0	-0.27726087	0.20140454	8.643737500000012E-4	-9.80100000000008E-5	1.7830288143382355E-4	-7.806088235294129E-5
97.29626	821.8518999999999	4234.0	-0.22577323	0.18128423	0.003028684705882353	-0.0011835476470588237	1.273124091695501E-4	-6.385515570934252E-5
92.454124	824.8486	4250.0	-0.21076354	0.16338336	9.381056249999995E-4	-0.001118804374999999	-1.3066119255514708E-4	4.046454503676538E-6
89.49511	827.7524000000001	4267.0	-0.20406148	0.17245384	3.9423882352941235E-4	5.33557647058823E-4	-3.199216479238748E-5	9.719776600346012E-5
85.58946	830.4105	4284.0	-0.22561057	0.16057257	-0.001267593529411766	-6.988982352941176E-4	-9.775484429065754E-5	-7.249740484429063E-5
82.65839	832.6708000000001	4300.0	-0.21027504	0.14843294	9.584706250000009E-4	-7.58726874999999E-4	1.3912900965073544E-4	-3.7392899816175886E-6
79.0	836.0	4317.0	-0.20296703	0.15576796	4.298829411764708E-4	4.314717647058822E-4	-3.109339316609E-5	7.001168468858125E-5
76.42997	837.5700999999999	4333.0	-0.16822049	0.1377267	0.0021716587499999995	-0.0011275787500000002	1.0886098805147054E-4	-9.744065716911766E-5
75.500465	839.4994999999999	4350.0	-0.12095713	0.11675305	0.002780197647058824	-0.0012337441176470594	3.5796405709342614E-5	-6.245021626297596E-6
73.54945	841.4505999999999	4366.0	-0.06314064	0.09958842	0.003613530625	-0.001072789375	5.20833111213235E-5	1.0059671415441209E-5
73.0	842.3511000000001	4383.0	-0.028545914	0.064905934	0.0020349838823529413	-0.0020401462352941176	-9.285569074394462E-5	-5.690334472318339E-5
72.0	844.2887000000001	4400.0	-0.01544088	0.068166494	7.708843529411764E-4	1.9179764705882328E-4	-7.435879584775088E-5	1.312908166089965E-4
70.5	845.5	4416.0	-0.04279307	0.094191246	-0.0017095118750000001	0.0016265470000000008	-1.5502476424632353E-4	8.96718345588236E-5
71.0	847.1952000000001	4433.0	-0.012198718	0.08681425	0.0017996677647058824	-4.3394094117647124E-4	2.0642233174740485E-4	-1.2120517301038071E-4
70.0	848.1704	4449.0	-0.008131857	0.072272174	2.541788125000001E-4	-9.088797500000001E-4	-9.659305951286764E-5	-2.968367555147055E-5
68.9728	849.0272	4466.0	-0.035032135	0.051841266	-0.001582369294117647	-0.0012018181176470587	-1.0803224156574396E-4	-1.7231668685121094E-5
69.0	850.5	4483.0	-0.029709883	0.05779756	3.130736470588235E-4	3.503702352941177E-4	1.1149664359861591E-4	9.130519723183391E-5
67.52861	851.4713999999999	4499.0	-0.0577638	0.06917279	-0.0017533698124999999	7.10951875E-4	-1.2915271622242647E-4	2.2536352481617644E-5
68.0	852.4703	4516.0	-0.014630303	0.0605527	0.0025372645294117644	-5.070641176470586E-4	2.523902554065744E-4	-7.164799956747403E-5
68.0	853.4458999999999	4532.0	0.0105133075	0.05508751	0.00157147565625	-3.415743750000001E-4	-6.036180457261028E-5	1.0343108915441159E-5
68.781425	854.0	4549.0	0.037925333	0.042842586	0.001612472088235294	-7.202896470588233E-4	2.411554822664357E-6	-2.227736894463666E-5
69.0	855.5	4566.0	0.054718997	0.050523967	9.878625882352942E-4	4.5184594117647067E-4	-3.674173529411764E-5	6.894915224913494E-5
69.69525	856.6952000000001	4582.0	0.03781093	0.072601385	-0.0010567541875	0.001379838625	-1.2778854848345588E-4	5.7999542738970585E-5
70.82766	857.8276000000001	4598.0	0.059728563	0.084296435	0.0013698520625	7.309406249999999E-4	1.51662890625E-4	-4.055612500000001E-5
71.0	858.7940000000001	4615.0	0.053980514	0.078188054	-3.381205294117646E-4	-3.5931652941176447E-4	-1.0046897599480967E-4	-6.413277378892732E-5
72.5	859.0	4632.0	0.05598616	0.04495341	1.1797917647058823E-4	-0.0019549790588235297	2.6829394463667815E-5	-9.386250173010384E-5
73.44628	860.0	4649.0	0.06934375	0.028720621	7.857405882352939E-4	-9.548699411764704E-4	3.9280083044982685E-5	5.882994809688584E-5
74.418205	862.4182000000001	4665.0	0.0648047	0.0819553	-2.836906249999993E-4	0.0033271674374999996	-6.683945082720582E-5	2.676273361672794E-4
76.33328	863.3333	4682.0	0.101666786	0.08951916	0.002168357999999999	4.449329411764709E-4	1.442381544117646E-4	-1.6954320566608993E-4
77.117516	864.1176	4698.0	0.10314579	0.0854954	9.243775000000037E-5	-2.514850000000001E-4	-1.2974501562499992E-4	-4.352612132352943E-5
80.18861	865.0	4715.0	0.13481563	0.069343865	0.001862931764705882	-9.500902941176467E-4	1.041467067474048E-4	-4.1094429065743916E-5
84.25803	867.1289999999999	4732.0	0.21100989	0.07729189	0.0044820152941176476	4.67530882352941E-4	1.540637370242215E-4	8.33894809688581E-5
88.08707	868.0436	4748.0	0.26742864	0.073490955	0.0035261718749999994	-2.3755843750000033E-4	-5.974021369485301E-5	-4.406808249080883E-5
92.01054	870.0052000000001	4765.0	0.29375637	0.10459374	0.0015486899999999997	0.0018295755882352946	-1.1632246323529409E-4	1.215961191608997E-4
96.909706	871.9548	4781.0	0.31338137	0.12477022	0.0012265625000000002	0.0012610299999999998	-2.0132968749999968E-5	-3.553409926470593E-5
102.64293	873.8810000000001	4798.0	0.3262769	0.13316588	7.585605882352934E-4	4.938623529411756E-4	-2.7529524221453342E-5	-4.512750865051907E-5
109.364044	876.8411000000001	4815.0	0.38277313	0.15927893	0.0033233076470588255	0.001536061764705884	1.5086747404844306E-4	6.13058477508652E-5
116.24227	880.6211000000001	4831.0	0.45013115	0.20658265	0.004209876249999998	0.0029564824999999996	5.541053768382326E-5	8.877629595588223E-5
122.994934	883.7488000000001	4847.0	0.4725101	0.23841661	0.0013986843750000005	0.0019896224999999997	-1.7569949218749982E-4	-6.0428749999999996E-5
129.0226	887.3484000000001	4865.0	0.44490954	0.24596992	-0.0015333644444444443	4.1962833333333377E-4	-1.6289160108024696E-4	-8.72218981481481E-5
136.6792	891.3396	4881.0	0.42210048	0.24693662	-0.0014255662499999995	6.041874999999919E-5	6.7373871527778E-6	-2.245059895833341E-5
144.32655	895.1632999999999	4897.0	0.4418766	0.24064401	0.0012360075000000005	-3.9328812500000025E-4	1.66348359375E-4	-2.8356679687499965E-5
152.0	899.0	4914.0	0.48348385	0.244329	0.002447485294117646	2.1676411764705878E-4	7.126339965397915E-5	3.58854260380623E-5
167.88574	904.4572000000001	4931.0	0.6997988	0.2839803	0.012724408823529416	0.0023324294117647074	6.0452491349481E-4	1.2445089965397934E-4
180.96255	911.2697000000001	4947.0	0.9014382	0.3668601	0.012602462499999995	0.0051799875	-7.621645220588845E-6	1.779723805147058E-4
194.19963	916.9427000000001	4964.0	0.9807439	0.41724044	0.00466504117647059	0.002963549411764704	-4.669071366782003E-4	-1.3037871107266449E-4
207.99553	924.1403	4980.0	0.9717026	0.45043397	-5.650812500000019E-4	0.0020745956250000017	-3.26882651654412E-4	-5.5559611672793905E-5
227.25063	931.9003	4997.0	1.0168706	0.4761768	0.002656941176470594	0.0015142841176470584	1.8953073096885859E-4	-3.2959500432526074E-5
257.44012	945.5289	5014.0	1.4580679	0.64574444	0.025952782352941177	0.009974567058823528	0.0013703435986159166	4.976637024221453E-4
292.764	964.8232	5030.0	2.1354923	1.0487199	0.042339025	0.025185966250000004	0.0010241401654411766	9.507124494485298E-4
308.60303	969.134	5047.0	2.0143528	0.9369802	-0.007125852941176468	-0.006572923529411765	-0.0029096987024221452	-0.0018681699870242217
325.75867	975.8927000000001	5063.0	1.5255737	0.6260519	-0.03054869375000001	-0.019433018750000003	-0.0014639275505514712	-8.037559512867648E-4
341.31732	981.7439999999999	5080.0	0.8034915	0.23461303	-0.04247542352941176	-0.023025815882352942	-7.015723399653973E-4	-2.1134100778546702E-4
353.9689	987.5581	5096.0	0.39459413	0.048338383	-0.025556085625000002	-0.011642165437500001	0.001057458619025735	7.114781528033088E-4
365.87045	992.4351999999999	5113.0	0.49562094	0.1828959	0.005942753529411766	0.00791514805882353	0.0018528728914359864	0.00115043020566609
379.44788	997.3348000000001	5130.0	0.6498395	0.2987111	0.00907168	0.006812658823529412	1.840544982698961E-4	-6.48523079584775E-5
394.77872	1001.1669999999999	5146.0	0.73661935	0.22410406	0.0054237406249999995	-0.004662940000000001	-2.2799621093750006E-4	-7.172249264705883E-4
409.17252	1005.9396999999999	5163.0	0.87067723	0.22819173	0.007885757647058822	2.4045117647058915E-4	1.448245307093425E-4	2.884347750865053E-4
423.2398	1010.2113999999999	5179.0	0.944744	0.24430723	0.004629173125000004	0.0010072187499999986	-2.0353653262867612E-4	4.792297334558809E-5
434.65155	1014.0607	5196.0	0.85112756	0.24607919	-0.005506849411764707	1.0423294117647158E-4	-5.962366198096888E-4	-5.311681228373688E-5
441.5	1016.5	5213.0	0.5763578	0.20156589	-0.016162927058823526	-0.0026184294117647063	-6.268280968858129E-4	-1.6015660899653989E-4
448.27493	1019.4249	5229.0	0.3263793	0.15514013	-0.015623656250000003	-0.0029016100000000006	3.3704425551470216E-5	-1.7698786764705894E-5
454.64114	1022.4103	5246.0	0.18909831	0.12680244	-0.008075352352941175	-0.0016669229411764705	4.4401787629757807E-4	7.262865051903119E-5
458.96014	1025.3201	5263.0	0.14781615	0.14183939	-0.0024283623529411757	8.845264705882365E-4	3.3217588235294113E-4	1.50085259515571E-4
464.7276	1027.2426	5279.0	0.22918133	0.13047029	0.005085323749999999	-7.105687500000013E-4	4.6960538143382344E-4	-9.969345128676486E-5
470.5195	1030.3463	5295.0	0.30896404	0.13774957	0.004986419375	4.5495499999999994E-4	-6.181523437499901E-6	7.284523437500008E-5
477.47247	1032.1182	5312.0	0.36939543	0.12558062	0.003554787647058825	-7.158205882352932E-4	-8.421363105536325E-5	-6.88691522491349E-5
485.2708	1034.0677	5329.0	0.45264423	0.11665502	0.0048969882352941155	-5.250352941176474E-4	7.895297577854649E-5	1.1222664359861516E-5
493.7542	1036.9017	5345.0	0.529363	0.12874547	0.004794923125000003	7.556531250000002E-4	-6.379069393382033E-6	8.004302619485297E-5
503.75763	1039.9031	5362.0	0.60647225	0.15644765	0.004535838235294119	0.0016295399999999996	-1.5240287629757893E-5	5.1405110294117616E-5
513.3941	1042.7577	5379.0	0.6533369	0.18092313	0.002756744117647056	0.0014397341176470586	-1.0465259515570957E-4	-1.116505190311418E-5
522.41187	1044.8528999999999	5395.0	0.63919115	0.19207531	-8.841093749999973E-4	6.970112500000007E-4	-2.2755334329044083E-4	-4.6420179227941115E-5
531.0198	1046.80396	5411.0	0.56989896	0.14241372	-0.004330761875000005	-0.0031038493750000003	-2.154157812500005E-4	-2.3755378906250007E-4
539.6945	1049.4778000000001	5428.0	0.5068457	0.110459544	-0.003709015294117647	-0.001879657411764705	3.657332828719756E-5	7.201129195501737E-5
548.43176	1051.3727	5445.0	0.48642537	0.108061045	-0.0012011958823529372	-1.4108817647058894E-4	1.4751878892733586E-4	1.0226877854671271E-4
557.08154	1053.6163299999998	5461.0	0.5047641	0.1273519	0.0011461706250000016	0.0012056784374999997	1.4671040670955867E-4	8.417291337316179E-5
567.3333	1056.5834	5478.0	0.56988555	0.16019663	0.00383067352941176	0.0019320429411764715	1.5791193555363283E-4	4.272732374567481E-5
575.9431	1057.4857	5495.0	0.58002704	0.12711528	5.965582352941227E-4	-0.001945961764705883	-1.9024207612456688E-4	-2.281179238754326E-4
585.21155	1058.44226	5511.0	0.5695349	0.06911201	-6.557587500000059E-4	-0.0036252043749999997	-7.826981158088304E-5	-1.049526631433823E-4
595.1872	1059.0	5528.0	0.5768022	0.025905883	4.274882352941228E-4	-0.002541536882352941	6.372041089965464E-5	6.374514662629756E-5
604.68976	1059.0	5544.0	0.5821968	-0.024632998	3.3716249999999476E-4	-0.0031586800625	-5.645358455883002E-6	-3.857144875919118E-5
613.40576	1059.0	5561.0	0.56121206	-0.039714582	-0.001234396470588232	-8.871519999999999E-4	-9.244464532871923E-5	1.3361929779411765E-4
620.7431	1061.1858	5577.0	0.50914705	0.03441079	-0.003254063124999998	0.00463283575	-1.2622916590073537E-4	3.4499923437499995E-4
631.8263	1062.1653000000001	5595.0	0.53109854	0.075783655	0.0012195272222222202	0.0022984925000000007	2.4853279706790103E-4	-1.2968573611111105E-4
641.33496	1064.067	5611.0	0.57409155	0.1277528	0.002687063125	0.0032480715624999996	9.172099392361123E-5	5.9348691406249936E-5
651.17535	1065.0	5627.0	0.61941254	0.12318212	0.0028325618750000003	-2.856674999999996E-4	9.093671875000028E-6	-2.2085869140624995E-4
661.8125	1066.0	5644.0	0.6550323	0.08749509	0.00209528	-0.0020992370588235297	-4.3369522058823544E-5	-1.0668056228373707E-4
672.62744	1067.0	5660.0	0.66295826	0.05015617	4.953725000000006E-4	-0.0023336825	-9.999421874999997E-5	-1.4652840073529384E-5
684.6914	1069.8130999999998	5677.0	0.68097115	0.08312059	0.0010595817647058793	0.0019390835294117643	3.318878027681639E-5	2.51339178200692E-4
701.7695	1073.55396	5694.0	0.8598323	0.17082223	0.01052124411764706	0.00515892	5.565683737024224E-4	1.8940214532871973E-4
746.0708	1093.92554	5710.0	1.6705437	0.62278265	0.050669462500000005	0.028247526250000002	0.002509263648897059	0.001443037890625
769.48065	1102.68506	5727.0	2.3535743	1.0401016	0.04017827058823529	0.02454817352941177	-6.171289359861598E-4	-2.176089835640136E-4
781.91785	1104.3058999999998	5744.0	2.0418108	0.8436195	-0.018339029411764712	-0.011557770588235301	-0.0034421941176470587	-0.0021238790657439454
792.9791	1107.19165	5760.0	1.1107748	0.35707846	-0.05818975	-0.030408815	-0.0024906700367647054	-0.0011781902757352935
799.6003	1109.53345	5776.0	0.114902	-0.086960584	-0.06224204999999999	-0.02775244025	-2.532687499999997E-4	1.6602342187499995E-4
804.94403	1110.4720499999999	5793.0	-0.32952467	-0.2658704	-0.02614274529411765	-0.010524106823529411	0.002123488512110726	0.0010134313780276816
807.429	1112.4290999999998	5810.0	-0.031271353	0.01859393	0.017544312764705885	0.01673319588235294	0.0025698269446366782	0.0016033707474048442
811.7165	1113.0	5826.0	0.021622144	0.053834245	0.0033058435625	0.0022025196875	-8.899043251378678E-4	-9.081672621783088E-4
814.51984	1114.0	5843.0	0.043978997	0.028387677	0.001315109	-0.0014968569411764707	-1.1710203308823528E-4	-2.1761038992214535E-4
818.5474	1115.0	5859.0	0.14679754	0.039904967	0.006426158937500001	7.19830625E-4	3.1944062109375004E-4	1.385429728860294E-4
821.1735	1116.0	5877.0	0.186359	0.044343177	0.0021978588888888883	2.465672222222221E-4	-2.349055582561729E-4	-2.6292411265432102E-5
825.27496	1117.0	5893.0	0.21672888	0.04524713	0.001898117500000001	5.649706250000037E-5	-1.8733836805555457E-5	-1.187938498263886E-5
827.07336	1119.0733599999999	5909.0	0.16738237	0.08543998	-0.0030841568750000006	0.0025120531249999997	-3.113921484375001E-4	1.5347225390624996E-4
829.0074	1120.00745	5926.0	0.116288215	0.0844346	-0.0030055385294117647	-5.9140000000000006E-5	4.624608564013876E-6	-1.512466544117647E-4
830.9331	1121.0	5942.0	0.08036382	0.08651267	-0.0022452746875	1.2987937500000008E-4	4.7516490119485304E-5	1.1813710937500005E-5
831.8541	1122.0	5959.0	0.049862657	0.07051954	-0.0017941860588235297	-9.407723529411762E-4	2.6534625216262948E-5	-6.297951340830448E-5
832.8113	1123.0	5976.0	0.02463391	0.05227066	-0.0014840439411764705	-0.0010734635294117653	1.8243653979238776E-5	-7.80536332179936E-6
833.7773	1124.7772	5992.0	0.03281285	0.059596978	5.111837499999999E-4	4.5789487500000033E-4	1.2470173069852942E-4	9.570990027573535E-5
835.72705	1125.72705	6009.0	0.05955753	0.075495094	0.0015732164705882354	9.351832941176469E-4	6.247251297577855E-5	2.8075789359861564E-5
837.65656	1127.6566	6025.0	0.10571251	0.09706922	0.00288468625	0.001348382875	8.196686121323528E-5	2.5824973805147063E-5
840.6053	1129.60535	6042.0	0.16991304	0.11990061	0.0037765017647058818	0.001343022941176471	5.245973615916952E-5	-3.1529022491346117E-7
842.56744	1131.5674	6058.0	0.18205032	0.13236292	7.5858E-4	7.788943749999994E-4	-1.886201102941176E-4	-3.525803538602948E-5
845.87646	1133.43823	6075.0	0.18682297	0.13145164	2.807441176470598E-4	-5.3604705882352147E-5	-2.810799307958472E-5	-4.897053416955009E-5
848.94794	1135.4740000000002	6092.0	0.1894679	0.13182732	1.5558411764705823E-4	2.209882352941114E-5	-7.362352941176564E-6	4.453148788927251E-6
852.69257	1137.3463000000002	6108.0	0.22298247	0.11623528	0.0020946606249999996	-9.745025000000001E-4	1.2119228170955884E-4	-6.228758272058821E-5
857.72296	1139.3614499999999	6125.0	0.28925505	0.118183054	0.003898387058823531	1.1457494117647054E-4	1.0610155493079596E-4	6.406337889273357E-5
862.49457	1142.2473	6141.0	0.33621138	0.14904998	0.0029347706249999994	0.0019291828750000002	-6.022602711397071E-5	1.134129958639706E-4
866.3728	1145.1864	6158.0	0.3052753	0.18186015	-0.0018197694117647045	0.00193001	-2.7967882569204143E-4	4.865441176469628E-8
870.2594	1147.12976	6174.0	0.25676063	0.16706896	-0.0030321668750000023	-9.244493750000006E-4	-7.577484145220611E-5	-1.7840371093750005E-4
873.06494	1150.0325	6191.0	0.18379876	0.16254374	-0.004291874705882352	-2.661894117647057E-4	-7.410046064013821E-5	3.872117430795853E-5
876.0624	1152.0624	6208.0	0.15380985	0.13411781	-0.001764053529411765	-0.001672113529411764	1.4869536332179923E-4	-8.270141868512108E-5
878.937	1154.937	6225.0	0.1499034	0.14080101	-2.2979117647058857E-4	3.931294117647059E-4	9.025072664359862E-5	1.2148487889273351E-4
881.8413	1157.92065	6241.0	0.14310034	0.17046678	-4.2519125E-4	0.0018541106250000005	-1.2212504595588213E-5	9.131132582720591E-5
883.8636	1160.7272	6258.0	0.13629162	0.1734115	-4.0051294117647004E-4	1.7321882352941084E-4	1.4516652249135257E-6	-9.887598832179939E-5
886.80725	1162.8072499999998	6274.0	0.14236033	0.16416687	3.792943750000003E-4	-5.777893750000002E-4	4.87379572610294E-5	-4.693801240808819E-5
888.7217	1165.7217	6291.0	0.13287045	0.15998778	-5.58228235294118E-4	-2.4582882352941157E-4	-5.514838884083049E-5	1.9527091262975805E-5
891.69366	1168.6936	6307.0	0.14443995	0.16296189	7.230937500000006E-4	1.8588187500000013E-4	8.008262408088241E-5	2.698191865808823E-5
894.2951	1172.29504	6324.0	0.14782289	0.18840508	1.9899647058823535E-4	0.0014966582352941178	-3.082925173010384E-5	7.710449178200692E-5
897.12024	1176.12024	6341.0	0.16761604	0.23007098	0.0011643029411764695	0.0024509352941176473	5.678273356401377E-5	5.6133944636678205E-5
899.5	1180.0	6357.0	0.17035225	0.26294369	1.7101312500000104E-4	0.002054544375	-6.208061351102928E-5	-2.477443244485296E-5
903.936	1183.9359	6374.0	0.21152437	0.26056	0.002421889411764705	-1.4021705882352904E-4	1.3240448745674728E-4	-1.2910361375432524E-4
907.9129	1189.36926	6391.0	0.2423084	0.28533244	0.001810825294117648	0.0014572023529411768	-3.594494809688569E-5	9.396584775086504E-5
911.66565	1193.99854	6407.0	0.26363024	0.30164722	0.0013326150000000005	0.0010196737499999983	-2.988814338235297E-5	-2.7345537683823656E-5
914.2945	1196.589	6424.0	0.23522127	0.2605904	-0.0016711158823529415	-0.002415107058823529	-1.7669005190311423E-4	-2.0204592993079573E-4
916.2332	1198.23315	6440.0	0.15152308	0.16306096	-0.005231136875	-0.00609559	-2.2250131204044118E-4	-2.3003018382352941E-4
918.1872	1201.18713	6457.0	0.08004447	0.09872084	-0.0042046241176470584	-0.0037847129411764705	6.038310337370246E-5	1.3593394463667818E-4
920.14905	1203.14905	6473.0	0.06634955	0.07420376	-8.559325000000008E-4	-0.0015323175000000007	2.092932261029411E-4	1.4077471507352937E-4
921.0	1204.0403000000001	6490.0	0.05746838	0.059731983	-5.22421764705882E-4	-8.512809999999995E-4	1.9618278546712874E-5	4.006097058823536E-5
923.00653	1206.0065	6507.0	0.075813964	0.073261514	0.0010791519999999999	7.958547647058822E-4	9.421022145328717E-5	9.689033910034598E-5
924.9176	1207.9176	6523.0	0.0880045	0.08054532	7.619085000000001E-4	4.5523787500000024E-4	-1.9827718749999986E-5	-2.1288555606617622E-5
926.8947	1209.8948	6540.0	0.11039705	0.10707055	0.0013172088235294116	0.0015603076470588233	3.2664724913494796E-5	6.50041042387543E-5
929.74097	1212.7409699999998	6556.0	0.14659445	0.14998688	0.0022623374999999994	0.0026822706249999993	5.907054227941174E-5	7.01226861213235E-5
931.74	1215.74	6573.0	0.17022851	0.19271214	0.0013902388235294124	0.002513250588235295	-5.129992214532865E-5	-9.942355103806136E-6
934.7584	1219.51685	6590.0	0.17242992	0.22020683	1.2949470588235218E-4	0.0016173347058823524	-7.41614186851212E-5	-5.2700934256055446E-5
937.35565	1223.3557	6606.0	0.17379783	0.2577533	8.5494375E-5	0.0023466543750000016	-2.7500206801470114E-6	4.558247931985308E-5
939.64874	1226.2975000000001	6622.0	0.1655426	0.2439007	-5.159518749999984E-4	-8.657875000000013E-4	-3.75903906249999E-5	-2.0077761718750018E-4
942.17224	1230.1722399999999	6639.0	0.14270659	0.22362158	-0.001343294705882354	-0.0011928894117647065	-4.8667225346020917E-5	-1.92412889273356E-5
944.5286	1234.0572499999998	6656.0	0.14828123	0.22831625	3.2792000000000113E-4	2.761570588235301E-4	9.830674740484441E-5	8.641449826989628E-5
946.0	1237.4861	6673.0	0.11778883	0.22546764	-0.0017936705882352951	-1.6756529411764715E-4	-1.2479944636678214E-4	-2.6101314878892782E-5
947.43427	1240.8685	6689.0	0.0813364	0.21589316	-0.0022782768749999996	-5.984049999999998E-4	-3.028789292279403E-5	-2.6927481617647037E-5
948.3605	1242.3605	6705.0	0.04568659	0.15650585	-0.0022281131250000002	-0.003711706875	3.135234374999961E-6	-1.945813671875E-4
948.0	1244.2044700000001	6722.0	-0.0068992083	0.08812667	-0.0030932822529411764	-0.0040223047058823526	-5.0892301643598595E-5	-1.8270460640138392E-5
949.0	1246.24365	6739.0	0.0037479675	0.069784954	6.263044588235295E-4	-0.0010789244705882357	2.1879921833910034E-4	1.731400138408304E-4
949.0	1247.08374	6756.0	9.236681E-5	0.053700503	-2.1503533470588232E-4	-9.461441764705883E-4	-4.94905760899654E-5	7.810605536332202E-6
950.111	1249.11096	6772.0	0.0141975265	0.068553224	8.81572480625E-4	9.282950625E-4	6.853798845818015E-5	1.1715245243566176E-4
950.0	1252.0383000000002	6789.0	0.022091595	0.12539712	4.643569705882352E-4	0.0033437585882352943	-2.454208882569205E-5	1.4208608974913497E-4
951.0	1254.8993	6805.0	0.043308664	0.17009053	0.0013260668124999999	0.0027933381249999993	5.3856865119485293E-5	-3.440127895220594E-5
952.0	1258.7245	6822.0	0.05978891	0.23922002	9.694262352941179E-4	0.004066440588235295	-2.0978857482698943E-5	7.48883801903115E-5
953.0	1261.6111	6838.0	0.0718581	0.24870263	7.543243749999996E-4	5.926631250000002E-4	-1.3443866268382392E-5	-2.1711109145220592E-4
954.0	1264.7934599999999	6855.0	0.06992752	0.2262093	-1.1356352941176396E-4	-0.0013231370588235297	-5.105222967128021E-5	-1.1269412846020763E-4
954.74915	1267.74915	6871.0	0.056543358	0.19293548	-8.365101250000003E-4	-0.0020796137500000006	-4.518416222426477E-5	-4.7279793198529434E-5
955.67633	1270.6763999999998	6888.0	0.04198822	0.17491418	-8.561845882352942E-4	-0.0010600764705882347	-1.1573213667819934E-6	5.9972781141868584E-5
956.6316	1273.6316000000002	6905.0	0.046948224	0.16495332	2.9176494117647044E-4	-5.859329411764716E-4	6.752644290657439E-5	2.789079584775077E-5
957.0	1275.5807	6921.0	0.046312403	0.1463216	-3.973881249999967E-5	-0.0011644824999999994	-2.0718984604779382E-5	-3.615934742647049E-5
957.0	1279.0	6938.0	0.019797767	0.14541005	-0.0015596844705882355	-5.362058823529313E-5	-8.94085681228374E-5	6.534481833910037E-5
958.1926	1279.1925999999999	6955.0	0.020754624	0.09444162	5.628570588235285E-5	-0.002998142941176471	9.505706920415225E-5	-1.7320719723183398E-4
958.0	1281.4135999999999	6971.0	0.009210755	0.07478255	-7.214918125E-4	-0.001228691875	-4.8611094898897056E-5	1.1059069163602944E-4
958.0	1282.5	6988.0	6.5300695E-4	0.07934843	-5.03396944117647E-4	2.685811764705879E-4	1.2829109904844291E-5	8.807488538062282E-5
958.0	1284.2988	7004.0	-0.00409803	0.070809595	-2.96939809375E-4	-5.336771874999997E-4	1.2903570921415441E-5	-5.014114774816172E-5
958.0	1287.21875	7021.0	-0.015812833	0.118990585	-6.891060588235294E-4	0.0028341758823529407	-2.306860290873702E-5	1.9810900410899648E-4
958.0	1291.2412	7037.0	-0.011844025	0.2146043	2.4805049999999994E-4	0.0059758571875	5.857228492647058E-5	1.9635508157169121E-4
958.0	1295.10645	7054.0	0.0017511592	0.26363206	7.997167176470588E-4	0.0028839858823529415	3.2450953979238754E-5	-1.8187478265570934E-4
957.0	1297.93646	7071.0	-0.028143488	0.27254283	-0.0017585086588235296	5.241629411764713E-4	-1.5048384567474047E-4	-1.388131141868512E-4
957.0	1300.9686000000002	7087.0	-0.03768702	0.19535519	-5.9647075E-4	-0.0048242275	7.26273693014706E-5	-3.342744025735295E-4
956.0	1303.7555499999999	7104.0	-0.050118454	0.16262555	-7.312608235294116E-4	-0.0019252729411764708	-7.92882785467127E-6	1.7052673875432526E-4
955.1451	1305.8549	7120.0	-0.05066016	0.13384107	-3.385662500000018E-5	-0.00179903	4.3587762408088215E-5	7.890183823529417E-6
955.0	1308.80206	7137.0	-0.042107284	0.14389548	5.031103529411765E-4	5.914358823529404E-4	3.1586292820069216E-5	1.4061564013840826E-4
954.137	1309.863	7153.0	-0.03634191	0.11892683	3.6033587500000023E-4	-0.0015605406249999997	-8.923404871323515E-6	-1.3449853170955875E-4
953.3018	1311.6982	7170.0	-0.041769814	0.07784917	-3.192884705882355E-4	-0.0024163329411764707	-3.9977902681660926E-5	-5.0340724480968885E-5
952.3651	1313.6349	7186.0	-0.04577054	0.07610339	-2.5004537499999976E-4	-1.0911124999999928E-4	4.327693474264735E-6	1.4420135569852947E-4
951.3868	1316.6132	7203.0	-0.06301208	0.12280498	-0.0010142082352941177	0.0027471523529411755	-4.495075648788929E-5	1.6801550605536323E-4
949.5	1318.5	7220.0	-0.09749046	0.15006633	-0.0020281400000000003	0.001603608823529412	-5.964304498269898E-5	-6.726726643598609E-5
949.0	1320.49786	7236.0	-0.08844515	0.15631185	5.65331875E-4	3.903450000000003E-4	1.6209199218750002E-4	-7.582898897058824E-5
946.5582	1322.4418	7253.0	-0.106602944	0.121051766	-0.001068105529411765	-0.002074122588235294	-9.608455320069207E-5	-1.4496868166089967E-4
944.6301	1324.3699000000001	7270.0	-0.12370629	0.10340139	-0.0010060791764705877	-0.0010382574117647064	3.648608996539843E-6	6.093324567474045E-5
942.7127	1326.2873	7287.0	-0.13160162	0.102399275	-4.644311764705886E-4	-5.894794117647046E-5	3.186164705882348E-5	5.760643944636682E-5
939.7388	1328.2612	7303.0	-0.16443956	0.11708213	-0.0020523712500000006	9.176784375000005E-4	-9.924625459558826E-5	6.103914866727944E-5
936.5621	1331.4379	7319.0	-0.1935106	0.14538981	-0.0018169399999999995	0.00176923	1.4714453125000068E-5	5.3221972656249973E-5
933.757	1333.1215	7336.0	-0.19263183	0.15279861	5.169235294117653E-5	4.3581176470588193E-4	1.0991955017301036E-4	-7.843636678200695E-5
929.8108	1335.0946	7353.0	-0.23022178	0.14039634	-0.002211173529411764	-7.295452941176466E-4	-1.331097577854671E-4	-6.855041522491345E-5
924.8668	1338.0888	7369.0	-0.2786071	0.14592783	-0.0030240825000000006	3.45718125E-4	-5.0806810661764795E-5	6.720396369485292E-5
918.10803	1340.9279999999999	7386.0	-0.3765898	0.1565865	-0.005763688235294116	6.26980588235293E-4	-1.6115327854671267E-4	1.654485077854665E-5
910.4388	1343.78064	7402.0	-0.48340097	0.18119428	-0.006675698125000001	0.0015379862500000015	-5.7000618106617786E-5	5.693785386029428E-5
903.46545	1346.6897	7419.0	-0.5376939	0.20442525	-0.00319370176470588	0.001366527647058823	2.0482331531141888E-4	-1.0085800173010502E-5
895.9169	1350.5415600000001	7435.0	-0.5178699	0.21599087	0.001238999999999997	7.228512499999999E-4	2.7704386029411734E-4	-4.022977481617644E-5
887.0065	1353.49677	7452.0	-0.51700705	0.211336	5.075588235293945E-5	-2.738158823529415E-4	-6.98967128027681E-5	-5.862747837370244E-5
879.2302	1357.3849	7469.0	-0.5151371	0.22773056	1.0999705882352995E-4	9.643858823529414E-4	3.4847750865053235E-6	7.283539792387545E-5
870.5	1361.0	7485.0	-0.5345452	0.23938	-0.0012130062500000025	7.280900000000007E-4	-8.268770680147077E-5	-1.4768492647058793E-5
858.0759	1365.68176	7502.0	-0.62936246	0.25231472	-0.005577485882352936	7.608658823529402E-4	-2.567340960207608E-4	1.927993079584676E-6
844.359	1371.0403000000001	7518.0	-0.7822901	0.30765942	-0.009557977500000002	0.0034590437500000015	-2.4878072610294165E-4	1.6863611672794133E-4
830.7539	1376.3912	7535.0	-0.91801625	0.3496118	-0.007983891176470588	0.0024677870588235267	9.259331314878906E-5	-5.830921712802793E-5
816.97943	1382.2945	7552.0	-0.9699793	0.37602988	-0.0030566500000000006	0.0015540047058823535	2.898377162629757E-4	-5.375190311418666E-5
802.56256	1389.21875	7568.0	-0.9287319	0.41265845	0.002577962499999996	0.0022892856250000017	3.521632812499998E-4	4.595505744485301E-5
785.6226	1397.48584	7585.0	-0.9568593	0.46909526	-0.0016545529411764654	0.003319812352941177	-2.489714965397918E-4	6.061921929065736E-5
768.91547	1402.78174	7602.0	-1.0381533	0.46325466	-0.004782000000000005	-3.4356470588235466E-4	-1.839674740484435E-4	-2.1549276816609008E-4
758.09235	1409.5446	7618.0	-0.9302932	0.4357243	0.006741256250000001	-0.0017206474999999985	7.202035156250004E-4	-8.606767463235274E-5
748.4134	1414.2346	7635.0	-0.6753426	0.34762874	0.014997094117647061	-0.0051820917647058835	4.856375216262977E-4	-2.0361436851211087E-4
737.8867	1421.05664	7651.0	-0.48190293	0.3184079	0.012089979375	-0.0018263024999999981	-1.816946714154413E-4	2.0973682904411783E-4
728.12354	1426.9259	7668.0	-0.4179707	0.32421455	0.003760719411764708	3.415676470588217E-4	-4.899564684256054E-4	1.2752177335640115E-4
718.417	1433.66644	7684.0	-0.4958805	0.3713125	-0.004869362500000002	0.002943621875	-5.393801194852944E-4	1.6262838924632365E-4
708.6076	1440.5139	7701.0	-0.5810559	0.40647596	-0.005010317647058821	0.0020684388235294136	-8.29147923875406E-6	-5.148135596885802E-5
701.69324	1447.30676	7717.0	-0.5190611	0.44416377	0.003874674999999994	0.0023554881249999993	5.553120404411759E-4	1.7940581341911602E-5
694.78375	1453.955	7734.0	-0.41300368	0.42799163	0.006238671764705887	-9.513023529411765E-4	1.3905863321799367E-4	-1.9451708693771623E-4
689.7392	1459.89124	7751.0	-0.3136096	0.40927285	0.0058467105882352936	-0.0011011047058823525	-2.3056539792387825E-5	-8.81190311418682E-6
684.7356	1464.8966	7767.0	-0.22217399	0.33191392	0.005714725625	-0.004834933125000003	-8.249060202205846E-6	-2.3336427619485316E-4
680.7958	1469.2042000000001	7784.0	-0.17753337	0.26334748	0.0026259188235294114	-0.004033319999999997	-1.8169451773356404E-4	4.715371323529445E-5
677.0638	1472.9362	7801.0	-0.17521098	0.20178579	1.3661117647058868E-4	-0.003621275882352943	-1.4642986159169545E-4	2.4237889273356133E-5
671.66077	1477.33923	7817.0	-0.21211293	0.18124886	-0.002306371875000001	-0.0012835581249999988	-1.5268644071691185E-4	1.4610735983455902E-4
667.2637	1481.7363	7834.0	-0.26681796	0.22217375	-0.0032179429411764715	0.002407346470588235	-5.362182742214532E-5	2.1711203503460197E-4
660.97345	1484.6844	7850.0	-0.32895255	0.21333918	-0.0038834118749999993	-5.521606250000009E-4	-4.159180836397049E-5	-1.8496919347426474E-4
655.2341	1488.5106	7867.0	-0.37525752	0.21270572	-0.0027238217647058824	-3.726235294117661E-5	6.821118295847747E-5	3.028813365051907E-5
649.24646	1491.25116	7884.0	-0.38547108	0.1854851	-6.007976470588242E-4	-0.001601212941176469	1.2488377162629753E-4	-9.199709342560543E-5
641.49915	1495.2504	7900.0	-0.43178728	0.18360548	-0.0028947624999999984	-1.1747625000000164E-4	-1.433728033088234E-4	9.273354319852922E-5
633.73145	1497.06714	7917.0	-0.48517752	0.16190898	-0.003140602352941175	-0.0012762647058823517	-1.4461167820069222E-5	-6.816402681660884E-5
625.78766	1499.0531	7933.0	-0.51548314	0.11700003	-0.0018941012499999986	-0.002806809375	7.790631893382353E-5	-9.565904181985303E-5
618.00006	1501.0	7950.0	-0.5292628	0.082481496	-8.105682352941225E-4	-0.002030502	6.373723615916918E-5	4.5665139705882365E-5
609.3184	1503.8726000000001	7966.0	-0.5144258	0.096482076	9.273124999999993E-4	8.750362499999999E-4	1.0861754595588261E-4	1.81596140625E-4
599.7657	1505.8724	7983.0	-0.5352228	0.12721547	-0.001223352941176468	0.0018078467058823527	-1.2650973183390984E-4	5.487120328719722E-5
588.3162	1507.78064	8000.0	-0.64457273	0.14514418	-0.006432348823529414	0.0010546300000000008	-3.0641152249134975E-4	-4.430686505190305E-5
576.4736	1510.7544	8016.0	-0.7551432	0.15122631	-0.0069106543749999985	3.8013312499999945E-4	-2.9894096966911533E-5	-4.215605468750009E-5
563.63306	1512.72784	8033.0	-0.8309673	0.14367042	-0.004460241176470585	-4.444641176470594E-4	1.441419528546714E-4	-4.850572015570934E-5
552.621	1514.6758	8049.0	-0.81333303	0.12492887	0.001102141874999997	-0.0011713468749999997	3.4764894071691137E-4	-4.543017233455877E-5
542.1313	1516.0	8066.0	-0.71570635	0.11117806	0.0057427458823529395	-8.088711764705883E-4	2.7297670631487895E-4	2.132209991349479E-5
531.79047	1517.5349	8082.0	-0.61241287	0.06891819	0.006455842500000003	-0.0026412418749999994	4.456853860294147E-5	-1.145231686580882E-4
520.0	1518.0	8099.0	-0.60633814	0.03768598	3.5733705882353106E-4	-0.001837188823529412	-3.587356141868513E-4	4.7297238321799264E-5
509.7438	1520.4512300000001	8115.0	-0.6272633	0.066975564	-0.0013078224999999999	0.001830599	-1.0407247242647068E-4	2.2923673897058824E-4
498.95154	1522.40967	8132.0	-0.66084385	0.10270229	-0.001975326470588238	0.0021015721176470587	-3.9264939446366947E-5	1.593959515570933E-5
489.28214	1524.34357	8149.0	-0.62018245	0.13405883	0.002391847058823527	0.0018445023529411759	2.5689256055363323E-4	-1.5121750865051928E-5
481.00995	1526.2475	8165.0	-0.5350376	0.13617699	0.005321553125000003	1.323850000000005E-4	1.8310662913602975E-4	-1.0700733455882346E-4
473.3369	1528.1658	8182.0	-0.4476297	0.1304362	0.005141641176470587	-3.3769352941176445E-4	-1.0583055795848006E-5	-2.7651678200692054E-5
464.3784	1531.1243	8198.0	-0.4401977	0.14324751	4.6449999999999964E-4	8.007068749999995E-4	-2.923213235294117E-4	7.115002527573525E-5
455.6419	1534.0716	8216.0	-0.46914467	0.18120208	-0.0016081649999999978	0.002108587222222222	-1.1514805555555541E-4	7.266001929012347E-5
444.10083	1536.9664	8232.0	-0.58655906	0.19275086	-0.007338399375000002	7.217987500000005E-4	-3.5813964843750025E-4	-8.667427951388883E-5
430.11856	1537.9830299999999	8248.0	-0.7788981	0.14681225	-0.012021190000000001	-0.0028711631249999994	-2.9267441406249993E-4	-2.245601171875E-4
419.8358	1539.8607	8265.0	-0.8394598	0.091649175	-0.0035624529411764673	-0.0032448867647058826	4.975727681660903E-4	-2.1983743512110775E-5
410.9514	1540.8097	8281.0	-0.72232795	0.046363965	0.007320740624999995	-0.002830325625	6.801995978860289E-4	2.5910071231617665E-5
400.08066	1542.0	8298.0	-0.60206383	0.044454772	0.007074360000000005	-1.123054705882355E-4	-1.4492977941175893E-5	1.5988353849480968E-4
389.2955	1543.7409	8315.0	-0.55656844	0.059820585	0.0026761994117647007	9.038713529411768E-4	-2.5871532871972377E-4	5.977510726643602E-5
377.11636	1545.6976300000001	8331.0	-0.61936927	0.10018771	-0.003925051874999995	0.0025229453125	-4.125782054227935E-4	1.0119212247242644E-4
363.52054	1546.0	8349.0	-0.7923105	0.08556829	-0.009607846111111115	-8.121899999999996E-4	-3.157107908950622E-4	-1.8528529513888885E-4
352.1067	1546.0	8366.0	-0.8339053	0.035665356	-0.0024467529411764666	-0.0029354667058823533	4.212407747020381E-4	-1.2489862975778552E-4
342.43634	1547.0	8381.0	-0.7241854	0.0020467588	0.007314659999999999	-0.0022412398133333333	6.507608627450977E-4	4.628179283660133E-5
331.03174	1548.4947	8398.0	-0.6292115	0.015307014	0.0055866999999999965	7.80015011764706E-4	-1.0164470588235308E-4	1.7772087206459057E-4
320.9882	1549.40234	8414.0	-0.56646425	0.059031572	0.003921703125000002	0.002732784875	-1.0406230468749966E-4	1.2204811645220586E-4
310.21957	1550.3561	8431.0	-0.59236115	0.090315364	-0.0015233470588235294	0.0018402230588235294	-3.202970696366783E-4	-5.250363624567473E-5
300.57904	1552.2842	8448.0	-0.61403185	0.106094584	-0.0012747470588235319	9.281894117647065E-4	1.4623529411764558E-5	-5.36490380622837E-5
290.7472	1554.0	8464.0	-0.58510077	0.12453938	0.0018081924999999999	0.00115279975	1.9268372242647072E-4	1.4038146139705843E-5
284.55405	1556.14868	8481.0	-0.46085832	0.13509445	0.007308379411764709	6.208864705882352E-4	3.235404065743947E-4	-3.128901643598616E-5
277.62976	1559.18512	8497.0	-0.3706667	0.16084212	0.005636976249999998	0.001609229375	-1.0446269761029445E-4	6.17714315257353E-5
272.89423	1561.03528	8514.0	-0.26643506	0.155742	0.006131272941176471	-3.000070588235302E-4	2.9076275951557223E-5	-1.1230802551903119E-4
269.1067	1563.94666	8531.0	-0.18546459	0.17104311	0.004762968823529411	9.000652941176475E-4	-8.048847750865061E-5	7.059249134948104E-5
265.11386	1566.94305	8547.0	-0.1544055	0.1932858	0.0019411931250000007	0.0013901681250000006	-1.7636098115808812E-4	3.063142693014707E-5
261.315	1569.84247	8564.0	-0.16760428	0.18757966	-7.763988235294114E-4	-3.35655294117647E-4	-1.5985834991349483E-4	-1.0151902465397927E-4
257.3365	1572.8318	8580.0	-0.1805614	0.18727292	-8.09820000000001E-4	-1.9171249999999987E-5	-2.0888235294118506E-6	1.9780252757352937E-5
252.82442	1576.45038	8597.0	-0.232651	0.20078929	-0.003064094117647058	7.950805882352941E-4	-1.326043598615916E-4	4.78971669550173E-5
248.53534	1581.46466	8615.0	-0.26985493	0.24780187	-0.0020668849999999996	0.00261181	5.54005065359477E-5	1.0092941176470588E-4
244.63908	1586.0413800000001	8630.0	-0.2658193	0.29783475	2.690420000000008E-4	0.0033355253333333316	1.557284666666667E-4	4.824768888888878E-5
240.24294	1590.7570799999999	8646.0	-0.25685582	0.32884914	5.60217499999998E-4	0.0019383993750000002	1.8198468749999825E-5	-8.732037239583322E-5
235.94287	1596.5857	8663.0	-0.25692	0.34982446	-3.775294117645251E-6	0.0012338423529411776	-3.3176046712802546E-5	-4.1444530709342505E-5
231.48407	1602.51593	8680.0	-0.25520954	0.3663722	1.0061529411764525E-4	9.733964705882339E-4	6.14062283737003E-6	-1.532034602076139E-5
227.1441	1609.7118	8696.0	-0.27709717	0.41183764	-0.0013679768749999995	0.0028415900000000015	-9.17870105698528E-5	1.1676209558823548E-4
221.84592	1614.15405	8713.0	-0.2915811	0.390291	-8.519958823529399E-4	-0.0012674494117647062	3.0351823096885857E-5	-2.417082006920416E-4
218.38702	1618.6129799999999	8729.0	-0.26932198	0.32696956	0.0013911949999999979	-0.00395759	1.401994301470586E-4	-1.681337867647059E-4
215.56111	1623.4389	8746.0	-0.21337354	0.26621076	0.003291084705882354	-0.0035740470588235297	1.1175821799307977E-4	2.2561349480968866E-5
211.57185	1628.42816	8762.0	-0.18673716	0.25201395	0.0016647737499999992	-8.873006250000003E-4	-1.0164443474264717E-4	1.679216521139706E-4
206.6664	1633.3336199999999	8779.0	-0.23129204	0.26830524	-0.0026208752941176464	9.58311176470589E-4	-2.5209700259515565E-4	1.0856540008650524E-4
201.83644	1638.10907	8796.0	-0.2803403	0.29147527	-0.002885191764705881	0.001362942941176471	-1.5548027681660865E-5	2.3801868512110705E-5
196.88718	1644.1127999999999	8812.0	-0.33074218	0.31837997	-0.0031501175000000006	0.0016815437500000002	-1.6557858455882468E-5	1.9912550551470578E-5
191.26678	1649.6443	8829.0	-0.34989387	0.33001077	-0.00112657	6.841647058823527E-4	1.1903220588235298E-4	-5.866935553633221E-5
184.36902	1655.72327	8845.0	-0.38212982	0.37058276	-0.002014746875000001	0.002535749375	-5.551105468750006E-5	1.1572404181985297E-4
178.51314	1661.48688	8862.0	-0.4197883	0.38643047	-0.0022152047058823527	9.322182352941186E-4	-1.1791637110726582E-5	-9.43253611591695E-5
172.6656	1666.55627	8879.0	-0.40660125	0.361998	7.757088235294104E-4	-0.0014372041176470612	1.7593608996539783E-4	-1.393777854671282E-4
166.02933	1672.22803	8896.0	-0.3844291	0.321055	0.001304244117647059	-0.002408411764705883	3.109031141868521E-5	-5.712986159169539E-5
159.98474	1677.0152600000001	8912.0	-0.37861833	0.29514697	3.631731250000013E-4	-0.0016192518749999982	-5.8816937040441104E-5	4.9322493106617794E-5
154.70673	1681.93994	8928.0	-0.35401893	0.27711916	0.0015374624999999996	-0.001126738125000002	7.33930859374999E-5	3.078210937499976E-5
150.83563	1686.16437	8945.0	-0.29595947	0.26734436	0.003415262352941177	-5.74988235294116E-4	1.1045881487889278E-4	3.245587586505212E-5
147.0	1691.5	8962.0	-0.2086121	0.27064878	0.005138080588235294	1.9437764705882202E-4	1.013422491349481E-4	4.5256816608996354E-5
142.7308	1693.84613	8978.0	-0.17399983	0.20986252	0.002163266875	-0.003799141249999999	-1.859258570772059E-4	-2.495949310661763E-4
138.17067	1697.82935	8996.0	-0.21400148	0.19655758	-0.0022223138888888888	-7.391633333333327E-4	-2.4364337577160492E-4	1.6999877314814813E-4
134.27312	1700.36346	9011.0	-0.24217623	0.16768277	-0.0018783166666666666	-0.0019249873333333333	2.2933148148148143E-5	-7.905493333333338E-5
131.45274	1703.27362	9028.0	-0.21222994	0.15362568	0.0017615464705882345	-8.268876470588248E-4	2.1410959630911182E-4	6.459409919261815E-5
128.64726	1706.1764	9045.0	-0.16136803	0.14760251	0.00299187705882353	-3.543041176470585E-4	7.237238754325266E-5	2.7799031141868607E-5
126.83479	1708.1652199999999	9061.0	-0.11460889	0.12804921	0.0029224462499999994	-0.0012220812499999997	-4.339425551470649E-6	-5.423607077205883E-5
123.89216	1711.1078499999999	9078.0	-0.1195249	0.12927051	-2.891770588235293E-4	7.184117647058873E-5	-1.8891901816608993E-4	7.611308391003462E-5
121.962654	1713.03735	9094.0	-0.120352745	0.12847789	-5.174031249999961E-5	-4.953874999999962E-5	1.4839796645220607E-5	-7.586245404411772E-6
120.02386	1715.97614	9111.0	-0.11145653	0.13987693	5.233067647058822E-4	6.705317647058823E-4	3.382629865916952E-5	4.2357089100346E-5
118.10471	1718.89526	9127.0	-0.10145689	0.16892022	6.249775000000003E-4	0.001815205625	6.354420955882376E-6	7.154211626838236E-5
116.14458	1722.71082	9144.0	-0.101505674	0.2007548	-2.86964705882412E-6	0.0018726223529411765	-3.693218512110732E-5	3.377454584775091E-6
114.18967	1725.62067	9161.0	-0.10681134	0.21465717	-3.12098E-4	8.177864705882351E-4	-1.8189903114186816E-5	-6.204916955017303E-5
113.25496	1729.4901	9177.0	-0.09004145	0.22903582	0.0010481181250000006	8.986656249999996E-4	8.501350781250004E-5	5.0549471507352795E-6
113.0	1732.42303	9194.0	-0.045031756	0.21277119	0.0026476290588235292	-9.567429411764708E-4	9.408887846020757E-5	-1.0914168036332178E-4
113.0	1735.27686	9210.0	0.011953439	0.18804069	0.0035615746875	-0.0015456562499999993	5.712160179227943E-5	-3.6807081801470533E-5
113.0	1737.55518	9227.0	0.044159774	0.15417168	0.0018944902941176473	-0.0019922947058823534	-9.806378784602075E-5	-2.6272850346020827E-5
113.0	1740.99725	9244.0	0.041030884	0.1512953	-1.840523529411766E-4	-1.6919882352941246E-4	-1.22267214532872E-4	1.0724093425605535E-4
114.0	1742.4619	9260.0	0.049672566	0.12545536	5.401051250000003E-4	-0.0016149962500000004	4.5259842371323555E-5	-9.036233915441175E-5
114.0	1745.4322	9277.0	0.03515816	0.1451355	-8.537885882352941E-4	0.0011576552941176478	-8.199374783737026E-5	1.630971496539793E-4
115.0	1748.30652	9294.0	0.048957042	0.16376585	8.116989411764705E-4	0.00109590294117647	9.796985467128028E-5	-3.6324913494810463E-6
116.27345	1751.54694	9310.0	0.059331466	0.17802699	6.484015E-4	8.913212500000003E-4	-1.0206090073529409E-5	-1.2786355698529356E-5
116.0	1753.17627	9327.0	0.03807524	0.15263467	-0.0012503662352941175	-0.0014936658823529409	-1.1169221972318337E-4	-1.402933607266436E-4
116.0	1756.35858	9343.0	0.011803045	0.15445432	-0.0016420121875000003	1.1372812500000037E-4	-2.447787201286768E-5	1.0046212545955883E-4
116.0	1758.08997	9360.0	-0.0131483115	0.1309345	-0.0014677268529411766	-0.0013835188235294116	1.0252078503460219E-5	-8.807334991349482E-5
116.0	1759.5	9376.0	-0.026013894	0.12161433	-8.040989062499999E-4	-5.825106250000002E-4	4.1476746668198544E-5	5.0063012408088213E-5
116.0	1761.0005	9393.0	-0.014035543	0.074137226	7.046088823529412E-4	-0.002792770823529412	8.874751697664359E-5	-1.3001530579584777E-4
116.0	1762.88196	9426.0	1.1114636E-6	0.021731786	4.253531655636364E-4	-0.0015880436363636362	-8.46229444816075E-6	3.650688445956897E-5
116.0	1763.90234	9443.0	-9.370936E-6	0.039093286	-6.166117411764706E-7	0.0010212647058823528	-2.505704572381252E-5	1.5348872601446992E-4
116.0	1765.5	9459.0	-3.2672383E-6	0.06511891	3.8148110625E-7	0.0016266015000000003	6.238080296415442E-8	3.7833549632352965E-5
116.0	1766.69128	9476.0	1.5998432E-5	0.08133927	1.1332747235294118E-6	9.54138823529412E-4	4.422315395761246E-8	-3.9556628027681663E-5
115.0	1767.65033	9493.0	-0.027259775	0.07774486	-0.0016044572607058823	-2.1143588235294155E-4	-9.444650208408305E-5	-6.856321799307963E-5
114.42899	1769.57098	9510.0	-0.045765035	0.08795268	-0.001088544705882353	6.004600000000004E-4	3.0347797342560544E-5	4.775858131487894E-5
114.0	1771.5	9526.0	-0.05672881	0.110901825	-6.852359374999997E-4	0.0014343215624999994	2.5206798023897088E-5	5.211634765624994E-5
112.50058	1773.4994	9542.0	-0.06673419	0.13103399	-6.253362500000001E-4	0.0012582603124999996	3.743730468749976E-6	-1.1003828124999987E-5
113.0	1774.2032	9559.0	-0.025846178	0.099040434	0.0024051771764705882	-0.0018819738823529408	1.782654956747405E-4	-1.8471965852076121E-4
111.81554	1775.18445	9575.0	-0.03247334	0.06738794	-4.1419762500000015E-4	-0.001978280875	-1.7621092509191176E-4	-6.019187040441211E-6
112.0	1776.0	9609.0	-0.0076337457	0.0132528385	7.305763029411766E-4	-0.0015922088676470585	3.3669821410034614E-5	1.1355059039792404E-5
112.0	1777.0	9642.0	0.00679611	0.020707935	4.3726835454545456E-4	2.2591201515151518E-4	-8.888119648355214E-6	5.509457220601738E-5
113.08276	1778.0	9658.0	0.051288556	0.02864423	0.002780777875	4.960184375E-4	1.464693450284091E-4	1.68816513967803E-5
113.0	1779.0052	9675.0	0.029021049	0.048580736	-0.0013098533529411764	0.0011727356470588235	-2.4062536634948095E-4	3.980689467993079E-5
114.0	1779.97034	9692.0	0.053228877	0.055216324	0.0014239898823529412	3.903287058823528E-4	1.6081430795847752E-4	-4.602393771626298E-5
115.0	1780.8639	9709.0	0.064946786	0.060295425	6.892887647058826E-4	2.987706470588237E-4	-4.3217712802768155E-5	-5.385768166089947E-6
116.0	1781.8094	9727.0	0.071459904	0.062498044	3.618398888888888E-4	1.223677222222224E-4	-1.8191604212055215E-5	-9.800162490922294E-6
117.5	1782.0	9744.0	0.08209605	0.05246449	6.256556470588234E-4	-5.902090588235294E-4	1.5518574009996154E-5	-4.1916281237985404E-5
119.689926	1783.68994	9761.0	0.11919191	0.057427503	0.0021821094117647055	2.919419411764703E-4	9.155610380622836E-5	5.189123529411763E-5
121.67996	1785.68	9779.0	0.13380277	0.08820482	8.117144444444439E-4	0.0017098509444444447	-7.613305374001454E-5	7.877272240377635E-5
123.5	1786.0	9793.0	0.14354523	0.090651564	6.958900000000005E-4	1.7476742857142863E-4	-8.273174603174523E-6	-1.0964882256235828E-4
126.113	1788.55652	9808.0	0.14360635	0.10969675	4.074666666666523E-6	0.001269679066666666	-4.612102222222227E-5	7.299410920634915E-5
128.5	1790.5	9824.0	0.15245208	0.12505719	5.528581249999998E-4	9.60027500000001E-4	3.429896614583333E-5	-1.935322291666656E-5
131.43428	1792.43427	9841.0	0.18130456	0.13194127	0.0016972047058823538	4.049458823529404E-4	6.731450475778554E-5	-3.26518598615918E-5
134.7722	1794.3861	9857.0	0.19292986	0.13292986	7.265812500000003E-4	6.178687500000071E-5	-6.066396599264709E-5	-2.1447437959558732E-5
136.33229	1795.0	9874.0	0.16553262	0.1029234	-0.0016116023529411775	-0.001765085882352942	-1.3754021193771633E-4	-1.0746310337370251E-4
139.21768	1797.21765	9891.0	0.15151611	0.07576082	-8.245005882352931E-4	-0.0015977988235294112	4.63001038062285E-5	9.840415224913576E-6
143.29105	1798.1455	9907.0	0.18984115	0.06287213	0.0023953149999999986	-8.055431250000005E-4	2.0123847426470573E-4	4.951598115808817E-5
146.33565	1799.0	9924.0	0.2083137	0.056194622	0.0010866205882352944	-3.9279458823529405E-4	-7.698202422145319E-5	2.4279325692041556E-5
152.29907	1802.09967	9940.0	0.29287052	0.11062662	0.005284801250000002	0.0034019998749999997	2.623862913602942E-4	2.3717465395220585E-4
158.10143	1805.06763	9957.0	0.37964517	0.16925108	0.005104391176470585	0.0034484976470588236	-1.0612357266436276E-5	2.735163062283761E-6
163.85684	1807.90454	9973.0	0.41645476	0.2010038	0.002300599375	0.0019845450000000008	-1.7523698759191157E-4	-9.149704044117643E-5
170.78862	1810.85907	9990.0	0.44686392	0.22130181	0.0017887741176470615	0.0011940005882352927	-3.010736807958463E-5	-4.650261245674753E-5
177.50104	1812.83368	10007.0	0.44895372	0.1875193	1.2292941176470442E-4	-0.0019872064705882347	-9.799086505190335E-5	-1.8712982698961924E-4
185.23149	1814.80786	10023.0	0.45067778	0.12786578	1.0775374999999823E-4	-0.0037283449999999992	-9.484788602941367E-7	-1.0882115808823529E-4
191.17783	1816.72595	10040.0	0.44602433	0.09675377	-2.737323529411734E-4	-0.0018301182352941181	-2.244035899653951E-5	1.1166039792387535E-4
197.11763	1818.70587	10056.0	0.39262798	0.09030483	-0.0033372718750000023	-4.0305875E-4	-1.914712201286768E-4	8.919121783088238E-5
203.93182	1820.6439500000001	10073.0	0.36300975	0.09969958	-0.0017422488235294099	5.526323529411761E-4	9.382488538062308E-5	5.6217123702422126E-5
210.36252	1823.59064	10090.0	0.36094007	0.14352545	-1.2174588235294225E-4	0.0025779923529411766	9.532370242214516E-5	1.1913882352941179E-4
218.0	1825.5	10106.0	0.409518	0.1526039	0.0030361206249999995	5.674031249999992E-4	1.9736665670955886E-4	-1.2566182674632358E-4
228.46896	1828.4938	10123.0	0.54873186	0.17225984	0.008189050588235292	0.001156231764705883	3.0311352724913485E-4	3.463697880622846E-5
238.10553	1831.42111	10139.0	0.63690346	0.18413667	0.005510725000000001	7.423018750000003E-4	-1.6739534926470568E-4	-2.587061810661767E-5
247.93025	1833.38605	10156.0	0.6759064	0.15482399	0.0022942905882352965	-0.0017242752941176475	-1.892020242214532E-4	-1.450927746539793E-4
258.2083	1835.2416699999999	10172.0	0.68100345	0.11634186	3.18565624999996E-4	-0.0024051331249999993	-1.2348281020220628E-4	-4.255361443014699E-5
267.9961	1838.39844	10189.0	0.63153774	0.12563398	-0.0029097476470588235	5.465952941176471E-4	-1.8990078070934232E-4	1.7363108347750862E-4
278.84897	1840.14151	10206.0	0.61800444	0.12715408	-7.960764705882336E-4	8.941764705882333E-5	1.2433359861591705E-4	-2.6892802768166102E-5
292.686	1843.19598	10223.0	0.7325823	0.15768003	0.00673987411764706	0.0017956441176470586	4.4329121107266435E-4	1.0036626297577856E-4
303.20792	1846.08316	10239.0	0.7642455	0.18084632	0.00197895	0.0014478931250000004	-2.9755775735294126E-4	-2.1734437040441142E-5
314.01584	1849.00528	10256.0	0.72967756	0.18846896	-0.002033408235294122	4.483905882352933E-4	-2.360210726643601E-4	-5.8794266868512186E-5
325.40912	1851.90152	10272.0	0.6843945	0.19974056	-0.0028301912499999957	7.044750000000013E-4	-4.979893841911711E-5	1.600527573529425E-5
335.7546	1855.58487	10288.0	0.61370134	0.21644953	-0.004418322500000002	0.0010443106249999994	-9.92582031250004E-5	2.123972656249988E-5
345.9091	1857.78183	10305.0	0.60385364	0.1878942	-5.792764705882361E-4	-0.0016797252941176464	2.2582623702422153E-4	-1.6023740700692033E-4
356.82513	1859.76501	10322.0	0.6325945	0.14178592	0.0016906388235294106	-0.0027122517647058825	1.3352442906574394E-4	-6.073685121107271E-5
365.2154	1861.64307	10339.0	0.5681136	0.09995025	-0.003792994117647056	-0.002460921764705883	-3.225666435986157E-4	1.4784117647058805E-5
374.1777	1863.63553	10355.0	0.5122182	0.08047263	-0.0034934625000000025	-0.00121735125	1.872072610294086E-5	7.772315716911767E-5
383.82498	1865.565	10372.0	0.5116708	0.08499349	-3.219999999999857E-5	2.6593294117647066E-4	2.0360367647058846E-4	8.725201124567476E-5
393.08972	1867.52243	10389.0	0.5322444	0.114780456	0.0012102117647058805	0.0017521744705882353	7.308304498269876E-5	8.74259723183391E-5
400.7695	1869.44238	10405.0	0.51625866	0.11710205	-9.991087499999982E-4	1.4509962499999977E-4	-1.380825321691174E-4	-1.0044217784926472E-4
407.19022	1870.39673	10423.0	0.44823027	0.09189734	-0.003779355	-0.001400261666666667	-1.544581250000001E-4	-8.58534050925926E-5
413.0622	1872.3540600000001	10438.0	0.33302614	0.08090909	-0.007680275333333331	-7.325499999999995E-4	-2.600613555555554E-4	4.451411111111117E-5
421.19104	1874.29776	10455.0	0.3382526	0.09374872	3.0743882352941105E-4	7.552723529411759E-4	4.698655386389848E-4	8.751896193771619E-5
428.92325	1876.0	10471.0	0.41597924	0.11664015	0.004857914999999997	0.0014307143750000003	2.844047610294116E-4	4.221512637867652E-5
436.91772	1879.3671	10488.0	0.48481753	0.15521185	0.00404931117647059	0.0022689235294117657	-4.756493079584751E-5	4.930642084775091E-5
445.41052	1881.10263	10506.0	0.53851223	0.16099541	0.0029830388888888912	3.213088888888885E-4	-5.923734931009436E-5	-1.0820081336238207E-4
453.14453	1882.0	10521.0	0.52302754	0.10956827	-0.0010323126666666718	-0.0034284760000000006	-2.676901037037042E-4	-2.4998565925925926E-4
461.8162	1883.0	10537.0	0.51820934	0.065558895	-3.0113749999999967E-4	-0.0027505859374999993	4.569844791666701E-5	4.236812890625008E-5
469.69357	1883.9234	10554.0	0.505452	0.0153513765	-7.504317647058794E-4	-0.0029533834411764708	-2.6429074394463514E-5	-1.1929264922145377E-5
477.4753	1884.86884	10571.0	0.46960324	-6.8938E-4	-0.0021087505882352964	-9.435739117647059E-4	-7.990110726643629E-5	1.1822408996539794E-4
483.41122	1885.80374	10590.0	0.4200143	0.03890001	-0.002609944210526314	0.002083652105263158	-2.6378611699527254E-5	1.593276851067297E-4
489.1918	1887.0	10604.0	0.3393749	0.074635945	-0.005759957142857145	0.0025525667857142853	-2.2500092373791647E-4	3.349390574650909E-5
495.85226	1888.71307	10620.0	0.3044204	0.0887034	-0.00218465625	8.792159375000004E-4	2.2345630580357156E-4	-1.0458442801339281E-4
502.9725	1889.6575	10638.0	0.35651222	0.088349044	0.002893990000000001	-1.968644444444445E-5	2.821470138888889E-4	-4.993902121913583E-5
509.79242	1891.0	10655.0	0.41276598	0.09055621	0.0033090447058823523	1.2983329411764687E-4	2.441498269896185E-5	8.795278738946548E-6
516.07684	1892.5192	10671.0	0.42989442	0.082734205	0.0010705275000000014	-4.888753124999996E-4	-1.3990732536764693E-4	-3.8669287913602903E-5
522.92035	1893.4801	10687.0	0.40805674	0.07372911	-0.0013648550000000016	-5.628184375000003E-4	-1.522114062500002E-4	-4.6214453125000454E-6
529.1269	1895.37564	10704.0	0.3828744	0.083233744	-0.001481314117647057	5.590961176470587E-4	-6.850536332179734E-6	6.599497383217993E-5
534.69916	1896.34958	10724.0	0.35982952	0.08295113	-0.0011522439999999995	-1.4130700000000024E-5	1.6453505882352877E-5	-2.8661340882352936E-5
538.8571	1897.2857	10741.0	0.28718168	0.07126981	-0.004273402352941178	-6.87136470588235E-4	-1.835975501730105E-4	-3.958857474048441E-5
543.4931	1898.24655	10760.0	0.23566815	0.056079127	-0.0027112384210526315	-7.995096315789476E-4	8.22191543099235E-5	-5.914376894248029E-6
546.2233	1900.22336	10771.0	0.17085063	0.07565529	-0.005892501818181817	0.001779651181818182	-2.892057633753805E-4	2.344691648542845E-4
550.27795	1902.13898	10787.0	0.16380082	0.10475586	-4.4061312499999936E-4	0.0018187856250000004	3.407430433238636E-4	2.445902698863651E-6
555.07355	1905.0490399999999	10803.0	0.20985822	0.15776937	0.0028785875	0.003313344374999999	2.0745003906249995E-4	9.340992187499992E-5
558.983	1906.9914899999999	10820.0	0.24707356	0.18284443	0.0021891376470588226	0.0014750035294117652	-4.055587370242219E-5	-1.0813769679930788E-4
561.9528	1909.95282	10836.0	0.2524869	0.1894618	3.3833375000000103E-4	4.135856250000007E-4	-1.1567524356617635E-4	-6.633861902573528E-5
565.72876	1911.86438	10853.0	0.2209086	0.16035256	-0.0018575470588235296	-0.0017123082352941182	-1.2916945934256062E-4	-1.2505258001730112E-4
567.7924	1912.79245	10869.0	0.14893432	0.09824701	-0.0044983925	-0.0038815968750000006	-1.650528400735294E-4	-1.3558053998161763E-4
571.0	1914.5	10886.0	0.13776666	0.0685234	-6.56921176470588E-4	-0.0017484476470588234	2.2596890138408304E-4	1.25479366349481E-4
571.0	1915.74896	10902.0	0.07787732	0.050695293	-0.003743083750000001	-0.0011142566874999997	-1.928851608455883E-4	3.963693497242648E-5
571.0	1916.5	10919.0	0.03746815	0.052917264	-0.00237701	1.3070417647058802E-4	8.035727941176475E-5	7.323299199826987E-5
571.0	1916.0	10933.0	0.03746815	0.052917264	0.0	0.0	1.697864285714286E-4	-9.336012605042002E-6
