# Supplementary material for: Finger drawing on smartphone screens enables early Parkinson’s disease detection through hybrid 1D-CNN and BiGRU deep learning architecture
Source: PLoS One. 2025 Jul 14;20(7):e0327733. doi: 10.1371/journal.pone.0327733 (PMC12258557; doi:10.1371/journal.pone.0327733)
Supplement: S2 File — (ZIP) [file pone.0327733.s002.zip › Dataset/Wavy/patient/015_PD_WAVE_R.txt]

531.2576	128.0	0.0	0.0	0.0	0.0	0.0	0.0	0.0
536.3623	127.0	16.0	0.3177977	-0.074534684	0.01986235625	-0.00465841775	0.001241397265625	-2.91151109375E-4
542.0981	127.0	32.0	0.39235818	-0.0386317	0.004660029999999999	0.0022439365000000004	-9.501453906250001E-4	4.3139714062500006E-4
547.7218	127.0	48.0	0.45329082	-0.008876013	0.003808289999999999	0.0018597304374999997	-5.323375000000001E-5	-2.401287890625004E-5
553.60834	128.0	64.0	0.43142968	0.061568823	-0.00136632125	0.00440280225	-3.2341320312499994E-4	1.5894198828125E-4
560.13684	129.78421	81.0	0.40082318	0.10307383	-0.0018003823529411753	0.002441471	-2.553300605536325E-5	-1.153724264705882E-4
567.9735	131.74338	97.0	0.43392548	0.14576888	0.0020688937499999983	0.002668440624999999	2.4182975643382334E-4	1.4185601562499928E-5
576.5118	134.70236	114.0	0.50562596	0.19088854	0.004217675294117651	0.002654097647058824	1.2639891435986192E-4	-8.437045847750103E-7
587.3141	139.32562	131.0	0.62339056	0.25832114	0.006927329411764706	0.003966623529411765	1.5939141868512088E-4	7.720740484429067E-5
597.90967	144.74582	148.0	0.7153453	0.33482862	0.005409102352941172	0.004500440000000001	-8.930747404844319E-5	3.1400968858131544E-5
610.7481	150.60632	164.0	0.7812242	0.40515488	0.004117431250000005	0.004395391249999998	-8.072944393382295E-5	-6.565546875000189E-6
626.72437	156.41733	181.0	0.9070102	0.4336459	0.007399176470588233	0.0016759423529411751	1.930438365051899E-4	-1.599675821799308E-4
646.45264	163.78107	197.0	1.1335707	0.44275925	0.014160031249999996	5.695843750000013E-4	4.225534237132352E-4	-6.914737362132337E-5
659.1861	168.93689	214.0	1.1492014	0.40583092	9.194529411764704E-4	-0.0021722547058823536	-7.788575475778545E-4	-1.612846518166091E-4
671.8163	174.90814	231.0	0.9856179	0.37502685	-0.009622558823529404	-0.0018120041176470565	-6.201183391003456E-4	2.119121107266454E-5
683.3079	180.65396	247.0	0.71709305	0.35035783	-0.016782803125000002	-0.0015418137500000026	-4.475152688419124E-4	1.6886897977940867E-5
698.3377	187.50165	264.0	0.6457107	0.36735946	-0.004198961764705885	0.0010000958823529439	7.402259623702423E-4	1.4952409602076155E-4
711.5098	193.25491	280.0	0.7412043	0.36786532	0.005968350000000004	3.161624999999807E-5	6.354569852941181E-4	-6.052997702205911E-5
724.3367	198.14429	297.0	0.82724696	0.34240782	0.005061332941176467	-0.0014975000000000012	-5.335394463667868E-5	-8.99480147058823E-5
735.14246	203.04749	314.0	0.74382496	0.29300666	-0.004907176470588235	-0.0029059505882352943	-5.863829065743943E-4	-8.285003460207607E-5
747.3568	207.81622	330.0	0.6657934	0.26137754	-0.0048769725	-0.001976819999999997	1.8877481617646957E-6	5.807066176470607E-5
760.7517	211.68793	347.0	0.6718663	0.23202476	3.572294117647087E-4	-0.0017266341176470602	3.078942301038064E-4	1.4716816608996296E-5
774.8731	216.62439999999998	363.0	0.82393765	0.24325113	0.009504459374999996	7.016481250000008E-4	5.717018727022055E-4	1.517676401654413E-4
786.6008	221.30040000000002	380.0	0.84223026	0.2519165	0.0010760358823529437	5.097276470588222E-4	-4.957896172145325E-4	-1.1289439878892862E-5
797.66504	226.466	396.0	0.7735084	0.29173785	-0.0042951162500000015	0.002488834375000002	-3.3569700827205907E-4	1.2369417049632375E-4
808.3423	231.3369	413.0	0.637948	0.31688046	-0.00797414117647059	0.0014789770588235268	-2.1641323096885818E-4	-5.9403371539792666E-5
818.11993	236.248	430.0	0.54030234	0.31748664	-0.005743862352941174	3.565764705882422E-5	1.311928719723186E-4	-8.490114186851191E-5
827.5	241.5	446.0	0.52114844	0.30588078	-0.0011971187499999966	-7.25366249999998E-4	2.841714751838236E-4	-4.7563993566176387E-5
837.49475	247.99579999999997	463.0	0.53697884	0.3378124	9.311999999999948E-4	0.0018783305882352937	1.2519522058823478E-4	1.5315863754325246E-4
847.2154	254.32922000000002	479.0	0.5525634	0.39437753	9.74035000000005E-4	0.0035353206249999977	2.6771875000006416E-6	1.03561877297794E-4
858.17615	262.45074	496.0	0.5995934	0.46872273	0.002766470588235295	0.00437324705882353	1.0543738754325236E-4	4.9289790224913644E-5
867.50104	270.2008	513.0	0.618487	0.51226676	0.001111388235294115	0.0025614135294117686	-9.735778546712825E-5	-1.0657844290657418E-4
878.4931	278.99542	529.0	0.63680804	0.5494108	0.0011450650000000007	0.002321502499999996	2.104797794117856E-6	-1.4994439338235794E-5
887.9615	287.76923	546.0	0.6217945	0.5662696	-8.831494117647054E-4	9.916941176470624E-4	-1.1930673010380624E-4	-7.822402249134902E-5
896.6191	296.49524	562.0	0.5611298	0.563768	-0.003791543750000001	-1.5634999999999954E-4	-1.8177464613970597E-4	-7.175275735294137E-5
903.1355	304.18066	579.0	0.4560881	0.5103561	-0.0061789235294117655	-0.0031418764705882394	-1.4043410467128026E-4	-1.756192041522494E-4
908.07715	313.19293	596.0	0.31803414	0.49493745	-0.008120821176470587	-9.069794117647046E-4	-1.1422927335640124E-4	1.3146453287197265E-4
910.9476	320.79034	612.0	0.1579372	0.47790533	-0.010006058750000001	-0.001064507499999999	-1.1782734834558841E-4	-9.845505514705899E-6
913.876	327.5039	629.0	0.0629488	0.44064417	-0.005587552941176471	-0.0021918329411764713	2.599121064013841E-4	-6.631326124567485E-5
916.8353	336.34137	645.0	0.043431032	0.4546533	-0.0012198604999999999	8.755706249999988E-4	2.7298077757352947E-4	1.9171272288602938E-4
918.7723	343.0891	662.0	0.07038603	0.4407866	0.001585588117647059	-8.156882352941182E-4	1.650263892733564E-4	-9.948581531141864E-5
920.0	350.18872	678.0	0.07004117	0.42471725	-2.155375000000015E-5	-0.0010043343749999989	-1.004463667279412E-4	-1.179038373161754E-5
921.66516	356.99548	695.0	0.057441827	0.4218856	-7.411378235294117E-4	-1.6656764705882138E-4	-4.232847491349479E-5	4.928039576124573E-5
923.0	363.2309	711.0	0.04851948	0.3846484	-5.576466875000003E-4	-0.0023273250000000016	1.1468196001838213E-5	-1.3504733455882377E-4
923.0	368.64886	728.0	0.022089675	0.32282567	-0.0015546944117647058	-0.0036366311764705877	-5.864986613321797E-5	-7.701801038062271E-5
922.0	374.42828	745.0	-0.034107592	0.31165388	-0.003305721588235294	-6.571641176470596E-4	-1.0300159861591695E-4	1.7526276816608988E-4
920.56555	380.3034	762.0	-0.10289109	0.30868948	-0.0040460881176470585	-1.74376470588234E-4	-4.355097231833909E-5	2.8399273356401507E-5
918.63873	386.0838	778.0	-0.16781183	0.32899028	-0.004057546249999999	0.0012688000000000005	-7.161332720588055E-7	9.019852941176465E-5
916.6731	394.30756	795.0	-0.17431654	0.41518652	-3.826299999999998E-4	0.005070367058823529	2.1617154411764704E-4	2.2362159169550164E-4
914.7112	404.4441	812.0	-0.15789461	0.5488961	9.659958823529412E-4	0.007865269411764705	7.933093425605536E-5	1.6440602076124567E-4
912.7921	413.03937	828.0	-0.13662696	0.6166848	0.001329228125	0.004236793750000002	2.270201516544117E-5	-2.2677972886029393E-4
909.64484	420.7104	844.0	-0.14886719	0.595155	-7.650143750000012E-4	-0.0013456125000000027	-1.3089015625000007E-4	-3.489003906250003E-4
905.8585	427.21222	861.0	-0.20847261	0.4827107	-0.0035062011764705877	-0.006614370588235294	-1.6124628243944627E-4	-3.0992694636678184E-4
900.9438	434.07495	878.0	-0.28790992	0.37029883	-0.0046727829411764695	-0.006612462941176469	-6.862245674740481E-5	1.1221453287209223E-7
895.13214	438.86786	894.0	-0.37239206	0.28901663	-0.005280133750000002	-0.005080137500000002	-3.7959425551470805E-5	9.577034007352919E-5
889.39935	443.73376	911.0	-0.41813993	0.25690973	-0.0026910511764705863	-0.0018886411764705879	1.5229897491349508E-4	1.8773507785467138E-4
882.68384	448.65808	927.0	-0.42762756	0.24466963	-5.929768750000015E-4	-7.650062500000002E-4	1.3112964384191155E-4	7.022718290441173E-5
876.7485	454.25153	944.0	-0.42882997	0.26458517	-7.072999999999924E-5	0.0011715023529411755	3.072040441176484E-5	1.1391227076124563E-4
868.19836	460.281	960.0	-0.44556585	0.31581783	-0.0010459924999999988	0.0032020412500000026	-6.0953906249999974E-5	1.269086810661767E-4
857.93134	467.71245999999996	977.0	-0.5532848	0.40431434	-0.006336408823529414	0.005205677058823528	-3.1120096020761267E-4	1.1786092993079563E-4
845.2823	475.09810000000004	994.0	-0.7349875	0.46823114	-0.010688394117647059	0.003759811764705882	-2.559991349480968E-4	-8.505089965397918E-5
831.42413	482.28790000000004	1010.0	-0.8881071	0.49812996	-0.009569975000000001	0.0018686762499999995	6.990119485294111E-5	-1.1819596966911765E-4
816.03796	489.981	1027.0	-1.0235292	0.49385983	-0.00796600588235294	-2.5118411764705784E-4	9.435112456747417E-5	-1.24697668685121E-4
799.0949	497.9525	1043.0	-1.0918915	0.48704126	-0.004272643749999999	-4.261606250000015E-4	2.3083513327205884E-4	-1.0936031709558978E-5
782.7008	504.23720000000003	1060.0	-1.116277	0.44613016	-0.0014344411764705852	-0.0024065352941176456	1.6695309256055374E-4	-1.1649262759515554E-4
763.0606	511.10222999999996	1077.0	-1.1836816	0.41545683	-0.003964976470588231	-0.0018043135294117645	-1.4885501730103797E-4	3.542480968858124E-5
749.1223	515.5365	1093.0	-1.0680779	0.32854795	0.0072252312499999916	-0.005431805000000001	6.993879825367639E-4	-2.267182169117648E-4
736.85077	519.38306	1110.0	-0.8595594	0.21875037	0.012265794117647062	-0.006458681176470587	2.965036980968865E-4	-6.0404480968857996E-5
720.9853	524.25366	1126.0	-0.7645072	0.19237909	0.005940762499999995	-0.0016482049999999998	-3.953144761029417E-4	3.006547610294117E-4
707.292	529.3034	1143.0	-0.74594617	0.22281843	0.0010918252941176524	0.0017905494117647063	-2.852316003460202E-4	2.0227967128027684E-4
693.8489	535.07556	1160.0	-0.79837465	0.3007355	-0.0030840282352941175	0.004583357058823528	-2.456384429065747E-4	1.6428280276816598E-4
681.36475	539.8437	1176.0	-0.8064861	0.3455484	-5.069656250000013E-4	0.0028008062499999993	1.6106641314338226E-4	-1.1140942555147056E-4
669.5439	546.6374	1193.0	-0.71935606	0.36980614	0.0051252964705882365	0.0014269258823529428	3.3130953503460224E-4	-8.081649221453274E-5
657.07007	552.5414	1209.0	-0.65567946	0.39462095	0.003979787499999998	0.0015509256250000013	-7.159431066176489E-5	7.749983915441156E-6
641.0745	558.3776	1226.0	-0.7676004	0.38855216	-0.006583584705882351	-3.5698764705882624E-4	-6.213748356401382E-4	-1.1223019247404868E-4
624.0341	564.2372	1242.0	-0.99006575	0.37726307	-0.013904084375	-7.055681250000001E-4	-4.575312293198531E-4	-2.1786279871323366E-5
609.44403	569.389	1259.0	-1.0665647	0.34795815	-0.004499938235294121	-0.0017238188235294092	5.531850670415223E-4	-5.989709991349465E-5
592.1628	573.2972	1276.0	-1.0877562	0.2653062	-0.0012465588235294135	-0.004861879411764708	1.9137525951557104E-4	-1.8459179930795875E-4
574.6646	577.1856	1292.0	-1.0694638	0.2170185	0.0011432749999999992	-0.0030179812499999993	1.493646139705883E-4	1.1524363511029428E-4
556.74066	581.0648	1309.0	-1.0763966	0.1814024	-4.0781176470588006E-4	-0.0020950647058823537	-9.124039792387525E-5	5.4289208477508567E-5
541.7378	583.4078	1326.0	-1.0596267	0.15167959	9.864647058823598E-4	-0.0017484005882352934	8.201626297577882E-5	2.039200692041531E-5
524.291	588.8242	1342.0	-1.0175096	0.20978823	0.002632318750000001	0.0036317899999999993	1.0286587775735259E-4	3.362619117647058E-4
505.89078	592.6909	1359.0	-1.0210837	0.24469015	-2.1024117647058967E-4	0.002053054117647059	-1.6720940743944653E-4	-9.286681660899649E-5
488.29538	598.90155	1375.0	-1.0701838	0.31399485	-0.0030687562499999987	0.00433154375	-1.7865719209558806E-4	1.424056020220588E-4
472.1342	605.62195	1392.0	-1.0606924	0.4065506	5.583176470588193E-4	0.005444455882352941	2.133572880622834E-4	6.546541955017299E-5
450.65524	611.3362	1408.0	-1.1479801	0.4288963	-0.005455481250000005	0.0013966062500000015	-3.758624310661765E-4	-2.529906020220587E-4
429.23282	618.279	1425.0	-1.2613834	0.42655423	-0.0066707823529411694	-1.377688235294135E-4	-7.148830017300968E-5	-9.025735726643618E-5
411.8994	623.02515	1442.0	-1.2762935	0.37835458	-8.770647058823552E-4	-0.0028352735294117637	3.4080692041522437E-4	-1.5867674740484413E-4
396.23102	626.94226	1458.0	-1.1501044	0.28004318	0.007886818749999996	-0.0061444625	5.477427159926469E-4	-2.0682431066176474E-4
379.48132	631.89307	1475.0	-0.9248272	0.23416126	0.013251600000000004	-0.002698936470588235	3.155753676470593E-4	2.026780017301038E-4
361.23596	636.72534	1491.0	-0.8749811	0.23138957	0.0031153812500000003	-1.7323062500000132E-4	-6.335136718750002E-4	1.578566153492646E-4
345.60486	641.3982	1508.0	-0.96250314	0.24710593	-0.0051483552941176515	9.244917647058831E-4	-4.8610214965397945E-4	6.457190527681674E-5
331.0628	646.11597	1524.0	-0.9715841	0.29043004	-5.675599999999947E-4	0.002707756875	2.8629970588235355E-4	1.114540693933823E-4
314.33688	652.83154	1541.0	-0.9238204	0.33082104	0.0028096294117647036	0.002375941176470589	1.9865820069204108E-4	-1.951857050173006E-5
298.9236	658.9036	1558.0	-0.8894594	0.3867682	0.0020212352941176457	0.003291009411764706	-4.6376124567473996E-5	5.382754325259511E-5
285.78146	666.4106	1574.0	-0.85510457	0.45126417	0.0021471768750000036	0.004030998125000001	7.87134880514737E-6	4.624929457720594E-5
274.0	674.0	1591.0	-0.7797773	0.49818948	0.004431015882352938	0.0027603123529411763	1.3434347102076084E-4	-7.474622188581321E-5
263.561	681.95123	1607.0	-0.62505937	0.515277	0.009669870625	0.001067969999999998	3.274284214154414E-4	-1.0577139705882365E-4
249.30081	691.928	1624.0	-0.6088761	0.5633327	9.519570588235278E-4	0.0028268058823529433	-5.128184450692043E-4	1.034609342560556E-4
233.2642	703.0518	1641.0	-0.7963222	0.65865344	-0.011026241176470586	0.005607102352941177	-7.045998961937713E-4	1.6354685121107258E-4
217.78166	712.3865	1657.0	-0.9778293	0.6762963	-0.011344193750000002	0.0011026787499999954	-1.987203584558853E-5	-2.8152647518382386E-4
206.9445	718.5278	1674.0	-0.924363	0.5660887	0.0031450764705882334	-0.006482799999999998	8.523100129757785E-4	-4.462046323529408E-4
198.2444	724.56665	1691.0	-0.6774886	0.38300288	0.014522023529411768	-0.01076975411764706	6.692321799307961E-4	-2.5217377162629776E-4
188.47786	730.31323	1707.0	-0.4559285	0.25268123	0.013847506249999999	-0.008145103125	-4.215732996323558E-5	1.640406870404412E-4
180.71838	736.2112	1724.0	-0.36024556	0.23921855	0.005628408235294117	-7.919223529411751E-4	-4.8347635380622834E-4	4.3254004541522505E-4
174.04405	741.95593	1740.0	-0.34609547	0.29353645	8.843806250000003E-4	0.00339486875	-2.965017256433823E-4	2.6167444393382345E-4
168.19571	747.8043	1757.0	-0.33179235	0.34586823	8.413600000000002E-4	0.0030783399999999997	-2.5306250000000034E-6	-1.8619338235294142E-5
160.46797	755.532	1773.0	-0.32642284	0.39219207	3.3559437500000136E-4	0.0028952400000000003	-3.161035156249993E-5	-1.1443749999999963E-5
152.63644	765.20447	1790.0	-0.38564417	0.5100164	-0.0034836076470588246	0.006930842941176472	-2.246589424740486E-4	2.3738840830449834E-4
145.99187	775.5122	1807.0	-0.44620743	0.640445	-0.0035625447058823534	0.007672270588235295	-4.6433564013840464E-6	4.361339100346015E-5
139.80685	784.9242	1823.0	-0.4371715	0.71049476	5.647456250000016E-4	0.0043781099999999976	2.579556456801472E-4	-2.0588503676470608E-4
135.72482	790.9127	1840.0	-0.33432394	0.59742814	0.006049856470588235	-0.006650977647058824	3.2265357915224906E-4	-6.487698615916953E-4
133.5	795.0	1857.0	-0.1747143	0.36421165	0.009388802352941176	-0.01371861705882353	1.9640858131487888E-4	-4.157434948096886E-4
132.44508	798.55493	1873.0	-0.023759145	0.14106502	0.009434697187499999	-0.013946664374999999	2.8684271599264087E-6	-1.4252957261029313E-5
132.0	800.5104	1890.0	0.063763194	0.010285758	0.005148372882352941	-0.007692897764705883	-2.521367238321799E-4	3.67868624134948E-4
132.0	803.85474	1907.0	0.09875397	0.025666721	0.0020582809411764705	9.047625294117647E-4	-1.8177011418685118E-4	5.05744723183391E-4
132.0	807.7573	1923.0	0.07636173	0.12909135	-0.0013995149999999996	0.006464039312499999	-2.1611224632352938E-4	3.474547989430147E-4
133.0	812.6304	1939.0	0.074830875	0.25001827	-9.567843749999985E-5	0.0075579325	8.148978515624999E-5	6.836832421875001E-5
136.59332	822.4833	1956.0	0.14564908	0.47136587	0.0041657767647058815	0.013020447058823532	2.5067383542387535E-4	3.2132438581314895E-4
140.3988	830.9971	1973.0	0.24439535	0.60554457	0.005808604117647061	0.007892864705882349	9.663690311418702E-5	-3.0162249134948137E-4
144.22974	839.4595	1990.0	0.31264767	0.6573895	0.004014842352941175	0.003049701764705883	-1.0551539792387564E-4	-2.8489193771626266E-4
150.11151	847.1487	2006.0	0.37224776	0.60303766	0.0037250056249999997	-0.0033969899999999956	-1.8114795496323446E-5	-4.029182352941174E-4
154.9456	852.91846	2022.0	0.38505486	0.46289423	8.00443750000001E-4	-0.008758964375	-1.8278511718749992E-4	-3.3512339843750033E-4
160.85889	858.8589	2039.0	0.36883423	0.31091893	-9.541547058823538E-4	-0.008939723529411766	-1.0321167387543264E-4	-1.0632891435986203E-5
168.4283	864.57117	2056.0	0.4228044	0.27522203	0.0031747158823529436	-0.0020998176470588222	2.4287474048442925E-4	4.0234740484429085E-4
177.0069	872.20557	2072.0	0.49761516	0.33080572	0.0046756724999999985	0.003473980625000001	9.380978860294093E-5	3.4836239200367644E-4
188.54848	880.7904	2089.0	0.6409224	0.4491855	0.008429837647058824	0.0069635164705882345	2.208332439446368E-4	2.0526681444636667E-4
201.08595	890.4049	2106.0	0.8081912	0.5794987	0.009839341176470588	0.0076654823529411775	8.291197231833905E-5	4.1292110726643705E-5
217.4342	902.0757	2122.0	0.9705107	0.7002169	0.010144968749999997	0.0075448875	1.9101723345588064E-5	-7.537178308823604E-6
236.74728	914.6803	2138.0	1.1655531	0.8104056	0.012190149999999997	0.006886793749999995	1.27823828125E-4	-4.1130859375000314E-5
256.09	925.3933	2155.0	1.336082	0.80803496	0.010031111764705888	-1.3944941176470468E-4	-1.270022491349476E-4	-4.1330842128027643E-4
272.63754	935.0917	2172.0	1.2941747	0.71361226	-0.0024651352941176524	-0.005554276470588234	-7.350733564013847E-4	-3.1851923875432525E-4
290.4234	945.2117	2188.0	1.1669487	0.60944444	-0.00795162499999999	-0.006510488750000001	-3.429056066176461E-4	-5.976326746323548E-5
311.23727	957.6964	2205.0	1.1127694	0.5952991	-0.0031870176470588326	-8.320788235294122E-4	2.8027102076124457E-4	3.3402411332179936E-4
330.44812	969.06885	2222.0	1.1556038	0.6741825	0.002519670588235297	0.004640200000000003	3.3568754325259584E-4	3.2189875432525974E-4
349.67072	979.6024	2238.0	1.2319522	0.7151282	0.004771775000000006	0.0025591062499999984	1.407565257352943E-4	-1.300683593750003E-4
373.10602	991.0530000000001	2255.0	1.3426138	0.7131094	0.006509505882352943	-1.1875294117646984E-4	1.0221946366781983E-4	-1.575211288927334E-4
396.90308	1000.865	2271.0	1.4342959	0.6427526	0.005730131249999992	-0.0043973	-4.871091452205941E-5	-2.674091911764706E-4
418.97473	1009.4431	2288.0	1.4652793	0.5408133	0.0018225529411764702	-0.005996429411764703	-2.2985754757785427E-4	-9.406643598615903E-5
443.14737	1019.0565999999999	2305.0	1.4865125	0.5222485	0.0012490117647058795	-0.0010920470588235323	-3.373771626297592E-5	2.8849307958477477E-4
464.3478	1027.7391	2321.0	1.4150949	0.50039285	-0.004463599999999998	-0.0013659781250000003	-3.5703823529411737E-4	-1.712069163602925E-5
482.02515	1035.5668	2338.0	1.2083942	0.47878358	-0.012158864705882344	-0.0012711335294117655	-4.5266262975778503E-4	5.5790938581314545E-6
504.09402	1043.1337	2354.0	1.1352146	0.44416898	-0.004573725000000001	-0.0021634124999999997	4.7407123161764646E-4	-5.5767435661764636E-5
524.187	1050.1942	2371.0	1.1481965	0.40155074	7.636411764705877E-4	-0.0025069552941176456	3.139627162629758E-4	-2.0208399653979168E-5
539.15393	1056.2089	2388.0	1.0494282	0.359019	-0.0058099000000000085	-0.0025018670588235316	-3.866788927335645E-4	2.9930795847729026E-7
555.55316	1062.7766	2404.0	0.9565358	0.34342846	-0.005805774999999992	-9.744087499999991E-4	2.578125000010168E-7	9.546614430147078E-5
573.69385	1068.898	2420.0	0.9081521	0.3469116	-0.003023981250000002	2.1769624999999973E-4	1.738621093749994E-4	7.450656249999993E-5
592.86475	1074.7594	2438.0	0.96138906	0.33835799	0.0029576088888888887	-4.7520055555555496E-4	3.32310563271605E-4	-3.8494266975308595E-5
610.5	1080.5	2454.0	1.1280407	0.34233183	0.010415727499999992	2.483650000000004E-4	4.66132413194444E-4	4.522284722222221E-5
629.60626	1086.3818	2470.0	1.197121	0.3412542	0.004317518750000013	-6.735187499999976E-5	-3.811380468749987E-4	-1.973230468750001E-5
649.81964	1092.3145	2488.0	1.1777133	0.33474943	-0.0010782055555555632	-3.613761111111107E-4	-2.997624614197542E-4	-1.633467978395061E-5
665.58453	1096.9692	2503.0	1.1131399	0.31569737	-0.004304893333333334	-0.0012701373333333357	-2.1511251851851805E-4	-6.0584081481481665E-5
677.50146	1100.5005	2520.0	0.9032489	0.2542159	-0.012346529411764702	-0.0036165570588235284	-4.730374163783158E-4	-1.3802468973471722E-4
690.4567	1103.4163	2537.0	0.7035809	0.17306854	-0.01174517647058824	-0.004773374117647059	3.537370242214486E-5	-6.804806228373711E-5
707.17316	1108.3911	2553.0	0.69569933	0.1794487	-4.925981250000003E-4	3.9875999999999974E-4	7.03286146599265E-4	3.232583823529412E-4
724.37317	1112.0933	2571.0	0.8911692	0.21625574	0.010859437222222225	0.0020448355555555565	6.306686304012347E-4	9.144864197530871E-5
740.08704	1117.0249	2586.0	1.0666559	0.27929538	0.011699113333333334	0.004202642666666665	5.597840740740728E-5	1.4385380740740723E-4
758.0913	1123.0304	2603.0	1.1207024	0.34639898	0.0031792058823529477	0.0039472705882352965	-5.011710265282579E-4	-1.5021886966551083E-5
775.12555	1127.6721	2620.0	1.0838642	0.34323764	-0.0021669529411764733	-1.8596117647058896E-4	-3.1447993079584827E-4	-2.431312802768168E-4
791.5558	1130.6389	2636.0	1.0307218	0.2767031	-0.003321400000000002	-0.004158408750000002	-7.215294117647055E-5	-2.482779733455883E-4
803.81195	1134.604	2653.0	0.91439664	0.21752805	-0.0068426564705882376	-0.003480885294117646	-2.0713273356401385E-4	3.985432093425623E-5
813.72534	1138.4901	2669.0	0.6828065	0.17949815	-0.01447438375	-0.0023768687500000003	-4.7698295496323515E-4	6.900103400735285E-5
823.46344	1142.3854	2686.0	0.45377243	0.19090985	-0.013472592352941175	6.712764705882351E-4	5.892890570934266E-5	1.7930266003460209E-4
832.61273	1146.9596	2703.0	0.38598514	0.24349174	-0.003987487647058824	0.003093052352941178	5.579473356401382E-4	1.4245740484429074E-4
842.65375	1152.8269	2720.0	0.42595282	0.31867805	0.0023510400000000004	0.004422724117647057	3.728545674740485E-4	7.821598615916938E-5
853.2013	1159.1342	2736.0	0.5590552	0.37570596	0.008318898749999998	0.003564244375000001	3.7299117187499984E-4	-5.365498391544102E-5
863.2593	1165.8075	2753.0	0.62991524	0.43969098	0.004168237647058824	0.0037638247058823533	-2.4415653546712787E-4	1.1740019463667783E-5
873.1323	1172.2794	2769.0	0.6319835	0.45986426	1.2926625000000275E-4	0.001260830000000001	-2.5243571231617633E-4	-1.5643716911764702E-4
884.2527	1180.5018	2786.0	0.6392412	0.47589296	4.2692352941176015E-4	9.4286470588235E-4	1.7509251730103377E-5	-1.8703840830450056E-5
895.6735	1190.3947	2802.0	0.6621222	0.54923934	0.0014300625000000025	0.004584148749999999	6.269618566176515E-5	2.275802527573531E-4
906.01843	1197.8148	2819.0	0.68623656	0.56549096	0.0014184917647058824	9.559776470588248E-4	-6.806314878894179E-7	-2.1342182958477497E-4
914.74396	1203.558	2836.0	0.6286774	0.4803824	-0.003385832941176467	-0.005006385882352941	-2.8260733564013823E-4	-3.5072726643598623E-4
920.1578	1209.2367	2852.0	0.4358835	0.35089687	-0.012049618750000005	-0.008092845624999997	-5.414866130514711E-4	-1.9290373391544103E-4
924.0905	1214.0906	2869.0	0.21171498	0.24587816	-0.013186383529411764	-0.006177571176470589	-6.686851643598584E-5	1.126632028546711E-4
927.9602	1219.9403	2885.0	0.080568045	0.23389515	-0.0081966834375	-7.48938125000001E-4	3.1185625574448527E-4	3.3928956571691173E-4
929.93	1224.7899	2902.0	0.03150354	0.27625993	-0.002886147352941177	0.0024920458823529407	3.123844755622837E-4	1.906461180795848E-4
932.75104	1231.6266	2919.0	0.043887187	0.3407572	7.28449823529412E-4	0.003793957058823529	2.1262336332179938E-4	7.658301038062284E-5
933.8391	1239.3564	2935.0	0.05943977	0.42269638	9.720364375000001E-4	0.00512119875	1.5224163373161755E-5	8.295260569852943E-5
935.0	1247.1385	2952.0	0.042317614	0.50464267	-0.0010071856470588235	0.004820369999999998	-1.1642482850346021E-4	-1.7695808823529514E-5
936.0	1255.9207	2968.0	0.026278017	0.5566613	-0.0010024748125000002	0.003251164375000004	2.944271599264567E-7	-9.807535156249964E-5
937.0	1264.6882	2985.0	0.030606948	0.58683527	2.5464299999999987E-4	0.0017749394117647056	7.394810661764706E-5	-8.683676254325286E-5
937.0	1270.88	3002.0	0.002983912	0.5099091	-0.001624884470588235	-0.004525068823529412	-1.1056043944636677E-4	-3.705887197231834E-4
937.0	1276.5	3018.0	-0.006159687	0.39421567	-5.714749374999999E-4	-0.007230839374999999	6.58380958180147E-5	-1.6911065946691167E-4
934.5	1282.5	3034.0	-0.092244245	0.3007325	-0.005380284875	-0.005842698125	-3.0055062109375E-4	8.675882812499993E-5
933.5436	1285.9128	3051.0	-0.13106334	0.20335117	-0.002283476176470588	-0.005728313529411766	1.8216521756055367E-4	6.728505622837322E-6
930.21106	1290.789	3068.0	-0.18461563	0.20098536	-0.003150134705882353	-1.391652941176468E-4	-5.097991349480971E-5	3.287734256055364E-4
928.73737	1294.5253	3085.0	-0.18486325	0.20822185	-1.4565882352941409E-5	4.256758823529419E-4	1.8444522491349482E-4	3.322595155709346E-5
924.4253	1299.5747	3101.0	-0.21947049	0.23185498	-0.002162952499999999	0.0014770706249999984	-1.342741636029411E-4	6.571217141544103E-5
919.74084	1305.3887	3117.0	-0.2952561	0.31111085	-0.004736600625000002	0.004953491875	-1.6085300781250019E-4	2.1727632812500012E-4
910.20856	1312.6332	3134.0	-0.45450714	0.39588547	-0.009367708235294115	0.004986742352941178	-2.724180947231831E-4	1.9559104671280813E-6
901.5356	1321.3716	3151.0	-0.6016954	0.51740396	-0.00865813294117647	0.007148146470588234	4.173972318339082E-5	1.2714141868512096E-4
891.8567	1330.1433	3167.0	-0.7040988	0.59506327	-0.006400212500000002	0.004853706875000002	1.411200275735293E-4	-1.434024747242645E-4
881.04767	1338.9619	3184.0	-0.74169964	0.62688017	-0.002211814117647057	0.001871582352941172	2.463763754325262E-4	-1.7541908953287236E-4
867.61774	1349.5367	3200.0	-0.7806521	0.6326374	-0.002434528749999998	3.598268750000036E-4	-1.3919664522058813E-5	-9.448471737132303E-5
850.3435	1359.1603	3217.0	-0.9528238	0.6359873	-0.010127747058823532	1.9705294117647158E-4	-4.525422534602079E-4	-9.574937283737177E-6
831.0291	1370.7825	3234.0	-1.198447	0.6763448	-0.014448423529411766	0.0023739705882352903	-2.541574394463667E-4	1.2805397923875404E-4
815.9609	1380.5994	3250.0	-1.258479	0.6859549	-0.0037519999999999915	6.006312500000041E-4	6.685264705882359E-4	-1.1083370863970539E-4
800.48956	1389.444	3267.0	-1.1248311	0.62004685	0.007861641176470584	-0.0038769441176470586	6.831553633217985E-4	-2.633867863321802E-4
781.917	1400.6498	3283.0	-1.0109786	0.5844488	0.0071157812499999945	-0.002224878125000003	-4.661624540441183E-5	1.0325412454044097E-4
763.343	1410.8285	3300.0	-1.0329409	0.6092982	-0.0012918999999999995	0.0014617294117647071	-4.945694852941172E-4	2.1685926686851236E-4
747.0	1420.5	3317.0	-1.0896866	0.60338193	-0.003337982352941177	-3.4801588235294453E-4	-1.2035778546712808E-4	-1.0645560553633244E-4
728.7922	1432.8052	3333.0	-1.1321936	0.6780938	-0.0026566874999999907	0.004669491875000001	4.258092830882414E-5	3.1359423483455907E-4
711.8394	1442.7559	3350.0	-1.0516073	0.67607087	0.0047403705882352945	-1.1899588235293991E-4	4.351210640138403E-4	-2.816757504325259E-4
689.5771	1456.396	3367.0	-1.1482217	0.72172976	-0.005683199999999999	0.00268581705882353	-6.131512110726644E-4	1.6498899653979234E-4
671.65686	1465.1715	3383.0	-1.2061762	0.69797534	-0.003622156250000008	-0.0014846512499999964	1.2881523437499945E-4	-2.6065426930147037E-4
649.8488	1475.8964	3400.0	-1.2807652	0.64099866	-0.004387588235294119	-0.003351569411764706	-4.5025410899653566E-5	-1.098187153979241E-4
629.6805	1482.5278	3416.0	-1.2932615	0.49036536	-7.81018750000001E-4	-0.009414581250000005	2.2541059283088236E-4	-3.789382398897062E-4
611.1968	1487.1785	3433.0	-1.2291173	0.3192209	0.0037731882352941234	-0.010067321176470589	2.678945285467132E-4	-3.839646626297551E-5
594.10706	1490.9786	3449.0	-1.1075652	0.150158	0.007597006249999996	-0.010566431249999998	2.3898862591911706E-4	-3.119437959558805E-5
577.55817	1493.9302	3466.0	-0.9864137	0.074583285	0.007126558823529416	-0.0044455714705882365	-2.767337802768117E-5	3.6005057525951537E-4
560.5795	1497.9276	3482.0	-0.8967928	0.07812218	0.00560130625	2.2118093750000001E-4	-9.532828584558851E-5	2.916720255055148E-4
545.30426	1502.6273	3499.0	-0.9162916	0.17874701	-0.00114698823529412	0.005919107647058824	-3.9695849913494826E-4	3.3517215938581315E-4
531.05505	1506.7432	3516.0	-0.8681272	0.26319498	0.0028331999999999997	0.004967527647058824	2.3412871972318354E-4	-5.597529411764704E-5
515.99097	1509.7511	3532.0	-0.8219229	0.24995615	0.0028877687499999985	-8.274268750000022E-4	3.410546874999925E-6	-3.6218465762867665E-4
500.80618	1512.2985	3549.0	-0.8407359	0.1825661	-0.0011066470588235275	-0.003964120588235293	-2.349656358131486E-4	-1.8451139489619357E-4
488.2958	1515.2347	3565.0	-0.8209178	0.122342765	0.0012386312499999969	-0.0037639584375	1.4657989430147026E-4	1.2510134420955785E-5
478.24026	1517.1039	3582.0	-0.71598303	0.09216074	0.006172633529411768	-0.0017754132352941177	2.902354282006924E-4	1.1697324718858134E-4
468.5	1519.5	3599.0	-0.5479015	0.111963	0.009887148823529408	0.001164838823529411	2.185008996539788E-4	1.7295600346020756E-4
457.62714	1521.3955	3615.0	-0.47525576	0.11339917	0.004540358750000001	8.976062500000003E-5	-3.3417437959558794E-4	-6.719238740808818E-5
442.9451	1524.7637	3632.0	-0.62646693	0.13510059	-0.00889477470588235	0.0012765541176470588	-7.903019679930794E-4	6.981138192041523E-5
426.09735	1529.645	3649.0	-0.92394227	0.23466448	-0.017498549411764704	0.0058566994117647065	-5.061043944636678E-4	2.6942031141868514E-4
412.11877	1535.8063	3665.0	-1.0675503	0.35882598	-0.008975501875	0.007760093749999999	5.32690471047794E-4	1.1896214613970577E-4
397.70908	1541.4841	3682.0	-1.022053	0.4248857	0.0026763117647058735	0.0038858658823529403	6.854008023356396E-4	-2.278957569204152E-4
380.7308	1547.4231	3698.0	-0.98136765	0.43294135	0.002542834375000004	5.034781250000016E-4	-8.342336856616842E-6	-2.1139923483455867E-4
365.16635	1552.2084	3715.0	-0.94905204	0.36522698	0.0019009182352941207	-0.003983198235294119	-3.775977292387549E-5	-2.639221388408306E-4
351.0272	1555.9922	3731.0	-0.94574535	0.28023154	2.066681249999966E-4	-0.005312214999999999	-1.0589063189338276E-4	-8.30635477941175E-5
337.08224	1561.9647	3748.0	-0.900288	0.24835373	0.002673961764705886	-0.0018751652941176474	1.451349199826994E-4	2.021793944636677E-4
321.72565	1567.7279	3765.0	-0.8284682	0.29546657	0.004224694117647058	0.002771343529411764	9.121955017301012E-5	2.733240484429065E-4
304.51706	1575.3258	3782.0	-0.89906275	0.39876223	-0.0041526205882352965	0.006076215294117648	-4.927832179930796E-4	1.944042214532873E-4
287.78134	1583.8866	3798.0	-1.0409617	0.5217442	-0.008868684374999998	0.007686373125	-2.9475398667279384E-4	1.0063486443014698E-4
274.72696	1591.8486	3814.0	-1.0134841	0.5745887	0.0017173499999999925	0.0033027812499999976	6.616271484374994E-4	-2.7397449218750014E-4
260.29947	1600.5629	3831.0	-0.8751011	0.56555283	0.008140176470588244	-5.315217647058792E-4	3.7781332179930894E-4	-2.2554723615916925E-4
241.96916	1610.1958	3847.0	-0.86377734	0.5883998	7.07735000000001E-4	0.0014279356250000014	-4.645275919117652E-4	1.2246608685661755E-4
221.05608	1619.3776	3864.0	-1.082174	0.5915004	-0.012846862352941177	1.8238823529411816E-4	-7.973292560553634E-4	-7.326749351211078E-5
205.35532	1626.562	3881.0	-1.2305968	0.54649854	-0.008730752941176475	-0.002647168235294121	2.4212408304498246E-4	-1.6644449826989645E-4
190.22612	1633.887	3897.0	-1.1316214	0.46109238	0.006185962500000003	-0.005337884999999997	9.322947150735299E-4	-1.6816979779411725E-4
177.28125	1639.1652	3914.0	-0.8490416	0.33335623	0.01662234117647059	-0.007513891176470591	6.139046280276816E-4	-1.2800036332179961E-4
168.14755	1643.741	3930.0	-0.5513247	0.24628411	0.018607306249999997	-0.0054420074999999984	1.240603170955879E-4	1.2949272977941202E-4
158.4417	1649.9349	3947.0	-0.42881802	0.251211	0.007206275294117646	2.898170588235304E-4	-6.706488797577854E-4	3.371661505190311E-4
152.40877	1655.5912	3964.0	-0.35317373	0.2937831	0.004449664117647059	0.0025042411764705885	-1.621535986159169E-4	1.3026024221453284E-4
147.65042	1661.5244	3980.0	-0.22034544	0.3333991	0.008301768125000001	0.002475999999999999	2.407565004595589E-4	-1.765073529411842E-6
143.83589	1667.2462	3997.0	-0.14136519	0.36817262	0.00464589705882353	0.0020455011764705885	-2.1505123918685125E-4	-2.5323460207612386E-5
140.9188	1672.2437	4013.0	-0.08523856	0.3372502	0.003507914375	-0.0019326512500000004	-7.112391773897062E-5	-2.486345266544118E-4
137.97227	1678.0416	4030.0	-0.06598241	0.31890222	0.001132714705882353	-0.0010792929411764698	-1.397176275951557E-4	5.019754757785474E-5
135.23322	1683.6501	4047.0	-0.09716517	0.32941666	-0.0018342799999999993	6.184964705882328E-4	-1.7452910034602073E-4	9.986996539792367E-5
133.12965	1689.6111	4063.0	-0.11573095	0.34793335	-0.0011603612500000002	0.0011572931250000001	4.211992187499994E-5	3.367479090073546E-5
130.195	1695.415	4080.0	-0.13841641	0.36550894	-0.0013344388235294112	0.0010338582352941194	-1.0239857266435937E-5	-7.260875865051809E-6
127.50582	1700.2412	4096.0	-0.15113135	0.33288744	-7.946837500000005E-4	-0.0020388437500000016	3.373469209558817E-5	-1.9204387408088257E-4
125.303215	1706.0903	4113.0	-0.14774305	0.3159077	1.9931176470588298E-4	-9.988082352941157E-4	5.847032439446374E-5	6.117855968858152E-5
124.334335	1711.997	4130.0	-0.10813315	0.3316109	0.002329994117647058	9.237176470588219E-4	1.2533425605536325E-4	1.1308975778546692E-4
123.0	1718.3724	4146.0	-0.068801396	0.3581033	0.002458234625	0.0016557750000000017	8.015031709558858E-6	4.575358455882374E-5
123.0	1727.1931	4163.0	-0.0032541165	0.46081132	0.003855722323529412	0.0060416482352941185	8.220515873702423E-5	2.579925432525951E-4
123.0	1737.6057	4180.0	0.03542702	0.59355605	0.0022753609705882354	0.007808513529411763	-9.296243252595156E-5	1.0393325259515556E-4
125.40422	1747.021	4196.0	0.1026963	0.6750913	0.004204330000000001	0.005095953124999997	1.2056056433823535E-4	-1.695350252757354E-4
127.385704	1756.9285	4212.0	0.16495866	0.6967689	0.0038913975	0.0013548500000000047	-1.9558281250000047E-5	-2.338189453124995E-4
131.56883	1764.1377	4229.0	0.24811324	0.58467704	0.004891445882352942	-0.0065936388235294146	5.8826375432525985E-5	-4.675581660899658E-4
136.77605	1773.2935	4246.0	0.32647297	0.49402192	0.004609395882352939	-0.005332654117647058	-1.659117647058843E-5	7.417557093425627E-5
142.45062	1781.751	4262.0	0.39702383	0.46917084	0.004409428750000003	-0.0015531925000000016	-1.2497945772058474E-5	2.3621635110294102E-4
149.46988	1791.5874	4279.0	0.4543329	0.5355613	0.00337112176470588	0.0039053211764705905	-6.107688148788958E-5	3.210890397923878E-4
160.03506	1804.0352	4296.0	0.5879822	0.6777811	0.007861723529411765	0.008365870588235295	2.6415304498269914E-4	2.6238525951557083E-4
172.7353	1817.7354	4312.0	0.7464133	0.82338667	0.009901943749999996	0.009100348124999998	1.275137637867644E-4	4.590484604779393E-5
188.4171	1830.5627	4328.0	0.97098374	0.9005976	0.014035652500000002	0.004825683125000001	2.583567968750004E-4	-2.671665624999998E-4
204.49069	1842.8679	4346.0	1.1411222	0.88287497	0.009452136666666673	-9.845905555555534E-4	-2.5463976851851827E-4	-3.2279298225308634E-4
225.02252	1855.8464	4362.0	1.2349956	0.79125	0.005867087499999993	-0.005726560625000002	-2.2406557291666752E-4	-2.96373129340278E-4
246.20673	1869.0447	4379.0	1.3815894	0.7620094	0.008623164705882353	-0.0017200352941176506	1.6212218858131534E-4	2.3567796064013832E-4
267.34705	1881.4082	4395.0	1.4468962	0.76053774	0.004081675000000007	-9.197874999999911E-5	-2.8384310661764666E-4	1.0175353400735322E-4
289.24976	1893.8076	4412.0	1.4325017	0.7681288	-8.467352941176523E-4	4.465329411764696E-4	-2.8990648788927405E-4	3.167715830449816E-5
319.23358	1906.0398	4428.0	1.5936476	0.7386273	0.010071618749999997	-0.0018438437499999974	6.82397127757353E-4	-1.4314854319852919E-4
352.8828	1919.2649	4445.0	1.8870513	0.74010557	0.01725904117647059	8.695705882352963E-5	4.2278955449827024E-4	1.1357651816608983E-4
394.74228	1934.897	4462.0	2.4563653	0.8357036	0.033489058823529406	0.005623413529411765	9.547069204152244E-4	3.256739100346021E-4
436.7757	1951.9993	4478.0	2.8568702	0.9947313	0.025031556250000003	0.00993923125	-5.285939108455877E-4	2.6973860753676466E-4
490.03894	1965.4736	4495.0	3.2666514	1.01429	0.024104776470588254	0.0011505117647058782	-5.4516457612455854E-5	-5.169834991349483E-4
552.87885	1977.9121	4511.0	3.7325118	0.90925574	0.029116274999999997	-0.006564641249999996	3.1321865808823395E-4	-4.8219706341911714E-4
619.7425	1990.7998	4528.0	4.237818	0.7577953	0.029723894117647042	-0.008909437647058826	3.5742301038061474E-5	-1.3792919982698998E-4
671.0	2001.0	4544.0	4.6302757	0.7343134	0.02452860625000003	-0.0014676187499999965	-3.247054917279383E-4	4.6511368106617683E-4
754.0169	2023.4899999999998	4561.0	4.798038	0.94982547	0.009868370588235276	0.01267718058823529	-8.623668036332208E-4	8.320470198961933E-4
721.0	2015.0	4572.0	4.798038	0.94982547	0.0	0.0	-8.971245989304797E-4	-0.0011524709625668446
