# Supplementary material for: Finger drawing on smartphone screens enables early Parkinson’s disease detection through hybrid 1D-CNN and BiGRU deep learning architecture
Source: PLoS One. 2025 Jul 14;20(7):e0327733. doi: 10.1371/journal.pone.0327733 (PMC12258557; doi:10.1371/journal.pone.0327733)
Supplement: S2 File — (ZIP) [file pone.0327733.s002.zip › Dataset/Wavy/patient/016_PD_WAVE_R.txt]

570.0	177.0	0.0	0.0	0.0	0.0	0.0	0.0	0.0
572.1814	176.0	136.0	0.23618807	6.903308E-5	0.0017366769852941177	5.075961764705882E-7	1.2769683715397924E-5	3.73232482698962E-9
576.66187	177.0	153.0	0.31053182	0.09935133	0.004373161764705883	0.005840135112941176	1.55087339965398E-4	3.4350750098615914E-4
584.0002	179.0	170.0	0.5221652	0.14063597	0.012449022352941175	0.0024285082352941173	4.750506228373701E-4	-2.0068393397923876E-4
591.7414	182.87059999999997	186.0	0.56312525	0.2717842	0.0025600031250000016	0.008196764374999999	-6.180637017463233E-4	3.605160087316176E-4
600.50525	188.12889999999993	203.0	0.6050939	0.3610085	0.0024687441176470554	0.00524848823529412	-5.36817690311448E-6	-1.7342800821799285E-4
609.2074	192.90550000000007	219.0	0.6151631	0.3896725	6.29325E-4	0.001791499999999998	-1.1496369485294096E-4	-2.1606176470588263E-4
620.2186	197.4061999999999	236.0	0.6506217	0.38683543	0.0020858000000000005	-1.6688647058823512E-4	8.567500000000002E-5	-1.1519920415224901E-4
632.0528	200.35079999999994	252.0	0.70527506	0.280456	0.003415834999999999	-0.006648714375	8.312718749999991E-5	-4.051142440257353E-4
647.0832	203.15480000000002	269.0	0.8608854	0.1806295	0.00915354941176471	-0.005872147058823529	3.375126124567477E-4	4.5680430363321826E-5
660.48175	207.1377	285.0	0.9403695	0.15130472	0.004967756249999997	-0.0018327987499999997	-2.6161207261029456E-4	2.5245926930147057E-4
670.90454	211.94260000000008	302.0	0.8828343	0.19641839	-0.0033844235294117654	0.002653745294117647	-4.913046929065743E-4	2.6391435553633217E-4
683.6016	216.80079999999998	318.0	0.7447388	0.29004642	-0.008630968749999995	0.005851751875000002	-3.279090762867644E-4	1.998754113051472E-4
699.22644	222.71000000000004	335.0	0.75228125	0.36662903	4.4367352941176346E-4	0.004504859411764706	5.338024870242211E-4	-7.922896842560565E-5
714.84235	227.66920000000005	352.0	0.89524484	0.38742504	0.008409622941176472	0.0012232947058823515	4.6858525951557113E-4	-1.9303321799307965E-4
726.0189	232.41139999999996	368.0	0.9307932	0.33102596	0.0022217724999999966	-0.0035249424999999994	-3.867406525735297E-4	-2.9676482536764693E-4
733.98303	235.4915000000001	385.0	0.7024714	0.24552225	-0.01343069411764706	-0.00502963	-9.207333304498268E-4	-8.851102941176475E-5
739.98486	237.6615999999999	402.0	0.37412056	0.15116906	-0.019314755294117646	-0.005550187647058824	-3.4612124567474033E-4	-3.062103806228374E-5
744.86475	240.62159999999994	418.0	0.122026026	0.09438397	-0.015755908375	-0.0035490681249999998	2.2242793244485297E-4	1.250699701286765E-4
752.2632	244.13159999999993	435.0	0.14238067	0.11915212	0.0011973319999999995	0.0014569500000000003	9.972494338235294E-4	2.944716544117647E-4
761.5	248.0	452.0	0.35812488	0.186288	0.01269083588235294	0.003949169411764706	6.760884636678201E-4	1.466011418685121E-4
773.75946	251.78829999999994	469.0	0.6271764	0.25333095	0.01582656	0.00394370294117647	1.8445435986159177E-4	-3.215570934256407E-7
785.4144	256.8049000000001	485.0	0.82520545	0.30370712	0.012376815625000002	0.003148510625	-2.1560902343749984E-4	-4.969951976102941E-5
794.6295	261.65190000000007	502.0	0.7997051	0.31688684	-0.0015000205882352976	7.752776470588238E-4	-8.162844831314883E-4	-1.3960193987889273E-4
801.43304	268.5773999999999	518.0	0.59228814	0.36567146	-0.012963559999999999	0.00304903875	-7.164712132352938E-4	1.4211006893382353E-4
808.3694	275.49260000000004	535.0	0.38989025	0.43031082	-0.011905758235294116	0.0038023152941176457	6.222363321799309E-5	4.43103849480968E-5
814.8761	283.7935	551.0	0.27319968	0.50312734	-0.007293160625	0.004551032500000003	2.882873506433823E-4	4.679482536764734E-5
822.7595	291.7594999999999	568.0	0.31590974	0.5602492	0.002512356470588235	0.003360109411764704	5.767951232698962E-4	-7.005429930795878E-5
832.4317	298.62110000000007	584.0	0.44843733	0.52502894	0.008282974375000002	-0.00220126625	3.606636190257354E-4	-3.47585978860294E-4
843.2128	304.5277000000001	601.0	0.63525426	0.42456737	0.010989231176470585	-0.005909504117647059	1.5919157655709313E-4	-2.181316392733564E-4
852.94476	309.5779	618.0	0.7069398	0.32105947	0.004216796470588238	-0.006088699999999999	-3.983785121107263E-4	-1.0540934256055287E-5
859.9231	313.4614999999999	634.0	0.6197241	0.21571597	-0.0054509812500000004	-0.00658396875	-6.042361075367648E-4	-3.095429687500009E-5
865.0594	317.3729000000001	651.0	0.41723058	0.16953705	-0.011911383529411764	-0.00271640705882353	-3.800236634948096E-4	2.2750362889273356E-4
869.2501	320.2501	667.0	0.20902315	0.13638113	-0.013012964375000002	-0.0020722450000000003	-6.884880284926487E-5	4.02601286764706E-5
872.5812	325.16239999999993	684.0	0.10148569	0.17758346	-0.00632573294117647	0.002423666470588236	3.93366554930796E-4	2.6446538062283747E-4
877.5	329.0	700.0	0.116985135	0.22974442	9.687153125E-4	0.0032600600000000004	4.5590301585477936E-4	5.227459558823527E-5
880.93085	335.3961999999999	717.0	0.17939788	0.3184379	0.0036713379411764707	0.005217263529411764	1.5897780168685121E-4	1.1512961937716257E-4
886.2774	338.85159999999996	734.0	0.25432914	0.32228142	0.004407721176470588	2.2608941176470524E-4	4.3316660899653956E-5	-2.935984775086505E-4
887.0	340.0	746.0	0.27411008	0.311358	0.0016484116666666642	-9.102849999999968E-4	-2.2994245915032696E-4	-9.469786764705851E-5
889.68536	342.6854000000001	750.0	0.27540743	0.2755115	3.243375000000076E-4	-0.008961625	-3.3101854166666414E-4	-0.002012835000000001
893.6697	345.6696999999999	767.0	0.25885054	0.18785723	-9.739347058823524E-4	-0.005156133529411766	-7.636895328719765E-5	2.2385243944636674E-4
896.3832	347.1917000000001	784.0	0.18994391	0.10845956	-0.004053331176470589	-0.004670451176470587	-1.8114096885813157E-4	2.856955017301054E-5
900.40564	349.2028	801.0	0.18807876	0.0637123	-1.0971470588235189E-4	-0.0026321917647058823	2.319774394463669E-4	1.1989761245674735E-4
904.34314	351.1715999999999	817.0	0.2026136	0.07320728	9.084274999999996E-4	5.9343625E-4	6.363388786764696E-5	2.0160175091911764E-4
909.1618	353.08089999999993	833.0	0.272667	0.08390338	0.004378337499999999	6.6850625E-4	2.1686937499999998E-4	4.691875E-6
914.1516	355.05050000000006	850.0	0.3091338	0.10671802	0.0021451058823529425	0.0013420376470588233	-1.313665657439445E-4	3.9619493944636665E-5
917.9411	356.9706000000001	867.0	0.3032155	0.12054939	-3.481352941176463E-4	8.136100000000005E-4	-1.466612456747405E-4	-3.108397923875428E-5
920.723	358.0	883.0	0.22821721	0.10004478	-0.0046873931250000014	-0.0012815381250000004	-2.712036144301472E-4	-1.3094675781250006E-4
923.62195	359.81089999999995	900.0	0.15624534	0.07903144	-0.004233639411764706	-0.001236078823529412	2.669139489619387E-5	2.6740765570934336E-6
925.81134	361.81140000000005	916.0	0.110645935	0.08791091	-0.0028499628125000006	5.54966875E-4	8.647978745404407E-5	1.1194035615808825E-4
929.0	364.0	932.0	0.12050331	0.11678618	6.160859375000001E-4	0.0018047043750000005	2.1662804687500004E-4	7.810859375000003E-5
929.69495	365.69499999999994	950.0	0.09798306	0.13015601	-0.0012511250000000003	7.427683333333325E-4	-1.0373394097222224E-4	-5.899644675925934E-5
931.6478	367.0	966.0	0.08237421	0.12639529	-9.755531249999996E-4	-2.350449999999997E-4	1.7223242187500043E-5	-6.111333333333326E-5
933.0	368.5608	983.0	0.07281957	0.083264664	-5.620376470588237E-4	-0.002537095647058823	2.4324439878892703E-5	-1.3541474394463665E-4
934.0	370.5151000000001	1000.0	0.0595098	0.08545458	-7.829276470588234E-4	1.2881858823529413E-4	-1.299352941176469E-5	1.5681848442906568E-4
935.4888	372.4888000000001	1016.0	0.052964114	0.10457196	-4.091053750000001E-4	0.0011948362500000002	2.3363892003676455E-5	6.662610386029413E-5
936.40784	374.40779999999995	1033.0	0.052788906	0.12744458	-1.0306352941176652E-5	0.0013454482352941175	2.3458766003460204E-5	8.859528546712781E-6
936.0	377.32449999999994	1049.0	0.0148504535	0.16456601	-0.00237115328125	0.0023200893750000007	-1.4755293301930145E-4	6.09150712316177E-5
936.0	378.14650000000006	1066.0	-0.007720724	0.1218952	-0.0013277163235294116	-0.0025100476470588245	6.13786445717993E-5	-2.841257071799309E-4
936.0	380.2249999999999	1082.0	-0.030384118	0.09995607	-0.0014164621250000002	-0.001371195625	-5.546612591911785E-6	7.117825137867653E-5
937.1081	382.1081999999999	1099.0	-0.0044768294	0.093626626	0.0015239581529411766	-3.72320235294117E-4	1.7296589870242218E-4	5.875737586505194E-5
937.0	383.05590000000007	1116.0	0.024164231	0.0733371	0.0016847682588235296	-0.0011935015294117649	9.459417993079585E-6	-4.830478200692046E-5
938.5	384.5	1132.0	0.06580599	0.079813145	0.0026026099374999996	4.047528125E-4	5.736510491727938E-5	9.98908963694853E-5
938.0	385.94849999999997	1149.0	0.040528145	0.07437259	-0.001486932058823529	-3.200326470588235E-4	-2.4056129390138403E-4	-4.263443879757785E-5
939.0	386.93640000000005	1165.0	0.03233339	0.050958574	-5.121721875000003E-4	-0.0014633760000000002	6.092249195772054E-5	-7.145895955882355E-5
939.0	387.93489999999997	1182.0	0.014124162	0.05629709	-0.0010711310588235293	3.140303529411766E-4	-3.287993360726641E-5	1.0455331487889275E-4
940.0	388.8092999999999	1198.0	0.033648085	0.048903916	0.0012202451875000001	-4.6207337500000015E-4	1.432110153952206E-4	-4.8506482996323546E-5
940.0	390.5	1215.0	0.024688598	0.06681378	-5.270286470588236E-4	0.001053521411764706	-1.0278081379757786E-4	8.915263451557095E-5
941.0	391.71579999999994	1231.0	0.033780787	0.08594281	5.682618125E-4	0.0011955643749999995	6.845565372242649E-5	8.877685202205837E-6
942.5	393.5	1248.0	0.055722173	0.106606424	0.0012906697647058823	0.0012155067058823535	4.249458542387543E-5	1.1730782871972985E-6
943.0	394.61069999999995	1264.0	0.07102835	0.09833495	9.566360625000003E-4	-5.169671250000001E-4	-2.087710638786763E-5	-1.082796144301471E-4
943.0	396.4983	1281.0	0.039134413	0.09769402	-0.0018761139411764707	-3.770176470588223E-5	-1.6663235315743946E-4	2.8192080017301047E-5
943.0	400.0	1298.0	0.005330349	0.14569534	-0.0019884743529411768	0.0028236070588235295	-6.609435986159178E-6	1.6831228373702422E-4
942.0	402.8076000000001	1314.0	-0.068525925	0.2065875	-0.004616017125	0.00380576	-1.6422142325367645E-4	6.138455882352941E-5
942.0	405.75700000000006	1331.0	-0.06263262	0.22260234	3.4666500000000007E-4	9.42049411764706E-4	2.919224779411765E-4	-1.6845356401384083E-4
941.0	408.6693	1348.0	-0.047953498	0.2002646	8.634777647058825E-4	-0.0013139847058823543	3.04007508650519E-5	-1.3270788927335648E-4
939.7251	410.2748999999999	1364.0	-0.05886338	0.15996394	-6.818676250000002E-4	-0.0025187912499999993	-9.658408685661766E-5	-7.530040900735281E-5
938.82306	413.17689999999993	1381.0	-0.06512003	0.14055732	-3.6803823529411736E-4	-0.0011415658823529403	1.8460552335640166E-5	8.101325692041523E-5
937.85254	416.2949000000001	1398.0	-0.07437753	0.154458	-5.445588235294119E-4	8.176870588235294E-4	-1.0383564013840854E-5	1.1525017301038055E-4
937.0	418.0359000000001	1415.0	-0.0768325	0.14441054	-1.4441000000000004E-4	-5.910270588235299E-4	2.3538166089965404E-5	-8.286553633217996E-5
936.0	419.99569999999994	1431.0	-0.07119844	0.13051505	3.5212874999999977E-4	-8.684681250000006E-4	3.1033671874999984E-5	-1.7340066636029424E-5
935.0	420.97299999999996	1447.0	-0.060298868	0.08128693	6.812232500000002E-4	-0.0030767575	2.0568406250000027E-5	-1.3801808593749996E-4
935.0	422.5	1464.0	-0.03742836	0.05567552	0.001345324	-0.0015065535294117643	3.906474999999999E-5	9.236493944636681E-5
933.56854	423.43139999999994	1481.0	-0.030550495	0.04084357	4.045802941176471E-4	-8.724676470588233E-4	-5.533786505190311E-5	3.7299169550173E-5
933.2075	424.7925	1497.0	-0.023863928	0.05351381	4.1791043750000006E-4	7.9189E-4	8.331339613970598E-7	1.0402235294117645E-4
930.56323	425.7184	1513.0	-0.069783516	0.05211097	-0.0028699742500000003	-8.767750000000015E-5	-2.0549279296875E-4	-5.497296875000001E-5
926.629	429.3710000000001	1530.0	-0.19226675	0.121147275	-0.007204896117647058	0.004060959117647058	-2.549954039792386E-4	2.4403744809688578E-4
918.835	433.8989999999999	1547.0	-0.3766599	0.23343474	-0.010846655882352941	0.006605145	-2.1422116262975784E-4	1.496579930795848E-4
909.2282	438.6631	1563.0	-0.6401063	0.35534146	-0.0164654	0.00761917	-3.511715073529413E-4	6.33765625E-5
899.5	443.0	1580.0	-0.74983037	0.37464625	-0.006454357058823527	0.0011355758823529422	5.888848788927338E-4	-3.813878892733563E-4
892.06464	445.9676999999999	1597.0	-0.70093995	0.29553854	0.002875907058823529	-0.0046533947058823525	5.488390657439445E-4	-3.405276816608997E-4
885.7599	449.82680000000005	1613.0	-0.53524315	0.20959637	0.010356049999999999	-0.005371385625000001	4.6750893382352935E-4	-4.4874432444853016E-5
880.14655	452.56899999999996	1630.0	-0.33688825	0.1614864	0.011667935294117648	-0.0028299982352941178	7.716972318339112E-5	1.4949337586505195E-4
873.30084	457.69910000000004	1646.0	-0.29305598	0.2104135	0.0027395168750000004	0.00305794375	-5.58026151194853E-4	3.6799637408088236E-4
865.1452	462.64110000000005	1663.0	-0.37012476	0.2910945	-0.0045334576470588235	0.0047459411764705865	-4.278220307093426E-4	9.929396626297566E-5
852.7725	470.7013999999999	1680.0	-0.583273	0.4237466	-0.012538131764705885	0.007803064705882353	-4.7086318339100363E-4	1.7983079584775095E-4
839.37286	478.3584000000001	1696.0	-0.8243198	0.52793086	-0.015065425	0.006511516250000002	-1.5795582720588223E-4	-8.072177849264694E-5
826.9358	486.04279999999994	1713.0	-0.933155	0.56012374	-0.006402070588235289	0.0018936988235294105	5.09609083044983E-4	-2.7163631920415244E-4
818.1269	492.87300000000005	1730.0	-0.84910536	0.5151993	0.004944096470588231	-0.0026426141176470563	6.674215916955012E-4	-2.668419377162628E-4
810.3586	498.73109999999997	1746.0	-0.5759954	0.42034978	0.0170693725	-0.005928095000000001	7.578297518382356E-4	-2.0534255514705906E-4
802.7789	504.41589999999997	1762.0	-0.35037467	0.32759386	0.014101295625000003	-0.0057972449999999995	-1.8550480468749976E-4	8.178125000000112E-6
793.15924	510.3044	1779.0	-0.35692027	0.30302584	-3.850352941176462E-4	-0.0014451776470588249	-8.521371128892734E-4	2.5600396193771615E-4
780.7536	516.2484	1796.0	-0.5565619	0.31394485	-0.011743625294117651	6.422947058823533E-4	-6.681523529411768E-4	1.2279249134948105E-4
768.8096	521.3969	1812.0	-0.75788206	0.3251269	-0.012582509999999998	6.988781249999999E-4	-5.24302941176467E-5	3.5364636948529153E-6
757.71985	526.9681	1829.0	-0.8305622	0.32253808	-0.004275302352941177	-1.5228352941176423E-4	4.886592733564012E-4	-5.006833261245672E-5
749.60913	532.7931000000001	1845.0	-0.70602334	0.3246172	0.007783678750000002	1.2994499999999937E-4	7.536863189338237E-4	1.7639283088235225E-5
743.4331	538.5669	1862.0	-0.45396852	0.33693996	0.01482675411764706	7.248682352941169E-4	4.1429855103806225E-4	3.4995484429065736E-5
737.5935	544.4065	1879.0	-0.2542852	0.35494	0.011746077647058824	0.001058825882352941	-1.812162629757786E-4	1.9644567474048472E-5
729.35376	550.2346	1896.0	-0.2690925	0.36533436	-8.710176470588249E-4	6.114329411764733E-4	-7.421820761245676E-4	-2.631723183390986E-5
717.76886	556.4874	1912.0	-0.47170305	0.3536432	-0.012663159375	-7.306975000000021E-4	-7.370088579963234E-4	-8.388315257352972E-5
703.9453	563.1741	1928.0	-0.7733323	0.3845206	-0.018851828124999997	0.0019298375	-3.8679179687499984E-4	1.6628343750000013E-4
691.4248	567.7876000000001	1945.0	-0.9390394	0.36275122	-0.009747476470588235	-0.0012805517647058826	5.35550097318339E-4	-1.8884642733564013E-4
683.4098	572.4426000000001	1962.0	-0.80657995	0.31151536	0.007791732352941172	-0.0030138741176470567	0.001031718166089965	-1.0196013840830436E-4
673.5907	575.1637000000001	1978.0	-0.6011885	0.2112873	0.012836965625000002	-0.0062642537500000005	3.153270795036769E-4	-2.0314872702205898E-4
663.5705	579.1432	1995.0	-0.4781324	0.15822902	0.007238594117647059	-0.003121075294117648	-3.2931597102076136E-4	1.8489285034602073E-4
650.25006	581.9286	2011.0	-0.57382864	0.13867216	-0.005981014999999999	-0.0012223037500000006	-8.262255698529412E-4	1.1867322150735295E-4
634.409	584.8977	2028.0	-0.8580924	0.14728777	-0.016721397647058822	5.068005882352955E-4	-6.317872145328719E-4	1.0171201989619388E-4
622.5755	587.7698	2045.0	-0.9899793	0.15222125	-0.007758052941176472	2.9020470588235237E-4	5.27255570934256E-4	-1.2740934256055478E-5
612.9189	591.6324	2061.0	-0.82405776	0.18795337	0.010370096250000002	0.0022332575000000004	0.0011330093244485296	1.21440799632353E-4
604.93604	595.298	2078.0	-0.5478392	0.21316136	0.016248150588235293	0.0014828229411764698	3.4576790224913475E-4	-4.414320934256062E-5
596.44836	599.4206999999999	2094.0	-0.34890053	0.26044533	0.012433666874999999	0.002955248124999999	-2.384052320772059E-4	9.202657398897056E-5
586.0447	603.9776999999999	2111.0	-0.37798995	0.27979738	-0.0017111423529411784	0.0011383558823529418	-8.320476016435987E-4	-1.068760142733563E-4
574.3589	609.8206	2128.0	-0.5890137	0.32885262	-0.01241316176470588	0.0028856023529411764	-6.295305536332177E-4	1.027792041522491E-4
562.2612	615.6433	2144.0	-0.7602224	0.37562424	-0.01070054375	0.002923226250000001	1.0703862591911748E-4	2.3514935661765276E-6
551.2446	621.3777	2161.0	-0.79844755	0.39918292	-0.00224853823529412	0.0013858047058823528	4.971767949826988E-4	-9.043656141868518E-5
544.43097	628.1768	2177.0	-0.62377584	0.42285353	0.010916981875000002	0.0014794131249999988	8.228450068933827E-4	5.850526194852874E-6
537.6043	632.6978999999999	2194.0	-0.40761954	0.36747047	0.012715076470588234	-0.0032578270588235285	1.057702703287195E-4	-2.7866118728373695E-4
529.87146	638.8463999999999	2211.0	-0.32139745	0.33198187	0.0050718876470588255	-0.002087564705882352	-4.4959934256055345E-4	6.883896193771628E-5
517.3314	643.4766999999999	2227.0	-0.4712673	0.29985943	-0.009366865625000002	-0.002007652500000002	-9.024220795036767E-4	4.99451286764687E-6
507.0911	647.3030000000001	2244.0	-0.6641463	0.24183796	-0.011345823529411762	-0.003413027647058823	-1.1640928849480945E-4	-8.266912629757772E-5
493.11438	651.2529999999999	2260.0	-0.85499716	0.20841883	-0.011928178750000004	-0.0020886956249999995	-3.639720128676511E-5	8.277075137867648E-5
482.9262	654.0147999999999	2277.0	-0.83380896	0.17103285	0.0012463647058823524	-0.002199175294117648	7.74973144463668E-4	-6.498804065744034E-6
472.0073	657.9975999999999	2293.0	-0.7366604	0.15354365	0.006071785000000003	-0.001093074999999999	3.015887683823532E-4	6.913126838235307E-5
461.41687	660.8611000000001	2310.0	-0.6208491	0.17063496	0.006812429411764703	0.001005371176470588	4.35673183391E-5	1.2343801038062276E-4
446.2138	664.7302	2327.0	-0.6956283	0.19190225	-0.004398776470588232	0.001251017058823529	-6.594826989619373E-4	1.4449757785467117E-5
430.45862	668.6353999999999	2343.0	-0.89352745	0.22461757	-0.012368696875000001	0.0020447074999999995	-4.981200252757356E-4	4.9605652573529404E-5
416.61673	673.461	2360.0	-1.043458	0.2773362	-0.008819444117647058	0.0031010958823529406	2.0877957396193785E-4	6.214049307958477E-5
406.4214	678.1472000000001	2376.0	-0.904119	0.29469344	0.0087086875	0.0010848274999999998	0.001095508226102941	-1.260167738970588E-4
394.95673	684.0216	2393.0	-0.6890952	0.34614068	0.012648458823529411	0.003026308235294118	2.317512543252595E-4	1.1420474913494813E-4
378.7745	689.8677	2410.0	-0.6397817	0.3754295	0.0029007941176470596	0.0017228717647058852	-5.733920415224913E-4	-7.66727335640137E-5
361.53424	697.2329	2426.0	-0.89772695	0.4263124	-0.016121578125	0.003180181249999997	-0.0011888982651654413	9.1081842830882E-5
347.5	705.0	2443.0	-1.0686105	0.48584932	-0.010051973529411758	0.003502171764705882	3.570355644463672E-4	1.894061851211088E-5
336.45444	710.2728	2459.0	-0.9508499	0.45516762	0.007360037499999993	-0.0019176062499999987	0.0010882506893382343	-3.3873612591911754E-4
320.33173	715.1005	2478.0	-0.8054842	0.36112466	0.007650826315789476	-0.004949629473684211	1.5304674515235947E-5	-1.5958016966759013E-4
300.67166	719.6656	2493.0	-0.90805423	0.2655554	-0.006838001999999998	-0.006371284	-9.659218877192983E-4	-9.477696842105255E-5
284.5512	723.3622	2509.0	-1.1039294	0.18159273	-0.012242198125	-0.005247666874999999	-3.3776225781250005E-4	7.022607031250002E-5
270.87607	727.3212000000001	2526.0	-1.0875206	0.17584659	9.652235294117647E-4	-3.380082352941183E-4	7.769071561418685E-4	2.888034493944636E-4
257.112	732.3330000000001	2543.0	-0.8922641	0.22551964	0.011485676470588232	0.0029219441176470584	6.188501730103803E-4	1.9176190311418688E-4
239.19684	736.1605999999999	2559.0	-0.8272959	0.25147808	0.004060512500000002	0.0016224025	-4.6407274816176436E-4	-8.122135110294115E-5
222.87468	740.0358000000001	2576.0	-0.9475897	0.25502753	-0.007076105882352942	2.087911764705888E-4	-6.550951989619378E-4	-8.315360726643594E-5
212.12839	743.9358	2592.0	-0.9620644	0.2428351	-9.046687500000039E-4	-7.620268750000003E-4	3.857148207720586E-4	-6.067612821691182E-5
204.22551	747.8496	2609.0	-0.6754574	0.22005324	0.01685923529411765	-0.0013401094117647052	0.0010449355320069208	-3.400485510380617E-5
195.66211	751.6690000000001	2625.0	-0.34829867	0.21676394	0.020447420625	-2.0558125000000142E-4	2.2426158318014687E-4	7.090801011029398E-5
188.03268	755.5869	2642.0	-0.20826778	0.23410225	0.008237111176470586	0.0010199005882352956	-7.182534969723185E-4	7.208716695501747E-5
179.4347	760.4260999999999	2658.0	-0.33405718	0.26060975	-0.0078618375	0.0016567187499999976	-0.0010061842922794116	3.980113511029388E-5
171.2222	763.3888999999999	2675.0	-0.46119535	0.2435514	-0.007478715882352941	-0.0010034323529411748	2.2536565743944628E-5	-1.5647947664359837E-4
164.13565	766.2429	2692.0	-0.4868347	0.19658056	-0.0015081970588235298	-0.002762990588235295	3.512069896193771E-4	-1.0350342560553648E-4
158.27205	768.5759	2708.0	-0.40708965	0.14465782	0.004984065624999999	-0.0032451712499999997	4.0576641773897054E-4	-3.0136291360294043E-5
154.03387	769.0	2725.0	-0.29081038	0.057146426	0.006839957058823532	-0.005147729058823529	1.0917008434256075E-4	-1.1191516522491348E-4
150.09561	771.4521	2741.0	-0.17953797	0.036590144	0.006954525624999999	-0.0012847676250000001	7.160535386029217E-6	2.4143508961397054E-4
147.08171	772.4591	2759.0	-0.114114165	0.037607607	0.0036346558333333326	5.65257222222224E-5	-1.8443721064814814E-4	7.451629706790125E-5
145.65437	773.0	2775.0	-0.06961447	0.03546921	0.0027812309375000004	-1.336498125E-4	-5.333905598958326E-5	-1.1885970920138901E-5
144.68631	774.0	2792.0	-0.022147192	0.047410376	0.002792192823529412	7.024215294117645E-4	6.44816825259506E-7	4.9180667171280265E-5
143.85188	775.0	2808.0	8.710354E-4	0.04756658	0.0014386392125	9.762750000000004E-6	-8.459710068933825E-5	-4.329117371323528E-5
142.88094	776.0	2825.0	8.2045054E-4	0.040484168	-2.9755799999999956E-6	-4.1661247058823506E-4	-8.480087014705882E-5	-2.508089532871971E-5
141.94714	777.0	2841.0	-0.0262891	0.053649873	-0.00169434690875	8.228565625E-4	-1.05710708046875E-4	7.746681456801469E-5
141.0	777.9777999999999	2858.0	-0.06512909	0.051499836	-0.0022847052941176475	-1.264727647058824E-4	-3.472696384515574E-5	-5.584290160034602E-5
140.04552	778.0	2874.0	-0.065598324	0.030234607	-2.9327124999999933E-5	-0.0013290768125	1.4096113556985297E-4	-7.516275298713235E-5
140.0	778.9653000000001	2891.0	-0.038961	0.022915792	0.0015669014117647058	-4.3051852941176466E-4	9.38957962802768E-5	5.285636959342561E-5
139.06233	779.0	2907.0	-0.019925943	0.0155546125	0.0011896910625	-4.6007371875E-4	-2.3575646829044106E-5	-1.8471993336397105E-6
139.0	780.7692999999999	2924.0	-0.008908593	0.044081952	6.48079411764706E-4	0.001678078794117647	-3.1859508866782006E-5	1.2577367722750867E-4
138.1349	781.8651	2940.0	-0.020678898	0.078370795	-7.356440625000001E-4	0.0021430526874999995	-8.648271714154412E-5	2.906086833639703E-5
138.0	782.855	2957.0	-0.024379047	0.09548814	-2.1765582352941174E-4	0.001006902647058824	3.046989641003461E-5	-6.683235532006916E-5
138.0	784.6578	2974.0	-0.014531624	0.09703346	5.792601764705883E-4	9.09011764705884E-5	4.687741176470589E-5	-5.38824394463668E-5
137.0	787.1469	2991.0	-0.018594105	0.12738079	-2.3896947058823527E-4	0.001785137058823529	-4.8131155709342566E-5	9.966093425605534E-5
137.0	789.5476000000001	3007.0	-0.025983008	0.15767808	-4.618064374999999E-4	0.0018935806250000003	-1.392731043198529E-5	6.777722886029458E-6
137.0	792.9577999999999	3024.0	-0.00830814	0.2067758	0.0010396981176470587	0.0028881011764705887	8.832379736159169E-5	5.850120891003461E-5
137.0	796.7285999999999	3040.0	-0.0019052125	0.24482344	4.0018296875000004E-4	0.0023779774999999996	-3.9969696806066165E-5	-3.188272977941182E-5
137.0	803.1153999999999	3057.0	0.01374699	0.32740614	9.207177941176471E-4	0.004857805882352941	3.0619695609861595E-5	1.4587225778546717E-4
139.29863	811.1945000000001	3074.0	0.07569259	0.46283653	0.003643858823529412	0.007966493529411766	1.6018476643598617E-4	1.828639792387544E-4
140.26929	821.3463999999999	3090.0	0.09819334	0.6259249	0.001406296875	0.010193023124999999	-1.3984762178308825E-4	1.3915809972426456E-4
141.0	833.1476	3107.0	0.10769254	0.761321	5.587764705882352E-4	0.007964476470588237	-4.985414143598616E-5	-1.3109097967128013E-4
144.21057	841.4211	3123.0	0.13921177	0.7452953	0.0019699518750000006	-0.001001606250000002	8.819846277573533E-5	-5.603801700367649E-4
147.04787	848.0717999999999	3140.0	0.1746093	0.56860715	0.0020822076470588223	-0.010393420588235296	6.603280709342455E-6	-5.524596669550173E-4
149.99902	853.9984999999999	3156.0	0.20727515	0.37550607	0.0020416156249999998	-0.012068817499999995	-2.5370013786764085E-6	-1.0471230698529371E-4
155.79094	857.8606	3173.0	0.30200282	0.18683094	0.005572215882352942	-0.011098537058823531	2.0768236807958482E-4	5.707532006920376E-5
162.41849	862.7092	3189.0	0.4014285	0.14071111	0.006214105000000001	-0.002882489375	4.0118069852941205E-5	5.135029802389707E-4
172.23624	868.5417	3206.0	0.5451895	0.21869913	0.008456529411764705	0.004587530588235293	1.319073183391002E-4	4.394129390138408E-4
183.55527	874.2775999999999	3223.0	0.7287248	0.3055492	0.010796194117647056	0.005108827647058826	1.3762733564013827E-4	3.0664532871972496E-5
194.48117	881.7849000000001	3239.0	0.825721	0.40089342	0.0060622625000000055	0.005959013749999999	-2.9587072610294063E-4	5.313663143382332E-5
206.06636	891.3887	3256.0	0.81712914	0.53726256	-5.05403529411765E-4	0.008021714117647056	-3.8633329584775123E-4	1.2133531574394456E-4
221.46346	903.6423	3272.0	0.85832965	0.6953544	0.0025750318750000015	0.009880740000000006	1.925272127757354E-4	1.1618911764705935E-4
241.91121	916.2242000000001	3289.0	1.066237	0.8473108	0.012229844117647062	0.008938611764705881	5.679301319204154E-4	-5.541930795847793E-5
263.48837	927.9937	3306.0	1.3609053	0.8893588	0.0173334294117647	0.0024734117647058807	3.002108996539787E-4	-3.803058823529412E-4
280.15298	933.3842999999999	3322.0	1.4150337	0.6596421	0.003383024999999998	-0.01435729375	-8.719002757352939E-4	-0.0010519190946691175
298.52603	939.0579	3339.0	1.2674981	0.35888526	-0.008678564705882345	-0.017691578823529414	-7.095052768166084E-4	-1.9613441608996556E-4
318.1296	946.2518	3355.0	1.1343137	0.21335433	-0.008324024999999999	-0.009095683124999998	2.215873161764666E-5	5.372434811580885E-4
337.24445	953.9975999999999	3372.0	1.1173074	0.28036496	-0.001000370588235296	0.003941801764705882	4.3080320069204133E-4	7.669108758650518E-4
359.10114	965.0505	3389.0	1.2362411	0.5153085	0.0069960999999999956	0.013820208235294115	4.703806228373701E-4	5.810827335640137E-4
383.65027	977.7617	3405.0	1.425557	0.7763107	0.011832243749999999	0.016312637500000005	3.022589843750002E-4	1.5577682904411813E-4
401.35394	987.1967	3422.0	1.3601636	0.79058415	-0.003846670588235297	8.396147058823541E-4	-9.222890787197233E-4	-9.101778114186853E-4
421.343	994.1029000000001	3438.0	1.2532805	0.6248176	-0.006680193749999994	-0.010360409375000004	-1.7709519761029355E-4	-7.000015050551475E-4
437.46384	998.866	3455.0	1.0740926	0.38240317	-0.010540464705882357	-0.014259672352941174	-2.2707476211072727E-4	-2.2936841046712763E-4
454.86865	1003.5757000000001	3471.0	0.90992814	0.14192301	-0.010260278749999997	-0.015030010000000002	1.7511622242647493E-5	-4.814610294117674E-5
469.6732	1008.6210000000001	3488.0	0.8638848	0.12510677	-0.002708431764705882	-9.89190588235293E-4	4.4422629325259504E-4	8.259305536332182E-4
483.21124	1014.2334000000001	3505.0	0.81117004	0.21780026	-0.003100868235294116	0.005452558235294117	-2.3084498269896122E-5	3.7892640138408295E-4
499.56274	1022.4766999999999	3521.0	0.7858644	0.3611316	-0.0015816025000000011	0.00895820875	9.495410845588217E-5	2.1910315716911768E-4
515.22504	1031.2656	3538.0	0.87167114	0.5245597	0.005047455294117646	0.009613417647058822	3.8994457612456747E-4	3.854169982698954E-5
529.7322	1041.1100999999999	3555.0	0.9135127	0.6371168	0.0024612682352941145	0.006621005882352946	-1.521286505190313E-4	-1.7602422145328683E-4
540.2292	1050.15283	3571.0	0.8192738	0.6797712	-0.005889931249999994	0.002665899999999999	-5.219499678308818E-4	-2.471941176470592E-4
552.0	1058.0	3588.0	0.6591925	0.601361	-0.009416547058823535	-0.0046123647058823524	-2.0744798875432595E-4	-4.281332179930795E-4
564.08514	1064.76294	3604.0	0.5608495	0.4535153	-0.006146437499999997	-0.009240356250000002	2.0438184742647113E-4	-2.8924947150735307E-4
576.5351	1070.0864000000001	3621.0	0.6329128	0.33276224	0.004239017647058827	-0.0071031211764705894	6.10909126297578E-4	1.2571971020761247E-4
589.5325	1074.7235	3637.0	0.75294316	0.24172574	0.007501897499999993	-0.0056897812499999995	2.039299908088229E-4	8.833374540441187E-5
600.33514	1080.6676	3654.0	0.775566	0.24598978	0.001330755294117649	2.5082588235294097E-4	-3.630083650519026E-4	3.494474783737024E-4
610.16486	1087.69885	3671.0	0.66862607	0.3262922	-0.00629058411764706	0.0047236717647058815	-4.4831408304498284E-4	2.6310858131487885E-4
618.6951	1093.52136	3687.0	0.53501344	0.37534076	-0.008350789375	0.003065535000000001	-1.287628285845588E-4	-1.0363354779411752E-4
629.1389	1100.1112	3704.0	0.50185513	0.4087752	-0.0019504888235294066	0.001966731764705883	3.764882677335644E-4	-6.463548442906577E-5
638.74884	1105.84924	3720.0	0.5156961	0.39739385	8.65060624999997E-4	-7.113343750000008E-4	1.759718405330877E-4	-1.6737913373161774E-4
651.6135	1112.83435	3737.0	0.640103	0.38484952	0.0073180529411764695	-7.37901764705882E-4	3.795877833044984E-4	-1.5627876297577171E-6
662.2746	1118.5647	3753.0	0.73772013	0.38268608	0.006101070625000003	-1.3521500000000103E-4	-7.606139476102914E-5	3.766792279411756E-5
672.2706	1123.6354000000001	3770.0	0.72150654	0.35008967	-9.537405882352941E-4	-0.001917435882352939	-4.1498889489619396E-4	-1.048365224913493E-4
681.91394	1128.3483999999999	3786.0	0.6159815	0.27465183	-0.006595315000000004	-0.004714865000000002	-3.5259840073529437E-4	-1.7483931985294143E-4
694.0476	1132.44214	3803.0	0.5962623	0.233977	-0.001159952941176467	-0.002392637058823529	3.197271799307963E-4	1.3660164359861608E-4
705.9385	1136.31287	3820.0	0.64971673	0.19358206	0.0031443782352941142	-0.00237617294117647	2.53195951557093E-4	9.684775086505343E-7
719.167	1140.19055	3837.0	0.787127	0.19855353	0.008082957058823533	2.9243941176470623E-4	2.905046366782011E-4	1.569771972318339E-4
730.7283	1143.0913	3853.0	0.83225065	0.18296488	0.0028202281249999975	-9.742906250000006E-4	-3.2892055836397096E-4	-7.917062729779418E-5
740.2946	1145.4589999999998	3870.0	0.7113367	0.14712158	-0.007112585294117644	-0.0021084294117647054	-5.842831423010378E-4	-6.671404628027676E-5
749.2053	1148.4410400000002	3886.0	0.54146546	0.13971743	-0.010616952500000006	-4.627593749999999E-4	-2.1902295036764762E-4	1.028543772977941E-4
760.1489	1151.7163	3903.0	0.5092753	0.14015356	-0.0018935388235294098	2.565470588235334E-5	5.131419809688586E-4	2.8730240051903134E-5
770.37463	1155.5498	3920.0	0.5560644	0.19143337	0.002752300000000002	0.0030164594117647048	2.7328463667820066E-4	1.7592968858131479E-4
781.4252	1159.4751	3936.0	0.6511839	0.24662098	0.0059449687500000015	0.003449225625	1.9954179687499998E-4	2.7047888327205944E-5
792.696	1164.23193	3953.0	0.70532376	0.29522595	0.0031846976470588195	0.0028591158823529426	-1.6236888840830482E-4	-3.4712337802768074E-5
802.5706	1170.3424	3970.0	0.6656282	0.34943	-0.0023350329411764683	0.003188473529411765	-3.2469003460207574E-4	1.9373979238754265E-5
810.3697	1175.1848	3986.0	0.5500802	0.3593284	-0.007221749999999999	6.186499999999984E-4	-3.0541981617647067E-4	-1.6061397058823542E-4
818.0699	1181.0523699999999	4003.0	0.45000508	0.364629	-0.0058867717647058835	3.1179999999999934E-4	7.852813148788914E-5	-1.8049999999999944E-5
827.5365	1184.84546	4019.0	0.40321773	0.31717634	-0.0029242093750000003	-0.0029657912499999987	1.851601493566177E-4	-2.0484945312499987E-4
837.27936	1189.7118	4036.0	0.4997771	0.26788524	0.005679962941176469	-0.002899476470588234	5.061277833044983E-4	3.900869377162633E-6
845.17126	1193.5855999999999	4052.0	0.56552017	0.22916776	0.004108941875000001	-0.0024198425000000016	-9.818881663602928E-5	2.997712316176452E-5
854.67834	1197.4713000000002	4069.0	0.5729118	0.21622777	4.348017647058813E-4	-7.611758823529403E-4	-2.1612588884083056E-4	9.75686245674742E-5
863.9104	1201.4551999999999	4085.0	0.5580619	0.20994677	-9.281187499999982E-4	-3.9256250000000055E-4	-8.518253216911747E-5	2.3038336397058733E-5
871.0061	1205.3374	4102.0	0.4977798	0.22398098	-0.0035460058823529417	8.255417647058819E-4	-1.5399336072664373E-4	7.16531920415225E-5
876.2038	1207.6019000000001	4118.0	0.3993141	0.18595335	-0.006154106249999999	-0.0023767268750000004	-1.630062729779411E-4	-2.0014178998161764E-4
880.0929	1209.5464	4136.0	0.24596083	0.13058701	-0.008519626111111112	-0.003075907777777777	-1.314177700617285E-4	-3.8843383487654264E-5
885.49866	1211.4995	4152.0	0.15071546	0.07605616	-0.005952835625	-0.0034081781250000004	1.6042440538194453E-4	-2.0766896701388947E-5
887.8065	1213.4032	4169.0	0.11936347	0.060164146	-0.0018442347058823527	-9.348243529411762E-4	2.4168240700692042E-4	1.4549139835640142E-4
891.7697	1214.3849	4185.0	0.15813081	0.05209385	0.0024229587500000007	-5.043935000000003E-4	2.666995909926471E-4	2.6901928308823494E-5
896.58325	1216.2916	4202.0	0.2306563	0.08134298	0.004266205294117647	0.0017205370588235292	1.0842626730103803E-4	1.3087826816608996E-4
900.49384	1217.0	4218.0	0.25469753	0.07133181	0.0015025768749999998	-6.25698125E-4	-1.7272677619485297E-4	-1.4663969898897058E-4
903.4438	1218.0	4235.0	0.2242001	0.05713252	-0.0017939664705882347	-8.352523529411763E-4	-1.9391431444636673E-4	-1.2326719290657428E-5
905.17395	1219.0	4251.0	0.15544437	0.0475249	-0.004297233125000001	-6.004762499999998E-4	-1.5645416590073539E-4	1.4673506433823527E-5
907.1158	1220.1156999999998	4268.0	0.076116115	0.034328464	-0.00466636794117647	-7.762609411764705E-4	-2.1713812716262907E-5	-1.0340275951557097E-5
909.0439	1220.0	4285.0	0.06304262	0.015994111	-7.69029117647059E-4	-0.0010784913529411767	2.292552249134948E-4	-1.7778259515570954E-5
912.0082	1221.0	4301.0	0.10737941	0.031185182	0.002771049375	9.494419375E-4	2.2125490579044118E-4	1.2674583065257355E-4
914.9586	1222.9586	4318.0	0.16855964	0.059645243	0.0035988370588235304	0.0016741212352941177	4.869339316609002E-5	4.2628193987889275E-5
919.7644	1223.8822	4334.0	0.25486496	0.085406445	0.005394082499999998	0.0016100751249999998	1.1220284007352921E-4	-4.00288189338237E-6
924.4324	1226.8108	4351.0	0.31100562	0.13981892	0.003302391764705883	0.0032007338235294125	-1.2304063148788912E-4	9.356815873702428E-5
929.2704	1230.5135500000001	4368.0	0.33919016	0.21104479	0.0016579141176470608	0.004189757058823529	-9.673397923875424E-5	5.817783737024215E-5
933.35986	1234.35986	4384.0	0.323895	0.2614996	-9.559475000000019E-4	0.0031534256249999993	-1.6336635110294142E-4	-6.477071461397061E-5
935.69336	1238.3867	4401.0	0.24299452	0.2950755	-0.0047588517647058825	0.0019750529411764702	-2.237002508650518E-4	-6.931604022491347E-5
939.0	1243.5	4417.0	0.15661126	0.32694072	-0.005398953749999999	0.0019915762500000017	-4.00063740808823E-5	1.0327068014707173E-6
939.5666	1248.1332	4434.0	0.06415488	0.31803867	-0.005438610588235295	-5.236499999999996E-4	-2.3327551903114885E-6	-1.4795448529411772E-4
940.47656	1252.9531	4451.0	0.003058649	0.31691974	-0.0035938959411764707	-6.581941176470694E-5	1.0851262629757788E-4	2.6931211072664277E-5
941.0	1256.8641400000001	4467.0	-0.011961066	0.28913546	-9.387321875E-4	-0.0017365174999999997	1.659477346047794E-4	-1.044186305147058E-4
939.61194	1261.7761	4484.0	-0.061448034	0.27282572	-0.002910998117647059	-9.593964705882363E-4	-1.1601564294982701E-4	4.5713001730103725E-5
940.0	1265.61536	4501.0	-0.076687835	0.24287869	-8.96458882352941E-4	-0.001761589999999999	1.1850230795847754E-4	-4.718785467128017E-5
938.7089	1268.58215	4517.0	-0.07684157	0.19160117	-9.608437500000129E-6	-0.0032048450000000013	5.54281528033088E-5	-9.020343750000014E-5
937.7931	1272.4138	4534.0	-0.08440737	0.18447298	-4.450470588235293E-4	-4.193052941176458E-4	-2.561403654844289E-5	1.6385527681660915E-4
935.83606	1276.3279	4551.0	-0.1060407	0.20072907	-0.001272548823529412	9.562405882352942E-4	-4.8676574394463694E-5	8.091446366782E-5
933.905	1280.18994	4567.0	-0.13621129	0.22753705	-0.0018856618750000007	0.0016754987499999988	-3.831956571691179E-5	4.495363511029404E-5
930.00616	1283.9938	4584.0	-0.20781757	0.25007296	-0.004212134117647058	0.0013256417647058835	-1.368513083910034E-4	-2.0579822664359727E-5
925.089	1288.9407	4600.0	-0.27663162	0.27181914	-0.004300878125000001	0.0013591362500000002	-5.54650045955893E-6	2.0934053308822973E-6
919.37067	1295.62933	4616.0	-0.3739547	0.34118327	-0.006082692499999997	0.004335258124999998	-1.1136339843749975E-4	1.8600761718749986E-4
910.58795	1305.41205	4633.0	-0.4923899	0.49507987	-0.006966776470588236	0.009052741176470588	-5.2004939446367004E-5	2.7749900302768174E-4
902.15094	1314.84906	4650.0	-0.5964999	0.650354	-0.006124117647058822	0.009133772352941176	4.95681660899655E-5	4.766539792387568E-6
893.00867	1323.9913299999998	4667.0	-0.65001976	0.7059065	-0.003148227058823528	0.0032677941176470593	1.7505238754325262E-4	-3.450575432525951E-4
886.02594	1331.97406	4683.0	-0.60226446	0.6426843	0.0029847062499999966	-0.0039513875	3.8330833180147026E-4	-4.5119885110294126E-4
879.43225	1338.9258399999999	4699.0	-0.46778053	0.49341038	0.008405245624999998	-0.00932962	3.387837109375001E-4	-3.3613953125E-4
872.6405	1345.7696	4716.0	-0.35528067	0.3688447	0.0066176388235294125	-0.007327392941176468	-1.0515334126297564E-4	1.177780622837372E-4
863.53687	1351.47784	4733.0	-0.3997312	0.31690547	-0.0026147370588235287	-0.0030552488235294118	-5.430809342560554E-4	2.513025951557091E-4
852.0	1359.0	4749.0	-0.5666072	0.3325827	-0.010429749999999998	9.798268749999992E-4	-4.884383088235294E-4	2.5219223115808815E-4
837.72815	1366.6359	4766.0	-0.812852	0.4082085	-0.01448498823529412	0.004448576470588233	-2.385434256055366E-4	2.0404409385813143E-4
825.6516	1376.6774	4783.0	-0.9253082	0.5361504	-0.0066150705882352945	0.007525994117647062	4.629363321799309E-4	1.8102456747404872E-4
816.86694	1385.1330600000001	4799.0	-0.81648415	0.5984324	0.006801503125000004	0.0038926249999999968	8.385358570772061E-4	-2.2708556985294155E-4
805.75323	1394.039	4815.0	-0.6604618	0.6036597	0.009751396874999999	3.2670625000000286E-4	1.8436835937499967E-4	-2.2286992187499962E-4
794.0086	1401.5665	4833.0	-0.5948172	0.52722514	0.003646922222222219	-0.004246364444444446	-3.391374807098767E-4	-2.5405948302469164E-4
777.87915	1408.3736	4849.0	-0.7580144	0.44176695	-0.010199824999999996	-0.005341136874999999	-8.654217013888884E-4	-6.842327690972206E-5
763.5789	1414.1053000000002	4865.0	-0.96047664	0.35450804	-0.012653890000000001	-0.005453681874999998	-1.5337906250000033E-4	-7.034062499999914E-6
752.42993	1418.8567	4882.0	-0.9700967	0.27627602	-5.658858823529437E-4	-0.0046018835294117655	7.110590657439446E-4	5.010578503460191E-5
743.20355	1423.9186	4898.0	-0.73580843	0.22181313	0.014643016875000005	-0.003403930625000001	9.505564223345592E-4	7.487205652573529E-5
733.7524	1428.69904	4915.0	-0.5000022	0.22526766	0.013870954705882354	2.032076470588242E-4	-4.5415421712802995E-5	2.121846042387544E-4
721.22705	1434.4741	4932.0	-0.46791953	0.26503608	0.00188721588235294	0.0023393188235294117	-7.049258131487891E-4	1.256535986159169E-4
705.9479	1441.26953	4948.0	-0.726447	0.3621438	-0.016157966875	0.0060692325000000005	-0.0011278239223345586	2.331196047794118E-4
691.99744	1448.144	4965.0	-0.95510435	0.4358801	-0.013450432352941182	0.004337429411764704	1.5926673659169514E-4	-1.018707698961939E-4
681.7948	1454.5641500000002	4982.0	-0.92310613	0.4462482	0.0018822482352941223	6.098882352941171E-4	9.019223875432531E-4	-2.192671280276816E-4
671.5659	1460.71704	4998.0	-0.71580464	0.42978993	0.012956343124999999	-0.0010286418749999998	6.921309306066173E-4	-1.0240813189338231E-4
659.35864	1466.5606	5016.0	-0.56578934	0.36699572	0.008334183333333332	-0.00348856722222222	-2.567866550925926E-4	-1.3666251929012334E-4
642.7529	1472.4157	5031.0	-0.70625067	0.33456275	-0.009364088666666662	-0.002162198	-0.0011798847999999996	8.842461481481465E-5
627.2753	1478.3967	5048.0	-0.96102756	0.33232912	-0.014986875882352943	-1.3139000000000247E-4	-3.307521891580165E-4	1.1945929411764693E-4
615.78094	1481.7397	5064.0	-1.0026947	0.2758056	-0.002604196249999996	-0.0035327199999999996	7.739174770220592E-4	-2.1258312499999982E-4
606.41547	1485.6338	5081.0	-0.7702461	0.21903533	0.013673447058823522	-0.0033394276470588226	9.575084299307951E-4	1.137013840830453E-5
594.44653	1488.2589	5098.0	-0.5777591	0.15165074	0.011322764705882357	-0.003963799411764705	-1.3827543252595091E-4	-3.672775086505192E-5
576.0838	1492.3832400000001	5114.0	-0.71835685	0.14740723	-0.008787359375000005	-2.6521937500000037E-4	-0.0012568827550551477	2.3116125229779406E-4
559.0031	1496.2492	5131.0	-1.0392772	0.19182457	-0.018877667647058814	0.002612784705882353	-5.935475454152241E-4	1.6929435769896196E-4
546.8945	1499.04224	5147.0	-1.0941545	0.20379515	-0.003429831250000001	7.481612500000005E-4	9.654897748161758E-4	-1.1653896599264703E-4
536.0885	1501.9823000000001	5165.0	-0.9019112	0.19434634	0.010680183333333327	-5.24933888888889E-4	7.838896990740738E-4	-7.072750771604942E-5
522.281	1506.8796	5180.0	-0.6372065	0.20928383	0.01764698	9.958326666666664E-4	4.644531111111115E-4	1.0138443703703702E-4
505.99857	1511.75037	5197.0	-0.67792857	0.2701884	-0.002395415882352938	0.0035826217647058818	-0.0011789644636678199	1.521640645905421E-4
490.32828	1517.4307	5214.0	-0.94139075	0.35104728	-0.015497775294117652	0.004756404705882354	-7.707270242214537E-4	6.90460553633219E-5
479.25134	1523.2492	5230.0	-0.9705873	0.3975807	-0.0018247843749999992	0.0029083387499999995	8.545619324448533E-4	-1.1550412224264715E-4
469.41196	1529.15283	5247.0	-0.7484562	0.40395802	0.01306653529411765	3.751364705882332E-4	8.759599805363323E-4	-1.4901189878892743E-4
457.38437	1534.97815	5264.0	-0.53976417	0.37712568	0.012276001764705884	-0.001578372941176468	-4.650197231833916E-5	-1.1491231833910008E-4
441.52988	1541.8233599999999	5280.0	-0.6267788	0.39832318	-0.005438414374999999	0.0013248437499999988	-0.0011071510087316177	1.8145104319852918E-4
427.19827	1547.62933	5297.0	-0.8693173	0.3884081	-0.014266970588235294	-5.832400000000013E-4	-5.193268360726644E-4	-1.122402205882353E-4
415.5126	1552.99493	5314.0	-0.9534341	0.36749595	-0.004948047058823529	-0.001230126470588233	5.481719723183391E-4	-3.805214532871952E-5
405.69815	1558.3811	5330.0	-0.7643966	0.32174143	0.011814843749999998	-0.0028596575000000013	0.0010476806755514705	-1.0184568933823551E-4
393.22284	1564.1902	5347.0	-0.58968806	0.3067239	0.010276972941176472	-8.833841176470588E-4	-9.046298875432504E-5	1.1625137543252603E-4
380.98856	1573.43677	5363.0	-0.5936396	0.4102295	-2.469712500000054E-4	0.006469100000000002	-6.577465119485299E-4	4.595302573529413E-4
363.8161	1584.45593	5380.0	-0.8509247	0.60770977	-0.01513441764705882	0.011616486470588236	-8.757321410034597E-4	3.0278743944636667E-4
349.47522	1596.30695	5396.0	-1.017847	0.7792662	-0.010432643749999998	0.010722276874999999	2.938608685661764E-4	-5.588809972426479E-5
337.33997	1606.55005	5413.0	-0.9614678	0.81398803	0.0033164235294117625	0.0020424605882352915	8.087686634948095E-4	-5.105774286332181E-4
323.2785	1615.4123	5429.0	-0.83750415	0.6953662	0.007747728124999999	-0.0074138643749999955	2.7695653722426477E-4	-5.910203102022054E-4
305.7202	1623.12433	5446.0	-0.8800898	0.50743866	-0.0025050382352941195	-0.011054561176470589	-6.031039035467128E-4	-2.1415863538062316E-4
289.1637	1628.9386	5463.0	-0.97750056	0.3465816	-0.005730044705882349	-0.009462180000000002	-1.8970626297577821E-4	9.366948096885804E-5
275.90726	1634.6112	5479.0	-1.030547	0.25024793	-0.0033154025000000087	-0.006020854374999999	1.5091513786764628E-4	2.1508285156250021E-4
264.95914	1641.3606	5496.0	-0.8462655	0.26573798	0.010840088235294124	9.111794117647046E-4	8.326759256055373E-4	4.077666933391002E-4
251.71887	1648.14056	5512.0	-0.63780326	0.3339527	0.013028890000000001	0.00426342	1.3680011029411734E-4	2.09515036764706E-4
237.9095	1655.90887	5529.0	-0.6487705	0.4309999	-6.45131764705885E-4	0.0057086588235294115	-8.043542214532874E-4	8.501404844290653E-5
223.8128	1663.09363	5546.0	-0.7853312	0.49179453	-0.008032982352941176	0.003576154705882354	-4.345794463667818E-4	-1.2544141868512103E-4
214.56064	1668.82953	5562.0	-0.7899785	0.4445817	-2.904562500000013E-4	-0.002950801874999999	4.839078814338234E-4	-4.0793478630514707E-4
208.39096	1673.0727	5579.0	-0.55064356	0.3271079	0.01407852588235294	-0.006910223529411765	8.452342430795848E-4	-2.329071561418686E-4
203.00256	1676.99744	5596.0	-0.25023934	0.20998456	0.017670836470588237	-0.006889608235294119	2.1131238754325276E-4	1.2126643598615749E-6
197.52994	1679.49	5612.0	-0.110183716	0.11588291	0.0087534765	-0.005881353124999999	-5.573349981617649E-4	6.301594439338248E-5
194.21672	1681.39166	5629.0	-0.09261267	0.06456359	0.001033590941176471	-0.003018783529411765	-4.541109152249134E-4	1.6838644679930786E-4
190.37465	1683.31268	5646.0	-0.15386571	0.048385184	-0.0036031199999999996	-9.516709411764709E-4	-2.7274770242214535E-4	1.215948581314879E-4
187.39247	1683.0	5662.0	-0.1525149	3.7776248E-5	8.442562499999876E-5	-0.0030217129845	2.304716015624999E-4	-1.2937762770772056E-4
185.80609	1684.0	5678.0	-0.10459218	-0.015312284	0.00299517	-9.593787655000001E-4	1.8192152343750009E-4	1.288958886875E-4
183.81804	1685.18195	5695.0	-0.07470166	0.005439898	0.0017582658823529413	0.0012207165882352942	-7.275906574394463E-5	1.2824090316089967E-4
182.5	1685.0	5712.0	-0.07368439	0.0062104785	5.9839411764705924E-5	4.532826470588233E-5	-9.990743944636678E-5	-6.914048961937717E-5
182.0	1685.0	5728.0	-0.026085088	0.0051786485	0.002974956375	-6.4489375E-5	1.821948102022059E-4	-6.863602481617646E-6
181.0	1685.0	5778.0	0.015096416	-0.021263551	8.2363008E-4	-5.2884399E-4	-4.3026525900000005E-5	-9.287092300000001E-6
179.72932	1686.0	5878.0	-0.058565315	0.0	-7.366173099999999E-4	2.1263551E-4	-1.56024739E-5	7.414795E-6
178.51852	1687.0	5894.0	-0.08891097	0.066097826	-0.0018966034375000004	0.004131114125	-7.249913296875004E-5	2.449049134375E-4
177.79276	1688.20728	5911.0	-0.066937596	0.08026353	0.0012925514117647062	8.33276705882353E-4	1.875973440743945E-4	-1.939904364186851E-4
175.60359	1689.39642	5928.0	-0.111168206	0.082324095	-0.0026018005882352943	1.2120970588235296E-4	-2.2907952941176473E-4	-4.188629411764706E-5
173.68784	1690.0	5944.0	-0.13342866	0.07842413	-0.001391278375	-2.4374781250000033E-4	7.56576383272059E-5	-2.280984489889708E-5
171.72467	1691.0	5962.0	-0.14386797	0.06154996	-5.799616666666671E-4	-9.374538888888886E-4	4.507315046296294E-5	-3.853922646604935E-5
169.78397	1693.216	5977.0	-0.13912374	0.08717674	3.1628200000000106E-4	0.001708452	5.974957777777788E-5	1.7639372592592593E-4
169.0	1694.08063	5994.0	-0.100313164	0.08207454	0.0022829750588235294	-3.0012941176470594E-4	1.1568782698961931E-4	-1.1815184775086505E-4
166.91298	1696.08704	6011.0	-0.079455525	0.10299194	0.0012269199411764705	0.0012304352941176471	-6.21208892733564E-5	9.00332179930796E-5
165.04872	1697.9513	6027.0	-0.08883847	0.12723204	-5.864340625000002E-4	0.0015150062499999992	-1.1333462522977942E-4	1.7785684742647003E-5
164.0	1699.8803	6043.0	-0.0945058	0.11959667	-3.542081249999999E-4	-4.772106249999993E-4	1.4514121093750021E-5	-1.245135546874999E-4
163.0	1702.78595	6060.0	-0.07916327	0.14690982	9.025017647058828E-4	0.001606655882352941	7.392411115916958E-5	1.2258038278546707E-4
161.15303	1705.69397	6077.0	-0.069548704	0.18665475	5.655627058823524E-4	0.0023379370588235302	-1.981994463667826E-5	4.30165397923876E-5
161.0	1709.5183	6093.0	-0.038893264	0.22992663	0.0019159650000000004	0.002704492499999999	8.440014338235299E-5	2.29097150735293E-5
161.0	1714.47656	6111.0	-0.009531017	0.2986152	0.0016312359444444443	0.0038160316666666686	-1.581828086419756E-5	6.175217592592609E-5
161.6834	1719.05017	6126.0	0.027333466	0.3232785	0.0024576322	0.0016442199999999998	5.5093083703703713E-5	-1.447874444444446E-4
163.0	1723.76813	6143.0	0.09857555	0.329743	0.004190710823529412	3.8026470588235203E-4	1.0194580138408304E-4	-7.435031141868516E-5
164.56813	1729.7044	6160.0	0.13235095	0.35042748	0.0019867882352941173	0.0012167341176470591	-1.2964250519031142E-4	4.920408304498277E-5
167.9627	1735.44403	6176.0	0.1722942	0.36425528	0.002496453125000001	8.642375000000001E-4	3.185405560661772E-5	-2.203103860294119E-5
171.93709	1742.87415	6193.0	0.25315064	0.41399682	0.004756261176470587	0.002925972941176469	1.329298853806227E-4	1.212785553633217E-4
177.00412	1748.00415	6210.0	0.3236244	0.4169878	0.004145515294117647	1.7594000000000187E-4	-3.5926228373702356E-5	-1.617666435986157E-4
183.99564	1753.7467	6226.0	0.42476565	0.38221154	0.006321328125000001	-0.00217351625	1.3598830193014714E-4	-1.4684101562500014E-4
192.02805	1759.77106	6243.0	0.51908445	0.34950387	0.005548164705882355	-0.0019239805882352954	-4.548020112456743E-5	1.4678568339100284E-5
201.02913	1764.6175	6259.0	0.58897495	0.30680138	0.004368156249999998	-0.002668905624999999	-7.37505284926473E-5	-4.655781479779397E-5
209.84032	1769.5042	6276.0	0.62228596	0.27605647	0.00195947117647059	-0.0018085241176470596	-1.4168735726643577E-4	5.061067690311408E-5
219.53459	1774.26727	6294.0	0.62199235	0.27674314	-1.6311666666669735E-5	3.814833333333335E-5	-1.0976571350762552E-4	1.0259291394335517E-4
228.27394	1780.16437	6309.0	0.5959758	0.30264178	-0.0017344366666666685	0.0017265760000000018	-1.1454166666666659E-4	1.1256184444444457E-4
235.58986	1786.69238	6325.0	0.5450522	0.3705495	-0.0031827249999999974	0.004244232499999997	-9.051802083333305E-5	1.573535312499997E-4
243.57295	1793.6797000000001	6342.0	0.4730721	0.4404019	-0.004234123529411764	0.004108964705882355	-6.18469723183392E-5	-7.956929065743646E-6
254.82675	1801.21783	6359.0	0.5146563	0.47706544	0.0024461294117647035	0.0021566788235294113	3.9295605536332164E-4	-1.1484034602076138E-4
267.34973	1808.29276	6375.0	0.66528696	0.4849802	0.009414416250000002	4.946724999999978E-4	4.355179273897061E-4	-1.0387539522058834E-4
280.09766	1815.18472	6392.0	0.832374	0.4530566	0.009828649411764704	-0.0018778588235294116	2.4366656574394253E-5	-1.3956066608996527E-4
292.46054	1820.38422	6408.0	0.90354675	0.38971332	0.004448296875	-0.003958955	-3.36272033547794E-4	-1.3006851102941177E-4
302.21176	1824.64236	6425.0	0.78057027	0.28775123	-0.007233910588235291	-0.005997769999999997	-6.871886743079582E-4	-1.1993029411764688E-4
313.0	1828.0	6442.0	0.6363232	0.17904125	-0.008485121764705884	-0.006394704705882354	-7.360065743944663E-5	-2.3349100346020985E-5
327.16766	1833.0419	6458.0	0.65183234	0.16890462	9.69321250000002E-4	-6.335393750000005E-4	5.909026884191179E-4	3.6007283318014707E-4
342.75363	1838.40762	6475.0	0.82632667	0.22927694	0.010264372352941179	0.003551312941176471	5.467677119377163E-4	2.4616778330449835E-4
355.9821	1843.27805	6492.0	0.9450411	0.3023767	0.006983201764705878	0.00429998588235294	-1.9301003460207652E-4	4.403958477508641E-5
365.7673	1846.7069099999999	6508.0	0.8521208	0.29830384	-0.005807518749999997	-2.545537500000007E-4	-7.994200321691172E-4	-2.846587270220588E-4
372.9227	1851.69202	6525.0	0.55619586	0.27179414	-0.017407349411764708	-0.001559394117647057	-6.823429801038066E-4	-7.675531574394449E-5
382.10413	1857.66248	6541.0	0.34996063	0.3013339	-0.012889701875	0.0018462349999999982	2.823529710477943E-4	2.1285181985294095E-4
390.59207	1864.35526	6558.0	0.35540554	0.3819684	3.2028882352941324E-4	0.004743205882352941	7.770582763840831E-4	1.7041005190311428E-4
399.4447	1873.4447	6574.0	0.45155847	0.5058094	0.006009558124999998	0.007740062499999999	3.5557933134191155E-4	1.873035386029411E-4
409.22592	1881.18073	6591.0	0.570009	0.5702189	0.006967678235294117	0.0037887941176470595	5.6360006487889364E-5	-2.3242755190311406E-4
420.7232	1887.8616	6608.0	0.6582182	0.5388916	0.005188776470588234	-0.0018427823529411733	-1.0464128027681665E-4	-3.3126920415224896E-4
431.47635	1893.68579	6624.0	0.70967907	0.43045217	0.0032163043749999995	-0.006777464375	-1.2327950597426467E-4	-3.084176263786767E-4
439.355	1898.67749	6641.0	0.6560822	0.30964386	-0.0031527570588235306	-0.00710637117647059	-3.746506725778547E-4	-1.9347458910034698E-5
448.7952	1902.59839	6657.0	0.5353934	0.19862446	-0.007543049999999996	-0.006938712499999999	-2.743933088235291E-4	1.0478667279411919E-5
458.79788	1907.51913	6674.0	0.50922316	0.19855106	-0.0015394258823529419	-4.3176470588236025E-6	3.5315435986159137E-4	4.0790557958477505E-4
468.54236	1912.41696	6691.0	0.5467691	0.23646052	0.002208584705882353	0.002229968235294118	2.2047121107266442E-4	1.314285813148789E-4
477.32718	1917.9963	6707.0	0.5786437	0.28376743	0.0019921624999999984	0.0029566818749999987	-1.3526387867647159E-5	4.541960248161754E-5
485.96313	1922.7779	6723.0	0.5621111	0.3236824	-0.0010332875000000005	0.0024946856249999996	-1.8909062499999994E-4	-2.8874765624999944E-5
494.0	1927.0	6741.0	0.49216822	0.31151313	-0.0038857155555555548	-6.76070555555553E-4	-1.584682253086419E-4	-1.7615312114197513E-4
496.9806	1929.4903	6757.0	0.32329375	0.21726343	-0.010554654375	-0.005890606250000001	-4.1680867621527785E-4	-3.25908480902778E-4
