# Supplementary material for: Finger drawing on smartphone screens enables early Parkinson’s disease detection through hybrid 1D-CNN and BiGRU deep learning architecture
Source: PLoS One. 2025 Jul 14;20(7):e0327733. doi: 10.1371/journal.pone.0327733 (PMC12258557; doi:10.1371/journal.pone.0327733)
Supplement: S2 File — (ZIP) [file pone.0327733.s002.zip › Dataset/Wavy/patient/017_PD_WAVE_R.txt]

526.0	168.0	0.0	0.0	0.0	0.0	0.0	0.0	0.0
550.72626	183.23578	16.0	1.0439317	0.6003649	0.06524573125	0.03752280625	0.004077858203125	0.002345175390625
569.766	191.22931	32.0	1.0847281	0.37319514	0.002549775000000004	-0.01419811	-0.003918497265624999	-0.003232557265625
592.36664	199.0611	68.0	0.4837035	0.057507496	-0.016695127777777777	-0.008769101222222221	-5.345806327160495E-4	1.5080579938271609E-4
598.36975	201.84244	98.0	-0.09914486	-0.08706371	-0.01942827866666667	-0.0048190402	-9.110502962962978E-5	1.316687007407407E-4
611.2485	208.99911	115.0	0.11055396	0.08455859	0.012335224705882353	0.010095429411764707	0.001868441374855825	8.773217418685123E-4
623.14777	214.2591	132.0	0.5971537	0.3351266	0.028623514117647058	0.014739294705882353	9.581346712802766E-4	2.731685467128027E-4
632.0492	218.0246	148.0	0.8863868	0.4241723	0.01807706875	0.00556535625	-6.59152835477941E-4	-5.73371153492647E-4
640.8587	219.0	165.0	0.7593329	0.26091352	-0.007473758823529415	-0.009603457647058822	-0.0015029898572664364	-8.922831704152249E-4
647.258	220.0	182.0	0.4437098	0.03784651	-0.018566064705882353	-0.013121588823529413	-6.524885813148787E-4	-2.0694889273356414E-4
654.4945	220.0	198.0	0.30712882	-0.108146705	-0.008536311249999998	-0.0091245759375	6.268595909926472E-4	2.498133053768383E-4
664.33014	220.0	215.0	0.4195138	-0.10065158	0.006610881176470586	4.4088970588235243E-4	8.910113192041521E-4	5.626744496107267E-4
674.54193	222.84729	231.0	0.55434406	-0.015039226	0.008426891250000002	0.005350772125	1.135006295955885E-4	3.06867651194853E-4
684.958	224.82632	248.0	0.668239	0.12417705	0.006699702352941176	0.008189192705882352	-1.0159934688581329E-4	1.669659165224913E-4
694.4911	226.69821	265.0	0.695471	0.17888413	0.001601882352941172	0.003218063529411765	-2.998717647058826E-4	-2.924193633217993E-4
703.5	228.5	281.0	0.6283878	0.17300244	-0.004192699999999994	-3.676056249999997E-4	-3.6216139705882284E-4	-2.241043221507353E-4
712.9542	229.48856	298.0	0.5576137	0.09417564	-0.00416318235294118	-0.004636870588235294	1.7363321799301992E-6	-2.511332331314879E-4
723.2612	231.37686	314.0	0.5441724	0.06569278	-8.400812499999993E-4	-0.00178017875	2.076938189338238E-4	1.785432398897059E-4
730.0513	234.26282	331.0	0.49679804	0.12696575	-0.0027867270588235295	0.0036042923529411752	-1.1450857698961942E-4	3.1673359429065735E-4
735.4608	236.1536	348.0	0.39333358	0.14933698	-0.006086144705882352	0.0013159547058823541	-1.9408339100346014E-4	-1.34608096885813E-4
740.99945	236.0	364.0	0.28758714	0.10483523	-0.0066091525	-0.0027813593750000004	-3.268798713235301E-5	-2.5608213005514713E-4
745.76855	237.0	381.0	0.21809834	0.015422257	-0.004087576470588237	-0.005259586647058824	1.4832800173010372E-4	-1.4577807482698963E-4
750.59827	237.0	397.0	0.20525566	-0.029526144	-8.026674999999997E-4	-0.0028092750625	2.053068106617648E-4	1.5314447403492652E-4
754.3224	237.6612	414.0	0.22528675	-0.030048069	0.001178299411764706	-3.0701470588235266E-5	1.1652746539792386E-4	1.6344550540657438E-4
758.0	238.0	430.0	0.20368765	0.0116524985	-0.0013499437500000006	0.00260628546875	-1.5801519761029416E-4	1.648116837086397E-4
763.21045	240.4035	447.0	0.22134335	0.08162862	0.001038570588235294	0.00411624244117647	1.4050084342560556E-4	8.882099837802766E-5
768.7264	241.24213	464.0	0.2895363	0.094249755	0.004011350000000002	7.424197058823532E-4	1.748693771626299E-4	-1.9846016089965395E-4
773.43304	242.0	480.0	0.3246522	0.097575285	0.0021947437499999986	2.0784562499999958E-4	-1.1353789062500022E-4	-3.3410880055147104E-5
778.14136	243.0	496.0	0.327678	0.06795013	1.8911250000000143E-4	-0.0018515721875	-1.2535195312499982E-4	-1.2871361328124997E-4
785.758	244.0	513.0	0.3693462	0.05247473	0.0024510705882352934	-9.103176470588235E-4	1.3305635813148776E-4	5.5367914143598614E-5
793.2927	245.82318	530.0	0.44365835	0.057234053	0.004371302941176469	2.799601764705884E-4	1.1295484429065738E-4	7.001634256055364E-5
802.6319	247.72638	546.0	0.55957264	0.10353705	0.0072446431249999985	0.0028939373125000003	1.795837614889706E-4	1.6337357100183826E-4
810.0	249.5	563.0	0.6040327	0.13443103	0.002615297647058825	0.0018172929411764706	-2.7231443987889254E-4	-6.333202184256057E-5
816.5	250.0	580.0	0.50707257	0.10475591	-0.005703537058823531	-0.0017455952941176477	-4.893432179930798E-4	-2.0958166089965404E-4
823.44855	251.36214999999999	597.0	0.4000049	0.062173977	-0.006298098235294114	-0.002504819588235294	-3.497418685121078E-5	-4.466025259515566E-5
835.59155	252.22735999999998	614.0	0.4879797	0.028279016	0.0051749882352941185	-0.0019938212352941177	6.748874394463665E-4	3.00587266435986E-5
852.78284	258.34796	629.0	0.8194477	0.17063795	0.022097866666666667	0.009490595600000002	0.0011281918954248365	7.65627789019608E-4
873.81836	268.90094	646.0	1.2526934	0.4581108	0.02548504117647059	0.016910167647058823	1.9924555940023086E-4	4.3644541453287183E-4
891.2086	277.1043	662.0	1.4651203	0.7332823	0.013276681249999991	0.017198218750000004	-7.630224954044125E-4	1.8003193933823804E-5
903.90515	282.72626	679.0	1.2682207	0.70779985	-0.011582329411764696	-0.0014989676470588261	-0.0014622947448096873	-0.0010998344939446372
908.14575	284.57288	696.0	0.6351031	0.38319132	-0.037242211764705886	-0.019094619411764706	-0.0015094048442906584	-0.0010350383391003457
911.95703	286.47852	712.0	0.06843683	0.034043748	-0.035416641875	-0.02182172325	1.1409811810661778E-4	-1.7044398988970595E-4
916.21924	289.8128	729.0	-0.15947434	-0.0526746	-0.013406539411764706	-0.0051010792941176475	0.0012947119096020762	9.835672915224913E-4
920.5435	296.0871	746.0	-0.061425973	0.118846245	0.005767551	0.010089461470588236	0.001127887671280277	8.935612214532873E-4
927.3603	303.3603	762.0	0.21755818	0.39351773	0.0174365095625	0.0171669678125	7.293099101562501E-4	4.423441463694852E-4
934.10284	310.10284	778.0	0.43159628	0.54212713	0.01337738125	0.0092880875	-2.5369551953125E-4	-4.9243001953125E-4
939.5673	315.56732	795.0	0.4525627	0.52023566	0.0012333188235294109	-0.001287733529411766	-7.143566133217995E-4	-6.221071193771627E-4
942.7692	319.5384	812.0	0.3432387	0.35297003	-0.006430823529411763	-0.009839154705882354	-4.5083190311418674E-4	-5.030247750865052E-4
945.64264	323.92792	828.0	0.18904142	0.20272066	-0.009637330000000001	-0.009390585625	-2.0040665441176488E-4	2.8035567555147124E-5
948.0715	329.14288	845.0	0.058007263	0.19595022	-0.0077078915882352935	-3.9826117647058756E-4	1.1349637716262986E-4	5.289602616782008E-4
949.0	336.3924	862.0	0.025219072	0.32494304	-0.0019287171176470593	0.007587812941176471	3.399514394463667E-4	4.697690657439446E-4
951.2729	345.36432	879.0	0.036414016	0.48777044	6.58526117647059E-4	0.009578082352941178	1.5219077854671285E-4	1.1707467128027687E-4
950.0	351.68695	895.0	-0.014167251	0.55340457	-0.0031613291875	0.004102133124999997	-2.387409565716912E-4	-3.422468267463238E-4
948.904	356.19208	912.0	-0.0882752	0.44212985	-0.004359291117647058	-0.006545571764705882	-7.04683488321799E-5	-6.263355817474047E-4
948.06476	359.87042	928.0	-0.12658755	0.27405062	-0.0023945218749999997	-0.010504951874999998	1.2279807766544116E-4	-2.4746125689338225E-4
947.0	363.67798	945.0	-0.13098098	0.12940839	-2.5843705882352963E-4	-0.008508366470588237	1.2565204801038058E-4	1.1744620025951538E-4
945.25055	367.4989	961.0	-0.119449206	0.11437199	7.207358749999997E-4	-9.397750000000003E-4	6.119830836397058E-5	4.7303696691176477E-4
943.3682	369.63177	978.0	-0.111832336	0.14481464	4.480511764705881E-4	0.001790744117647058	-1.604027638408303E-5	1.6061877162629757E-4
941.4975	372.5025	995.0	-0.12980136	0.14287782	-0.0010570014117647058	-1.1393058823529446E-4	-8.853250519031142E-5	-1.1203968858131485E-4
938.26184	375.73816	1011.0	-0.16608095	0.14049166	-0.002267474375	-1.491349999999999E-4	-7.565456020220589E-5	-2.2002757352940895E-6
934.37787	381.93317	1027.0	-0.22586314	0.24028061	-0.003736386874999999	0.006236809375000001	-9.180703124999994E-5	3.9912152343750005E-4
926.4728	390.65906	1044.0	-0.37636256	0.44137248	-0.008852907058823531	0.011828933529411764	-3.009717755190313E-4	3.289484796712802E-4
917.83624	398.13104	1060.0	-0.5467925	0.58157945	-0.01065187125	0.008762935625	-1.124352619485293E-4	-1.9162486902573532E-4
909.5364	405.57092	1077.0	-0.6454246	0.6061484	-0.005801888235294117	0.0014452323529411785	2.8529311851211076E-4	-4.304531336505189E-4
904.0	410.0	1089.0	-0.6651858	0.5701416	-0.0016467666666666696	-0.0030005666666666673	3.46260130718954E-4	-3.7048325163398715E-4
892.7802	418.95972	1111.0	-0.5890739	0.39993173	0.0034596318181818186	-0.007736812272727275	2.3210902203856765E-4	-2.1528389118457308E-4
886.142	423.23865	1127.0	-0.46703678	0.30429214	0.007627320000000003	-0.005977474375	2.6048051136363655E-4	1.0995861860795469E-4
882.0234	428.4649	1144.0	-0.31727344	0.25086722	0.008809608235294116	-0.0031426423529411756	6.954636678200661E-5	1.6675482482698966E-4
874.4309	432.78455	1160.0	-0.28040618	0.22386985	0.002304203750000001	-0.0016873356249999995	-4.065877803308822E-4	9.09566704963235E-5
866.6839	437.78967	1177.0	-0.33751437	0.23130672	-0.0033593052941176473	4.3746294117646967E-4	-3.331475908304499E-4	1.24988150951557E-4
857.2376	443.38116	1193.0	-0.5141797	0.2933787	-0.011041583125	0.00387949875	-4.801423644301471E-4	2.1512723805147064E-4
846.9592	448.02448	1210.0	-0.66325957	0.3179223	-0.008769404117647059	0.0014437411764705883	1.3365758866782014E-4	-1.43279857266436E-4
836.6674	452.59955	1226.0	-0.74496067	0.29679215	-0.005106318749999998	-0.0013206343750000009	2.2894283547794127E-4	-1.7277347196691182E-4
828.1871	456.28778	1243.0	-0.6573862	0.26005697	0.005151439411764704	-0.0021608929411764694	6.033975389273354E-4	-4.9426974480968735E-5
820.92993	459.69	1260.0	-0.5263178	0.20633104	0.007709905882352946	-0.003160348823529412	1.5049802768166132E-4	-5.879152249134957E-5
814.0	464.5	1276.0	-0.38949233	0.20967595	0.008551591874999997	2.090568750000004E-4	5.2605374540440656E-5	2.1058785615808828E-4
803.0294	469.4853	1293.0	-0.43365127	0.25646397	-0.0025975847058823517	0.0027522364705882345	-6.558339165224911E-4	1.4959879974048437E-4
787.0535	476.3095	1310.0	-0.702706	0.35226992	-0.015826748823529416	0.005635644117647061	-7.781861245674743E-4	1.6961221453287213E-4
771.4275	483.78625	1326.0	-1.0219539	0.47062528	-0.019952993749999995	0.007397209999999998	-2.5789030790441115E-4	1.1009786764705856E-4
759.61395	489.193	1343.0	-1.0669283	0.4733646	-0.0026455529411764755	1.6113647058823796E-4	0.001018084753460207	-4.256513840830447E-4
750.26825	492.8927	1359.0	-0.8694409	0.36804903	0.012342962500000006	-0.0065822231250000016	9.367822150735301E-4	-4.2145997472426496E-4
739.0	498.0	1374.0	-0.50037366	0.22114642	0.02460448266666666	-0.009793507333333333	8.17434677777777E-4	-2.1408561388888876E-4
728.6372	501.53223	1392.0	-0.45513415	0.1722548	0.0025133061111111132	-0.002716201111111111	-0.0012272875864197527	3.9318367901234566E-4
715.4341	505.30457	1409.0	-0.6251436	0.17633	-0.010000555882352942	2.3971764705882196E-4	-7.361095290272973E-4	1.7387757400999605E-4
702.9082	508.03060000000005	1425.0	-0.8091582	0.17934556	-0.011500912500000002	1.8847250000000003E-4	-9.377228860294124E-5	-3.202821691176371E-6
694.4385	510.3904	1442.0	-0.7455492	0.14281231	0.0037417058823529426	-0.0021490147058823524	8.966246107266438E-4	-1.3749924740484427E-4
685.9611	512.2597	1459.0	-0.5686609	0.09063199	0.010405194117647058	-0.0030694305882352944	3.919698961937715E-4	-5.4142110726643645E-5
677.3227	516.27094	1475.0	-0.40691078	0.13482223	0.0101093825	0.0027618899999999995	-1.8488226102941156E-5	3.6445753676470587E-4
664.6174	521.164	1492.0	-0.5003333	0.22490083	-0.005495442352941173	0.005298741176470589	-9.179308737024219E-4	1.4922653979238762E-4
645.6987	526.7904	1508.0	-0.83910656	0.3406061	-0.021173328749999998	0.007231579375000002	-9.798678998161766E-4	1.2080238740808829E-4
630.6126	531.39526	1525.0	-1.1636419	0.39102668	-0.019090314117647063	0.002965916470588235	1.2253027249134913E-4	-2.509213473183392E-4
619.4442	537.1335	1541.0	-1.1020993	0.38109013	0.003846412500000007	-6.210343749999993E-4	0.0014335454136029419	-2.2418442784926464E-4
608.42725	542.1909	1558.0	-0.7992268	0.34760788	0.0178160294117647	-0.0019695441176470615	8.21742171280276E-4	-7.932410250865073E-5
597.1704	547.4148	1575.0	-0.54236424	0.31459582	0.015109562352941175	-0.0019418858823529385	-1.5920394463667792E-4	1.6269550173013536E-6
580.4884	550.5581	1592.0	-0.6404979	0.25894132	-0.005772568235294112	-0.003273794117647062	-0.0012283606228373697	-7.834754325259548E-5
564.40985	553.1988	1609.0	-0.9347261	0.18416615	-0.01730754117647059	-0.004398539411764705	-6.785278200692046E-4	-6.616148788927311E-5
552.2372	557.2543	1625.0	-0.9974268	0.14799275	-0.003918793749999996	-0.0022608374999999997	8.367967141544122E-4	1.3360636948529407E-4
542.11975	560.9601	1641.0	-0.82518524	0.16714351	0.010765097499999994	0.0011969224999999993	9.177432031249994E-4	2.1610999999999993E-4
526.1209	566.50183	1658.0	-0.7018631	0.2390328	0.007254243529411769	0.004228781764705882	-2.0652082179930734E-4	1.783446626297578E-4
505.55264	572.97894	1674.0	-0.9066689	0.3709431	-0.012800362500000002	0.008244393750000002	-0.0012534128768382357	2.509757490808825E-4
490.90982	579.0451	1691.0	-1.151831	0.4450599	-0.014421300000000003	0.004359811764705881	-9.53492647058824E-5	-2.2850482266436006E-4
481.5	584.5	1708.0	-1.0123222	0.43146524	0.008206399999999999	-7.9968588235294E-4	0.0013310411764705882	-3.034998615916954E-4
473.29135	589.2815	1724.0	-0.57601386	0.34674555	0.027269271250000005	-0.005294980625000001	0.0011914294531250003	-2.809559214154413E-4
463.33752	594.9975	1741.0	-0.30855215	0.29822227	0.01573304176470588	-0.0028543105882352943	-6.786017344290661E-4	1.4356882569204157E-4
449.52048	600.5548	1758.0	-0.42439994	0.30503935	-0.006814575882352938	4.010047058823515E-4	-0.0013263304498269894	1.9148913494809681E-4
435.3481	606.27936	1774.0	-0.7766745	0.33906603	-0.022017160000000004	0.002126667500000002	-9.501615073529417E-4	1.0785392463235316E-4
424.478	612.7132	1790.0	-0.91712123	0.3832961	-0.008777920624999998	0.002764379374999997	8.274524609375004E-4	3.98569921874997E-5
415.73706	619.4472	1807.0	-0.73686963	0.40474123	0.010603035294117644	0.0012614782352941196	0.0011400562305363317	-8.840594939446339E-5
408.9653	624.51733	1824.0	-0.4586089	0.38924494	0.01636827823529412	-9.115464705882367E-4	3.3913193771626337E-4	-1.2782498269896215E-4
402.43143	628.92645	1840.0	-0.24483143	0.30704552	0.013361091875	-0.005137463749999998	-1.8794914751838257E-4	-2.6411982996323507E-4
395.0	633.0	1857.0	-0.26199436	0.2285976	-0.0010095841176470583	-0.004614583529411765	-8.453338819204151E-4	3.075766003460196E-5
383.6775	636.7742	1873.0	-0.47021973	0.18090479	-0.013014085625000001	-0.002980800625	-7.50281344209559E-4	1.0211143152573528E-4
372.03503	641.5614	1890.0	-0.66535217	0.20748448	-0.011478378823529412	0.0015635111764705876	9.03356942041523E-5	2.6731245891003456E-4
362.31177	647.41296	1907.0	-0.7622001	0.29100594	-0.005696937058823531	0.004913027058823531	3.4008480968858126E-4	1.9703034602076136E-4
352.76657	652.1401	1923.0	-0.70710737	0.32095882	0.003443295625000002	0.0018720549999999975	5.712645427389709E-4	-1.9006075367647082E-4
346.37103	657.72174	1940.0	-0.52675265	0.3503499	0.010609101176470586	0.0017288870588235302	4.2151797361591667E-4	-8.421643598615724E-6
340.51248	662.4875	1956.0	-0.3281799	0.33089942	0.012410796875000001	-0.0012156549999999995	1.1260598115808847E-4	-1.8403387867647062E-4
334.16672	667.125	1973.0	-0.24489738	0.29286054	0.004898971764705884	-0.002237581176470588	-4.4187206531141865E-4	-6.0113304498269906E-5
327.57266	671.8205	1990.0	-0.287703	0.27117047	-0.002517977647058823	-0.0012758864705882356	-4.3629114186851216E-4	5.657027681660896E-5
318.61246	675.955	2006.0	-0.4135096	0.25887918	-0.0078629125	-7.682056250000006E-4	-3.3405842830882355E-4	3.173005284926469E-5
308.10504	682.13696	2023.0	-0.5946122	0.29194298	-0.010653094117647062	0.0019449294117647078	-1.6412833044982724E-4	1.5959617863321816E-4
300.00803	685.496	2039.0	-0.64597553	0.28258526	-0.0032102081249999956	-5.848575000000009E-4	4.6518037454044167E-4	-1.581116819852943E-4
292.53006	688.235	2056.0	-0.56871194	0.21068467	0.004544917058823526	-0.004229446470588236	4.561838343425601E-4	-2.1438758650519033E-4
288.97208	690.014	2072.0	-0.35477674	0.120093815	0.013370950000000003	-0.005661928437499999	5.516270588235299E-4	-8.953012293198517E-5
286.1063	691.8937	2089.0	-0.1403503	0.053955987	0.012613319999999997	-0.003890460470588236	-4.456647058823563E-5	1.0420399805363311E-4
283.21814	692.78186	2106.0	-0.03376374	0.012677175	0.006269797647058824	-0.0024281654117647056	-3.73148373702422E-4	8.601735640138414E-5
281.3136	694.6864	2122.0	-0.014784652	0.045944445	0.0011861929999999999	0.002079204375	-3.1772529044117646E-4	2.8171061167279413E-4
278.41443	696.5856	2139.0	-0.06428097	0.079169445	-0.002911548117647059	0.0019544117647058825	-2.4104359515570936E-4	-7.3407417820069194E-6
275.1329	698.43353	2156.0	-0.145646	0.114589445	-0.004786178235294117	0.0020835294117647054	-1.1027235986159163E-4	7.595155709342527E-6
271.2352	700.3824	2172.0	-0.20732078	0.12780903	-0.0038546737500000008	8.262240624999995E-4	5.821903033088226E-5	-7.858158432904412E-5
263.09082	704.4546	2189.0	-0.36916316	0.1865771	-0.009520139999999998	0.0034569452941176472	-3.3326272058823515E-4	1.5474830774221457E-4
254.6487	708.1405	2205.0	-0.53442717	0.23572737	-0.010329000624999998	0.0030718918749999997	-5.0553789062499966E-5	-2.4065838694852968E-5
244.15552	711.9482	2222.0	-0.67603815	0.27828047	-0.008330057647058827	0.002503123529411765	1.1758488105536299E-4	-3.3456961505190265E-5
233.77182	717.5369	2238.0	-0.7699602	0.32205254	-0.005870128124999999	0.0027357543749999998	1.5374559512867675E-4	1.4539427849264661E-5
224.90923	721.5454	2255.0	-0.7180632	0.32137302	0.003052764705882351	-3.997176470588171E-5	5.248760488754324E-4	-1.6327800821799304E-4
218.02682	725.9732	2271.0	-0.5527927	0.28862673	0.01032940625	-0.0020466431250000007	4.54790096507353E-4	-1.2541696001838244E-4
212.5	730.0	2288.0	-0.3625791	0.2718657	0.011189035294117649	-9.859429411764712E-4	5.056641435986173E-5	6.239412846020761E-5
208.23265	735.151	2305.0	-0.20400211	0.26094434	0.009328058235294118	-6.424329411764701E-4	-1.0946923875432534E-4	2.0206470588235364E-5
202.22229	738.5185	2321.0	-0.19159682	0.24139653	7.753306249999991E-4	-0.001221738125	-5.345454756433824E-4	-3.620657398897062E-5
195.5309	743.31274	2338.0	-0.2849542	0.26870334	-0.005491610588235294	0.0016062829411764715	-3.6864360077854664E-4	1.6635418036332184E-4
189.75787	748.16144	2354.0	-0.3583799	0.27727234	-0.004589106249999999	5.355624999999996E-4	5.6406521139705935E-5	-6.69200275735295E-5
184.22507	751.77496	2371.0	-0.3921236	0.26564687	-0.0019849235294117674	-6.838511764705898E-4	1.5318721885813127E-4	-7.173021626297585E-5
177.49313	755.67126	2388.0	-0.38527337	0.232256	4.0295470588235367E-4	-0.001964168823529411	1.4046342560553653E-4	-7.531280276816595E-5
171.82883	758.44745	2404.0	-0.35265192	0.18821634	0.0020388406249999998	-0.0027524787499999988	1.0224286994485288E-4	-4.926937040441174E-5
166.81703	761.5915	2421.0	-0.33553943	0.15587321	0.0010066170588235283	-0.0019025370588235293	-6.071903330449832E-5	4.999657006920409E-5
163.03615	764.48193	2438.0	-0.26844913	0.15319365	0.003946488235294121	-1.5762117647058973E-4	1.729335986159172E-4	1.026421107266435E-4
159.40875	766.29565	2454.0	-0.19658507	0.12957613	0.004491503749999999	-0.0014760949999999984	3.4063469669117375E-5	-8.240461397058804E-5
156.60098	767.0	2470.0	-0.1287236	0.071122505	0.0042413418750000004	-0.0036533515625000006	-1.5635117187499893E-5	-1.3607853515625013E-4
154.94649	769.05347	2487.0	-0.092250675	0.05080114	0.0021454661764705877	-0.001195374411764706	-1.232868057958478E-4	1.445868912197232E-4
153.5	770.5	2503.0	-0.078107245	0.053786963	8.839643749999999E-4	1.866139374999999E-4	-7.884386259191173E-5	8.637427182904412E-5
152.11452	771.8855	2520.0	-0.03696239	0.06294612	0.0024202855882352946	5.387739411764703E-4	9.03718360726644E-5	2.0715294333910022E-5
150.24425	773.75574	2537.0	-0.04351836	0.0947142	-3.856452941176471E-4	0.0018687105882352944	-1.6505475778546714E-4	7.823156747404848E-5
148.33894	775.661	2553.0	-0.081493236	0.11255961	-0.00237342975	0.0011153381250000004	-1.2423652849264706E-4	-4.708577895220588E-5
145.86456	779.7031	2570.0	-0.12995617	0.1634802	-0.0028507608235294126	0.002995328823529411	-2.807829844290663E-5	1.1058768814878886E-4
143.60135	785.1959	2587.0	-0.1635226	0.2997153	-0.00197449588235294	0.008013829411764707	5.1544996539792506E-5	2.952059169550174E-4
139.3132	794.71704	2603.0	-0.2156439	0.5221089	-0.0032575812500000006	0.013899599999999998	-8.019283547794129E-5	3.6786066176470566E-4
135.61455	804.1564	2620.0	-0.25299656	0.65681	-0.002197215294117646	0.00792359411764706	6.23744679930797E-5	-3.51529757785467E-4
131.77267999999998	813.3789	2637.0	-0.26377478	0.7247621	-6.340129411764708E-4	0.003997182352941174	9.1953079584775E-5	-2.3096539792387562E-4
129.05739599999998	821.88525	2653.0	-0.23622385	0.6874969	0.0017219331249999983	-0.002329075	1.4724662913602932E-4	-3.9539108455882336E-4
126.318756	828.52185	2670.0	-0.18662174	0.53977746	0.0029177711764705886	-0.008689378823529407	7.034341479238767E-5	-3.7413551903114163E-4
124.291664	833.4166	2686.0	-0.13184983	0.3423491	0.0034232443750000004	-0.012339272500000002	3.159207490808824E-5	-2.2811835477941215E-4
122.372856	836.6272	2703.0	-0.10127683	0.178409	0.0017984117647058826	-0.009643535294117647	-9.557838884083046E-5	1.585727768166091E-4
121.482025	838.51794	2720.0	-0.053872082	0.046752397	0.002788514588235294	-0.00774450605882353	5.824134256055361E-5	1.117076020761245E-4
120.5	839.5	2736.0	-0.052365802	0.007739628	9.414249999999992E-5	-0.0024382980625	-1.6839825551470588E-4	3.3163799977022063E-4
119.72384	840.0	2753.0	-0.008594207	-0.05455117	0.002574799705882353	-0.0036641645882352944	1.4592101211072665E-4	-7.21097956314879E-5
120.0	841.5	2769.0	5.189026E-4	-0.027603924	5.695693499999999E-4	0.0016842028750000003	-1.2532689724264708E-4	3.342729664522059E-4
120.0	842.0	2802.0	0.019679563	0.009509249	5.806260727272728E-4	0.001124641606060606	3.350522038567528E-7	-1.6956402089072553E-5
121.40739	842.0	2819.0	0.059541754	-0.0012180307	0.0023448347647058825	-6.310164529411764E-4	1.0377698188109468E-4	-1.0327400347069308E-4
121.71293	843.0	2835.0	0.060102176	0.015927352	3.502637499999987E-5	0.00107158641875	-1.4436302435661766E-4	1.0641267948069852E-4
122.61219	844.6122	2852.0	0.05198179	0.061894868	-4.776697647058824E-4	0.0027039715294117648	-3.0158596453287193E-5	9.602265356833911E-5
128.98158999999998	850.98157	2870.0	0.2645693	0.3084758	0.011810417222222223	0.013698940666666668	6.826714992737836E-4	6.108316187363835E-4
141.3581	875.0425	2886.0	0.6131487	1.0048752	0.0217862125	0.0435249625	6.23487204861111E-4	0.0018641263645833334
156.2507	891.25073	2902.0	1.0246894	1.482059	0.02572129375	0.029823987499999996	2.45942578125E-4	-8.563109375000003E-4
174.41243	904.98865	2919.0	1.2827996	1.4362078	0.015182952941176468	-0.0026971294117647047	-6.199024005190312E-4	-0.0019130068771626295
189.9602	916.9702	2935.0	1.3688294	1.1842068	0.00537686250000001	-0.01575006250000001	-6.128806525735286E-4	-8.158083180147065E-4
201.20331	925.4689	2952.0	1.0892564	0.617572	-0.016445470588235298	-0.033331458823529406	-0.0012836666522491357	-0.0010341997837370234
209.72997	932.984	2968.0	0.68184996	0.26741087	-0.025462902500000002	-0.021885070625	-5.63589494485294E-4	7.153992624080879E-4
224.54811	943.5836	2985.0	0.509312	0.340784	-0.010149291764705881	0.004316066470588233	9.008006314878894E-4	0.0015412433585640136
247.5	958.0	3001.0	0.8776526	0.5936812	0.0230212875	0.015806075000000003	0.0020731612040441176	7.181255330882357E-4
270.45148	974.4691	3018.0	1.4312191	0.9500383	0.03256273529411765	0.020962182352941176	5.61261634948097E-4	3.0330043252595136E-4
280.67514	985.6752	3035.0	1.3852329	1.0174272	-0.002705070588235293	0.003964052941176469	-0.0020745768166089964	-9.998899653979238E-4
299.06113	996.145	3051.0	1.1556748	0.8472152	-0.014347381250000013	-0.010638250000000002	-7.27644416360295E-4	-9.126439338235294E-4
321.7287	1005.3312	3067.0	1.0495815	0.5606979	-0.006630831249999997	-0.01790733125	4.8228437500000103E-4	-4.543175781249998E-4
336.21304	1012.60657	3085.0	1.0005848	0.3617321	-0.002722038888888889	-0.011053655555555554	2.1715513117283932E-4	3.8075976080246914E-4
347.89648	1018.5271	3101.0	0.96601665	0.31150657	-0.0021605093749999943	-0.003139095625000001	3.509559461805593E-5	4.94659995659722E-4
364.20804	1025.8832	3117.0	0.824806	0.2954282	-0.008825665625	-0.0010048981250000005	-4.1657226562500033E-4	1.3338734375000004E-4
387.64737	1035.1864	3134.0	0.92228365	0.38727334	0.005733979411764704	0.00540265529411765	8.564497080449826E-4	3.769149070069206E-4
406.70624	1046.1375	3150.0	1.2596898	0.5711097	0.021087884375000004	0.011489772500000002	9.596190602022063E-4	3.80444825367647E-4
424.90826	1055.9541	3167.0	1.3880129	0.7053168	0.007548417647058825	0.007894535294117641	-7.964392192906576E-4	-2.1148454152249182E-4
457.07104	1066.1974	3184.0	1.6245757	0.7267258	0.01391545882352941	0.0012593529411764712	3.745318339100344E-4	-3.903048442906571E-4
477.99197	1073.7244	3200.0	1.5977787	0.5905443	-0.0016748124999999975	-0.008511343749999997	-9.74391957720588E-4	-6.106685431985293E-4
497.51828	1078.0942	3217.0	1.4297915	0.36209828	-0.0098816	-0.01343800117647059	-4.8275220588235313E-4	-2.898033780276819E-4
522.2423	1082.8834	3233.0	1.4119556	0.20027749	-0.001114743750000008	-0.010113799375	5.479285156249996E-4	2.0776261259191188E-4
540.2677	1085.615	3250.0	1.1904231	0.08598692	-0.01303132352941176	-0.006722974705882353	-7.009752811418678E-4	1.994602746539792E-4
558.3933	1090.0984	3267.0	1.0160037	0.08626589	-0.01025996470588236	1.64100000000002E-5	1.6302110726643533E-4	3.9643439446366787E-4
587.9636	1097.4908	3283.0	1.319642	0.25397578	0.01897739375	0.010481868124999998	0.0018273349034926476	6.540911328124999E-4
613.3574	1106.4452	3300.0	1.5806496	0.48133665	0.015353388235294125	0.013374168823529412	-2.1317679498269863E-4	1.7013533520761256E-4
630.9267	1111.178	3317.0	1.5060964	0.518676	-0.004385482352941189	0.0021964323529411792	-0.0011611100346020772	-6.575139100346019E-4
652.8499	1116.7125	3333.0	1.4065546	0.45739976	-0.006221362499999994	-0.0038297650000000023	-1.1474250919117532E-4	-3.766373345588239E-4
670.49243	1119.3317	3349.0	1.0892571	0.2474331	-0.01983109375	-0.01312291625	-8.506082031250004E-4	-5.808219531249999E-4
680.8721	1121.9574	3366.0	0.71634495	0.08553675	-0.02193600882352941	-0.009523314705882352	-1.2381853373702415E-4	2.117412673010381E-4
695.19293	1125.8207	3383.0	0.6234782	0.08204215	-0.00546275	-2.0556470588235296E-4	9.690152249134949E-4	5.481029411764706E-4
716.1707	1130.2927	3399.0	0.7664505	0.17484616	0.008935768750000003	0.005800250625	8.999074218750001E-4	3.7536345818014707E-4
733.01324	1135.0066	3416.0	1.0332106	0.2684369	0.015691770588235298	0.005505337647058822	3.9741187283737027E-4	-1.734782223183401E-5
743.7704	1139.1082	3433.0	1.055743	0.3204828	0.0013254352941176476	0.0030615235294117666	-8.45078546712803E-4	-1.4375377162629738E-4
753.2095	1142.8838	3449.0	0.739912	0.27911615	-0.019739437500000005	-0.0025854156250000003	-0.0013165545496323532	-3.529336971507354E-4
760.0	1145.0	3466.0	0.47392768	0.23842676	-0.015646136470588237	-0.0023934935294117657	2.4078241349480994E-4	1.1289535034602033E-5
774.73016	1148.2883	3483.0	0.37245244	0.14512181	-0.005969131764705884	-0.0054885264705882356	5.69235570934256E-4	-1.820607612456747E-4
780.50903	1150.1697	3499.0	0.42842817	0.09169854	0.003498483125	-0.0033389543749999997	5.917259306066178E-4	1.3434825597426474E-4
783.0038	1151.0038	3515.0	0.27357954	0.039608736	-0.009678039375	-0.0032556127499999998	-8.2353265625E-4	5.208851562499994E-6
784.5	1152.5	3532.0	0.06319355	0.031901535	-0.012375646470588237	-4.5336476470588216E-4	-1.586827703287199E-4	1.648381167820069E-4
787.5469	1153.7734	3549.0	-0.081244215	0.03873623	-0.008496339117647059	4.020408823529413E-4	2.2819455017301048E-4	5.031797923875432E-5
794.67377	1158.0054	3565.0	0.11774776	0.13723154	0.0124369984375	0.006155956875	0.001308333597196691	3.596197495404412E-4
801.7793	1163.1862	3582.0	0.3870776	0.2828314	0.015842931764705886	0.008564697647058823	2.0034901924740513E-4	1.4169063365051897E-4
807.30426	1165.4347	3599.0	0.5128699	0.3155906	0.007399547058823528	0.0019270117647058817	-4.966696885813152E-4	-3.9045211072664363E-4
809.33435	1167.3344	3615.0	0.38305536	0.23202656	-0.008113408749999999	-0.0052227525	-9.695597380514705E-4	-4.468602665441176E-4
812.43463	1169.2173	3632.0	0.09631376	0.059433464	-0.016867152941176473	-0.01015253505882353	-5.149261288927338E-4	-2.8998720934256055E-4
814.14343	1170.1434	3648.0	0.023118429	0.0044563357	-0.0045747081875	-0.00343607051875	7.682777971047796E-4	4.1977903375459564E-4
817.8507	1172.9005	3665.0	0.0453321	0.038396258	0.0013066865294117647	0.001996466017647059	3.459643951124568E-4	3.195609727292387E-4
824.4824	1176.7412	3681.0	0.23363693	0.16760598	0.011769051874999999	0.008075607624999998	6.538978340992647E-4	3.799463504595587E-4
834.551	1181.517	3698.0	0.50655764	0.28187847	0.01605415941176471	0.006721911176470589	2.5206514922145365E-4	-7.962920285467115E-5
845.3018	1186.3207	3715.0	0.7445247	0.3614991	0.013998062352941177	0.004683566470588237	-1.2094688581314909E-4	-1.199026297577854E-4
854.2225	1190.6669	3731.0	0.8081086	0.34666064	0.003973993749999995	-9.274037499999999E-4	-6.265042876838239E-4	-3.506856387867648E-4
861.7446	1196.3085	3748.0	0.6455585	0.32838896	-0.00956177058823529	-0.0010748047058823536	-7.96221431660899E-4	-8.670644463667867E-6
865.5594	1199.5593	3765.0	0.38612273	0.2796748	-0.015260927647058824	-0.002865538823529412	-3.352445328719726E-4	-1.0533730103806226E-4
868.1924	1202.1924	3781.0	0.1266265	0.20527609	-0.016218514375	-0.004649919375	-5.9849170496323496E-5	-1.1152378446691177E-4
871.0475	1204.0475	3798.0	0.0222031	0.114999	-0.006142552941176471	-0.005310417058823529	5.927036137543252E-4	-3.88528049307958E-5
873.95416	1206.9083	3814.0	0.018251913	0.06529099	-2.469491874999999E-4	-0.0031067506250000007	3.6847523460477945E-4	1.3772915211397052E-4
877.7129	1208.8564	3830.0	0.10210004	0.07612521	0.0052405079375	6.771387500000003E-4	3.4296607031249996E-4	2.3649308593750006E-4
879.7562	1210.7562	3847.0	0.16818771	0.10925714	0.0038875099999999994	0.0019489370588235296	-7.958811397058825E-5	7.481166522491348E-5
881.5	1212.5	3864.0	0.14266759	0.11447807	-0.0015011835294117635	3.071135294117646E-4	-3.16981972318339E-4	-9.657785467128029E-5
883.5	1214.5	3881.0	0.09644631	0.10210096	-0.0027188988235294126	-7.280652941176469E-4	-7.163031141868525E-5	-6.089287197231832E-5
885.4011	1215.0	3897.0	0.07572294	0.06498306	-0.0012952106249999994	-0.0023198687500000006	8.898051240808832E-5	-9.948771599264711E-5
886.245	1217.245	3914.0	0.050534684	0.07588147	-0.0014816621176470587	6.410829411764712E-4	-1.096773486159172E-5	1.7417362889273364E-4
889.3552	1222.5328	3930.0	0.10689716	0.17640923	0.00352265475	0.006282985	3.1276980422794115E-4	3.526188786764705E-4
893.9913	1227.9912	3947.0	0.19355962	0.31300157	0.005097791764705881	0.008034843529411764	9.265511851211065E-5	1.030505017301038E-4
897.8184	1230.9092	3963.0	0.3063843	0.38515514	0.007051542500000001	0.004509598125	1.2210942095588248E-4	-2.2032783777573527E-4
900.7775	1234.555	3980.0	0.31300598	0.3157412	3.895105882352952E-4	-0.004083172941176471	-3.918842301038062E-4	-5.054571215397924E-4
905.04254	1239.7234	3996.0	0.25878292	0.23199514	-0.0033889412499999993	-0.005234128750000001	-2.361532398897059E-4	-7.193473805147059E-5
909.5846	1247.7538	4013.0	0.24764879	0.33507434	-6.549488235294129E-4	0.006063482352941178	1.608230839100345E-4	6.6456535899654E-4
911.0	1251.4458	4030.0	0.19342951	0.409451	-0.0031893694117647066	0.004375097647058823	-1.490835640138408E-4	-9.931674740484443E-5
912.3546	1253.3546	4047.0	0.110664114	0.30644697	-0.004868552705882353	-0.006059060588235295	-9.877548788927334E-5	-6.137740138408305E-4
912.0	1254.5	4063.0	0.01647932	0.14616339	-0.005886549624999999	-0.010017723749999999	-6.362480744485287E-5	-2.4741644761029397E-4
913.06915	1255.0	4079.0	-0.06781025	-0.068330936	-0.0052680981250000005	-0.013405895375	3.865321874999992E-5	-2.1176072656250012E-4
913.0	1256.5	4096.0	-0.047312967	-0.08139577	0.001205722529411765	-7.685196470588242E-4	3.8081297967128036E-4	7.433750428200692E-4
914.445	1256.0	4113.0	0.027148036	-0.03263793	0.0043800589999999995	0.002868108235294118	1.8672567474048438E-4	2.1391928719723187E-4
914.0	1257.3728	4129.0	0.021719988	0.008476536	-3.392530000000001E-4	0.002569654125	-2.94957E-4	-1.8653381893382354E-5
914.0	1258.0	4163.0	-0.025414921	0.029431785	-0.0013863208529411766	6.163308529411765E-4	-3.0796113321799306E-5	-5.745068447231834E-5
914.0	1259.0	4196.0	0.001451239	0.012784799	8.141260606060606E-4	-5.044541212121212E-4	6.668020950143143E-5	-3.396318103494841E-5
912.8995	1259.0	4212.0	-0.02881067	-0.0028043496	-0.0018913693125	-9.743217875E-4	-1.6909346081912878E-4	-2.9366729142992427E-5
913.0	1260.5	4229.0	-0.03564033	0.050844245	-4.0174470588235284E-4	0.0031557996823529414	8.76249768598616E-5	2.4294832175605539E-4
913.0	1261.4492	4247.0	-0.0054278676	0.077767946	0.0016784701333333331	0.0014957611666666668	1.1556749106753811E-4	-9.222436198257082E-5
912.1411	1263.7178	4262.0	-0.002812378	0.11691941	1.743659733333333E-4	0.0026100976	-1.0027361066666666E-4	7.428909555555554E-5
910.2823	1272.0239	4278.0	-0.07403272	0.32732573	-0.0044512713749999995	0.013150394999999999	-2.891023342708333E-4	6.587685874999999E-4
906.7488	1287.3792	4295.0	-0.20526709	0.8535887	-0.007719668823529413	0.03095664529411765	-1.9225867344290667E-4	0.0010474264878892734
906.0	1298.8964	4312.0	-0.20141992	1.0415506	2.2630411764705947E-4	0.011056582352941184	4.6741017301038073E-4	-0.0011705919377162626
905.0	1302.762	4329.0	-0.115760475	0.7963392	0.005038790882352941	-0.014424200000000005	2.8308745674740477E-4	-0.0014988695501730112
902.71515	1306.2849	4345.0	-0.08063775	0.39644012	0.0021951703125000005	-0.0249936925	-1.777262856158088E-4	-6.605932812499998E-4
901.84357	1312.6257	4361.0	-0.04105665	0.09475522	0.0024738187499999996	-0.018855306250000002	1.7415527343749948E-5	3.8364914062499994E-4
897.8901	1329.3297	4378.0	-0.11568528	0.39394036	-0.004389919411764706	0.017599125882352937	-4.03749303633218E-4	0.0021443783607266436
892.2467	1347.2599	4395.0	-0.28396118	0.96738017	-0.009898582352941176	0.03373175352941177	-3.240389965397924E-4	9.489780968858136E-4
886.3436	1359.9691	4411.0	-0.42431867	1.2961656	-0.008772343125000002	0.020549089374999996	7.038995174632337E-5	-8.239165096507357E-4
881.56647	1368.1503	4428.0	-0.45128742	1.0383587	-0.0015863970588235285	-0.015165111764705873	4.227027097750867E-4	-0.002100835361159169
877.86835	1373.1316	4445.0	-0.35073957	0.45178205	0.005914579411764705	-0.034504508823529415	4.41233910034602E-4	-0.0011376115916955025
874.0	1377.0	4461.0	-0.21545978	0.02078929	0.008454986875	-0.0269370475	1.5877546645220596E-4	4.729663327205885E-4
869.2378	1380.7622	4478.0	-0.20218852	-0.0615878	7.806623529411752E-4	-0.004845711176470588	-4.5143085423875445E-4	0.0012994903719723183
861.07513	1384.4624	4494.0	-0.33468413	0.040864963	-0.008280975625	0.0064032976875	-5.663523736213236E-4	7.030630539981617E-4
849.3944	1388.2019	4511.0	-0.5911158	0.15059523	-0.015084215882352939	0.006454721588235294	-4.001906033737022E-4	3.0249353373702197E-6
838.08746	1390.9825	4527.0	-0.80305266	0.19060501	-0.01324605375	0.0025006112499999997	1.1488513327205865E-4	-2.471318961397059E-4
828.8578	1393.6569	4544.0	-0.82265717	0.15993439	-0.0011532064705882398	-0.0018041541176470578	7.113439576124566E-4	-2.532214922145328E-4
821.7074	1395.7642	4560.0	-0.6463022	0.12250014	0.011022185625	-0.002339640625000001	7.609620059742649E-4	-3.346790670955895E-5
815.4479	1397.6381	4577.0	-0.38551506	0.09112621	0.015340420000000002	-0.0018455252941176467	2.54013786764706E-4	2.906560769896202E-5
808.376	1398.5248	4594.0	-0.26913953	0.056088254	0.006845619411764706	-0.002061056235294118	-4.99694152249135E-4	-1.2678290657439482E-5
797.6757	1400.3873	4610.0	-0.41537288	0.057751138	-0.009139584374999999	1.0393025000000021E-4	-9.99075236672794E-4	1.3531165533088238E-4
778.884	1402.3116	4627.0	-0.80618757	0.073609695	-0.022989099411764705	9.328562941176471E-4	-8.146773551038063E-4	4.8760355536332174E-5
762.6887	1404.164	4643.0	-1.1713984	0.108412504	-0.022825676875	0.0021751755625000002	1.0213908547794092E-5	7.764495427389708E-5
752.6868	1405.0	4660.0	-1.1048409	0.101643704	0.003915147058823532	-3.981647058823533E-4	0.00157298964316609	-1.5137295696366785E-4
745.2041	1405.0	4677.0	-0.7778748	0.048474375	0.019233299999999995	-0.0031276075882352944	9.010678200692037E-4	-1.6055546366782006E-4
735.975	1406.0	4694.0	-0.3711722	-2.5388875E-4	0.023923682352941174	-0.002866368455882353	2.759048442906576E-4	1.5367007785467143E-5
722.43146	1407.7299	4710.0	-0.36281693	0.02201767	5.222043750000016E-4	0.001391972421875	-0.0014625923736213233	2.6614630485983457E-4
704.3984	1410.2448	4727.0	-0.8264341	0.10157415	-0.027271598235294115	0.00467979294117647	-0.0016349295653114186	1.9340120701773355E-4
689.0029	1412.4996	4743.0	-1.1620086	0.18284094	-0.020973406250000007	0.005079174375	3.9363699908088177E-4	2.496133961397062E-5
676.43823	1415.366	4760.0	-1.1029953	0.2105464	0.0034713705882353034	0.00162973294117647	0.0014379280493079594	-2.0290831963667825E-4
659.6535	1419.5215	4776.0	-0.99228877	0.2338198	0.006919158124999991	0.0014545875	2.1548672104779298E-4	-1.0946590073529372E-5
639.7606	1423.2253	4793.0	-1.01955	0.24892181	-0.0016036017647058773	8.883535294117647E-4	-5.013388170415217E-4	-3.330788062283737E-5
621.90533	1428.021	4809.0	-1.1400496	0.2878376	-0.0075312250000000025	0.002432236875000002	-3.7047645220588283E-4	9.649270909926484E-5
604.23	1432.631	4826.0	-1.238059	0.3123601	-0.005765258823529414	0.001442499999999997	1.0388036332179935E-4	-5.821981617647089E-5
580.76	1437.363	4842.0	-1.2898363	0.30930865	-0.0032360812499999947	-1.9071562499999722E-4	1.5807359834558868E-4	-1.0207597656249964E-4
558.9887	1443.0038	4859.0	-1.3727694	0.325813	-0.004878417647058823	9.708441176470589E-4	-9.660802335640165E-5	6.832704368512095E-5
542.02783	1449.2098	4876.0	-1.3072573	0.3656516	0.003853652941176462	0.0023434470588235296	5.136512110726639E-4	8.074134948096885E-5
524.54944	1455.4835	4892.0	-1.1399574	0.4082272	0.01045624375000001	0.0026609749999999995	4.1266192555147177E-4	1.9845496323529365E-5
499.8072	1462.0642	4909.0	-1.1783671	0.42457122	-0.002259394117647065	9.614129411764714E-4	-7.479786980968868E-4	-9.997423875432518E-5
483.8438	1466.4955	4926.0	-1.1172827	0.36644375	0.0035931999999999956	-0.0034192629411764716	3.4427024221453297E-4	-2.5768681660899665E-4
474.72653	1469.1094	4942.0	-0.8711835	0.23448598	0.015381200000000005	-0.008247360625	7.367500000000005E-4	-3.0175610523897056E-4
465.22287	1470.9554	4958.0	-0.54483205	0.10833049	0.020396965625	-0.007884718125	3.1348535156249966E-4	2.2665156249999973E-5
451.42804	1474.6826	4975.0	-0.32291687	0.06830818	0.013053834117647059	-0.002354253529411765	-4.319489121972318E-4	3.25321446799308E-4
433.15326	1478.5215	4992.0	-0.63791716	0.13072707	-0.01852942882352941	0.003671699411764706	-0.0018578389965397924	3.544678200692042E-4
418.23718	1482.8815	5008.0	-1.0739151	0.23651393	-0.027249871250000002	0.006611678750000001	-5.450276516544121E-4	1.837487086397059E-4
402.39478	1488.535	5025.0	-1.1475353	0.33588356	-0.004330599999999995	0.0058452723529411775	0.0013481924264705885	-4.50827292387543E-5
383.45264	1494.3643	5041.0	-1.1217022	0.38830262	0.0016145687499999894	0.0032761912499999976	3.7157304687499904E-4	-1.6056756893382374E-4
366.42728	1499.8575	5058.0	-1.080956	0.3899911	0.0023968352941176507	9.932235294117601E-5	4.601567906574478E-5	-1.868746410034601E-4
353.58688	1504.4037	5075.0	-0.9664112	0.35844558	0.006737929411764706	-0.0018556188235294114	2.553584775086503E-4	-1.1499653979238749E-4
344.81644	1509.0918	5091.0	-0.73036426	0.295213	0.014752933750000002	-0.003952036249999999	5.00937771139706E-4	-1.3102608915441173E-4
336.3199	1512.8401	5108.0	-0.4258586	0.23016271	0.017912097647058825	-0.003826487647058824	1.8583317041522487E-4	7.385211937716172E-6
327.6665	1516.6667	5125.0	-0.27190468	0.19381608	0.009056112941176468	-0.0021380370588235287	-5.209402768166092E-4	9.93206228373703E-5
319.3044	1520.4783	5141.0	-0.32381168	0.19169824	-0.003244187499999999	-1.323650000000006E-4	-7.687687775735292E-4	1.253545036764705E-4
309.04	1523.184	5158.0	-0.48212394	0.17755646	-0.00931248588235294	-8.318694117647055E-4	-3.569587283737024E-4	-4.114731833910029E-5
299.58838	1526.9646	5175.0	-0.593655	0.18024854	-0.0065606505882352985	1.583576470588243E-4	1.6187266435986123E-4	5.824865051903117E-5
292.36395	1529.409	5191.0	-0.55350393	0.1733417	0.002509441875000004	-4.316775000000016E-4	5.668807789522064E-4	-3.687719669117662E-5
285.31732	1532.2275	5208.0	-0.47234857	0.1580931	0.00477384470588235	-8.969764705882353E-4	1.3320016652249093E-4	-2.737052768166081E-5
281.81805	1535.182	5224.0	-0.29250064	0.15668558	0.011240495625000003	-8.796999999999972E-5	4.041656824448533E-4	5.0562904411764726E-5
276.96036	1538.0198	5241.0	-0.17261161	0.1588697	0.00705229588235294	1.2847764705882422E-4	-2.463646907439449E-4	1.2732214532871996E-5
272.20663	1539.9312	5257.0	-0.14606708	0.13248685	0.0016590331250000007	-0.0016489281250000008	-3.370789223345587E-4	-1.1108786075367656E-4
268.40054	1542.5995	5274.0	-0.17857695	0.12750363	-0.0019123452941176484	-2.931305882352931E-4	-2.1008108347750877E-4	7.975279628027692E-5
262.85617	1545.4292	5290.0	-0.25638995	0.13542636	-0.004863312499999998	4.951706249999993E-4	-1.8443545036764684E-4	4.9268825827205776E-5
256.65472	1549.1726	5307.0	-0.34300983	0.18772775	-0.0050952870588235315	0.0030765523529411765	-1.3645562283737277E-5	1.5184598399653983E-4
247.56851	1552.9725	5324.0	-0.46412137	0.24693865	-0.007124208235294116	0.0034829941176470593	-1.1934830449826965E-4	2.3908339100346048E-5
236.94444	1560.3704	5341.0	-0.62864983	0.35774708	-0.009678144705882352	0.006518142941176469	-1.5023155709342566E-4	1.785381660899653E-4
227.95326	1569.0468	5357.0	-0.7131189	0.5016738	-0.005279316875000002	0.008995419999999997	2.749267394301469E-4	1.5482981617647047E-4
218.3607	1578.6393	5373.0	-0.6859987	0.64400774	0.0016950125000000024	0.008895871250000006	4.358955859375003E-4	-6.221796874999411E-6
213.00336	1587.9944	5390.0	-0.5384907	0.7116979	0.008676941176470587	0.003981774117647056	4.1070168685121086E-4	-2.890645371972324E-4
205.61546	1597.2307	5406.0	-0.36804494	0.6796555	0.01065286	-0.0020026500000000017	1.2349492647058832E-4	-3.740265073529411E-4
197.90826	1605.0918	5423.0	-0.3406563	0.5660939	0.001611096470588233	-0.0066800941176470546	-5.318684429065746E-4	-2.7514377162629725E-4
189.34262	1612.993	5440.0	-0.42836547	0.48360378	-0.005159362941176471	-0.0048523600000000035	-3.9826231833910023E-4	1.0751377162629712E-4
180.87215	1620.1278	5457.0	-0.52236533	0.41196546	-0.0055294035294117605	-0.00421401882352941	-2.1767093425605282E-5	3.754948096885842E-5
173.15466	1626.384	5473.0	-0.54426086	0.36663926	-0.0013684706249999998	-0.002832887499999999	2.6005830652573505E-4	8.632070772058822E-5
168.35242	1631.9713	5490.0	-0.42270297	0.31792516	0.007150464117647056	-0.0028655352941176493	5.011138083910033E-4	-1.9204584775088437E-6
162.46942	1636.3538	5506.0	-0.31028152	0.26705027	0.007026340625000002	-0.0031796806250000004	-7.757718290440853E-6	-1.9634083180146943E-5
158.91185	1642.1322	5522.0	-0.19995078	0.25352877	0.006895671249999999	-8.450937499999978E-4	-8.1668359375002E-6	1.4591167968750016E-4
155.17188	1646.7422	5539.0	-0.14550206	0.24877621	0.0032028658823529416	-2.7956235294117744E-4	-2.1722384515570926E-4	3.32665527681659E-5
152.17401	1650.652	5556.0	-0.14070138	0.25289008	2.823929411764707E-4	2.4199235294117762E-4	-1.717925259515571E-4	3.0679688581315E-5
150.26123	1654.4775	5572.0	-0.11286847	0.22566761	0.0017395568749999993	-0.0017014043750000016	9.107274586397053E-5	-1.2146229549632371E-4
149.37877	1657.6212	5589.0	-0.039427288	0.19225785	0.004320069529411765	-0.001965279999999999	1.517948620242215E-4	-1.5522095588235133E-5
147.52882	1660.9424	5605.0	-0.028077284	0.15519218	7.093752499999998E-4	-0.0023166043749999997	-2.256683924632353E-4	-2.1957773437500047E-5
145.59161	1662.4083	5622.0	-0.045589205	0.11925926	-0.001030113	-0.0021137011764705885	-1.0232283823529411E-4	1.193548226643595E-5
144.72926	1665.2708	5639.0	-0.06370283	0.1154138	-0.0010655073529411765	-2.2620352941176523E-4	-2.0820207612456768E-6	1.1102927335640137E-4
144.0	1669.3094	5655.0	-0.067377284	0.158589	-2.296533749999996E-4	0.0026984500000000007	5.224087362132356E-5	1.8279084558823537E-4
141.044	1671.956	5672.0	-0.09883756	0.19848864	-0.0018506044705882357	0.002347037647058823	-9.535006444636684E-5	-2.067131487889281E-5
139.0737	1675.8525	5688.0	-0.12383241	0.22327904	-0.001562178125	0.0015494000000000011	1.8026646599264738E-5	-4.985235294117636E-5
137.24712	1677.7529	5705.0	-0.14604239	0.1989269	-0.0013064694117647052	-0.0014324788235294131	1.5041689013840866E-5	-1.7540463667820085E-4
136.29279	1679.7072	5722.0	-0.1105664	0.123624556	0.0020868229411764704	-0.004429549647058823	1.996054325259515E-4	-1.762982837370241E-4
135.5	1680.5	5738.0	-0.082757585	0.092076644	0.0017380509375	-0.0019717445	-2.17982502297794E-5	1.5361282169117644E-4
134.55031	1681.4497	5755.0	-0.027169265	0.037025608	0.003269901176470588	-0.0032382962352941174	9.010883758650518E-5	-7.450304325259515E-5
135.0	1682.0	5788.0	0.020373223	-0.010116418	0.0014406814545454545	-0.0014285462424242425	-5.5430900664397985E-5	5.484090887484469E-5
135.0	1684.118	5805.0	0.037336413	0.025131986	9.97834705882353E-4	0.0020734355294117646	-2.6049808744888327E-5	2.0599892775505923E-4
133.0	1689.9703	5821.0	-0.038979337	0.20754707	-0.004769734375	0.01140094275	-3.6047306755514707E-4	5.829692012867647E-4
130.16203000000002	1696.5139	5838.0	-0.16726322	0.44926596	-0.007546110764705882	0.014218758235294119	-1.6331625821799304E-4	1.6575385207612462E-4
129.25830000000002	1702.2251	5855.0	-0.1531368	0.50517696	8.309658823529412E-4	0.0032888823529411758	4.92769214532872E-4	-6.42933875432526E-4
128.0	1705.3213	5871.0	-0.12113007	0.3935223	0.002000420624999999	-0.006978416250000001	7.309092141544112E-5	-6.417061626838236E-4
126.5	1707.5	5887.0	-0.06172941	0.17187707	0.0037125412500000005	-0.013852826875	1.070075390625001E-4	-4.2965066406249993E-4
127.0	1709.4047	5904.0	-0.0063789506	0.043979447	0.003255909376470588	-0.007523389588235293	-2.6860698442906606E-5	3.723198403979239E-4
125.82984	1710.1702	5921.0	-0.0030325488	-0.02147768	1.9684716470588234E-4	-0.003850419235294118	-1.7994483598615917E-4	2.1605707958477502E-4
126.0	1711.5	5937.0	-0.009384217	-0.002190212	-3.9697926250000003E-4	0.00120546675	-3.711415170036765E-5	3.1599287408088235E-4
127.0	1713.0956	5954.0	0.046438325	0.04070597	0.003283678941176471	0.002523304823529412	2.1650930609861595E-4	7.75198866782007E-5
127.93331	1714.9333	5970.0	0.06818209	0.07540494	0.0013589853124999999	0.002168685625	-1.2029335179227944E-4	-2.216369990808823E-5
131.44188	1728.9535	5987.0	0.15045752	0.40051478	0.004839731176470589	0.01912410823529412	2.047497567041523E-4	9.973778006055363E-4
135.68654	1746.1191	6003.0	0.2814878	1.004938	0.0081893925	0.03777645125000001	2.093538327205882E-4	0.0011657714384191182
137.63504	1752.2701	6020.0	0.2795282	1.111367	-1.1527058823529446E-4	0.0062605294117646995	-4.885095934256056E-4	-0.0018538777551903123
139.50148	1760.5133	6037.0	0.191852	0.71741563	-0.005157423529411766	-0.02317361	-2.965972318339101E-4	-0.0017314199653979236
142.76886	1787.1509	6054.0	0.13655184	0.90872705	-0.0032529505882352935	0.011253612941176471	1.1202782006920425E-4	0.0020251307612456746
147.50693	1802.7742	6070.0	0.17951186	1.1108723	0.0026850012499999992	0.012634078125000003	3.7112198988970577E-4	8.627907398897074E-5
151.2765	1810.553	6087.0	0.2604957	1.0907688	0.0047637552941176475	-0.0011825588235294148	1.222796496539793E-4	-8.127433499134952E-4
156.0978	1816.0979	6103.0	0.3185923	0.6878323	0.0036310375	-0.025183531250000002	-7.079486213235298E-5	-0.0015000607766544117
161.70053	1821.7004	6120.0	0.3430058	0.10270166	0.0014360882352941196	-0.0344194494117647	-1.2911466262975767E-4	-5.432893036332177E-4
169.08778	1828.3159	6136.0	0.39595282	-0.09739918	0.0033091887499999972	-0.0125063025	1.1706878216911736E-4	0.001369571681985294
178.92157	1837.5154	6153.0	0.5306998	0.29521674	0.007926292941176475	0.02309505411764706	2.7159436418685163E-4	0.002094197448096886
191.54254	1848.5425	6169.0	0.74924767	0.59344304	0.013659241874999999	0.018639143750000003	3.583093083639702E-4	-2.78494397977941E-4
202.79811	1858.3318	6186.0	0.8528053	0.7291411	0.006091625294117644	0.007982238823529409	-4.451539165224914E-4	-6.268767603806232E-4
217.76172	1870.0713	6203.0	0.93570966	0.77228355	0.00487672705882353	0.0025377911764705914	-7.146460207612434E-5	-3.202616262975775E-4
243.67102	1880.113	6219.0	1.2823852	0.7281703	0.02166722125	-0.0027570781249999995	0.0010494058869485294	-3.309293313419119E-4
264.7523	1885.2507	6236.0	1.5305246	0.5037018	0.014596435294117641	-0.01320402941176471	-4.1592858564013874E-4	-6.145265462802771E-4
277.87454	1889.9583	6252.0	1.445416	0.30172274	-0.005319287499999992	-0.01262369125	-0.001244732674632352	3.627113511029442E-5
291.69055	1896.3452	6269.0	1.0243207	0.17944512	-0.024770311764705878	-0.007192801176470587	-0.0011441778979238756	3.1946412197231836E-4
309.24207	1903.8967	6286.0	0.7044275	0.23768848	-0.018817247058823535	0.0034260799999999998	3.5018027681660844E-4	6.246400692041522E-4
327.51398	1912.5793	6302.0	0.8221527	0.4495147	0.007357824999999998	0.013239138749999999	0.0016359420036764708	6.133161718749999E-4
339.73758	1919.1357	6319.0	0.9661164	0.53589356	0.008468452941176471	0.005081109411764706	6.533105536332195E-5	-4.798840787197231E-4
352.9032	1925.2441	6336.0	0.88127124	0.46710724	-0.004990891764705881	-0.00404625411764706	-7.917261591695501E-4	-5.369037370242215E-4
376.58768	1934.3799	6352.0	0.9844715	0.44120246	0.006450016250000003	-0.0016190487499999975	7.150567509191177E-4	1.5170033547794138E-4
401.06833	1942.8618	6369.0	1.3155174	0.47468767	0.01947328823529412	0.0019697182352941167	7.660748226643598E-4	2.111039403114185E-4
413.6211	1948.2661	6386.0	1.3328068	0.45291725	0.0010170235294117587	-0.0012806129411764714	-0.001085662629757786	-1.9119595155709342E-4
429.59943	1953.9109	6402.0	1.1762304	0.41369417	-0.009786025000000004	-0.002451442499999998	-6.751905330882351E-4	-7.31768474264704E-5
448.5804	1958.5742	6418.0	0.91326135	0.2726912	-0.016435565624999995	-0.008812685625	-4.155962890624995E-4	-3.9757769531250015E-4
463.2036	1961.7434	6435.0	0.81173813	0.16142716	-0.00597195411764706	-0.006544943529411767	6.15506559256055E-4	1.3339659385813135E-4
472.4626	1963.6157	6451.0	0.77788365	0.09283939	-0.0021159049999999943	-0.0042867356249999995	2.4100306985294162E-4	1.4113799402573548E-4
481.5	1964.0	6468.0	0.56342363	0.0134298	-0.012615295294117652	-0.004671152352941176	-6.176111937716269E-4	-2.261274870242214E-5
489.50385	1966.376	6485.0	0.30065095	-0.0060108304	-0.015457216470588234	-0.001143566494117647	-1.6717183391003424E-4	2.0750505051903112E-4
497.1433	1966.0	6501.0	0.24620457	-0.029354872	-0.0034028987499999976	-0.0014590026	7.533948575367648E-4	-1.971475661764707E-5
502.52972	1967.0	6518.0	0.29038918	0.002642104	0.0025990947058823536	0.0018821750588235296	3.5305843858131477E-4	1.9653986228373703E-4
509.1473	1969.0491	6535.0	0.3256047	0.05496311	0.002071501176470588	0.003077706235294118	-3.103491349480974E-5	7.032536332179931E-5
515.6542999999999	1969.8848	6551.0	0.31810692	0.07270184	-4.686112500000006E-4	0.001108670625	-1.587570266544118E-4	-1.2306472564338236E-4
522.48254	1970.8274	6567.0	0.36808795	0.07167422	0.003123814374999999	-6.422625000000043E-5	2.2452660156249997E-4	-7.330605468750003E-5
527.1316	1970.0	6585.0	0.3493981	0.029870726	-0.0010383250000000005	-0.002322416333333333	-2.3122996527777774E-4	-1.254550046296296E-4
531.1744	1970.0	6601.0	0.27718574	-0.03858732	-0.0045132724999999985	-0.004278627875	-2.1718421874999987E-4	-1.2226322135416666E-4
533.0	1970.0	6617.0	0.21493089	-0.054236576	-0.003890928125	-9.780785E-4	3.88965234374999E-5	2.0628433593749998E-4
532.0	1970.0	6645.0	0.21493089	-0.054236576	0.0	0.0	1.3896171875E-4	3.4931375E-5
