# Supplementary material for: Finger drawing on smartphone screens enables early Parkinson’s disease detection through hybrid 1D-CNN and BiGRU deep learning architecture
Source: PLoS One. 2025 Jul 14;20(7):e0327733. doi: 10.1371/journal.pone.0327733 (PMC12258557; doi:10.1371/journal.pone.0327733)
Supplement: S2 File — (ZIP) [file pone.0327733.s002.zip › Dataset/Wavy/patient/018_PD_WAVE_R.txt]

568.0	174.0	0.0	0.0	0.0	0.0	0.0	0.0	0.0
569.096	175.09601	61.0	0.11825522	0.118228644	0.001938610163934426	0.0019381744918032786	3.1780494490728296E-5	3.1773352324643915E-5
572.0973	176.0	66.0	0.29897332	-0.06241073	0.03614362	-0.0361278748	0.0068410019672131145	-0.007613209858360656
574.87756	178.87756	82.0	0.18320337	0.20322761	-0.007235621874999999	0.01660239625	-0.0027112026171875	0.003295641940625
579.6976	181.79837	99.0	0.28962144	0.23217012	0.006259886470588235	0.0017025005882352945	7.938534320934256E-4	-8.764644506920414E-4
584.4922	184.66147	116.0	0.33633795	0.2269295	0.0027480299999999994	-3.0827176470588243E-4	-2.0657979238754328E-4	-1.1828072664359863E-4
590.2544	187.50296	132.0	0.37920868	0.2153234	0.0026794206250000015	-7.253812500000005E-4	-4.28808593749987E-6	-2.606934283088238E-5
597.02997	192.27249	149.0	0.42447162	0.2475889	0.0026625258823529396	0.0018979705882352944	-9.938083910036375E-7	1.5431481401384088E-4
605.3437	196.3375	165.0	0.4955597	0.2734621	0.004443005	0.001617074999999999	1.1127994485294126E-4	-1.7555974264705956E-5
615.1572	201.89432	182.0	0.5891669	0.32838327	0.005506305882352945	0.0032306570588235307	6.25471107266438E-5	9.491659169550186E-5
624.5	207.5	199.0	0.67080444	0.3792816	0.004802208235294112	0.0029940194117647053	-4.1417508650519565E-5	-1.3919861591695613E-5
634.46814	210.98724	216.0	0.6816504	0.33113816	6.379976470588261E-4	-0.0028319670588235284	-2.4495356401384036E-4	-3.4270508650519017E-4
640.04987	214.69992	232.0	0.54176015	0.24872133	-0.008743140625	-0.0051510518750000015	-5.863211420036766E-4	-1.4494280101102957E-4
645.08997	217.36334	248.0	0.33580434	0.17834109	-0.012872238125000001	-0.004398764999999999	-2.580685937500001E-4	4.701792968750016E-5
651.0449	220.6966	265.0	0.22848772	0.11878694	-0.006312742352941175	-0.003503185294117648	3.858526924740486E-4	5.268115916955005E-5
660.14746	223.45898	282.0	0.32043973	0.13016225	0.005408941764705881	6.69135882352942E-4	6.895108304498268E-4	2.4543065743944646E-4
671.0892	226.18152	298.0	0.5861634	0.15901002	0.016607729375	0.0018029856249999997	6.999242256433825E-4	7.08656089154411E-5
685.85364	229.10672	315.0	0.85429657	0.17085071	0.015772539411764708	6.965111764705875E-4	-4.9128821366781984E-5	-6.5086732266436E-5
697.07635	232.01273	331.0	0.93466216	0.17903906	0.005022849374999999	5.117718750000007E-4	-6.718556272977943E-4	-1.1546206341911677E-5
705.0929	235.02322	348.0	0.76736295	0.16973	-0.009841130000000002	-5.475917647058829E-4	-8.743517279411765E-4	-6.231550821799315E-5
712.90173	237.95087	365.0	0.5314811	0.16423991	-0.013875402941176467	-3.229464705882355E-4	-2.373101730103803E-4	1.3214429065743964E-5
719.6618	241.74637	381.0	0.31139785	0.18352634	-0.013755203125000004	0.0012054018750000013	7.5124885110289296E-6	9.55217715992648E-5
729.2229	245.68915	398.0	0.32262686	0.23342952	6.605300000000023E-4	0.002935481176470588	8.479843014705886E-4	1.017693706747404E-4
739.6841	249.56134	414.0	0.51812494	0.26661798	0.012218629999999998	0.0020742787499999985	7.223812499999997E-4	-5.382515165441184E-5
750.78625	254.27173	431.0	0.684999	0.28455892	0.00981612117647059	0.0010553494117647069	-1.413240484429063E-4	-5.993701989619362E-5
759.8431	258.42154	447.0	0.7149527	0.28989512	0.0018721062499999983	3.335125000000008E-4	-4.96500932904412E-4	-4.511480698529413E-5
767.5959	262.94693	464.0	0.6023688	0.27353525	-0.006622582352941174	-9.62345294117647E-4	-4.996875648788925E-4	-7.622692906574399E-5
774.78503	267.19	481.0	0.44138935	0.280858	-0.009469379411764707	4.3074999999999933E-4	-1.6745865051903138E-4	8.194678200692036E-5
780.5	272.5	497.0	0.31708008	0.2894365	-0.007769329375000002	5.361562499999993E-4	1.062531272977941E-4	6.5878906249999986E-6
786.5	276.0	514.0	0.26980975	0.26651925	-0.002780607647058822	-0.0013480735294117646	2.934542192906576E-4	-1.1083704584775082E-4
793.38385	282.38385	531.0	0.31453177	0.3107316	0.002630707058823528	0.002600726470588236	3.1831262975778526E-4	2.322823529411765E-4
803.8292	287.09753	548.0	0.4605839	0.3180325	0.008591301764705883	4.294647058823529E-4	3.506232179930797E-4	-1.2772128027681664E-4
813.3855	291.8313	564.0	0.60652244	0.3172904	0.00912115875	-4.6381250000001456E-5	3.311606158088235E-5	-2.9740372242647147E-5
824.4346	295.4782	581.0	0.71234465	0.27410513	0.006224835882352943	-0.00254031	-1.7037193339100338E-4	-1.467016911764705E-4
832.5716	298.14288	597.0	0.65666825	0.18499306	-0.0034797750000000044	-0.005569504374999999	-6.065381801470592E-4	-1.8932464843749995E-4
839.32605	300.1087	614.0	0.51700175	0.104698576	-0.00821567647058823	-0.00472320494117647	-2.785824394463662E-4	4.978231963667819E-5
845.0708	303.02362	630.0	0.3398452	0.09295859	-0.011072284375000001	-7.337491250000005E-4	-1.7853799402573573E-4	2.4934098851102935E-4
850.92706	305.95142	647.0	0.24955271	0.10155838	-0.00531132294117647	5.058700000000006E-4	3.3888008434256067E-4	7.29187720588236E-5
857.85815	310.89362	663.0	0.2597226	0.20146045	6.356181250000009E-4	0.006243879375000001	3.7168381663602945E-4	3.586255859375E-4
864.3925	315.54437	680.0	0.35871446	0.3051672	0.0058230505882352936	0.00610039705882353	3.0514308607266426E-4	-8.44013624567475E-6
873.2537	321.4403	697.0	0.4756321	0.3786695	0.006877508235294117	0.0043236647058823505	6.202692041522489E-5	-1.0451366782006938E-4
882.4013	327.9342	713.0	0.5586218	0.42477462	0.0051868562499999965	0.00288157	-1.0566574908088251E-4	-9.01309191176469E-5
892.4601	335.9734	730.0	0.62805235	0.48255002	0.004084150000000005	0.0033985529411764727	-6.486507352941126E-5	3.0410761245674866E-5
900.71136	343.03357	747.0	0.63277525	0.5097984	2.77817647058822E-4	0.0016028458823529389	-2.2390190311418726E-4	-1.0562982698961964E-4
907.2593	349.88898	763.0	0.54121226	0.49930817	-0.005722686875000001	-6.556393749999993E-4	-3.750315326286764E-4	-1.4115532858455864E-4
911.0	354.0	780.0	0.3253568	0.38320148	-0.01269738	-0.006829805294117648	-4.102760661764705E-4	-3.631862305363323E-4
915.0	359.0	796.0	0.15179929	0.26760992	-0.010847344375	-0.007224472499999999	1.1562722656249997E-4	-2.4666700367646918E-5
917.4361	362.8722	813.0	0.056268595	0.17928171	-0.005619452647058824	-0.005195777058823529	3.075230428200692E-4	1.1933502595155706E-4
920.3782	365.7563	830.0	0.06718785	0.13431813	6.423091176470585E-4	-0.0026449164705882357	3.6833892733564014E-4	1.5005062283737018E-4
923.6097	369.60968	847.0	0.108209625	0.14866285	0.0024130455882352946	8.438070588235297E-4	1.0416096885813153E-4	2.0521903114186855E-4
927.54065	374.81097	863.0	0.1782771	0.22699304	0.004379217187499999	0.004895636875	1.2288572495404405E-4	2.532393635110294E-4
933.4629	383.77148	880.0	0.28681	0.40498897	0.0063842882352941185	0.010470348823529412	1.1794535575259524E-4	3.27924232266436E-4
939.3309	393.55145	896.0	0.39029467	0.61426276	0.006467791875	0.013079611875000001	5.2189774816175966E-6	1.630789407169118E-4
944.2209	404.3681	913.0	0.39528006	0.7566317	2.932582352941164E-4	0.008374643529411765	-3.6320786115916963E-4	-2.767628438581315E-4
945.9918	412.96735	929.0	0.2846525	0.7555953	-0.006914222500000001	-6.477500000000302E-5	-4.504675459558823E-4	-5.274636580882355E-4
947.9157	418.74707	946.0	0.11770987	0.55238646	-0.009820154705882352	-0.011953461176470585	-1.7093718858131476E-4	-6.993344809688578E-4
948.0	422.86145	963.0	-0.026889209	0.28683913	-0.008505828176470588	-0.01562043117647059	7.731332525951551E-5	-2.1570411764705913E-4
946.1689	425.83112	979.0	-0.13446137	0.10108011	-0.0067232600625	-0.01160993875	1.1141050712316176E-4	2.506557766544119E-4
944.44714	428.77643	996.0	-0.18632992	0.03078743	-0.003051091176470589	-0.004134863529411764	2.160099344723183E-4	4.397103070934256E-4
942.28375	430.71625	1012.0	-0.21514449	0.03929142	-0.001800910624999999	5.31499375E-4	7.813628446691188E-5	2.916476815257353E-4
938.6279	432.68604	1029.0	-0.24975485	0.053972527	-0.0020359035294117652	8.635945294117646E-4	-1.3823112024221543E-5	1.953500908304498E-5
934.72595	434.63702	1045.0	-0.26597226	0.07206286	-0.001013588125000001	0.0011306458125000004	6.389471277573527E-5	1.669070519301474E-5
929.86304	436.56848	1062.0	-0.30858707	0.088504076	-0.002506753529411765	9.671303529411761E-4	-8.783325908304493E-5	-9.618556444636723E-6
926.0755	438.46228	1078.0	-0.3201896	0.100762405	-7.25158125E-4	7.661455624999999E-4	1.113497127757353E-4	-1.2561549402573515E-5
920.65515	441.4483	1095.0	-0.3192122	0.14726843	5.7494117647059834E-5	0.002735648529411765	4.6038367214532926E-5	1.1585311570069207E-4
918.2303	443.3849	1111.0	-0.24210805	0.1486565	0.004819009375000001	8.675437499999945E-5	2.975947035845588E-4	-1.6555588465073535E-4
914.3186	445.3407	1128.0	-0.21080713	0.13515493	0.001841230588235293	-7.942099999999994E-4	-1.751634580449828E-4	-5.182143382352934E-5
908.2237	448.51758	1145.0	-0.26505238	0.14447534	-0.0031908970588235275	5.482594117647059E-4	-2.960075086505189E-4	7.896878892733562E-5
896.66394	452.44537	1162.0	-0.49835917	0.19812638	-0.013723928823529415	0.0031559435294117636	-6.195901038062286E-4	1.533931833910034E-4
879.6516	458.44946	1178.0	-0.891522	0.31592092	-0.024572676875	0.00736215875	-6.780467532169117E-4	2.6288845128676476E-4
864.3698	464.23633	1195.0	-1.1733304	0.40828666	-0.016576964705882352	0.005433278823529414	4.70336009948097E-4	-1.1346352508650509E-4
852.83813	470.08093	1211.0	-1.1104087	0.4331388	0.003932606249999998	0.001553258749999998	0.0012818481847426469	-2.4250125459558848E-4
841.1116	476.9256	1228.0	-0.90188974	0.4319891	0.01226582117647059	-6.762941176470446E-5	4.901891133217995E-4	-9.53463624567472E-5
827.054	482.60474	1245.0	-0.69733256	0.4120644	0.012032775294117648	-0.0011720411764705892	-1.3708581314878934E-5	-6.496539792387557E-5
808.2995	489.56683	1261.0	-0.83629817	0.40480655	-0.008685350624999998	-4.5361562500000063E-4	-0.001294882869944853	4.4901596966911785E-5
793.68335	494.51904	1277.0	-1.0505174	0.37923643	-0.013388701874999999	-0.0015981324999999984	-2.939594531250001E-4	-7.153230468749986E-5
783.1194	499.4403	1294.0	-0.98118335	0.3129895	0.00407847352941176	-0.00389687823529412	0.0010274809061418682	-1.3522033737024244E-4
773.5577	503.37695	1311.0	-0.69067967	0.23796996	0.017088451764705886	-0.004412914117647057	7.652928373702427E-4	-3.0355051903113917E-5
760.79443	508.3014	1327.0	-0.4869921	0.22047503	0.012730473124999999	-0.0010934331250000012	-2.7237366498161796E-4	2.0746756204044096E-4
743.8433	511.71887	1344.0	-0.6487107	0.19348547	-0.00951285882352941	-0.001587621176470588	-0.0013084312910899652	-2.9069885380622745E-5
728.0	514.5	1361.0	-0.987055	0.19247705	-0.019902605882352944	-5.931882352941071E-5	-6.11161591695502E-4	8.990013840830454E-5
717.526	518.9896	1377.0	-1.0154842	0.19096927	-0.0017768249999999958	-9.423625000000088E-5	0.0011328613051470593	-2.1823391544118856E-6
708.2375	522.705	1394.0	-0.73709977	0.20443231	0.016375554705882346	7.919435294117652E-4	0.0010677870415224907	5.212822231833918E-5
696.60034	528.02844	1410.0	-0.5019092	0.2560548	0.014699410625	0.0032264056250000013	-1.0475900505514668E-4	1.5215388097426476E-4
679.84717	532.7176	1427.0	-0.64525473	0.313077	-0.008432089999999996	0.0033542470588235275	-0.0013606765073529408	7.520084342560365E-6
663.39886	538.6004	1444.0	-0.973473	0.3625743	-0.019306957058823532	0.0029116058823529423	-6.396980622837374E-4	-2.6037716262975602E-5
652.1594	545.50433	1460.0	-1.0382897	0.41432646	-0.004051043749999997	0.0032345099999999995	9.53494581801471E-4	2.0181507352941074E-5
642.9814	551.01117	1476.0	-0.7676469	0.41449365	0.016915174999999998	1.0449374999998984E-5	0.0013103886718749997	-2.0150378906250003E-4
628.7669	557.0999	1493.0	-0.6080273	0.38758513	0.009389388235294116	-0.0015828541176470584	-4.4269333910034597E-4	-9.37237348615916E-5
612.2346	561.9218	1510.0	-0.6836825	0.3339355	-0.004450305882352936	-0.003155860588235294	-8.140996539792384E-4	-9.252979238754328E-5
593.89197	566.80176	1526.0	-1.0314571	0.2830365	-0.021735912499999996	-0.0031811874999999983	-0.0010803504136029413	-1.582931985294006E-6
581.6658	570.7781	1543.0	-1.1422583	0.24339096	-0.006517717647058826	-0.002332090588235296	8.951879325259512E-4	4.994687716262953E-5
571.0989	574.6337	1560.0	-0.8740108	0.21130812	0.01577926470588235	-0.0018872258823529413	0.0013115871972318339	2.6168512110726757E-5
556.0894	577.5357	1576.0	-0.67054844	0.16532594	0.012716397499999997	-0.002873886249999999	-1.9142920036764707E-4	-6.16662729779411E-5
538.3763	581.4719	1593.0	-0.76598537	0.16803092	-0.005613937058823528	1.5911647058823505E-4	-0.0010782549740484427	1.7841192474048434E-4
523.9085	584.68195	1609.0	-0.96589917	0.18565693	-0.012494612500000002	0.0011016256249999998	-4.300422150735296E-4	5.89068221507353E-5
513.99915	588.2003	1626.0	-0.9482168	0.19702058	0.0010401394117647094	6.684500000000001E-4	7.961618771626301E-4	-2.5480919117647043E-5
504.5	593.5	1643.0	-0.66805696	0.2502252	0.01647999058823529	0.0031296835294117634	9.08226539792387E-4	1.4477844290657432E-4
486.5	603.0	1659.0	-0.6136587	0.4346494	0.003399891250000002	0.011526512500000002	-8.175062086397055E-4	5.248018106617649E-4
465.32034	611.8719	1676.0	-0.9712614	0.5979274	-0.021035452941176473	0.009604588235294116	-0.0014373731877162631	-1.1305436851211093E-4
452.29605	619.5451	1692.0	-1.1800863	0.645259	-0.013051556249999992	0.002958225000000002	4.989935431985301E-4	-4.1539770220588217E-4
442.5256	625.88464	1710.0	-0.98848814	0.53592694	0.010644342222222221	-0.006074003333333337	0.001316438804012345	-5.017904629629633E-4
430.47018	634.0199	1726.0	-0.653501	0.4288256	0.020936696249999998	-0.006693833749999999	6.43272126736111E-4	-3.8739401041666384E-5
415.61395	638.3465	1742.0	-0.56612	0.3335465	0.005461312500000003	-0.005954943749999997	-9.672114843749997E-4	4.6180625000000154E-5
399.95526	643.26117	1759.0	-0.7889396	0.27184957	-0.013107035294117648	-0.0036292311764705904	-0.001092255752595156	1.3680662197231803E-4
388.89984	647.04004	1775.0	-0.9059264	0.20323268	-0.007311675000000004	-0.004288555624999999	3.622100183823528E-4	-4.120777803308804E-5
380.98648	651.00903	1792.0	-0.70107025	0.16749866	0.012050361764705883	-0.0021020011764705886	0.0011389433391003464	1.2862084991349472E-4
374.24432	654.8371	1809.0	-0.40031046	0.1643334	0.017691752352941178	-1.8619176470588254E-4	3.3184650519031147E-4	1.1269467128027684E-4
366.5769	659.5673	1825.0	-0.21439116	0.22689119	0.011619956249999999	0.003909861875	-3.794872564338237E-4	2.5600335248161766E-4
356.02972	665.5587	1842.0	-0.3174135	0.30419144	-0.006060137647058824	0.004547073529411764	-0.0010400055233564015	3.748303849480964E-5
343.3371	671.3315	1858.0	-0.63648254	0.379055	-0.019941815	0.0046789725	-8.676048345588236E-4	8.243685661764733E-6
331.4784	676.113	1875.0	-0.83556736	0.37894547	-0.01171087176470588	-6.442941176468754E-6	4.8417313148788955E-4	-2.756126730103805E-4
321.2789	681.36053	1892.0	-0.8422607	0.35236222	-3.937258823529407E-4	-0.0015637205882352942	6.657144636678199E-4	-9.160456747404856E-5
313.54437	686.84174	1908.0	-0.64492697	0.30869046	0.012333358124999999	-0.0027294850000000002	7.954427504595587E-4	-7.286027573529413E-5
305.2438	691.1025	1925.0	-0.4307834	0.28218594	0.012596680588235295	-0.0015590894117647044	1.5489556660899735E-5	6.884679930795858E-5
296.4314	695.02747	1941.0	-0.38611484	0.25271717	0.002791784999999998	-0.001841798125000002	-6.12805974264706E-4	-1.7669294577206103E-5
285.40399	700.29803	1958.0	-0.5028368	0.24963717	-0.006865997647058821	-1.8117647058823525E-4	-5.681048615916953E-4	9.768362673010394E-5
275.0677	702.6441	1975.0	-0.6381013	0.19772668	-0.007956735294117648	-0.003053558235294118	-6.416103806228395E-5	-1.689636332179931E-4
263.28972999999996	706.57007	1991.0	-0.74020904	0.18958375	-0.00638173375	-5.089331249999995E-4	9.8437596507353E-5	1.590390693933824E-4
251.82321	709.4707	2008.0	-0.76787734	0.18119103	-0.001627547058823528	-4.936894117647054E-4	2.7965804065743956E-4	8.966890138408317E-7
243.09105	711.22723	2024.0	-0.67191106	0.13126366	0.0059978924999999975	-0.003120460625	4.765899724264703E-4	-1.641732008272059E-4
237.70712	714.0976	2041.0	-0.44307953	0.123360686	0.013460678235294118	-4.648808235294122E-4	4.389873961937718E-4	1.562105765570934E-4
227.58006	718.13995	2058.0	-0.3763225	0.17267913	0.003926884117647058	0.00290108494117647	-5.608114186851212E-4	1.9799798615916954E-4
216.8684	721.0439	2074.0	-0.47324625	0.19282709	-0.0060577343749999985	0.0012592475000000013	-6.24038655790441E-4	-1.026148400735293E-4
208.12744	724.9363	2091.0	-0.6004372	0.23458931	-0.007481820588235296	0.0024566011764705874	-8.376977724913513E-5	7.043256920415212E-5
199.45374	729.77313	2108.0	-0.64579844	0.28110188	-0.0026683082352941157	0.0027360335294117667	2.831477854671283E-4	1.643719723183408E-5
191.7362	733.6319	2124.0	-0.53540736	0.28325945	0.006899442499999998	1.3484812499999985E-4	5.979844209558821E-4	-1.6257408777573543E-4
186.40158	737.59845	2140.0	-0.35677743	0.2696124	0.011164370625	-8.529406250000031E-4	2.6655800781250007E-4	-6.173679687500018E-5
181.46475	741.5353	2157.0	-0.25413126	0.24753736	0.006038009999999999	-0.0012985317647058801	-3.0155062500000003E-4	-2.6211243512110413E-5
177.5642	745.4358	2174.0	-0.18445961	0.2240405	0.0040983323529411786	-0.0013821682352941182	-1.1409868512110708E-4	-4.919792387543416E-6
173.69751	749.3025	2190.0	-0.13753095	0.22204699	0.002933041249999999	-1.2459437500000024E-4	-7.283069393382373E-5	7.859836626838237E-5
169.80255	754.19745	2207.0	-0.15565133	0.2597301	-0.0010659047058823525	0.002216653529411766	-2.35232115051903E-4	1.3772046496539803E-4
166.0	758.0	2223.0	-0.19959123	0.2678762	-0.0027462437500000002	5.091312499999993E-4	-1.0502119025735299E-4	-1.0672014246323542E-4
159.5	763.0	2240.0	-0.28344426	0.28907222	-0.004932531176470588	0.0012468247058823518	-1.2860514273356396E-4	4.339373269896191E-5
153.69271	767.8715	2257.0	-0.3679025	0.30198443	-0.0049681317647058834	7.595417647058844E-4	-2.0941522491350447E-6	-2.866370242214514E-5
149.27733	771.72266	2274.0	-0.37363312	0.2698749	-3.3709529411764494E-4	-0.0018887958823529444	2.7241391003460225E-4	-1.5578456747404877E-4
144.4325	774.28375	2290.0	-0.33381593	0.20323697	0.002488574375	-0.004164870624999999	1.7660435431985283E-4	-1.422546714154409E-4
140.56383499999998	777.21814	2307.0	-0.24993342	0.15052208	0.004934265294117647	-0.00310087588235294	1.4386417171280275E-4	6.258792603806229E-5
138.850266	780.29944	2323.0	-0.13604431	0.119251624	0.007118069374999999	-0.0019544035	1.36487755055147E-4	7.165452389705875E-5
136.0	781.5	2340.0	-0.12171482	0.113098145	8.429111764705883E-4	-3.619693529411767E-4	-3.6912695285467125E-4	9.367259688581315E-5
134.98633	783.0137	2356.0	-0.048630964	0.07048753	0.004567741	-0.0026631634374999994	2.3280186397058825E-4	-1.4382463028492643E-4
135.0	784.99536	2373.0	0.010324604	0.063388295	0.003467974588235294	-4.1760205882352997E-4	-6.469214186851212E-5	1.3209184580449822E-4
134.0	785.90234	2390.0	0.018727556	0.04430325	4.94291294117647E-4	-0.0011226497058823527	-1.7492254671280279E-4	-4.1473391003460154E-5
134.0	786.8965	2406.0	0.024267206	0.044663016	3.46228125E-4	2.2485374999999842E-5	-9.253948069852938E-6	7.157094255514703E-5
135.0	787.8026	2423.0	0.05170334	0.049226105	0.0016138902352941177	2.6841699999999996E-4	7.456835942906574E-5	1.4466566176470595E-5
135.0	789.7368	2439.0	0.054363947	0.062301915	1.6628793750000015E-4	8.17238125E-4	-9.047514361213235E-5	3.43013203125E-5
136.5	791.5	2456.0	0.06982614	0.10223686	9.095407647058819E-4	0.002349114411764706	4.372075454152245E-5	9.011036980968858E-5
137.656136	793.6561	2472.0	0.093540706	0.14348759	0.0014821603750000004	0.002578170625	3.578872564338241E-5	1.4316013327205879E-5
139.5	795.5	2489.0	0.109427325	0.14844187	9.345070000000002E-4	2.9142823529411795E-4	-3.221490441176472E-5	-1.3451425821799307E-4
141.51612	799.0322	2506.0	0.13687488	0.1724013	0.0016145620588235293	0.001409378235294118	4.000323875432524E-5	6.576176470588235E-5
144.93578	802.9358	2522.0	0.1829454	0.216213	0.0028794075000000002	0.002738231249999999	7.905284007352943E-5	8.305331341911756E-5
147.450226	806.9004	2539.0	0.20264328	0.26539767	0.0011586988235294119	0.0028932158823529405	-1.0121815743944637E-4	9.116743079584803E-6
152.652336	810.9785	2556.0	0.27784252	0.2737987	0.004423484705882351	4.941782352941195E-4	1.920462283737023E-4	-1.4111986159169536E-4
156.56867	814.5687	2572.0	0.29777387	0.26834154	0.001245709375000001	-3.4107250000000103E-4	-1.9861095818014688E-4	-5.2203170955882535E-5
161.61747	818.4116	2589.0	0.30745617	0.24889538	5.695470588235281E-4	-0.0011438917647058817	-3.9774253892733696E-5	-4.7224662629757685E-5
165.43518	823.4352	2605.0	0.28864962	0.2709284	-0.0011754093749999986	0.0013770637500000009	-1.0905977711397042E-4	1.5755971966911766E-4
169.1983	827.19836	2622.0	0.2566707	0.26764655	-0.001881112941176472	-1.930500000000018E-4	-4.151197448096902E-5	-9.235963235294135E-5
175.18893	832.126	2638.0	0.28247455	0.27893382	0.001612740625000001	7.05454375000001E-4	2.1836584788602955E-4	5.6156523437500174E-5
180.93027	836.9303	2656.0	0.33766055	0.28927597	0.0030658888888888897	5.745638888888885E-4	8.073045910493825E-5	-7.271693672839581E-6
189.85876	840.9435	2671.0	0.44837794	0.27632776	0.007381159333333331	-8.63214000000001E-4	2.8768469629629614E-4	-9.58518592592593E-5
198.46948	844.78784	2688.0	0.5791532	0.2519417	0.00769266235294118	-0.0014344741176470581	1.8323707035755803E-5	-3.360353633217983E-5
206.29102	848.6455	2705.0	0.6073937	0.22544152	0.0016612058823529414	-0.001558834117647058	-3.547915570934258E-4	-7.315294117647047E-6
215.97516	852.5901	2721.0	0.5982505	0.21035382	-5.714500000000011E-4	-9.429812500000006E-4	-1.395409926470589E-4	3.8490804227941084E-5
223.9955	855.7489	2738.0	0.56358904	0.20608664	-0.0020389094117647076	-2.5101058823529465E-4	-8.632114186851215E-5	4.070415657439447E-5
230.75478	859.37744	2755.0	0.46916637	0.1999844	-0.005554274705882352	-3.589552941176459E-4	-2.0678619377162617E-4	-6.349688581314781E-6
237.49588	863.87195	2772.0	0.405905	0.21498981	-0.0037212570588235285	8.82671176470588E-4	1.0782456747404845E-4	7.303685121107259E-5
244.31549	868.7366	2788.0	0.35896167	0.26468775	-0.0029339581250000003	0.0031061212499999998	4.920618336397051E-5	1.3896562959558824E-4
252.0	874.5	2805.0	0.37234244	0.33893096	7.871041176470581E-4	0.0043672476470588235	2.1888601427335637E-4	7.418390570934257E-5
259.67241	880.2543	2821.0	0.4482231	0.39118746	0.004742541249999999	0.003266031249999999	2.472148207720588E-4	-6.882602481617653E-5
267.54832	886.16125	2838.0	0.4902829	0.39448592	0.002474105882352943	1.940270588235296E-4	-1.3343737456747388E-4	-1.807061288927335E-4
275.07451000000003	891.8059	2855.0	0.49083185	0.377725	3.2291176470587796E-5	-9.85936470588236E-4	-1.436361591695503E-4	-6.940961937716269E-5
284.28334	898.0266	2871.0	0.5120642	0.363616	0.0013270218749999972	-8.818124999999989E-4	8.092066865808809E-5	6.507748161764824E-6
291.71747	904.5381	2888.0	0.50607383	0.38676965	-3.523747058823543E-4	0.0013619794117647073	-9.878803416955009E-5	1.3198775951557096E-4
298.67062	910.5029	2904.0	0.4627509	0.3914667	-0.0027076831249999954	2.935656249999988E-4	-1.4720677619485257E-4	-6.677586167279428E-5
305.22467	915.1498	2920.0	0.41257846	0.34844437	-0.0031357775000000025	-0.002688895625	-2.6755898437500446E-5	-1.8640382812499991E-4
314.10706	921.0642	2937.0	0.42805022	0.31653687	9.101035294117647E-4	-0.001876911764705881	2.3799300173010397E-4	4.776375648788934E-5
325.6575	925.82874	2954.0	0.5504823	0.27157626	0.007201887058823529	-0.002644741764705883	3.7010491349480964E-4	-4.516647058823542E-5
337.10837	931.6179	2970.0	0.72655183	0.29868963	0.011004345625000002	0.0016945856249999981	2.3765366038602955E-4	2.7120796185661755E-4
348.9033	938.2688	2987.0	0.8254275	0.3537018	0.005816215882352939	0.0032360100000000014	-3.051841025086507E-4	9.067202205882372E-5
360.48874	945.99243	3004.0	0.81831664	0.44283208	-4.182858823529377E-4	0.0052429576470588235	-3.667353979238751E-4	1.180557439446366E-4
370.74646	953.9972	3020.0	0.7100305	0.50978076	-0.006767883750000002	0.004184292500000002	-3.968498667279415E-4	-6.616657169117632E-5
381.7959	962.7405	3037.0	0.6298305	0.56806755	-0.004717647058823532	0.0034286347058823485	1.2060215830449822E-4	-4.445045847750905E-5
395.04108	969.5205	3053.0	0.67027426	0.5294637	0.002527735000000003	-0.0024127406249999997	4.5283637867647096E-4	-3.650859581801468E-4
410.0	978.5	3070.0	0.8309253	0.50857013	0.009450061176470586	-0.0012290335294117664	4.0719565743944604E-4	6.962982915224901E-5
425.59848	984.0563	3087.0	0.98992705	0.42466977	0.009353044117647062	-0.004935315294117644	-5.7068858131484565E-6	-2.180165743944634E-4
437.68335	988.8944	3103.0	0.9707676	0.3341427	-0.0011974656250000049	-0.005657941874999999	-6.594068589154417E-4	-4.516416130514718E-5
452.2954	994.23584	3120.0	0.8602782	0.25635836	-0.006499376470588233	-0.0045755494117647065	-3.118771085640134E-4	6.36701448961937E-5
471.5512	999.0653	3136.0	0.9348903	0.22555855	0.0046632562499999974	-0.0019249881250000007	6.976645450367644E-4	1.656600804227941E-4
490.19284	1004.73096	3153.0	1.1301415	0.26016688	0.01148536470588235	0.0020357841176470584	4.013004974048443E-4	2.3298660250865052E-4
508.8712	1011.83167	3170.0	1.292323	0.37465093	0.00954008823529413	0.006734355882352942	-1.1442802768166002E-4	2.7638657439446373E-4
530.69537	1022.7706	3187.0	1.3510507	0.5616058	0.0034545705882352905	0.01099734529411765	-3.579716262975788E-4	2.507640830449829E-4
555.34503	1034.7242	3203.0	1.4169364	0.73111975	0.004117856249999996	0.010594621874999995	4.1455353860294096E-5	-2.517021369485351E-5
573.5851	1046.39	3220.0	1.3635657	0.8422225	-0.0031394529411764636	0.006535455882352943	-4.269005406574388E-4	-2.387744701557089E-4
593.2039	1052.7828	3236.0	1.2963833	0.744121	-0.004198900000000005	-0.006131343749999997	-6.621544117647136E-5	-7.916749770220588E-4
616.23346	1060.7909	3253.0	1.237602	0.5140201	-0.0034577235294117603	-0.013535347058823533	4.359861591695559E-5	-4.3552960640138444E-4
633.07605	1065.736	3270.0	1.1438003	0.2926232	-0.0055177470588235284	-0.013023347058823527	-1.2117785467128048E-4	3.0117647058823853E-5
647.85864	1072.3478	3286.0	0.99424624	0.20275968	-0.00934712875000001	-0.005616470000000002	-2.3933635569853008E-4	4.629298161764703E-4
662.21814	1078.3318	3303.0	0.8221451	0.26986942	-0.010123596470588234	0.003947631764705884	-4.567457179930729E-5	5.625942214532874E-4
676.956	1085.2335	3319.0	0.67618495	0.36276725	-0.009122509374999997	0.0058061143749999974	6.256794347426478E-5	1.161551631433821E-4
692.58655	1093.4916	3336.0	0.7314557	0.42479396	0.0032512205882352964	0.0036486300000000025	7.278664684256055E-4	-1.26910845588235E-4
704.3313	1101.2208	3352.0	0.8330235	0.52080554	0.006347987499999999	0.006000723749999999	1.9354793198529392E-4	1.4700585937499978E-4
717.5	1109.0	3369.0	0.79310864	0.5258371	-0.0023479329411764706	2.95974117647055E-4	-5.1152473183391E-4	-3.355735077854673E-4
731.3478	1115.2554	3385.0	0.7481507	0.4835007	-0.0028098712500000053	-0.0026460249999999963	-2.887114430147092E-5	-1.838749448529407E-4
746.3167	1122.2438	3402.0	0.7953508	0.40903923	0.0027764764705882398	-0.004380086470588237	3.286086894463674E-4	-1.0200361591695533E-4
760.2838	1127.9788	3419.0	0.87538314	0.33139133	0.004707784705882349	-0.004567523529411764	1.136063667820064E-4	-1.102570934256042E-5
770.4332	1130.5732	3436.0	0.8190329	0.22186868	-0.0033147199999999997	-0.00644250882352941	-4.719120415224911E-4	-1.1029325259515564E-4
777.74896	1134.3745	3452.0	0.5564243	0.15214248	-0.016413037499999998	-0.004357887500000001	-8.186448437499999E-4	1.3028883272058806E-4
786.7175	1137.3588	3468.0	0.36030436	0.11591096	-0.01225749625	-0.00226447	2.597213281249999E-4	1.3083859375000005E-4
794.35175	1142.1759	3486.0	0.32304755	0.17574695	-0.0020698227777777765	0.0033242216666666677	5.659818595679012E-4	3.1048287037037045E-4
803.356	1147.2136	3501.0	0.40658066	0.27185062	0.005568873999999998	0.006406911333333332	5.092464518518517E-4	2.0551264444444427E-4
812.83417	1152.9005	3518.0	0.5247935	0.35459656	0.006953696470588237	0.0048674082352941185	8.146014532871996E-5	-9.055900576701254E-5
822.7185	1159.831	3535.0	0.60181713	0.42408568	0.004530801764705883	0.004087595294117648	-1.4252321799307967E-4	-4.587134948096885E-5
831.52954	1166.5295	3551.0	0.61579305	0.45321018	8.73494999999995E-4	0.0018202812499999999	-2.28581672794118E-4	-1.41707127757353E-4
839.14374	1174.1437	3568.0	0.54690707	0.4802705	-0.0040521164705882295	0.001591783529411763	-2.8974185121107205E-4	-1.3441042387543347E-5
846.03656	1181.2775	3584.0	0.4221854	0.4871581	-0.007795104375000004	4.304749999999996E-4	-2.339367440257359E-4	-7.258178308823521E-5
853.8392	1188.1294	3601.0	0.37835658	0.45991418	-0.0025781658823529406	-0.0016025835294117634	3.0687873486159195E-4	-1.1959167820069195E-4
863.3299	1194.664	3618.0	0.43546554	0.41187584	0.0033593505882352935	-0.002825784705882354	3.492656747404843E-4	-7.195301038062296E-5
872.91833	1200.751	3635.0	0.55770534	0.3741813	0.007190576470588239	-0.002217325882352941	2.253662283737027E-4	3.579169550173016E-5
881.9831	1205.4873	3651.0	0.62810373	0.30931368	0.004399899374999995	-0.004054226250000001	-1.7441731847426525E-4	-1.1480627297794123E-4
891.5	1211.5	3667.0	0.61968684	0.29524022	-5.260556250000006E-4	-8.795912499999989E-4	-3.0787218749999973E-4	1.9841468750000013E-4
898.6031	1217.2023	3684.0	0.5237179	0.30457667	-0.0056452317647058825	5.492029411764704E-4	-3.01128008217993E-4	8.40467171280276E-5
906.37897	1225.379	3701.0	0.44337675	0.39402527	-0.004725949999999999	0.005261682352941176	5.407539792387552E-5	2.772046712802768E-4
912.8381	1234.3969	3717.0	0.3935431	0.5217027	-0.0031146031250000004	0.007979839374999999	1.0070917968749989E-4	1.6988481387867645E-4
918.7321	1241.9761	3734.0	0.33704865	0.57069415	-0.003323202941176469	0.0028818500000000026	-1.2270577422145218E-5	-2.9988172794117625E-4
924.53235	1248.5323	3750.0	0.3015736	0.51215893	-0.0022171906250000005	-0.00365845125	6.912576976102929E-5	-4.0876882812500016E-4
929.27435	1255.2744	3767.0	0.2723769	0.4264738	-0.0017174529411764718	-0.0050403017647058825	2.9396334342560512E-5	-8.128532439446368E-5
932.18994	1259.19	3784.0	0.19670066	0.2800339	-0.004451543529411763	-0.008614111764705883	-1.6082885813148773E-4	-2.1022411764705883E-4
936.00653	1263.0065	3800.0	0.17273682	0.18217549	-0.0014977399999999991	-0.006116150625	1.8461272058823525E-4	1.5612257123161764E-4
938.9682	1266.9364	3817.0	0.14758998	0.14660415	-0.0014792258823529414	-0.002092431764705883	1.0890657439445737E-6	2.366893447231834E-4
941.8893	1268.8893	3833.0	0.14498031	0.11165021	-1.6310437500000052E-4	-0.0021846212499999993	8.22575942095588E-5	-5.7618428308822765E-6
943.0	1271.8169	3850.0	0.113080084	0.1091086	-0.0018764838823529413	-1.4950647058823528E-4	-1.0078702984429064E-4	1.1971263408304495E-4
944.78766	1273.7877	3867.0	0.05895829	0.10586155	-0.003183634941176471	-1.9100294117647067E-4	-7.689123875432526E-5	-2.4409688581314937E-6
945.0	1276.4937	3883.0	0.00630939	0.098725006	-0.00329055625	-4.4603399999999967E-4	-6.682581801470568E-6	-1.5939441176470564E-5
945.0	1278.6877	3900.0	-0.029573549	0.12221605	-0.002110761117647059	0.001381826117647059	6.939971366782006E-5	1.0752118339100345E-4
945.0	1280.602	3916.0	-0.04756674	0.13237372	-0.0011245744375000001	6.348543749999996E-4	6.163666750919117E-5	-4.6685733915441215E-5
943.4464	1282.5536	3933.0	-0.07267428	0.11274813	-0.0014769141176470583	-0.0011544464705882352	-2.0725863538062243E-5	-1.0525299091695499E-4
943.0	1284.4622	3950.0	-0.10063698	0.10728711	-0.0016448647058823534	-3.212364705882351E-4	-9.879446366782068E-6	4.901235294117647E-5
940.56836	1286.4316	3966.0	-0.11959523	0.09973305	-0.0011848906249999997	-4.721287500000001E-4	2.8748380055147106E-5	-9.43076746323531E-6
937.65326	1289.6935	3983.0	-0.1789227	0.14410256	-0.0034898511764705877	0.0026099711764705873	-1.3558591479238754E-4	1.8129999567474044E-4
934.4137	1291.2931	4000.0	-0.21322724	0.1535962	-0.00201791411764706	5.584494117647057E-4	8.658453287197221E-5	-1.2067775086505187E-4
931.7489	1294.2511	4016.0	-0.2229139	0.17204802	-6.054162499999991E-4	0.0011532387500000005	8.828111672794131E-5	3.7174333639705924E-5
928.8157	1298.3687	4033.0	-0.21746492	0.21136312	3.205282352941172E-4	0.00231265294117647	5.446732266435978E-5	6.820083477508645E-5
924.76447	1301.2355	4049.0	-0.20743494	0.21442728	6.268737499999996E-4	1.9151000000000064E-4	1.9146594669117652E-5	-1.3257143382352935E-4
921.85815	1305.1418	4066.0	-0.20183505	0.23237732	3.294052941176485E-4	0.001055884705882353	-1.7498144463667714E-5	5.084557093425602E-5
917.99316	1308.0034	4082.0	-0.21698862	0.22775032	-9.470981250000003E-4	-2.891874999999995E-4	-7.978146369485305E-5	-8.406701286764703E-5
914.1461	1311.8539	4099.0	-0.24284361	0.21100093	-0.001520881764705882	-9.852582352941179E-4	-3.375197880622833E-5	-4.094533737024226E-5
910.18805	1314.812	4116.0	-0.24888647	0.19221488	-3.554623529411771E-4	-0.0011050617647058822	6.855408304498264E-5	-7.047266435986138E-6
904.4432	1317.8523	4132.0	-0.29208964	0.18778987	-0.002700198124999999	-2.7656312500000044E-4	-1.4654598575367637E-4	5.178116498161761E-5
897.67664	1320.7744	4149.0	-0.38669375	0.17626646	-0.005564947647058825	-6.778476470588226E-4	-1.6851467776816622E-4	-2.360497188581307E-5
890.74133	1323.7529	4165.0	-0.46320197	0.17403346	-0.004781763750000001	-1.395625000000008E-4	4.894899356617648E-5	3.3642821691176364E-5
883.2845	1326.6788	4182.0	-0.50278336	0.16308567	-0.0023283170588235293	-6.439876470588243E-4	1.44320393598616E-4	-2.9672067474048443E-5
874.8825	1329.6235	4199.0	-0.5238391	0.17266358	-0.00123857294117647	5.634064705882366E-4	6.410259515570937E-5	7.102318339100358E-5
866.86456	1333.0677	4215.0	-0.5302268	0.18307887	-3.9923124999999976E-4	6.509556249999996E-4	5.2458855698529386E-5	5.471822150735189E-6
859.0	1335.5	4232.0	-0.5259934	0.18460095	2.4902352941176136E-4	8.953411764705936E-5	3.813263408304477E-5	-3.302479455017296E-5
854.6454	1338.4515	4249.0	-0.40898585	0.17763247	0.006882797058823533	-4.099105882352957E-4	3.9022197231833956E-4	-2.937910034602089E-5
850.33344	1340.3333	4265.0	-0.26335552	0.13763237	0.009101895624999998	-0.002500006249999999	1.3869366038602907E-4	-1.3063097886029394E-4
843.94617	1343.7025	4282.0	-0.22112015	0.13012825	0.002484433529411766	-4.4141882352941194E-4	-3.892624762110725E-4	1.2109337802768159E-4
836.9392	1346.5304	4298.0	-0.30146605	0.14896409	-0.00502161875	0.0011772399999999995	-4.6912826746323534E-4	1.0116617647058822E-4
826.89813	1352.6611	4315.0	-0.50086796	0.2757145	-0.01172952411764706	0.007455906470588234	-3.945826686851212E-4	3.693333217993079E-4
815.2049	1357.3976	4331.0	-0.7260558	0.36694026	-0.014074240000000002	0.005701610000000003	-1.4654474264705884E-4	-1.0964352941176446E-4
805.56104	1363.2634	4348.0	-0.76593477	0.4026916	-0.00234582176470588	0.002103019999999998	6.899069550173012E-4	-2.1168176470588262E-4
795.9934	1369.0039	4365.0	-0.7010164	0.39941368	0.0038187276470588237	-1.9281882352941115E-4	3.626205536332179E-4	-1.3504934256055348E-4
787.31903	1376.681	4381.0	-0.60151887	0.42931488	0.006218595624999997	0.001868825000000001	1.499917486213233E-4	1.2885273897058827E-4
778.3978	1383.6022	4398.0	-0.500184	0.4540763	0.0059608747058823575	0.0014565541176470576	-1.5160054065743477E-5	-2.4251228373702557E-5
767.0863	1390.4569	4414.0	-0.534212	0.47659597	-0.0021267500000000036	0.0014074793749999995	-5.054765441176476E-4	-3.06717141544113E-6
753.4196	1397.3916	4431.0	-0.7076499	0.4532924	-0.010202229411764708	-0.0013707982352941174	-4.750282006920414E-4	-1.6342809472318334E-4
738.97485	1402.5063	4447.0	-0.88482046	0.38149193	-0.011073159999999999	-0.004487529375	-5.443316176470569E-5	-1.9479569623161768E-4
726.41943	1407.4323	4464.0	-0.9664411	0.29370895	-0.00480121411764706	-0.005163704705882351	3.689379930795846E-4	-3.977501946366767E-5
718.38837	1410.3058	4481.0	-0.7837414	0.19615017	0.010747041176470589	-0.005738751764705883	9.146032525951558E-4	-3.3826297577854845E-5
712.6519	1414.1741	4497.0	-0.4392254	0.1389122	0.021532250000000003	-0.003577373125	6.740755514705884E-4	1.350861649816177E-4
706.5	1418.0	4514.0	-0.2035555	0.14775218	0.013862935294117647	5.199988235294116E-4	-4.5113615916955035E-4	2.4102187932525953E-4
696.56476	1423.4612	4530.0	-0.24570568	0.2314483	-0.0026343862500000006	0.005231007499999999	-0.001031082596507353	2.944380422794117E-4
683.0785	1429.2521	4547.0	-0.56454617	0.33263484	-0.018755322941176465	0.005952149411764705	-9.482903935986156E-4	4.2420112456747416E-5
669.58203	1434.0363	4564.0	-0.87737393	0.37137046	-0.01840163294117647	0.0022785658823529426	2.0805294117646665E-5	-2.1609314878892722E-4
659.59	1438.846	4581.0	-0.9141332	0.33882815	-0.0021623100000000006	-0.0019142535294117658	9.552542906574394E-4	-2.4663643598615934E-4
652.072	1442.464	4597.0	-0.6869183	0.27470964	0.01420093125	-0.004007406875000001	0.001022702578125	-1.3082208409926472E-4
644.26276	1447.3687	4614.0	-0.42866638	0.24490711	0.015191289411764704	-0.001753089999999998	5.825636245674731E-5	1.3260687500000017E-4
633.44855	1451.1838	4630.0	-0.40235776	0.23548818	0.0016442887500000003	-5.886831250000012E-4	-8.46687541360294E-4	7.27754296874998E-5
621.7682	1455.0387	4646.0	-0.58001184	0.23278771	-0.011103379999999996	-1.687793749999989E-4	-7.967292968749998E-4	2.6243984375000145E-5
608.2822	1459.9193	4663.0	-0.79823923	0.24532267	-0.012836905294117648	7.373505882352932E-4	-1.0197207612456776E-4	5.3301762543252476E-5
595.54706	1463.8438	4680.0	-0.9038487	0.24940212	-0.006212321764705882	2.3996764705882425E-4	3.8968138408304506E-4	-2.9257820069204053E-5
585.61005	1467.756	4696.0	-0.8166557	0.24010296	0.005449562499999998	-5.811975E-4	7.288677665441175E-4	-5.132282169117652E-5
575.4563	1471.5145	4713.0	-0.6437529	0.23024303	0.010170752941176472	-5.799958823529422E-4	2.777170847750867E-4	7.068339100340546E-8
561.2271	1475.4432	4729.0	-0.63977736	0.22161129	2.4847125E-4	-5.394837499999999E-4	-6.201426056985295E-4	2.532008272058889E-6
541.65512	1479.469	4746.0	-0.88160044	0.22023854	-0.014224887058823535	-8.074999999999871E-5	-8.513740181660903E-4	2.698433823529419E-5
524.27765	1483.3492	4763.0	-1.1976905	0.23770112	-0.018593532941176466	0.0010272105882352927	-2.569791695501724E-4	6.517415224913479E-5
512.3738000000001	1487.2087	4779.0	-1.1772763	0.23738353	0.001275887500000003	-1.984937499999867E-5	0.0012418387775735293	-6.544124770220571E-5
499.1646	1491.6118	4796.0	-0.90136194	0.24311675	0.01623025647058823	3.3724823529411666E-4	8.79668762975778E-4	2.1005741782006784E-5
478.56735	1497.4817	4812.0	-0.84360105	0.29732892	0.003610055625000004	0.0033882606250000002	-7.887625528492641E-4	1.9068827435661772E-4
457.22345	1504.3027	4829.0	-1.0951519	0.39437234	-0.014797108823529418	0.005708436470588235	-0.0010827743793252601	1.3648093209342558E-4
440.53918	1510.1536	4846.0	-1.3099567	0.43650195	-0.012635576470588236	0.002478212352941179	1.271489619377166E-4	-1.9001318339100328E-4
413.64362	1516.8713	4862.0	-1.5109041	0.44719312	-0.0125592125	6.681981249999983E-4	4.772748161764747E-6	-1.1312588924632379E-4
390.19858	1524.9338	4879.0	-1.5627475	0.45860544	-0.003049611764705875	6.713129411764692E-4	5.593882785467132E-4	1.8322448096887895E-7
373.3455	1531.7354	4895.0	-1.3745635	0.44980466	0.011761499999999994	-5.50048749999997E-4	9.256944852941169E-4	-7.633510569852913E-5
350.75595	1537.311	4912.0	-1.3022344	0.41572696	0.004254652941176479	-0.0020045705882352966	-4.415792387543244E-4	-8.556010813148821E-5
327.0587	1543.9805	4929.0	-1.2869515	0.38039282	8.989941176470516E-4	-0.0020784788235294095	-1.9739169550173102E-4	-4.3475432525948755E-6
311.35754	1548.8212	4945.0	-1.1697143	0.3190565	0.007327324999999996	-0.00383352	4.01770680147059E-4	-1.096900735294119E-4
294.89215	1554.7026	4961.0	-1.0591106	0.29931203	0.006912731250000012	-0.0012340293750000009	-2.5912109374998972E-5	1.6246816406249994E-4
275.30554	1562.4778	4978.0	-0.9552641	0.36819625	0.006108617647058821	0.004052012941176471	-4.730080017301125E-5	3.109436656574395E-4
258.64589	1570.177	4995.0	-0.9069355	0.45915455	0.0028428588235294085	0.005350488235294117	-1.921034602076125E-4	7.63808996539792E-5
246.52364	1576.9843	5011.0	-0.8867335	0.4888476	0.0012626250000000033	0.001855815625	-9.876461397058782E-5	-2.1841703814338233E-4
234.83835	1583.7744	5028.0	-0.7620667	0.47505978	0.007333341176470587	-8.11048235294118E-4	3.571009515570931E-4	-1.568743447231834E-4
220.43924	1590.9546	5044.0	-0.61745423	0.43175462	0.009038279375	-0.0027065725000000006	1.0655863740808831E-4	-1.1847026654411767E-4
207.46529	1596.1782	5061.0	-0.6454711	0.36659598	-0.0016480511764705866	-0.0038328611764705876	-6.286076794982697E-4	-6.625227508650512E-5
197.75378	1600.123	5078.0	-0.69069815	0.27827525	-0.002660414705882356	-0.005195337058823531	-5.9550795847751135E-5	-8.014564013840841E-5
191.50888	1602.994	5095.0	-0.5324095	0.16637808	0.009311097058823532	-0.006582186470588233	7.04206574394464E-4	-8.157937716262954E-5
187.1462	1605.4269	5111.0	-0.24281593	0.079203844	0.018099598124999998	-0.005448389750000001	5.492813166360291E-4	7.086229503676448E-5
184.12895	1607.4355	5128.0	-0.018140934	0.04573675	0.013216176235294119	-0.001968652588235294	-2.8726011115916934E-4	2.046904212802769E-4
181.33798	1608.331	5145.0	0.0021424405	0.033455547	0.0011931396764705883	-7.224237058823528E-4	-7.072374446366783E-4	7.330758131487888E-5
179.74371	1610.2562	5161.0	-0.034216456	0.048857115	-0.00227243103125	9.625979999999998E-4	-2.1659816923253676E-4	1.0531385661764704E-4
177.87527	1611.0	5178.0	-0.052082654	0.05185742	-0.0010509528235294117	1.7648852941176482E-4	7.185165927768167E-5	-4.624173356401383E-5
175.82109	1613.179	5194.0	-0.080361746	0.0799757	-0.00176744325	0.0017573924999999997	-4.478065165441176E-5	9.880649816176468E-5
173.94826	1615.0518	5211.0	-0.091429114	0.10843376	-6.51021647058824E-4	0.0016740035294117652	6.567185899653977E-5	-4.905233564013798E-6
171.00502	1617.99	5227.0	-0.13327551	0.14033161	-0.0026153997500000005	0.0019936156249999995	-1.2277363143382353E-4	1.9975755974264644E-5
166.07913	1621.9473	5244.0	-0.21971412	0.21415342	-0.005084624117647059	0.0043424594117647064	-1.4524849221453286E-4	1.3816728157439452E-4
161.24775	1626.7522	5260.0	-0.3100062	0.29638317	-0.005643255	0.005139359374999998	-3.49144301470588E-5	4.98062477022057E-5
155.487	1632.5131	5277.0	-0.39021072	0.36782882	-0.00471791294117647	0.004202685294117649	5.4431885813148785E-5	-5.5098475346020514E-5
148.81444	1638.3892	5294.0	-0.43651968	0.41917756	-0.002724056470588236	0.003020514117647059	1.1728567474048439E-4	-6.953948096885823E-5
141.72297	1645.036	5310.0	-0.47280285	0.42890555	-0.0022676981249999985	6.079993750000012E-4	2.852239659926483E-5	-1.507821714154411E-4
134.85356000000002	1650.1465	5327.0	-0.47388017	0.4075634	-6.337176470588192E-5	-0.0012554205882352944	1.296662564878892E-4	-1.0961293901384092E-4
129.070625	1655.9293	5343.0	-0.43932632	0.3628228	0.002159615625	-0.002796287500000001	1.389367118566176E-4	-9.630418198529418E-5
124.22715	1661.7728	5360.0	-0.34201217	0.33811158	0.005724361764705882	-0.001453601176470587	2.0969094939446366E-4	7.898154844290673E-5
120.469635	1666.0608	5377.0	-0.24280673	0.30379143	0.005835614117647059	-0.0020188323529411792	6.544256055363365E-6	-3.3248892733564255E-5
118.53383	1671.3986	5393.0	-0.12719008	0.27757174	0.007226040624999999	-0.0016387306249999976	8.690165670955876E-5	2.375635799632385E-5
115.59242	1674.8152	5410.0	-0.07809302	0.24572286	0.002888062352941177	-0.001873463529411766	-2.551751924740484E-4	-1.3807817906574613E-5
113.628815	1677.3712	5427.0	-0.06000831	0.17227328	0.001063806470588235	-0.004320563529411764	-1.0730916955017305E-4	-1.439470588235293E-4
112.7029	1680.2971	5443.0	-0.03587471	0.13344559	0.0015083500000000003	-0.002426730625	2.7783970588235327E-5	1.1836455652573525E-4
110.750984	1683.249	5460.0	-0.06018364	0.12903701	-0.0014299370588235294	-2.593282352941174E-4	-1.728404152249135E-4	1.274942582179931E-4
110.0	1686.1918	5477.0	-0.057523645	0.13410012	1.5647029411764696E-4	2.9782999999999893E-4	9.331807958477508E-5	3.277401384083037E-5
109.0	1688.1069	5493.0	-0.04958407	0.13597251	4.962234374999998E-4	1.170243750000001E-4	2.1234571461397057E-5	-1.1300351562499927E-5
107.98075	1690.0193	5510.0	-0.042024806	0.11113159	4.446625882352943E-4	-0.0014612305882352934	-3.0329911332179716E-6	-9.28385272491349E-5
108.0	1691.9808	5543.0	0.012762865	0.032717183	0.0016602324545454544	-0.002376194151515152	3.6835450494247275E-5	-2.7726168584238138E-5
107.0	1692.846	5559.0	-0.010318428	0.016174257	-0.0014425808125	-0.0010339328749999997	-1.939258291903409E-4	8.389132978219701E-5
107.0	1693.8992	5576.0	-0.010654177	0.029790863	-1.9749941176470676E-5	8.009768235294118E-4	8.369593360726642E-5	1.0793586461937714E-4
107.0	1695.7648	5592.0	-0.0036219326	0.07321066	4.3951527500000006E-4	0.0027137373124999998	2.8704076011029422E-5	1.1954753056066174E-4
108.0	1698.4537	5610.0	0.025350457	0.12972586	0.0016095772	0.0031397333333333336	6.500344027777776E-5	2.3666445601851882E-5
108.0	1702.2991	5626.0	0.050945412	0.21760839	0.0015996846875000002	0.005492658125000001	-6.182820312499842E-7	1.470577994791667E-4
108.575226	1706.1504	5642.0	0.04670028	0.28006968	-2.6532075000000035E-4	0.0039038306249999984	-1.1656283984375003E-4	-9.930171875000015E-5
110.0	1711.1381	5659.0	0.06231789	0.3281064	9.186829411764708E-4	0.002825689411764708	6.964727595155713E-5	-6.342007136678179E-5
111.0	1714.9557	5676.0	0.078415334	0.31820795	9.469084705882355E-4	-5.822617647058825E-4	1.660325259515567E-6	-2.0046771626297592E-4
112.450806	1718.9016	5692.0	0.089950636	0.2753625	7.209563749999998E-4	-0.0026778406250000004	-1.4122005974264728E-5	-1.3097367876838237E-4
113.32697	1723.981	5709.0	0.087451145	0.2654828	-1.4702888235294155E-4	-5.811588235294112E-4	-5.1057956314878905E-5	1.23334223615917E-4
114.0	1727.6388	5726.0	0.06368315	0.2563869	-0.0013981173529411764	-5.350529411764733E-4	-7.359343944636676E-5	2.712110726643409E-6
115.0	1731.4702	5742.0	0.055724952	0.24051908	-4.973873749999995E-4	-9.917387499999986E-4	5.6295623621323556E-5	-2.854286305147033E-5
117.212074	1735.4242	5758.0	0.08133213	0.23808661	0.001600448625	-1.520293749999995E-4	1.3111474999999998E-4	5.248183593749994E-5
119.15406	1739.3081	5775.0	0.1124487	0.22002012	0.001830386470588235	-0.0010627347058823524	1.3525755622837353E-5	-5.3570901816608996E-5
121.02868	1743.0574	5792.0	0.13661908	0.21793337	0.0014217870588235297	-1.2275000000000155E-4	-2.4035259515570904E-5	5.529321799307947E-5
124.016335	1747.0164	5809.0	0.16883354	0.23525761	0.0018949682352941177	0.0010190729411764716	2.7834186851211056E-5	6.716605536332195E-5
126.9253	1750.9253	5825.0	0.18450214	0.23445708	9.792875000000003E-4	-5.003312499999961E-5	-5.7230045955882335E-5	-6.681912913602945E-5
130.74385	1753.7439	5841.0	0.22300114	0.20618959	0.0024061874999999986	-0.0017667181250000004	8.91812499999999E-5	-1.0729281250000005E-4
134.64857	1758.4729	5858.0	0.26704141	0.21152581	0.0025906041176470586	3.138952941176472E-4	1.0848036332179998E-5	1.2238902465397925E-4
139.334465	1763.3345	5875.0	0.2896408	0.26159525	0.001329375882352941	0.002945261176470588	-7.418989619377162E-5	1.547862283737024E-4
145.29585	1768.5305	5891.0	0.33710438	0.32289305	0.0029664737500000003	0.003831112500000001	1.0231861672794121E-4	5.5365707720588306E-5
151.05945	1774.0594	5908.0	0.38664925	0.36280224	0.00291440411764706	0.002347599411764705	-3.0629195501729695E-6	-8.726547577854682E-5
157.89657	1780.8966	5925.0	0.43279013	0.40886053	0.0027141694117647054	0.0027093111764705884	-1.1778512110726729E-5	2.1277162629757852E-5
164.34132	1788.3413	5942.0	0.44257197	0.43984514	5.754023529411757E-4	0.0018226241176470602	-1.2580982698961942E-4	-5.2158062283736956E-5
171.56114	1796.5612	5957.0	0.4384499	0.5070318	-2.748046666666652E-4	0.004479110666666667	-5.6680467973856063E-5	1.7709910326797377E-4
181.17177	1806.1719	5975.0	0.51062506	0.58626443	0.004009731111111109	0.004401812777777773	2.3802976543209857E-4	-4.2943271604940844E-6
196.09415	1816.3206	5991.0	0.7326846	0.6371237	0.013878721250000003	0.0031787043750000007	6.168118836805559E-4	-7.644427517361079E-5
211.7999	1824.3999	6008.0	0.9916605	0.6274382	0.01523387647058823	-5.697352941176478E-4	7.971501297577805E-5	-2.2049645112456756E-4
227.84639	1831.6924	6024.0	1.1644653	0.5446533	0.010800300000000006	-0.005174056249999996	-2.7709852941176403E-4	-2.877700597426468E-4
239.42062	1840.947	6041.0	1.0457898	0.48951736	-0.006980911764705879	-0.0032432905882352936	-0.001045953633217993	1.1357445069204133E-4
250.8832	1849.7361	6058.0	0.78854406	0.47087178	-0.015132102352941183	-0.0010967988235294115	-4.7948179930795904E-4	1.262642214532872E-4
264.95253	1857.5442	6074.0	0.66933787	0.4787322	-0.007450386874999999	4.912762499999987E-4	4.80107217371324E-4	9.925469209558814E-5
279.03737	1866.0212	6090.0	0.74001855	0.5142266	0.004417542500000003	0.002218399999999999	7.417455859375002E-4	1.0794523437500001E-4
293.76068	1874.8005	6107.0	0.88499856	0.51416415	0.008528235882352938	-3.6735294117609512E-6	2.4180549307958437E-4	-1.3071020761245647E-4
305.3164	1880.6582	6124.0	0.884036	0.4507576	-5.662117647058504E-5	-0.003729797058823533	-5.049915916955013E-4	-2.1918373702422186E-4
316.9845	1885.6616	6140.0	0.73722386	0.3472871	-0.009175758750000006	-0.006466906249999998	-5.699460983455888E-4	-1.7106932444852906E-4
333.59857	1891.4744	6157.0	0.7444417	0.26210698	4.245788235294136E-4	-0.005010595294117648	5.647257396193775E-4	8.566535034602056E-5
348.96683	1894.7458	6173.0	0.8879824	0.19610478	0.008971293749999998	-0.004125137499999999	5.341696829044115E-4	5.534111213235308E-5
362.27808	1897.7131	6190.0	0.958451	0.14007178	0.004145211764705888	-0.003296058823529412	-2.8388717560553584E-4	4.876933391003453E-5
373.91748	1901.3059	6207.0	0.8797666	0.13745868	-0.004628494117647064	-1.5371176470588277E-4	-5.161003460207619E-4	1.848439446366782E-4
384.60254	1905.2009	6223.0	0.6677941	0.15301982	-0.01324828125	9.725712500000001E-4	-5.387366957720585E-4	7.039268841911768E-5
396.872	1909.6594	6240.0	0.55431384	0.20661777	-0.006675309411764706	0.0031528205882352944	3.86645402249135E-4	1.2824996107266436E-4
410.17233	1912.4531	6256.0	0.6607497	0.25670013	0.006652241250000003	0.0031301475000000013	8.329719163602943E-4	-1.417068014705823E-6
424.87677	1917.822	6273.0	0.83405286	0.2751639	0.010194303529411766	0.0010861041176470582	2.0835660467128018E-4	-1.2023784602076138E-4
436.69254	1925.0156	6291.0	0.87343997	0.34542903	0.002188172777777775	0.003903618333333334	-4.4478504175744397E-4	1.565285675381264E-4
446.45468	1930.8728	6306.0	0.7384248	0.41014147	-0.009001011333333331	0.004314162666666665	-7.459456074074071E-4	2.7369622222222102E-5
458.3252	1937.8835	6323.0	0.6169649	0.45213178	-0.007144699999999997	0.0024700182352941163	1.0919478431372555E-4	-1.0847908419838523E-4
470.12482	1944.7498	6340.0	0.60407215	0.46713394	-7.583970588235299E-4	8.824800000000024E-4	3.7566487889273333E-4	-9.338460207612435E-5
482.5313	1950.2278	6356.0	0.6849432	0.40222195	0.0050544406249999965	-0.004056999375000002	3.6330235523897043E-4	-3.0871746093750026E-4
493.3078	1955.1846	6373.0	0.73741597	0.32885855	0.003086633529411768	-0.004315494117647057	-1.1575335856401344E-4	-1.520557309688557E-5
502.01007	1959.0051	6389.0	0.633115	0.25338185	-0.006518810625000003	-0.0047172937500000005	-6.003402596507357E-4	-2.5112477022058992E-5
509.708	1961.927	6406.0	0.47668788	0.16360651	-0.009201595294117645	-0.005280902352941177	-1.5781086288927306E-4	-3.31534472318339E-5
517.57443	1964.8936	6422.0	0.3717394	0.11914911	-0.006559280000000001	-0.0027785875000000005	1.6514470588235278E-4	1.5639467830882352E-4
526.89117	1966.7783	6439.0	0.39271095	0.08975607	0.0012336205882352944	-0.001729002352941177	4.5840591695501734E-4	6.174030276816609E-5
534.88617	1968.7214	6456.0	0.48212653	0.066740766	0.00525974	-0.0013538414117647052	2.3683055363321799E-4	2.2068290657439522E-5
541.9712	1970.7427	6472.0	0.48583907	0.07618866	2.3203374999999915E-4	5.904933749999999E-4	-3.1423164062500004E-4	1.2152092417279407E-4
548.0334	1971.6777	6489.0	0.41751045	0.06322327	-0.0040193305882352945	-7.626700000000004E-4	-2.500802551903114E-4	-7.959784558823531E-5
552.8895	1972.6299	6505.0	0.29754516	0.0420946	-0.007497830625	-0.0013205418749999997	-2.174062522977941E-4	-3.486699218749995E-5
557.059	1973.0	6522.0	0.20786297	0.024269013	-0.0052754229411764685	-0.0010485639411764707	1.307298637543254E-4	1.5998701989619352E-5
560.4825	1973.0	6539.0	0.16870853	-0.013353984	-0.002303202352941177	-0.002213117470588235	1.7483650519031126E-4	-6.850314878892732E-5
562.4391	1973.0	6555.0	0.1036603	-0.028623834	-0.004065514375	-9.543656250000001E-4	-1.1014450137867643E-4	7.867199034926469E-5
563.0	1973.0	6605.0	-1.9978051E-4	-0.0284094	-0.0020772016101999998	4.288679999999989E-6	3.9766255296E-5	1.91730861E-5
563.0	1973.0	6634.0	-1.9978051E-4	-0.0284094	0.0	0.0	7.162764173103448E-5	-1.4788551724137895E-7
