# Supplementary material for: Finger drawing on smartphone screens enables early Parkinson’s disease detection through hybrid 1D-CNN and BiGRU deep learning architecture
Source: PLoS One. 2025 Jul 14;20(7):e0327733. doi: 10.1371/journal.pone.0327733 (PMC12258557; doi:10.1371/journal.pone.0327733)
Supplement: S2 File — (ZIP) [file pone.0327733.s002.zip › Dataset/Wavy/patient/019_PD_WAVE_R.txt]

510.65594	169.33762	0.0	0.0	0.0	0.0	0.0	0.0	0.0
515.24414	167.91861	16.0	0.17259906	-0.033571333	0.01078744125	-0.0020982083125	6.74215078125E-4	-1.3113801953125E-4
519.86444	167.0	33.0	0.18162152	-0.005890695	5.307329411764712E-4	0.0016282728235294118	-6.033357828719723E-4	2.1920477270761246E-4
524.64276	167.0	49.0	0.1909704	0.048757844	5.843050000000002E-4	0.0034155336875	3.3482536764705656E-6	1.1170380399816177E-4
529.2297	167.0	66.0	0.21314584	0.06414722	0.001304437647058823	9.052574117647061E-4	4.2360743944636635E-5	-1.4766331033737025E-4
536.221	167.0	82.0	0.28632176	0.063104354	0.004573494999999999	-6.517912500000021E-5	2.0431608455882347E-4	-6.0652283547794146E-5
546.8023	168.54318	99.0	0.5021685	0.07120981	0.012696867058823532	4.7679152941176455E-4	4.778454152249137E-4	3.188062673010381E-5
560.9348	171.7337	115.0	0.79655147	0.14391926	0.018398935625	0.004544340625	3.5637928538602935E-4	2.542218184742647E-4
578.4031	175.53403	133.0	1.095878	0.24517004	0.01662925166666666	0.005625043333333334	-9.831577546296338E-5	6.0039039351851895E-5
593.49347	178.37335	149.0	1.213554	0.28279403	0.007354750000000007	0.002351499374999998	-5.796563541666658E-4	-2.0459649739583348E-4
611.6773	182.15051	165.0	1.2125647	0.2782093	-6.183125000000511E-5	-2.8654562499999883E-4	-4.6353632812500076E-4	-1.648778124999998E-4
628.4261	188.74493	182.0	1.1433313	0.3081196	-0.004072552941176464	0.001759429411764706	-2.3592480536332113E-4	1.2035147275086499E-4
638.0	192.86984	198.0	0.9375533	0.35571215	-0.012861125000000001	0.0029745343750000007	-5.492857536764711E-4	7.594406020220592E-5
644.37115	196.18558	215.0	0.49581867	0.30701157	-0.02598439	-0.0028647399999999997	-7.719567647058822E-4	-3.4348672794117646E-4
662.1698	203.60721	231.0	0.44174525	0.32090887	-0.0033795887500000024	8.685812500000001E-4	0.0014128000781249998	2.33332578125E-4
682.5	209.5	248.0	0.8372977	0.36567226	0.02326779117647059	0.002633140588235295	0.0015674929368512114	1.0379760813148794E-4
696.4053	213.85132	265.0	1.1599569	0.3652025	0.01897995294117647	-2.7632941176473016E-5	-2.522257785467129E-4	-1.5651608996539813E-4
705.42865	217.57144	281.0	1.0663378	0.31558338	-0.005851193750000011	-0.0031011949999999976	-0.0015519466681985302	-1.9209762867647027E-4
714.47876	220.09573	298.0	0.6398767	0.17242403	-0.025085947058823527	-0.00842113823529412	-0.0011314560769896185	-3.1293783737024243E-4
724.9976	223.9992	314.0	0.3124017	0.09440599	-0.020467187499999998	-0.004876127500000001	2.886724724264706E-4	2.215631709558824E-4
736.6395	228.87985	331.0	0.4289529	0.18827802	0.006855952941176472	0.005521884117647058	0.0016072435553633217	6.116477422145329E-4
749.9174	232.69067	348.0	0.7241696	0.26791283	0.017365688235294115	0.004684400588235294	6.182197231833907E-4	-4.926373702422144E-5
761.4658	236.48862	364.0	0.82249695	0.2671635	0.006145459375000002	-4.683312499999953E-5	-7.01264303768382E-4	-2.9570210707720584E-4
771.13544	240.25418	381.0	0.7395904	0.24458018	-0.004876855882352943	-0.0013284305882352936	-6.483714857266438E-4	-7.538808607266435E-5
779.99426	244.49573	398.0	0.58113486	0.21642223	-0.009320914117647057	-0.0016563500000000009	-2.6141519031141846E-4	-1.928937716262984E-5
788.8135	250.08807	414.0	0.46240482	0.2711496	-0.007420627500000002	0.003420460625	1.187679136029409E-4	3.1730066406250004E-4
799.45496	255.72748	432.0	0.47511464	0.34930855	7.061011111111101E-4	0.004342163888888889	4.5148492283950624E-4	5.1205736882716075E-5
812.8984	262.385	447.0	0.6667111	0.41619036	0.012773097333333336	0.004458787333333333	8.04466414814815E-4	7.774896296296243E-6
825.3582	270.23883	464.0	0.81737447	0.47484356	0.008862551176470586	0.0034501882352941187	-2.3003212687427936E-4	-5.932935870818907E-5
836.3915	276.69574	481.0	0.84007674	0.4833074	0.001335427647058825	4.978729411764706E-4	-4.427719723183389E-4	-1.7366560553633224E-4
846.0564	283.24512	497.0	0.70951986	0.43897328	-0.008159805	-0.0027708824999999986	-5.934520404411765E-4	-2.0429721507352934E-4
856.6404	291.31458	513.0	0.57307035	0.4390813	-0.008528094375000003	6.751249999999154E-6	-2.3018085937500255E-5	1.7360210937499986E-4
871.0	300.5	530.0	0.65820676	0.50806797	0.005008024117647062	0.004058039411764708	7.962422642733567E-4	2.383110683391005E-4
888.9225	311.615	547.0	0.9462997	0.63235	0.016946643529411762	0.007310707647058819	7.022717301038058E-4	1.9133342560553597E-4
902.7823	320.73895	563.0	1.0563892	0.6871312	0.006880593749999997	0.0034238250000000053	-6.291281112132353E-4	-2.4293016544117588E-4
911.81354	328.65082	580.0	0.90304667	0.61661774	-0.009020148823529403	-0.004147850588235295	-9.353377984429059E-4	-4.4539268166090006E-4
923.3658	339.36578	597.0	0.66321725	0.57048464	-0.014107612941176476	-0.0027137117647058847	-2.9926259515571015E-4	8.436110726643591E-5
934.6306	348.69214	613.0	0.5170396	0.5569519	-0.009136103124999996	-8.457962499999958E-4	3.1071936351102997E-4	1.1674471966911806E-4
943.9871	357.1897	630.0	0.5123072	0.555079	-2.783764705882401E-4	-1.10170588235298E-4	5.210427443771621E-4	4.3272097750864574E-5
951.2529	363.25293	646.0	0.50552857	0.4795204	-4.236643750000005E-4	-0.0047224124999999985	-9.080494025735025E-6	-2.882651194852938E-4
956.25433	368.25433	663.0	0.36611882	0.3251111	-0.008200573529411762	-0.009082900000000001	-4.5746524437716244E-4	-2.564992647058825E-4
959.98676	371.98676	680.0	0.1580931	0.16278091	-0.012236807058823532	-0.009548834705882352	-2.3742550173010412E-4	-2.7407923875432368E-5
961.37756	374.37756	696.0	0.017387187	0.08545677	-0.0087941195625	-0.00483275875	2.1516796852022078E-4	2.94754747242647E-4
962.0	377.2978	713.0	-0.056945432	0.065962784	-0.0043725069999999994	-0.0011467050588235296	2.6009485661764704E-4	2.1682668771626294E-4
962.0	379.0849	729.0	-0.094399095	0.062284872	-0.0023408539375000003	-2.298694999999999E-4	1.2697831640624994E-4	5.730222242647061E-5
962.0	380.992	746.0	-0.10389743	0.059375916	-5.58725588235294E-4	-1.7111505882352925E-4	1.0483107936851214E-4	3.4561435986159206E-6
962.0	382.93207	762.0	-0.07512488	0.07528376	0.0017982843749999996	9.942402500000003E-4	1.4731312270220586E-4	7.28347068014706E-5
961.0	384.80664	779.0	-0.06084035	0.09320166	8.402664705882355E-4	0.001053994117647059	-5.6353994377162595E-5	3.5149333910034497E-6
959.2956	386.7044	796.0	-0.08153755	0.10510809	-0.0012174823529411765	7.003782352941174E-4	-1.2104404844290659E-4	-2.0800934256055382E-5
958.4166	389.58337	812.0	-0.10251659	0.14221297	-0.0013111900000000003	0.0023190549999999996	-5.856727941176487E-6	1.0116729779411764E-4
956.5369	391.46307	829.0	-0.12011476	0.14873736	-0.001035186470588235	3.837876470588246E-4	1.6235501730103837E-5	-1.1383925605536324E-4
953.36694	394.31653	845.0	-0.15739314	0.16626298	-0.002329898749999999	0.0010953512499999995	-8.091951746323525E-5	4.447272518382343E-5
950.6325	399.3675	862.0	-0.18816972	0.23626736	-0.001810387058823531	0.004117904705882353	3.0559511245674596E-5	1.7779726211072667E-4
944.83813	405.16187	879.0	-0.29419973	0.32598385	-0.0062370594117647045	0.005277440588235295	-2.6039249134948077E-4	6.820799307958484E-5
937.4071	411.5929	895.0	-0.43572965	0.4122949	-0.008845620000000002	0.005394440625	-1.630350367647061E-4	7.312502297794057E-6
929.6555	418.50836	912.0	-0.5434452	0.48966956	-0.006336208823529408	0.004551450588235293	1.4761242214532904E-4	-4.958764922145334E-5
922.7049	425.2951	928.0	-0.569067	0.485578	-0.0016013625000000017	-2.5572249999999963E-4	2.959278952205879E-4	-3.004483180147058E-4
914.6745	432.6604	945.0	-0.526273	0.46332467	0.0025172941176470585	-0.0013090194117647068	2.4227391868512118E-4	-6.195864186851219E-5
904.6427	441.79773	961.0	-0.53551334	0.49884808	-5.775212499999974E-4	0.002220213125000002	-1.93425960477941E-4	2.205770335477943E-4
893.674	452.326	978.0	-0.64170706	0.5989936	-0.006246689411764709	0.00589091294117647	-3.334804801038066E-4	2.1592351859861576E-4
878.84644	464.61517	995.0	-0.8276869	0.74425054	-0.010939990588235294	0.008544525882352941	-2.760765397923874E-4	1.5609487889273362E-4
864.7544	477.0677	1011.0	-0.9693503	0.8360614	-0.0088539625	0.005738178749999996	1.303767555147059E-4	-1.7539669577205908E-4
851.8309	487.1208	1028.0	-0.9552337	0.7845912	8.303882352941197E-4	-0.0030276588235294065	5.696676903114188E-4	-5.15637504325259E-4
838.0151	496.36554	1044.0	-0.90652055	0.65960854	0.003044571874999999	-0.0078114162500000014	1.3838647748161745E-4	-2.9898483915441216E-4
821.5889	506.11725	1061.0	-0.89713645	0.5318831	5.520058823529415E-4	-0.007513261176470587	-1.4662152897923866E-4	1.75385337370244E-5
804.27527	516.48315	1077.0	-0.98567724	0.5086524	-0.005533799375000002	-0.001451918750000003	-3.80362828584559E-4	3.788339016544115E-4
789.52014	527.8399	1094.0	-1.060811	0.6016649	-0.004419632941176467	0.005471323529411761	6.55392019896197E-5	4.0724954584775083E-4
775.24133	538.819	1111.0	-0.9795066	0.6972263	0.004782611764705879	0.005621258823529413	5.413085121107263E-4	8.81972318339127E-6
754.4956	551.86646	1127.0	-1.0228953	0.7624992	-0.0027117937500000036	0.004079556250000005	-4.684003446691177E-4	-9.635641084558799E-5
732.4813	561.75934	1144.0	-1.1999676	0.72515136	-0.010416017647058814	-0.0021969317647058837	-4.5318964100345946E-4	-3.6920517733564053E-4
717.04425	569.4779	1161.0	-1.2538288	0.59398043	-0.0031683058823529443	-0.00771593705882353	4.2633598615916883E-4	-3.246473702422145E-4
698.7259	577.1096	1177.0	-1.2032002	0.44998452	0.0031642875000000015	-0.008999744375	3.957870863970591E-4	-8.023795726102938E-5
679.4725	584.46454	1194.0	-1.0984615	0.35313013	0.0061610999999999975	-0.00569731705882353	1.762830882352939E-4	1.942604303633218E-4
659.71564	592.2375	1210.0	-1.0836354	0.34371102	9.26631250000004E-4	-5.886943750000005E-4	-3.271542968749996E-4	3.192889177389706E-4
641.85693	598.85724	1227.0	-1.1432141	0.38636616	-0.0035046294117647113	0.0025091258823529434	-2.606623918685127E-4	1.8222472102076142E-4
618.755	604.67194	1243.0	-1.2749722	0.38260463	-0.008234881250000006	-2.350956250000008E-4	-2.9564073988970594E-4	-1.71513844209559E-4
594.12585	610.3556	1260.0	-1.4140304	0.32846695	-0.008179894117647047	-0.0031845694117647073	3.234537197232917E-6	-1.7349845804498273E-4
572.69135	617.1751	1277.0	-1.481718	0.33347854	-0.003981623529411775	2.947994117647065E-4	2.4695709342560424E-4	2.0466875432525964E-4
550.39	621.435	1293.0	-1.475783	0.3039468	3.709375000000015E-4	-0.0018457337499999983	2.72035064338236E-4	-1.3378332261029406E-4
527.3279	627.45605	1310.0	-1.4167098	0.3082314	0.0034748941176470614	2.520352941176454E-4	1.8258568339100354E-4	1.2339817906574375E-4
511.2386	631.94037	1326.0	-1.1897331	0.292821	0.014186043750000002	-9.631499999999994E-4	6.694468520220588E-4	-7.59490808823528E-5
492.44590000000005	636.7108	1343.0	-1.032403	0.26430672	0.009254711764705884	-0.0016773105882352942	-2.900783520761246E-4	-4.200944636678205E-5
472.2864	642.3141	1360.0	-1.0174254	0.27986914	8.810352941176426E-4	9.154364705882365E-4	-4.925692041522496E-4	1.5251453287197237E-4
454.782	647.0727	1376.0	-1.0269004	0.29910856	-5.921874999999938E-4	0.0012024637500000004	-9.207642463235227E-5	1.7939204963235246E-5
438.90002	652.7	1393.0	-1.0231016	0.3114855	2.2345882352941125E-4	7.280552941176473E-4	4.797919550172971E-5	-2.790637975778548E-5
418.92053	659.8471	1410.0	-1.0588714	0.3830177	-0.002104105882352939	0.004207776470588235	-1.3691557093425589E-4	2.046894809688581E-4
398.7711	667.0763	1426.0	-1.10426	0.44419885	-0.002836787500000007	0.0038238218749999976	-4.579260110294174E-5	-2.399716222426483E-5
382.14868	674.92566	1443.0	-1.1460145	0.49964228	-0.0024561470588235247	0.0032613782352941185	2.23906141868519E-5	-3.308491998269877E-5
366.30838	683.3458	1459.0	-1.0899657	0.5495653	0.0035030499999999937	0.0031201887500000025	3.724498161764699E-4	-8.82434283088225E-6
347.75833	690.72424	1476.0	-1.0044067	0.52661586	0.005032882352941173	-0.0013499670588235286	8.999013840830464E-5	-2.6295034169550183E-4
328.43692	697.5689	1492.0	-1.0067029	0.46433586	-1.4351249999999816E-4	-0.0038925000000000036	-3.235246783088232E-4	-1.589083088235297E-4
312.35934	702.4757	1509.0	-1.0676404	0.36649293	-0.003584558823529404	-0.005755466470588235	-2.024144896193768E-4	-1.0958626297577831E-4
297.06818	707.8494	1525.0	-1.0382628	0.26437524	0.0018360999999999933	-0.006382355624999999	3.3879117647058735E-4	-3.918057215073525E-5
282.0	713.5	1542.0	-0.9056944	0.25443774	0.00779814117647059	-5.845588235294111E-4	3.507083044982704E-4	3.4104687067474044E-4
269.20285	719.1988	1559.0	-0.7452625	0.2911168	0.009437170588235292	0.0021575917647058815	9.641349480968838E-5	1.613029757785466E-4
260.85992	723.6841	1575.0	-0.5797349	0.29761085	0.010345475	4.0587812499999834E-4	5.676902573529424E-5	-1.094821024816177E-4
252.45648	728.2718	1592.0	-0.44700885	0.2963112	0.0078074147058823555	-7.644999999999915E-5	-1.4929766435986143E-4	-2.8372242647058678E-5
244.84445	733.07776	1608.0	-0.3327267	0.2669663	0.007142634375000002	-0.0018340562500000004	-4.154877068014712E-5	-1.0985039062500008E-4
236.57278000000002	738.57043	1625.0	-0.32507315	0.277678	4.502088235294123E-4	6.300999999999994E-4	-3.936720912629759E-4	1.4495036764705882E-4
227.73095999999998	743.4518	1642.0	-0.42684227	0.2968897	-0.005986418823529414	0.0011301	-3.786251557093428E-4	2.9411764705882384E-5
219.23592	747.382	1658.0	-0.51210165	0.2854323	-0.005328711249999996	-7.160874999999969E-4	4.110672334558862E-5	-1.1538671874999981E-4
212.26678	751.15546	1675.0	-0.49767238	0.24145809	8.487805882352905E-4	-0.00258671823529412	3.6338187283736984E-4	-1.100371020761249E-4
206.59703	754.9353	1691.0	-0.39586487	0.20068403	0.006362969375000003	-0.0025483787499999983	3.446367991727945E-4	2.396217830882613E-6
201.27422	757.72577	1708.0	-0.30492553	0.15837139	0.005349372941176469	-0.0024889788235294124	-5.962331963667846E-5	3.494113321799172E-6
195.50218	760.4978	1725.0	-0.26027468	0.1449558	0.0026265205882352954	-7.891523529411767E-4	-1.6016778546712788E-4	9.998979238754327E-5
189.63535	762.1215	1741.0	-0.27463382	0.119529195	-8.974462499999995E-4	-0.0015891628124999994	-2.2024792738970593E-4	-5.000065372242642E-5
185.08719	763.9564	1758.0	-0.2912237	0.08820631	-9.758752941176471E-4	-0.0018425226470588241	-4.6134731833910325E-6	-1.4903519679930864E-5
179.44733	765.8509	1774.0	-0.2944823	0.07950758	-2.0366250000000002E-4	-5.436706250000001E-4	4.826329963235294E-5	8.11782513786765E-5
175.43091	766.78455	1791.0	-0.27773637	0.059604175	9.850547058823508E-4	-0.0011707885294117643	6.992454152249123E-5	-3.688928849480966E-5
170.68591	767.65704	1807.0	-0.25772777	0.03872136	0.0012505374999999992	-0.0013051759375	1.6592674632353026E-5	-8.399213005514728E-6
167.0	769.5	1824.0	-0.2300785	0.058259457	0.0016264276470588253	0.0011492998235294117	2.2111185121107417E-5	1.4438092711937714E-4
161.65915	770.0	1841.0	-0.24855159	0.05797967	-0.0010866523529411763	-1.6458058823529622E-5	-1.5959294117647067E-4	-6.857399307958477E-5
154.78494	772.3037	1857.0	-0.32434165	0.08746305	-0.0047368787499999995	0.0018427112500000002	-2.2813914981617645E-4	1.1619808180147061E-4
146.43402	775.22644	1874.0	-0.47264385	0.14359228	-0.008723658823529412	0.003301719411764705	-2.3451647491349483E-4	8.582400951557088E-5
137.9892	777.0027	1890.0	-0.57854575	0.15959379	-0.00661886875	0.0010000943750000015	1.3154937959558826E-4	-1.4385156479779397E-4
129.24873	779.93787	1908.0	-0.63541645	0.18507439	-0.003159483333333336	0.0014155888888888885	1.9218807870370353E-4	2.3083028549382607E-5
120.78299000000001	782.8042	1924.0	-0.5902986	0.19987948	0.002819865625000001	9.253181249999996E-4	3.7370930989583356E-4	-3.0641922743055556E-5
114.80590000000001	784.7313	1940.0	-0.47266817	0.15544885	0.0073519018750000005	-0.002776914375	2.83252265625E-4	-2.3138953124999997E-4
109.21213	786.59595	1957.0	-0.33816883	0.11955653	0.007911725882352942	-0.0021113129411764707	3.293082396193774E-5	3.915302551903113E-5
104.45830000000001	788.5139	1973.0	-0.24567777	0.09935071	0.005780691249999999	-0.00126286375	-1.3318966452205894E-4	5.302807444852942E-5
100.24707000000001	790.37646	1990.0	-0.19284786	0.08517401	0.003107641764705881	-8.339235294117647E-4	-1.5723820501730107E-4	2.5231777681660896E-5
95.464195	791.26794	2007.0	-0.20769705	0.068600774	-8.734817647058815E-4	-9.748962352941171E-4	-2.341837370242213E-4	-8.292512110726612E-6
90.80164	793.06616	2023.0	-0.24001902	0.07870196	-0.0020201231250000003	6.313241249999999E-4	-7.166508501838243E-5	1.0038877251838231E-4
88.02351	793.97644	2040.0	-0.22107013	0.06317602	0.0011146405882352939	-9.132905882352942E-4	1.8439786548442907E-4	-9.085968901384083E-5
85.09011	795.0	2056.0	-0.17988601	0.06325625	0.0025740074999999994	5.014375000000036E-6	9.12104319852941E-5	5.739406020220589E-5
84.231705	796.0	2073.0	-0.08211315	0.060721837	0.005751344705882354	-1.4908311764705878E-4	1.8690218858131495E-4	-9.06455839100346E-6
83.15387	796.84607	2089.0	-0.0064249807	0.042994004	0.00473051058125	-0.0011079895625	-6.380213278952212E-5	-5.993165280330882E-5
82.52977	797.4702	2106.0	0.014524747	0.037248917	0.0012323369235294117	-3.379462941176472E-4	-2.0577492104238755E-4	4.529666284602075E-5
84.0	797.0	2189.0	0.0	0.0	-1.7499695180722892E-4	-4.4878213253012045E-4	-1.695582982333302E-5	-1.3353715471382317E-6
90.023415	799.5117	2223.0	0.461049	0.13747568	0.013560264705882353	0.004043402352941176	4.039782840496936E-4	1.3212307310209696E-4
106.15799999999999	811.55505	2239.0	1.1340448	0.81743264	0.0420622375	0.04249731	0.001781373299632353	0.0024033692279411766
123.5	823.0	2256.0	1.4305282	1.000115	0.01744019999999999	0.010746021176470591	-0.0014483551470588242	-0.0018677228719723184
146.21474	830.89624	2272.0	1.6344304	0.8739998	0.012743887500000009	-0.007882200000000006	-2.9351953124999875E-4	-0.0011642638235294122
162.9973	837.99915	2289.0	1.5831331	0.72591907	-0.0030174882352941236	-0.008710631176470588	-9.27139749134949E-4	-4.873124567474013E-5
176.10062	843.4717	2305.0	1.1827861	0.3988418	-0.0250216875	-0.020442329375	-0.0013752624540441173	-7.332311374080881E-4
193.2409	848.0803	2322.0	0.9235903	0.17662258	-0.015246811764705881	-0.013071718823529413	5.749926903114188E-4	4.335653265570933E-4
213.0769	852.83215	2338.0	0.9291018	0.17126872	3.4446875000000016E-4	-3.3461624999999925E-4	9.744550321691176E-4	7.960689108455883E-4
231.30807	859.24805	2355.0	1.0761194	0.24050957	0.008648094117647064	0.004072991176470588	4.884485510380626E-4	2.5927102508650513E-4
248.76436999999999	866.75793	2372.0	1.1990477	0.36436793	0.0072310764705882285	0.007285785882352941	-8.335397923875505E-5	1.8898792387543254E-4
269.12463	875.9686	2388.0	1.1980809	0.52744985	-6.042500000000284E-5	0.01019262	-4.5571884191176446E-4	1.8167713235294115E-4
290.29343	886.8873	2405.0	1.2204236	0.67223936	0.0013142764705882382	0.008517029999999997	8.086479238754359E-5	-9.856411764705899E-5
305.729	894.3645	2421.0	1.1603082	0.6770501	-0.0037572124999999956	3.006712500000022E-4	-3.169680606617646E-4	-5.135224218749996E-4
319.03656	902.1637	2438.0	0.97156715	0.56803083	-0.01110241470588235	-0.006412898235294118	-4.320707179930797E-4	-3.949158520761247E-4
334.3167	908.4938	2455.0	0.78209984	0.42530003	-0.011145135882352945	-0.008395929411764706	-2.5130103806231836E-6	-1.1664889273356399E-4
350.23914	915.1063	2471.0	0.7433869	0.3276562	-0.002419558750000002	-0.006102739374999999	5.453485707720589E-4	1.4332437729779415E-4
365.3585	921.7594	2488.0	0.84471637	0.3214239	0.005960557058823531	-3.666058823529426E-4	4.929479887543255E-4	3.374196172145328E-4
378.4901	928.3529	2504.0	0.9183582	0.37653407	0.004602614375000001	0.003444385625000001	-8.487141773897062E-5	2.3818696920955898E-4
393.54242	936.464	2520.0	0.8684605	0.41581276	-0.003118606250000003	0.0024549181250000003	-4.8257628906250025E-4	-6.184171875000003E-5
411.0	945.5	2537.0	0.91055834	0.5183532	0.0024763435294117677	0.006031790588235292	3.291146929065747E-4	2.1040426254325244E-4
429.14432	955.30237	2554.0	1.0562801	0.59771895	0.008571868235294114	0.004668573529411766	3.585602768166086E-4	-8.018923875432505E-5
446.03098	964.68384	2570.0	1.1377126	0.6430961	0.005089531250000001	0.0028360718749999986	-2.1764606158088205E-4	-1.1453135340073545E-4
465.65274	975.8264	2587.0	1.1895899	0.6799475	0.0030516058823529487	0.002167729411764711	-1.1987796280276779E-4	-3.9314262543252204E-5
488.95910000000003	986.4796	2603.0	1.3071637	0.6767518	0.007348362499999997	-1.9973125000000147E-4	2.6854728860294054E-4	-1.4796629136029453E-4
506.57140000000004	994.76184	2620.0	1.3209567	0.6263387	8.113529411764673E-4	-0.0029654764705882345	-3.845299740484429E-4	-1.6269089532871959E-4
523.9535	1002.1814	2637.0	1.2232901	0.51867455	-0.005745094117647055	-0.006333185294117651	-3.8567335640138367E-4	-1.9810051903114217E-4
545.6016	1010.8672	2653.0	1.1460972	0.44019032	-0.0048245562500000005	-0.004905264374999996	5.7533616727940926E-5	8.924505744485346E-5
566.2357	1020.1179	2670.0	1.1673397	0.44814062	0.0012495588235294148	4.676647058823509E-4	3.5730088667820087E-4	3.1605465181660863E-4
584.2349	1029.1174	2686.0	1.2033348	0.5252334	0.0022496937499999897	0.004818298749999998	6.250843290441093E-5	2.7191462775735294E-4
603.7915	1036.3788	2703.0	1.2077497	0.5297336	2.5969999999999997E-4	2.6471764705882734E-4	-1.1705845588235234E-4	-2.678577119377159E-4
627.147	1045.049	2720.0	1.2505041	0.510403	0.002514964705882351	-0.0011370941176470574	1.3266262975778536E-4	-8.245951557093439E-5
641.8982	1050.385	2737.0	1.1323384	0.39365977	-0.006950923529411754	-0.006867248823529413	-5.568169550173004E-4	-3.370679238754327E-4
656.1311	1055.0492	2753.0	0.96056026	0.2760425	-0.010736133750000001	-0.007351079375	-2.3657563878676544E-4	-3.023940946691165E-5
672.0353	1060.6785	2769.0	0.8140352	0.23474541	-0.009157816250000006	-0.0025810681250000023	9.864484374999972E-5	2.9812570312499984E-4
691.2054	1068.2024	2786.0	0.8324519	0.29359555	0.0010833352941176507	0.00346177294117647	6.024206790657446E-4	3.554612391868513E-4
705.74786	1074.1554	2803.0	0.938334	0.37933758	0.00622835882352941	0.0050436488235294135	3.026484429065741E-4	9.30515224913496E-5
716.6721	1079.836	2820.0	0.901585	0.4125646	-0.002161705882352943	0.0019545305882352937	-4.935332179930796E-4	-1.8171283737024234E-4
727.7085	1083.9028	2836.0	0.64774525	0.32571974	-0.015864984374999995	-0.0054278037500000015	-8.564549057904407E-4	-4.613958961397059E-4
739.1201	1088.7067	2853.0	0.5068967	0.24595971	-0.008285208823529415	-0.004691766470588234	4.458691500865047E-4	4.3296310553633374E-5
751.6705	1093.8352	2869.0	0.5806333	0.2254225	0.0046085375000000026	-0.001283575625	8.058591452205886E-4	2.1301192784926463E-4
763.4456	1098.2228	2886.0	0.6976796	0.24910706	0.006885076470588232	0.0013932094117647055	1.3391405709342526E-4	1.5745794333910034E-4
772.88934	1101.9557	2902.0	0.69984543	0.25137943	1.353643750000022E-4	1.4202312500000147E-4	-4.2185700597426436E-4	-7.8199142922794E-5
781.5381	1105.769	2919.0	0.57078403	0.23830974	-0.007591847058823529	-7.688052941176484E-4	-4.54541849048443E-4	-5.357814230103823E-5
789.8375	1109.535	2935.0	0.4397341	0.20860747	-0.008190620624999999	-0.0018563918750000002	-3.742334788602936E-5	-6.797416130514698E-5
799.9877	1113.9938	2952.0	0.4404712	0.21059045	4.335882352941121E-5	1.1664588235294253E-4	4.843517322664359E-4	1.160610445501731E-4
810.7791	1119.0797	2969.0	0.56209445	0.27880135	0.007154308823529413	0.004012405882352941	4.182911764705883E-4	2.2916235294117635E-4
822.60406	1124.302	2985.0	0.7083382	0.32571763	0.009140234375	0.0029322674999999986	1.2412034696691172E-4	-6.75086488970589E-5
834.9454	1128.6484	3002.0	0.7974933	0.32956478	0.005244417647058819	2.2630294117647186E-4	-2.29165689878893E-4	-1.5917438581314865E-4
844.0413	1135.8331	3019.0	0.7264279	0.36452493	-0.00418031764705882	0.0020564794117647073	-5.543961937716259E-4	1.0765743944636679E-4
854.4837	1142.387	3035.0	0.63130665	0.40251014	-0.005945078125000003	0.0023740756249999995	-1.1029752987132393E-4	1.9849763327205758E-5
865.7381	1151.7817	3052.0	0.59616196	0.50956786	-0.002067334705882352	0.006297512941176468	2.2810255406574418E-4	2.307904303633217E-4
877.92847	1161.9285	3069.0	0.65081865	0.6318348	0.0032150994117647095	0.007192172941176474	3.1073141868512126E-4	5.262705882352973E-5
890.3844	1172.6537	3085.0	0.7569531	0.73213476	0.0066334031249999995	0.006268747499999998	2.1364398207720562E-4	-5.771409007352974E-5
900.61957	1180.6196	3101.0	0.7639376	0.6722824	4.365312499999968E-4	-0.003740772500000003	-3.8730449218750016E-4	-6.255950000000001E-4
908.0	1186.5	3118.0	0.5885682	0.5012467	-0.01031584705882353	-0.010060923529411759	-6.324928416955016E-4	-3.717735899653974E-4
911.82086	1192.2313	3135.0	0.30601805	0.30232903	-0.01662059705882353	-0.011701039411764709	-3.708676470588235E-4	-9.64774048442912E-5
915.2751	1195.5502	3151.0	0.102322064	0.15838733	-0.012730999125	-0.00899635625	2.4309987086397066E-4	1.690426976102943E-4
918.2922	1198.1461	3168.0	-7.6575467E-4	0.085320756	-0.006063989333529411	-0.004298033764705882	3.921770465570934E-4	2.76371910899654E-4
919.0	1201.0695	3184.0	-0.020789405	0.08482107	-0.001251478145625	-3.123037499999995E-5	3.007819492440257E-4	2.666752118566176E-4
920.90735	1203.8147	3201.0	-0.006464075	0.08148443	8.426664705882353E-4	-1.9627294117647068E-4	1.2318497742430797E-4	-9.708386245674749E-6
922.0	1205.7843	3218.0	0.023755731	0.096021414	0.0017776356470588235	8.551167058823531E-4	5.499818685121107E-5	6.184644982698964E-5
923.7199	1208.4398	3234.0	0.04159389	0.11851204	0.0011148849375000002	0.001405664125	-4.1421919347426456E-5	3.440921369485293E-5
924.5901	1210.5901	3250.0	0.05483237	0.1338862	8.274049999999998E-4	9.608850000000007E-4	-1.7967496093750023E-5	-2.7798695312499953E-5
925.0	1212.4518	3267.0	0.051440388	0.120886885	-1.9952835294117656E-4	-7.646655882352948E-4	-6.040784429065743E-5	-1.015029757785468E-4
927.32416	1214.3242	3284.0	0.063003026	0.10748444	6.801551764705887E-4	-7.883791176470587E-4	5.1746089965397954E-5	-1.3949134948096447E-6
928.2474	1216.2474	3301.0	0.07369826	0.10526361	6.291314117647058E-4	-1.3063705882352983E-4	-3.001397923875465E-6	3.8690709342560524E-5
929.1306	1219.1306	3317.0	0.06496336	0.12888321	-5.459312500000002E-4	0.0014762250000000003	-7.344141636029413E-5	1.0042887867647064E-4
930.0	1222.0298	3334.0	0.06982983	0.16935861	2.8626294117647044E-4	0.0023809058823529407	4.895259948096886E-5	5.3216522491349435E-5
931.8426	1223.8425	3350.0	0.07308534	0.17058186	2.034693750000002E-4	7.645312500000057E-5	-5.17459788602939E-6	-1.4402829733455876E-4
933.7626	1225.7626	3367.0	0.09761657	0.13898349	0.0014430135294117648	-0.0018587276470588244	7.291436202422145E-5	-1.1383416306228382E-4
934.68756	1227.6875	3383.0	0.10613783	0.104537904	5.325787500000002E-4	-0.002152849124999999	-5.690217371323529E-5	-1.8382592371323422E-5
935.5612	1229.5612	3400.0	0.074190214	0.09212881	-0.0018792715294117645	-7.299467058823527E-4	-1.4187354584775086E-4	8.370014230103803E-5
937.4325	1231.4325	3417.0	0.071668446	0.0990159	-1.483392941176475E-4	4.051229411764705E-4	1.0181954325259511E-4	6.676880276816606E-5
938.0	1234.3595	3433.0	0.05732346	0.14457451	-8.965616249999998E-4	0.002847413124999999	-4.676389568014702E-5	1.5264313648897054E-4
940.23376	1236.2338	3450.0	0.08813868	0.14643317	0.0018126599999999998	1.0933294117647129E-4	1.5936597794117646E-4	-1.6106354022491341E-4
941.11365	1239.2273	3466.0	0.08864645	0.15784457	3.173562500000029E-5	7.132124999999993E-4	-1.1130777343749997E-4	3.77424724264705E-5
943.0085	1243.017	3483.0	0.09490031	0.20220165	3.6787411764705884E-4	0.0026092400000000014	1.9772852508650502E-5	1.1153102941176483E-4
944.0	1246.6829	3500.0	0.09315486	0.23832107	-1.0267352941176445E-4	0.0021246717647058814	-2.7679273356401368E-5	-2.8504013840830588E-5
945.0	1251.5223	3516.0	0.08077361	0.2965567	-7.738281250000006E-4	0.0036397268750000007	-4.194716222426476E-5	9.469094439338246E-5
946.0	1255.2946	3533.0	0.052036982	0.30290106	-0.0016903898823529408	3.7319764705882316E-4	-5.391539749134942E-5	-1.921487781141869E-4
946.0	1259.0	3549.0	0.016770242	0.25765204	-0.0022041712500000003	-0.0028280637499999983	-3.211133547794122E-5	-2.0007883731617635E-4
946.0	1264.1494	3566.0	-0.017244246	0.2594812	-0.002000852235294118	1.0759764705882332E-4	1.195994204152249E-5	1.7268596453287187E-4
945.0	1267.6195	3582.0	-0.05568778	0.2490124	-0.002402720875	-6.543000000000018E-4	-2.5116789981617632E-5	-4.7618602941176564E-5
945.0	1272.292	3599.0	-0.06010494	0.2641449	-2.598329411764708E-4	8.901470588235307E-4	1.260522314013841E-4	9.084982698961955E-5
942.94916	1277.1017	3616.0	-0.08704452	0.29162148	-0.001584681176470588	0.0016162694117647042	-7.793224913494808E-5	4.271307958477491E-5
942.05096	1281.8981	3632.0	-0.08780747	0.29763213	-4.76843749999999E-5	3.756656250000004E-4	9.606230009191176E-5	-7.753773667279399E-5
939.17523	1287.4744	3649.0	-0.13820961	0.3096196	-0.002964831764705883	7.05145294117647E-4	-1.7159690527681666E-4	1.938115700692039E-5
934.872	1294.8373	3665.0	-0.22182679	0.38520592	-0.005226073749999999	0.004724144999999999	-1.4132762408088225E-4	2.51187481617647E-4
930.2683	1302.8862	3682.0	-0.31043193	0.4758738	-0.005212067058823531	0.005333404705882355	8.23923010380474E-7	3.583880622837389E-5
924.56274	1312.3954	3699.0	-0.38122696	0.58940285	-0.004164413529411763	0.006678179411764707	6.162667820069223E-5	7.910439446366775E-5
918.99835	1321.6694	3716.0	-0.41862336	0.64853626	-0.0021997882352941174	0.003478435882352938	1.1556619377162622E-4	-1.88220207612457E-4
912.02795	1331.2151	3732.0	-0.4271432	0.6484216	-5.3249E-4	-7.166249999995822E-6	1.0420613970588233E-4	-2.1785013327205836E-4
903.5077	1339.4923	3748.0	-0.48708543	0.58084947	-0.003746389374999999	-0.004223258125000004	-2.0086871093749994E-4	-2.635057421875005E-4
892.16144	1350.8385	3765.0	-0.62759113	0.5938819	-0.008265041176470589	7.666135294117637E-4	-2.658030471453288E-4	2.9352186202422163E-4
879.69745	1363.1863	3782.0	-0.79520315	0.6769338	-0.009859530588235292	0.004885405882352945	-9.379349480968842E-5	2.4228190311418712E-4
867.4539	1377.3037	3798.0	-0.8867993	0.83631474	-0.005724759374999999	0.009961308749999995	2.584232008272058E-4	3.172439292279406E-4
856.13074	1388.8693	3815.0	-0.8371021	0.88576955	0.002923364705882353	0.0029091064705882397	5.087131812283737E-4	-4.1483542820069144E-4
845.82056	1398.6495	3831.0	-0.70791936	0.7617965	0.008073921249999998	-0.007748315625000002	3.219097840073528E-4	-6.660888809742651E-4
831.6287	1408.5284	3848.0	-0.6940835	0.58113104	8.138741176470607E-4	-0.010627379999999997	-4.27061596020761E-4	-1.6935672794117618E-4
816.7599	1419.68	3865.0	-0.8192598	0.5383926	-0.007363311764705884	-0.0025140258823529438	-4.810109342560555E-4	4.772561245674737E-4
798.12744	1432.1235	3881.0	-1.0479867	0.628437	-0.014295431250000004	0.0056277750000000015	-4.3325746783088253E-4	5.088625551470591E-4
784.5075	1444.4221	3898.0	-1.099848	0.75831175	-0.0030506647058823463	0.007639691176470584	6.614568555363328E-4	1.1834801038062252E-4
766.27	1454.865	3914.0	-1.1020665	0.77103543	-1.386562500000077E-4	7.952300000000009E-4	1.8200052849264616E-4	-4.2777882352941146E-4
745.88617	1464.1427	3931.0	-1.1295384	0.6409914	-0.001615994117647052	-0.007649648823529411	-8.690222750864966E-5	-4.967575778546712E-4
724.6012	1471.9595	3948.0	-1.2841884	0.48386317	-0.00909705882352941	-0.009242837058823528	-4.4006262975778576E-4	-9.371695501730101E-5
705.6527	1480.539	3964.0	-1.3400099	0.40928605	-0.003488843750000012	-0.00466107	3.5051344209558735E-4	2.863604411764705E-4
684.01843	1487.9939	3981.0	-1.3433657	0.39792392	-1.9740000000000117E-4	-6.683605882352957E-4	1.9361433823529475E-4	2.3486525951557085E-4
662.39557	1498.0929	3997.0	-1.295923	0.48297232	0.0029651687500000107	0.0053155250000000015	1.9766054687500074E-4	3.7399284926470605E-4
646.94196	1506.1433	4014.0	-1.1510056	0.51847184	0.00852455294117647	0.0020882070588235297	3.270225994809682E-4	-1.898422318339101E-4
628.5566	1513.5774	4031.0	-1.050997	0.50892633	0.005882858823529412	-5.615005882352961E-4	-1.5539377162629753E-4	-1.558651557093427E-4
605.972	1521.0093	4047.0	-1.1329697	0.45936042	-0.0051232937500000075	-0.0030978693749999994	-6.878845358455888E-4	-1.5852304917279397E-4
585.9745	1528.6102	4063.0	-1.2046899	0.42663795	-0.004482512499999994	-0.0020451543750000002	4.004882812500086E-5	6.579468749999995E-5
566.14343	1534.4154	4080.0	-1.2989979	0.3751732	-0.005547529411764709	-0.003027338235294118	-6.264805363321854E-5	-5.7775521193771635E-5
540.7152	1541.1427	4097.0	-1.4084631	0.3638186	-0.006439129411764708	-6.67917647058823E-4	-5.2447058823529375E-5	1.3878944636678205E-4
520.0655	1547.3738	4113.0	-1.3962873	0.34508428	7.609875000000044E-4	-0.0011708949999999982	4.5000730698529454E-4	-3.1436084558823446E-5
501.5756	1553.3273	4130.0	-1.288547	0.34546974	0.006337664705882347	2.2674117647059067E-5	3.2803983564013784E-4	7.020994809688573E-5
476.06625	1559.1385	4146.0	-1.3371239	0.34238335	-0.0030360562499999882	-1.9289937500000312E-4	-5.85857559742646E-4	-1.3473343290441387E-5
454.76532	1564.6095	4163.0	-1.3207153	0.3338986	9.652117647058756E-4	-4.991029411764697E-4	2.3536870674740375E-4	-1.8011974480968623E-5
433.9367	1569.1934	4180.0	-1.2954373	0.29130268	0.001486941176470596	-0.002505642352941177	3.068996539792473E-5	-1.180317301038063E-4
409.43198	1572.9336	4196.0	-1.4149716	0.2412402	-0.007470893750000013	-0.0031289049999999995	-5.59864682904413E-4	-3.8953915441176414E-5
386.21515	1576.779	4213.0	-1.4299843	0.19690901	-8.830999999999994E-4	-0.002607717058823529	3.8751727941176546E-4	3.065811418685122E-5
366.74777	1579.7502	4229.0	-1.3233658	0.16290572	0.006663656250000011	-0.0021252056249999995	4.7167226562500064E-4	3.0156964613970583E-5
345.3313	1582.6669	4246.0	-1.2822813	0.14402942	0.0024167352941176453	-0.001110370588235295	-2.498188797577862E-4	5.969617863321791E-5
325.5	1586.0	4263.0	-1.1828643	0.15596166	0.005848058823529404	7.018964705882359E-4	2.0184256055363287E-4	1.0660394463667828E-4
312.13226	1588.8193	4279.0	-0.9525892	0.153829	0.014392193750000004	-1.3329125000000053E-4	5.340084329044125E-4	-5.219923253676478E-5
297.55685	1591.349	4296.0	-0.80324084	0.16037238	0.008785197647058828	3.8490470588235386E-4	-3.2982330017301034E-4	3.0482115051903196E-5
282.3596	1593.2051	4312.0	-0.7256858	0.13989483	0.004847189999999994	-0.0012798468750000007	-2.461254779411771E-4	-1.0404697380514716E-4
267.5236	1596.0681	4329.0	-0.74441624	0.13190623	-0.0011017905882352884	-4.699176470588226E-4	-3.4994003460207546E-4	4.764289576124577E-5
255.4212	1599.8596	4346.0	-0.7829839	0.15818107	-0.0022686858823529415	0.0015455788235294115	-6.864089965397959E-5	1.1855861591695494E-4
246.56709999999998	1602.7164	4362.0	-0.65176636	0.1938869	0.008201096249999998	0.0022316143749999996	6.543613832720587E-4	4.287722196691176E-5
239.01913000000002	1604.7452	4379.0	-0.42630726	0.19264233	0.013262299999999998	-7.321000000000003E-5	2.977178676470588E-4	-1.355779044117647E-4
233.1112	1606.6296	4395.0	-0.24351764	0.13479745	0.01142435125	-0.003615304999999999	-1.148717968749998E-4	-2.2138093749999994E-4
226.21228000000002	1608.4469	4412.0	-0.22065353	0.08353703	0.0013449476470588247	-0.0030153188235294125	-5.929060942906575E-4	3.52933044982698E-5
220.82042	1609.0	4428.0	-0.26023418	0.04388726	-0.0024737906249999997	-0.002478110625	-2.3867114200367654E-4	3.357551240808828E-5
214.12584	1611.2914	4446.0	-0.32596624	0.06069642	-0.003651781111111113	9.338422222222224E-4	-6.544391589506186E-5	1.8955293595679013E-4
208.4881	1613.1707	4462.0	-0.34437737	0.09126086	-0.0011506956249999999	0.0019102775	1.5631784288194458E-4	6.102720486111109E-5
202.86502	1615.045	4478.0	-0.34238926	0.112912945	1.2425687500000268E-4	0.0013532553125	7.968453125000016E-5	-3.481388671874999E-5
198.25385	1615.9154	4495.0	-0.29366475	0.10173337	0.0028661476470588235	-6.576220588235292E-4	1.612876924740483E-4	-1.1828690419550174E-4
193.36646	1617.8168	4511.0	-0.27625382	0.09327527	0.0010881831249999994	-5.286312500000006E-4	-1.111227826286765E-4	8.061925551470538E-6
187.87886	1619.707	4528.0	-0.27436784	0.08826872	1.1094000000000055E-4	-2.945029411764705E-4	-5.7484889705882285E-5	1.3772253460207654E-5
183.23323	1622.5889	4544.0	-0.28588334	0.1416854	-7.197187500000007E-4	0.0033385424999999996	-5.191617187500008E-5	2.2706534007352938E-4
177.58882	1624.4703	4561.0	-0.31179288	0.16522776	-0.0015240905882352945	0.0013848447058823537	-4.7315990484429044E-5	-1.1492339965397915E-4
172.90515	1627.365	4578.0	-0.3085508	0.18240806	1.9071058823529296E-4	0.0010106058823529417	1.0087065743944632E-4	-2.201404844290659E-5
168.37341	1631.4177	4595.0	-0.28739968	0.2067374	0.001244183529411766	0.0014311376470588222	6.196899653979254E-5	2.4737162629757673E-5
163.67966	1635.2136	4611.0	-0.27305064	0.24087624	8.968149999999987E-4	0.0021336775000000002	-2.1710533088235454E-5	4.390874080882363E-5
159.97595	1638.024	4627.0	-0.25421426	0.22956368	0.0011772737499999991	-7.07035E-4	1.7528671875000025E-5	-1.7754453125E-4
155.29543	1641.7046	4644.0	-0.25099134	0.22877349	1.8958352941176576E-4	-4.648176470588213E-5	-5.809942474048431E-5	3.8856072664359876E-5
151.44568	1645.5543	4661.0	-0.24325623	0.21836342	4.5500647058823633E-4	-6.123570588235291E-4	1.5613114186851212E-5	-3.328678200692041E-5
148.32764	1648.3447	4677.0	-0.21368645	0.19838464	0.0018481112499999994	-0.00124867375	8.706904871323519E-5	-3.976979319852944E-5
144.95374	1651.5231	4694.0	-0.17763378	0.19796693	0.0021207452941176476	-2.4571176470587518E-5	1.603729671280284E-5	7.200603373702427E-5
142.54478	1653.4552	4711.0	-0.15047304	0.14861536	0.0015976905882352935	-0.0029030335294117655	-3.07679238754326E-5	-1.6932131487889282E-4
140.6352	1656.3647	4727.0	-0.10508583	0.12943342	0.002836700625	-0.0011988712500000005	7.743812729779415E-5	1.0651014246323531E-4
140.0	1658.1882	4744.0	-0.057525773	0.11056093	0.002797650411764706	-0.0011101464705882348	-2.2970713667819813E-6	5.219104671280335E-6
137.93692	1661.1261	4760.0	-0.043775044	0.12542403	8.594205625000002E-4	9.289437499999994E-4	-1.2113936557904412E-4	1.2744313878676464E-4
137.0423	1663.9154	4777.0	-0.024879122	0.14615291	0.0011115248235294118	0.0012193458823529415	1.4829662413494799E-5	1.7082478373702477E-5
134.33643	1667.4954	4793.0	-0.08203286	0.18897042	-0.0035721086249999997	0.002676094375	-2.927270905330882E-4	9.104678079044117E-5
131.50485	1673.9902	4810.0	-0.15554062	0.30306196	-0.0043239858823529405	0.00671126705882353	-4.4228073961937693E-5	2.3736309904844293E-4
127.68090000000001	1682.2977	4827.0	-0.23363844	0.46964136	-0.004593989411764706	0.009798788235294117	-1.5882560553633277E-5	1.8161889273356392E-4
123.98892000000001	1692.0332	4845.0	-0.27164078	0.63151026	-0.0021112411111111123	0.008992716666666666	1.3793046114742187E-4	-4.478175381263616E-5
120.09834000000001	1703.705	4860.0	-0.27778795	0.7716252	-4.0981133333333196E-4	0.009340996	1.1342865185185202E-4	2.3218622222222324E-5
116.3621	1714.9137	4876.0	-0.25390083	0.8130161	0.001492944999999999	0.0025869312500000005	1.1892227083333319E-4	-4.22129046875E-4
113.68487999999999	1726.9453	4893.0	-0.20870112	0.81529504	0.0026588064705882373	1.340552941176442E-4	6.858008650519049E-5	-1.4428682093425624E-4
113.0	1736.0323	4910.0	-0.11344061	0.71298075	0.005603559411764706	-0.006018487647058819	1.7322076124567462E-4	-3.6191429065743905E-4
111.12915000000001	1743.4834	4926.0	-0.052955467	0.56030244	0.0037803214375	-0.009542394375000006	-1.1395237339154412E-4	-2.2024417049632417E-4
110.17914999999999	1748.6417	4943.0	-0.009643323	0.34833205	0.002547773176470588	-0.012468846470588232	-7.250283888408307E-5	-1.721442409169545E-4
109.28897	1753.422	4959.0	-0.009101339	0.18710196	3.3874000000000035E-5	-0.010076880625	-1.5711869852941173E-4	1.4949786534926453E-4
109.0	1756.596	4976.0	-0.02074034	0.10921714	-6.846471176470588E-4	-0.004581460000000001	-4.226594809688581E-5	3.2326003676470583E-4
109.0	1758.4589	4993.0	-0.004412771	0.057292525	9.604452352941176E-4	-0.0030543891176470594	9.67701384083045E-5	8.982769896193772E-5
110.0	1760.3333	5010.0	0.05850457	0.023850512	0.0037010200588235296	-0.001967177235294117	1.6121028373702426E-4	6.395364013840838E-5
110.0	1761.5	5027.0	0.06214661	0.03205334	2.1423764705882348E-4	4.82519294117647E-4	-2.0510484775086507E-4	1.4409979584775084E-4
111.10252	1762.0	5042.0	0.06069629	-0.0039268387	-9.668799999999987E-5	-0.00239867858	-2.0728376470588223E-5	-1.9207985827450981E-4
111.99405999999999	1763.0	5059.0	0.053981636	0.007253208	-3.9497964705882357E-4	6.576498058823529E-4	-1.7546567474048452E-5	1.7978402269896193E-4
113.84522999999999	1764.0	5076.0	0.08679555	0.020765588	0.0019302302352941175	7.948458823529412E-4	1.367770519031142E-4	8.070357439446374E-6
123.42166	1771.6471	5092.0	0.30226406	0.17875728	0.013466781875	0.00987448075	7.210344774816177E-4	5.674771792279411E-4
137.21596	1781.26	5109.0	0.71356744	0.51066935	0.02419431647058824	0.019524239411764704	6.310314467993082E-4	5.676328624567474E-4
150.5	1789.0	5125.0	1.0939381	0.7442694	0.02377316624999999	0.014600003124999997	-2.632188878676548E-5	-3.0776476792279423E-4
165.40143	1798.126	5142.0	1.177647	0.7387719	0.004924052941176482	-3.2338235294117253E-4	-0.0011087713711072653	-8.778462045847747E-4
177.84207	1806.0525	5158.0	1.0582596	0.63736373	-0.007461712500000009	-0.006338010625000001	-7.741103400735307E-4	-3.759142670036768E-4
194.92503	1813.8555	5175.0	0.9394933	0.47079846	-0.00698625294117647	-0.009797957058823532	2.7968209342561105E-5	-2.035262608131489E-4
211.69762	1820.279	5192.0	0.9833518	0.40464148	0.0025799117647058835	-0.003891587058823528	5.627155709342561E-4	3.47433529411765E-4
228.7181	1826.906	5208.0	1.0890889	0.380652	0.006608568749999995	-0.0014993425000000005	2.5179106158088196E-4	1.4951528492647046E-4
241.82535000000001	1834.3289	5225.0	1.031519	0.36970043	-0.0033864647058823435	-6.44209999999998E-4	-5.87943144463667E-4	5.0301911764706024E-5
256.87936	1842.9397	5241.0	0.9116959	0.44950658	-0.0074889437500000045	0.004987884374999998	-2.564049402573538E-4	3.5200589843749976E-4
273.76593	1850.5627	5258.0	0.86179	0.50139105	-0.0029356411764705917	0.003052027647058821	2.6784132785467136E-4	-1.1387392517301039E-4
289.13843	1857.552	5274.0	0.921357	0.4945946	0.0037229375000000023	-4.247781249999971E-4	4.161611672794121E-4	-2.1730036075367614E-4
302.48495	1863.065	5291.0	0.92335945	0.40068153	1.1779117647058758E-4	-0.005524298235294117	-2.1206743079584792E-4	-2.9997177119377177E-4
313.4245	1868.7122	5308.0	0.7897286	0.31034583	-0.007860638235294115	-0.005313864705882354	-4.693193771626296E-4	1.2378442906574295E-5
328.28662	1874.5515	5324.0	0.70125204	0.27696916	-0.005529785000000002	-0.002086041875	1.4567832720588207E-4	2.0173892693014714E-4
342.2933	1879.0837	5341.0	0.7426417	0.27300408	0.002434685882352941	-2.3324000000000058E-4	4.68498287197232E-4	1.0898834558823524E-4
357.35562	1882.8159	5358.0	0.87220263	0.24349727	0.007621231176470589	-0.0017356947058823527	3.050908996539793E-4	-8.837968858131483E-5
368.8031	1886.6011	5374.0	0.87291175	0.19942789	4.432000000000047E-5	-0.0027543362499999995	-4.735569485294118E-4	-6.366509650735293E-5
378.56903	1890.4275	5391.0	0.69665265	0.17284653	-0.010368182352941176	-0.0015636094117647058	-6.125001384083045E-4	7.00427551903114E-5
390.73038	1895.7739	5407.0	0.55471486	0.22410181	-0.008871111874999997	0.003203455000000001	9.356690487132371E-5	2.979415257352942E-4
404.62122	1902.8105	5424.0	0.6485551	0.35733724	0.00552001411764706	0.007837378235294117	8.465368230968856E-4	2.7258371972318325E-4
419.77716	1909.0415	5441.0	0.82389575	0.4442836	0.010314155882352941	0.0051144917647058825	2.8200833910034593E-4	-1.6016979238754318E-4
432.5809	1915.6775	5457.0	0.9388685	0.47597066	0.007185796874999997	0.0019804412499999993	-1.9552243795955898E-4	-1.958781571691177E-4
442.39294	1921.1965	5474.0	0.7999723	0.41637164	-0.008170364705882354	-0.0035058247058823533	-9.033036224048442E-4	-3.22721526816609E-4
453.86368	1927.9319	5490.0	0.6431106	0.3728325	-0.00980385625	-0.0027211962499999985	-1.0209322150735287E-4	4.903927849264717E-5
465.11438	1935.4097	5507.0	0.5767061	0.38626888	-0.003906147058823528	7.903752941176453E-4	3.469240700692042E-4	2.0656303200692022E-4
477.4831	1941.2415	5523.0	0.63820964	0.4140045	0.0038439712500000014	0.001733476250000001	4.843823943014706E-4	5.894380974264723E-5
488.31129999999996	1946.3245	5541.0	0.7105536	0.37373284	0.004019108888888888	-0.0022373144444444437	9.729868827160378E-6	-2.2059948302469138E-4
496.56410000000005	1949.5215	5557.0	0.6311491	0.25560272	-0.004962781249999999	-0.0073831325	-5.613681336805555E-4	-3.216136284722223E-4
502.30664	1951.4355	5573.0	0.41454706	0.10382024	-0.0135376275	-0.009486405	-5.35927890625E-4	-1.3145453124999997E-4
506.63336000000004	1953.3167	5590.0	0.22307223	0.020653587	-0.011263225294117649	-0.004892156058823529	1.33788365051903E-4	2.7024993771626295E-4
508.14480000000003	1954.1448	5606.0	0.031081095	-0.012350695	-0.0119994459375	-0.002062767625	-4.601379021139699E-5	1.7683677711397057E-4
510.03827	1954.0	5623.0	-0.035733968	-0.03620668	-0.0039302978235294115	-0.0014032932352941174	4.746557714100346E-4	3.8792611159169575E-5
510.0	1955.5	5640.0	-0.059942413	-0.0031823874	-0.0014240261764705883	0.0019426054470588234	1.4742774394463666E-4	1.9681756955017298E-4
511.4383	1955.0	5656.0	-0.05021717	-0.011387997	6.078276875000001E-4	-5.128506E-4	1.2699086649816177E-4	-1.5346600294117646E-4
511.0	1956.0	5739.0	0.0	0.0	6.050261445783132E-4	1.3720478313253013E-4	-3.3753529176950104E-8	7.831992567861808E-6
510.0	1956.0	5822.0	0.0	0.0	0.0	0.0	-7.289471621425461E-6	-1.6530696762955438E-6
