# Supplementary material for: Finger drawing on smartphone screens enables early Parkinson’s disease detection through hybrid 1D-CNN and BiGRU deep learning architecture
Source: PLoS One. 2025 Jul 14;20(7):e0327733. doi: 10.1371/journal.pone.0327733 (PMC12258557; doi:10.1371/journal.pone.0327733)
Supplement: S2 File — (ZIP) [file pone.0327733.s002.zip › Dataset/Wavy/patient/020_PD_WAVE_R.txt]

562.0	131.0	0.0	0.0	0.0	0.0	0.0	0.0	0.0
567.0133	134.00665	17.0	0.14465849	0.03988816	0.00850932294117647	0.0023463623529411766	5.005484083044982E-4	1.3802131487889273E-4
570.7754	134.8877	50.0	0.028550334	-0.05175991	-0.00351842896969697	-0.002777214242424242	-3.6447733063252845E-4	-1.552598968292551E-4
576.47906	136.82635	66.0	0.2535654	0.059077594	0.014063441624999999	0.006927344	0.0010988669121685605	6.065348901515152E-4
585.1812	139.67249	84.0	0.46809685	0.13700095	0.011918413888888889	0.004329075333333334	-1.1916820756172835E-4	-1.4434825925925922E-4
594.85156	141.77032	99.0	0.68680567	0.2027806	0.014580588000000002	0.00438531	1.774782740740742E-4	3.7489777777777293E-6
602.8348	143.70868	116.0	0.7359445	0.19482283	0.0028905194117647037	-4.68104117647059E-4	-6.876510934256059E-4	-2.8549494809688585E-4
611.3604	145.67209	132.0	0.63611096	0.13801633	-0.00623959625	-0.0035504062500000006	-5.70632228860294E-4	-1.9264388327205884E-4
620.5582	147.59305	149.0	0.55604804	0.107364275	-0.004709583529411767	-0.0018030620588235292	9.000074826989606E-5	1.0278495242214538E-4
633.5	151.0	166.0	0.62509227	0.13267525	0.004061425294117649	0.001488880882352941	5.159416955017303E-4	1.9364370242214529E-4
647.87213	153.96802	182.0	0.8135029	0.18539062	0.011775664375000001	0.0032947106250000007	4.82139942555147E-4	1.1286435891544123E-4
660.49976	157.83325	199.0	0.9514989	0.23843706	0.008117411764705883	0.003120378823529412	-2.1519133001730105E-4	-1.0254811851211112E-5
670.5832	160.31662	215.0	0.851379	0.23807368	-0.0062574937500000025	-2.271124999999978E-5	-8.984315946691179E-4	-1.9644312959558822E-4
681.6546	161.0	232.0	0.6904946	0.14440529	-0.00946378823529412	-0.0055099052941176485	-1.886055579584775E-4	-3.227761202422146E-4
696.80853	164.45212	249.0	0.6792159	0.094005205	-6.634529411764691E-4	-0.002964710882352941	5.176667820069207E-4	1.4971731833910044E-4
712.6841	167.42102	265.0	0.8698046	0.113070294	0.011911793750000003	0.0011915680625000005	7.859529181985295E-4	2.5976743405330886E-4
726.018	170.33936	282.0	0.97362375	0.1669288	0.00610700882352941	0.0031681474117647053	-3.414579368512114E-4	1.1626937348615911E-4
735.11194	172.02798	298.0	0.8251876	0.18601389	-0.009277259375	0.001192818125	-9.615167624080881E-4	-1.2345808042279408E-4
742.10547	175.03516	315.0	0.5041521	0.17515323	-0.01888444117647059	-6.388623529411761E-4	-5.651283412629759E-4	-1.07745910467128E-4
751.4894	178.79575	332.0	0.3056216	0.1679607	-0.011678264705882353	-4.2309000000000015E-4	4.2389273356401394E-4	1.2692491349480938E-5
761.383	182.7532	348.0	0.35787758	0.22580972	0.0032659987499999987	0.00361556375	9.34016465992647E-4	2.52415859375E-4
772.0538	186.62149	365.0	0.5537534	0.26748344	0.011522107058823528	0.0024513952941176485	4.8565342993079583E-4	-6.848049740484421E-5
782.6146	191.30731	381.0	0.68709564	0.28821364	0.008333890000000004	0.0012956374999999985	-1.9926356617647027E-4	-7.223486213235312E-5
792.73895	197.24335	398.0	0.697156	0.3255051	5.917858823529407E-4	0.002193615294117647	-4.554178892733566E-4	5.2822223183391076E-5
801.7281	204.72809	414.0	0.6151351	0.4101497	-0.005126306249999997	0.005290287500000001	-3.573807582720586E-4	1.9354201286764713E-4
809.5251	212.52509	431.0	0.51309276	0.511195	-0.006002490588235295	0.005943841176470586	-5.154025519031163E-5	3.8444333910034395E-5
817.893	220.893	448.0	0.4369498	0.5663336	-0.004478997647058826	0.0032434470588235315	8.961723183390993E-5	-1.5884671280276788E-4
828.6057	230.6057	465.0	0.49031103	0.6065409	0.00313889588235294	0.0023651352941176504	4.4811138408304505E-4	-5.166539792387536E-5
839.67236	238.78161999999998	481.0	0.6145695	0.59728444	0.007766154375000001	-5.785287500000014E-4	2.892036557904413E-4	-1.8397900275735323E-4
850.51355	247.67572	497.0	0.7121261	0.5700872	0.0060972875	-0.0016998275000000007	-1.0430417968750006E-4	-7.008117187499996E-5
860.88	255.25330000000002	515.0	0.72066045	0.50864124	4.7413055555555687E-4	-0.0034136644444444455	-3.1239760802469126E-4	-9.521316358024693E-5
869.04254	263.04254	531.0	0.6150668	0.44656205	-0.006599603124999999	-0.0038799493750000004	-4.4210835503472225E-4	-2.914280815972218E-5
876.6583	269.65833	547.0	0.4810761	0.39792508	-0.008374418750000001	-0.003039810625	-1.1092597656250014E-4	5.250867187500002E-5
883.64044	276.64044	564.0	0.37883896	0.38703483	-0.006013949411764706	-6.4060294117647E-4	1.3885113754325267E-4	1.4112986375432532E-4
893.3568	283.28546	580.0	0.41810992	0.37995583	0.0024544350000000013	-4.424375000000001E-4	5.292740257352943E-4	1.2385340073529366E-5
903.0505	289.03027	597.0	0.52976066	0.3651578	0.006567690588235292	-8.704723529411775E-4	2.4195621107266416E-4	-2.517852076124573E-5
912.7963	293.8778	613.0	0.6324853	0.31665465	0.006420290000000002	-0.0030314468749999997	-9.212536764705633E-6	-1.3506090762867637E-4
920.5732	297.78662	630.0	0.6115723	0.24772185	-0.0012301764705882395	-0.004054870588235293	-4.500274394463672E-4	-6.020139489619374E-5
928.40027	302.55023	647.0	0.5049433	0.19994316	-0.006272294117647057	-0.002810511176470587	-2.965951557093422E-4	7.319761245674742E-5
934.6034	306.40503	663.0	0.39441538	0.19568528	-0.006907995	-2.661175000000012E-4	-3.973130514705892E-5	1.5902460477941162E-4
939.5015	309.50153	680.0	0.29126984	0.19820428	-0.006067384705882352	1.4817647058823654E-4	4.9447664359861655E-5	2.4370233564013984E-5
943.3961	312.39612	696.0	0.1994888	0.17261045	-0.0057363150000000005	-0.0015996143750000007	2.069185661764697E-5	-1.0923692784926484E-4
946.2639	314.63196	713.0	0.124457136	0.13807033	-0.004413627294117647	-0.0020317717647058827	7.780515916955023E-5	-2.5421022923875413E-5
950.1214	316.56067	729.0	0.10487739	0.09088047	-0.0012237341249999997	-0.002949366249999999	1.9936832306985294E-4	-5.7349655330882275E-5
953.04095	319.5205	746.0	0.13697053	0.11038877	0.0018878317647058828	0.001147547058823529	1.830332876297578E-4	2.4099490051903108E-4
956.9321	321.46606	763.0	0.18085074	0.12547384	0.002581188823529412	8.873570588235298E-4	4.0785709342560544E-5	-1.5305294117647012E-5
959.3721	324.74414	780.0	0.19245271	0.15295757	6.824688235294111E-4	0.001616689999999999	-1.1168941176470593E-4	4.2901937716262896E-5
961.3389	326.33893	797.0	0.14735843	0.15451583	-0.002652604705882352	9.16623529411768E-5	-1.9618079584775077E-4	-8.970750865051895E-5
963.2915	330.583	813.0	0.095426925	0.18715343	-0.003245719062500001	0.002039850000000001	-3.706964728860307E-5	1.2176172794117651E-4
965.195	333.38995	829.0	0.078228705	0.19926354	-0.00107488875	7.568818749999987E-4	1.3567689453125006E-4	-8.018550781250014E-5
967.1484	337.2967	846.0	0.08254468	0.2357314	2.5388088235294115E-4	0.0021451682352941186	7.8162919550173E-5	8.166390354671293E-5
968.0535	340.10706	863.0	0.08056464	0.2179141	-1.1647294117646991E-4	-0.0010480764705882357	-2.1785519031141826E-5	-1.8783792387543262E-4
968.9887	342.97736	879.0	0.05149366	0.19567655	-0.0018169362500000006	-0.0013898468749999997	-1.0627895680147067E-4	-2.136065027573525E-5
969.9581	345.95813	896.0	0.031299718	0.1728512	-0.0011878789411764706	-0.0013426676470588233	3.700337110726647E-5	2.7752487024221417E-6
970.9544	349.9088	912.0	0.03323713	0.19023539	1.2108824999999997E-4	0.0010865118749999996	8.181044944852941E-5	1.5182372012867643E-4
972.8462	353.69244	929.0	0.076902404	0.22493279	0.0025685455294117646	0.002041023529411764	1.4396807525951557E-4	5.61477443771626E-5
973.7879	357.5758	945.0	0.094245546	0.25290796	0.0010839463750000004	0.0017484481249999996	-9.278744715073527E-5	-1.8285962775735267E-5
974.73816	361.47632	962.0	0.07914807	0.25548658	-8.880868235294117E-4	1.5168352941176655E-4	-1.1600195285467131E-4	-9.3927329152249E-5
975.7028	363.70282	978.0	0.060647458	0.21373752	-0.00115628825	-0.002609316250000002	-1.6762589154411766E-5	-1.7256248621323555E-4
976.64105	365.0	995.0	0.04444543	0.120039016	-9.530604705882353E-4	-0.005511676705882353	1.195457525951557E-5	-1.7072708564013829E-4
977.0	366.5	1012.0	0.03588057	0.045299456	-5.038152941176471E-4	-0.004396444705882353	2.642618685121107E-5	6.560188235294117E-5
977.52075	367.0	1029.0	0.024891794	-0.0053480538	-6.463985882352942E-4	-0.0029792652823529414	-8.38725259515571E-6	8.336349550173008E-5
978.0	368.5	1045.0	0.019094678	0.0027692246	-3.623197499999999E-4	5.073299E-4	1.7754927389705895E-5	2.1791219889705883E-4
979.0	369.36493	1078.0	0.026975406	0.020745948	2.3880993939393938E-4	5.447491939393939E-4	1.8216051193755733E-5	1.1339179981634512E-6
979.0	370.13702	1095.0	0.01759589	0.031236561	-5.517362352941177E-4	6.170948823529411E-4	-4.6502716158121E-5	4.25562873020866E-6
979.0	371.07013	1111.0	-0.015649248	0.060098276	-0.002077821125	0.0018038571875	-9.538030560661765E-5	7.417264407169117E-5
980.0	373.07434	1128.0	0.018531619	0.0953581	0.002010639235294118	0.0020741072941176473	2.4049766825259516E-4	1.5897065095155724E-5
981.12006	375.12006	1144.0	0.04705099	0.13990246	0.0017824606875	0.0027840225000000003	-1.4261159237132355E-5	4.4369700367647064E-5
982.0	378.0539	1161.0	0.08556425	0.17478667	0.002265485882352941	0.0020520123529411765	2.8413246756055344E-5	-4.3059420415224934E-5
983.9549	381.90985	1178.0	0.10762922	0.23033755	0.001297939411764706	0.0032676988235294116	-5.691449826989617E-5	7.151096885813148E-5
984.93225	384.93225	1194.0	0.09991226	0.2518176	-4.823099999999997E-4	0.0013425031249999983	-1.112655882352941E-4	-1.2032473115808833E-4
986.88135	387.88135	1211.0	0.10516039	0.229917	3.087135294117649E-4	-0.001288270588235292	4.6530795847750857E-5	-1.5475139489619355E-4
987.0	389.79706	1227.0	0.07583218	0.16524708	-0.0018330131250000005	-0.004041870000000001	-1.3385791590073533E-4	-1.720999632352943E-4
987.76624	391.76624	1244.0	0.033394862	0.099767	-0.002496312823529412	-0.0038517694117647058	-3.9017629325259496E-5	1.1182387543252673E-5
988.0	393.70227	1260.0	0.0048885467	0.07407563	-0.0017816447062499999	-0.0016057106249999994	4.466675732996325E-5	1.4037867417279415E-4
987.0	395.66296	1277.0	-0.037963785	0.08721096	-0.002520725394117647	7.726664705882353E-4	-4.347533458044984E-5	1.3990453503460207E-4
987.0	397.5	1294.0	-0.05655895	0.102042206	-0.0010938332352941175	8.724262352941172E-4	8.393483287197233E-5	5.86822145328717E-6
985.4824	398.0	1310.0	-0.0691699	0.079416886	-7.881843750000006E-4	-0.0014140824999999994	1.9103053768382308E-5	-1.429067959558823E-4
984.5419	399.0	1327.0	-0.09362567	0.042365704	-0.0014385747058823523	-0.0021794812941176474	-3.8258254757785395E-5	-4.5023458477508704E-5
982.54956	400.45044	1343.0	-0.10410887	0.034613345	-6.552000000000007E-4	-4.845224375E-4	4.8960919117646974E-5	1.0593492853860296E-4
979.26465	401.36768	1360.0	-0.1607129	0.04322789	-0.003329648823529411	5.067379411764707E-4	-1.573205190311418E-4	5.8309434039792396E-5
975.4132	403.2934	1377.0	-0.2434553	0.091093116	-0.004867200000000001	0.002815601529411765	-9.044418685121118E-5	1.3581550519031142E-4
970.4675	405.26624	1393.0	-0.33689958	0.13361506	-0.005840267499999998	0.0026576215000000004	-6.081671874999978E-5	-9.873751838235283E-6
964.6543	407.11523	1410.0	-0.3881123	0.13760102	-0.0030125129411764733	2.3446823529411665E-4	1.663385034602073E-4	-1.4253842733564023E-4
959.78253	410.0725	1427.0	-0.37774742	0.1666041	6.09698823529413E-4	0.0017060635294117656	2.1307128027681684E-4	8.656442906574405E-5
953.82574	413.0581	1443.0	-0.37039137	0.19009848	4.597531250000002E-4	0.0014683987499999988	-9.371606158088298E-6	-1.4854048713235421E-5
948.9672	417.02185	1460.0	-0.33950675	0.2247494	0.0018167423529411749	0.002038289411764706	7.982289576124557E-5	3.352298010380631E-5
941.0818	421.93866	1476.0	-0.3803556	0.27607003	-0.0025530531249999995	0.003207539375000002	-2.731122173713234E-4	7.3078122702206E-5
931.8528	427.48834	1493.0	-0.5019948	0.34551603	-0.007155247058823526	0.004085058823529409	-2.707172902249133E-4	5.1618791089965094E-5
919.90106	434.5495	1509.0	-0.67961687	0.43024886	-0.011101379375000005	0.005295801875000002	-2.4663326976102993E-4	7.56714407169121E-5
909.231	440.2614	1526.0	-0.7997	0.45512262	-0.00706371352941176	0.0014631623529411746	2.375097556228379E-4	-2.2544938365051927E-4
897.69904	447.15045	1542.0	-0.8055806	0.4434944	-3.6753750000000085E-4	-7.267637499999979E-4	4.1851100183823496E-4	-1.3687038143382328E-4
887.7485	452.95093	1559.0	-0.72917736	0.4069788	0.0044943082352941165	-0.0021479764705882374	2.859909256055363E-4	-8.360074826989644E-5
878.0021	458.79877	1576.0	-0.6242664	0.36346608	0.0061712329411764705	-0.0025595717647058794	9.864262975778553E-5	-2.421148788927306E-5
865.02625	464.703	1593.0	-0.6223626	0.33884615	1.119882352941183E-4	-0.001448231176470589	-3.5642615916955017E-4	6.53729757785465E-5
849.108	470.94598	1609.0	-0.81432736	0.34644216	-0.011997797499999997	4.7475062499999915E-4	-7.568616084558822E-4	1.2018636259191175E-4
832.1223	477.29254000000003	1626.0	-1.0303923	0.3679868	-0.012709702352941176	0.0012673317647058826	-4.187675605536346E-5	4.6622419982699024E-5
817.62085	485.3595	1642.0	-1.1315418	0.4401859	-0.00632184375	0.004512443750000001	3.992411626838235E-4	2.0281949908088239E-4
803.97644	492.1563	1659.0	-1.0071129	0.45913866	0.00731934705882352	0.0011148682352941151	8.024229887543246E-4	-1.998573832179933E-4
786.19556	499.802	1675.0	-0.9404703	0.477362	0.004165162500000007	0.001138958750000002	-1.971365349264696E-4	1.5056571691179313E-6
765.88586	509.05706999999995	1692.0	-1.0590968	0.515653	-0.00697802941176471	0.0022524117647058834	-6.554818771626304E-4	6.549723615916949E-5
750.9948	517.5026	1708.0	-1.1054156	0.5547631	-0.0028949249999999926	0.0024443812499999953	2.5519402573529485E-4	1.1998092830881995E-5
738.6449	525.2029	1725.0	-0.9728023	0.5366201	0.007800782352941173	-0.0010672352941176416	6.291592560553626E-4	-2.0656567906574333E-4
724.24036	531.90985	1742.0	-0.791592	0.48478815	0.010659429411764709	-0.003048938235294122	1.6815570934256095E-4	-1.1657076124567533E-4
706.894	539.60266	1758.0	-0.7715835	0.41159046	0.001250531249999999	-0.004574855624999999	-5.880561351102944E-4	-9.53698368566173E-5
689.9311	548.5862	1775.0	-0.9433194	0.4329964	-0.010102111764705886	0.0012591729411764712	-6.678025302768167E-4	3.4317815095155705E-4
676.61676	557.0762	1792.0	-1.0371892	0.5186308	-0.0055217529411764705	0.00503731764705882	2.694328719723186E-4	2.2224380622837346E-4
658.9394	566.92255	1808.0	-1.0020405	0.58376825	0.002196793750000009	0.004071090625000003	4.8240916819852997E-4	-6.0389188878676094E-5
639.5248	576.7376	1825.0	-1.0417119	0.6260929	-0.002333611764705884	0.002489685294117645	-2.664944420415231E-4	-9.302384299307986E-5
620.73474	586.2908	1841.0	-1.1594566	0.6198874	-0.007359043750000002	-3.8784374999999843E-4	-3.140894990808824E-4	-1.798455652573527E-4
606.646	593.48804	1858.0	-1.1349206	0.5501886	0.0014432941176470524	-0.004099929411764703	5.177845804498267E-4	-2.1835798010380613E-4
592.0	601.0	1874.0	-0.98254	0.46703774	0.009523787500000006	-0.005196928750000003	5.050308363970595E-4	-6.856245863970628E-5
572.0	606.5	1891.0	-0.9047714	0.33584416	0.004574623529411763	-0.0077172694117647045	-2.911272923875437E-4	-1.4825533304498243E-4
554.77606	612.40796	1908.0	-0.9917855	0.27900356	-0.0051184764705882345	-0.003343564705882354	-5.701823529411762E-4	2.572767474048441E-4
541.98285	619.72406	1924.0	-0.98533785	0.31239775	4.029781250000017E-4	0.0020871368749999994	3.4509091222426476E-4	3.394188488051471E-4
528.8995	627.31287	1941.0	-0.8560965	0.40211242	0.007602432352941172	0.005277333529411767	4.234973075259512E-4	1.87658626730104E-4
509.26477	636.3676	1957.0	-0.86687505	0.5152898	-6.736593749999964E-4	0.00707358625	-5.17255732996323E-4	1.1226579503676451E-4
491.17548	644.8109	1974.0	-1.0599637	0.5925937	-0.011358155882352939	0.004547288235294117	-6.284997945501731E-4	-1.486057655709343E-4
475.78162	653.6092	1991.0	-1.129244	0.5977525	-0.00407531176470588	3.034588235294129E-4	4.2840259515570937E-4	-2.4963702422145317E-4
459.3306	660.2975	2007.0	-1.0816789	0.49599433	0.0029728187499999947	-0.006359885625000002	4.405081571691172E-4	-4.1645902803308843E-4
433.16928	667.23737	2024.0	-1.2252854	0.40471777	-0.008447441176470586	-0.005369209411764706	-6.717799956747401E-4	5.827507136678211E-5
411.31024	672.9069	2040.0	-1.4153099	0.33259776	-0.011876531250000003	-0.004507500624999997	-2.143181295955885E-4	5.3856799172794314E-5
392.36707	677.65826	2057.0	-1.4775614	0.27553567	-0.003661852941176465	-0.0033565935294117655	4.832163711072669E-4	6.770041738754305E-5
368.60703	682.5617	2073.0	-1.4536369	0.24322656	0.001495281249999994	-0.002019319375	3.223208869485287E-4	8.357963465073533E-5
350.39023	687.47864	2090.0	-1.2537124	0.23831867	0.011760264705882357	-2.886994117647058E-4	6.038225562283743E-4	1.0180117430795849E-4
336.79135	693.2323	2106.0	-0.96192324	0.27923432	0.0182368225	0.002557228124999998	4.0478486213235264E-4	1.7787047104779398E-4
320.04178	699.08746	2123.0	-0.8303572	0.3456919	0.007739178823529408	0.0039092694117647065	-6.175084515570937E-4	7.953184039792402E-5
302.02393	705.328	2140.0	-0.82594407	0.3954585	2.5959588235294044E-4	0.002927447058823529	-4.399754671280275E-4	-5.775425605536338E-5
286.8069	710.79706	2156.0	-0.8852898	0.3829198	-0.003709108124999999	-7.836687500000009E-4	-2.480440004595587E-4	-2.3194473805147062E-4
276.4243	716.0303	2173.0	-0.8649201	0.35014543	0.0011982176470588263	-0.0019279041176470586	2.8866622188581325E-4	-6.73079628027681E-5
266.9135	719.8346	2190.0	-0.6258173	0.27270693	0.01406487058823529	-0.0045552058823529395	7.568619377162626E-4	-1.545471626297577E-4
259.20267	725.348	2206.0	-0.33740598	0.24353538	0.0180257075	-0.0018232218750000011	2.4755230698529445E-4	1.7074900045955865E-4
250.66158	727.3346	2224.0	-0.29499558	0.19209099	0.0023561333333333343	-0.002858021666666667	-8.705318981481482E-4	-5.748887731481476E-5
241.51326	730.29736	2239.0	-0.39465722	0.14806813	-0.006644109333333333	-0.002934857333333333	-6.000161777777777E-4	-5.1223777777777495E-6
234.10397	732.224	2256.0	-0.46699044	0.09935009	-0.0042548952941176485	-0.002865767058823529	1.4054200230680496E-4	4.064133794694362E-6
227.44592	734.1847	2273.0	-0.44325268	0.06695356	0.0013963388235294116	-0.001905678235294118	3.3242553633218E-4	5.6475813148788874E-5
221.751	735.0	2290.0	-0.3614897	0.03843528	0.004809587058823528	-0.0016775458823529408	2.0077930795847743E-4	1.3419550173010423E-5
217.96089	737.01953	2306.0	-0.24064486	0.06561037	0.007552802500000002	0.001698443125	1.7145096507352963E-4	2.1099931295955878E-4
216.00937	737.9906	2322.0	-0.11005498	0.049539104	0.0081618675	-0.001004454125	3.8066562499999824E-5	-1.68931078125E-4
214.07227	738.0	2339.0	-0.02963471	0.030682147	0.004730604117647058	-0.0011092327647058823	-2.0183902249134948E-4	-6.163449394463663E-6
212.19206	739.0	2356.0	-0.006150475	0.02163327	0.0013814255882352942	-5.322868823529412E-4	-1.9701050173010377E-4	3.393799307958477E-5
210.205	740.0	2372.0	-0.038413245	0.033508625	-0.0020164231249999998	7.422096875E-4	-2.1236554457720587E-4	7.965603561580883E-5
209.11517	740.0	2389.0	-0.07177469	0.019956853	-0.001962437941176471	-7.971630588235294E-4	3.1755990484428687E-6	-9.055133801903115E-5
208.28505	741.0	2405.0	-0.056698356	0.03521554	9.422708750000002E-4	9.536679374999998E-4	1.8154430101102945E-4	1.0942693727022057E-4
207.17395	741.0	2422.0	-0.037519213	0.02481861	0.0011281848823529409	-6.115841176470585E-4	1.0936118079584744E-5	-9.207365030276815E-5
206.19592	741.8041	2438.0	-0.03423538	0.009804035	2.052395625E-4	-9.384109375000001E-4	-5.7684082490808806E-5	-2.042667624080885E-5
205.52766	742.4723	2455.0	-0.046140734	0.03277517	-7.003149411764706E-4	0.0013512432352941178	-5.3267911980968855E-5	1.346855395761246E-4
205.0	742.0	2472.0	-0.049126677	0.020175045	-1.7564370588235283E-4	-7.411838235294117E-4	3.086301384083045E-5	-1.230839446366782E-4
205.0	743.2213	2488.0	-0.008683352	0.022897027	0.0025277078125	1.7012387500000008E-4	1.6895946989889705E-4	5.695673115808824E-5
203.5	743.0	2505.0	-0.019489123	0.02521132	-6.356335882352942E-4	1.3613488235294109E-4	-1.8607890592560556E-4	-1.999352508650529E-6
203.0	743.0	2538.0	-0.041387934	-0.0045618773	-6.636003333333334E-4	-9.022180999999999E-4	-8.474771241830057E-7	-3.146524188948306E-5
203.0	744.46826	2555.0	-0.0046026492	0.02211636	0.002163840282352941	0.0015693080764705883	1.663200362168397E-4	1.45383892733564E-4
202.0	744.0	2571.0	-0.008645448	0.023855876	-2.52674925E-4	1.0871975E-4	-1.510322004595588E-4	-9.128677040441177E-5
200.9925	745.0	2605.0	-0.047519125	0.0057279877	-0.0011433434411764706	-5.331731852941177E-4	-2.619613282871972E-5	-1.8879203979238756E-5
199.5	745.0	2621.0	-0.08644795	-7.001456E-4	-0.0024330515624999996	-4.0175833125000003E-4	-8.060675758272056E-5	8.213428377757353E-6
198.5466	746.45337	2638.0	-0.08953831	0.053060044	-1.817858823529412E-4	0.0031623640941176472	1.3242739294982696E-4	2.0965426031574396E-4
197.19469	747.0	2654.0	-0.09246112	0.057153534	-1.8267562499999987E-4	2.558431249999999E-4	-5.56089154411663E-8	-1.8165756056985296E-4
195.25075	748.74927	2671.0	-0.09016074	0.09221084	1.3531647058823474E-4	0.0020621944705882353	1.8705417387543213E-5	1.0625596150519032E-4
192.5314	749.73425	2687.0	-0.13360283	0.092833236	-0.002715130625	3.889974999999983E-5	-1.781529434742647E-4	-1.2645592003676472E-4
190.35188	751.0	2704.0	-0.17195053	0.09546632	-0.0022557470588235283	1.548872941176467E-4	2.702256271626305E-5	6.822796712802757E-6
186.80788	753.0	2720.0	-0.2048276	0.112090036	-0.0020548168750000005	0.0010389822500000007	1.2558136488970487E-5	5.525593474264712E-5
182.88995	755.11	2737.0	-0.24044181	0.11857518	-0.002094953529411765	3.814790588235293E-4	-2.360979671280261E-6	-3.8676658304498316E-5
179.03271	757.48364	2754.0	-0.2656041	0.14639546	-0.0014801347058823531	0.0016364870588235297	3.616581314878893E-5	7.382400000000002E-5
174.09627	760.9037	2770.0	-0.3038216	0.19216871	-0.002388593750000001	0.0028608281249999992	-5.677869025735299E-5	7.652131663602935E-5
169.25551	761.0	2787.0	-0.33057743	0.14625242	-0.0015738723529411752	-0.0027009582352941174	4.7924788062283864E-5	-3.2716390354671276E-4
165.38164	763.3092	2803.0	-0.28666085	0.100522265	0.002744786249999999	-0.0028581346874999997	2.6991616268382337E-4	-9.823528262867644E-6
161.51736	765.24133	2820.0	-0.24749123	0.08195804	0.002304095294117648	-0.001092013235294118	-2.5922997404844165E-5	1.0388949718858127E-4
157.73277	767.13367	2837.0	-0.21311876	0.09494042	0.002021910000000001	7.63669411764706E-4	-1.6599134948096895E-5	1.0915780276816612E-4
154.85808	768.0	2853.0	-0.18265088	0.090577774	0.0019042425000000002	-2.7266537499999986E-4	-7.354218750000045E-6	-6.477092417279411E-5
151.93506	770.06494	2870.0	-0.16618334	0.10117672	9.686788235294103E-4	6.234674117647057E-4	-5.503315743944646E-5	5.271369333910033E-5
148.94978	772.0502	2886.0	-0.15369125	0.09187053	7.807556250000007E-4	-5.816368749999995E-4	-1.17451999080881E-5	-7.531901792279407E-5
147.08827	772.91174	2903.0	-0.12015124	0.084060416	0.001972941764705882	-4.594184705882357E-4	7.012859645328714E-5	7.18931790657434E-6
145.07481	774.9252	2920.0	-0.096212	0.094255246	0.0014081905882352942	5.996958823529413E-4	-3.322065743944635E-5	6.230084429065747E-5
143.17839	776.82166	2936.0	-0.08921787	0.109947346	4.371331250000001E-4	9.8075625E-4	-6.069109145220588E-5	2.3816272977941172E-5
141.24951	778.7505	2953.0	-0.0894231	0.11514626	-1.207235294117651E-5	3.0581847058823523E-4	-2.6423851643598624E-5	-3.9702222318339106E-5
139.28719	780.71277	2969.0	-0.10625832	0.13310906	-0.0010522012499999999	0.001122675	-6.500805606617647E-5	5.10535330882353E-5
138.0	781.6625	2986.0	-0.107793845	0.10695877	-9.032499999999976E-5	-0.0015382523529411769	5.658095588235295E-5	-1.565251384083045E-4
136.36998	783.63	3003.0	-0.083533466	0.08180633	0.0014270811176470587	-0.001479555294117647	8.925918339100344E-5	3.452768166089997E-6
135.0	785.5869	3019.0	-0.07976243	0.09506007	2.3568975000000034E-4	8.2835875E-4	-7.446196047794115E-5	1.4424462775735293E-4
133.47408	786.5259	3036.0	-0.07176936	0.08886593	4.701805882352936E-4	-3.6436117647058825E-4	1.3793578719723132E-5	-7.015999567474048E-5
132.55852	789.4415	3053.0	-0.066992	0.12054199	2.8102117647058874E-4	0.001863297647058824	-1.1127024221453226E-5	1.3103875432525955E-4
130.60428	790.0	3069.0	-0.08376727	0.11131881	-0.0010484543750000005	-5.764487499999998E-4	-8.309222196691183E-5	-1.5248414981617649E-4
129.67453	792.32544	3085.0	-0.07011734	0.100155376	8.531206250000003E-4	-6.97714625E-4	1.1884843750000005E-4	-7.579117187500009E-6
128.70805	794.292	3102.0	-0.06523067	0.11178566	2.8745117647058796E-4	6.841343529411759E-4	-3.327467344290661E-5	8.128523399653976E-5
127.800964	796.1991	3119.0	-0.05198261	0.11727813	7.792976470588239E-4	3.2308647058823525E-4	2.8932145328719758E-5	-2.1238110726643568E-5
126.93052	797.06946	3135.0	-0.05398435	0.087802224	-1.2510875000000012E-4	-0.0018422441249999998	-5.65253998161765E-5	-1.353331622242647E-4
127.0	799.0996	3152.0	-0.025666466	0.09726519	0.0016657578823529413	5.566450588235296E-4	1.0534509602076126E-4	1.411111284602076E-4
125.96085	800.0	3168.0	-0.024852691	0.06714489	5.086093749999995E-5	-0.0018825187500000002	-1.0093105905330883E-4	-1.524477380514706E-4
126.0	802.0001	3185.0	-0.012052941	0.08210702	7.529264705882353E-4	8.801252941176473E-4	4.129797253460208E-5	1.6250847318339103E-4
127.0	802.9026	3202.0	0.028531555	0.07653739	0.002387323294117647	-3.276252941176474E-4	9.614098961937718E-5	-7.104415224913499E-5
127.0	803.91016	3218.0	0.04093598	0.06560788	7.752765624999998E-4	-6.830943750000002E-4	-1.0075292072610296E-4	-2.221681755514705E-5
128.0	804.8059	3235.0	0.062047273	0.042582482	0.0012418407647058825	-0.001354435176470588	2.7444953070934277E-5	-3.9490635380622807E-5
129.72336	805.7234	3252.0	0.09303288	0.043685116	0.0018226827647058823	6.486082352941206E-5	3.4167176470588224E-5	8.3488E-5
131.7155	806.0	3268.0	0.11691582	0.029213302	0.0014926837500000003	-9.044883750000002E-4	-2.0624938419117625E-5	-6.058432490808827E-5
134.27461	807.0	3285.0	0.1579186	0.03946241	0.002411928235294117	6.028887058823531E-4	5.4073205017300976E-5	8.866924005190313E-5
137.17288	807.5864	3301.0	0.20165978	0.03104261	0.002733823750000001	-5.262375000000001E-4	2.0118469669117765E-5	-7.057038786764707E-5
140.52054	808.5205	3318.0	0.22445916	0.039255578	0.001341139999999999	4.831157647058822E-4	-8.19225735294119E-5	5.9373721453287196E-5
143.91295	809.0	3334.0	0.22921617	0.048478156	2.9731312500000037E-4	5.764111250000001E-4	-6.523917968749991E-5	5.8309600183823695E-6
147.78967	810.3949	3351.0	0.24576035	0.059130628	9.731870588235289E-4	6.266159999999998E-4	3.9757290224913443E-5	2.953227941176449E-6
151.72217	811.3611	3368.0	0.25195137	0.059675347	3.641776470588247E-4	3.2042294117647E-5	-3.5824083044982594E-5	-3.497492387543251E-5
156.54333	812.0	3384.0	0.28635275	0.06820421	0.002150086249999999	5.330539375000003E-4	1.1161928768382338E-4	3.131322771139708E-5
161.36234	814.18115	3401.0	0.3120465	0.09588731	0.0015113970588235303	0.0016284176470588237	-3.756995242214521E-5	6.443315938581314E-5
167.56334	816.18774	3417.0	0.3474548	0.12691584	0.0022130187500000002	0.001939283125	4.385135569852937E-5	1.9429092371323514E-5
173.247	818.0823	3434.0	0.37340745	0.13419212	0.0015266264705882332	4.280164705882351E-4	-4.0376016435986294E-5	-8.889803849480969E-5
179.23766	820.0792	3451.0	0.38445073	0.14072356	6.496047058823555E-4	3.8420235294117644E-4	-5.158951557093398E-5	-2.5773010380622726E-6
183.9977	821.99927	3467.0	0.35450894	0.13494252	-0.0018713618750000015	-3.613149999999992E-4	-1.575604113051473E-4	-4.659483455882348E-5
188.85992	823.95337	3484.0	0.3021549	0.11472806	-0.0030796494117647055	-0.0011890858823529415	-7.10757374567473E-5	-4.869240484429072E-5
191.7179	825.8589	3500.0	0.21808945	0.11650215	-0.005254090625000001	1.108806249999995E-4	-1.3590257582720596E-4	8.124790670955881E-5
195.62405	828.812	3517.0	0.17666194	0.14401506	-0.0024369123529411766	0.0016184064705882354	1.6571636894463672E-4	8.867799091695505E-5
198.48082	831.74036	3534.0	0.15093547	0.18027638	-0.0015133217647058824	0.0021330188235294126	5.432885813148789E-5	3.0271314878892775E-5
201.483	836.2245	3550.0	0.14444579	0.22874339	-4.0560499999999985E-4	0.0030291881249999986	6.923229779411766E-5	5.601058134191162E-5
205.35567	841.03345	3567.0	0.17463611	0.2963767	0.0017759011764705895	0.00397843	1.2832389273356409E-4	5.583775735294125E-5
210.1541	845.15405	3583.0	0.24897982	0.32765102	0.004646481874999999	0.0019546450000000014	1.7941129365808806E-4	-1.264865624999999E-4
216.25835	850.12915	3600.0	0.3238024	0.32833117	0.004401328235294118	4.00088235294112E-5	-1.442080233564005E-5	-1.1262565743944648E-4
222.4261	853.9507	3616.0	0.42156345	0.29181924	0.006110065625000001	-0.0022819956250000016	1.067960868566177E-4	-1.451252780330883E-4
233.19841	858.8794	3633.0	0.565521	0.26670367	0.00846809117647059	-0.001477386470588234	1.387073853806229E-4	4.732995025951574E-5
242.72969	863.6919	3650.0	0.6650878	0.28235742	0.005856870588235291	9.20808823529413E-4	-1.5360121107266464E-4	1.410703114186851E-4
252.51411	868.6056	3666.0	0.70209277	0.29858556	0.0023128106250000016	0.0010142587500000001	-2.215037477022056E-4	5.840620404411694E-6
260.0054	873.5027	3683.0	0.61182517	0.29779783	-0.005309858823529412	-4.633705882353188E-5	-4.4839232050173023E-4	-6.23879887543254E-5
267.6179	878.30896	3699.0	0.48951313	0.29685697	-0.007644502500000001	-5.880374999999924E-5	-1.459152297794118E-4	-7.791681985292098E-7
277.4433	886.3546	3716.0	0.46370575	0.37018025	-0.0015180811764705876	0.0043131341176470585	3.603777249134949E-4	2.5717281574394457E-4
295.60596	899.48474	3733.0	0.76354694	0.6073533	0.017637717058823527	0.013951355882352941	0.001126811660899654	5.669542214532872E-4
320.88242	921.8915	3749.0	1.278539	1.0693381	0.032187003750000005	0.02887405	9.093304181985299E-4	9.326683823529411E-4
346.00015	946.15393	3766.0	1.7916498	1.6307343	0.030182988235294115	0.03302330588235295	-1.1788326557093473E-4	2.440738754325266E-4
376.13504	968.7178	3782.0	2.0723283	1.8614916	0.017542406250000003	0.01442233124999999	-7.90036374080882E-4	-0.00116256091452206
399.3929	992.9108000000001	3799.0	1.9871097	1.7693478	-0.00501285882352942	-0.005420223529411758	-0.0013267802984429072	-0.0011672091046712792
421.7631	1012.6880000000001	3816.0	1.5686306	1.4701574	-0.024616417647058818	-0.01759943529411765	-0.0011531505190311411	-7.164242214532877E-4
447.4253	1027.1848	3833.0	1.3884318	1.0688853	-0.010599929411764712	-0.023604241176470583	8.244993079584768E-4	-3.532238754325254E-4
464.74234	1042.7423	3849.0	1.2219701	0.8242161	-0.010403856249999996	-0.015291825000000002	1.2254572610294746E-5	5.195260110294113E-4
478.4679	1057.9094	3865.0	0.9069028	0.7061993	-0.019691706250000003	-0.007376050000000002	-5.804906250000005E-4	4.947359375E-4
494.0	1071.5	3882.0	0.7597	0.6805797	-0.008658988235294115	-0.001507035294117645	6.489834126297582E-4	3.452361591695504E-4
516.1965	1082.8345	3898.0	0.81149095	0.69900215	0.003236934375	0.0011514031249999987	7.434951631433822E-4	1.6615240119485273E-4
530.51874	1088.0795	3916.0	0.9595993	0.4980054	0.008228241666666667	-0.011166486111111111	2.7729484953703705E-4	-6.843271797839505E-4
542.9266	1095.2844	3932.0	0.9862673	0.26908514	0.0016667499999999946	-0.01430751625	-4.10093229166667E-4	-1.9631438368055548E-4
558.2205	1102.1102	3948.0	0.83161694	0.20488627	-0.0096656475	-0.0040124293749999995	-7.082748437499996E-4	6.434429296875E-4
574.518	1109.5692	3965.0	0.78550273	0.30071336	-0.0027126005882352902	0.0056368876470588225	4.090027595155711E-4	5.676068836505189E-4
589.1633	1115.4985	3982.0	0.85237837	0.3762569	0.003933861176470589	0.004443737647058825	3.9096833910034584E-4	-7.018529411764694E-5
597.43164	1119.2158	3998.0	0.78527015	0.32428917	-0.004194263750000003	-0.0032479831249999994	-5.08007807904412E-4	-4.807325482536765E-4
603.06067	1121.0203	4015.0	0.44380006	0.13995631	-0.02008647588235294	-0.010843109411764707	-9.348360077854669E-4	-4.4677213451557106E-4
608.81244	1122.0	4031.0	0.1425242	-0.0013368637	-0.01882974125	-0.00883082335625	7.854591452205874E-5	1.2576787846966923E-4
613.66644	1123.0	4047.0	0.053416338	-0.05908736	-0.005569241374999999	-0.0036094060187499997	8.287812421875001E-4	3.2633858359375E-4
621.3457	1124.8364	4064.0	0.20095895	-0.028354852	0.008678977176470587	0.001807794588235294	8.381305030276815E-4	3.186588592344291E-4
630.7543	1126.7509	4081.0	0.45141003	0.057248943	0.014732416470588238	0.005035517352941176	3.5608466435986183E-4	1.8986604498269895E-4
641.2353	1128.7059	4097.0	0.63734597	0.12204232	0.011620996250000001	0.0040495860625	-1.9446376378676482E-4	-6.16207056525735E-5
651.1253	1130.625	4114.0	0.7303045	0.14337984	0.00546814882352941	0.0012551482352941184	-3.619322015570936E-4	-1.6437869571799303E-4
657.752	1132.0	4131.0	0.64839613	0.12585147	-0.00481813941176471	-0.001031080588235295	-6.050757785467129E-4	-1.3448404844290668E-4
663.5	1133.5	4148.0	0.4302225	0.08528245	-0.012833742941176467	-0.0023864129411764706	-4.715060899653975E-4	-7.97254325259515E-5
667.9959	1134.4979	4164.0	0.23698935	0.055407938	-0.012077071875000001	-0.001867157	4.729194163602911E-5	3.245349632352942E-5
670.38855	1134.0	4181.0	0.09371794	0.007630103	-0.00842773	-0.002810460882352941	2.1466716911764717E-4	-5.548846366782006E-5
673.6491	1135.0	4197.0	0.0586962	0.0059847687	-0.00218885875	-1.0283339374999998E-4	3.89929453125E-4	1.692267180376838E-4
675.2969	1135.0	4214.0	0.057114724	-0.0011833925	-9.30279999999999E-5	-4.216565411764706E-4	1.232841617647059E-4	-1.8754302789792392E-5
679.4051	1135.0	4231.0	0.11213529	-0.013413334	0.003236503882352941	-7.194083235294119E-4	1.9585481660899651E-4	-1.7514810726643603E-5
683.54205	1135.0	4247.0	0.20257697	-0.012719116	0.005652605	4.3388624999999995E-5	1.5100631985294117E-4	4.767480928308824E-5
688.15234	1135.0	4263.0	0.29039532	-0.010724117	0.005488646875000001	1.2468743750000005E-4	-1.0247382812499919E-5	5.081175781250003E-6
694.2022	1134.0	4280.0	0.36679626	-0.039841715	0.004494172941176469	-0.0017127998823529412	-5.849846669550191E-5	-1.080874894031142E-4
697.0	1134.0	4292.0	0.4026525	-0.038186792	0.002988020000000003	1.379102500000002E-4	-1.2551274509803878E-4	1.5422584436274514E-4
705.54285	1133.0	4313.0	0.40148494	-0.05105279	-5.55980952380958E-5	-6.126665714285716E-4	-1.4493419501133804E-4	-3.574175340136056E-5
711.3857	1133.0	4330.0	0.3819498	-0.034597684	-0.0011491258823529416	9.679474117647061E-4	-6.43251639479321E-5	9.297729312901634E-5
716.2853	1133.0	4346.0	0.33517075	-0.0029225375	-0.0029236906249999993	0.0019796966562499996	-1.1091029641544111E-4	6.323432778033084E-5
720.39355	1133.0	4363.0	0.27725205	0.013542719	-0.0034069823529411757	9.685445000000001E-4	-2.8428925173010376E-5	-5.947953860294114E-5
725.33167	1133.0	4380.0	0.25118795	0.015689258	-0.0015331823529411786	1.2626700000000006E-4	1.1022352941176454E-4	-4.954573529411765E-5
729.19226	1133.0	4396.0	0.22779696	0.0110676605	-0.001461936875	-2.888498437500001E-4	4.452842371323659E-6	-2.594480273437501E-5
732.0	1133.0	4413.0	0.21957096	-8.959977E-5	-4.838823529411755E-4	-6.563094276470588E-4	5.753261894463673E-5	-2.1615269641003457E-5
736.0	1134.0	4429.0	0.21767758	0.036946293	-1.1833625E-4	0.0023147432981249997	2.284663143382347E-5	1.8569079536075365E-4
739.0	1134.0	4446.0	0.18837734	0.0341779	-0.001723543529411765	-1.628466470588236E-4	-9.442395761245677E-5	-1.4574058501081312E-4
743.0	1135.0	4463.0	0.19414306	0.045435496	3.3916000000000013E-4	6.622115294117648E-4	1.2133550173010384E-4	4.8532833910034615E-5
748.60565	1136.0	4479.0	0.26320383	0.05422099	0.004316298125000001	5.490933749999999E-4	2.485711328125001E-4	-7.069884650735306E-6
753.7201	1137.24	4496.0	0.3167175	0.067974485	0.003147862941176468	8.09029117647059E-4	-6.873148140138432E-5	1.5290337802768187E-5
757.0	1137.0	4513.0	0.29786733	0.024773328	-0.0011088335294117647	-0.002541244529411765	-2.503939100346019E-4	-1.9707492041522493E-4
762.0	1138.0	4529.0	0.26160157	0.026973775	-0.0022666099999999988	1.3752793749999986E-4	-7.236102941176463E-5	1.674232791819853E-4
768.0	1139.0	4545.0	0.33155096	0.05842232	0.004371836875	0.0019655340625	4.149029296874999E-4	1.1425038281250001E-4
774.0	1139.0	4562.0	0.37845233	0.046655234	0.0027589041176470587	-6.921815294117649E-4	-9.487839749134948E-5	-1.5633621128892736E-4
780.80444	1140.0	4579.0	0.44434068	0.05985525	0.003875785294117646	7.764715294117648E-4	6.569889273356396E-5	8.63913564013841E-5
786.5612	1141.0	4595.0	0.3900962	0.04792179	-0.003390279999999999	-7.4584125E-4	-4.5412908088235285E-4	-9.51445487132353E-5
790.55505	1142.0	4612.0	0.2841617	0.069863446	-0.006231441176470587	0.0012906856470588234	-1.6712712802768165E-4	1.1979569982698961E-4
794.5161	1142.758	4629.0	0.16581751	0.027489468	-0.006961422941176472	-0.0024925869411764703	-4.294010380622852E-5	-2.22545446366782E-4
797.39514	1143.6976	4645.0	0.13709113	0.038070012	-0.0017953987499999997	6.61284E-4	3.228765119485295E-4	1.971169338235294E-4
800.2847	1144.6423	4662.0	0.14233181	0.058462802	3.082752941176469E-4	0.0011995758823529412	1.237455320069204E-4	3.166422837370242E-5
803.2034	1145.6017	4678.0	0.15106523	0.057308774	5.458387499999995E-4	-7.212675000000009E-5	1.4847715992647036E-5	-7.948141452205883E-5
805.0	1146.0	4695.0	0.17336616	0.05553032	0.0013118194117647058	-1.0461494117647051E-4	4.505768598615919E-5	-1.9110700692041425E-6
807.0	1147.0	4711.0	0.11461008	0.04975585	-0.0036722549999999993	-3.6090437500000024E-4	-3.115046507352941E-4	-1.6018089613970607E-5
810.0	1149.0	4728.0	0.11967903	0.08338603	2.9817352941176485E-4	0.001978245882352941	2.335546193771626E-4	1.3759707396193772E-4
812.0	1150.0	4745.0	0.1417674	0.08580953	0.0012993158823529402	1.4255882352941148E-4	5.889072664359856E-5	-1.0798159169550175E-4
815.0	1151.0	4761.0	0.16644266	0.07195181	0.0015422037500000003	-8.661074999999994E-4	1.5180491727941257E-5	-6.304164522058818E-5
819.0	1152.0	4777.0	0.20762871	0.07019796	0.002574128125	-1.0961562500000008E-4	6.449527343749999E-5	4.7280742187499956E-5
824.0	1154.0	4794.0	0.30627587	0.09332362	0.00580277411764706	0.0013603329411764702	1.8992035250865058E-4	8.646756271626296E-5
831.0	1156.0	4811.0	0.43674386	0.120449394	0.007674587647058822	0.0015956337647058828	1.1010667820069191E-4	1.3841224913494857E-5
839.0	1157.0	4827.0	0.52542925	0.086747885	0.0055428368749999984	-0.0021063443125000003	-1.332344232536765E-4	-2.313736298253677E-4
845.993	1158.9977	4844.0	0.5432565	0.10004001	0.0010486617647058865	7.81889705882353E-4	-2.6436324178200657E-4	1.6989611872837373E-4
851.87897	1159.9597	4860.0	0.40604264	0.07251771	-0.008575866250000001	-0.00172014375	-6.01533000919118E-4	-1.5637709099264706E-4
855.7561	1160.878	4877.0	0.23288669	0.054291885	-0.01018564411764706	-0.0010721073529411766	-9.46928157439446E-5	3.811978806228373E-5
858.0	1161.0	4894.0	0.17196664	0.024735508	-0.0035835323529411767	-0.0017386104117647057	3.8835951557093427E-4	-3.9206062283737E-5
862.61176	1162.8059	4910.0	0.1291698	0.046116423	-0.0026748025	0.0013363071874999998	5.679561580882353E-5	1.921823499540441E-4
866.44855	1163.0	4927.0	0.14810055	0.046787325	0.0011135735294117645	3.9464823529411826E-5	2.2284564878892734E-4	-7.628484493944635E-5
868.7079	1164.7079	4943.0	0.15629978	0.04609939	5.124518750000001E-4	-4.299593750000004E-5	-3.7570103400735275E-5	-5.153797564338242E-6
871.6537	1165.6537	4960.0	0.15359886	0.064825475	-1.5887764705882327E-4	0.0011015344117647056	-3.948997188581314E-5	6.732531466262974E-5
873.60785	1166.6079	4976.0	0.12600248	0.070974454	-0.0017247737500000002	3.843111875000008E-4	-9.786850643382357E-5	-4.482645151654405E-5
875.5493	1167.5493	4993.0	0.09901772	0.06860184	-0.0015873388235294115	-1.3956552941176524E-4	8.084407439446394E-6	-3.0816277465398E-5
877.49945	1168.0	5010.0	0.08698833	0.05329583	-7.076111764705883E-4	-9.003535294117644E-4	5.174868512110725E-5	-4.47522352941176E-5
879.3818	1170.3818	5027.0	0.09904994	0.067817114	7.095064705882353E-4	8.54193176470588E-4	8.33598615916955E-5	1.0320862975778544E-4
881.38464	1173.3846	5043.0	0.1012741	0.15102474	1.3901000000000018E-4	0.0052004766249999996	-3.5656029411764696E-5	2.7164271553308824E-4
884.5456	1177.5455	5060.0	0.14537108	0.23805526	0.0025939400000000003	0.005119442352941176	1.4440764705882353E-4	-4.766721885813128E-6
886.2739	1183.8218	5077.0	0.1538907	0.3558618	5.011541176470575E-4	0.006929796470588236	-1.2310505190311427E-4	1.0649141868512117E-4
890.52106	1191.0421	5093.0	0.20144169	0.45768797	0.002971936875000001	0.006364135625	1.5442392233455896E-4	-3.535380284926478E-5
895.484	1198.8066	5110.0	0.27307168	0.5211355	0.004213528823529411	0.003732207647058822	7.303482050172999E-5	-1.5481929282006927E-4
900.2012	1206.4023	5126.0	0.33454767	0.560481	0.0038422493750000022	0.002459093750000002	-2.320496553308803E-5	-7.956961856617624E-5
905.06335	1213.1267	5143.0	0.35533753	0.50966394	0.0012229329411764702	-0.00298923882352941	-1.5407743728373716E-4	-3.2049015138408305E-4
907.95654	1217.9565	5159.0	0.2943955	0.41039428	-0.0038088768750000022	-0.006204353750000002	-3.1448811351102954E-4	-2.0094468290441202E-4
908.9354	1221.8708	5176.0	0.13049486	0.26022175	-0.009641214117647057	-0.008833678235294119	-3.430786613321797E-4	-1.5466614619377155E-4
909.81757	1224.6351	5192.0	-0.0016823523	0.125045	-0.008261075768749999	-0.008448546874999999	8.625864680606614E-5	2.4070710018382472E-5
910.0	1227.6199	5209.0	-0.055950437	0.07756739	-0.003192240276470588	-0.0027928005882352936	2.981667936634947E-4	3.3269095804498266E-4
911.0	1230.4867	5226.0	-0.038555477	0.09086754	0.0010232329411764707	7.823617647058821E-4	2.479690128027682E-4	2.1030366782006916E-4
911.0	1234.4401	5242.0	-0.012649524	0.15892752	0.0016191220624999997	0.0042537487499999995	3.724307008272056E-5	2.1696168658088234E-4
910.0	1240.5889	5259.0	-0.029154122	0.26985255	-9.708587058823531E-4	0.0065250017647058844	-1.5235180990484429E-4	1.3360311851211087E-4
909.4261	1248.2957	5275.0	-0.059242126	0.43415353	-0.0018805002499999999	0.010268811249999999	-5.685259650735292E-5	2.3398809283088217E-4
907.4681	1257.6597	5292.0	-0.10687185	0.5848559	-0.0028017484705882357	0.008864845294117645	-5.4191071799307985E-5	-8.258623269896201E-5
905.5111	1268.9333	5309.0	-0.1508363	0.72593415	-0.002586144117647059	0.008298720588235291	1.26826089965398E-5	-3.330145328719728E-5
899.7902	1280.4196	5325.0	-0.24845988	0.8020359	-0.006101473749999999	0.004756359375000005	-2.1970810202205876E-4	-2.2139757582720538E-4
892.9913	1292.0175	5342.0	-0.41009134	0.811619	-0.009507732941176473	5.637117647058797E-4	-2.0036818771626316E-4	-2.4662633001730147E-4
884.8917	1302.6625	5359.0	-0.5488745	0.7544129	-0.008163715294117649	-0.0033650647058823487	7.905986159169555E-5	-2.311044982698958E-4
874.8203	1317.8876	5375.0	-0.661148	0.7943431	-0.007017093749999995	0.0024956374999999947	7.166384650735338E-5	3.6629388786764644E-4
861.5196	1335.9033	5392.0	-0.789255	0.9780157	-0.007535705882352946	0.010804270588235299	-3.0506596020761848E-5	4.887431228373708E-4
844.9777	1352.0222	5408.0	-0.9785322	1.1223218	-0.011829824999999995	0.009019131249999993	-2.6838244485294057E-4	-1.1157120863970662E-4
827.36786	1363.4214	5425.0	-1.1721249	1.0125269	-0.011387805882352945	-0.006458523529411766	2.600112456747354E-5	-9.104502811418681E-4
815.84296	1374.1309	5441.0	-1.0777032	0.7481417	0.005901356250000003	-0.016524074999999992	0.0010805726332720593	-6.290969669117642E-4
807.32294	1385.6124	5458.0	-0.7930687	0.53607404	0.01674320588235294	-0.012474568235294118	6.377558607266434E-4	2.3820628027681616E-4
794.15564	1398.1333	5474.0	-0.5380095	0.5446196	0.015941199999999996	5.34097499999997E-4	-5.01253676470591E-5	8.130416084558822E-4
777.0099	1410.7941	5491.0	-0.65341187	0.69498944	-0.0067883747058823515	0.008845284705882351	-0.0013370338062283734	4.888933650519032E-4
759.7527	1421.9045	5508.0	-1.0014155	0.7631099	-0.020470801764705882	0.004007085882352944	-8.048486505190312E-4	-2.845999307958475E-4
747.5805	1429.7356	5524.0	-1.1262808	0.6283207	-0.007804081249999997	-0.008424325000000003	7.916700321691178E-4	-7.769631801470593E-4
736.62506	1436.0249	5541.0	-0.91298693	0.4197224	0.012546698235294118	-0.012270488235294115	0.0011971046756055362	-2.262448961937713E-4
723.6139	1441.8798	5558.0	-0.64174855	0.2454131	0.01595519882352941	-0.010253488235294117	2.005000346020761E-4	1.1864705882352929E-4
710.18994	1448.6329	5574.0	-0.6086626	0.219148	0.002067871874999995	-0.001641568749999999	-8.679579342830885E-4	5.382449678308824E-4
695.044	1454.4835	5591.0	-0.7848045	0.28020376	-0.010361288235294116	0.0035915152941176478	-7.311270653114183E-4	3.0782847318339097E-4
685.76373	1457.8945	5607.0	-0.82023144	0.276045	-0.002214183750000001	-2.5992250000000244E-4	5.091940303308822E-4	-2.4071486213235314E-4
678.3841	1460.808	5624.0	-0.596225	0.18594158	0.013176849411764708	-0.005300201176470587	9.053548918685123E-4	-2.9648698096885795E-4
670.8319	1462.292	5640.0	-0.36966357	0.07282008	0.014160089375	-0.00707009375	6.145249770220576E-5	-1.1061828584558829E-4
662.8142	1463.0	5657.0	-0.2987908	-0.0063889115	0.004168986470588234	-0.00465935244117647	-5.877119355536332E-4	1.4180831228373706E-4
652.9174	1464.0	5674.0	-0.40886477	-0.014867345	-0.006474939411764704	-4.987313823529412E-4	-6.261132871972316E-4	2.447424152249134E-4
642.3284	1466.1119	5690.0	-0.60265344	0.027993483	-0.012111791875	0.0026788017500000002	-3.52303278952206E-4	1.9859582077205883E-4
631.67316	1466.0	5706.0	-0.6946526	0.02409744	-0.005749947499999998	-2.435026874999999E-4	3.976152734375001E-4	-1.8264402734375002E-4
620.8701	1466.0	5723.0	-0.71748537	0.008480292	-0.0013431041176470621	-9.186557647058824E-4	2.592260813148786E-4	-3.971488689446368E-5
613.0743	1466.0	5740.0	-0.63778573	-0.019602666	0.004688214117647057	-0.001651938705882353	3.547834256055364E-4	-4.3134290657439446E-5
607.5407	1466.0	5757.0	-0.44219717	-0.041054457	0.01150520941176471	-0.0012618700588235294	4.0099972318339135E-4	2.2945214532871975E-5
602.5341	1466.0	5773.0	-0.2508064	-0.026853127	0.011961923125	8.875831250000001E-4	2.8544607077205593E-5	1.3434082398897058E-4
596.5714	1466.8096	5790.0	-0.18417868	0.0147872325	0.003919277647058822	0.002449432911764706	-4.7309679282006925E-4	9.187351686851211E-5
590.82153	1468.4523	5806.0	-0.23643827	0.060174223	-0.0032662243749999997	0.00283668690625	-4.4909387637867635E-4	2.4203374655330887E-5
583.22015	1470.695	5823.0	-0.3589459	0.1352228	-0.007206331176470587	0.004414622176470588	-2.3177098832179925E-4	9.281972177768164E-5
575.5198	1473.2401	5839.0	-0.4733277	0.18623707	-0.007148862500000002	0.003188391875	3.5917922794115645E-6	-7.663939384191176E-5
568.6748	1476.1626	5856.0	-0.49488586	0.21550645	-0.001268127058823529	0.0017217282352941167	3.459256141868514E-4	-8.62743317474049E-5
561.43726	1478.5209	5873.0	-0.479295	0.20359802	9.17109411764705E-4	-7.00495882352941E-4	1.2854332179930788E-4	-1.424837716262975E-4
554.13617	1480.466	5889.0	-0.4462148	0.15943694	0.0020675125000000003	-0.0027600674999999995	7.190019301470596E-5	-1.2872322610294116E-4
548.94434	1482.7037	5906.0	-0.36816713	0.118727066	0.004591039411764706	-0.002394698470588235	1.4844275951557095E-4	2.149229584775086E-5
541.9539	1483.3486	5923.0	-0.3671308	0.066215694	6.096058823529587E-5	-0.0030889042352941175	-2.6647522491349474E-4	-4.083563321799309E-5
536.1914	1486.2695	5939.0	-0.35048407	0.10103954	0.001040420625	0.0021764903749999995	6.1216252297794E-5	3.290871631433823E-4
528.22363	1489.3882	5956.0	-0.39328617	0.16050847	-0.0025177705882352946	0.0034981723529411758	-2.093053654844291E-4	7.774599870242213E-5
520.35156	1492.3242	5972.0	-0.4610904	0.2001375	-0.004237764375000001	0.0024768143750000006	-1.0749961167279417E-4	-6.383487362132345E-5
510.80627	1495.0775	5989.0	-0.55662304	0.20585121	-0.005619567058823527	3.3610058823529477E-4	-8.128251081314855E-5	-1.2592434039792387E-4
499.82123	1498.0596	6005.0	-0.6538214	0.19901372	-0.0060748975000000024	-4.273431250000001E-4	-2.8458152573529742E-5	-4.771523207720593E-5
489.16962	1501.9321	6022.0	-0.7287828	0.20883721	-0.004409494117647056	5.778523529411759E-4	9.796490484429096E-5	5.9129145761245646E-5
479.7126	1504.715	6038.0	-0.7032435	0.20942536	0.0015962062499999957	3.6759375000000594E-5	3.7535627297794074E-4	-3.3818311121323454E-5
469.8901	1508.6439	6055.0	-0.6380003	0.22512513	0.0038378352941176503	9.235158823529413E-4	1.3186053200692086E-4	5.2162147491349456E-5
456.38214	1514.4817	6072.0	-0.6455406	0.2830947	-4.4354705882353266E-4	0.0034099747058823513	-2.5184602076124604E-4	1.4626228373702411E-4
441.99054	1520.2535	6089.0	-0.78521997	0.35755578	-0.008216433529411763	0.004380063529411765	-4.572286159169547E-4	5.7064048442906704E-5
427.2053	1525.0549	6105.0	-0.96217775	0.3841352	-0.011059861250000004	0.0016612137500000013	-1.7771423253676506E-4	-1.6992811121323525E-4
415.06424	1530.9679	6122.0	-0.9734385	0.38820302	-6.623970588235254E-4	2.392835294117647E-4	6.1161554065744E-4	-8.36429541522492E-5
404.45044	1535.7748	6138.0	-0.79140764	0.33275694	0.011376928750000001	-0.0034653800000000005	7.524578630514703E-4	-2.3154147058823533E-4
393.38538	1541.5491	6155.0	-0.59925663	0.31260037	0.011303000588235294	-0.0011856805882352933	-4.348715397923923E-6	1.3409996539792395E-4
378.0	1547.5	6171.0	-0.6596523	0.34350652	-0.0037747293750000008	0.0019316343749999978	-9.423581227022059E-4	1.948321852022057E-4
362.8524	1555.5739	6188.0	-0.8495146	0.42280963	-0.011168370588235296	0.004664888823529412	-4.3492007136678205E-4	1.6077967344290672E-4
348.5867	1561.0343	6204.0	-0.9964093	0.43266368	-0.009180918750000003	6.158781250000002E-4	1.2421573988970582E-4	-2.5306316865808824E-4
338.59122	1565.8452	6221.0	-0.87743354	0.37425992	0.006998574117647064	-0.0034355152941176453	9.517348745674746E-4	-2.3831725994809678E-4
327.799	1569.4003	6238.0	-0.6543049	0.256657	0.013125214117647058	-0.006917818823529411	3.6039058823529374E-4	-2.0484138408304506E-4
316.1124	1573.2959	6254.0	-0.5454672	0.17483677	0.006802356249999995	-0.005113764375000001	-3.9517861672794144E-4	1.1275340303308813E-4
300.98608	1577.2534	6271.0	-0.6873998	0.16513336	-0.008348976470588233	-5.707888235294115E-4	-8.912548659169546E-4	2.6723385596885826E-4
288.85565	1582.0721	6287.0	-0.82610905	0.22826675	-0.008669328125	0.003945836874999999	-2.0021978400735487E-5	2.8228910615808815E-4
279.98416	1586.0079	6304.0	-0.7558112	0.25871876	0.0041351676470588235	0.0017912947058823531	7.532056336505191E-4	-1.2673777465397918E-4
273.14008	1588.9066	6321.0	-0.530294	0.23886172	0.013265717647058821	-0.001168061176470588	5.370911764705881E-4	-1.7407975778546713E-4
268.34937	1592.7671	6337.0	-0.24001639	0.20509587	0.018142350625000005	-0.002110365624999999	3.0478956112132396E-4	-5.88940280330882E-5
262.5576	1595.6283	6354.0	-0.1179498	0.17046048	0.007180387647058824	-0.002037375882352942	-6.44821351643599E-4	4.293514273356294E-6
257.54205	1600.1869	6370.0	-0.1835925	0.19206573	-0.00410266875	0.0013503281249999995	-7.051910248161764E-4	2.1173150045955885E-4
250.09521	1605.1786	6387.0	-0.28775203	0.26950312	-0.006127031176470588	0.004555140588235294	-1.19080142733564E-4	1.8851838019031143E-4
242.35983	1610.9801	6403.0	-0.42864066	0.34826142	-0.008805539375000001	0.00492239375	-1.674067624080883E-4	2.2953322610294146E-5
233.62122	1616.784	6420.0	-0.5418705	0.39710313	-0.006660578823529413	0.0028730417647058848	1.2617415008650516E-4	-1.2055011678200678E-4
225.27232	1622.0911	6436.0	-0.5765115	0.4030592	-0.002165062499999995	3.7225437499999875E-4	2.8096977022058864E-4	-1.5629921185661788E-4
218.59335	1626.9377	6453.0	-0.54126114	0.34041107	0.00207355058823529	-0.0036851841176470603	2.4933018166089913E-4	-2.386728525086505E-4
212.74315	1630.8379	6470.0	-0.40121326	0.26648507	0.008238110588235295	-0.004348588235294117	3.6262117647058856E-4	-3.902377162629746E-5
209.25604	1634.744	6486.0	-0.25252688	0.20763068	0.00929289875	-0.0036783993749999987	6.592426011029406E-5	4.18868037683824E-5
204.35457	1638.6454	6503.0	-0.17944641	0.19199315	0.004298851176470588	-9.198547058823536E-4	-2.937675043252595E-4	1.6226733347750853E-4
199.21289	1642.5248	6520.0	-0.19414835	0.20296676	-8.648199999999998E-4	6.45506470588235E-4	-3.037453633217993E-4	9.208006920415227E-5
194.4894	1647.5106	6536.0	-0.25740153	0.2466717	-0.0039533237499999995	0.00273155875	-1.93031484375E-4	1.3037826746323532E-4
188.38266	1653.463	6553.0	-0.32521784	0.3283137	-0.003989194705882352	0.0048024705882352935	-2.110056228373693E-6	1.218183434256055E-4
182.96909	1661.0413	6569.0	-0.37189206	0.4344615	-0.0029171387500000028	0.006634237500000001	6.700349724264685E-5	1.1448543198529421E-4
176.16243	1669.8375	6586.0	-0.400732	0.54926586	-0.0016964670588235267	0.006753197647058823	7.1804217128028E-5	6.997655709342478E-6
169.17671	1679.7054	6603.0	-0.44609782	0.6408274	-0.0026685776470588237	0.005385972941176474	-5.718297577854689E-5	-8.042498269896173E-5
163.1647	1688.6707	6619.0	-0.44711295	0.6618454	-6.344562500000192E-5	0.0013136249999999988	1.6282075137867636E-4	-2.545217463235297E-4
158.40503	1696.19	6636.0	-0.36385185	0.5831056	0.0048977117647058845	-0.004631752941176472	2.91832787629758E-4	-3.497281141868512E-4
155.2246	1701.5508	6652.0	-0.24479175	0.4271576	0.007441256249999998	-0.009746749999999998	1.5897153033088212E-4	-3.196873161764704E-4
153.26472	1706.4706	6669.0	-0.098690376	0.27365223	0.008594198470588236	-0.009029727647058824	6.78201306228375E-5	4.217778546712788E-5
151.32314	1710.3538	6686.0	-0.022514008	0.15970692	0.004480962823529411	-0.006702665294117647	-2.4195503806228382E-4	1.3688602076124574E-4
150.37848	1713.8646	6702.0	0.005788174	0.11921933	0.001768886375	-0.0025304743750000002	-1.6950477803308821E-4	2.607619324448529E-4
150.0	1718.6361	6719.0	0.0142091485	0.16444035	4.953514411764706E-4	0.002660060000000001	-7.49138196366782E-5	3.0532555147058833E-4
148.5	1724.5	6736.0	-0.006800921	0.27356237	-0.0012358864411764706	0.006418942352941176	-1.0183752249134948E-4	2.211107266435985E-4
149.0	1732.7374	6752.0	0.0049447143	0.42367172	7.3410220625E-4	0.009381834374999998	1.2312429046415442E-4	1.851807513786764E-4
149.0	1741.8079	6771.0	0.018418709	0.57004493	7.091576157894736E-4	0.007703853157894738	-1.312873182132965E-6	-8.831480090027685E-5
150.36143	1751.8071	6785.0	0.049217276	0.6671711	0.0021998976428571427	0.006937583571428573	1.064814305048335E-4	-5.47335418904404E-5
151.21646	1760.0823	6802.0	0.08380896	0.6498614	0.002034804941176471	-0.0010182176470588226	-9.711335392980696E-6	-4.6798830696984675E-4
154.41113	1766.6167	6818.0	0.15967758	0.5339508	0.004741788750000001	-0.007244412500000005	1.6918648805147062E-4	-3.8913717830882393E-4
160.38766	1772.3877	6835.0	0.29668072	0.37901703	0.008059008235294117	-0.009113751176470586	1.9513055795847742E-4	-1.0996109861591653E-4
169.50948	1778.3057	6852.0	0.51219547	0.28053036	0.012677338235294116	-0.005793333529411765	2.716664705882352E-4	1.9531868512110713E-4
182.1849	1784.0793	6868.0	0.76883024	0.26915717	0.016039673125	-7.108243749999986E-4	2.1014593060661782E-4	3.176568221507354E-4
194.88869	1792.9204	6884.0	0.9498716	0.36631733	0.011315085000000003	0.00607251	-2.952867578124999E-4	4.239583984374999E-4
207.3926	1802.5662	6901.0	0.97750324	0.5429952	0.0016253905882352916	0.010392815882352942	-5.699820242214536E-4	2.541356401384084E-4
223.37589	1814.0256	6917.0	0.97397673	0.7006659	-2.204068750000024E-4	0.009854418749999996	-1.1536234145220588E-4	-3.364982077205911E-5
243.58759	1824.6841	6934.0	1.1080356	0.7744794	0.007885815882352945	0.0043419705882352996	4.768366327854675E-4	-3.242616565743939E-4
258.91934	1832.811	6951.0	1.2055823	0.69638497	0.005738041176470594	-0.004593790000000003	-1.2633968858131474E-4	-5.256329757785472E-4
269.8027	1838.4014	6968.0	1.0526341	0.4910271	-0.008996952941176483	-0.012079874705882353	-8.667643598615928E-4	-4.403579238754324E-4
278.53436	1843.2671	6984.0	0.67830426	0.2724635	-0.023395614999999995	-0.013660224999999998	-8.999163786764695E-4	-9.877189338235279E-5
287.78973	1847.116	7001.0	0.34490347	0.11956616	-0.019611811176470588	-0.00899396117647059	2.225766955017298E-4	2.7448610726643575E-4
298.96677	1850.989	7017.0	0.335921	0.09862176	-5.614043749999978E-4	-0.0013090250000000001	0.0011906504250919119	4.8030851102941186E-4
309.2757	1855.9102	7034.0	0.54379463	0.1832103	0.012227860588235289	0.004975796470588234	7.523097037197227E-4	3.696953806228373E-4
321.30783	1862.1538	7051.0	0.7019374	0.29413435	0.009302515882352947	0.006524944117647058	-1.7207910034602013E-4	9.112633217993081E-5
329.6049	1866.9629	7068.0	0.65799874	0.33510795	-0.0025846270588235306	0.002410211764705882	-6.992437024221457E-4	-2.4204307958477505E-4
335.93216	1871.6213	7084.0	0.48971274	0.34058365	-0.010517875000000003	3.4223125000000174E-4	-4.958279963235295E-4	-1.2924878216911753E-4
342.47833	1876.3188	7101.0	0.34315497	0.30342513	-0.008621045294117646	-0.0021857952941176486	1.1157821799307983E-4	-1.487074437716265E-4
349.53046	1881.2651	7117.0	0.29625297	0.27869087	-0.002931375	-0.0015458912500000005	3.556043933823529E-4	3.9994002757353004E-5
358.40088	1886.2004	7134.0	0.38452017	0.2762929	0.005192188235294117	-1.4105705882352774E-4	4.77856660899654E-4	8.263730536332194E-5
368.25333	1891.1013	7150.0	0.545472	0.28892437	0.010059489374999998	7.894668749999986E-4	3.0420632123161754E-4	5.81577458639704E-5
378.82333	1896.894	7167.0	0.675404	0.31370258	0.007643058823529414	0.0014575417647058836	-1.4214297361591667E-4	3.929852292387559E-5
388.50476	1901.7029	7183.0	0.7026201	0.31812614	0.0017010062499999978	2.7647249999999957E-4	-3.713782858455885E-4	-7.381682904411775E-5
397.5556	1906.6667	7200.0	0.6389647	0.308067	-0.003744435294117642	-5.917141176470601E-4	-3.203200908304494E-4	-5.106980103806233E-5
404.03528	1910.5176	7216.0	0.490845	0.2778298	-0.009257481250000005	-0.0018898249999999978	-3.4456537224264764E-4	-8.11319301470586E-5
411.2563	1914.5042	7233.0	0.37755275	0.23155804	-0.006664249999999999	-0.002721868235294119	1.525430147058827E-4	-4.89437197231836E-5
419.4314	1917.6863	7250.0	0.35337666	0.19252034	-0.0014221229411764697	-0.002296335294117646	3.083604152249135E-4	2.5031349480968993E-5
428.1299	1920.626	7266.0	0.43235472	0.16380814	0.004936128750000001	-0.0017945125000000013	3.973907306985294E-4	3.13639246323528E-5
436.0	1924.0	7283.0	0.52191114	0.15317528	0.005268024705882355	-6.254623529411761E-4	1.9523291522491398E-5	6.876765570934266E-5
442.50925	1924.5032	7300.0	0.5011926	0.099609815	-0.0012187376470588272	-0.0031509097058823525	-3.8157425605536363E-4	-1.4855572664359862E-4
448.90622	1926.4766	7316.0	0.39325538	0.05730568	-0.00674607625	-0.0026440084375000004	-3.454586626838233E-4	3.1681329273897005E-5
455.15237	1927.0	7333.0	0.32467875	0.030641744	-0.004033919411764704	-0.0015684668235294117	1.5953863754325268E-4	6.326715376297581E-5
459.7505	1928.0	7349.0	0.28080982	0.015489152	-0.0027418081250000018	-9.470369999999999E-4	8.075695542279391E-5	3.883936397058824E-5
464.5631	1929.0	7366.0	0.26206508	0.02755857	-0.0011026317647058813	7.099657647058824E-4	9.642213884083062E-5	9.74707508650519E-5
469.51712	1930.0	7382.0	0.2526971	0.041559808	-5.854987499999999E-4	8.750773749999997E-4	3.232081341911759E-5	1.0319475643382334E-5
474.33524	1931.0	7399.0	0.24738914	0.04491414	-3.122329411764706E-4	1.973136470588236E-4	1.6074459342560545E-5	-3.986845458477507E-5
480.25937	1931.0	7416.0	0.2987256	0.028309215	0.0030197917647058806	-9.76760294117647E-4	1.9600145328719712E-4	-6.906317301038063E-5
485.07962	1932.0	7432.0	0.32747453	0.022822173	0.0017968081250000004	-3.4294012499999985E-4	-7.643647748161752E-5	3.961376056985295E-5
490.8537	1932.9512	7449.0	0.3357249	0.024627738	4.853158823529416E-4	1.0620970588235285E-4	-7.714660250865051E-5	2.6420578287197216E-5
495.8288	1933.0	7465.0	0.33441776	0.031337574	-8.169624999999903E-5	4.1936475E-4	-3.543825827205879E-5	1.9572190257352948E-5
499.0	1936.0	7482.0	0.2937854	0.084244564	-0.002390138823529414	0.0031121758823529407	-1.3579073961937735E-4	1.5840065484429064E-4
498.0	1935.0	7496.0	0.2937854	0.084244564	0.0	0.0	1.7072420168067243E-4	-2.2229827731092434E-4
