# Supplementary material for: Finger drawing on smartphone screens enables early Parkinson’s disease detection through hybrid 1D-CNN and BiGRU deep learning architecture
Source: PLoS One. 2025 Jul 14;20(7):e0327733. doi: 10.1371/journal.pone.0327733 (PMC12258557; doi:10.1371/journal.pone.0327733)
Supplement: S2 File — (ZIP) [file pone.0327733.s002.zip › Dataset/Wavy/patient/021_PD_WAVE_R.txt]

541.0	137.0	0.0	0.0	0.0	0.0	0.0	0.0	0.0
550.2929	132.35355	17.0	0.4540094	-0.22697508	0.026706435294117647	-0.013351475294117647	0.0015709667820069204	-7.853808996539793E-4
557.92053	130.76987	34.0	0.46037626	-0.056218166	3.7452117647058673E-4	0.010044524352941175	-0.001548936124567474	0.0013762352733564015
562.0	131.0	38.0	0.5153409	0.008703599	0.013741160000000002	0.016230441249999998	0.0033416597058823537	0.0015464792242647057
568.773	131.0	50.0	0.6457315	0.061575655	0.010865883333333335	0.004406004666666667	-2.3960638888888896E-4	-9.853697152777776E-4
581.1213	134.0202	66.0	0.7907655	0.21958196	0.009064625	0.009875394062499999	-1.1257864583333343E-4	3.4183683723958326E-4
592.07513	139.53757	83.0	0.8149433	0.3724265	0.0014222235294117664	0.008990855294117648	-4.495530276816608E-4	-5.203169225778538E-5
603.4433	146.70276	100.0	0.7912308	0.5080484	-0.001394852941176472	0.00797775882352941	-1.6571038062283757E-4	-5.959391003460225E-5
621.0	156.0	115.0	0.7980448	0.62006444	4.5426666666666576E-4	0.007467736000000006	1.2327464052287585E-4	-3.4001521568626886E-5
635.1513	161.06052	133.0	0.92455995	0.5816815	0.0070286194444444455	-0.0021323855555555604	3.6524182098765447E-4	-5.333400864197537E-4
654.2853	168.71411	149.0	1.1625473	0.52530646	0.014874209374999996	-0.0035234399999999957	4.903493706597218E-4	-8.694090277777721E-5
668.164	174.92743	167.0	1.1844904	0.44811666	0.0012190611111111169	-0.004288322222222224	-7.586193479938266E-4	-4.249345679012379E-5
669.3808	175.1904	183.0	0.6463773	0.20636083	-0.03363206875	-0.015109739375	-0.0021781956163194447	-6.76338572048611E-4
685.3565	179.10696	200.0	0.42658842	0.08810252	-0.012928757647058824	-0.0069563711764705875	0.0012178418295847751	4.796098940311419E-4
708.12335	183.8406	216.0	0.7270053	0.09572863	0.018776054999999996	4.7663187499999947E-4	0.0019815507904411764	4.645626907169117E-4
722.18164	185.86362	233.0	1.1204047	0.13416874	0.023141141176470585	0.0022611829411764714	2.5676977508650524E-4	1.0497359212802776E-4
730.86957	188.0	249.0	1.1408349	0.18238361	0.001276887500000004	0.0030134293749999996	-0.0013665158547794113	4.701540211397051E-5
737.5133	190.25665	266.0	0.6264703	0.123601615	-0.030256741176470585	-0.003457764411764706	-0.0018549193339100346	-3.8065845804498267E-4
746.4439	192.48877	282.0	0.15168478	0.06654912	-0.029674095000000004	-0.0035657809374999997	3.641538602941127E-5	-6.751032858455855E-6
760.8238	195.40341	299.0	0.33352795	0.11947071	0.010696657058823531	0.0031130347058823523	0.002374750121107267	3.92871508434256E-4
775.2909	198.28638	316.0	0.77824235	0.18263392	0.02615967058823529	0.0037154829411764714	9.095890311418682E-4	3.543813148788936E-5
786.6583	201.09406	332.0	0.93812084	0.18738112	0.009992405624999999	2.9670000000000044E-4	-0.0010104540602022057	-2.1367393382352943E-4
795.93933	203.97571	349.0	0.8428344	0.16884935	-0.0056050847058823515	-0.001090104117647059	-9.174994312283737E-4	-8.157671280276819E-5
806.39087	206.79697	365.0	0.6023636	0.16469792	-0.015029424999999999	-2.594643750000007E-4	-5.890212683823529E-4	5.191498391544114E-5
818.44867	211.33514	382.0	0.5378731	0.20458399	-0.003793558823529412	0.0023462394117647056	6.609333044982699E-4	1.5327669333910037E-4
833.4738	220.42114	399.0	0.7228639	0.38571936	0.010881811764705884	0.010655021764705883	8.632570934256057E-4	4.887519031141869E-4
849.03394	232.4577	416.0	0.9695982	0.6736308	0.014513782352941174	0.016935967058823526	2.1364532871972296E-4	3.694673702422143E-4
860.7839	243.78386999999998	432.0	0.97986346	0.8696131	6.415787500000034E-4	0.012248893750000003	-8.670127251838232E-4	-2.9294208180147014E-4
869.6446	252.31567	448.0	0.7526009	0.84285575	-0.01420391	-0.0016723343750000008	-9.278430468750002E-4	-8.700767578125003E-4
877.7963	259.79633	465.0	0.48777762	0.62013656	-0.015577839999999999	-0.013101128823529415	-8.081941176470581E-5	-6.722820263840831E-4
887.5423	267.43384	482.0	0.3728686	0.4076671	-0.006759354117647061	-0.012498203529411762	5.187344636678199E-4	3.5466193771626636E-5
895.59955	275.67963	498.0	0.38225716	0.35409254	5.867849999999994E-4	-0.0033484099999999996	4.5913369485294127E-4	5.718620955882352E-4
904.10284	285.10284	515.0	0.46922883	0.45282236	0.005115980588235294	0.005807636470588233	2.664232698961938E-4	5.385909688581313E-4
911.0	291.0	526.0	0.5286934	0.5423051	0.005405869999999999	0.008134794545454545	2.6353582887700495E-5	2.1155982498784656E-4
923.38367	304.97955	548.0	0.5880032	0.64113426	0.0026958999999999985	0.004492234545454544	-1.2318045454545458E-4	-1.6557090909090916E-4
932.4038	314.4038	565.0	0.5742787	0.64111096	-8.073235294117599E-4	-1.3705882352910802E-6	-2.0607197231833872E-4	-2.6432971374646086E-4
939.2377	320.92822	582.0	0.4986461	0.53273654	-0.004448976470588238	-0.00637496588235294	-2.1421487889273401E-4	-3.7491737024221466E-4
947.0752	327.8064	598.0	0.42684454	0.40359914	-0.004487597499999999	-0.0080710875	-2.4138143382350743E-6	-1.0600760110294132E-4
954.0	335.0	610.0	0.3949055	0.34546027	-0.0026615866666666647	-0.004844905833333334	1.5216756944444454E-4	2.6884847222222223E-4
960.0273	343.04547	631.0	0.37070066	0.37505698	-0.0011526114285714288	0.0014093671428571414	7.185596371882075E-5	2.9782252267573694E-4
963.857	353.57092	647.0	0.2856328	0.4941238	-0.00531674125	0.007441676250000001	-2.602581138392857E-4	3.7701931919642876E-4
967.6757	367.70282	664.0	0.1896122	0.745112	-0.005648270588235295	0.014764011764705882	-1.9501725778546784E-5	4.307256185121107E-4
971.3955	382.88422	681.0	0.1289996	0.9819971	-0.0035654470588235305	0.01393441764705882	1.225190311418685E-4	-4.8799653979238925E-5
974.58075	393.9037	697.0	0.14232959	0.9975867	8.331243750000009E-4	9.743500000000058E-4	2.749107146139707E-4	-8.100042279411759E-4
977.0	401.0	708.0	0.16234267	0.83589524	0.001819370909090908	-0.014699223636363638	8.965877582644611E-5	-0.0014248703305785133
977.0	412.48016	731.0	0.0674513	0.544836	-0.004125711739130435	-0.012654749565217394	-2.584818542704932E-4	8.889017700635845E-5
976.0	418.58282	748.0	-0.06368888	0.331328	-0.007714128235294117	-0.012559294117647057	-2.1108332330374604E-4	5.615026327666835E-6
973.9529	423.09424	764.0	-0.16963029	0.21703508	-0.006621338124999999	-0.007143307500000001	6.829938189338239E-5	3.38499163602941E-4
973.06415	425.8717	781.0	-0.18732387	0.124777846	-0.0010407988235294125	-0.005426896117647058	3.2826701773356395E-4	1.0096537543252606E-4
970.0	429.0	795.0	-0.1705071	0.03060791	0.0012011978571428578	-0.006726424	1.601426200480193E-4	-9.282342016806725E-5
965.6665	433.3335	813.0	-0.22586188	0.100997135	-0.0030752655555555553	0.0039105125	-2.375813007054674E-4	5.909409166666666E-4
958.4889	441.5111	830.0	-0.36451426	0.2876713	-0.008156022352941175	0.010980833235294118	-2.988680469050365E-4	4.1590121972318343E-4
948.5044	450.91302	847.0	-0.5863676	0.55315864	-0.013050196470588235	0.015616902352941178	-2.878925951557094E-4	2.727099480968859E-4
935.78687	458.83606	863.0	-0.8155533	0.6718677	-0.014324106250000003	0.007419316249999995	-7.96193612132355E-5	-5.123491314338239E-4
919.07855	465.2984	880.0	-1.0339677	0.5921155	-0.012847905882352942	-0.004691305882352938	8.683531574394475E-5	-7.123895371972313E-4
900.18036	470.5459	897.0	-1.2392255	0.38602823	-0.01207398823529412	-0.012122780588235293	4.552456747404836E-5	-4.371455709342562E-4
888.0	473.0	911.0	-1.2142608	0.20113984	0.0017831928571428696	-0.013206313571428574	9.89798649459785E-4	-7.73952130852343E-5
888.0	473.0	911.0	-1.1619862	0.1894271	-0.001275506256860593	2.0793315038419318E-4	-1.400116637607676E-6	2.2824714641514071E-7
882.12103	475.0	930.0	-0.82999307	0.067475244	0.017473322631578952	-0.0064185187368421045	9.867804678126077E-4	-3.4876062564348937E-4
879.0	476.5	946.0	-0.29965514	0.0061770086	0.033146120625	-0.0038311397125000003	9.795498745888153E-4	1.617111890213815E-4
879.0	476.0	955.0	0.0664634	-0.054038186	0.040679837777777776	-0.006690577177777778	8.370796836419754E-4	-3.177152739197531E-4
879.0	476.0	956.0	0.07420026	-0.052097462	0.007736859999999998	0.0019407240000000048	-0.03294297777777778	0.008631301177777783
877.3599	476.0	980.0	0.30209488	-0.08926944	0.009495609166666667	-0.001548832416666667	7.328121527777787E-5	-1.45398184027778E-4
875.5	477.5	996.0	0.14610247	-0.034477282	-0.009749525625	0.0034245098750000005	-0.0012028209244791667	3.1083389322916674E-4
869.74316	479.41895	1013.0	-0.11245972	0.05298754	-0.015209540588235296	0.005144989529411764	-3.2117735077854685E-4	1.0120468555363318E-4
852.7099	482.41639999999995	1029.0	-0.64237314	0.16494612	-0.03311958875	0.00699741125	-0.001119378010110294	1.1577635753676473E-4
819.31323	486.3161	1046.0	-1.7012591	0.2625758	-0.06228740941176471	0.005742922352941178	-0.0017157541565743946	-7.379346453287188E-5
799.6369	494.16139999999996	1063.0	-2.0905356	0.41367093	-0.022898617647058826	0.00888794882352941	0.002316987750865052	1.8500155709342536E-4
782.72784	502.67650000000003	1079.0	-1.9244326	0.54744965	0.010381437499999993	0.008361170000000001	0.002080003446691176	-3.292367647058801E-5
769.8928	510.4643	1096.0	-1.0872104	0.64343506	0.049248364705882355	0.005646200588235291	0.002286289835640139	-1.5970408304498296E-4
763.625	514.6875	1112.0	-0.38139695	0.52533	0.044113340625	-0.007381566249999999	-3.209390050551474E-4	-8.142354273897056E-4
760.41876	516.58124	1129.0	0.06831738	0.2414494	0.02645378411764706	-0.01669885882352941	-0.0010387974416089963	-5.480760337370241E-4
759.5	517.5	1146.0	0.083886534	0.061809506	9.158325882352942E-4	-0.010567052588235296	-0.0015022324429065743	3.6069448442906544E-4
758.54156	517.0	1162.0	0.25986302	-0.14277978	0.010998530375	-0.012786830374999999	6.301686116727941E-4	-1.3873611167279393E-4
756.7191	517.0	1179.0	0.16573904	-0.15973882	-0.0055367047058823525	-9.975905882352947E-4	-9.726608871107265E-4	6.934846933391002E-4
751.6527	517.0	1196.0	-0.071845174	-0.09267952	-0.013975542	0.003944664705882353	-4.964021937716263E-4	2.907208996539793E-4
739.8912	519.01556	1212.0	-0.48369417	0.024338268	-0.025740562249999998	0.00731361175	-7.353137656249998E-4	2.1055919025735292E-4
717.35254	523.71014	1229.0	-1.0540104	0.17828354	-0.033548013529411766	0.009055604235294118	-4.592618399653981E-4	1.0247014619377163E-4
689.12787	531.1063	1245.0	-1.8231565	0.4108659	-0.04807163125000001	0.014536397500000001	-9.077261075367653E-4	3.425495790441177E-4
670.5154	537.922	1262.0	-2.0007899	0.57326853	-0.010449023529411761	0.00955309588235294	0.002213094571799309	-2.9313538927335653E-4
657.5	543.5	1278.0	-1.5417786	0.5575026	0.02868820625	-9.853706250000024E-4	0.002446076861213235	-6.586541567095589E-4
650.1789	549.36584	1295.0	-0.68055135	0.43827823	0.050660426470588237	-0.007013198235294116	0.0012924835423875434	-3.5457809472318316E-4
644.0386	551.3205	1312.0	-0.09220276	0.24846661	0.0346087405882353	-0.011165389411764705	-9.442168166089962E-4	-2.442465397923876E-4
641.5653	552.0	1328.0	0.16624972	0.0492029	0.01615328	-0.012453981875	-0.0011534662867647063	-8.053702895220597E-5
635.859	554.047	1345.0	0.0081511	-0.020767085	-0.009299918823529412	-0.004115881470588235	-0.0014972469896193772	4.904764943771627E-4
626.58075	554.9032	1362.0	-0.20948654	-0.052873738	-0.012802214117647058	-0.0018886266470588234	-2.0601737024221445E-4	1.3101498961937716E-4
610.2635	556.8596	1378.0	-0.7211107	0.03609446	-0.03197651	0.005560512375	-0.0011983934926470589	4.6557118887867644E-4
591.9256	562.93616	1395.0	-1.1529995	0.1987937	-0.025405223529411762	0.009570543529411765	3.8654626297577867E-4	2.3588418555363326E-4
567.53955	572.90485	1411.0	-1.5655495	0.4719589	-0.025784375	0.017072825	-2.3696966911764764E-5	4.6889259191176466E-4
545.0	584.0	1428.0	-1.7292871	0.75162673	-0.009631623529411774	0.01645104882352941	9.50161851211072E-4	-3.65750692041523E-5
533.6546	593.95447	1444.0	-1.3654405	0.86796737	0.0227404125	0.00727129	0.0020232522518382357	-5.737349264705882E-4
527.3772	598.6228	1461.0	-0.7216105	0.6607543	0.03787235294117647	-0.012189004117647059	8.901141435986156E-4	-0.0011447231833910034
522.7115	601.2885	1478.0	-0.12418071	0.2824532	0.035142928823529415	-0.02225300588235294	-1.6055435986159135E-4	-5.920001038062283E-4
517.8874	602.0563	1494.0	0.1504245	-0.02931471	0.017162825625	-0.019485494375000002	-0.0011237564499080885	1.729694692095586E-4
510.50244	603.8744	1511.0	0.010915025	-0.13572901	-0.008206439705882352	-0.006259664705882354	-0.0014923097253460207	7.779899805363322E-4
494.94028	605.61194	1528.0	-0.49106365	-0.06730375	-0.02952815735294118	0.004025015294117648	-0.0012542186851211075	6.049811764705882E-4
476.96854	608.34033	1544.0	-1.0424578	0.07435742	-0.034462134374999995	0.008853823125	-3.08373563878676E-4	3.0180048943014704E-4
461.40674	613.29663	1560.0	-1.3079915	0.21376589	-0.01659585625	0.008713029375	0.0011166423828124997	-8.799609374999986E-6
443.0	624.0	1577.0	-1.3261657	0.4772537	-0.0010690705882352958	0.01549928294117647	9.133403330449825E-4	3.991913862456747E-4
425.70712	638.6343	1594.0	-1.1872493	0.8417234	0.008171552941176474	0.02143939411764706	5.435660899653982E-4	3.4941830449826996E-4
412.96692	651.0331	1611.0	-0.95720416	1.0368366	0.013532067058823528	0.011477247058823529	3.153243598615914E-4	-5.860086505190312E-4
403.5509	660.4491	1627.0	-0.7168023	0.9578372	0.015025116249999998	-0.004937462499999996	9.331557444852939E-5	-0.0010259193474264703
397.99954	666.0007	1643.0	-0.3805094	0.58554876	0.02101830625	-0.023268027500000003	3.7457437500000015E-4	-0.0011456603125000004
392.48465	667.83844	1660.0	-0.09943531	0.1640531	0.01653377	-0.024793862352941176	-2.6379625000000004E-4	-8.975499134948074E-5
387.6733	668.0	1677.0	-0.03707699	-0.14473909	0.0036681364705882353	-0.018164246470588237	-7.568019723183391E-4	3.8997740484429053E-4
380.78726	668.0	1693.0	-0.16447325	-0.23824622	-0.007962266249999999	-0.005844195625000001	-7.269001700367647E-4	7.700031778492647E-4
371.5	668.0	1710.0	-0.41088453	-0.18944655	-0.01449478117647059	0.0028705688235294126	-3.8426558391003475E-4	5.126332028546715E-4
360.31525	669.44745	1727.0	-0.6500313	-0.06551854	-0.014067457058823526	0.00728988294117647	2.5136712802768454E-5	2.599596539792387E-4
348.29486	671.2842	1743.0	-0.80568147	0.065267	-0.009728135625000002	0.00817409625	2.7120758961397026E-4	5.526333180147063E-5
335.19968	677.343	1760.0	-0.8941869	0.25888065	-0.0052062017647058825	0.011389038235294116	2.6599610942906586E-4	1.8911423442906564E-4
321.3953	686.3779	1776.0	-0.89664835	0.49059892	-1.538406249999985E-4	0.014482391875	3.1577257123161775E-4	1.9333460248161774E-4
302.30832	698.7842	1793.0	-1.0224398	0.74557585	-0.007399497058823525	0.014998642941176473	-4.2621508434256036E-4	3.0367709775086638E-5
283.69098	708.2485	1810.0	-1.2036786	0.8811267	-0.010661105882352943	0.007973579411764705	-1.9185934256055401E-4	-4.132390311418687E-4
272.1209	714.4395	1826.0	-1.1440074	0.73189455	0.0037294499999999953	-0.009327009375	8.994097426470586E-4	-0.0010812867991727942
266.3951	716.0	1843.0	-0.71377444	0.3312775	0.02530782117647059	-0.023565708823529413	0.0012693159515570938	-8.375705557958478E-4
264.5	716.0	1859.0	-0.109939314	-0.07494173	0.037739695375	-0.025388701875	7.769921374080882E-4	-1.1393706571691167E-4
263.5	714.5	1876.0	0.18657787	-0.26448905	0.017442187294117645	-0.011149842352941178	-0.001193971063581315	8.37579971885813E-4
264.0	712.7155	1893.0	0.34283864	-0.3078738	0.009191809999999998	-0.0025520441176470573	-4.8531631141868507E-4	5.057528373702424E-4
262.5	711.5	1909.0	0.20359266	-0.25014788	-0.008702873749999998	0.003607869999999999	-0.0011184177343749996	3.84994632352941E-4
259.9721	711.0	1926.0	-0.011005894	-0.10870895	-0.012623444352941176	0.008319937058823529	-2.3062180017301045E-4	2.771804152249135E-4
250.8019	714.6563	1942.0	-0.27975452	0.050406545	-0.016796789125	0.0099447184375	-2.608340482536765E-4	1.0154883616727943E-4
229.57802	725.6118	1959.0	-0.87894934	0.40988734	-0.03524675411764706	0.021145929117647056	-0.0010852920583910035	6.588947458910033E-4
209.80939	737.1271	1975.0	-1.5554125	0.86611867	-0.042278947500000004	0.028514458125	-4.395120863970592E-4	4.6053306295955896E-4
197.70888	745.29114	1992.0	-1.5460392	0.9341591	5.513705882352958E-4	0.00400237823529412	0.0025194304757785472	-0.00144188705233564
191.58682	751.4132	2009.0	-0.8073118	0.63866717	0.04345455294117647	-0.01738187823529412	0.0025237166089965395	-0.001257897439446367
188.6847	754.3153	2026.0	-0.25810927	0.3476384	0.032306031176470594	-0.017119339411764703	-6.557953979238751E-4	1.544346020761282E-5
186.74753	756.25244	2042.0	0.2415975	0.010675642	0.031231673124999998	-0.021060172375000002	-6.714737821691226E-5	-2.463020602022062E-4
185.94043	756.0	2059.0	0.26131266	-0.12292808	0.001159715294117646	-0.007859042470588235	-0.001768938695934256	7.765370532006921E-4
186.0	754.5	2075.0	0.16285685	-0.17798057	-0.0061534881249999986	-0.0034407806250000006	-4.5707521369485276E-4	2.7614136534926466E-4
184.2711	753.2711	2108.0	0.018867189	-0.12627311	-0.004363323060606061	0.0015668927272727276	5.424742619375569E-5	1.5174767734159783E-4
178.94966	753.6101	2125.0	-0.1292768	-0.070061915	-0.008714352294117647	0.003306540882352941	-2.559428960889168E-4	1.0233224441648314E-4
164.69926	759.688	2142.0	-0.6180701	0.17537771	-0.02875254705882353	0.014437624999999999	-0.001178717339100346	6.547696539792387E-4
149.72755	771.8634	2158.0	-1.0564104	0.5785379	-0.027396268750000008	0.025197511875000002	8.476739430147008E-5	6.724929296875002E-4
137.03477	788.52673	2175.0	-1.1459861	1.1689181	-0.005269158823529407	0.034728247058823526	0.0013015947015570942	5.606314814013838E-4
130.20334	798.99585	2192.0	-0.89072675	1.1716522	0.01501525588235294	1.6082941176471014E-4	0.0011932008650519027	-0.0020333775086505187
127.97621000000001	805.0714	2208.0	-0.37867486	0.8568889	0.032003243125	-0.019672706250000005	0.0010617492026654411	-0.0012395959788602947
125.0	808.0	2225.0	-0.012950779	0.43286118	0.021513181235294117	-0.024942807058823527	-6.170624641003459E-4	-3.100059299307954E-4
124.57650000000001	808.42346	2241.0	0.18707003	-0.103348054	0.0125013005625	-0.033513077125	-5.632425420496323E-4	-5.356418791360295E-4
125.0	806.6549	2258.0	0.19500695	-0.32828894	4.6687764705882436E-4	-0.01323181682352941	-7.079072303200691E-4	0.001193015311851211
125.0	804.55615	2291.0	0.07393007	-0.2150079	-0.003668996363636364	0.003432758787878787	-1.2532951547561177E-4	5.049871397396423E-4
125.0	803.5	2308.0	0.057903387	-0.16536917	-9.427460588235294E-4	0.0029199252941176468	1.6036766498899027E-4	-3.016667610359649E-5
124.0	806.15137	2341.0	-0.036877982	0.08465932	-0.002872162696969697	0.0075766209090909085	-5.846717085291417E-5	1.411119883325231E-4
123.0	814.89233	2358.0	-0.054497734	0.29939064	-0.001036456	0.012631254117647059	1.0798274688057041E-4	2.973313652091853E-4
121.0	832.4364	2374.0	-0.109094635	0.92521113	-0.0034123063124999998	0.039113780625	-1.4849064453124997E-4	0.0016551579067095585
121.0	850.0968	2391.0	-0.08279781	1.3551574	0.001546872058823529	0.02529095705882353	2.91716374783737E-4	-8.131072685986158E-4
121.68626	858.37256	2407.0	0.027998902	1.0861794	0.0069247944999999995	-0.016811124999999996	3.361201525735294E-4	-0.0026313801286764705
123.5	862.0	2424.0	0.10590145	0.6054054	0.004582502823529411	-0.028280823529411768	-1.3778186332179932E-4	-6.746881487889278E-4
124.23016000000001	859.7699	2440.0	0.14012498	-0.070122354	0.002138970625000001	-0.042220484625	-1.5272076240808812E-4	-8.712288184742644E-4
127.60307	857.6985	2457.0	0.18667398	-0.5146185	0.002738176470588234	-0.026146832117647057	3.524740268166076E-5	9.455089710207613E-4
132.60428	853.59717	2473.0	0.26149583	-0.5814387	0.004676365625	-0.0041762625	1.2113682215073536E-4	0.001373160601102941
141.31339	853.0	2490.0	0.45260355	-0.34508494	0.011241630588235296	0.013903162352941175	3.861920566608998E-4	0.001063495579584775
154.41913	858.5851	2507.0	0.72868073	-0.04216303	0.016239834117647057	0.017818935882352942	2.9401197231833885E-4	2.3033961937716276E-4
169.08995	872.08997	2523.0	1.0316646	0.67279947	0.018936491875000003	0.04468515625	1.6854110983455912E-4	0.001679138772977941
180.56906	888.8519	2540.0	1.0548936	1.1059774	0.001366411764705879	0.025481054705882356	-0.0010335341241349484	-0.0011296530320069201
190.24808	918.3939	2557.0	0.85213923	1.7336556	-0.011926727647058821	0.036922247058823535	-7.819493771626295E-4	6.730113148788929E-4
197.05853	938.08777	2573.0	0.52268684	1.9690826	-0.020590774375000002	0.01471418749999999	-5.415029204963238E-4	-0.0013880037224264716
204.55106	946.551	2590.0	0.30999166	1.4007814	-0.012511481176470588	-0.033429482352941166	4.752525410899656E-4	-0.002831980579584774
220.3979	949.53284	2606.0	0.48902723	0.5382304	0.011189723124999999	-0.053909437500000004	0.0014813252688419118	-0.0012799971966911774
243.99521	947.83374	2623.0	1.0708613	-0.29700887	0.03422553352941177	-0.04913172176470588	0.0013550476708477511	2.8104210207612507E-4
264.58417	943.8938	2639.0	1.5101347	-0.73817694	0.027454587500000002	-0.027573004375	-4.231841268382353E-4	0.0013474198368566173
287.8739	939.1732	2656.0	1.7486758	-0.6821052	0.014031829411764703	0.0032983376470588255	-7.895740051903117E-4	0.001815961295415225
309.12482	938.8125	2672.0	1.6418626	-0.45507392	-0.006675824999999996	0.014189454999999997	-0.0012942284007352936	6.806948345588232E-4
321.53125	943.1188	2689.0	1.1764255	-0.06604319	-0.02737865294117648	0.022884160588235294	-0.001217813408304499	5.11453269896194E-4
329.41357	949.4136	2706.0	0.6187901	0.36969334	-0.03280208235294117	0.025631560588235295	-3.1902525951557013E-4	1.616117647058824E-4
336.73434	958.16797	2722.0	0.2043917	0.6744166	-0.0258999	0.019045203750000003	4.313863970588233E-4	-4.1164730238970573E-4
343.4326	974.8651	2739.0	0.03138253	0.9818746	-0.01017701	0.018085764705882353	9.248758823529412E-4	-5.6437590830449996E-5
348.71014	985.1836	2756.0	0.09429424	1.0200769	0.0037006888235294124	0.00224719411764706	8.163352249134948E-4	-9.316806228373702E-4
357.40778	987.08154	2772.0	0.32402563	0.6609334	0.014358211875	-0.022446468750000004	6.660951907169118E-4	-0.0015433539292279415
375.07166	983.9785	2789.0	0.71953005	0.0685518	0.023264965882352943	-0.034845976470588236	5.23926706314879E-4	-7.293828070934254E-4
392.38803	974.806	2806.0	1.0862627	-0.59629625	0.021572508823529412	-0.03910870882352941	-9.955629757785475E-5	-2.5074896193771613E-4
415.52213	966.74524	2822.0	1.4686532	-0.9901613	0.023899406250000005	-0.024616565625000003	1.4543108915441205E-4	9.05758949908088E-4
444.87506	960.68335	2839.0	1.8399942	-0.8580068	0.021843588235294115	0.007773794117647063	-1.2093047145328766E-4	0.0019053152789792389
466.53824	959.55383	2855.0	1.8594551	-0.4590842	0.0012163062499999933	0.024932662499999998	-0.0012892051240808826	0.0010724292738970584
485.24567	964.2737	2872.0	1.5338743	0.09613658	-0.019151811764705883	0.03266004588235294	-0.0011981245891003456	4.545519636678201E-4
502.8192	973.8795	2889.0	1.182033	0.589544	-0.020696547058823532	0.029023965882352936	-9.086678200692052E-5	-2.138870588235296E-4
515.15564	988.3207	2905.0	0.720376	1.009795	-0.028853562499999992	0.026265687500000003	-5.098134650735288E-4	-1.7239239889705834E-4
526.01733	1003.0242000000001	2922.0	0.49452665	1.2333468	-0.013285255882352942	0.013150105882352946	9.157827422145324E-4	-7.715048010380622E-4
535.703	1010.8217999999999	2938.0	0.44010493	1.1008135	-0.0034013575000000004	-0.008283331250000012	6.177436488970588E-4	-0.0013395898207720599
551.0892	1012.809	2955.0	0.49597815	0.5535247	0.0032866600000000003	-0.032193458823529406	3.934127941176471E-4	-0.0014064780925605526
573.397	1009.9007999999999	2972.0	0.93623495	-0.104334585	0.025897458823529413	-0.038697605	0.0013300469896193772	-3.825968339100351E-4
592.81036	1004.0632	2988.0	1.3669741	-0.5949116	0.026921196874999997	-0.0306610634375	6.398362821691153E-5	5.022838476562502E-4
609.0711	998.9857	3005.0	1.4035335	-0.7142238	0.002150552941176472	-0.007018364705882352	-0.0014570967019896192	0.0013907469842128028
627.84467	998.0	3021.0	1.2583672	-0.5124421	-0.009072893750000005	0.012611356249999997	-7.014654181985298E-4	0.0012268575597426468
644.6066	1004.1584	3038.0	1.0206022	-0.029914284	-0.013986176470588236	0.028383989176470587	-2.890166306228371E-4	9.278019368512111E-4
656.5735	1014.5735	3055.0	0.82321817	0.5630254	-0.011610825294117643	0.03487880494117647	1.3972653979238783E-4	3.8204798615916957E-4
669.38104	1029.4899	3071.0	0.725419	1.0335318	-0.006112448124999996	0.02940665	3.4364857306985297E-4	-3.420096838235294E-4
686.07385	1056.6107	3088.0	0.71641904	1.5525767	-5.294094117647076E-4	0.030532052941176467	3.28414041955017E-4	6.620017301038045E-5
701.9147	1078.9147	3104.0	0.83655393	1.8881199	0.007508430625	0.020971450000000003	5.023650022977942E-4	-5.97537683823529E-4
715.8315	1090.7609	3121.0	0.96609396	1.6043915	0.007620001764705884	-0.016689905882352942	6.563008217993201E-6	-0.0022153738754325265
725.6363	1095.0546	3137.0	0.84872484	0.79564625	-0.00733557	-0.050546578125	-9.347232352941177E-4	-0.0021160420151654412
737.0	1097.5	3154.0	0.6006811	-0.05060726	-0.014590808235294121	-0.04977961823529412	-4.267787197231836E-4	4.511528762975741E-5
750.32446	1098.0	3171.0	0.56047267	-0.4457018	-0.00236520176470588	-0.023240855294117648	7.191533217993084E-4	0.0015611037024221455
765.57	1098.0	3187.0	0.7508469	-0.38882205	0.011898389374999999	0.0035549843750000004	8.914744462316174E-4	0.001674739979319853
778.481	1100.0802	3204.0	0.9021734	-0.14109495	0.008901558823529413	0.014572182352941176	-1.7628415008650501E-4	6.480704692906574E-4
787.97766	1106.9777	3220.0	0.85632586	0.12916683	-0.0028654712500000012	0.01689136125	-7.354393795955884E-4	1.4494868106617654E-4
795.4651	1121.7965	3238.0	0.5464687	0.5915988	-0.017214286666666665	0.025690664999999998	-7.971564120370369E-4	4.888502083333332E-4
803.9984	1140.7463	3254.0	0.33717668	1.168497	-0.013080751250000001	0.036056137499999995	2.583459635416665E-4	6.478420312499998E-4
813.22107	1153.2211	3270.0	0.34108147	1.3609722	2.4404937499999946E-4	0.012029700000000004	8.328000390625001E-4	-0.0015016523437499994
822.5	1161.0	3287.0	0.48682246	1.0297513	0.008572999411764707	-0.019483582352941172	4.899382374567475E-4	-0.0018537224913494812
834.56287	1164.8542	3304.0	0.6595626	0.41195303	0.010161184705882353	-0.036341074705882354	9.342266435986152E-5	-9.916171972318341E-4
847.8046	1166.3008	3320.0	0.79681724	-0.066017956	0.008578414999999999	-0.029873186625	-9.892310661764711E-5	4.0424300505514715E-4
857.8483	1166.0	3337.0	0.77831286	-0.27506837	-0.0010884929411764698	-0.012297083176470588	-5.686416435986159E-4	0.001033888438148789
865.22784	1166.0	3353.0	0.61301905	-0.2262068	-0.010330863124999999	0.0030538481249999996	-5.776481364889706E-4	9.594332063419118E-4
871.88214	1167.941	3370.0	0.41242757	-0.13080849	-0.011799498823529412	0.005611665294117648	-8.63903352076125E-5	1.5045983347750872E-4
878.2266	1173.2267	3386.0	0.2500103	0.13911967	-0.010151079375	0.01687051	1.0302621553308822E-4	7.036777941176468E-4
885.8897	1185.7794	3403.0	0.2881516	0.5131928	0.0022436058823529404	0.022004301764705882	7.290991327854671E-4	3.01987750865052E-4
894.3721	1203.9302	3419.0	0.42850855	1.0447026	0.008772309374999999	0.033219362499999995	4.080439682904412E-4	7.00941295955882E-4
902.0	1220.0	3436.0	0.5088808	1.3621755	0.004727779411764708	0.01867487647058824	-2.3791352724913476E-4	-8.555580017301033E-4
907.1168	1227.4891	3453.0	0.43822676	1.1229364	-0.004156120000000002	-0.01407288823529412	-5.225823183391006E-4	-0.001926339100346021
910.5396	1231.5397	3470.0	0.2859826	0.5888109	-0.008955538823529412	-0.031419147058823524	-2.823187543252594E-4	-0.001020368166089965
915.2816	1234.1407	3486.0	0.18005033	0.032308303	-0.006620766874999998	-0.0347814123125	1.4592324678308838E-4	-2.1014157835477993E-4
919.04425	1235.0	3503.0	0.150338	-0.21920894	-0.0017477841176470593	-0.014795131941176471	2.8664604455017284E-4	0.0011756635512543254
923.77106	1236.0	3519.0	0.19185367	-0.19991422	0.0025947293750000003	0.0012059199999999992	2.714070932904412E-4	0.0010000657463235295
926.7728	1237.7728	3536.0	0.23406081	-0.06256525	0.002482772941176471	0.008079351176470588	-6.585672577854675E-6	4.043194809688582E-4
929.6935	1240.387	3553.0	0.19584318	0.04880665	-0.0022480958823529414	0.006551288235294117	-2.782864013840831E-4	-8.988605536332184E-5
931.0	1246.2725	3569.0	0.11501176	0.22790232	-0.00505196375	0.011193479374999999	-1.7524174172794116E-4	2.901369462316176E-4
931.0	1256.8674	3586.0	0.00494355	0.51651764	-0.006474600588235294	0.016977371764705883	-8.368451989619378E-5	3.4022896410034614E-4
928.40857	1271.3656	3602.0	-0.13006565	0.84901685	-0.008438075	0.020781200625000003	-1.227171507352941E-4	2.3773930376838246E-4
924.4113	1283.1774	3619.0	-0.26056764	1.0239067	-0.007676587647058823	0.010287638235294112	4.479337370242218E-5	-6.172683758650524E-4
919.8346	1291.2206	3636.0	-0.37642244	0.8748749	-0.006814988235294119	-0.008766576470588231	5.068231833910019E-5	-0.0011208361591695498
915.1375	1296.8625	3652.0	-0.4153528	0.5565054	-0.0024331475	-0.019898093749999998	2.7386504595588247E-4	-6.957198299632354E-4
910.38464	1300.7435	3669.0	-0.38836485	0.18152067	0.0015875264705882376	-0.02205792529411765	2.3651023356401394E-4	-1.2704891435986183E-4
904.7962	1303.7346	3685.0	-0.3512699	0.009681079	0.0023184343749999975	-0.010739974437499999	4.5681744025734996E-5	7.073719285386031E-4
899.05316	1307.9468	3702.0	-0.35521486	0.040354468	-2.3205647058823514E-4	0.0018043169999999997	-1.5002887326989603E-4	7.378994963235293E-4
892.0	1313.5	3719.0	-0.40467253	0.18711993	-0.0029092747058823503	0.008633262470588234	-1.574834256055362E-4	4.017026747404844E-4
881.91223	1321.6703	3735.0	-0.53458434	0.39087495	-0.008119488125000001	0.01273468875	-3.2563833869485314E-4	2.563391424632354E-4
871.1105	1336.5194	3752.0	-0.66251516	0.7042631	-0.007525342352941176	0.01843459705882353	3.494975129757793E-5	3.352887240484429E-4
860.1744	1351.1008	3768.0	-0.7559943	0.995169	-0.005842446250000001	0.018181618749999996	1.0518100643382345E-4	-1.5811144301470853E-5
844.40393	1363.4636	3785.0	-0.89698416	1.0484613	-0.00829352117647059	0.0031348411764705922	-1.441808780276817E-4	-8.851045631487884E-4
827.7287	1373.4535	3802.0	-1.0495816	0.92077917	-0.008976319999999998	-0.007510713529411768	-4.016463667820047E-5	-6.262091003460213E-4
813.80084	1381.3594	3818.0	-1.1094521	0.5535534	-0.003741906249999996	-0.022951610625	3.271508593750001E-4	-9.650560684742645E-4
805.26807	1384.683	3835.0	-0.86466414	0.25253254	0.014399291764705877	-0.017707109411764704	0.0010671292949826984	3.0850007136678213E-4
799.17834	1385.0	3851.0	-0.4626186	-0.016603727	0.025127846250000002	-0.016821016687500003	6.705346553308828E-4	5.5380795266543863E-5
792.09924	1385.0	3868.0	-0.17045285	-0.1972844	0.017186220588235296	-0.010628274882352943	-4.6715445069204153E-4	3.6427892971453295E-4
781.65063	1384.0	3884.0	-0.26470417	-0.262535	-0.005890707500000002	-0.004078162500000001	-0.001442308005514706	4.0938202389705883E-4
769.3307	1385.2385	3901.0	-0.5513901	-0.1646767	-0.016863878235294116	0.005756370588235295	-6.454806314878891E-4	5.785019463667822E-4
755.17267	1390.3546	3918.0	-0.8690304	0.10844164	-0.018684723529411765	0.016065784705882352	-1.0710854671280284E-4	6.06436124567474E-4
743.0733	1400.9266	3934.0	-0.9816429	0.45304874	-0.00703828125	0.02153794375	7.279026424632353E-4	3.42009940257353E-4
730.14716	1416.689	3951.0	-0.9041157	0.9095057	0.004560423529411765	0.026850409411764704	6.822767517301038E-4	3.124979801038061E-4
712.62384	1430.3303	3967.0	-0.88998675	1.1775861	8.830593749999949E-4	0.016755025000000007	-2.2983525965073566E-4	-6.309615257352936E-4
689.95447	1443.0228	3984.0	-1.1569518	1.1356108	-0.01570382647058824	-0.00246913529411765	-9.756991673875432E-4	-0.0011308329584775092
672.1285	1451.6592	4001.0	-1.3847382	0.8339625	-0.01339919999999999	-0.017744017647058824	1.3556626297577939E-4	-8.985224913494809E-4
661.929	1454.4142	4017.0	-1.1518445	0.35142756	0.014555856249999999	-0.03015843375	0.0017471910156249993	-7.759010064338236E-4
653.7709	1452.6927	4034.0	-0.66935486	-0.10179031	0.028381743529411762	-0.026659874705882353	8.132874870242214E-4	2.0579759083044994E-4
646.2826	1448.6412	4050.0	-0.22117311	-0.43484074	0.028011359375	-0.020815651875	-2.314900965073516E-5	3.65263926930147E-4
641.8828	1445.9609	4067.0	-0.036934834	-0.5285148	0.010837545647058824	-0.0055102388235294085	-0.0010102243369377161	9.003184147923877E-4
638.16876	1444.0	4083.0	-0.06623904	-0.43156046	-0.001831512875	0.006059646249999998	-7.918161576286765E-4	7.231178170955879E-4
630.733	1444.8168	4100.0	-0.19427674	-0.1501464	-0.007531629411764706	0.016553768235294114	-3.3530097275086507E-4	6.173012932525951E-4
618.8882	1449.921	4117.0	-0.43799427	0.17354637	-0.014336325294117647	0.01904075117647059	-4.002762283737024E-4	1.4629311418685152E-4
603.9809	1462.019	4134.0	-0.81721026	0.58079845	-0.022306822941176467	0.023956004705882352	-4.6885280276816587E-4	2.891325605536331E-4
589.0431	1476.9569	4150.0	-1.1021359	1.0054215	-0.0178078525	0.026538940625	2.8118565257352927E-4	1.61433494944853E-4
562.7924	1490.6038	4167.0	-1.4350648	1.2051913	-0.019584052941176468	0.01175116470588236	-1.0448237889273347E-4	-8.698691717128024E-4
539.01135	1495.7472	4184.0	-1.6688362	0.9350357	-0.013751258823529422	-0.015891505882352944	3.4310553633217915E-4	-0.0016260394463667824
527.00037	1494.8572	4200.0	-1.4144468	0.30491534	0.015899337500000013	-0.0393825225	0.0018531622702205896	-0.0014681885386029412
515.76416	1489.9214	4216.0	-0.9304548	-0.36031085	0.03024949999999999	-0.041576636875	8.968851562499987E-4	-1.3713214843750002E-4
505.4878	1485.1626	4233.0	-0.47013873	-0.70400923	0.02707741588235294	-0.020217551764705882	-1.8659318339100297E-4	0.0012564167711937718
497.95505	1483.2388	4249.0	-0.17305973	-0.6125583	0.0185674375	0.005715683125000003	-5.318736488970589E-4	0.0016208271806066178
489.48187	1485.4072	4266.0	-0.27048123	-0.21758722	-0.005730676470588236	0.02323359294117647	-0.001429300821799308	0.001030465283304498
479.5009	1491.3328	4283.0	-0.43554896	0.24597119	-0.009709866470588233	0.02726814176470588	-2.3406999999999977E-4	2.3732640138408295E-4
469.349	1498.7673	4300.0	-0.5441635	0.5822892	-0.0063890905882352965	0.019783412352941173	1.9533975778546683E-4	-4.4027820069204165E-4
457.96747	1506.355	4316.0	-0.66057557	0.7013408	-0.007275754374999999	0.007440725000000002	-5.541648667279389E-5	-7.714179595588232E-4
437.65903	1513.8513	4333.0	-0.9766359	0.659407	-0.01859178411764706	-0.0024666941176470602	-6.656488083910036E-4	-5.827893598615919E-4
416.0512	1516.0863	4349.0	-1.3179458	0.40687066	-0.021331868749999996	-0.015783521249999998	-1.712552895220586E-4	-8.323016957720586E-4
404.17154	1515.0286	4366.0	-1.3413949	0.09722598	-0.0013793588235294183	-0.01821439294117647	0.0011736770544982693	-1.4299245242214536E-4
398.30295	1514.1515	4382.0	-0.90459305	-0.17950016	0.027300115625000003	-0.01729538375	0.0017924671530330889	5.7438074448529306E-5
394.2553	1514.0	4399.0	-0.23961705	-0.27254623	0.039116235294117646	-0.005473298235294118	6.950658628892731E-4	6.954167949826989E-4
390.71725	1514.6414	4416.0	0.18472467	-0.16208082	0.024961277647058827	0.006497965294117648	-8.326445674740482E-4	7.041919723183393E-4
386.42334	1517.0511	4433.0	0.12318549	0.05433344	-0.003619951764705883	0.012730250588235292	-0.0016812487889273358	3.6660501730103787E-4
379.3119	1523.6881	4448.0	-0.18265107	0.293075	-0.020389103999999998	0.015916103999999997	-0.0011179434823529412	2.123902274509803E-4
363.74597	1532.4088	4465.0	-0.62118685	0.5255442	-0.025796222352941173	0.013674658823529414	-3.1806578546712794E-4	-1.3184971626297546E-4
348.01532	1541.6155	4482.0	-1.027508	0.7015646	-0.023901244117647068	0.010354141176470585	1.1146930795847681E-4	-1.9532456747404874E-4
333.7752	1547.075	4498.0	-1.1889876	0.64974374	-0.01009247499999999	-0.003238803749999998	8.630480698529424E-4	-8.495590579044115E-4
324.33804	1548.9324	4515.0	-1.0341436	0.39482448	0.009108470588235293	-0.014995250588235295	0.001129467387543252	-6.915556963667822E-4
315.92795	1550.0	4532.0	-0.61782277	0.044912335	0.02448946058823529	-0.020583067352941176	9.047641176470587E-4	-3.286951038062283E-4
309.18927	1551.7026	4548.0	-0.29501888	-0.11861284	0.020175243125	-0.0102203234375	-2.696385914522058E-4	6.476714947150735E-4
301.63293	1555.1836	4565.0	-0.2462914	-0.032323178	0.002866322352941176	0.005075862470588235	-0.0010181718101211071	8.99775641652249E-4
294.00583	1560.4956	4582.0	-0.334273	0.2023063	-0.005175388235294117	0.013801734	-4.7304179930795836E-4	5.132865605536332E-4
280.1011	1568.6565	4598.0	-0.5688634	0.43477005	-0.014661900000000002	0.014528984375000002	-5.929069852941178E-4	4.5453148437500125E-5
267.39752	1574.6868	4615.0	-0.7994634	0.5426562	-0.013564705882352942	0.00634624411764706	6.454083044982704E-5	-4.8133766219723187E-4
254.06889999999999	1581.3491	4632.0	-0.93045264	0.52281564	-0.0077052494117647065	-0.0011670917647058827	3.4467391003460213E-4	-4.419609342560554E-4
232.90138	1587.0269	4648.0	-1.1554703	0.42080712	-0.014063603749999994	-0.006375532500000003	-3.9739714613970544E-4	-3.2552754595588254E-4
213.85406	1589.9052	4665.0	-1.316283	0.27299282	-0.009459570588235303	-0.008694958823529409	2.7082548010380533E-4	-1.364368425605533E-4
204.9069	1591.0	4681.0	-1.1207975	0.095775135	0.012217843750000013	-0.0110761053125	0.0013548383961397071	-1.48821655560662E-4
201.32303	1592.0	4698.0	-0.59413135	-0.022315841	0.03098036176470588	-0.006946528	0.0011036775302768157	2.4291631250000003E-4
199.5	1593.5	4714.0	0.036020927	-0.06442794	0.0393845173125	-0.0026320061875	5.252597217371324E-4	2.6965761328125E-4
197.54509	1594.455	4731.0	0.3326502	-0.022861356	0.017448780764705882	0.0024450931764705883	-0.0012903374439878891	2.9865290376297575E-4
195.68576	1597.6285	4748.0	0.23685788	0.091377646	-0.005634842352941177	0.006719941294117647	-0.0013578601833910036	2.5146165397923873E-4
192.61139	1604.7772	4764.0	-0.015154138	0.29624856	-0.015750751125	0.012804432125	-6.322442982536764E-4	3.80280676930147E-4
187.64835	1614.586	4781.0	-0.21146855	0.55283386	-0.011547906588235294	0.015093252941176472	2.472261492214533E-4	1.3463651859861603E-4
178.19545	1623.8372	4798.0	-0.421379	0.7340502	-0.012347673529411764	0.010659784705882351	-4.7045114186851205E-5	-2.607922491349483E-4
164.41623	1632.2919	4814.0	-0.77984893	0.7361961	-0.022404370625	1.3411875000000212E-4	-6.285435684742647E-4	-6.578541222426468E-4
153.32494	1637.47	4830.0	-0.96831995	0.5597234	-0.011779438750000003	-0.011029543750000002	6.640582421874998E-4	-6.977289062500003E-4
145.41307	1639.6467	4847.0	-0.85553676	0.2358015	0.006634305294117649	-0.019054229411764705	0.0010831614143598618	-4.720403330449825E-4
141.48401	1641.516	4864.0	-0.49325952	0.0032258122	0.02131042588235294	-0.013680922811764706	8.633012110726643E-4	3.1607685882352937E-4
139.57591	1642.0	4880.0	-0.07621893	-0.09899807	0.026065036875	-0.006388992637499999	2.971631870404411E-4	4.5574563589154414E-4
137.70428	1643.0	4897.0	0.11585301	-0.09347259	0.011298349411764705	3.250282352941176E-4	-8.686286743079585E-4	3.9494240428200687E-4
136.83717	1644.0	4914.0	0.120218284	-0.02014734	2.567808235294111E-4	0.004313249999999999	-6.49504034602076E-4	2.346012802768166E-4
135.5	1645.5	4930.0	0.04736151	0.03926357	-0.004553548374999999	0.003713181875	-3.0064557490808814E-4	-3.750425781249997E-5
135.0	1646.901	4947.0	-0.017980594	0.06741353	-0.003843653176470588	0.0016558800000000002	4.175854108996536E-5	-1.2101775735294115E-4
134.0	1650.577	4964.0	-0.03172955	0.14615582	-8.08762117647059E-4	0.004631899411764706	1.7852300346020758E-4	1.7505996539792385E-4
132.28734	1655.138	4980.0	-0.05197587	0.24591036	-0.0012653949999999999	0.00623465875	-2.8539555147058808E-5	1.001724586397059E-4
131.0	1660.8025	4996.0	-0.08693713	0.3672307	-0.00218507875	0.007582521250000002	-5.748023437500001E-5	8.424140625000009E-5
131.0	1664.9493	5013.0	-0.064830765	0.39590338	0.001300374411764706	0.001686628235294118	2.050266565743945E-4	-3.468172361591696E-4
131.0	1667.3585	5030.0	6.853917E-4	0.25355428	0.003853891570588235	-0.008373476470588236	1.502068916955017E-4	-5.917708650519032E-4
130.0	1668.2227	5046.0	0.0010593295	0.10808088	2.3371112500000008E-5	-0.009092087500000002	-2.3940752863051468E-4	-4.491318933823535E-5
131.0	1670.1162	5063.0	0.041620027	0.010117628	0.0023859233823529413	-0.005762544235294118	1.3897366293252596E-4	1.9585548615916963E-4
130.16	1672.84	5096.0	0.006845535	0.039288733	-0.0010537724848484848	8.839728787878787E-4	-1.0423320809701292E-4	2.0140960951763626E-4
130.0	1677.1472	5113.0	-0.015614694	0.1490574	-0.0013211899411764705	0.006456980411764707	-1.5730438607528566E-5	3.278239725280487E-4
128.36578	1685.8053	5129.0	-0.06978748	0.3701822	-0.003385799125	0.0138203	-1.290380739889706E-4	4.6020747426470587E-4
126.5	1697.0	5146.0	-0.124664634	0.68160826	-0.003228067882352941	0.018319179999999997	9.278308391003474E-6	2.646399999999998E-4
124.58528000000001	1708.0736	5163.0	-0.14450286	0.87693256	-0.0011669544705882361	0.011489664705882353	1.212419653979238E-4	-4.0173619377162616E-4
124.0	1715.3085	5179.0	-0.118147336	0.76893276	0.0016472202500000003	-0.006749987499999999	1.758859200367648E-4	-0.001139978262867647
123.0	1720.5697	5196.0	-0.08085835	0.5027094	0.002193469764705883	-0.015660197647058824	3.2132324394463673E-5	-5.241300086505191E-4
122.0	1724.1113	5212.0	-0.032116555	0.19946836	0.0030463621875	-0.018952564999999998	5.3305776424632316E-5	-2.0577295955882336E-4
120.5	1725.5	5229.0	-0.04212748	0.043855637	-5.888779411764708E-4	-0.009153689588235295	-2.1383765462802768E-4	5.764044359861589E-4
121.0	1724.0	5262.0	-0.0096259145	-0.14654237	9.848959242424243E-4	-0.005769636575757576	4.769011713390591E-5	1.0254706098417331E-4
122.0	1724.0	5312.0	0.0	0.0	1.9251829E-4	0.0029308474	-1.584755268484849E-5	1.740096795151515E-4
124.28425999999999	1731.137	5329.0	0.14356193	0.61775255	0.008444819411764707	0.03633838529411765	4.854294777508651E-4	0.0019651492878892734
127.26352	1748.3175	5345.0	0.216566	1.2809448	0.004562754375	0.04144951562500001	-2.4262906479779415E-4	3.194456456801476E-4
132.00874	1767.0393	5362.0	0.32536313	1.4811159	0.006399831176470588	0.01177477058823529	1.0806334126297575E-4	-0.001745573237456748
135.8231	1777.6462	5378.0	0.33362558	1.2878749	5.164031249999985E-4	-0.0120775625	-3.6771425321691184E-4	-0.0014907708180147057
138.51472	1783.5146	5396.0	0.28000054	0.86822164	-0.0029791688888888865	-0.023314070000000003	-1.9419844521604917E-4	-6.242504166666668E-4
143.08817	1788.3921	5411.0	0.22646485	0.1884625	-0.0035690460000000015	-0.045317276000000004	-3.9325140740741E-5	-0.0014668804
149.82553	1791.1301	5428.0	0.28792915	-0.10579294	0.003615547058823531	-0.017309143529411767	4.226231211072666E-4	0.0016475372041522493
163.02847	1794.8953	5445.0	0.5671557	-0.076130316	0.01642509117647059	0.0017448602352941175	7.535025951557094E-4	0.0011208237508650522
179.59781	1799.866	5462.0	0.96797997	0.10235491	0.023577898235294117	0.01049913094117647	4.2075335640138394E-4	5.149571003460208E-4
196.60841	1807.7148	5478.0	1.258385	0.32918683	0.018150314375000004	0.014176995	-3.392239912683821E-4	2.2986650367647055E-4
222.27249	1819.6362	5494.0	1.5365384	0.60176617	0.017384587499999993	0.01703620875	-4.78579296875007E-5	1.7870085937500004E-4
249.02747	1833.4016	5511.0	1.7868716	0.87258476	0.014725482352941178	0.015930505294117644	-1.5641794982698912E-4	-6.504137975778563E-5
270.2872	1846.9102	5527.0	1.7560472	1.0285674	-0.0019265249999999984	0.009748915000000004	-0.0010407504595588235	-3.8634939338235254E-4
295.84445	1860.3008	5544.0	1.6573025	1.017607	-0.00580851176470589	-6.447294117647113E-4	-2.2835216262975835E-4	-6.113908477508656E-4
314.04428	1877.3054	5561.0	1.3786968	0.9894466	-0.016388570588235292	-0.0016564941176470574	-6.223564013840823E-4	-5.951557093425566E-5
325.08047	1894.6409	5577.0	0.8850438	1.0600239	-0.030853312499999994	0.004411081250000004	-9.040463694852939E-4	3.7922346047794135E-4
332.6648	1905.081	5594.0	0.43489474	0.95920163	-0.026479356470588238	-0.005930721764705882	2.57291531141868E-4	-6.083413538062285E-4
340.02737	1908.5137	5611.0	0.1369896	0.5584414	-0.017523831764705882	-0.02357413117647059	5.267955709342562E-4	-0.0010378476124567476
350.1427	1909.0	5627.0	0.112392455	0.03042524	-0.0015373215624999992	-0.03300101	9.991568876378677E-4	-5.89179926470588E-4
363.15277	1908.0	5644.0	0.4984914	-0.3583631	0.022711702647058823	-0.022869902352941177	0.001426413188797578	5.959475086505188E-4
378.32816	1907.0	5660.0	0.8639859	-0.43934256	0.02284340625	-0.00506121625	8.231475183823533E-6	0.0011130428814338236
391.70926	1906.0	5677.0	1.0252552	-0.28088635	0.009486429411764703	0.009320953529411764	-7.857045198961939E-4	8.460099870242215E-4
407.18204	1907.687	5694.0	1.0167892	-0.07547539	-4.979999999999919E-4	0.012082997647058823	-5.873193771626291E-4	1.6247318339100345E-4
427.52844	1912.7805	5710.0	1.090034	0.17063338	0.004577799999999993	0.015381798125	3.1723749999999903E-4	2.0617502987132358E-4
444.90067	1919.7336	5726.0	1.1916258	0.4225287	0.006349487500000001	0.0157434575	1.1073046875000048E-4	2.2603710937499897E-5
454.80258	1925.0815	5743.0	1.0183481	0.5324159	-0.010192805882352933	0.006463952941176475	-9.730760813148785E-4	-5.458532093425602E-4
458.46848	1930.4685	5760.0	0.5281799	0.5043794	-0.02883342352941177	-0.0016492058823529424	-0.0010965069204152255	-4.77244636678201E-4
462.14914	1934.1492	5776.0	0.040550657	0.34495634	-0.030476827687500003	-0.009963941250000004	-1.0271275988051466E-4	-5.196709604779414E-4
464.95685	1935.0	5793.0	-0.2153617	0.1497581	-0.015053668058823529	-0.011482249411764704	9.072446840397926E-4	-8.931224480968824E-5
469.61572	1933.1282	5809.0	-0.06788995	-0.073765196	0.009216984374999999	-0.013970206	0.0015169157771139706	-1.5549728676470605E-4
479.08282	1929.5479	5826.0	0.2762918	-0.27301434	0.020245985294117644	-0.011720537882352942	6.487647599480968E-4	1.323334186851211E-4
493.0912	1923.4543	5843.0	0.6961788	-0.44150475	0.024699235294117647	-0.009911200588235292	2.6195588235294133E-4	1.0643160553633234E-4
508.0	1917.5	5860.0	1.0428998	-0.5264759	0.020395352941176476	-0.004998302941176471	-2.531695501730101E-4	2.8899397923875424E-4
520.87885	1910.5605	5876.0	1.1258411	-0.5338474	0.005183831249999993	-4.6071874999999846E-4	-9.507201056985302E-4	2.835990119485295E-4
530.41956	1906.4321	5893.0	0.9193154	-0.44144922	-0.01214857058823529	0.0054351870588235296	-0.001019553049307958	3.468179887543252E-4
535.46515	1908.155	5909.0	0.49222365	-0.14629959	-0.026693234375	0.018446851874999996	-9.090414866727944E-4	8.132290510110291E-4
539.12854	1915.3213	5926.0	0.14152636	0.293424	-0.02062925235294118	0.025866093529411768	3.567048248269894E-4	4.3642597967128067E-4
539.0	1915.0	5958.0	0.14152636	0.293424	0.0	0.0	6.446641360294119E-4	-8.083154227941177E-4
