# Supplementary material for: Finger drawing on smartphone screens enables early Parkinson’s disease detection through hybrid 1D-CNN and BiGRU deep learning architecture
Source: PLoS One. 2025 Jul 14;20(7):e0327733. doi: 10.1371/journal.pone.0327733 (PMC12258557; doi:10.1371/journal.pone.0327733)
Supplement: S2 File — (ZIP) [file pone.0327733.s002.zip › Dataset/Wavy/patient/022_PD_WAVE_R.txt]

548.0	138.0	0.0	0.0	0.0	0.0	0.0	0.0	0.0
552.2688	139.0896	15.0	0.47316882	0.18023324	0.031544588	0.012015549333333332	0.002102972533333333	8.010366222222221E-4
560.7055	144.7644	31.0	0.6462036	0.47244996	0.01081467375	0.018263545	-0.001295619640625	3.904997291666667E-4
569.90594	152.90591	48.0	0.69320345	0.6362565	0.0027646970588235333	0.009635678823529411	-4.7352804065743924E-4	-5.075215397923875E-4
577.83997	160.83994	64.0	0.6292656	0.6681973	-0.003996115625000005	0.0019962999999999995	-4.225507927389711E-4	-4.7746117647058824E-4
583.81665	165.21112	80.0	0.50297654	0.5292665	-0.007893066249999997	-0.008683175000000001	-2.4355941406249953E-4	-6.674671875E-4
587.9354	168.93542	97.0	0.29928222	0.30494708	-0.011982018823529414	-0.01319526	-2.405266219723186E-4	-2.654167647058823E-4
591.711	170.3555	114.0	0.15978293	0.09297269	-0.008205840588235295	-0.012469081764705882	2.2212813148788935E-4	4.271636678200697E-5
595.6138	171.20459	130.0	0.103430025	-0.051819347	-0.0035220565624999997	-0.009049502312499999	2.9273650160845593E-4	2.1372371576286768E-4
600.4484	172.14948	148.0	0.1706598	-0.06702156	0.0037349875	-8.445673888888885E-4	4.031691145833333E-4	4.55829717978395E-4
606.98254	172.99564	164.0	0.29606086	-0.029460568	0.007837566249999999	0.0023475619999999997	2.564111718749999E-4	1.9950808680555552E-4
615.53217	174.90643	180.0	0.46919554	0.038213294	0.010820917500000003	0.004229616375	1.8645945312500023E-4	1.1762839843750003E-4
624.9224	178.56897	197.0	0.61490226	0.15538353	0.008570983529411765	0.006892366823529411	-1.3234905709342572E-4	1.5663237932525946E-4
632.7264	180.68161	213.0	0.63909805	0.21164261	0.0015122368749999962	0.003516192500000001	-4.4117166590073556E-4	-2.1101089522058812E-4
638.5	182.5	230.0	0.53227556	0.19216557	-0.0062836758823529406	-0.0011457082352941178	-4.5858310337370216E-4	-2.7422945501730115E-4
644.35284	183.45096	247.0	0.35930285	0.10113588	-0.010174865294117645	-0.005354687647058824	-2.288934948096885E-4	-2.475870242214533E-4
647.55475	184.27737	263.0	0.19884194	0.02675278	-0.010028806875	-0.00464894375	9.128651194852773E-6	4.410899356617655E-5
651.40424	184.0	280.0	0.12838721	-0.025478816	-0.004144395882352941	-0.003072446823529412	3.4614182309688585E-4	9.273511332179926E-5
657.2506	184.0	297.0	0.1987083	-0.026686853	0.004136534705882353	-7.106099999999992E-5	4.8711356401384085E-4	1.76552107266436E-4
662.8982	185.0	313.0	0.28982425	-0.0050308006	0.005694746875	0.001353503275	9.738826056985292E-5	8.90352671875E-5
666.7369	185.86844	330.0	0.33908886	0.023832614	0.002897918235294117	0.0016978479176470588	-1.645193317474049E-4	2.0255567214532865E-5
669.7376	186.73764	347.0	0.27455568	0.05808514	-0.003796069411764704	0.0020148544705882354	-3.9376397923875415E-4	1.8647444290657452E-5
673.6642	187.0	363.0	0.18533954	0.0661156	-0.005576008750000002	5.019037499999998E-4	-1.1124620863970611E-4	-9.455942003676473E-5
677.63837	188.0	379.0	0.15521301	0.04913261	-0.001882908124999999	-0.0010614368749999998	2.3081878906250017E-4	-9.770878906249997E-5
681.80493	189.40247	396.0	0.21818937	0.056778412	0.0037044917647058814	4.4975305882352944E-4	3.286705817474047E-4	8.889352551903113E-5
689.0308	191.3436	413.0	0.34846383	0.09639355	0.007663203529411764	0.0023303022352941173	2.3286539792387542E-4	1.1062053979238753E-4
696.77466	193.19366	430.0	0.46724474	0.1346002	0.006987112352941177	0.0022474500000000007	-3.9770069204152155E-5	-4.8736608996539215E-6
703.26746	194.0	446.0	0.50185573	0.122913055	0.002163186875000004	-7.304465625000006E-4	-3.0149534237132333E-4	-1.8611853515625008E-4
709.82837	195.0	463.0	0.4890225	0.080199316	-7.548958823529429E-4	-0.0025125728823529405	-1.716519269031145E-4	-1.048309599913494E-4
715.49426	196.83142	479.0	0.39797726	0.05315261	-0.005690327500000002	-0.0016904191250000002	-3.084644761029412E-4	5.138460983455877E-5
722.0978	197.0	496.0	0.33078492	0.039499383	-0.003952490588235295	-8.031310000000002E-4	1.0222570069204157E-4	5.219341911764706E-5
727.90344	198.0	512.0	0.33944067	0.039485347	5.409843750000011E-4	-8.772500000001245E-7	2.80842185202206E-4	5.0140859375000006E-5
733.5	199.5	529.0	0.35045475	0.056081735	6.478870588235283E-4	9.76258117647059E-4	6.288393166089834E-6	5.74785510380623E-5
738.10065	200.36688	545.0	0.306232	0.055602893	-0.0027639218749999986	-2.992762500000001E-5	-2.1323805836397043E-4	-6.288660891544119E-5
741.5259	201.0	562.0	0.23554772	0.060348652	-0.004157898823529412	2.791622941176472E-4	-8.199864403114198E-5	1.8181759948096894E-5
745.2973	203.14865	579.0	0.17792135	0.096965656	-0.0033897864705882343	0.0021539414117647056	4.518307958477518E-5	1.1028112456747402E-4
749.01373	205.00687	595.0	0.17918709	0.1107504	7.910874999999921E-5	8.615465000000001E-4	2.168059512867646E-4	-8.07746819852941E-5
751.9142	205.91418	612.0	0.17684507	0.10272485	-1.3776588235294118E-4	-4.7209117647058777E-4	-1.2757331314878847E-5	-7.844927508650516E-5
755.5958	207.0	628.0	0.18135057	0.08969507	2.815937499999997E-4	-8.143612500000003E-4	2.6209977022058807E-5	-2.1391879595588283E-5
760.0935	208.69781	645.0	0.21439257	0.072641574	0.0019436470588235304	-0.0010031468235294119	9.77678416955018E-5	-1.1105033737024211E-5
764.0	210.5	661.0	0.25559056	0.08223061	0.002574874375000001	5.993147499999997E-4	3.945170726102942E-5	1.0015384834558822E-4
769.471	211.0	678.0	0.30399913	0.0860332	0.0028475629411764698	2.2368176470588286E-4	1.604050389273345E-5	-2.209605795847746E-5
774.0839	214.72262999999998	695.0	0.32127059	0.12917645	0.0010159682352941185	0.0025378382352941172	-1.0774086505190302E-4	1.3612685121107263E-4
778.5454	215.0	712.0	0.3016698	0.11512319	-0.0011529876470588256	-8.266623529411763E-4	-1.275856401384085E-4	-1.9791179930795844E-4
783.1551	217.07754999999997	728.0	0.29578966	0.10040629	-3.6750874999999864E-4	-9.198062500000003E-4	4.909243106617669E-5	-5.8214935661764995E-6
789.00574	220.00189999999998	745.0	0.32122496	0.13845861	0.0014961941176470585	0.002238371764705883	1.0962958044982689E-4	1.857751773356402E-4
792.7286	222.72858000000002	761.0	0.29314935	0.15856309	-0.0017547256250000018	0.0012565299999999988	-2.0318248391544127E-4	-6.136511029411777E-5
797.4966	225.49658	778.0	0.27826896	0.17736876	-8.753170588235273E-4	0.001106215882352941	5.1729915657439674E-5	-8.842006920415165E-6
802.9555	229.30365	794.0	0.2806118	0.23562407	1.464275000000008E-4	0.0036409568750000003	6.38590349264705E-5	1.584213120404412E-4
808.5	233.0	811.0	0.32118988	0.24102452	0.0023869458823529387	3.176735294117648E-4	1.317951989619375E-4	-1.9548725562283737E-4
815.5602	236.7801	828.0	0.3885146	0.25601944	0.003960277647058824	8.820541176470585E-4	9.25489273356403E-5	3.319885813148787E-5
824.44104	241.57641999999998	844.0	0.50077283	0.2840923	0.007016139374999997	0.001754553750000002	1.9099135799632334E-4	5.453122702205897E-5
833.7291	246.29163	861.0	0.5925241	0.30130625	0.005397133529411768	0.0010125852941176457	-9.52356379757782E-5	-4.364520328719743E-5
847.3807	251.10876000000002	877.0	0.76195335	0.30637774	0.010589328124999998	3.1696812500000074E-4	3.245121622242644E-4	-4.347607306985281E-5
857.90765	254.96307000000002	894.0	0.8400029	0.2852521	0.004591150000000001	-0.001242684705882353	-3.52834007352941E-4	-9.174428416955022E-5
865.2908	258.6454	910.0	0.683127	0.22407873	-0.009804743749999997	-0.0038233356250000003	-8.99743359375E-4	-1.6129068244485296E-4
872.9529	263.47644	927.0	0.4944561	0.22758773	-0.011098288235294119	2.0641176470588142E-4	-7.60908520761248E-5	2.3704396410034596E-4
878.8727	268.87268	944.0	0.31338152	0.27484056	-0.01065144588235294	0.002779578235294119	2.6284844290657597E-5	1.5136273356401394E-4
883.0	273.0	960.0	0.1957438	0.31060228	-0.007352357500000002	0.0022351075	2.0619302389705862E-4	-3.402942095588244E-5
889.10535	277.73694	977.0	0.22736034	0.31144416	0.0018597964705882352	4.9522352941177475E-5	5.418914100346022E-4	-1.2856383217993073E-4
893.6266	281.41772	994.0	0.23092997	0.2570105	2.099782352941187E-4	-0.003201980000000003	-9.704813148788922E-5	-1.9126484429065767E-4
898.27014	286.27014	1010.0	0.23909375	0.23086178	5.102362499999989E-4	-0.0016342949999999992	1.876612591911751E-5	9.798031250000025E-5
902.0602	289.06018	1027.0	0.25046536	0.19990222	6.689182352941195E-4	-0.001821150588235294	9.33423442906592E-6	-1.0991505190311458E-5
905.8492	292.84918	1043.0	0.22672844	0.20257457	-0.0014835575000000014	1.670218750000011E-4	-1.3452973345588255E-4	1.2426077895220594E-4
910.49335	295.66223	1060.0	0.21236913	0.17999876	-8.446652941176479E-4	-0.0013279888235294118	3.758189446366786E-5	-8.794180579584782E-5
914.4303	299.4303	1076.0	0.23926544	0.18056317	0.0016810193750000004	3.5275624999999214E-5	1.5785529181985302E-4	8.520402803308819E-5
919.16315	302.5816	1093.0	0.26924405	0.19541411	0.0017634476470588245	8.735847058823534E-4	4.8487218858131825E-6	4.93122988754326E-5
921.4401	305.88025	1110.0	0.23508482	0.20019546	-0.002009366470588236	2.8125588235294055E-4	-2.2193024221453297E-4	-3.48428719723184E-5
925.64136	309.64136	1127.0	0.20235625	0.20724379	-0.0019252100000000008	4.1460764705882465E-4	4.950380622837378E-6	7.8442214532873E-6
928.5007	312.50067	1143.0	0.16118923	0.1973887	-0.00257293875	-6.159431250000007E-4	-4.048304687499995E-5	-6.440942325367659E-5
930.08435	315.16864	1160.0	0.12385102	0.17044386	-0.002196365294117646	-0.001584990588235294	2.215137975778552E-5	-5.700279195501725E-5
931.97125	316.97125	1176.0	0.0891825	0.1429374	-0.0021667825000000005	-0.0017191537500000006	1.8489246323528474E-6	-8.385197610294171E-6
933.8634	318.8634	1192.0	0.08085854	0.09570824	-5.202474999999995E-4	-0.0029518224999999995	1.0290843750000007E-4	-7.704179687499993E-5
934.7394	320.73938	1209.0	0.044658646	0.08243311	-0.002129405529411765	-7.808899999999998E-4	-9.465635467128032E-5	1.2770191176470587E-4
936.5	322.5	1226.0	0.065493345	0.08913167	0.0012255705294117643	3.9403294117647014E-4	1.973515328719723E-4	6.911311418685118E-5
937.2721	323.2721	1242.0	0.060592867	0.06691289	-3.0627987499999955E-4	-0.0013886737499999996	-9.574065027573524E-5	-1.1141916819852936E-4
938.0	325.44733	1259.0	0.044961687	0.07891583	-9.194811764705883E-4	7.060552941176473E-4	-3.6070664792387574E-5	1.232193555363322E-4
939.0	327.28076	1275.0	0.04264292	0.09354653	-1.4492293749999996E-4	9.144187499999998E-4	4.8409889935661774E-5	1.3022715992647033E-5
940.0	329.1988	1292.0	0.045342717	0.115998834	1.5881158823529394E-4	0.001320723764705882	1.7866736807958465E-5	2.390029498269895E-5
941.0	333.11365	1309.0	0.045983985	0.18486075	3.7721647058823555E-5	0.00405070094117647	-7.122937716262964E-6	1.60586892733564E-4
941.0	335.84674	1325.0	0.023769911	0.2112067	-0.0013883796249999998	0.0016466218750000004	-8.913132950367646E-5	-1.5025494163602935E-4
942.0	340.5221	1342.0	0.023886682	0.26368606	6.868882352941068E-6	0.0030870211764705883	8.207344160899652E-5	8.472937067474046E-5
943.0	345.1645	1358.0	0.036241557	0.30569038	7.721796875000001E-4	0.002625269999999999	4.783192532169119E-5	-2.885944852941183E-5
943.0	349.26837	1375.0	0.03199026	0.31133515	-2.5007629411764713E-4	3.320452941176483E-4	-6.013270480103807E-5	-1.3489557093425593E-4
943.0	352.9679	1391.0	0.011737862	0.2732811	-0.0012657748749999999	-0.0023783781250000004	-6.348116130514705E-5	-1.6940146369485304E-4
943.0	356.83032	1408.0	-0.014470749	0.23550533	-0.001541683	-0.002222104117647058	-1.6229889705882366E-5	9.19258866782015E-6
943.0	360.47662	1425.0	-0.02768426	0.20370296	-7.772653529411764E-4	-0.001870727647058825	4.496574394463669E-5	2.0669204152248995E-5
942.0	364.2094	1441.0	-0.044986747	0.20504044	-0.0010814054375000001	8.359250000000013E-5	-1.9008755284926485E-5	1.2214500919117656E-4
942.0	366.96198	1458.0	-0.035684146	0.19373232	5.472118235294118E-4	-6.651835294117633E-4	9.580101535467128E-5	-4.404564878892726E-5
941.0	369.8694	1474.0	-0.048889443	0.17547296	-8.253310624999999E-4	-0.0011412100000000001	-8.578393037683824E-5	-2.9751654411764802E-5
941.0	372.7824	1491.0	-0.03489368	0.15764497	8.232801764705879E-4	-0.001048705294117648	9.697713170415223E-5	5.441453287197183E-6
941.0	374.70013	1508.0	-0.0055730673	0.1286677	0.0017247419235294121	-0.001704545294117647	5.302716159169554E-5	-3.85788235294117E-5
941.0	377.59296	1524.0	0.010452324	0.1285569	0.00100158695625	-6.92499999999964E-6	-4.519718545496326E-5	1.0610126838235296E-4
941.0	379.49036	1541.0	0.0155189615	0.12102425	2.980374999999999E-4	-4.4309705882352953E-4	-4.138526213235295E-5	-2.5657179930795878E-5
941.0	381.35394	1558.0	0.014309619	0.10802759	-7.113779411764696E-5	-7.645094117647055E-4	-2.1716193771626288E-5	-1.890660899653976E-5
939.78265	383.21735	1574.0	-0.027756052	0.10047168	-0.0026291044375	-4.722443750000008E-4	-1.5987291521139707E-4	1.826656479779404E-5
940.0	384.5	1591.0	-0.039236084	0.098614804	-6.752959999999998E-4	-1.0922799999999961E-4	1.149299080882353E-4	2.1353904411764776E-5
939.00415	385.0	1607.0	-0.045847505	0.046793934	-4.1321381249999995E-4	-0.003238804375	1.638013671874999E-5	-1.9559852343750003E-4
939.0	386.5	1624.0	-0.04185055	0.042417306	2.351149999999998E-4	-2.5744870588235297E-4	3.8136988970588225E-5	1.7537386288927334E-4
938.2372	387.0	1641.0	-0.024637675	0.026170256	0.0010125220588235295	-9.557088235294119E-4	4.572982698961939E-5	-4.107412456747405E-5
938.0	388.5	1657.0	-0.023180751	0.04399227	9.105775000000011E-5	0.001113875875	-5.7591519301470584E-5	1.2934904365808825E-4
937.0	389.56476	1674.0	-0.046918582	0.06803132	-0.001396343	0.0014140617647058827	-8.749416176470589E-5	1.7657993512110743E-5
935.5721	390.0	1690.0	-0.06495045	0.058482043	-0.0011269917500000004	-5.968298125000005E-4	1.6834453124999973E-5	-1.256807235753677E-4
934.7058	392.2942	1707.0	-0.077358864	0.080493845	-7.299067058823525E-4	0.001294811882352941	2.335794377162635E-5	1.1127304087370244E-4
934.0	394.1667	1724.0	-0.070211455	0.11719362	4.2043582352941137E-4	0.0021588102941176475	6.76672076124567E-5	5.08234359861592E-5
930.8743	395.0628	1740.0	-0.12065634	0.097668216	-0.0031528053124999997	-0.0012203377499999998	-2.233275710018382E-4	-2.1119675275735295E-4
928.14026	397.92987	1757.0	-0.17934446	0.13274242	-0.003452242352941177	0.002063188470588235	-1.7613943555363374E-5	1.9314860121107265E-4
923.42	401.72003	1773.0	-0.25068966	0.18772459	-0.004459074999999998	0.003436385625	-6.292704044117632E-5	8.582482215073529E-5
918.7818	405.47882	1790.0	-0.33257985	0.24438196	-0.004817070000000001	0.003332786470588236	-2.1058529411764902E-5	-6.094067906574352E-6
913.7123	410.28772	1807.0	-0.37653297	0.31767595	-0.002585477647058824	0.004311411176470587	1.3127013840830455E-4	5.756615916955005E-5
908.5	415.5	1823.0	-0.35863984	0.3446377	0.0011183206250000022	0.0016851093750000004	2.3148739200367665E-4	-1.6414386259191164E-4
903.8505	419.76636	1840.0	-0.32722023	0.33256525	0.0018482123529411758	-7.101441176470595E-4	4.293480752595139E-5	-1.4089726427335647E-4
898.1372	425.8628	1856.0	-0.3223609	0.3434046	3.037081249999997E-4	6.774593750000016E-4	-9.65315142463235E-5	8.672521829044131E-5
891.2757	431.5432	1873.0	-0.37185347	0.35692763	-0.0029113276470588245	7.954723529411759E-4	-1.891197512975779E-4	6.941939878892609E-6
885.8555	437.14447	1890.0	-0.3934378	0.3567752	-0.0012696664705882344	-8.966470588234188E-6	9.656830449827001E-5	-4.731993079584766E-5
879.2289	442.77112	1907.0	-0.41534737	0.3603593	-0.001288798235294117	2.1082941176470463E-4	-1.1253979238754425E-6	1.2929169550172871E-5
873.51733	447.6551	1923.0	-0.39107677	0.343035	0.0015169124999999985	-0.001082768750000001	1.753569209558822E-4	-8.08498851102941E-5
867.8472	451.43518	1939.0	-0.3489176	0.2626268	0.0026349481250000015	-0.005025512499999999	6.987722656250019E-5	-2.464214843749999E-4
861.5364	455.2318	1956.0	-0.3361885	0.20534754	7.487705882352938E-4	-0.0033693682352941177	-1.1095161980968868E-4	9.742025086505185E-5
855.6114	457.4629	1973.0	-0.36088225	0.14145784	-0.0014525735294117655	-0.003758217647058823	-1.2949083044982702E-4	-2.2873494809688553E-5
849.87714	459.37427	1989.0	-0.3589783	0.0842178	1.189968750000027E-4	-0.0035775025000000004	9.822315027573551E-5	1.129469669117642E-5
844.36053	462.42633	2006.0	-0.3489596	0.089058265	5.893352941176465E-4	2.8473323529411775E-4	2.7666965830449637E-5	2.2719033737024223E-4
837.6378	463.12073	2022.0	-0.3627469	0.06635634	-8.617062500000001E-4	-0.0014188703124999999	-9.069009650735292E-5	-1.0647522173713234E-4
831.1055	465.9472	2039.0	-0.37552634	0.08537198	-7.517317647058842E-4	0.0011185670588235294	6.469087370242116E-6	1.4926102184256054E-4
824.4739	467.84204	2055.0	-0.42199203	0.12945698	-0.0029041056250000002	0.0027553125	-1.3452336626838227E-4	1.0229659007352941E-4
818.69293	469.76904	2072.0	-0.40369993	0.12796007	0.0010760058823529432	-8.805352941176413E-5	2.3412420631487902E-4	-1.6725682525951555E-4
812.96686	471.67773	2088.0	-0.35719335	0.12197461	0.0029066612499999978	-3.7409125000000074E-4	1.1441596047794091E-4	-1.7877357536764787E-5
808.2703	473.57654	2105.0	-0.29596877	0.11552854	0.003601445882352943	-3.7918058823529404E-4	4.0869684256055596E-5	-2.9937283737019377E-7
802.6217	476.9189	2122.0	-0.2783727	0.13360533	0.0010350629411764716	0.0010633405882352939	-1.5096370242214538E-4	8.485418685121106E-5
796.9679	478.34406	2138.0	-0.30184883	0.14943916	-0.0014672581250000025	9.896143749999996E-4	-1.5639506663602963E-4	-4.607888327205894E-6
791.5079	481.16405999999995	2156.0	-0.32989618	0.16330422	-0.0015581861111111095	7.702811111111118E-4	-5.0515547839503905E-6	-1.2185181327160433E-5
784.70654	485.1956	2172.0	-0.38175333	0.20189092	-0.003241071875000001	0.00241166875	-1.0518036024305573E-4	1.0258672743055551E-4
779.089	487.9407	2188.0	-0.39382592	0.20797773	-7.545368749999996E-4	3.804256249999999E-4	1.554084375000001E-4	-1.2695269531250001E-4
772.4484	490.8505	2205.0	-0.3924307	0.20970546	8.207176470588087E-5	1.0163117647058886E-4	4.921227292387532E-5	-1.639967344290653E-5
765.0635	493.73413000000005	2221.0	-0.41667783	0.19852102	-0.0015154456250000004	-6.990275000000011E-4	-9.984483685661757E-5	-5.004116727941187E-5
757.48596	497.25699999999995	2238.0	-0.45582128	0.17660496	-0.0023025558823529394	-0.0012891799999999991	-4.630060337370229E-5	-3.4714852941176354E-5
750.41956	500.05359999999996	2255.0	-0.4797707	0.17628609	-0.0014087894117647058	-1.8757058823529347E-5	5.2574498269896096E-5	7.47307612456747E-5
744.3746	503.40639999999996	2272.0	-0.43039265	0.19749452	0.0029045911764705888	0.001247554705882353	2.5372826989619377E-4	7.448892733564013E-5
738.208	505.264	2288.0	-0.37531745	0.16611136	0.0034421999999999994	-0.0019614474999999996	3.3600551470588165E-5	-2.0056263786764704E-4
730.5179	508.12054	2304.0	-0.37711358	0.14545198	-1.1225812500000043E-4	-0.0012912112500000003	-2.221536328125E-4	4.1889765624999954E-5
722.9631	510.00919999999996	2321.0	-0.4278529	0.112686485	-0.00298466588235294	-0.0019273820588235297	-1.6896516219723173E-4	-3.742181228373702E-5
715.4086	512.8978	2337.0	-0.4795448	0.12705192	-0.003230743750000001	8.978396875000006E-4	-1.5379866727941306E-5	1.7657635914522063E-4
706.05383	515.5785	2354.0	-0.5333661	0.14163001	-0.0031659588235294096	8.575347058823522E-4	3.8108780276818376E-6	-2.370881271626376E-6
697.3775	518.449	2370.0	-0.5605886	0.1682483	-0.0017014062500000024	0.0016636431249999993	9.153453584558795E-5	5.0381776194852944E-5
690.1636	520.6121	2388.0	-0.53495294	0.16911948	0.0014242033333333305	4.8398888888888845E-5	1.7364497685185183E-4	-8.97357908950617E-5
683.0282	522.4929	2404.0	-0.46157846	0.13730882	0.004585905000000001	-0.0019881662499999994	1.9760635416666693E-4	-1.2728532118055553E-4
678.95667	524.0	2421.0	-0.31789553	0.10276065	0.008451937058823532	-0.002032245294117647	2.2741365051903126E-4	-2.592884948096925E-6
675.48364	526.2582	2437.0	-0.17947553	0.08527647	0.00865125	-0.0010927612500000001	1.245705882352917E-5	5.871775275735294E-5
670.6191	527.0	2454.0	-0.15971208	0.06379174	0.0011625558823529405	-0.0012638076470588232	-4.4051141868512106E-4	-1.0061552768166064E-5
665.9683	529.01056	2470.0	-0.20788041	0.073116414	-0.003010520624999999	5.827921250000003E-4	-2.608172817095587E-4	1.1541248575367647E-4
661.4432	529.8523	2487.0	-0.25119048	0.05697347	-0.0025476511764705887	-9.495849411764709E-4	2.7227614619377066E-5	-9.013982742214537E-5
654.74274	531.81433	2503.0	-0.34487712	0.07878133	-0.005855414999999999	0.00136299125	-2.0673523897058816E-4	1.4453601194852942E-4
647.99756	533.6675	2520.0	-0.42706415	0.102656655	-0.004834531176470588	0.0014044308823529413	6.005198961937715E-5	2.4376254325259635E-6
641.8494	535.53766	2537.0	-0.44045585	0.13031393	-7.877470588235298E-4	0.0016268985294117643	2.3804612456747402E-4	1.3086332179930767E-5
635.5979	537.46735	2553.0	-0.43328226	0.12816802	4.4834937500000047E-4	-1.3411937500000005E-4	7.725602711397065E-5	-1.1006361902573527E-4
627.7747	540.30634	2570.0	-0.4394903	0.15852442	-3.651788235294133E-4	0.0017856705882352945	-4.785459991349493E-5	1.1292882136678203E-4
621.22784	543.19305	2587.0	-0.41731232	0.17611149	0.0013045870588235286	0.0010345335294117653	9.822152249134952E-5	-4.4184532871972305E-5
614.7806	546.0549	2603.0	-0.41653645	0.19270462	4.849187500000074E-5	0.001037070624999999	-7.850594898897049E-5	1.5856847426460403E-7
609.0315	549.979	2620.0	-0.38979337	0.21445072	0.0015731223529411782	0.0012791823529411776	8.968414576124573E-5	1.4241866349481095E-5
601.77673	553.61163	2636.0	-0.37587634	0.23049098	8.698143749999998E-4	0.00100251625	-4.395674862132365E-5	-1.7291631433823598E-5
592.30585	559.2165	2653.0	-0.45914495	0.28790298	-0.004898153529411766	0.0033771764705882333	-3.3929222967128036E-4	1.396858953287196E-4
582.8182	563.9091	2669.0	-0.58670974	0.33668935	-0.007972799374999999	0.0030491481250000015	-1.9216536534926457E-4	-2.050177159926449E-5
573.5111	567.99554	2687.0	-0.64924634	0.32650068	-0.0034742555555555585	-5.660372222222229E-4	2.499191010802467E-4	-2.008436304012347E-4
563.9421	572.8232	2702.0	-0.6473117	0.30019832	1.2897599999999915E-4	-0.0017534906666666647	2.4021543703703715E-4	-7.91635629629628E-5
554.4583	577.925	2720.0	-0.59983945	0.2805254	0.002637347222222222	-0.001092940000000002	1.393539567901235E-4	3.669725925925903E-5
547.2258	582.3871	2736.0	-0.5121175	0.2743146	0.005482621875000003	-3.8817499999999755E-4	1.7782966579861132E-4	4.4047812500000284E-5
540.816	586.1227	2752.0	-0.42290804	0.26336884	0.005575591250000001	-6.841100000000017E-4	5.810585937499882E-6	-1.8495937500000257E-5
536.1715	588.8856	2769.0	-0.29598203	0.20494011	0.00746623588235294	-0.003436984117647058	1.1121439013840815E-4	-1.6193377162629743E-4
529.8355	590.79114	2785.0	-0.23355457	0.12186473	0.003901716250000001	-0.00519221125	-2.2278247702205866E-4	-1.0970169577205889E-4
521.4381	593.7124	2802.0	-0.3255797	0.08715463	-0.005413242941176473	-0.0020417705882352947	-5.479387759515573E-4	1.8532003892733563E-4
511.46143000000006	595.5898	2819.0	-0.52417433	0.09844595	-0.011682037058823529	6.641952941176475E-4	-3.6875259515570914E-4	1.5917446366782014E-4
501.5	597.5	2836.0	-0.68797994	0.10159139	-0.009635624117647054	1.8502588235294113E-4	1.2037723183391027E-4	-2.8186435986159194E-5
493.60132	599.3497	2852.0	-0.66821307	0.099993005	0.0012354293749999995	-9.989906250000048E-5	6.794408432904409E-4	-1.7807809053308852E-5
487.2452	601.2516	2868.0	-0.5178991	0.09992769	0.009394623125000001	-4.082187499999772E-6	5.099496093750001E-4	5.988554687500044E-6
481.59247	602.13586	2885.0	-0.33383456	0.067668565	0.010827325882352938	-0.001897595588235294	8.427663278546685E-5	-1.1138314121972319E-4
478.05182	603.9741	2902.0	-0.18727183	0.07682828	0.008621337058823529	5.388067647058822E-4	-1.2976404844290638E-4	1.43317785467128E-4
472.34048	605.88654	2918.0	-0.17013493	0.09179762	0.0010710562500000007	9.355837499999999E-4	-4.7189255055147053E-4	2.479856158088235E-5
465.90332	608.7742	2935.0	-0.2629727	0.14279269	-0.005461045294117648	0.00299971	-3.8424126730103814E-4	1.214191911764706E-4
458.24606	612.37695	2952.0	-0.40541807	0.20567586	-0.008379139411764706	0.003699009999999999	-1.716525951557093E-4	4.1135294117647004E-5
449.7739	616.11304	2968.0	-0.53483975	0.25350022	-0.008088854999999995	0.0029890225000000006	1.814277573529443E-5	-4.4374218749999904E-5
440.58893	619.9644	2985.0	-0.6059911	0.271274	-0.004185373529411768	0.0010455164705882364	2.2961655709342516E-4	-1.1432388408304495E-4
432.3704	623.65186	3001.0	-0.58808696	0.26575238	0.0011190087499999973	-3.451012500000003E-4	3.3152389246323533E-4	-8.691360753676479E-5
426.4585	626.361	3018.0	-0.4965523	0.21030055	0.005384391764705885	-0.003261872352941177	2.509048832179934E-4	-1.715747707612457E-4
419.7214	630.1393	3034.0	-0.3913599	0.19334413	0.006574525000000001	-0.00105977625	7.438332720588226E-5	1.3763100643382356E-4
413.0626	632.9791	3051.0	-0.34053385	0.18741038	0.002989767647058821	-3.4904411764705975E-4	-2.108680795847753E-4	4.180777249134942E-5
406.4916	637.67224	3068.0	-0.3444565	0.21964495	-2.3074411764705717E-4	0.0018961511764705892	-1.8944186851211047E-4	1.3207031141868522E-4
399.98737	642.50635	3085.0	-0.37129715	0.28155467	-0.0015788617647058837	0.0036417482352941177	-7.930103806228391E-5	1.026821799307958E-4
390.79404	646.2824	3101.0	-0.45951965	0.29045758	-0.005513906249999999	5.564318749999991E-4	-2.459402803308822E-4	-1.928322725183824E-4
382.9248	649.0376	3118.0	-0.51604205	0.23479453	-0.0033248470588235312	-0.0032742970588235287	1.287681877162628E-4	-2.2533699610726636E-4
375.41357	652.7932	3134.0	-0.52993023	0.19065386	-8.680112499999948E-4	-0.0027587918749999996	1.5355223805147103E-4	3.2219073988970574E-5
367.9084	655.5458	3151.0	-0.4971374	0.14369301	0.0019289899999999965	-0.0027624029411764707	1.6452948529411716E-4	-2.124156574394788E-7
359.26913	658.3654	3167.0	-0.4796714	0.14564586	0.0010916249999999988	1.2205312499999864E-4	-5.2335312499999855E-5	1.8027850413602933E-4
351.8959	662.0694	3184.0	-0.46253344	0.19035274	0.0010081152941176475	0.0026298164705882356	-4.912335640138313E-6	1.4751549091695512E-4
346.2145	664.857	3200.0	-0.42827088	0.1966209	0.00214141	3.917599999999997E-4	7.083091911764702E-5	-1.3987852941176474E-4
341.6312	666.7896	3217.0	-0.3032793	0.16658354	0.007352445882352944	-0.0017669035294117638	3.065315224913497E-4	-1.2698020761245667E-4
336.82486	668.0	3233.0	-0.20651269	0.10904475	0.0060479131249999984	-0.0035961743750000004	-8.153329733455911E-5	-1.1432942784926479E-4
332.15512	670.2299	3250.0	-0.19320641	0.0550404	7.827223529411767E-4	-0.003176726470588235	-3.0971710423875423E-4	2.4673406141868552E-5
326.08688	672.4783	3267.0	-0.27268055	0.08364083	-0.004674949411764708	0.0016823782352941175	-3.210395155709344E-4	2.8582968858131483E-4
319.9024	675.73175	3284.0	-0.3601349	0.14554338	-0.0051443735294117625	0.0036413264705882353	-2.7613183391003224E-5	1.152322491349481E-4
310.97006	678.51495	3300.0	-0.4857369	0.19753483	-0.007850125000000003	0.0032494656249999997	-1.6910946691176503E-4	-2.449130284926473E-5
302.42596	682.28705	3317.0	-0.56855005	0.23716697	-0.004871361764705882	0.002331302352941177	1.752213667820071E-4	-5.400960423875427E-5
293.14502	685.942	3333.0	-0.6159238	0.24499439	-0.0029608593749999995	4.892137500000001E-4	1.1940639935661767E-4	-1.1513053768382356E-4
284.50424	690.6218	3350.0	-0.60696465	0.2755873	5.270088235294133E-4	0.001799582941176469	2.0516871756055368E-4	7.708054065743935E-5
276.0277	695.2292	3367.0	-0.5645	0.29626524	0.0024979205882352936	0.0012163494117647061	1.1593598615916943E-4	-3.4307854671280175E-5
268.3202	700.3399	3383.0	-0.49190235	0.33005583	0.004537353125000001	0.0021119118750000006	1.274645335477942E-4	5.59726539522059E-5
260.2089	705.6747	3400.0	-0.45245937	0.33970493	0.0023201752941176446	5.675941176470601E-4	-1.3042222534602097E-4	-9.08422210207612E-5
251.10046	711.1397	3416.0	-0.4773243	0.3485501	-0.001554058124999997	5.528231249999974E-4	-2.421395886948526E-4	-9.231870404414214E-7
241.53535	715.5859	3433.0	-0.5476953	0.32407403	-0.004139470588235295	-0.0014397688235294095	-1.5208308607266458E-4	-1.1721129108996512E-4
232.91267	720.6524	3450.0	-0.56945026	0.2944155	-0.001279703529411764	-0.0017446194117647067	1.682215916955018E-4	-1.793238754325278E-5
223.34756	724.261	3466.0	-0.58511513	0.24715954	-9.790543750000033E-4	-0.002953497499999999	1.879057215073505E-5	-7.555488051470577E-5
216.19617	727.9509	3482.0	-0.52832276	0.21652375	0.0035495231250000023	-0.0019147368750000015	2.8303609375000035E-4	6.492253906249985E-5
210.47815	731.6813	3499.0	-0.4141938	0.19486514	0.006713468235294118	-0.001274035882352941	1.8611441825259502E-4	3.7688293685121214E-5
205.85521	733.71497	3516.0	-0.27986145	0.15870266	0.00790190294117647	-0.0021272047058823527	6.990792387543253E-5	-5.018640138408305E-5
202.35901	735.641	3532.0	-0.16628207	0.093767904	0.0070987112500000005	-0.00405842225	-5.019948069852939E-5	-1.2070109650735294E-4
197.5	737.5	3549.0	-0.14062671	0.07001012	0.0015091388235294128	-0.0013975167058823531	-3.287983780276816E-4	1.5652385553633215E-4
193.20943	739.39526	3566.0	-0.1981372	0.06835329	-0.0033829700000000016	-9.7460588235294E-5	-2.877711072664361E-4	7.647388927335642E-5
188.01794	741.3274	3582.0	-0.2625144	0.083049364	-0.004023574999999998	9.185046250000002E-4	-4.003781249999977E-5	6.349782582720589E-5
182.5291	744.157	3599.0	-0.33210695	0.14258853	-0.004093679411764708	0.0035023038823529407	-4.123788927335862E-6	1.519881916089965E-4
178.8565	747.0718	3615.0	-0.31711915	0.17642093	9.367374999999997E-4	0.0021145250000000008	3.144010569852942E-4	-8.673618014705875E-5
175.11044	748.9448	3632.0	-0.25174135	0.17051744	0.003845752941176473	-3.472641176470595E-4	1.7111855536332198E-4	-1.4481112456747413E-4
172.16844	750.83154	3648.0	-0.18891136	0.13303187	0.003926874374999998	-0.0023428481249999997	5.070089613970328E-6	-1.2472400045955876E-4
170.28345	752.71655	3665.0	-0.10483788	0.09600483	0.004945498823529412	-0.002178061176470588	5.991908520761255E-5	9.693349913494811E-6
167.71376	754.64307	3681.0	-0.07928613	0.08872066	0.0015969843749999999	-4.5526062499999954E-4	-2.0928215303308824E-4	1.0767503446691178E-4
165.49593	756.504	3698.0	-0.09910386	0.104335256	-0.001165748823529412	9.185056470588232E-4	-1.6251371756055365E-4	8.080978070934252E-5
163.6358	759.7284	3716.0	-0.102663636	0.14515142	-1.9776533333333338E-4	0.002267564666666667	5.377686056644881E-5	7.494772331154687E-5
160.44313	761.27844	3732.0	-0.13939531	0.14889728	-0.0022957296249999995	2.3411624999999936E-4	-1.3112276822916662E-4	-1.2709052604166672E-4
157.77516	765.22485	3748.0	-0.16674635	0.19079167	-0.0017094399999999996	0.0026183993750000002	3.6643101562499995E-5	1.4901769531250005E-4
154.99542	769.00916	3765.0	-0.18451053	0.23538797	-0.0010449517647058834	0.0026233117647058825	3.908754325259507E-5	2.8896410034601726E-7
151.26402	772.73596	3781.0	-0.21996135	0.2610175	-0.0022156762499999996	0.0016018456250000007	-7.317028033088227E-5	-6.384163373161761E-5
148.40341	776.59656	3798.0	-0.2108822	0.26416585	5.34067647058824E-4	1.8519705882352744E-4	1.6174964100346023E-4	-8.333226859861608E-5
145.29323	781.4136	3814.0	-0.19882049	0.2845349	7.538568750000002E-4	0.001273065625	1.3736826746323513E-5	6.799178538602953E-5
142.78716	785.2129	3831.0	-0.16998433	0.2651113	0.001696244705882353	-0.0011425647058823521	5.543457828719722E-5	-1.4209590181660895E-4
140.5619	790.31433	3848.0	-0.14314753	0.28273097	0.0015786352941176468	0.0010364511764705902	-6.91820069204154E-6	1.2817740484429073E-4
137.65092	793.6981	3864.0	-0.13711818	0.26409435	3.768343749999993E-4	-0.001164788750000003	-7.511255744485297E-5	-1.3757749540441207E-4
135.80818	797.38367	3881.0	-0.12549686	0.23059109	6.836070588235305E-4	-0.001970779999999999	1.8045451989619483E-5	-4.741124999999975E-5
133.89627	800.10376	3897.0	-0.10811609	0.18640314	0.0010862981249999994	-0.0027617468750000002	2.5168191636029304E-5	-4.943542968750009E-5
132.01433	802.9857	3914.0	-0.09503159	0.1567153	7.696764705882352E-4	-0.0017463435294117642	-1.862480320069201E-5	5.972960856401388E-5
130.12827	806.7434	3931.0	-0.09403963	0.14825763	5.835058823529412E-5	-4.9751E-4	-4.184269896193771E-5	7.346079584775084E-5
128.24664	809.5067	3947.0	-0.10367084	0.17022167	-6.019506250000001E-4	0.0013727524999999994	-4.126882582720589E-5	1.1689140624999997E-4
126.31441000000001	813.3712	3964.0	-0.114644766	0.19967191	-6.455250588235291E-4	0.0017323670588235303	-2.5632019896193575E-6	2.115379757785476E-5
124.43144000000001	817.7057	3980.0	-0.11465897	0.24421409	-8.877500000002356E-7	0.002783886249999999	4.028983180147056E-5	6.57199494485293E-5
121.09365	823.3595	3997.0	-0.14830635	0.3110105	-0.001979257647058824	0.003929200588235295	-1.1637469982698963E-4	6.737143166089978E-5
120.70575	827.5885	4013.0	-0.11783507	0.33615902	0.0019044550000000002	0.001571782499999997	2.427320404411765E-4	-1.4733863051470615E-4
121.0	832.3718	4030.0	-0.042920362	0.3352438	0.004406747529411764	-5.383647058823496E-5	1.47193678200692E-4	-9.562464532871952E-5
121.0	836.1848	4047.0	0.028084887	0.26940212	0.004176779352941176	-0.0038730399999999977	-1.352753979238757E-5	-2.246590311418684E-4
121.0	838.96375	4063.0	0.06687739	0.19683108	0.0024245314374999995	-0.004535690000000002	-1.0951549471507351E-4	-4.141562500000026E-5
122.83178	842.6636	4080.0	0.09472023	0.15405422	0.0016378141176470592	-0.002516285882352941	-4.6277489403114135E-5	1.1878847750865064E-4
124.0	847.50024	4097.0	0.10672892	0.20599131	7.063935294117649E-4	0.003055122941176472	-5.478944636678202E-5	3.277299307958478E-4
125.62470000000002	852.87415	4113.0	0.1214989	0.28345883	9.231237500000001E-4	0.004841719999999999	1.3545638786764702E-5	1.1166231617647045E-4
127.505226	858.5156	4130.0	0.13594167	0.36634818	8.495747058823518E-4	0.00487584411764706	-4.326414359861668E-6	2.007301038062431E-6
129.36778	864.1034	4147.0	0.12808649	0.39502278	-4.6206941176470524E-4	0.001686741176470588	-7.715553633217983E-5	-1.8759429065743954E-4
131.25938	866.2594	4163.0	0.12066281	0.28946033	-4.639800000000001E-4	-0.006597653125000002	-1.1941176470592994E-7	-5.177746438419119E-4
133.15251	869.15247	4180.0	0.12891781	0.16873272	4.8558823529411754E-4	-0.007101624117647058	5.585695501730104E-5	-2.9645352508650354E-5
133.98651	870.9866	4196.0	0.087485306	0.066436544	-0.0025895314999999997	-0.006393511	-1.9219498345588232E-4	4.4257069852941106E-5
135.0	871.91724	4213.0	0.06160196	-0.0012684197	-0.0015225497647058824	-0.003982644923529411	6.276363148788925E-5	1.4181565155709346E-4
137.55087	873.7754	4229.0	0.06920919	0.017513081	4.754518750000004E-4	0.00117384379375	1.248751024816177E-4	3.222805448299632E-4
140.42567	875.7129	4246.0	0.13388978	0.073704824	0.0038047405882352947	0.0033053966470588236	1.958405125432526E-4	1.2538546195934257E-4
144.74535	878.5818	4262.0	0.23332152	0.13215838	0.006214483749999999	0.0036533472499999994	1.5060894761029404E-4	2.1746912683823488E-5
150.5	882.0	4279.0	0.34951627	0.20102072	0.006834985294117648	0.004050725882352942	3.6500090830449905E-5	2.337521366782017E-5
155.0778	887.07776	4296.0	0.38202366	0.27890238	0.001912199411764704	0.0045812741176470585	-2.8957564013840846E-4	3.120871972318331E-5
161.95213	891.7141	4312.0	0.41233006	0.32896677	0.0018941500000000007	0.003129024375000001	-1.128088235293956E-6	-9.07656089154411E-5
167.34583	895.2306	4329.0	0.41382334	0.31948695	8.783999999999916E-5	-5.576364705882369E-4	-1.062535294117648E-4	-2.1686240268166106E-4
174.0613	900.03064	4345.0	0.4063933	0.29909953	-4.643774999999982E-4	-0.0012742137499999993	-3.4513593749999836E-5	-4.478607996323515E-5
180.39368	903.6968	4362.0	0.4101045	0.25301817	2.1830588235293943E-4	-0.0027106682352941187	4.015784602076104E-5	-8.449732266435997E-5
188.10214	909.32666	4379.0	0.4398241	0.25777516	0.0017482117647058832	2.7982294117647155E-4	8.999446366782022E-5	1.7591124567474062E-4
196.73044	915.73047	4395.0	0.50099015	0.33745202	0.0038228781250000017	0.004979803750000001	1.296666475183824E-4	2.937488005514706E-4
205.79816	921.67896	4412.0	0.57443863	0.41036245	0.004320498823529408	0.00428884882352941	2.9271805795847414E-5	-4.0644407439446527E-5
215.5	929.0	4429.0	0.6125948	0.45052463	0.002244480588235297	0.0023624811764705878	-1.22118719723183E-4	-1.133157439446366E-4
225.716	932.572	4445.0	0.6460041	0.38780057	0.0020880812499999984	-0.003920253749999998	-9.774958639706155E-6	-3.926709329044116E-4
236.03738	937.4149	4462.0	0.66379344	0.28720802	0.0010464317647058815	-0.0059172088235294115	-6.127349913494805E-5	-1.1746794550173019E-4
244.4247	941.2124	4478.0	0.6142241	0.21086307	-0.003098083749999994	-0.004771559375	-2.5903221966911723E-4	7.160309053308824E-5
252.00412	943.001	4495.0	0.50621974	0.12474866	-0.006353197647058825	-0.005065553529411766	-1.9147728806228413E-4	-1.7293773788927415E-5
258.587	945.7246	4511.0	0.39702985	0.07306124	-0.006824368125000001	-0.00323046375	-2.944815487132351E-5	1.1469311121323537E-4
264.3156	947.0	4528.0	0.294119	0.07296332	-0.006053579411764706	-5.760000000000079E-6	4.5340512543252655E-5	1.8968845588235292E-4
270.54166	949.6354	4545.0	0.27680367	0.070404306	-0.0010185488235294128	-1.5053023529411756E-4	2.9617826989619374E-4	-8.515896193771616E-6
278.69598	951.5392	4561.0	0.3589962	0.104832955	0.005137033124999999	0.0021517905625000004	3.847238717830882E-4	1.4389504986213236E-4
287.99658	954.7986	4578.0	0.5009042	0.14983179	0.008347529411764709	0.002646990294117646	1.8885272275086525E-4	2.9129395977508577E-5
298.9443	957.6481	4594.0	0.64442194	0.1732258	0.008969858749999997	0.0014621256250000013	3.889558363970552E-5	-7.40540418198528E-5
307.7959	960.31836	4611.0	0.6915516	0.19836555	0.002772332941176475	0.0014788088235294112	-3.6456034169550126E-4	9.81364619377053E-7
316.9066	962.96265	4628.0	0.65671426	0.1818906	-0.00204925529411765	-9.691147058823522E-4	-2.836228373702427E-4	-1.4399550173010373E-4
324.82578	965.91284	4644.0	0.5462425	0.18079165	-0.006904485000000002	-6.868437500000095E-5	-3.03451856617647E-4	5.6276895680146955E-5
330.42838	968.6189	4661.0	0.40389177	0.16670416	-0.008373572352941176	-8.286758823529417E-4	-8.641690311418669E-5	-4.47053827854671E-5
335.20676	972.4712	4677.0	0.25644758	0.19900282	-0.009215261874999998	0.0020186662500000004	-5.260559512867643E-5	1.7795888327205888E-4
340.237	976.23706	4694.0	0.20700124	0.23509939	-0.002908608235294118	0.002123327647058823	3.709796258650518E-4	6.156552768166042E-6
345.5	980.0	4711.0	0.20895389	0.25385055	1.1486176470588237E-4	0.0011030094117647068	1.7785117647058825E-4	-6.0018719723183314E-5
351.12396	985.1239	4727.0	0.27251887	0.28345904	0.003972811250000001	0.0018505306249999992	2.4112184283088244E-4	4.6720075827205775E-5
357.89352	988.4467999999999	4744.0	0.3648546	0.27435142	0.005431513529411762	-5.357423529411755E-4	8.58060164359859E-5	-1.4036899870242204E-4
365.57755	992.2888	4760.0	0.45038238	0.246766	0.005345486250000003	-0.00172408875	-5.376704963234893E-6	-7.427164981617653E-5
374.9174	995.9668999999999	4777.0	0.5476174	0.22933722	0.0057197070588235295	-0.0010252223529411768	2.2012988754325067E-5	4.110978806228371E-5
383.51614	998.8064999999999	4793.0	0.6027398	0.18446238	0.003445150000000001	-0.0028046775	-1.4215981617647053E-4	-1.1121594669117644E-4
392.04678	1002.5234	4810.0	0.6065728	0.17546365	2.2547058823529266E-4	-5.2933705882353E-4	-1.893929065743946E-4	1.3384355536332176E-4
401.41318	1007.048	4827.0	0.5731829	0.22176318	-0.001964111764705881	0.0027235017647058825	-1.287989619377161E-4	1.9134346020761248E-4
410.86578	1010.1464000000001	4843.0	0.5659475	0.2362919	-4.522125000000002E-4	9.080449999999997E-4	9.449370404411754E-5	-1.1346604779411768E-4
421.6267	1015.3134	4860.0	0.6083536	0.270791	0.0024944764705882353	0.002029358823529412	1.7333464532871975E-4	6.595963667820072E-5
431.28802	1018.5153	4877.0	0.64726645	0.26247385	0.0022889911764705883	-4.892441176470586E-4	-1.2087370242214526E-5	-1.481531141868512E-4
444.51224	1023.5039999999999	4893.0	0.72337157	0.26790336	0.004756569999999995	3.3934437499999817E-4	1.542236764705879E-4	5.1786780790441045E-5
456.71567	1028.3068	4909.0	0.770578	0.28366378	0.0029504018750000013	9.850262499999998E-4	-1.1288550781249958E-4	4.03551171875001E-5
465.89206	1031.9568	4926.0	0.7356512	0.28471407	-0.0020545176470588254	6.17817647058829E-5	-2.9440703070934273E-4	-5.430849913494805E-5
475.39624	1036.7585	4943.0	0.6229897	0.26865685	-0.0066271470588235275	-9.445423529411755E-4	-2.689782006920413E-4	-5.9195536332179906E-5
485.53564	1043.2678	4959.0	0.54085016	0.32549158	-0.005133721250000001	0.003552170625	9.333911305147043E-5	2.810445611213235E-4
496.88168	1047.9408	4976.0	0.5552392	0.3407284	8.464141176470633E-4	8.962835294117638E-4	3.517726686851214E-4	-1.5622865268166095E-4
506.07574	1052.5568	4992.0	0.62086314	0.32745248	0.004101496249999996	-8.297449999999998E-4	2.034426332720583E-4	-1.0787678308823523E-4
515.12103	1056.8484	5009.0	0.5960057	0.28605154	-0.001462202352941177	-0.0024353494117647055	-3.272763884083043E-4	-9.444731833910033E-5
523.0707	1060.5354	5026.0	0.51300526	0.21940091	-0.004882378823529409	-0.0039206252941176465	-2.0118685121107247E-4	-8.7369169550173E-5
530.79913	1064.3995	5042.0	0.4261001	0.19002876	-0.005431572500000002	-0.0018357593750000008	-3.432460477941206E-5	1.3030411994485286E-4
539.21155	1068.0846	5059.0	0.42029107	0.203437	-3.417076470588231E-4	7.887200000000009E-4	2.994038148788929E-4	1.5438113970588245E-4
548.53326	1070.9222	5075.0	0.48074692	0.18963236	0.003778490625000002	-8.627900000000004E-4	2.575123920036766E-4	-1.0321937500000009E-4
560.0081	1073.8347	5092.0	0.6049649	0.17184703	0.0073069400000000005	-0.0010461958823529405	2.075558455882352E-4	-1.0788581314878826E-5
572.75494	1077.4387	5109.0	0.7617205	0.1647724	0.009220917647058824	-4.1615470588235285E-4	1.1258692041522488E-4	3.706124567474045E-5
584.0534	1080.2213	5125.0	0.83925486	0.1648451	0.0048458975000000015	4.5437499999988196E-6	-2.734387591911764E-4	2.629365349264698E-5
594.02094	1082.5052	5142.0	0.75948846	0.16110115	-0.004692141176470589	-2.2023235294117623E-4	-5.61061098615917E-4	-1.3222123702422061E-5
601.41956	1084.3549	5158.0	0.5736661	0.12959099	-0.011613897500000005	-0.0019693850000000006	-4.3260977022058846E-4	-1.0932204044117653E-4
609.0219	1086.2555	5176.0	0.39692476	0.089982785	-0.009818963333333331	-0.002200455833333333	9.971856481481518E-5	-1.2837268518518463E-5
617.64856	1088.1298	5192.0	0.35727614	0.07634103	-0.002478038749999998	-8.526096874999995E-4	4.5880778645833334E-4	8.424038411458334E-5
626.1407	1091.0282	5208.0	0.43603694	0.12670913	0.004922549999999998	0.00314800625	4.6253679687499973E-4	2.5003849609374996E-4
638.00104	1093.8573	5225.0	0.5805966	0.1731798	0.008503509411764709	0.0027335688235294114	2.106446712802771E-4	-2.437867214532874E-5
649.6504	1096.775	5241.0	0.7467787	0.19807424	0.01038638125	0.001555902500000001	1.1767948988970572E-4	-7.360414522058814E-5
662.0745	1100.3582	5258.0	0.8263382	0.20974618	0.004679970588235294	6.865847058823524E-4	-3.356712153979239E-4	-5.113634083044992E-5
672.40393	1105.1346	5274.0	0.77723473	0.25429967	-0.0030689668750000024	0.0027845931249999983	-4.8430859145220603E-4	1.3112552619485288E-4
683.65	1110.3251	5291.0	0.6960523	0.31402785	-0.004775437058823531	0.0035134223529411776	-1.0038059904844285E-4	4.287230752595172E-5
697.5994	1116.114	5308.0	0.7127727	0.3750537	9.835529411764752E-4	0.0035897558823529407	3.3876411764705917E-4	4.490207612456657E-6
710.3464	1121.577	5325.0	0.77846426	0.3911056	0.0038642094117647048	9.442294117647063E-4	1.6945038062283704E-4	-1.556192041522491E-4
722.6856	1127.3428	5341.0	0.8178506	0.38009077	0.0024616462499999978	-6.884268749999985E-4	-8.766019761029419E-5	-1.0204101792279405E-4
734.68665	1130.8955	5358.0	0.80910516	0.31529617	-5.144376470588232E-4	-0.0038114470588235315	-1.7506375865051889E-4	-1.8370706963667842E-4
745.35767	1135.6788	5374.0	0.68560076	0.24657494	-0.007719024999999997	-0.004295076875	-4.502867095588234E-4	-3.022686351102926E-5
758.32587	1138.5217	5391.0	0.65500045	0.18939881	-0.001800018235294122	-0.003363301764705882	3.481768685121103E-4	5.481030060553634E-5
771.6547	1142.33	5408.0	0.7338574	0.1681414	0.004638644117647061	-0.0012504358823529414	3.7874484429065787E-4	1.242862283737024E-4
782.6958	1145.5392	5424.0	0.77385783	0.18144797	0.0025000268749999985	8.316606249999994E-4	-1.3366357766544143E-4	1.301310317095588E-4
790.72516	1148.8625	5441.0	0.6458118	0.18250597	-0.007532119411764702	6.223529411764726E-5	-5.901262521626295E-4	-4.526031358131483E-5
798.3691	1150.3423	5458.0	0.4614392	0.13218792	-0.010845447058823532	-0.002959885294117647	-1.9490162629757826E-4	-1.777717993079585E-4
805.74835	1151.1871	5474.0	0.31892455	0.06929561	-0.008907165625000001	-0.0039307693749999996	1.2114258961397068E-4	-6.068025505514703E-5
811.2317	1153.0773	5490.0	0.27093622	0.03684498	-0.002999270624999998	-0.0020281643749999996	3.692434375000002E-4	1.189128125E-4
818.7594	1154.9398	5507.0	0.32367977	0.056848124	0.003102561764705881	0.0011766555294117648	3.5893131704152226E-4	1.8851881790657438E-4
827.16187	1157.6648	5523.0	0.41464898	0.11240006	0.005685575625000001	0.0034719959999999998	1.6143836626838253E-4	1.4345877941176468E-4
835.73315	1159.7466	5541.0	0.49997666	0.17063397	0.004740426666666668	0.0032352172222222223	-5.250827546296297E-5	-1.315437654320986E-5
845.0639	1163.2256	5557.0	0.5875151	0.19076675	0.005471152499999996	0.001258298750000001	4.567036458333302E-5	-1.2355740451388883E-4
854.0213	1167.0106	5573.0	0.6185545	0.22846802	0.0019399625000000031	0.002356329374999999	-2.2069937499999957E-4	6.862691406249986E-5
861.5997	1170.7998	5590.0	0.54230297	0.25808445	-0.004485384117647056	0.0017421429411764722	-3.779615657439447E-4	-3.61286137543251E-5
868.8772	1174.5848	5607.0	0.47131658	0.26314616	-0.004175670000000004	2.9774764705882336E-4	1.8218477508650158E-5	-8.496442906574406E-5
876.41907	1179.3143	5623.0	0.41167468	0.28012347	-0.003727618749999998	0.001061081874999998	2.800320312500035E-5	4.770838924632342E-5
884.1127	1184.0845	5640.0	0.40179378	0.2863966	-5.812294117647073E-4	3.6900764705882446E-4	1.8508172577854653E-4	-4.071024870242197E-5
893.4641	1189.6785	5656.0	0.47054052	0.33362955	0.004296671250000002	0.0029520593749999997	3.048687913602943E-4	1.6144073299632347E-4
904.8	1196.4	5673.0	0.6108955	0.40327474	0.008256175294117648	0.004096775882352943	2.3291200259515567E-4	6.733626513840841E-5
916.1605	1203.0802	5690.0	0.7360546	0.44656914	0.007362299999999998	0.0025467294117647032	-5.2580899653979414E-5	-9.117920415224939E-5
924.27405	1208.137	5706.0	0.7077525	0.4162137	-0.0017688812499999998	-0.0018972149999999972	-5.706988281249999E-4	-2.777465257352938E-4
930.4476	1211.4825	5723.0	0.514862	0.29781172	-0.011346499999999997	-0.006964822352941178	-5.63389338235294E-4	-2.980945501730106E-4
934.7104	1214.7104	5740.0	0.2840124	0.17099048	-0.01357938823529412	-0.007460072941176471	-1.3134636678200726E-4	-2.9132387543252526E-5
938.4442	1217.4442	5756.0	0.105305485	0.08804018	-0.0111691821875	-0.00518439375	1.5063787798713256E-4	1.422299494485294E-4
941.13257	1219.1326	5773.0	0.052756954	0.06401853	-0.0030910900588235297	-0.0014130382352941172	4.7518188992214534E-4	2.2184444204152254E-4
944.02655	1221.0265	5789.0	0.08234849	0.076960556	0.0018494709999999997	8.088766249999997E-4	3.0878506617647056E-4	1.388696787683823E-4
946.8598	1222.0	5806.0	0.10607248	0.06615744	0.0013955288235294118	-6.35477411764706E-4	-2.670248096885811E-5	-8.496200216262974E-5
949.5754	1224.0	5822.0	0.12630318	0.061424106	0.0012644187499999994	-2.958333749999999E-4	-8.194379595588276E-6	2.1227752297794127E-5
951.66296	1226.3259	5839.0	0.13138585	0.083647944	2.989805882352948E-4	0.0013072845882352944	-5.6790480103806154E-5	9.430105666089966E-5
953.5422	1228.5421	5855.0	0.11801072	0.13519654	-8.359456249999999E-4	0.00322178725	-7.093288832720592E-5	1.1965641636029411E-4
955.3947	1230.3948	5873.0	0.09611316	0.14433226	-0.0012165311111111108	5.075399999999993E-4	-2.114363811728394E-5	-1.5079151388888896E-4
958.3393	1234.6786	5890.0	0.12240332	0.19744605	0.0015464799999999996	0.0031243405882352953	1.6253006535947708E-4	1.5392944636678213E-4
960.1856	1238.3712	5905.0	0.12955236	0.23568335	4.766026666666673E-4	0.0025491533333333333	-7.132515555555548E-5	-3.834581699346413E-5
962.1107	1242.2214	5922.0	0.13074294	0.26519415	7.003411764705863E-5	0.001735929411764706	-2.3915797001153453E-5	-4.7836701268742776E-5
964.91547	1246.8732	5939.0	0.13004154	0.29614452	-4.125882352941123E-5	0.0018206100000000003	-6.5466435986158735E-6	4.9812110726643646E-6
966.79205	1252.3762	5955.0	0.13177477	0.32276383	1.0832687500000014E-4	0.001663706874999997	9.349106158088211E-6	-9.806445312500207E-6
969.75684	1258.2705	5971.0	0.15810068	0.36103436	0.0016453693749999988	0.0023919081250000016	9.606515624999991E-5	4.5512578125000286E-5
972.63934	1264.5575	5988.0	0.18527977	0.4068657	0.001598770000000001	0.0026959611764705883	-2.7411397058822156E-6	1.788547361591687E-5
975.51984	1270.0397	6005.0	0.1882438	0.41050112	1.743547058823517E-4	2.1384823529411768E-4	-8.378913494809702E-5	-1.4600664359861593E-4
977.38794	1275.1638	6022.0	0.157569	0.34789902	-0.0018044	-0.003682476470588235	-1.1639733564013834E-4	-2.2919557093425603E-4
978.2919	1277.2919	6038.0	0.09517137	0.2331493	-0.003899851874999999	-0.0071718575	-1.309657421874999E-4	-2.180863143382353E-4
979.11664	1280.1166	6055.0	0.023431124	0.1262671	-0.004220014470588236	-0.006287188235294118	-1.8833093858131605E-5	5.203936851211068E-5
980.02783	1282.0278	6071.0	0.0058137965	0.055076398	-0.0011010829687500001	-0.004449418875	1.9493321886488975E-4	1.1486058501838242E-4
980.0	1283.9269	6088.0	-0.0018525083	0.041099265	-4.509591058823529E-4	-8.221842941176468E-4	3.824258016868513E-5	2.133667400519031E-4
981.0	1286.7781	6104.0	0.024857953	0.0869943	0.00166940383125	0.0028684396874999996	1.3252268357077205E-4	2.306639988511029E-4
981.0	1288.7073	6121.0	0.016808027	0.13191606	-4.7352505882352936E-4	0.0026424564705882355	-1.2605464059256056E-4	-1.3293130406574356E-5
981.0	1291.1732	6138.0	-0.0037811405	0.13516289	-0.0012111275	1.9099000000000037E-4	-4.338837889273356E-5	-1.4420391003460207E-4
981.0	1293.4636	6154.0	-0.014272777	0.14799257	-6.5572728125E-4	8.018549999999989E-4	3.4712513671874996E-5	3.817906249999991E-5
981.0	1296.7245	6171.0	-0.013599651	0.15991932	3.9595647058823503E-5	7.015735294117656E-4	4.0901348724048445E-5	-5.898910034601961E-6
979.7665	1300.467	6187.0	-0.042272996	0.20631048	-0.0017920840625	0.002899447499999999	-1.1447998184742647E-4	1.373671231617646E-4
980.0	1304.2489	6204.0	-0.03519592	0.25379708	4.162985882352942E-4	0.0027933294117647067	1.299048618079585E-4	-6.242240484428966E-6
979.0	1308.9584	6220.0	-0.05471683	0.28352204	-0.0012200568750000002	0.001857809999999998	-1.0227221645220589E-4	-5.84699632352943E-5
977.1424	1312.7152	6237.0	-0.08283544	0.2970873	-0.0016540358823529408	7.979564705882366E-4	-2.5528176903114157E-5	-6.234432525951538E-5
975.2227	1316.5546	6254.0	-0.11915551	0.26011935	-0.0021364747058823536	-0.0021745852941176453	-2.837875432525958E-5	-1.748553979238754E-4
973.31903	1319.6809	6270.0	-0.14418028	0.22436328	-0.0015640481249999992	-0.002234754375000002	3.577666130514715E-5	-3.7605675551472797E-6
971.45844	1322.0831	6287.0	-0.15222023	0.15348935	-4.729382352941187E-4	-0.004169054705882353	6.41829346885812E-5	-1.1378237240484417E-4
969.5262	1324.4738	6303.0	-0.12892759	0.114097506	0.0014557900000000002	-0.0024619902499999997	1.2054551470588244E-4	1.0669152849264706E-4
966.3534	1326.3232	6320.0	-0.14287277	0.09390553	-8.20304705882353E-4	-0.001187763294117647	-1.3388792387543255E-4	7.495452681660899E-5
964.79156	1329.2085	6337.0	-0.14838362	0.11186527	-3.241676470588226E-4	0.001056455294117647	2.918453287197238E-5	1.320128581314879E-4
961.94464	1332.1107	6353.0	-0.16520365	0.1485715	-0.0010512518750000008	0.0022941393749999995	-4.5442764246323645E-5	7.735525505514703E-5
958.0964	1334.9036	6370.0	-0.19662595	0.17058225	-0.0018483705882352934	0.0012947499999999997	-4.688933607266426E-5	-5.8787610294117636E-5
953.3567	1339.6433	6386.0	-0.26049984	0.24111982	-0.003992118124999999	0.004408598125000001	-1.3398422104779413E-4	1.946155078125001E-4
947.74756	1343.5016	6403.0	-0.33393037	0.2795032	-0.00431944294117647	0.002257845882352941	-1.925440095155709E-5	-1.2651483780276826E-4
940.9075	1347.237	6419.0	-0.41950473	0.28057158	-0.005348397500000001	6.677374999999874E-5	-6.43096599264707E-5	-1.3694200827205888E-4
933.0	1351.0	6437.0	-0.5028325	0.25226483	-0.0046293205555555566	-0.0015725972222222218	3.9948719135802466E-5	-9.107616512345669E-5
921.9592	1354.8163	6453.0	-0.63623047	0.2225232	-0.008337373124999999	-0.0018588518749999994	-2.3175328559027762E-4	-1.7890915798611105E-5
911.53424	1358.5863	6470.0	-0.7244398	0.21260446	-0.005188784117647057	-5.834552941176476E-4	1.8521111807958478E-4	7.502332828719717E-5
899.9386	1361.3538	6486.0	-0.76565254	0.19576335	-0.002575796250000005	-0.0010525693749999995	1.6331174172794075E-4	-2.9319630055146993E-5
891.86115	1363.0347	6502.0	-0.6725355	0.13951941	0.005819815000000006	-0.0035152462499999995	5.247257031250007E-4	-1.539173046875E-4
885.24194	1364.9193	6519.0	-0.51512945	0.088327914	0.009259179411764703	-0.0030112644705882364	2.0231555363321748E-4	2.964598702422136E-5
878.9204	1366.7699	6536.0	-0.33122286	0.064563416	0.010818034705882352	-0.0013979116470588231	9.16973702422146E-5	9.490310726643607E-5
872.0865	1368.7284	6553.0	-0.26900148	0.07744353	0.0036600811764705876	7.576537647058822E-4	-4.210560899653979E-4	1.2679796539792385E-4
862.5072	1372.1643	6569.0	-0.3734809	0.13833088	-0.006529963749999999	0.0038054593749999996	-6.368778079044117E-4	1.9048785064338232E-4
851.0	1376.0	6586.0	-0.61609894	0.22180367	-0.014271649411764705	0.00491016411764706	-4.553932742214533E-4	6.498263192041534E-5
837.3184	1379.7661	6602.0	-0.82701284	0.2663397	-0.01318211875	0.0027835018750000003	6.80956663602941E-5	-1.3291639016544126E-4
826.67773	1382.2203	6619.0	-0.87466794	0.24981716	-0.0028032411764705918	-9.719141176470589E-4	6.105222102076122E-4	-2.2090682309688583E-4
818.5476	1386.1809	6636.0	-0.7102252	0.21927303	0.00967310235294118	-0.0017967135294117648	7.339025605536336E-4	-4.85176124567474E-5
810.9357	1390.0321	6653.0	-0.48889983	0.20637837	0.013019139411764706	-7.58509411764706E-4	1.9682570934256044E-4	6.107083044982698E-5
803.4589	1393.7705	6669.0	-0.34505615	0.22242375	0.008990229999999998	0.0010028362499999999	-2.5180683823529425E-4	1.1008410386029412E-4
792.4807	1396.5065	6685.0	-0.41304788	0.21584262	-0.004249483124999998	-4.113206249999994E-4	-8.274820703124998E-4	-8.838480468749996E-5
780.92004	1400.36	6702.0	-0.62564534	0.20963718	-0.012505732941176476	-3.650258823529416E-4	-4.8566175389273396E-4	2.7232201557092846E-6
769.77545	1404.0748	6718.0	-0.7579728	0.20258538	-0.008270466249999997	-4.407374999999998E-4	2.647041681985299E-4	-4.73197610294114E-6
758.2145	1407.9285	6735.0	-0.7876536	0.22761022	-0.001745929411764703	0.0014720494117647055	3.837962846020761E-4	1.1251687716262973E-4
750.7923	1411.6039	6752.0	-0.6516209	0.24013163	0.008001923529411765	7.365535294117653E-4	5.73403114186851E-4	-4.326446366782001E-5
742.21185	1415.394	6768.0	-0.49036515	0.24014676	0.010078484374999995	9.456249999983957E-7	1.2978505284926434E-4	-4.597549402573543E-5
734.7672	1417.0582	6785.0	-0.39882612	0.16886905	0.005384648823529413	-0.004192806470588235	-2.761079736159166E-4	-2.4669129974048433E-4
726.44	1419.912	6801.0	-0.380294	0.1371356	0.001158257499999999	-0.0019833406249999998	-2.6414945772058835E-4	1.3809161534926472E-4
715.7234	1420.8794	6818.0	-0.492023	0.07292875	-0.006572294117647057	-0.0037768735294117645	-4.5473833044982684E-4	-1.0550193555363321E-4
704.7764	1422.704	6834.0	-0.655915	0.047882993	-0.010243250000000002	-0.0015653598125000001	-2.2943474264705907E-4	1.3821960730698527E-4
693.1504	1424.6416	6851.0	-0.7488383	0.06872773	-0.005466076470588231	0.0012261610000000001	2.810102076124571E-4	1.6420710661764707E-4
683.5	1426.5	6868.0	-0.74041665	0.10033161	4.953911764705851E-4	0.0018590517647058824	3.50674567474048E-4	3.7228868512110724E-5
677.84235	1427.0	6885.0	-0.5304215	0.08543149	0.012352655882352943	-8.764776470588237E-4	6.974861591695506E-4	-1.609134948096886E-4
671.1069	1429.2977	6901.0	-0.3503705	0.09138172	0.011253187500000001	3.7188937500000005E-4	-6.871677389705887E-5	7.802293887867648E-5
663.11945	1431.1761	6918.0	-0.29386148	0.09239547	0.003324059999999998	5.963235294117611E-5	-4.664192647058825E-4	-1.836806012110729E-5
653.63837	1434.0724	6934.0	-0.40971065	0.14318565	-0.007240573125	0.0031743862500000003	-6.602895703124999E-4	1.946721185661765E-4
645.30524	1435.939	6950.0	-0.5422347	0.16686636	-0.008282753124999997	0.0014800443749999996	-6.51362499999998E-5	-1.0589636718750004E-4
637.7791	1437.8052	6967.0	-0.57759076	0.14999117	-0.002079768235294119	-9.926582352941167E-4	3.648814641003458E-4	-1.4545309472318332E-4
630.13574	1439.7161	6984.0	-0.49996427	0.10845083	0.004566264117647058	-0.0024435494117647063	3.9094307958477517E-4	-8.534653979238762E-5
623.54126	1441.6147	7000.0	-0.398132	0.09771119	0.006364516875	-6.712274999999997E-4	1.1239079733455886E-4	1.1077011948529416E-4
618.6103	1443.4633	7017.0	-0.3217908	0.10343494	0.004490658823529412	3.366911764705882E-4	-1.1022694420415224E-4	5.928933391003458E-5
612.97614	1445.3413	7034.0	-0.27901027	0.11320859	0.0025165017647058815	5.749205882352938E-4	-1.1612688581314886E-4	1.4013494809688567E-5
609.5419	1447.229	7050.0	-0.21644557	0.11289286	0.00391029375	-1.973312500000001E-5	8.711199908088241E-5	-3.7165857077205866E-5
604.7717	1450.2283	7067.0	-0.20328219	0.13848902	7.743164705882354E-4	0.0015056564705882348	-1.844692517301038E-4	8.97287997404844E-5
599.1522	1452.8986	7084.0	-0.24843784	0.16709435	-0.0026562147058823526	0.0016826664705882361	-2.017959515570934E-4	1.0412352941176549E-5
593.3462	1456.7692	7100.0	-0.32461166	0.22059934	-0.004760863750000002	0.003344061875	-1.3154056525735308E-4	1.0383721277573525E-4
586.9035	1459.5482	7116.0	-0.3825132	0.23401198	-0.0036188462499999983	8.382900000000002E-4	7.137609375000022E-5	-1.566107421875E-4
580.20514	1462.6987	7133.0	-0.43360022	0.22313349	-0.0030051188235294107	-6.399111764705893E-4	3.610161332179928E-5	-8.695301038062292E-5
573.6862	1466.1569	7150.0	-0.43237656	0.19706881	7.197999999999764E-5	-0.001533216470588234	1.810058131487887E-4	-5.254737024221439E-5
566.30206	1469.849	7166.0	-0.4447556	0.20727703	-7.73689999999997E-4	6.380137499999994E-4	-5.2854374999999666E-5	1.3570188878676457E-4
557.7961	1473.6019	7183.0	-0.4950567	0.22435895	-0.0029588882352941204	0.0010048188235294118	-1.285410726643602E-4	2.1576769031141903E-5
550.27997	1478.54	7200.0	-0.50458306	0.2721224	-5.603741176470563E-4	0.002809614705882352	1.4108906574394493E-4	1.0616446366782001E-4
542.5883	1482.2058	7216.0	-0.49789858	0.27729198	4.1777999999999954E-4	3.2309875000000043E-4	6.1134632352941E-5	-1.5540724724264697E-4
535.2274	1484.9431	7233.0	-0.4690481	0.24032922	0.001697087058823527	-0.002174279999999999	7.525335640138396E-5	-1.4690463235294114E-4
527.67804	1487.8304	7249.0	-0.43876448	0.1819954	0.0018927262500000007	-0.0036458637500000005	1.2227449448529612E-5	-9.19739843750001E-5
521.0593	1489.7351	7266.0	-0.41537842	0.10840859	0.0013756505882352933	-0.0043286358823529415	-3.0416215397923962E-5	-4.016306660899653E-5
513.70905	1491.6582	7282.0	-0.40609455	0.067646	5.802418750000017E-4	-0.002547661875	-4.971304457720573E-5	1.1131087545955884E-4
506.0	1493.5	7299.0	-0.43785027	0.077749595	-0.001867983529411764	5.943291176470592E-4	-1.4401325908304502E-4	1.8482299956747405E-4
499.8936	1495.0	7316.0	-0.42735744	0.08871692	6.172252941176476E-4	6.451367647058823E-4	1.4618875432525949E-4	2.9886851211072424E-6
491.9751	1497.2562	7332.0	-0.4341333	0.094094194	-4.234912500000014E-4	3.360796250000001E-4	-6.504478400735307E-5	-1.931607123161764E-5
486.51273	1499.1625	7349.0	-0.3890054	0.10685983	0.0026545823529411762	7.509197647058821E-4	1.810631531141869E-4	2.440236115916953E-5
480.87375	1501.0421	7366.0	-0.32871497	0.10979965	0.0035464958823529413	1.7293058823529388E-4	5.246550173010383E-5	-3.3999363321799306E-5
475.1626	1502.9458	7382.0	-0.30887836	0.11492634	0.0012397881249999985	3.204181250000002E-4	-1.4416923483455893E-4	9.217971047794145E-6
469.63547	1504.6823	7399.0	-0.29585335	0.108329475	7.661770588235296E-4	-3.880508823529416E-4	-2.785947448096876E-5	-4.167464749134952E-5
463.11163	1506.722	7415.0	-0.32693356	0.10979272	-0.0019425131249999998	9.145281250000012E-5	-1.692931364889706E-4	2.9968980928308858E-5
454.93143	1510.2274	7432.0	-0.43186286	0.15756291	-0.006172311764705883	0.0028100111764705884	-2.488116846885813E-4	1.5991519788062283E-4
444.9924	1515.0026	7448.0	-0.5593761	0.25391886	-0.007969577500000002	0.0060222468750000015	-1.1232910845588245E-4	2.0076473115808832E-4
435.13712	1518.7451	7465.0	-0.6686423	0.3051219	-0.006427423529411763	0.0030119435294117636	9.071493944636696E-5	-1.7707666738754342E-4
424.71506	1523.771	7482.0	-0.71956515	0.32866785	-0.0029954617647058803	0.0013850558823529401	2.018801038062284E-4	-9.569927335640138E-5
415.36017	1528.3839	7499.0	-0.66787535	0.32022762	0.0030405764705882356	-4.964841176470584E-4	3.5506107266435977E-4	-1.1067882352941167E-4
405.70502	1534.236	7515.0	-0.5977862	0.32496116	0.004380571874999996	2.9584625000000225E-4	8.374971277573501E-5	4.952064797794129E-5
394.71002	1538.7633	7532.0	-0.5903828	0.34276897	4.3549411764706237E-4	0.0010475182352941165	-2.3206339749134904E-4	4.42159991349479E-5
380.37256	1544.4117	7548.0	-0.7295724	0.35066536	-0.008699350000000002	4.935243749999985E-4	-5.709277573529415E-4	-3.462461626838238E-5
367.1162	1549.093	7565.0	-0.8686506	0.3158522	-0.008181070588235296	-0.002047832941176468	3.048702422145327E-5	-1.4949160683390978E-4
354.97614	1554.8143	7581.0	-0.9000266	0.31188688	-0.0019609999999999975	-2.478325000000031E-4	3.8875441176470615E-4	1.1250002757352904E-4
345.70404	1558.9183	7598.0	-0.7366619	0.2917584	0.00960968823529412	-0.001184028235294118	6.806287197231834E-4	-5.5070337370242047E-5
338.5864	1561.3534	7615.0	-0.47808915	0.2232629	0.01521016176470588	-0.004029147058823529	3.294396193771624E-4	-1.6735993079584771E-4
332.07236	1564.4639	7631.0	-0.29391015	0.1369886	0.011511187500000002	-0.00539214375	-2.3118589154411736E-4	-8.518729319852944E-5
322.79062	1566.0419	7648.0	-0.33211887	0.07727896	-0.002247571764705884	-0.003512331764705882	-8.093387802768168E-4	1.1057717560553635E-4
312.1538	1568.9487	7664.0	-0.47294176	0.06487204	-0.008801430624999999	-7.754324999999992E-4	-4.0961617876838217E-4	1.7105620404411767E-4
301.77866	1570.8442	7681.0	-0.66336894	0.11354666	-0.011201598823529413	0.00286321294117647	-1.4118636461937732E-4	2.140379671280276E-4
291.93906	1573.7653	7697.0	-0.72487473	0.1497297	-0.0038441118750000003	0.00226144	4.598429342830883E-4	-3.761080882352938E-5
285.05472	1575.6484	7714.0	-0.5903705	0.14244728	0.007912013529411765	-4.2837764705882256E-4	6.915367884948098E-4	-1.5822456747404838E-4
279.5954	1577.4683	7731.0	-0.36854684	0.12508492	0.013048450588235297	-0.0010213152941176483	3.021433564013842E-4	-3.4878685121107396E-5
275.2003	1579.3999	7747.0	-0.21124412	0.09838154	0.009831419999999999	-0.001668961249999999	-2.0106441176470614E-4	-4.0477872242646924E-5
271.36368	1582.6364	7764.0	-0.12278568	0.129609	0.005203437647058824	0.0018369094117647057	-2.722342560553632E-4	2.0622768598615911E-4
267.64807	1584.1759	7781.0	-0.11840088	0.13511595	2.5792941176470556E-4	3.2393823529411824E-4	-2.909122491349482E-4	-8.899830449826985E-5
263.92087	1587.0396	7797.0	-0.1616333	0.165925	-0.0027020262500000005	0.0019255656249999985	-1.8499722886029414E-4	1.0010171185661753E-4
259.09384	1590.9375	7814.0	-0.2078815	0.1978607	-0.002720482352941176	0.0018785705882352949	-1.0856531141867987E-6	-2.76441392733551E-6
254.53891	1593.6407	7830.0	-0.271758	0.20544922	-0.00399228125	4.742824999999992E-4	-7.948743106617651E-5	-8.776800551470598E-5
249.79846	1596.7339	7847.0	-0.3040908	0.20997213	-0.0019019294117647056	2.660535294117658E-4	1.2296187283737027E-4	-1.2248762975778435E-5
244.13988	1600.2401	7863.0	-0.33739468	0.21073224	-0.0020814925000000005	4.750687499999878E-5	-1.1222693014705933E-5	-1.365916590073544E-5
239.52994	1603.49	7880.0	-0.3305018	0.20346148	4.054635294117641E-4	-4.276917647058816E-4	1.462915311418685E-4	-2.7952861159169432E-5
233.95363	1606.6976	7897.0	-0.32720807	0.194284	1.9374882352941146E-4	-5.398517647058817E-4	-1.2453806228373685E-5	-6.597647058823535E-6
229.18642	1609.2712	7913.0	-0.3121708	0.1888656	9.398293749999995E-4	-3.386500000000011E-4	4.663003446691175E-5	1.2575110294117536E-5
224.78677	1612.1066	7930.0	-0.2894962	0.1658749	0.0013338000000000026	-0.001352394117647059	2.3174742647059007E-5	-5.963200692041517E-5
220.04175	1614.9791	7946.0	-0.27911255	0.1533272	6.489781249999979E-4	-7.842312499999997E-4	-4.2801367187500294E-5	3.551017922794121E-5
215.36594	1618.756	7963.0	-0.2684651	0.17721361	6.263205882352943E-4	0.0014050829411764703	-1.332796280276681E-6	1.2878318771626293E-4
209.61118	1621.5925	7979.0	-0.2911217	0.18790673	-0.0014160374999999982	6.6832E-4	-1.2764738051470578E-4	-4.604768382352939E-5
203.96375	1625.3575	7996.0	-0.33785033	0.2151245	-0.0027487429411764703	0.0016010452941176473	-7.839443771626307E-5	5.486619377162631E-5
200.0	1627.5	8012.0	-0.33881027	0.19862145	-5.9996250000003E-5	-0.0010314406249999995	1.680466681985292E-4	-1.6453036994485293E-4
193.63647	1630.4545	8029.0	-0.3337452	0.1701154	2.979452941176473E-4	-0.0016768264705882357	2.1055384948097078E-5	-3.7963873269896244E-5
188.24316	1633.5045	8046.0	-0.32633466	0.14782135	4.3591411764706004E-4	-0.0013114147058823535	8.115813148788984E-6	2.14948096885813E-5
182.27438	1635.2418	8063.0	-0.33966663	0.12781057	-7.842335294117662E-4	-0.0011771047058823517	-7.177339100346037E-5	7.900588235294227E-6
175.7354	1638.0883	8079.0	-0.38732347	0.13237384	-0.0029785524999999986	2.852043749999988E-4	-1.3714493566176453E-4	9.13943175551469E-5
170.07515	1639.975	8095.0	-0.3949284	0.13393718	-4.753081250000006E-4	9.770874999999977E-5	1.5645277343749988E-4	-1.1718476562499937E-5
166.32077	1641.8396	8112.0	-0.31287014	0.11352956	0.004826956470588235	-0.0012004482352941169	3.118979173875433E-4	-7.636217560553627E-5
162.49199	1644.508	8129.0	-0.22692414	0.108561076	0.005055647058823531	-2.922637647058821E-4	1.3452387543252688E-5	5.342261591695499E-5
159.31906	1645.6809	8146.0	-0.15393606	0.108114906	0.004293416470588235	-2.6245294117647626E-5	-4.4837093425605676E-5	1.5648145328719673E-5
157.5	1647.5	8162.0	-0.09928977	0.09805311	0.003415393125000001	-6.288622499999999E-4	-5.487645909926461E-5	-3.766355974264702E-5
154.54199	1649.458	8179.0	-0.103048384	0.10175392	-2.21094941176471E-4	2.1769470588235286E-4	-2.1391106271626307E-4	4.979746799307957E-5
153.85614	1650.1439	8195.0	-0.06557774	0.07160357	0.0023419152500000007	-0.0018843968749999995	1.601881369485295E-4	-1.3138072380514704E-4
151.80458	1651.1954	8212.0	-0.049429916	0.044946335	9.498719999999999E-4	-0.001568072647058824	-8.188489705882356E-5	1.8607307525951498E-5
151.0	1653.0638	8228.0	-0.048415124	0.07440584	6.342450000000003E-5	0.0018412190625000002	-5.5402968749999994E-5	2.130807318474265E-4
149.04384	1654.9124	8245.0	-0.059632964	0.08306678	-6.598729411764706E-4	5.094670588235298E-4	-4.254690830449827E-5	-7.833835315743944E-5
148.191	1656.809	8262.0	-0.07512169	0.13894536	-9.111015294117652E-4	0.003286975294117646	-1.4778152249134977E-5	1.6338283737024213E-4
146.25308	1659.4939	8278.0	-0.08585324	0.16279647	-6.707218749999995E-4	0.0014906943750000005	1.5023728400735353E-5	-1.1226755744485285E-4
145.0	1663.2622	8295.0	-0.09388479	0.20341103	-4.7244411764705874E-4	0.002389091764705882	1.1663397491349458E-5	5.2846905276816545E-5
143.47366	1666.5264	8311.0	-0.095625035	0.24569276	-1.0876531250000009E-4	0.002642608125000001	2.2729925321691166E-5	1.5844772518382454E-5
143.0	1669.82	8328.0	-0.06589465	0.23928854	0.0017488461764705882	-3.767188235294127E-4	1.0927126405709343E-4	-1.7760746756055376E-4
140.76028	1673.4794	8345.0	-0.07795625	0.23801117	-7.095058823529415E-4	-7.513941176470588E-5	-1.4460894463667821E-4	1.773996539792393E-5
138.81743	1678.3651	8361.0	-0.09746896	0.258245	-0.0012195443749999993	0.0012646143750000005	-3.187740579044111E-5	8.373461167279414E-5
137.94221	1683.1156	8378.0	-0.09782259	0.29639784	-2.0801764705882797E-5	0.0022442847058823543	7.051427119377156E-5	5.7627666522491404E-5
137.05843	1686.8832	8394.0	-0.070479825	0.302833	0.0017089228125000003	4.021974999999997E-4	1.081077860753677E-4	-1.1513045036764716E-4
136.0	1691.4185	8411.0	-0.05927304	0.26610726	6.592226470588233E-4	-0.002160337647058824	-6.174706855536335E-5	-1.5073736159169551E-4
134.28519	1695.4297	8428.0	-0.05292119	0.245242	3.736382352941176E-4	-0.001227368235294119	-1.6799083044982688E-5	5.488055363321795E-5
133.40402	1699.788	8444.0	-0.07326357	0.23851386	-0.00127139875	-4.205087499999996E-4	-1.0281481158088235E-4	5.042871783088246E-5
133.0	1703.975	8461.0	-0.060497437	0.26021397	7.509489999999999E-4	0.0012764770588235307	1.1896163235294117E-4	9.982269463667825E-5
130.61714	1709.1486	8478.0	-0.075148374	0.27976522	-8.61819823529412E-4	0.0011500735294117626	-9.486875432525952E-5	-7.435501730104005E-6
129.75777	1712.4845	8494.0	-0.073749654	0.25898194	8.742000000000038E-5	-0.0012989549999999975	5.932748897058827E-5	-1.53064283088235E-4
130.0	1718.3604	8511.0	-0.037976723	0.2964162	0.0021042900588235294	0.0022020152941176468	1.1863941522491347E-4	2.0593942906574377E-4
129.0	1722.9918	8527.0	-0.035284184	0.31253523	1.682836874999996E-4	0.0010074393749999987	-1.2100039820772061E-4	-7.466099494485301E-5
129.0	1728.6676	8544.0	-0.0032034302	0.33453563	0.0018871031647058824	0.0012941411764705868	1.0110702807093428E-4	1.6864811851211068E-5
129.78969	1734.369	8560.0	0.032932147	0.35077736	0.0022584735750000003	0.0010151081250000006	2.321065064338237E-5	-1.7439565716911637E-5
130.0	1740.8104	8577.0	0.048518863	0.37513712	9.168656470588235E-4	0.0014329270588235299	-7.891811340830452E-5	2.4577584342560547E-5
130.0	1748.0	8594.0	0.042742666	0.42398876	-3.397762941176473E-4	0.0028736258823529428	-7.392011418685121E-5	8.474698961937723E-5
130.0	1755.7947	8610.0	0.019347742	0.48817545	-0.0014621827499999998	0.004011668124999999	-7.015040349264703E-5	7.112764016544104E-5
130.0	1762.0542	8627.0	-0.008070397	0.4718275	-0.001612831705882353	-9.616441176470589E-4	-8.86170328719724E-6	-2.9254777897923874E-4
131.0	1767.3938	8643.0	0.014672202	0.404879	0.0014214124375000001	-0.004184281250000001	1.8964025896139707E-4	-2.014148207720589E-4
132.0	1771.1589	8660.0	0.061605964	0.2633218	0.0027608095294117643	-0.008326894117647058	7.878806423010377E-5	-2.4368310986159158E-4
133.94044	1774.8809	8677.0	0.10142976	0.161967	0.0023425762352941174	-0.005962047058823529	-2.4601958477508645E-5	1.3910865051903112E-4
134.84377	1776.8438	8693.0	0.10483802	0.09199743	2.1301625000000064E-4	-0.004373098125	-1.330974990808823E-4	9.93093083639706E-5
135.74275	1779.7427	8710.0	0.08095432	0.08433075	-0.001404923529411765	-4.509811764705888E-4	-9.51729282006921E-5	2.3071276167820065E-4
137.65048	1782.301	8726.0	0.082655616	0.09958162	1.0633100000000031E-4	9.53179375E-4	9.445340808823534E-5	8.77600344669118E-5
140.52719	1786.0544	8743.0	0.13348114	0.15544304	0.002989736705882353	0.0032859658823529416	1.6961210034602075E-4	1.3722273572664364E-4
143.74313	1791.1147	8760.0	0.19465324	0.2516395	0.003598358823529412	0.005658615294117647	3.580130103806231E-5	1.395676124567474E-4
147.56061	1796.8408	8776.0	0.2596472	0.35610002	0.004062122500000001	0.0065287825	2.8985229779411814E-5	5.438545036764704E-5
149.18643	1801.5593	8793.0	0.22040857	0.37354308	-0.0023081547058823545	0.001026062352941177	-3.7472218858131503E-4	-3.236894204152249E-4
151.0584	1804.0583	8809.0	0.14113922	0.2934166	-0.004954334374999999	-0.005007905	-1.653862293198528E-4	-3.771229595588236E-4
152.9604	1805.9604	8826.0	0.084453925	0.16101141	-0.0033344291176470595	-0.0077885405882352965	9.528854455017293E-5	-1.635667993079586E-4
154.82187	1808.6438	8842.0	0.06533847	0.056344766	-0.0011947159375000002	-0.00654166525	1.337320737591912E-4	7.792970863970602E-5
157.43996	1810.0	8859.0	0.10275633	0.046781782	0.0022010505882352946	-5.625284705882351E-4	1.9975097210207617E-4	3.517139282006921E-4
160.21634	1812.6082	8876.0	0.1610961	0.08231377	0.0034317511764705875	0.00209011694117647	7.239415224913487E-5	1.5603796539792383E-4
165.5	1816.0	8893.0	0.24741255	0.1576237	0.0050774382352941185	0.0044299958823529415	9.680512110726653E-5	1.3763993771626304E-4
174.97594	1819.7903	8909.0	0.45526984	0.21798405	0.012991080624999998	0.0037725218750000004	4.946026493566175E-4	-4.109212545955882E-5
182.92215	1825.6917	8926.0	0.60896516	0.3145447	0.00904090117647059	0.005680038235294118	-2.323634969723181E-4	1.1220684472318336E-4
189.37386	1830.2493	8942.0	0.6081308	0.37520984	-5.214750000000212E-5	0.0037915712500000004	-5.68315542279412E-4	-1.1802918658088233E-4
194.96884	1832.9895	8959.0	0.49595958	0.3123439	-0.006598307058823527	-0.0036979964705882357	-3.850682093425603E-4	-4.4056280709342565E-4
199.73819	1836.8254	8976.0	0.29006517	0.21847732	-0.012111435882352943	-0.005521563529411765	-3.2430169550173036E-4	-1.072686505190311E-4
207.15392	1839.5769	8992.0	0.2574845	0.14114535	-0.0020362918749999986	-0.004833248125	6.29696500459559E-4	4.301971277573529E-5
217.2408	1842.4136	9009.0	0.43981555	0.117130004	0.010725355882352941	-0.0014126674117647064	7.506851621972317E-4	2.012106301903114E-4
232.7381	1846.7214	9025.0	0.76109457	0.1830808	0.02007993875	0.0041219247499999995	5.846614292279413E-4	3.459120101102941E-4
251.55998	1850.9121	9042.0	1.1518811	0.25330296	0.022987442941176467	0.004130715294117649	1.7102965830449797E-4	5.170908304499537E-7
268.1589	1856.1846	9059.0	1.3320311	0.29975432	0.010597058823529414	0.0027324329411764704	-7.288461245674736E-4	-8.225190311418696E-5
280.45087	1862.9673	9075.0	1.1708034	0.39232865	-0.010076731249999998	0.005785895624999999	-0.0012921118795955883	1.9084141773897053E-4
293.95526	1869.5459	9092.0	0.8829145	0.44370678	-0.01693464117647059	0.003022242941176472	-4.034064662629759E-4	-1.625678049307957E-4
305.0292	1875.0146	9108.0	0.6233723	0.43105188	-0.016221387500000004	-7.909312500000015E-4	4.457835477941156E-5	-2.383233869485296E-4
316.41772	1880.7087	9125.0	0.5389108	0.40242743	-0.004968323529411763	-0.0016837911764705897	6.619449394463671E-4	-5.2521172145328714E-5
326.4418	1886.9612	9141.0	0.56891555	0.34777382	0.0018752968750000015	-0.0034158506249999977	4.277262752757353E-4	-1.08253715533088E-4
337.95535	1892.9778	9158.0	0.6100847	0.34958318	0.0024217147058823523	1.0643294117646954E-4	3.214222534602063E-5	2.071931509515569E-4
350.20142	1899.5754	9176.0	0.65196306	0.38490403	0.0023265755555555555	0.001962269444444445	-5.285508351488708E-6	1.0310202795933198E-4
366.69992	1905.2334	9192.0	0.85026026	0.3880996	0.012393574999999997	1.997231249999988E-4	6.291874652777776E-4	-1.101591449652779E-4
381.52084	1909.6301	9208.0	0.9858999	0.3269067	0.008477477500000004	-0.0038245562499999997	-2.4475609374999957E-4	-2.515174609374999E-4
392.97556	1912.1626	9224.0	0.948516	0.20485757	-0.0023364937500000016	-0.007628070625	-6.758732031250003E-4	-2.3771964843750004E-4
401.27524	1915.0688	9241.0	0.70092326	0.11901138	-0.014564278823529411	-0.00504977588235294	-7.192814749134947E-4	1.5166439662629767E-4
410.50732	1916.9014	9258.0	0.46673548	0.04740699	-0.013775751764705886	-0.00421202294117647	4.6383944636677934E-5	4.927958477508646E-5
421.9343	1919.6956	9274.0	0.39498737	0.057170432	-0.0044842568749999985	6.102151249999998E-4	5.80718430606618E-4	3.013898791360294E-4
436.4231	1923.1411	9290.0	0.6306968	0.12849978	0.014731839374999996	0.004458084250000001	0.0012010060156249997	2.4049182031250007E-4
454.37198	1927.1938	9307.0	1.0036485	0.22724791	0.021938335294117647	0.0058087135294117645	4.2391152465397946E-4	7.944878114186845E-5
470.73108	1932.3992	9324.0	1.2085042	0.30867097	0.012050335294117646	0.004789591764705882	-5.816470588235295E-4	-5.9948339100346025E-5
486.2424	1936.8105	9340.0	1.1617268	0.34698063	-0.002923587499999991	0.0023943537500000014	-9.358701746323523E-4	-1.4970237591911754E-4
498.98502	1941.5671	9357.0	0.9604582	0.33426178	-0.011839329411764707	-7.481676470588237E-4	-5.24455406574395E-4	-1.8485419982698973E-4
511.97	1945.2771	9374.0	0.75885457	0.2765126	-0.011859037058823532	-0.003397010588235295	-1.1592733564015103E-6	-1.558142906574395E-4
525.19165	1950.082	9390.0	0.6880683	0.24888319	-0.0044241418750000025	-0.0017268381249999996	4.646809489889706E-4	1.0438577895220596E-4
537.35657	1954.6782	9407.0	0.7007792	0.24309604	7.477000000000048E-4	-3.4042058823529356E-4	3.0422599264705926E-4	8.155397275086506E-5
550.4757	1959.5645	9424.0	0.7303337	0.2948768	0.0017384999999999957	0.0030459270588235284	5.8282352941175934E-5	1.991969204152248E-4
561.3895	1963.3557	9440.0	0.7224838	0.28856668	-4.906187499999978E-4	-3.943824999999984E-4	-1.393199218749996E-4	-2.1501934742647043E-4
567.73004	1965.5767	9457.0	0.5408622	0.20944329	-0.010683623529411768	-0.00465431705882353	-5.995885164359865E-4	-2.5058438581314894E-4
573.41693	1966.0	9473.0	0.31374413	0.06377234	-0.014194879374999997	-0.009104434375000001	-2.1945349034926433E-4	-2.7813233226102945E-4
574.3454	1967.0	9490.0	0.061315976	-0.019285843	-0.01484871494117647	-0.004885775470588235	-3.846091565743964E-5	2.481564061418686E-4
575.5	1967.0	9506.0	-0.07458322	-0.06074251	-0.00849369975	-0.0025910416875	3.971884494485294E-4	1.434208614430147E-4
576.0	1967.0	9522.0	-0.13750991	-0.070438035	-0.0039329181250000005	-6.059703124999998E-4	2.8504885156249997E-4	1.2406696093750002E-4
577.0	1968.4299	9623.0	2.6246073E-4	0.11614059	0.0013640828785148515	0.001847313118811881	5.244555449024607E-5	2.4289934963483968E-5
577.0	1969.1523	9640.0	-8.7173634E-5	0.0042455806	-2.0566727294117647E-5	-0.006582059376470588	-8.14499768122923E-5	-4.958454408989688E-4
577.0	1973.5	9656.0	6.677675E-5	0.33708143	9.621899E-6	0.0208022405875	1.886789143382353E-6	0.0017115187477481618
