# Supplementary material for: Finger drawing on smartphone screens enables early Parkinson’s disease detection through hybrid 1D-CNN and BiGRU deep learning architecture
Source: PLoS One. 2025 Jul 14;20(7):e0327733. doi: 10.1371/journal.pone.0327733 (PMC12258557; doi:10.1371/journal.pone.0327733)
Supplement: S2 File — (ZIP) [file pone.0327733.s002.zip › Dataset/Wavy/patient/023_PD_WAVE_R.txt]

544.0	142.0	0.0	0.0	0.0	0.0	0.0	0.0	0.0
547.8193	142.0	138.0	0.23575258	7.252031E-5	0.0017083520289855071	5.255094927536232E-7	1.2379362528880486E-5	3.808039802562487E-9
557.62744	139.72876	155.0	0.8012077	-0.18737388	0.03326206588235294	-0.011026258841764705	0.0018561008149039669	-6.486343736033799E-4
573.5124	140.0	172.0	1.1614478	-0.0037349514	0.021190594117647055	0.010802289917647059	-7.100865743944638E-4	0.001284032279965398
588.3653	141.0	188.0	1.1615032	0.085057825	3.462500000009361E-6	0.005549548525000001	-0.0013241957261029404	-3.2829633704044113E-4
607.0389	144.80777	205.0	1.2792352	0.20832218	0.00692541176470588	0.007250844411764705	4.0717348615916884E-4	1.000762286332179E-4
629.872	149.64532	221.0	1.4384253	0.3285015	0.00994938125	0.0075112075	1.8899809283088253E-4	1.627269301470596E-5
651.9431	155.8884	238.0	1.5085138	0.4356227	0.004122852941176471	0.006301247058823528	-3.4273695934256053E-4	-7.117414359861602E-5
678.3692	163.34229	254.0	1.6083987	0.5151994	0.0062428062499999964	0.00497354375	1.3249708180147036E-4	-8.29814568014705E-5
709.0	172.5	271.0	1.8447146	0.5929387	0.013900935294117655	0.004572900000000004	4.5047817906574463E-4	-2.3567279411764477E-5
729.21295	179.16837	288.0	1.7344658	0.5709892	-0.006485223529411773	-0.0012911470588235334	-0.0011991858131487898	-3.449439446366787E-4
750.4891	184.67883	304.0	1.4648025	0.47191152	-0.016853956249999996	-0.006192355	-6.480457950367639E-4	-3.063254963235292E-4
768.8358	189.18573	321.0	1.151982	0.31768033	-0.018401205882352938	-0.009072422941176468	-9.101468425605537E-5	-1.694157612456746E-4
782.1888	194.0809	337.0	0.77248365	0.21695486	-0.023718646875000006	-0.006295341875000001	-3.323400620404418E-4	1.7356756663602924E-4
792.29285	198.64642	354.0	0.5268909	0.18540917	-0.014446632352941172	-0.0018556288235294111	5.454126189446373E-4	2.611595912629759E-4
808.8279	207.69672	371.0	0.55823475	0.33204484	0.0018437558823529382	0.008625627647058823	9.582581314878889E-4	6.165444982698962E-4
832.3226	221.32721	387.0	0.89449406	0.64262754	0.021016206875	0.01941141875	0.0011982781870404412	6.741119439338235E-4
856.8796	237.06543	404.0	1.4549427	0.9898083	0.032967567058823526	0.02042239764705882	7.030211872837369E-4	5.946934688581307E-5
883.05115	252.45782000000003	420.0	1.838324	1.1826284	0.02396133125000001	0.012051256250000003	-5.628897380514698E-4	-5.231963373161762E-4
906.76807	262.88403	437.0	1.8467264	1.0504626	4.942588235294136E-4	-0.007774458823529418	-0.0013804160250865058	-0.0011662185337370247
919.0706	273.07062	454.0	1.3068256	0.7358011	-0.031758870588235295	-0.018509499999999995	-0.0018972429065743947	-6.314730103806222E-4
926.281	282.35126	470.0	0.5996816	0.5032057	-0.0441965	-0.0145372125	-7.77351838235294E-4	2.4826796874999964E-4
929.90015	290.80035	487.0	0.030631656	0.40138596	-0.03347352611764706	-0.005989396470588235	6.307631695501728E-4	5.028127076124567E-4
931.8311	296.4933	503.0	-0.3076101	0.3569551	-0.02114010975	-0.0027769287499999976	7.708385229779414E-4	2.0077923253676485E-4
932.7608	302.2824	520.0	-0.3030075	0.29276794	2.7074117647058897E-4	-0.0037757152941176484	0.0012594618192041523	-5.8752149653979465E-5
933.0	307.20892	537.0	-0.16564931	0.22115876	0.008079893529411764	-0.004212304705882353	4.5936190311418677E-4	-2.5681730103806128E-5
934.4831	312.44928	553.0	-0.07534966	0.21467526	0.005643728125	-4.052187500000002E-4	-1.5226033777573526E-4	2.3794287224264703E-4
933.0	318.2074	570.0	-0.060458176	0.27594724	8.759696470588233E-4	0.0036042341176470575	-2.804563810553633E-4	2.3585016868512103E-4
933.0	324.8183	586.0	-0.049829148	0.35695997	6.643142500000004E-4	0.005063295625000002	-1.3228462316176433E-5	9.119134420955904E-5
932.0	331.75226	603.0	-0.06516675	0.40971908	-9.022118823529411E-4	0.0031034770588235293	-9.214859602076127E-5	-1.1528344506920428E-4
931.0	340.75983	620.0	-0.081208736	0.49437454	-9.436462352941181E-4	0.004979732941176468	-2.4373148788927625E-6	1.1036799307958464E-4
927.1614	356.27393	636.0	-0.1445598	0.7194317	-0.003959441499999999	0.014066072500000002	-1.8848720404411755E-4	5.678962224264709E-4
922.64294	374.85693	653.0	-0.24488768	1.0792303	-0.0059016400000000005	0.02116462352941177	-1.1424697058823538E-4	4.1756182525951567E-4
915.9174	390.16516	669.0	-0.40685526	1.2982278	-0.01012297375	0.013687343749999997	-2.6383335937499997E-4	-4.673299862132357E-4
906.9986	403.20197	686.0	-0.55483985	1.153023	-0.008704975882352943	-0.00854145882352942	8.341163927335632E-5	-0.0013075766219723187
896.032	419.45203	703.0	-0.7023636	0.9376872	-0.00867786764705882	-0.012666811764705873	1.5946020761248455E-6	-2.4266782006920312E-4
886.3092	435.04346	719.0	-0.7570904	0.8480648	-0.0034204250000000047	-0.005601400000000006	3.28590165441176E-4	4.415882352941167E-4
875.79584	447.6858	736.0	-0.7542346	0.82418394	1.6798823529412207E-4	-0.0014047564705882355	2.110831314878898E-4	2.468613840830454E-4
866.4454	459.66553	752.0	-0.6588103	0.8025251	0.005964018750000001	-0.0013536774999999973	3.6225190716911745E-4	3.192435661764889E-6
856.22864	468.80945	769.0	-0.5839618	0.62891597	0.00440285294117647	-0.010212301764705882	-9.183328287197243E-5	-5.210955449826991E-4
840.7952	481.29314999999997	785.0	-0.69057417	0.5053695	-0.006663273125000001	-0.007721654374999998	-6.916328791360294E-4	1.5566546185661776E-4
823.4566	495.03470000000004	802.0	-0.973038	0.64241534	-0.016615519411764704	0.008061519999999999	-5.854262521626296E-4	9.284220220588233E-4
806.6149	508.03880000000004	819.0	-1.1900183	0.81695795	-0.01276354705882353	0.01026721235294118	2.265866089965397E-4	1.2974660899654002E-4
791.54724	518.3396	835.0	-1.183292	0.8122069	4.203937499999977E-4	-2.969406250000056E-4	8.239963005514704E-4	-6.602595611213241E-4
776.4154	528.24036	852.0	-1.0109936	0.67038316	0.010135200000000004	-0.00834257294117647	5.71459191176471E-4	-4.732724891868508E-4
758.36664	535.17035	869.0	-0.96001196	0.44804776	0.0029989199999999965	-0.013078552941176469	-4.1978117647058867E-4	-2.7858705882352933E-4
740.1578	539.6141	885.0	-1.0345955	0.25240824	-0.00466147125	-0.01222747	-4.787744531249998E-4	5.319268382352924E-5
727.45575	543.1555	901.0	-0.98597175	0.13353546	0.003038984374999998	-0.007429548750000001	4.812784765624999E-4	2.99870078125E-4
714.007	548.997	918.0	-0.8702519	0.12560806	0.006807050000000004	-4.6631764705882357E-4	2.216509191176474E-4	4.096018295847751E-4
697.2379	555.58734	935.0	-0.7926834	0.24659118	0.004562852941176467	0.007116654117647059	-1.3201159169550219E-4	4.4605716262975783E-4
677.7922	562.2385	952.0	-0.93745816	0.39937374	-0.008516162352941177	0.008987209411764705	-7.693538408304496E-4	1.1003266435986155E-4
660.2681	568.91064	968.0	-1.1585991	0.46651998	-0.013821308749999997	0.0041966400000000015	-3.3157164981617625E-4	-2.99410588235294E-4
642.0	574.5	985.0	-1.2450476	0.42463174	-0.005085205882352937	-0.00246401411764706	5.138884039792388E-4	-3.9180318339100364E-4
623.0327	581.1902	1001.0	-1.1926458	0.37924615	0.0032751124999999964	-0.0028365993749999985	5.225198988970583E-4	-2.3286578584558648E-5
605.5492	585.81696	1018.0	-1.1136179	0.31734854	0.004648700000000002	-0.0036410358823529406	8.079926470588268E-5	-4.731979455017307E-5
591.48926	589.3777	1035.0	-0.9608188	0.2403246	0.008988182352941174	-0.0045308200000000005	2.552636678200689E-4	-5.234024221453293E-5
573.7408	594.0518	1051.0	-0.93838155	0.21330945	0.0014023281249999978	-0.0016884468749999992	-4.741158892463235E-4	1.7764832031250008E-4
549.3986	597.8002	1068.0	-1.0949998	0.1955511	-0.009212838235294122	-0.001044608823529412	-6.244215506055364E-4	3.7872826557093365E-5
527.39166	601.7826	1084.0	-1.3993282	0.21512084	-0.019020524999999996	0.0012231087500000001	-6.129804227941172E-4	1.4173234834558826E-4
503.19354	606.40094	1101.0	-1.5907887	0.24138184	-0.011262382352941178	0.0015447647058823516	4.563613321799305E-4	1.8920938581314793E-5
476.6888	611.2185	1117.0	-1.6990181	0.2732761	-0.006764337499999995	0.001993391250000002	2.811278033088239E-4	2.8039159007353163E-5
455.89124	614.9289	1134.0	-1.5364641	0.26920435	0.009561999999999992	-2.3951470588235533E-4	9.603727941176465E-4	-1.3134740916955043E-4
438.45157	620.1828	1151.0	-1.2522963	0.2805865	0.016715752941176474	6.695382352941197E-4	4.20808996539793E-4	5.347370242214559E-5
420.7713	625.7429	1167.0	-1.0246774	0.31255227	0.014226181249999997	0.0019978606250000003	-1.555982306985298E-4	8.302014935661754E-5
405.82434	631.06586	1184.0	-0.7940644	0.3387842	0.013565470588235299	0.0015430547058823505	-3.886533304498228E-5	-2.675328935986175E-5
389.27954	640.147	1200.0	-0.76647043	0.43841374	0.001724623124999998	0.006226846250000001	-7.400529664522063E-4	2.9273697150735317E-4
366.05066	652.35736	1217.0	-1.0342911	0.6432754	-0.01575415705882352	0.012050685882352944	-0.0010281635402249129	3.425788019031143E-4
338.86316	665.217	1233.0	-1.4564433	0.8466292	-0.026384512500000012	0.012709612499999995	-6.643972150735308E-4	4.1182913602940655E-5
318.46692	674.76654	1250.0	-1.6474833	0.8758818	-0.011237647058823522	0.0017207411764705925	8.909920847750876E-4	-6.464041955017296E-4
298.00623	682.8159	1266.0	-1.5247295	0.69114053	0.0076721124999999946	-0.011546329375000004	0.0011818599724264698	-8.291919094669123E-4
283.36142	691.6491	1283.0	-1.1370014	0.48723727	0.022807535294117654	-0.011994309411764704	8.90318987889274E-4	-2.6351766868511735E-5
272.09714	698.6019	1300.0	-0.6669331	0.36201784	0.027651076470588235	-0.0073658488235294126	2.8491418685121065E-4	2.7226238754325243E-4
263.6424	706.3576	1316.0	-0.3860542	0.37496933	0.017554931249999996	8.094681250000006E-4	-6.31009076286765E-4	5.109573092830883E-4
255.14640000000003	713.85364	1333.0	-0.2846503	0.42296267	0.005964935294117646	0.002823137647058823	-6.817644679930794E-4	1.1845114835640132E-4
245.0	723.0	1347.0	-0.30606055	0.47145352	-0.0015293035714285688	0.003463632142857145	-5.353027761104439E-4	4.5749606842737273E-5
232.75385	732.9039	1366.0	-0.50568295	0.55167377	-0.010506442105263157	0.004222118421052628	-4.724809754649783E-4	3.992033043134122E-5
217.62672	743.0299	1383.0	-0.80360234	0.63813	-0.01752467	0.005085660588235295	-4.128369349845201E-4	5.0796598069568654E-5
203.99696	753.43115	1400.0	-0.9864286	0.6750099	-0.010754485882352942	0.0021694058823529456	3.9824612456747395E-4	-1.7154439446366763E-4
192.22043	766.2428	1416.0	-0.9354084	0.73746324	0.0031887624999999975	0.0039033337499999946	8.714530238970587E-4	1.0837049172794056E-4
184.424	779.2064	1433.0	-0.6822985	0.8023919	0.014888817647058824	0.0038193329411764752	6.882385380622838E-4	-4.941224048442313E-6
184.0	783.0	1445.0	-0.50693065	0.8187941	0.0146139875	0.0013668499999999935	-2.290251225490197E-5	-2.043735784313735E-4
180.36073	790.27856	1449.0	-0.2889544	0.79593265	0.05449406250000001	-0.0057153624999999875	0.009970018750000002	-0.0017705531249999952
178.93579	797.25684	1466.0	-0.0221621	0.62990135	0.015693664705882352	-0.00976654705882353	-0.0022823763408304507	-2.3830497404844366E-4
178.04308	803.87085	1483.0	0.14203897	0.42562863	0.009658886470588234	-0.012016042352941177	-3.549869550173011E-4	-1.3232325259515573E-4
178.82939	808.48816	1499.0	0.19062173	0.20016931	0.0030364225	-0.014091207500000001	-4.139039981617646E-4	-1.296978216911765E-4
179.75067	816.0027	1515.0	0.18461807	0.19391447	-3.752287499999996E-4	-3.90927499999999E-4	-2.13228203125E-4	8.562675000000001E-4
181.63864	825.8319	1532.0	0.17615822	0.38366836	-4.976382352941171E-4	0.011161993529411763	-7.200557958477498E-6	6.795835899653978E-4
186.5	840.0	1549.0	0.2449053	0.7124296	0.004043945882352941	0.019338896470588236	2.671520069204152E-4	4.8099429065743963E-4
193.44695	857.2556	1565.0	0.4031755	1.061138	0.009891887500000002	0.021794274999999995	3.654963511029413E-4	1.534611580882349E-4
206.84367	870.8436	1582.0	0.6798779	1.1554216	0.016276611764705882	0.00554609411764706	3.755720155709341E-4	-9.557753460207608E-4
222.3321	881.88806	1599.0	0.9981407	0.9676099	0.018721341176470587	-0.011047747058823524	1.4380761245674737E-4	-9.761083044982698E-4
237.13704	890.0685	1615.0	1.1540982	0.63570416	0.009747343749999998	-0.020744108750000004	-5.608748391544118E-4	-6.0602260569853E-4
250.48898000000003	902.489	1632.0	1.1339533	0.46260977	-0.00118499411764706	-0.010182022941176469	-6.430786980968858E-4	6.212991652249138E-4
267.84293	916.43115	1649.0	0.9941691	0.62657356	-0.008222599999999995	0.009644928823529412	-4.139768166089961E-4	0.0011662912802768166
288.60162	931.0176	1665.0	1.0992882	0.85227436	0.006569943749999994	0.014106300000000002	9.245339843749993E-4	2.788356985294119E-4
307.98962	943.59375	1682.0	1.2721894	0.95226717	0.010170658823529417	0.005881930000000002	2.1180676903114252E-4	-4.837864705882353E-4
327.98813	953.26733	1698.0	1.3596829	0.79790527	0.005468343749999993	-0.009647618750000003	-2.93894692095589E-4	-9.705967968750003E-4
359.70984	965.3511	1715.0	1.6261861	0.62914824	0.015676658823529414	-0.009926884117647057	6.004891219723189E-4	-1.6427374567473775E-5
386.4012	977.8314	1732.0	1.8098556	0.6131588	0.010804088235294114	-9.405552941176484E-4	-2.8662179930795883E-4	5.286075778546712E-4
409.65588	989.8279	1748.0	1.7780789	0.6944398	-0.0019860437499999994	0.005080062500000003	-7.993832490808821E-4	3.7628861213235323E-4
433.39713	1001.1655000000001	1764.0	1.6077638	0.7517344	-0.01064469374999999	0.0035809124999999983	-5.411656249999994E-4	-9.369687500000029E-5
452.68716	1010.4748999999999	1781.0	1.2715154	0.6930039	-0.01977931764705883	-0.003454735294117648	-5.373308174740495E-4	-4.138616349480969E-4
475.56616	1018.0189	1798.0	1.0701776	0.48738927	-0.011843399999999994	-0.012094978235294119	4.668186851211081E-4	-5.082495847750864E-4
502.7482	1024.0188	1814.0	1.3498874	0.32725984	0.0174818625	-0.010008089374999998	0.0018328289062499996	1.3043055376838256E-4
527.2596	1031.2025	1831.0	1.5358945	0.27063856	0.01094159411764705	-0.0033306635294117677	-3.8472166955017353E-4	3.927897556228371E-4
557.2136	1040.2543	1847.0	1.7514861	0.3644578	0.013474475	0.005863702500000002	1.583050551470593E-4	5.746478768382356E-4
584.6363	1048.3247	1865.0	1.8613347	0.48100293	0.006102700000000004	0.006474729444444444	-4.095430555555553E-4	3.3945941358024586E-5
607.47003	1056.76	1881.0	1.642998	0.5559096	-0.013646043750000003	0.0046816668750000005	-0.0012342964843750004	-1.1206641059027773E-4
630.2668	1064.3167	1897.0	1.4240975	0.5362953	-0.013681281249999996	-0.0012258937499999983	-2.2023437499995788E-6	-3.6922253906249993E-4
646.6856	1070.8953	1914.0	1.127151	0.43988913	-0.01746744117647059	-0.005670951176470589	-2.2271528979238777E-4	-2.614739662629759E-4
659.8269	1076.4972	1930.0	0.7555375	0.33284977	-0.023225843750000003	-0.006689960000000002	-3.599001608455884E-4	-6.368805147058832E-5
675.0842	1082.2816	1947.0	0.6291772	0.2868415	-0.00743295882352941	-0.0027063688235294094	9.289932309688583E-4	2.3432889273356425E-4
691.9178	1087.9725	1964.0	0.6918401	0.27815598	0.003686052941176469	-5.109129411764707E-4	6.540595155709342E-4	1.2914446366781994E-4
708.01	1094.005	1981.0	0.87500656	0.3133452	0.010774497647058826	0.0020699541176470567	4.1696733564013864E-4	1.5181570934256043E-4
723.37146	1103.1072	1997.0	1.004217	0.43116724	0.008075652499999995	0.007363877500000001	-1.686778216911769E-4	3.30870211397059E-4
742.02246	1114.8135	2014.0	1.0672323	0.62379956	0.0037067823529411763	0.011331312941176471	-2.569923615916952E-4	2.3337855536332178E-4
761.565	1127.939	2030.0	1.1340206	0.83337164	0.004174268750000001	0.013098254999999996	2.9217899816176568E-5	1.1043387867647029E-4
776.2092	1138.1494	2047.0	1.0955167	0.860249	-0.002264935294117649	0.0015810211764705924	-3.7877670847750886E-4	-6.774843425605532E-4
787.512	1144.756	2063.0	0.9211027	0.6910826	-0.01090087499999999	-0.010572900000000003	-5.397462316176463E-4	-7.596200735294122E-4
796.20215	1151.3617	2080.0	0.56497514	0.38650286	-0.02094868	-0.017916455294117645	-5.910473529411771E-4	-4.3197384083044953E-4
806.99835	1157.1421	2096.0	0.34425423	0.21799277	-0.013795056875000003	-0.010531880625	4.4710144531249986E-4	4.615359168198528E-4
821.6802	1165.1556	2113.0	0.5094346	0.2571429	0.009716492352941175	0.002302948823529412	0.0013830323075259517	7.549899675605537E-4
838.49567	1177.4967	2130.0	0.88621163	0.5215505	0.022163354705882356	0.015553388235294119	7.321683737024224E-4	7.794376124567474E-4
856.31757	1191.949	2146.0	1.159192	0.82106584	0.017061273124999998	0.01871970875	-3.1888009880514734E-4	1.9789503216911765E-4
872.2306	1204.9518	2163.0	1.2212404	0.9844276	0.003649905882352935	0.009609515294117642	-7.889039554498272E-4	-5.358937326989622E-4
887.26556	1215.791	2180.0	1.0652267	0.939609	-0.009177276470588231	-0.0026363882352941135	-7.545401384083039E-4	-7.203472664359857E-4
899.98596	1223.99	2196.0	0.85710317	0.689744	-0.013007720624999997	-0.0156165625	-2.3940275965073532E-4	-8.112608915441179E-4
911.52625	1231.6842	2213.0	0.68065906	0.42213908	-0.01037906529411765	-0.015741465882352944	1.546267841695498E-4	-7.347257785467269E-6
922.6578	1240.8815	2230.0	0.58742815	0.3508483	-0.005484171176470585	-0.004193575294117647	2.879349480968862E-4	6.792876816608998E-4
931.8142	1250.5178	2246.0	0.5300334	0.44863516	-0.003587171875000003	0.0061116787499999985	1.1856245634191137E-4	6.440783777573528E-4
939.0	1258.0	2263.0	0.44094536	0.5344095	-0.00524047294117647	0.005045549411764706	-9.725300389273332E-5	-6.271349048442895E-5
941.9859	1261.9858	2279.0	0.23770712	0.40281004	-0.012702390000000001	-0.00822496625	-4.663698161764707E-4	-8.294072288602941E-4
942.0	1264.3745	2296.0	-0.0022244086	0.18690103	-0.014113619329411764	-0.01270053	-8.301348996539784E-5	-2.632684558823529E-4
943.0	1266.1628	2312.0	-0.14406952	-0.00872623	-0.0088653194625	-0.01222670375	3.2801874168198527E-4	2.9614140625E-5
944.0	1268.1464	2329.0	-0.13633269	-0.053045783	4.551076470588235E-4	-0.0026070325294117644	5.482604182093425E-4	5.658630129757785E-4
944.0	1270.0183	2345.0	-0.07973416	0.014642702	0.0035374081250000005	0.0042305303124999995	1.9264377987132357E-4	4.273476776194853E-4
945.0	1273.6702	2362.0	0.0040791887	0.13122624	0.004930196982352941	0.006857855176470588	8.192875631487884E-5	1.545485214100346E-4
944.0	1276.505	2379.0	-0.008983072	0.1935409	-7.683682764705882E-4	0.003665568235294117	-3.352097211072664E-4	-1.877815847750865E-4
943.33246	1280.3351	2395.0	-0.051361777	0.23865418	-0.0026486690624999997	0.0028195800000000003	-1.1751879912683821E-4	-5.2874264705882304E-5
941.45917	1283.5408	2412.0	-0.10319523	0.25003925	-0.0030490266470588234	6.697099999999998E-4	-2.3550446150519042E-5	-1.2646294117647064E-4
939.59143	1286.8171	2428.0	-0.14829361	0.217816	-0.0028186487499999996	-0.002013953124999999	1.439861856617649E-5	-1.677289453124999E-4
937.74097	1289.259	2445.0	-0.16178061	0.17942774	-7.933529411764705E-4	-0.002258132941176471	1.1913504757785464E-4	-1.4363518598616005E-5
934.72516	1293.2749	2461.0	-0.16871269	0.1884011	-4.3325500000000045E-4	5.608349999999991E-4	2.250612132352938E-5	1.7618549632352938E-4
929.9045	1300.1273	2479.0	-0.2435145	0.28888473	-0.0041556561111111105	0.005582423888888888	-2.06800061728395E-4	2.789771604938272E-4
920.5839	1311.2993	2495.0	-0.42360598	0.52351946	-0.0112557175	0.014664670625000004	-4.437538368055556E-4	5.676404210069447E-4
905.47565	1326.5243	2511.0	-0.7759884	0.8633527	-0.022023901250000002	0.021239577499999995	-6.730114843750001E-4	4.1093167968749944E-4
887.7805	1341.7756	2528.0	-1.1466016	1.1290504	-0.02180077647058824	0.015629276470588233	1.312498702422132E-5	-3.3001770761245663E-4
871.9613	1355.779	2544.0	-1.3144492	1.1562293	-0.010490474999999999	0.0016986812500000004	7.06893841911765E-4	-8.706622012867645E-4
860.1074	1366.8926	2561.0	-1.1365777	0.9336747	0.010463029411764717	-0.013091447058823525	0.0012325590830449835	-8.700075475778545E-4
842.6525	1379.6036	2578.0	-0.97878206	0.7390517	0.00928209647058823	-0.011448411764705882	-6.946664359861685E-5	9.664913494809663E-5
822.9664	1395.2063	2594.0	-0.98267686	0.7311809	-2.434249999999985E-4	-4.919249999999972E-4	-5.953450919117643E-4	6.847804227941178E-4
804.9278	1410.8578	2611.0	-1.1254586	0.8856708	-0.00839892588235294	0.009087641176470585	-4.797353460207613E-4	5.635038927335636E-4
786.653	1423.2313	2627.0	-1.246216	0.93071663	-0.007547337500000001	0.002815364375000004	5.3224273897058724E-5	-3.920173000919113E-4
764.9057	1433.6227	2644.0	-1.2962394	0.8138069	-0.0029425529411764672	-0.0068770429411764734	2.708696799307961E-4	-5.701416068339104E-4
745.765	1443.0194	2660.0	-1.2562414	0.557325	0.0024998749999999986	-0.016030118750000003	3.4015174632352914E-4	-5.720672380514706E-4
730.83246	1451.4729	2678.0	-1.1335198	0.39402178	0.006817866666666666	-0.009072401111111109	2.3988842592592596E-4	3.8653986882716075E-4
716.88104	1460.9421	2694.0	-0.9047166	0.4086525	0.014300199999999999	9.144199999999991E-4	4.676458333333333E-4	6.241763194444443E-4
702.59924	1470.1255	2710.0	-0.7108411	0.4912326	0.012117218749999999	0.005161256250000003	-1.3643632812500002E-4	2.6542726562500023E-4
682.3335	1480.6666	2727.0	-0.81347775	0.57829136	-0.00603745	0.005121103529411765	-0.0010679216911764705	-2.361924740484554E-6
664.14325	1488.8252	2744.0	-1.0894722	0.5827732	-0.016234967647058816	2.636376470588211E-4	-5.998539792387539E-4	-2.85733287197232E-4
640.68744	1497.4375	2760.0	-1.3675265	0.53559196	-0.017378393750000012	-0.002948827500000001	-7.14641314338248E-5	-2.0077907169117638E-4
615.1197	1502.9631	2777.0	-1.5797426	0.40364584	-0.012483300000000001	-0.007761536470588235	2.879466911764713E-4	-2.8310052768166084E-4
596.29956	1507.6101	2793.0	-1.5326961	0.26491246	0.0029404062500000133	-0.008670836249999998	9.639816406250009E-4	-5.683123621323514E-5
578.5884	1511.4823	2811.0	-1.2734083	0.17467892	0.01440487777777777	-0.005012974444444446	6.36915084876542E-4	2.0321454475308618E-4
558.7769	1516.97	2826.0	-1.0837219	0.1809327	0.012645760000000002	4.169186666666676E-4	-1.1727451851851778E-4	3.619928740740743E-4
538.5	1522.5	2843.0	-1.0394014	0.26113194	0.0026070882352941167	0.004717602352941177	-5.905101038062286E-4	2.529813933102652E-4
515.32184	1528.0796	2860.0	-1.2415341	0.34065282	-0.01189015882352941	0.004677698823529412	-8.52779238754325E-4	-2.347266435986142E-6
483.17953	1536.1343	2876.0	-1.6639845	0.431602	-0.02640315	0.005684323749999998	-9.070619485294119E-4	6.291405790441159E-5
458.63947	1543.7869	2893.0	-1.836458	0.4949209	-0.010145499999999997	0.003724641176470589	9.563323529411768E-4	-1.1527544550172993E-4
435.92883	1551.0219	2910.0	-1.6926048	0.49890244	0.008461952941176465	2.3420823529411798E-4	0.0010945560553633211	-2.053195847750865E-4
411.30133	1558.9072	2926.0	-1.5248328	0.5111469	0.010485750000000002	7.652787499999973E-4	1.2648731617647107E-4	3.3191907169117455E-5
393.7539	1565.4154	2943.0	-1.1565907	0.4530153	0.0216613	-0.0034195058823529383	6.57385294117647E-4	-2.461638019031139E-4
375.85535	1571.429	2959.0	-0.9530463	0.3907481	0.012721524999999997	-0.0038917000000000014	-5.587359375000002E-4	-2.9512132352941444E-5
356.20187	1576.854	2976.0	-0.9748402	0.32022274	-0.0012819941176470608	-0.004148550588235293	-8.23736418685121E-4	-1.5108858131487735E-5
336.42264	1583.5258	2993.0	-1.0384669	0.31203374	-0.003742747058823525	-4.817058823529413E-4	-1.4475017301038024E-4	2.156967474048442E-4
320.80307	1590.5985	3009.0	-1.0315163	0.35262293	4.3441249999999487E-4	0.002536824375	2.6107247242647E-4	1.8865814108455883E-4
303.03333	1598.3185	3026.0	-1.053336	0.444426	-0.0012835117647058822	0.005400180588235293	-1.0105436851211042E-4	1.6843271842560548E-4
288.81332	1605.5934	3043.0	-0.9002605	0.4906463	0.00900444117647059	0.0027188411764705878	6.051737024221455E-4	-1.57725847750865E-4
274.75476	1613.1401	3059.0	-0.79337686	0.49055806	0.006680227500000004	-5.514999999997605E-6	-1.4526335477941165E-4	-1.7027226102941159E-4
264.42258	1619.7465	3075.0	-0.68846554	0.45698	0.006556957499999995	-0.0020986287500000013	-7.70437500000054E-6	-1.3081960937500023E-4
256.82062	1626.3845	3092.0	-0.49336874	0.40705618	0.01147628235294118	-0.0029366952941176474	2.893720501730109E-4	-4.9298032006920356E-5
249.92816	1633.0718	3109.0	-0.2941322	0.37902966	0.011719796470588233	-0.0016486188235294117	1.4324359861591298E-5	7.576920415224915E-5
242.18802	1638.6871	3125.0	-0.2470282	0.34830344	0.0029440000000000004	-0.0019203887499999982	-5.484872794117645E-4	-1.6985620404411656E-5
234.0	1646.0	3142.0	-0.3390948	0.36087298	-0.005415682352941174	7.393847058823524E-4	-4.917460207612455E-4	1.5645726211072653E-4
224.14215	1653.4863	3159.0	-0.4938596	0.41746256	-0.009103811764705885	0.00332879882352941	-2.1694878892733593E-4	1.5231847750865046E-4
218.35173	1664.2965	3175.0	-0.51260036	0.5471883	-0.001171297499999998	0.008107858749999999	4.95782141544118E-4	2.9869124540441176E-4
211.59615	1679.0769	3192.0	-0.43975666	0.78999394	0.004284923529411762	0.014282684705882356	3.2095417820069176E-4	3.6322505622837396E-4
208.97491	1693.2007	3208.0	-0.24581987	0.9737757	0.012121049375000002	0.011486360000000001	4.89757865349265E-4	-1.747702941176472E-4
208.8753	1709.0024	3225.0	-0.038973164	1.0891244	0.012167453294117647	0.006785217647058822	2.729642301037956E-6	-2.765377854671282E-4
210.78618	1725.8618	3241.0	0.17717886	1.1134366	0.0135095015	0.0015195125000000004	8.387801286764706E-5	-3.2910657169117635E-4
214.0	1746.0	3258.0	0.315944	1.2067434	0.008162655294117648	0.005488635294117642	-3.1452036505190303E-4	2.334778114186848E-4
218.60934	1771.9009	3274.0	0.40677425	1.4662434	0.005676890625	0.016218750000000004	-1.55360291819853E-4	6.706321691176476E-4
224.46605	1790.3982	3291.0	0.42642453	1.4886998	0.0011558988235294129	0.0013209647058823554	-2.6594069420415216E-4	-8.763403114186852E-4
232.31355	1811.9407	3308.0	0.49666083	1.3897144	0.004131547058823528	-0.005822670588235301	1.7503813148788913E-4	-4.2021384083045036E-4
244.21480000000003	1833.227	3325.0	0.66401976	1.2825114	0.009844642941176469	-0.006306058823529408	3.360644636678201E-4	-2.843460207612392E-5
255.37128	1847.4331	3341.0	0.7939167	1.0468915	0.008118558750000004	-0.014726243749999993	-1.0788026194852903E-4	-5.262615579044116E-4
267.861	1859.8809	3357.0	0.8672379	0.83964175	0.0045825749999999985	-0.012953109375000008	-2.2099898437500038E-4	1.1082089843749907E-4
283.34384	1873.5278	3374.0	0.9387141	0.6375737	0.004204482352941176	-0.011886355882352938	-2.2240743944636608E-5	6.27502054498276E-5
302.5908	1889.8584	3391.0	1.1015719	0.62694865	0.009579870588235291	-6.250029411764721E-4	3.161993079584774E-4	6.624325259515568E-4
320.76913	1903.8462	3407.0	1.2455477	0.81820244	0.0089984875	0.011953361874999999	-3.633644301470574E-5	7.861478010110294E-4
337.16336	1914.5818	3424.0	1.234802	0.841825	-6.320999999999982E-4	0.0013895623529411806	-5.665051470588234E-4	-6.213999718858128E-4
354.3851	1921.1284	3441.0	1.1144121	0.5666887	-0.007081758823529408	-0.016184488235294118	-3.7939169550173E-4	-0.0010337676816609
367.98785	1926.5679	3457.0	0.93159413	0.26987365	-0.011426123125	-0.018550940625	-2.7152276884191196E-4	-1.4790327435661773E-4
377.8883	1932.533	3474.0	0.6794413	0.11235939	-0.014832519411764706	-0.009265544705882353	-2.003762521626298E-4	5.46199759948097E-4
387.2405	1935.0962	3490.0	0.49379805	0.07217965	-0.011602703125000002	-0.0025112337500000003	2.01863517922794E-4	4.2214443474264705E-4
398.4954	1938.8557	3507.0	0.4136088	0.09098726	-0.004717014705882352	0.0011063300000000002	4.050404952422147E-4	2.1279786764705883E-4
416.06107	1944.4712	3524.0	0.63947195	0.18881513	0.013286067647058824	0.005754580588235294	0.0010590048442906575	2.734265051903114E-4
435.48657	1949.1621	3540.0	1.0976698	0.2658368	0.028637365625	0.004813854374999999	9.594561236213236E-4	-5.8795388327205944E-5
450.2537	1952.6077	3556.0	1.2803624	0.29442027	0.011418287499999999	0.001786466875	-0.0010761923828125001	-1.8921171874999995E-4
460.48474	1954.4968	3573.0	1.0267239	0.2093616	-0.014919911764705888	-0.005003451176470587	-0.0015493058391003465	-3.994069442041522E-4
469.92664	1955.0	3590.0	0.6408522	0.058161907	-0.022698335294117643	-0.008894099588235296	-4.57554325259515E-4	-2.2886167128027701E-4
476.85013	1956.0	3606.0	0.2847724	-0.037989303	-0.0222549875	-0.006009450625	2.770923713235271E-5	1.8029056020220602E-4
485.69275	1956.0	3623.0	0.25620553	-0.06336558	-0.001680404117647057	-0.0014927221764705883	0.0012102696107266437	2.656899087370242E-4
495.06219999999996	1958.0125	3640.0	0.41377303	0.00421757	0.009268676470588233	0.003975479411764706	6.440635640138406E-4	3.2165891695501734E-4
506.49339999999995	1960.831	3656.0	0.58351547	0.09378439	0.010608902500000003	0.0055979262499999995	8.376412683823561E-5	1.0140292738970583E-4
517.7247	1963.575	3672.0	0.71518874	0.18981157	0.008229579374999997	0.006001698750000001	-1.4870769531250038E-4	2.5235781250000102E-5
525.7544	1966.6887	3689.0	0.6965704	0.24803077	-0.0010951964705882328	0.003424658823529412	-5.485162262110723E-4	-1.5159058391003467E-4
531.1269	1967.5635	3706.0	0.48381114	0.1835808	-0.012515250588235298	-0.0037911747058823543	-6.717678892733568E-4	-4.244607958477509E-4
533.4639	1968.0	3723.0	0.18967514	0.062494762	-0.017302117647058822	-0.007122708117647057	-2.815804152249132E-4	-1.9597255363321782E-4
535.3119	1968.0	3739.0	-0.027104875	-0.028475577	-0.0135487509375	-0.0056856461875	2.345854193474264E-4	8.981637063419109E-5
536.5	1968.0	3756.0	-0.08283878	-0.066202305	-0.003278465	-0.002219219294117647	6.041344669117647E-4	2.0390746431660898E-4
537.0	1966.9275	3772.0	-0.07319279	-0.07894622	6.028743750000004E-4	-7.964946874999997E-4	2.4258371093750002E-4	8.892028791360296E-5
538.4526	1967.0	3805.0	6.4703915E-4	-0.044420138	0.00223757058030303	0.001046244909090909	4.953624864554635E-5	5.5840593836088146E-5
538.0	1968.0	3822.0	-0.01573519	0.012886111	-9.636605382352941E-4	0.0033709558235294115	-1.8830771285519552E-4	1.3674770084932367E-4
538.0	1968.0	3839.0	-0.01573519	0.012886111	0.0	0.0	5.668591401384083E-5	-1.9829151903114184E-4
