# Supplementary material for: Finger drawing on smartphone screens enables early Parkinson’s disease detection through hybrid 1D-CNN and BiGRU deep learning architecture
Source: PLoS One. 2025 Jul 14;20(7):e0327733. doi: 10.1371/journal.pone.0327733 (PMC12258557; doi:10.1371/journal.pone.0327733)
Supplement: S2 File — (ZIP) [file pone.0327733.s002.zip › Dataset/Wavy/patient/024_PD_WAVE_R.txt]

545.0	153.0	0.0	0.0	0.0	0.0	0.0	0.0	0.0
548.09937	151.45032	16.0	0.25050718	-0.12525797	0.01565669875	-0.007828623125	9.78543671875E-4	-4.892889453125E-4
555.0306	150.0	33.0	0.5322895	-0.11827075	0.016575430588235292	4.1101294117647073E-4	5.4043049307958396E-5	4.846844744809688E-4
562.9112	150.0	49.0	0.6263121	-0.031552114	0.005876412500000004	0.005419914749999999	-6.686886305147055E-4	3.1305636305147054E-4
574.63995	150.0	66.0	0.7762894	0.007241906	0.008822194117647057	0.0022820011764705882	1.7328127162629723E-4	-1.84583151384083E-4
587.69464	152.2421	83.0	0.9150187	0.087583415	0.008160547058823527	0.004725971117647059	-3.892041522491357E-5	1.4376293771626295E-4
600.4727	154.24545	99.0	0.9302802	0.17697097	9.538437500000024E-4	0.0055867221875000005	-4.5041895680147026E-4	5.379694186580887E-5
611.55786	156.09299	115.0	0.85990185	0.1828115	-0.004398646875000002	3.650331249999989E-4	-3.345306640625003E-4	-3.263555664062501E-4
625.2381	157.0	132.0	0.80918896	0.1380518	-0.0029831111764705887	-0.0026329235294117637	8.326680579584785E-5	-1.7635039143598603E-4
639.7516	157.96896	149.0	0.7971971	0.07251524	-7.054035294117626E-4	-0.003855091764705883	1.3398280276816625E-4	-7.18922491349482E-5
657.57684	159.94711	166.0	0.97105104	0.049418658	0.010226702352941175	-0.0013586224705882351	6.43065051903114E-4	1.4685113494809695E-4
670.1429	162.85715	182.0	1.0321565	0.117289916	0.0038190912499999966	0.004241953624999999	-4.0047569393382367E-4	3.5003600597426467E-4
686.16437	165.81644	199.0	0.9569901	0.19580823	-0.004421552941176469	0.0046187243529411766	-4.847437759515568E-4	2.2162983996539834E-5
706.8846	169.5769	215.0	1.0446384	0.24932882	0.005478018750000001	0.0033450368750000004	6.187232306985293E-4	-7.960546737132351E-5
722.85364	173.38675	232.0	1.12699	0.26550496	0.00484421176470588	9.515376470588239E-4	-3.728276384083061E-5	-1.4079407223183393E-4
733.6794	177.33969	248.0	0.9982075	0.26496193	-0.008048906249999994	-3.3939374999999994E-5	-8.058198759191171E-4	-6.159231387867648E-5
742.13446	182.88068	265.0	0.67491454	0.29755688	-0.019017232941176476	0.0019173500000000006	-6.451956877162636E-4	1.147817279411765E-4
751.5	190.0	282.0	0.33672073	0.38888183	-0.01989375352941176	0.005372055882352939	-5.156003460207562E-5	2.0321799307958458E-4
768.0	203.5	298.0	0.46193635	0.6256795	0.007825976249999998	0.014799854375000004	0.001732483111213235	5.892374057904417E-4
787.887	219.02325000000002	316.0	0.96163505	0.9524761	0.02776103888888889	0.018155366666666665	0.0011075034799382718	1.864173495370367E-4
804.0764	231.3073	332.0	1.2568742	1.0695986	0.018452446874999993	0.007320156249999994	-5.817870008680561E-4	-6.77200651041667E-4
818.504	238.252	348.0	1.1864154	0.8309734	-0.004403674999999996	-0.014914074999999999	-0.0014285076171874993	-0.0013896394531249996
836.16925	247.20513999999997	365.0	1.0485474	0.5270884	-0.008109882352941182	-0.017875588235294115	-2.1801219723183447E-4	-1.742066608996539E-4
850.2606	256.90045	381.0	0.88484836	0.37642777	-0.010231189999999994	-0.009416289375000001	-1.3258172794117576E-4	5.287061787683821E-4
860.3701	268.44415	398.0	0.7320062	0.51213735	-0.008990715294117643	0.007982916470588238	7.296910034602065E-5	0.0010234826967993082
869.0276	278.03455	415.0	0.54493576	0.64934075	-0.011004143529411769	0.008070788235294116	-1.184369550173015E-4	5.168927335639898E-6
876.11505	287.15344	431.0	0.32443103	0.6476137	-0.013781545624999999	-1.0794062500000395E-4	-1.7358763097426438E-4	-5.111705537683825E-4
881.964	293.97302	448.0	0.17606992	0.5056858	-0.00872712411764706	-0.0083487	2.9731891219723173E-4	-4.8475055147058805E-4
889.39417	299.54565	464.0	0.24421771	0.33480382	0.004259236875000001	-0.01068012375	8.116475620404413E-4	-1.4571398437499992E-4
900.1116	305.46692	481.0	0.43717292	0.24201037	0.011350306470588236	-0.005458438235294116	4.17121740916955E-4	3.0715797145328724E-4
909.1683	311.37622	497.0	0.60639083	0.2519993	0.010576119375000002	6.243081249999987E-4	-4.8386693474264646E-5	3.801716475183822E-4
915.2971	316.29712	514.0	0.5926685	0.26411566	-8.071958823529415E-4	7.12727058823529E-4	-6.696067798442907E-4	5.2011137543253095E-6
919.4148	322.1222	531.0	0.40212885	0.30676162	-0.011208214705882357	0.0025085858823529436	-6.11824636678201E-4	1.0563875432525968E-4
922.65607	328.96814	547.0	0.16509001	0.35857397	-0.014814927499999998	0.0032382718750000004	-2.2541954963235258E-4	4.5605374540441055E-5
925.58923	335.357	564.0	0.029091135	0.39005905	-0.007999933823529412	0.0018520635294117646	4.00881980968858E-4	-8.154166738754328E-5
927.5331	342.13226	580.0	0.028473642	0.42826486	-3.859331250000001E-5	0.0023878631250000004	4.975837819393383E-4	3.348747472426474E-5
929.45654	348.3697	597.0	0.052618034	0.4298719	0.0014202583529411765	9.453176470587933E-5	8.581480384948097E-5	-1.349018447231836E-4
932.7756	355.1634	614.0	0.10166163	0.4102832	0.002884917411764706	-0.001152276470588233	8.61564152249135E-5	-7.334166089965366E-5
932.0	357.0	624.0	0.102171734	0.39626223	5.101039999999973E-5	-0.001402097000000002	-2.8339070117647063E-4	-2.498205294117692E-5
933.3494	361.04822	631.0	0.09117187	0.37614527	-0.0015714091428571425	-0.002873851428571431	-2.3177422040816318E-4	-2.102506326530613E-4
935.2635	365.52692	647.0	0.09131552	0.316068	8.978124999999698E-6	-0.0037548293749999975	9.877420424107139E-5	-5.50611216517854E-5
936.2152	368.43042	664.0	0.06930293	0.20267887	-0.0012948582352941176	-0.006669948823529412	-7.669625648788925E-5	-1.7147761461937735E-4
936.0	371.13727	681.0	0.0129681025	0.121360816	-0.003313813382352941	-0.0047834149411764715	-1.1876206747404846E-4	1.1097258131487888E-4
937.0	374.21686	697.0	0.0054361965	0.08973477	-4.7074412500000003E-4	-0.0019766278749999994	1.7769182858455882E-4	1.754241916360295E-4
937.0	377.02704	713.0	-0.001170048	0.11345332	-4.1289028125E-4	0.0014824093749999994	3.6158652343750038E-6	2.1618982812499993E-4
937.0	379.9649	730.0	-0.016943766	0.15310787	-9.278657647058823E-4	0.0023326205882352948	-3.0292675497404842E-5	5.001242430795855E-5
937.0	382.8921	746.0	-0.014758641	0.1748102	1.3657031249999997E-4	0.0013563956249999995	6.652725482536764E-5	-6.1014060202205955E-5
937.0	385.93182	763.0	-0.014228049	0.19646077	3.121129411764705E-5	0.001273562941176471	-6.197589316608996E-6	-4.872510813148737E-6
937.0	389.67932	779.0	-0.010661742	0.20381571	2.2289418749999997E-4	4.5968375000000027E-4	1.1980180836397057E-5	-5.086744944852942E-5
936.0	395.3673	796.0	-0.027825007	0.27418888	-0.0010096038235294115	0.004139598235294119	-7.24998830017301E-5	2.1646555795847757E-4
933.54584	401.90833	813.0	-0.08482119	0.37144235	-0.003352716647058824	0.005720792352941173	-1.3783016608996546E-4	9.301141868512086E-5
928.90436	409.7942	829.0	-0.21290706	0.48990983	-0.008005366875	0.007404217500000001	-2.907906392463235E-4	1.0521407169117672E-4
923.08966	419.18384	846.0	-0.3675937	0.5963753	-0.00909921411764706	0.006262674705882356	-6.43439554498271E-5	-6.714957612456733E-5
918.0	425.0	859.0	-0.470408	0.6304957	-0.007908792307692305	0.0026246461538461494	9.157090845805807E-5	-2.798483501566313E-4
908.0	435.0	879.0	-0.57129836	0.57174295	-0.0050445180000000004	-0.002937637500000001	1.4321371538461523E-4	-2.781141826923075E-4
896.55145	440.46912	896.0	-0.6709185	0.43937436	-0.005860008235294116	-0.007786387647058821	-4.797001384083031E-5	-2.85220596885813E-4
884.5821	446.20898	913.0	-0.7662975	0.31205565	-0.005610529411764705	-0.007489335882352941	1.4675224913494734E-5	1.747363321799293E-5
873.8989	453.40070000000003	929.0	-0.78716135	0.29716626	-0.001303990625000001	-9.305868750000001E-4	2.69158674172794E-4	4.099218129595588E-4
859.54663	462.53340000000003	946.0	-0.8335038	0.42585596	-0.0027260264705882375	0.007569982352941174	-8.364916738754332E-5	5.000334839965397E-4
839.4629	474.83844	962.0	-1.0664185	0.6850201	-0.014557168749999995	0.016197758750000003	-7.394463924632348E-4	5.392360248161768E-4
818.5498	486.7251	979.0	-1.3242543	0.83455926	-0.015166811764705886	0.008796421176470589	-3.586135380622888E-5	-4.353727984429067E-4
804.37805	496.4442	995.0	-1.2972294	0.7940768	0.0016890562500000011	-0.00253015375	0.0010534917509191178	-7.079109329044118E-4
787.3356	504.2953	1012.0	-1.1227344	0.61031955	0.010264411764705886	-0.01080925	5.044326773356403E-4	-4.8700566176470585E-4
766.79	510.05724999999995	1028.0	-1.0410775	0.3740342	0.005103556249999988	-0.014767834375000004	-3.2255346966911865E-4	-2.474115234375003E-4
749.8921	513.777	1045.0	-1.0521276	0.18806817	-6.500058823529318E-4	-0.010939178235294117	-3.3844483131487764E-4	2.2521506704152277E-4
737.81885	518.72705	1061.0	-1.0003202	0.1336616	0.0032379624999999967	-0.003400410625000001	2.4299802389705802E-4	4.711729756433822E-4
721.8345	522.6331	1078.0	-0.85240525	0.13857055	0.008700879411764706	2.8876176470588207E-4	3.2134805363321815E-4	2.170101405709343E-4
701.4721	527.55054	1095.0	-0.8783751	0.20492181	-0.0015276382352941154	0.0039030152941176483	-6.016775086505188E-4	2.1260314878892742E-4
682.15356	531.4616	1111.0	-1.1295288	0.248104	-0.01569710625000001	0.002698886874999999	-8.855917509191184E-4	-7.52580261948531E-5
667.64526	537.00806	1128.0	-1.2022098	0.28271887	-0.004275352941176471	0.0020361688235294127	6.718678416955023E-4	-3.898341479238742E-5
645.6807	543.91986	1145.0	-1.1995616	0.35355628	1.557764705882412E-4	0.004166906470588235	2.6065467128027716E-4	1.2533750865051894E-4
620.8583	550.675	1161.0	-1.3099768	0.44039083	-0.006900950000000003	0.005427159375000001	-4.4104540441176524E-4	7.876580652573537E-5
600.2652	557.564	1178.0	-1.4196844	0.47676462	-0.006453388235294112	0.0021396347058823505	2.632716262975827E-5	-1.9338380406574412E-4
576.65826	564.6436	1195.0	-1.5265522	0.4747393	-0.0062863411764705925	-1.1913647058823512E-4	9.82629757785411E-6	-1.3286889273356387E-4
550.2248	572.777	1211.0	-1.5745575	0.4664056	-0.0030003312500000018	-5.2085625E-4	2.0537562040441192E-4	-2.5107486213235305E-5
537.81335	577.93713	1228.0	-1.216598	0.41690582	0.021056441176470587	-0.002911751764705882	0.0014151042603806228	-1.4064091262975777E-4
521.5154	582.8282	1244.0	-0.9447638	0.334535	0.0169896375	-0.005148176249999997	-2.541752297794116E-4	-1.397765303308822E-4
501.9304	587.3763	1261.0	-0.87039834	0.25739485	0.004374438823529412	-0.004537655882352942	-7.420705103806229E-4	3.5912962802767936E-5
482.59036	593.46985	1277.0	-0.9561678	0.2517535	-0.005360591249999998	-3.5258437499999934E-4	-6.084393795955882E-4	2.6156696920955893E-4
470.32086	599.33954	1294.0	-0.97966576	0.31030753	-0.0013822329411764729	0.003444354705882352	2.3402107698961914E-4	2.2334935769896183E-4
456.8598	608.07007	1311.0	-0.8790832	0.4530394	0.005916621176470594	0.008395992352941176	4.2934435986159215E-4	2.9127280276816615E-4
439.9843	620.01044	1327.0	-0.7668363	0.64084643	0.0070154312499999955	0.011737939374999999	6.867562959558761E-5	2.0887168887867645E-4
422.62103	631.586	1344.0	-0.8493335	0.7963915	-0.004852776470588231	0.009149710000000004	-6.981298659169545E-4	-1.5224878676470561E-4
408.75394	640.4974	1360.0	-1.0122492	0.795673	-0.010182231250000007	-4.4906250000004144E-5	-3.3309092371323597E-4	-5.746635156250005E-4
398.97232	647.4166	1377.0	-0.873173	0.61335963	0.008180952941176475	-0.010724315882352937	0.0010801873053633225	-6.28200566608996E-4
383.1543	655.80316	1393.0	-0.68270034	0.40895686	0.011904541249999998	-0.012775173125000004	2.3272426930147014E-4	-1.281785776654417E-4
363.8936	666.26385	1410.0	-0.8207157	0.4086194	-0.008118550588235296	-1.9850588235291536E-5	-0.0011778289316608996	7.503130903979242E-4
346.61035	678.71594	1427.0	-1.0866554	0.60047966	-0.015643511764705877	0.011285897647058821	-4.426447750865048E-4	6.650440138408302E-4
334.2881	691.7119	1444.0	-1.1331795	0.8322024	-0.0027367117647058865	0.013630749411764708	7.592235294117642E-4	1.3793245674740515E-4
320.63373	703.72894	1460.0	-0.9179098	0.905047	0.01345435625	0.004552787500000002	0.0010119417509191178	-5.673726194852941E-4
303.12674	712.94934	1477.0	-0.77146524	0.7597744	0.008614385882352938	-0.008545447058823534	-2.847041392733566E-4	-7.704843858131492E-4
285.526	720.54395	1493.0	-0.9213266	0.5340472	-0.009366334999999996	-0.014107949999999994	-0.0011237950551470583	-3.4765643382352876E-4
272.54324	725.05286	1510.0	-1.0059811	0.2784577	-0.00497967647058824	-0.01503467647058824	2.58038737024221E-4	-5.451332179930861E-5
263.51782	729.8893	1526.0	-0.810961	0.14483854	0.012188756250000002	-0.0083511975	0.0010730270450367652	4.177174356617651E-4
248.97243	735.7604	1543.0	-0.63218486	0.17190419	0.01051624352941177	0.001592097058823531	-9.838310121107249E-5	5.84899679930796E-4
231.93184	746.1489	1559.0	-0.73099625	0.3927799	-0.006175711875000003	0.013804731875	-0.0010432472127757358	7.632896760110294E-4
218.23393	755.54724	1576.0	-0.91906327	0.60168386	-0.01106276588235294	0.012288468235294114	-2.87473765138408E-4	-8.919197880622858E-5
207.56924	764.3446	1593.0	-0.9013375	0.6833714	0.001042692352941175	0.004805149411764706	7.120857785467126E-4	-4.4019522491349456E-4
201.849	771.151	1609.0	-0.5577313	0.5748543	0.0214753875	-0.006782318749999995	0.0012770434466911765	-7.242167601102939E-4
196.02788	775.98145	1626.0	-0.20869997	0.38817036	0.020531254705882355	-0.01098140823529412	-5.5537223183390795E-5	-2.470052638408309E-4
190.44084	779.70605	1642.0	-0.082428426	0.18082832	0.0078919715	-0.0129588775	-7.899552003676471E-4	-1.2359182904411747E-4
184.52773	783.6482	1659.0	-0.16674365	0.10799245	-0.004959719058823529	-0.004284462941176469	-7.559817975778546E-4	5.102596799307959E-4
175.85115	787.57446	1676.0	-0.35745105	0.12507415	-0.011218082352941177	0.0010048058823529406	-3.681390173010381E-4	3.1113346020761237E-4
167.05923	791.47034	1692.0	-0.5316162	0.18342145	-0.010885321875	0.003646706250000001	2.07975298713236E-5	1.6511877297794127E-4
160.59146	794.7042	1709.0	-0.554696	0.21235818	-0.001357635294117646	0.0017021605882352937	5.60452151816609E-4	-1.1438503892733573E-4
156.36351	798.27295	1726.0	-0.43240094	0.20282425	0.007193827058823527	-5.608194117647056E-4	5.030271972318337E-4	-1.3311647058823525E-4
154.39792	801.60205	1742.0	-0.18670346	0.19516243	0.015356092500000001	-4.7886375000000085E-4	5.101415900735297E-4	5.122228860294047E-6
153.0	805.06396	1758.0	0.016571326	0.18841948	0.012704674124999999	-4.2143437499999985E-4	-1.6571364843750015E-4	3.5893359375000627E-6
153.0	807.4807	1775.0	0.10831413	0.17826125	0.005396635529411765	-5.9754294117647E-4	-4.2988462326989615E-4	-1.0359327422145305E-5
153.0	811.38806	1792.0	0.11025668	0.19866486	1.142676470588236E-4	0.0012002123529411758	-3.1072752249134946E-4	1.0575031141868505E-4
155.35936	815.71875	1808.0	0.14492962	0.21662787	0.002167058750000001	0.001122688125	1.2829944393382358E-4	-4.845264246323484E-6
157.30055	820.6011	1825.0	0.1779944	0.27661362	0.0019449870588235287	0.003528573529411765	-1.3063040657439534E-5	1.4152267084775088E-4
161.61171	828.8157	1842.0	0.24236894	0.4005098	0.003786737647058824	0.007288010588235296	1.0833826989619385E-4	2.2114335640138416E-4
167.78423	837.98035	1858.0	0.35258344	0.550149	0.006888406250000001	0.009352449999999998	1.9385428768382357E-4	1.290274632352939E-4
175.39622	846.39624	1875.0	0.49225157	0.6310222	0.008215772352941176	0.0047572470588235286	7.808035899653969E-5	-2.703060553633217E-4
186.20337	855.1627	1891.0	0.6647182	0.6319248	0.010779164375	5.641249999999848E-5	1.6021200137867654E-4	-2.9380215992647063E-4
195.86914	864.843	1908.0	0.7587394	0.5996918	0.005530658823529407	-0.001896058823529409	-3.087356206747408E-4	-1.1485125432525927E-4
209.43112	880.36	1924.0	0.8066535	0.708005	0.0029946312500000044	0.006769575	-1.5850172334558766E-4	5.41602113970588E-4
225.9416	899.824	1941.0	0.9521715	1.0454352	0.008559882352941172	0.01984883529411765	3.2736771193771577E-4	7.693682525951558E-4
245.90683	916.32544	1958.0	1.1903288	1.295707	0.014009252941176479	0.01472187058823529	3.2055121107266507E-4	-3.0158615916955054E-4
261.2804	926.7717	1974.0	1.2852018	1.1439967	0.005929562499999999	-0.009481893749999998	-5.0498065257353E-4	-0.0015127352711397056
277.3614	939.15295	1991.0	1.1715221	0.81628615	-0.006687041176470591	-0.019277091176470584	-7.421531574394465E-4	-5.761880839100345E-4
299.1776	957.4961	2007.0	1.1224742	0.69000536	-0.003065493749999995	-0.007892549375000002	2.2634671415441225E-4	7.115338625919114E-4
322.54663	978.3562999999999	2024.0	1.2913446	0.9933466	0.009933552941176463	0.017843602352941173	7.646498053633211E-4	0.0015138912781141867
342.1595	991.3597	2041.0	1.4048315	1.1889486	0.006675700000000003	0.011506000000000002	-1.9163840830449766E-4	-3.7280013840830414E-4
370.63058	1000.5436	2057.0	1.6087315	0.9652597	0.012743749999999998	-0.013980556249999998	3.792531249999997E-4	-0.001592909765625
394.47043	1011.2352000000001	2074.0	1.6434175	0.55003816	0.00204035294117647	-0.024424796470588234	-6.296115916955016E-4	-6.14367071799308E-4
417.6088	1028.4565	2090.0	1.5496571	0.51539147	-0.005860025000000005	-0.0021654181250000057	-4.937736213235297E-4	0.0013912111465992642
451.4769	1047.2217	2107.0	1.7497735	0.8864952	0.011771552941176482	0.021829631176470594	0.001037151643598617	0.0014114734883218
474.61444	1059.3073	2124.0	1.7416564	1.1090039	-4.774764705882346E-4	0.013088747058823529	-7.205311418685127E-4	-5.141696539792391E-4
508.0179	1067.6707	2141.0	1.79715	0.8634296	0.003264329411764701	-0.01444554705882353	2.201062283737021E-4	-0.0016196643598615917
535.3261	1076.442	2158.0	1.9037585	0.49217546	0.006271088235294111	-0.021838478823529413	1.7686816608996527E-4	-4.34878339100346E-4
568.28827	1092.017	2173.0	1.871572	0.46354973	-0.0021457666666666597	-0.001908382000000001	-5.611236601307181E-4	0.0013286731215686276
597.55994	1107.3446	2190.0	1.8842528	0.7563494	7.459294117647087E-4	0.017223509999999997	1.7009976931949225E-4	0.0011254054117647058
625.24646	1118.6703	2207.0	1.8319061	0.9487092	-0.003079217647058822	0.011315282352941181	-2.250086505190312E-4	-3.475428027681657E-4
657.4713	1127.6178	2223.0	1.7531606	0.8336251	-0.004921593750000008	-0.007192756250000001	-1.1514850643382416E-4	-0.0011567524126838238
682.3803	1134.653	2240.0	1.7071134	0.50095654	-0.0027086588235294157	-0.019568738823529414	1.3017264273356427E-4	-7.279989749134949E-4
714.2488	1141.3121	2257.0	1.6661292	0.23343398	-0.0024108352941176357	-0.015736621176470587	1.7519031141869414E-5	2.2541868512110743E-4
737.4837	1150.4902	2273.0	1.6736225	0.27630267	4.683312499999953E-4	0.0026792931249999975	1.7994790900735194E-4	0.0011509946438419114
761.78156	1164.7285	2290.0	1.4624251	0.5558481	-0.01242337647058824	0.016443848823529412	-7.583357482698962E-4	8.096797469723185E-4
786.4086	1178.7146	2307.0	1.3533891	0.87118846	-0.006413882352941171	0.018549432941176475	3.5349965397923937E-4	1.2385788927335664E-4
803.93353	1188.4668	2323.0	1.20178	0.9485136	-0.009475568749999996	0.004832821249999994	-1.9135539981617657E-4	-8.5728823069853E-4
819.19226	1195.5577	2340.0	0.8892259	0.70907724	-0.018385535294117652	-0.014084491764705876	-5.241156790657444E-4	-0.00111278311851211
840.25195	1199.955	2356.0	0.91164637	0.32668108	0.0014012793750000016	-0.023899760000000003	0.0012366759168198533	-6.134542647058829E-4
860.0235	1204.8942	2373.0	0.9886876	0.090478495	0.004531837058823527	-0.013894269705882353	1.8415045198961916E-4	5.885582525951558E-4
873.63385	1208.7526	2389.0	1.0137951	0.061628878	0.0015692187500000038	-0.0018031010625000005	-1.851636443014702E-4	7.556980402113971E-4
886.2938	1213.983	2406.0	0.8873012	0.1606324	-0.007440817647058826	0.005823736588235295	-5.300021410034605E-4	4.486375088667821E-4
901.94037	1219.7277	2423.0	0.73808455	0.27589777	-0.008777450000000004	0.00678031588235294	-7.862543252595165E-5	5.6269370242214416E-5
913.3686	1225.6843	2439.0	0.6280721	0.36638078	-0.0068757781249999955	0.005655188125000002	1.1885449218750055E-4	-7.032048483455864E-5
922.75836	1230.3033	2456.0	0.60689116	0.36816224	-0.0012459376470588257	1.0479176470587982E-4	3.3116708693771587E-4	-3.2649390354671305E-4
927.18463	1235.1847	2473.0	0.4025069	0.32413635	-0.012022603529411764	-0.002589758235294115	-6.339215224913493E-4	-1.585029411764703E-4
932.077	1238.077	2489.0	0.15770398	0.21000537	-0.0153001825	-0.007133186250000001	-2.0484868566176477E-4	-2.839642509191179E-4
934.9212	1240.9606	2506.0	0.003735579	0.14536706	-0.009056964764705883	-0.003802253529411765	3.672481020761246E-4	1.9593721885813155E-4
937.7551	1243.7551	2522.0	0.0048623644	0.1046438	7.04240875E-5	-0.00254520375	5.704618032628677E-4	7.856561121323533E-5
939.8423	1245.8423	2539.0	0.0452884	0.10261826	0.002378002094117647	-1.1914941176470543E-4	1.357398827422145E-4	1.427090787197232E-4
941.78784	1248.7878	2555.0	0.07619057	0.12424514	0.001931385625	0.00135168	-2.7913529319852938E-5	9.19268382352941E-5
943.75604	1250.756	2572.0	0.07667356	0.13113408	2.8411176470588386E-5	4.0523176470588134E-4	-1.1193967344290656E-4	-5.5673425605536396E-5
945.7077	1252.7078	2589.0	0.09199769	0.11832917	9.014194117647053E-4	-7.532299999999994E-4	5.1353425605536295E-5	-6.814480968858121E-5
946.63885	1254.6388	2605.0	0.07381221	0.10307194	-0.0011365924999999994	-9.535768749999998E-4	-1.2737574448529404E-4	-1.2521679687500026E-5
947.596	1256.596	2622.0	0.05416159	0.10179003	-0.001155918823529412	-7.540647058823513E-5	-1.136842560553678E-6	5.165708261245674E-5
948.0	1260.0	2638.0	0.024023037	0.13529997	-0.0018836595625000001	0.0020943712499999993	-4.5483796185661764E-5	1.3561110753676465E-4
948.0	1261.4425	2655.0	-0.01202487	0.1530413	-0.002120465117647059	0.0010436076470588234	-1.3929738538062285E-5	-6.180962370242211E-5
948.0	1263.3934	2671.0	-0.027342169	0.1375184	-9.573311875E-4	-9.701812499999986E-4	7.269587063419119E-5	-1.2586180606617638E-4
947.0	1265.3733	2688.0	-0.05690703	0.11684718	-0.0017391094705882352	-0.0012159541176470598	-4.598695782871972E-5	-1.4457227508650659E-5
945.6826	1267.3174	2705.0	-0.0819227	0.101597935	-0.0014715100000000003	-8.970144117647056E-4	1.57411453287197E-5	1.876115916955025E-5
944.77277	1269.2273	2721.0	-0.08559826	0.10314722	-2.2972249999999965E-4	9.683031249999984E-5	7.761171875000004E-5	6.211529526654408E-5
943.9222	1270.0778	2738.0	-0.08470261	0.09204362	5.268529411764693E-5	-6.5315294117647E-4	1.6612223183390974E-5	-4.4116661980968816E-5
943.0	1272.0879	2754.0	-0.074714385	0.081036605	6.242640625000002E-4	-6.879384375000006E-4	3.572367302389708E-5	-2.1740935202206574E-6
940.9543	1273.0458	2771.0	-0.08976865	0.06454278	-8.855450000000006E-4	-9.702250000000002E-4	-8.88122977941177E-5	-1.6605091911764686E-5
939.0614	1274.9386	2787.0	-0.111501925	0.07901218	-0.0013583296874999998	9.043375000000005E-4	-2.9549042968749948E-5	1.1716015625000005E-4
935.1394	1276.9303	2804.0	-0.18282928	0.111739114	-0.004195726764705883	0.0019251137647058824	-1.669057104238755E-4	6.004566262975776E-5
928.3626	1281.728	2821.0	-0.3244455	0.19415773	-0.00833036588235294	0.004848153882352942	-2.4321406574394453E-4	1.7194353633217995E-4
918.1396	1287.2402	2837.0	-0.5470669	0.31204838	-0.013913837500000002	0.007368165625000001	-3.4896697610294135E-4	1.575007339154412E-4
904.71	1294.0228	2854.0	-0.82326204	0.44600335	-0.01624677294117647	0.00787970411764706	-1.3723149653979225E-4	3.009049956747407E-5
891.62006	1302.9199	2870.0	-1.0063974	0.5665508	-0.011445959999999998	0.007534215625	3.000508088235295E-4	-2.159303079044125E-5
880.6845	1312.3154	2887.0	-0.97271967	0.6486601	0.0019810429411764685	0.004829958823529408	7.898237024221451E-4	-1.590739294982701E-4
872.4708	1320.5292	2904.0	-0.73553675	0.6394337	0.01395193647058824	-5.42729411764704E-4	7.041702076124571E-4	-3.1604048442906545E-4
862.12006	1328.2172	2920.0	-0.5164763	0.57291865	0.013691278124999998	-0.004157190625000001	-1.6291146599265154E-5	-2.2590382582720608E-4
844.8822	1336.0471	2937.0	-0.63952786	0.48385417	-0.007238327058823526	-0.005239087058823529	-0.001231153246107266	-6.364096669550165E-5
825.52295	1342.3431	2954.0	-1.0341197	0.3976547	-0.023211284705882355	-0.005070557058823526	-9.395857439446371E-4	9.913529411764913E-6
811.11957	1347.2345	2970.0	-1.2417232	0.3062588	-0.012975218750000003	-0.005712243750000002	6.39754122242647E-4	-4.010541819852976E-5
797.99506	1351.5729	2987.0	-1.1128887	0.24479395	0.0075784999999999976	-0.003615579411764705	0.0012090422794117648	1.2333319636678218E-4
779.0336	1360.1865	3004.0	-0.97370267	0.30603126	0.008187413529411769	0.003602194705882354	3.581844290657479E-5	4.2457494809688577E-4
756.8094	1370.1948	3020.0	-1.0981542	0.47989607	-0.0077782206249999986	0.010866550624999999	-9.978521346507355E-4	4.540222449448528E-4
741.20087	1379.5708	3036.0	-1.2141216	0.65334934	-0.007247962499999996	0.010840829375	3.314113281250013E-5	-1.6075781249999532E-6
721.6674	1389.6057	3053.0	-1.2415028	0.71629024	-0.0016106588235294114	0.003702405882352939	3.316060986159168E-4	-4.1990726427335647E-4
695.23553	1398.9159	3070.0	-1.3334395	0.68230826	-0.0054080411764706	-0.001998939999999998	-2.2337543252595228E-4	-3.3537328719723163E-4
675.80804	1405.7306	3086.0	-1.3914399	0.53730494	-0.00362502499999999	-0.009062707500000003	1.1143851102941312E-4	-4.4148546875000033E-4
657.75476	1411.7736	3103.0	-1.3279588	0.3789118	0.003734182352941174	-0.00931724352941176	4.3289455017300965E-4	-1.4972707612456318E-5
635.52625	1415.7456	3120.0	-1.257568	0.2387673	0.004140635294117645	-0.008243794117647061	2.3908996539792427E-5	6.314408304498231E-5
615.18555	1421.2715	3136.0	-1.162711	0.17142454	0.005928562499999998	-0.0042089225	1.1174545036764705E-4	2.521794761029413E-4
601.813	1427.964	3153.0	-1.0324697	0.24558567	0.00766125294117647	0.004362419411764707	1.0192296712802779E-4	5.041965830449828E-4
585.57544	1436.5692	3169.0	-0.9312516	0.40448213	0.0063261312500000055	0.00993102875	-8.344510569852906E-5	3.480380836397058E-4
564.7097	1447.9766	3186.0	-0.9127934	0.6216224	0.001085776470588234	0.01277295705882353	-3.0825616349481005E-4	1.6717225346020773E-4
546.80237	1458.9983	3202.0	-1.0359653	0.7910656	-0.00769824375	0.010590200000000001	-5.490012637867646E-4	-1.3642231617647061E-4
535.0	1467.0	3219.0	-1.0454729	0.7460173	-5.592705882352977E-4	-0.0026499000000000023	4.1993959775086484E-4	-7.788294117647061E-4
519.03674	1475.9817	3236.0	-0.92116594	0.61345506	0.007312174117647063	-0.007797778823529409	4.6302615916955065E-4	-3.028164013840827E-4
496.44193	1481.2432	3252.0	-0.95617265	0.39347434	-0.0021879193749999998	-0.013748795000000005	-5.937558432904414E-4	-3.7193851102941224E-4
479.1218	1486.9594	3269.0	-1.0940433	0.25111657	-0.008110038235294123	-0.008373986470588235	-3.483599329584778E-4	3.1616520761245704E-4
465.82916	1494.2405	3286.0	-1.1099162	0.27265316	-9.336999999999981E-4	0.0012668582352941189	4.221375432525956E-4	5.671085121107266E-4
448.73465	1503.1327	3302.0	-0.9940255	0.4064925	0.007243168750000001	0.008364958749999998	5.110542968749999E-4	4.436312821691175E-4
424.53918	1517.5144	3319.0	-1.0782533	0.68468636	-0.00495457647058824	0.016364344705882355	-7.175144247404848E-4	4.7055211505190334E-4
407.17038	1530.726	3335.0	-1.2201973	0.92621106	-0.00887149999999999	0.015095293749999995	-2.448077205882344E-4	-7.931568474264751E-5
391.50528	1540.2748	3352.0	-1.2115757	0.89299357	5.071529411764644E-4	-0.0019539699999999976	5.516854671280268E-4	-0.0010028978676470586
370.88086	1549.0433	3368.0	-1.1443384	0.68875	0.0042023312499999965	-0.012765223125000003	2.3094864430147076E-4	-6.757033203125003E-4
350.36975	1554.889	3385.0	-1.0986642	0.41766036	0.00268671764705883	-0.015946449411764704	-8.915374134948039E-5	-1.871309580449824E-4
336.715	1561.6425	3401.0	-1.0686073	0.23360252	0.0018785562499999964	-0.011503615	-5.0510087316177105E-5	2.77677150735294E-4
322.37915	1571.1381	3418.0	-0.9615706	0.32128742	0.006296276470588234	0.005157935294117646	2.598658953287199E-4	9.800911937716261E-4
299.4488	1584.3674	3435.0	-0.9477138	0.57529026	8.151058823529414E-4	0.014941343529411769	-3.224217993079584E-4	5.754946020761249E-4
278.25854	1597.719	3451.0	-1.1724583	0.859997	-0.014046531249999994	0.017794171249999997	-9.288523207720584E-4	1.7830173253676428E-4
263.50497	1609.4344	3467.0	-1.243594	0.9605116	-0.004445981250000008	0.006282162500000001	6.000343749999991E-4	-7.195005468749998E-4
246.14967	1617.3401	3485.0	-1.1589285	0.7739047	0.004703638888888893	-0.010367050000000001	5.083122299382723E-4	-9.249562500000002E-4
224.82024	1626.2472	3502.0	-1.0588733	0.5255984	0.005885600000000007	-0.01460625294117647	6.952712418300675E-5	-2.493648788927335E-4
209.0003	1635.4998	3518.0	-1.0196363	0.39730212	0.002452312499999998	-0.008018517500000003	-2.145804687500006E-4	4.1173346507352923E-4
198.85439	1645.1456	3534.0	-0.9000144	0.45862344	0.007476368749999997	0.0038325825000000008	3.1400351562499993E-4	7.406937500000002E-4
187.54727	1655.044	3550.0	-0.65197	0.5728564	0.015502774999999996	0.007139560000000003	5.01650390625E-4	2.0668609375000015E-4
175.63412	1664.69	3568.0	-0.4424218	0.62574816	0.01164156666666667	0.0029384311111111086	-2.1451157407407367E-4	-2.333960493827164E-4
165.53629	1672.171	3584.0	-0.46531734	0.545503	-0.001430971250000003	-0.005015322500000002	-8.170336197916671E-4	-4.971096006944444E-4
157.28961	1677.5328	3601.0	-0.54890496	0.39711928	-0.004916918823529411	-0.008728454117647055	-2.0505573961937691E-4	-2.1841950692041488E-4
151.39995	1681.4	3617.0	-0.43056938	0.22855736	0.00739597375	-0.010535120000000002	7.695557858455881E-4	-1.1291661764705916E-4
147.79585	1683.102	3634.0	-0.2062332	0.06880332	0.013196245882352941	-0.009397296470588234	3.4119247837370245E-4	6.693079584775103E-5
145.98932	1685.0106	3651.0	-0.032841504	-0.00557481	0.010199511529411766	-0.004375184117647059	-1.762784913494809E-4	2.954183737024221E-4
144.5	1686.5	3667.0	0.021017406	-0.007821209	0.0033661818749999997	-1.4039993750000003E-4	-4.270831034007354E-4	2.646740112591912E-4
144.0	1686.9016	3684.0	0.06567648	-0.020625519	0.002627004352941176	-7.531947058823528E-4	-4.348103070934258E-5	-3.604675108131487E-5
144.0	1687.5	3700.0	0.06389815	-0.008311766	-1.1114562499999966E-4	7.696095624999999E-4	-1.7113437362132347E-4	9.517526677389705E-5
144.0	1688.0	3733.0	0.047007855	-0.010326696	-5.118271212121212E-4	-6.105848484848484E-5	-1.2141863521579442E-5	-2.5171759010560142E-5
145.36432	1688.0	3750.0	0.0754109	-0.011369619	0.0016707673529411766	-6.134841176470585E-5	1.2838791024431164E-4	-1.705452448358866E-8
146.32585	1689.3258	3767.0	0.07722757	0.030309051	1.0686294117647014E-4	0.0024516864705882353	-9.199437716262978E-5	1.4782558131487889E-4
147.58707	1689.587	3783.0	0.08813107	0.037305884	6.814687500000007E-4	4.3730206249999984E-4	3.5912863051470653E-5	-1.258990255055147E-4
151.0	1690.0	3800.0	0.16937727	0.042066276	0.004779188235294117	2.8002305882352956E-4	2.4104232266435976E-4	-9.251706098615899E-6
155.0	1695.0	3816.0	0.25540605	0.18112265	0.00537679875	0.008691023374999999	3.7350657169117694E-5	5.256875197610293E-4
164.00203	1704.0021	3833.0	0.46079135	0.43899885	0.012081488235294117	0.015169188235294118	3.9439349913494804E-4	3.810685211937717E-4
176.54868	1720.3982	3850.0	0.71639484	0.8304671	0.015035499411764705	0.02302754411764706	1.7376536332179928E-4	4.6225622837370246E-4
190.36969	1739.0466	3867.0	0.9556733	1.2695456	0.014075203529411762	0.025828147058823532	-5.6487993079584843E-5	1.64741349480969E-4
201.13608	1754.5149	3883.0	0.9729397	1.384003	0.001079150000000001	0.007153587500000003	-8.122533455882351E-4	-0.0011671599724264706
213.52277	1769.9578	3899.0	0.8388749	1.1824936	-0.008379049999999999	-0.01259433750000001	-5.911375E-4	-0.0012342453125000008
232.76445	1793.2937	3916.0	0.93462175	1.2025338	0.005632167647058826	0.0011788352941176574	8.241892733564016E-4	8.101866349480981E-4
250.85117	1815.0403	3933.0	1.1193806	1.3229903	0.01086816764705882	0.007085676470588233	3.079999999999996E-4	3.4746124567473975E-4
266.13748	1828.1179	3949.0	1.188036	1.2406191	0.004290962500000009	-0.0051482000000000055	-4.1107532169117565E-4	-7.64617279411765E-4
287.89124	1845.9094	3966.0	1.2574332	1.1019226	0.004082188235294108	-0.008158617647058823	-1.2280839100347142E-5	-1.7708339100345986E-4
315.58188	1867.8857	3982.0	1.4325238	1.0151178	0.010943162500000006	-0.005425299999999994	4.2881089154411865E-4	1.7083235294117682E-4
335.59598	1884.064	3999.0	1.5688375	1.0566704	0.008018452941176476	0.0024442705882352905	-1.720417387543253E-4	4.6291591695501674E-4
360.11166	1894.9685	4015.0	1.5928288	0.97538674	0.0014994562499999892	-0.005080228749999999	-4.074372931985304E-4	-4.702812086397056E-4
384.04184	1903.6553	4032.0	1.5409801	0.6291394	-0.0030499235294117566	-0.020367490588235296	-2.676105752595145E-4	-8.992506963667821E-4
400.6294	1911.8147	4048.0	1.255507	0.27122533	-0.01784206875000001	-0.022369629375000002	-9.245090762867658E-4	-1.2513367417279412E-4
420.75046	1921.2292	4065.0	1.0654813	0.20994875	-0.011177982352941167	-0.0036045047058823527	3.9200508217993187E-4	0.0011038308628892734
444.2779	1931.0325	4082.0	1.16688	0.42151016	0.005964629411764697	0.012444788823529413	0.001008388927335639	9.44076089965398E-4
463.8163	1938.6055	4098.0	1.185106	0.52640414	0.0011391250000000047	0.00655587375	-3.0159402573529326E-4	-3.6805719209558833E-4
482.84326	1944.4529	4115.0	1.2457523	0.4536258	0.0035674294117647018	-0.004281078823529412	1.4284143598615866E-4	-6.374677984429066E-4
509.78612999999996	1948.8267	4132.0	1.3965979	0.29396352	0.008873270588235296	-0.009391898823529414	3.1210830449827025E-4	-3.0063647058823544E-4
530.5247	1952.3525	4148.0	1.3884902	0.14960703	-5.067312500000032E-4	-0.009022280624999999	-5.862501148897062E-4	2.310113740808847E-5
546.8241	1955.3137	4165.0	1.2426062	0.08411636	-0.008581411764705877	-0.0038523923529411763	-4.749812067474044E-4	3.041110748269896E-4
570.0309	1957.2332	4182.0	1.2147425	0.059527066	-0.0016390411764705844	-0.0014464290588235298	4.0837474048442896E-4	1.415272525951557E-4
587.5799	1959.1755	4198.0	1.0960793	0.04581054	-0.007416450000000005	-8.57282875E-4	-3.610880514705888E-4	3.682163648897061E-5
599.49457	1961.0989	4215.0	0.8854598	0.05973619	-0.012389382352941174	8.191558823529415E-4	-2.925254325259511E-4	9.861404455017303E-5
611.42926	1964.1226	4231.0	0.71359307	0.11317352	-0.010741670624999998	0.003339833125	1.0298198299632348E-4	1.5754232766544116E-4
