# Supplementary material for: Finger drawing on smartphone screens enables early Parkinson’s disease detection through hybrid 1D-CNN and BiGRU deep learning architecture
Source: PLoS One. 2025 Jul 14;20(7):e0327733. doi: 10.1371/journal.pone.0327733 (PMC12258557; doi:10.1371/journal.pone.0327733)
Supplement: S2 File — (ZIP) [file pone.0327733.s002.zip › Dataset/Wavy/patient/025_PD_WAVE_R.txt]

549.21765	175.43527	0.0	0.0	0.0	0.0	0.0	0.0	0.0
549.0	171.4628	17.0	-0.04752166	-0.28045046	-0.0027953917647058823	-0.016497085882352942	-1.6443480968858132E-4	-9.704168166089966E-4
549.0	168.65302	33.0	-0.01991054	-0.261677	0.001725695	0.0011733412500000012	2.8256792279411766E-4	0.001104401695772059
549.0	165.8453	50.0	0.021702968	-0.16683815	0.002447853411764706	0.005578755882352941	4.247990657439447E-5	2.5914203719723175E-4
550.3737	163.62625	67.0	0.061555948	-0.14270629	0.0023442929411764705	0.0014195211764705868	-6.09179238754326E-6	-2.4466086505190316E-4
550.0	162.86426	83.0	0.050764434	-0.07986811	-6.744696250000001E-4	0.0039273862500000005	-1.8867266038602942E-4	1.5674156709558835E-4
551.23584	162.0	100.0	0.052361067	-0.023360563	9.391958823529413E-5	0.0033239733529411768	4.5199365484429077E-5	-3.5494876297577866E-5
552.12115	161.0	116.0	0.06390766	-0.009794784	7.216620625000005E-4	8.478611875E-4	3.9233904641544145E-5	-1.5475701034007355E-4
553.8947	161.0	149.0	0.07144557	0.019116335	2.28421515151515E-4	8.760945151515152E-4	-1.4946683252984408E-5	8.555553833792485E-7
555.5	161.0	166.0	0.09490127	0.025788004	0.0013797470588235291	3.924511176470587E-4	6.77250319807067E-5	-2.8449611617909206E-5
557.2797	161.0	182.0	0.08950351	0.02603783	-3.373600000000001E-4	1.56141250000001E-5	-1.0731919117647058E-4	-2.3552312040441162E-5
561.6122	161.0	199.0	0.1848657	0.010072516	0.005609540588235294	-9.391361176470589E-4	3.498176816608997E-4	-5.6161778979238766E-5
567.05273	161.0	216.0	0.31925806	7.226722E-6	0.007905432941176472	-5.92075839882353E-4	1.3505249134948105E-4	2.0415310456747407E-5
574.27423	162.31854	233.0	0.45581594	0.032514032	0.008032816470588233	0.001912165016352941	7.4931487889271155E-6	1.4730828566089966E-4
587.1211	165.28027	250.0	0.677681	0.12079881	0.01305088588235294	0.005193222235294118	2.951805536332181E-4	1.9300336582006925E-4
600.2327	168.0665	266.0	0.90586674	0.22203478	0.014261608750000002	0.006327248124999999	7.567017922794131E-5	7.087661810661753E-5
615.5292	170.89539	282.0	1.0452757	0.24949661	0.008713059999999995	0.0017163643750000013	-3.4678429687500043E-4	-2.8818023437499984E-4
634.8491	172.80447	299.0	1.2110399	0.22052567	0.009750835294117655	-0.0017041729411764706	6.104560553633296E-5	-2.0120807742214538E-4
655.972	175.39441	315.0	1.370649	0.15271197	0.009975568749999997	-0.00423835625	1.4045840992646364E-5	-1.5838645680147062E-4
669.56134	179.18713	332.0	1.2708267	0.165194	-0.005871900000000002	7.342370588235297E-4	-9.32204044117647E-4	2.925054887543253E-4
680.90326	181.96774	349.0	0.93866026	0.1949511	-0.019539202352941175	0.0017504176470588223	-8.03958961937716E-4	5.97753287197231E-5
690.81915	184.36383	365.0	0.58050203	0.1953883	-0.022384889375	2.732499999999992E-5	-1.7785543887867666E-4	-1.076932904411764E-4
703.44507	188.48169	382.0	0.42851043	0.21144314	-0.008940682352941176	9.444023529411774E-4	7.908357071799309E-4	5.394572664359867E-5
717.72565	194.2721	398.0	0.5971973	0.27096385	0.010542929375000003	0.0037200443750000003	0.0012177257329963236	1.7347762637867642E-4
728.9938	198.99689	415.0	0.7763777	0.3274788	0.01054002352941176	0.0033244088235294122	-1.7093209342604413E-7	-2.3272679498269883E-5
737.5244	204.64334	431.0	0.7134459	0.38800505	-0.003933237499999999	0.0037828906250000002	-9.045788143382349E-4	2.865511259191175E-5
743.2926	209.2926	448.0	0.46619216	0.36250174	-0.01454433764705882	-0.001500194705882353	-6.241823615916954E-4	-3.107697253460208E-4
748.98236	214.3216	465.0	0.2191192	0.31398046	-0.014533703529411766	-0.0028541929411764707	6.255363321796613E-7	-7.964695501730104E-5
753.0	218.0	481.0	0.11516467	0.26089162	-0.006497158124999999	-0.0033180525000000016	5.022840877757354E-4	-2.8991222426470682E-5
756.9488	220.4744	498.0	0.124170914	0.18553302	5.297790588235292E-4	-0.004432858823529412	4.1334924610726643E-4	-6.557684256055354E-5
758.3171	223.31708	515.0	0.085646704	0.12666284	-0.0022661299999999994	-0.003462951764705882	-1.644652387543252E-4	5.70533564013841E-5
761.2303	225.23029	531.0	0.079592995	0.08158504	-3.7835681250000027E-4	-0.0028173625	1.1798582421874995E-4	4.0349329044117626E-5
764.0833	227.0833	548.0	0.094445534	0.06377934	8.736787647058822E-4	-0.0010473941176470584	7.364915160034602E-5	1.0411578719723187E-4
766.9462	228.94626	564.0	0.14003925	0.07411611	0.0028496072500000004	6.460481249999997E-4	1.234955303308824E-4	1.0584014016544113E-4
770.6998	229.8499	581.0	0.18929937	0.063583866	0.0028976541176470583	-6.195437647058821E-4	2.826286332179875E-6	-7.444658174740482E-5
773.44867	230.72430000000003	597.0	0.20570107	0.039724693	0.0010251062500000012	-0.0014911983125000003	-1.1703424172794107E-4	-5.4478409237132384E-5
777.29254	232.64623999999998	614.0	0.21135034	0.05621725	3.323099999999991E-4	9.701504117647061E-4	-4.075272058823542E-5	1.4478521907439448E-4
782.5	234.5	631.0	0.26835635	0.09289442	0.0033532947058823545	0.002157480588235294	1.7770498269896207E-4	6.984295155709341E-5
787.2529	236.41766	647.0	0.31353995	0.12928666	0.0028239749999999994	0.0022745149999999995	-3.308248161764719E-5	7.314650735294092E-6
793.92554	239.61707	664.0	0.3889044	0.17028652	0.004433202941176469	0.002411756470588235	9.466046712802763E-5	8.07302768166092E-6
799.56323	242.3755	681.0	0.42086425	0.19022766	0.001879991176470589	0.0011730082352941174	-1.5018892733564E-4	-7.286754325259516E-5
805.1327	244.04424999999998	697.0	0.3898299	0.16975826	-0.0019396468749999993	-0.0012793375	-2.3872737821691178E-4	-1.5327160845588232E-4
811.71906	245.92975	714.0	0.37403637	0.14340794	-9.290311764705882E-4	-0.0015500188235294107	5.944798226643594E-5	-1.5922430795847692E-5
821.0652	248.81304999999998	730.0	0.45061982	0.12517647	0.004786465625	-0.001139466875	3.5721855009191177E-4	2.565949678308817E-5
829.9112	249.72778	747.0	0.5704637	0.09174826	0.007049640000000001	-0.001966365294117648	1.3312790441176477E-4	-4.864108347750871E-5
837.4148	250.6037	763.0	0.5964023	0.059991807	0.0016211625000000021	-0.0019847783125	-3.3927984374999994E-4	-1.1508136488969838E-6
848.0	252.5	780.0	0.60034543	0.05867082	2.3194882352940623E-4	-7.770511764705898E-5	-8.171845155709387E-5	1.1218077616782005E-4
861.59827	256.74237	797.0	0.7077294	0.13508052	0.006316704117647058	0.0044946882352941185	3.579267820069207E-4	2.6896431487889277E-4
871.28314	258.25665	813.0	0.74554265	0.17730927	0.0023633281250000013	0.002639296874999999	-2.4708599954044105E-4	-1.1596196001838248E-4
877.2998	260.0999	830.0	0.62072206	0.1776796	-0.007342387647058824	2.1784117647058945E-5	-5.709244571799308E-4	-1.5397133866781998E-4
882.9366	261.96826	847.0	0.41234848	0.12925275	-0.012257269411764703	-0.002848638235294117	-2.891106920415223E-4	-1.6884837370242215E-4
888.73663	263.91223	863.0	0.18110912	0.0810867	-0.01445246	-0.003010378125	-1.3719941176470606E-4	-1.0108743106617682E-5
894.34985	265.78326	880.0	0.17011762	0.08922253	-6.465588235294126E-4	4.785782352941174E-4	8.121118339100346E-4	2.0523272707612456E-4
899.087	267.69568	897.0	0.2467118	0.11889914	0.004505540000000001	0.0017456829411764709	3.0306463667820074E-4	7.453557093425608E-5
902.58014	269.58014	913.0	0.25343066	0.11477275	4.1992874999999784E-4	-2.578993749999996E-4	-2.5535070312500017E-4	-1.2522389476102942E-4
905.96466	271.48236	929.0	0.1856949	0.114027046	-0.004233484999999999	-4.660649999999999E-5	-2.908383593749998E-4	1.3205804687499976E-5
906.3414	272.0	946.0	0.062419727	0.08279994	-0.007251480764705881	-0.0018368885882352943	-1.775291626297578E-4	-1.0531071107266437E-4
908.2147	273.0	963.0	0.015184777	0.04920401	-0.002778526470588235	-0.0019762311764705883	2.631149584775086E-4	-8.196622837370235E-6
909.109	275.109	979.0	0.0028254788	0.05543245	-7.724561375E-4	3.892775000000001E-4	1.2537939581801468E-4	1.4784429227941178E-4
910.0	276.83417	1013.0	0.007361242	0.059885327	1.3340479999999997E-4	1.3096697058823532E-4	2.6642968750000002E-5	-7.597368512110729E-6
910.0	277.86774	1029.0	0.0012344242	0.06718275	-3.829261125E-4	4.5608893749999983E-4	-3.227068203125E-5	2.0320122931985282E-5
911.0	278.6521	1045.0	0.008825859	0.040958792	4.74464675E-4	-0.001638997375	5.358692421875E-5	-1.3094289453124998E-4
912.5	279.0	1062.0	0.055987045	0.03127871	0.002774187411764706	-5.694165882352941E-4	1.3527780804498273E-4	6.291651686851211E-5
913.0	281.28894	1095.0	0.04313037	0.04841603	-3.8959621212121206E-4	5.193127272727272E-4	-9.5872231026846E-5	3.299179743963701E-5
914.0839	282.08392	1112.0	0.043498646	0.060147297	2.16632941176471E-5	6.900745294117649E-4	2.4191735661109364E-5	1.0044811890531627E-5
915.0127	283.0127	1128.0	0.03884716	0.067268446	-2.907178750000002E-4	4.450718124999996E-4	-1.9523823069852958E-5	-1.5312669806985333E-5
915.9286	284.9286	1145.0	0.05088048	0.09160647	7.078423529411765E-4	0.0014316484705882353	5.8738836937716273E-5	5.803392106401386E-5
917.8167	286.8167	1162.0	0.102516554	0.12331357	0.0030374161176470586	0.0018651235294117649	1.3703375086505188E-4	2.549853287197233E-5
918.7055	288.7055	1178.0	0.095795356	0.13316442	-4.2007487499999985E-4	6.156781250000005E-4	-2.1609318704044115E-4	-7.809033777573527E-5
919.5818	291.5818	1195.0	0.07397949	0.1680646	-0.0012832862352941178	0.0020529517647058827	-5.0777138840830467E-5	8.454550821799308E-5
920.0	293.48785	1212.0	0.047607876	0.16169862	-0.0015512714117647056	-3.744694117647071E-4	-1.5763833910034577E-5	-1.427894809688582E-4
922.379	296.75806	1228.0	0.06521476	0.16816206	0.0011004302499999998	4.039650000000009E-4	1.6573135386029408E-4	4.865215073529425E-5
924.23254	299.23254	1245.0	0.10230919	0.18400401	0.002182025294117647	9.318794117647055E-4	6.362323788927337E-5	3.1053788927335565E-5
925.15564	302.15564	1261.0	0.11023666	0.18568355	4.954668750000004E-4	1.0497125000000045E-4	-1.0540990119485292E-4	-5.1681760110294065E-5
926.0	304.9583	1278.0	0.09361128	0.17339946	-9.779635294117645E-4	-7.225935294117645E-4	-8.667237673010382E-5	-4.868028114186853E-5
927.90485	307.90485	1294.0	0.07215289	0.18072991	-0.0013411493750000005	4.5815312499999927E-4	-2.2699115349264748E-5	7.379666590073524E-5
930.5696	312.56958	1311.0	0.09528344	0.21262868	0.0013606205882352941	0.0018763982352941171	1.589276448961938E-4	8.342618295847752E-5
933.4008	317.1012	1328.0	0.170791	0.27871794	0.004441621176470588	0.003887603529411765	1.8123532871972318E-4	1.1830619377162635E-4
935.58203	321.164	1344.0	0.20130414	0.30740047	0.0019070712499999996	0.001792658124999999	-1.5840937040441177E-4	-1.309340877757354E-4
938.45026	324.45026	1361.0	0.1948114	0.27033156	-3.81925882352941E-4	-0.0021805241176470563	-1.3464689013840828E-4	-2.3371660250865034E-4
940.32837	327.65668	1378.0	0.15148745	0.20744711	-0.0025484676470588236	-0.003699085294117649	-1.274436332179931E-4	-8.932712802768193E-5
941.0	330.43024	1395.0	0.085155636	0.14323649	-0.003901871411764705	-0.0037770952941176467	-7.96119861591695E-5	-4.58882352941163E-6
943.0703	332.0703	1411.0	0.06332795	0.106423914	-0.0013642303750000008	-0.002300786	1.5860256479779402E-4	9.226933088235292E-5
943.96265	334.96265	1427.0	0.041894257	0.11786744	-0.0013396058124999998	7.152203750000006E-4	1.5390351562500628E-6	1.8850039843750004E-4
944.86993	336.86993	1443.0	0.029735861	0.11862166	-7.598997499999999E-4	4.713874999999999E-5	3.6231628906249993E-5	-4.175510156250004E-5
946.0	338.75708	1460.0	0.05870254	0.10533111	0.001703922294117647	-7.817970588235293E-4	1.4493070847750866E-4	-4.876092993079584E-5
947.5	340.5	1477.0	0.072762676	0.10218687	8.270668235294118E-4	-1.8495529411764744E-4	-5.1579733564013836E-5	3.510833910034599E-5
948.0	342.0661	1494.0	0.059135053	0.0796424	-8.016248823529411E-4	-0.0013261452941176468	-9.58053944636678E-5	-6.712882352941172E-5
949.4037	343.0	1510.0	0.061557315	0.068288885	1.513913750000001E-4	-7.095946875000005E-4	5.956351608455882E-5	3.8534412913602894E-5
950.37213	345.37213	1527.0	0.055625785	0.08636326	-3.48913529411765E-4	0.0010631985294117649	-2.9429700259515595E-5	1.042819539359862E-4
951.1761	348.1761	1543.0	0.053977698	0.13620387	-1.0300543749999997E-4	0.0031150381250000005	1.5369255744485313E-5	1.2823997472426472E-4
953.0377	351.03772	1560.0	0.085750245	0.18377843	0.0018689733529411768	0.002798503529411764	1.1599875237889277E-4	-1.861968209342568E-5
953.9402	354.88037	1577.0	0.09172903	0.22918682	3.5169323529411767E-4	0.0026710817647058837	-8.92517716262976E-5	-7.495397923875304E-6
955.0	358.63403	1593.0	0.08538697	0.25856426	-3.963787499999998E-4	0.0018360899999999986	-4.675449908088234E-5	-5.2186985294117824E-5
956.0	362.4621	1610.0	0.0706443	0.25338253	-8.67215882352942E-4	-3.048076470588233E-4	-2.7696301903114247E-5	-1.2593515570934248E-4
956.0	364.6328	1626.0	0.02433009	0.21845436	-0.0028946381249999997	-0.0021830106250000005	-1.2671389016544112E-4	-1.1738768612132358E-4
956.0	366.49854	1643.0	-0.013550199	0.13742176	-0.002228252294117647	-0.004766623529411764	3.919916652249134E-5	-1.519772296712802E-4
957.33405	368.33405	1660.0	0.0025461114	0.07378302	9.468417882352942E-4	-0.003743455294117647	1.867702401384083E-4	6.018636678200687E-5
957.0	372.62366	1677.0	0.0074245124	0.12098596	2.869647647058823E-4	0.0027766435294117645	-3.8816295501730116E-5	3.835352249134948E-4
957.0	377.4862	1692.0	0.007866306	0.23481764	2.9452906666666694E-5	0.007588778666666666	-1.7167457202614374E-5	3.2080900915032684E-4
956.0	383.01575	1709.0	-0.029147785	0.36862493	-0.002177299470588235	0.00787101705882353	-1.2980896336793542E-4	1.6602258362168473E-5
956.0	386.91058	1726.0	-0.05182169	0.39128163	-0.0013337591176470587	0.0013327470588235279	4.962002076124568E-5	-3.8460411764705896E-4
955.0	389.8156	1742.0	-0.06551071	0.28104627	-8.555637500000002E-4	-0.00688971	2.9887210477941154E-5	-5.139035661764705E-4
954.0	392.7052	1759.0	-0.059596863	0.15394902	3.4787335294117646E-4	-0.007476308823529411	7.079041782006922E-5	-3.450581314878889E-5
952.4163	394.58368	1776.0	-0.07890092	0.07323401	-0.0011355327647058822	-0.004747941764705881	-8.725918339100346E-5	1.6049217993079588E-4
952.0	397.9566	1792.0	-0.08226706	0.09620761	-2.1038375000000022E-4	0.0014358499999999998	5.7821813419117626E-5	3.864869852941176E-4
948.6578	405.3689	1809.0	-0.1344212	0.26112714	-0.0030678905882352936	0.009701148823529411	-1.6808863754325256E-4	4.861940484429066E-4
944.34296	417.53314	1826.0	-0.20359996	0.56998694	-0.004069338823529412	0.01816822352941177	-5.890871972318343E-5	4.980632179930798E-4
940.75085	430.87195	1842.0	-0.27470586	0.8823706	-0.004444118750000002	0.019523978749999997	-2.342374540441187E-5	8.473470128676427E-5
936.03455	440.91364	1859.0	-0.33191958	0.99442226	-0.0033655129411764685	0.006591274117647059	6.344740051903136E-5	-7.607473313148786E-4
931.35016	448.29968	1875.0	-0.3487843	0.78011644	-0.001054045	-0.013394113749999999	1.4446674632352929E-4	-0.0012490867417279412
925.6376	455.36243	1892.0	-0.33421215	0.46505255	8.571852941176474E-4	-0.01853317	1.1242531141868515E-4	-3.022974264705884E-4
920.022	461.6374	1908.0	-0.35073814	0.25337863	-0.0010328743749999994	-0.013229620000000001	-1.1812872931985293E-4	3.3147187500000004E-4
914.35095	467.64905	1925.0	-0.37331387	0.24128097	-0.0013279841176470598	-7.116270588235283E-4	-1.735939662629767E-5	7.363525259515572E-4
907.1734	473.37	1941.0	-0.40276116	0.2910568	-0.001840455625000001	0.0031109893749999996	-3.202946920955882E-5	2.389135271139705E-4
901.0694	477.62042	1958.0	-0.42365655	0.27782685	-0.001229140588235295	-7.782323529411759E-4	3.5959708044982704E-5	-2.2877774870242208E-4
894.41406	483.58594000000005	1975.0	-0.42002493	0.27592734	2.1362470588235307E-4	-1.1173588235294078E-4	8.486854671280284E-5	3.9205674740484414E-5
885.7419	489.19359999999995	1991.0	-0.47510028	0.300767	-0.003442209374999998	0.001552478749999999	-2.2848963005514693E-4	1.0401341452205874E-4
879.14606	493.85393999999997	2008.0	-0.48030275	0.30661502	-3.060276470588244E-4	3.4400117647058877E-4	1.8448127811418667E-4	-7.108691608996531E-5
872.59424	497.6038	2025.0	-0.44059947	0.27882278	0.00233548705882353	-0.001634837647058825	1.5538321799307968E-4	-1.1640228373702433E-4
868.51294	499.74350000000004	2041.0	-0.34521797	0.18748337	0.0059613437500000005	-0.005708713124999999	2.266160431985294E-4	-2.5461721737132337E-4
863.539	502.61523	2058.0	-0.21719857	0.09794794	0.0075305529411764695	-0.00526679	9.230642301038053E-5	2.5995477941176383E-5
856.0	506.0	2074.0	-0.27290943	0.10704066	-0.00348192875	5.682949999999999E-4	-6.882801056985293E-4	3.646928125E-4
842.30383	509.7703	2091.0	-0.57896274	0.17346606	-0.018003135882352944	0.003907376470588236	-8.541886548442909E-4	1.9641655709342563E-4
825.97845	514.7581	2108.0	-0.9447115	0.26229724	-0.021514632941176472	0.005225363529411764	-2.0655865051903108E-4	7.752865051903106E-5
812.0294	517.1387	2125.0	-1.1432741	0.26986876	-0.011680152941176466	4.453835294117646E-4	5.784988235294122E-4	-2.8117529411764706E-4
799.83246	520.0239	2141.0	-1.0259153	0.2064737	0.007334924999999992	-0.0039621912499999985	0.0011884423713235286	-2.754734237132352E-4
784.7318	521.9085	2157.0	-0.90342206	0.12748101	0.007655827500000004	-0.004937043125	2.005640625000072E-5	-6.092824218750011E-5
770.5887	526.40424	2174.0	-0.8103656	0.1216544	0.005473909411764706	-3.4274176470588296E-4	-1.2834812283737043E-4	2.7025302119377165E-4
756.4912	532.0658	2190.0	-0.8452824	0.24377078	-0.002182299999999998	0.00763227375	-4.7851308823529403E-4	4.984384696691176E-4
746.7244	536.13776	2207.0	-0.7928452	0.35060114	0.003084541176470586	0.006284138823529411	3.098141868512108E-4	-7.930205449826992E-5
740.5299	538.49005	2223.0	-0.5057859	0.2949658	0.01794120625	-0.0034772087499999986	9.285415670955884E-4	-6.100842233455881E-4
737.6034	541.3966	2241.0	-0.18112175	0.19963373	0.018036897222222223	-0.005296226111111111	5.316165123456769E-6	-1.0105652006172847E-4
734.5253	542.2373	2257.0	0.031913664	0.04389304	0.013314713375	-0.009733793125000001	-2.951364904513889E-4	-2.773479383680556E-4
732.9005	543.04974	2274.0	0.09168598	-0.011532405	0.003516018588235294	-0.0032603202941176475	-5.763938109861591E-4	3.8079251946366785E-4
728.0355	543.99115	2290.0	-0.015061257	-0.0142024495	-0.0066717023125	-1.6687778124999998E-4	-6.367325562959558E-4	1.9334015705422798E-4
713.5185	548.54443	2307.0	-0.4167446	0.08930746	-0.023628431941176472	0.006088818205882354	-9.974546840397925E-4	3.6798211689013845E-4
696.6406	553.53125	2323.0	-1.0195885	0.27850834	-0.03767774375	0.011825055000000001	-8.780819880514705E-4	3.5851479963235294E-4
686.39954	556.0	2340.0	-1.2020307	0.3467278	-0.010731894117647052	0.004012909411764703	0.0015850499783737028	-4.595379757785469E-4
682.0	557.5	2356.0	-0.8333765	0.2294425	0.023040887499999996	-0.007330331249999999	0.0021107988511029404	-7.089525413602939E-4
679.58673	558.41327	2373.0	-0.22424378	0.05696995	0.03583133647058823	-0.010145444117647059	7.523793512110728E-4	-1.655948745674741E-4
677.7331	559.2669	2390.0	0.1690309	-0.04184293	0.023133804705882353	-0.005812522352941176	-7.469136332179929E-4	2.548777508650519E-4
670.1218	562.35126	2406.0	0.05453264	0.03663116	-0.007156141250000001	0.004904630625	-0.0018931216222426472	6.698220611213235E-4
652.39404	569.18176	2423.0	-0.581512	0.27665615	-0.0374143905882353	0.01411911705882353	-0.001779897019896194	5.420286137543253E-4
632.7828	575.76514	2439.0	-1.2107644	0.46099883	-0.039328274999999996	0.011521417500000002	-1.1961777573529352E-4	-1.6235622242647047E-4
620.2079	579.59735	2456.0	-1.4466227	0.48592013	-0.013874017647058827	0.0014659588235294105	0.001497309256055363	-5.914975692041524E-4
612.0365	582.7409	2472.0	-1.0744103	0.34008774	0.023263275	-0.009114524374999999	0.0023210807904411766	-6.612801999080881E-4
605.50555	584.6236	2489.0	-0.44683883	0.12396226	0.03691596882352941	-0.012713263529411767	8.030996366782007E-4	-2.116905384948099E-4
596.5	585.0	2506.0	-0.16428567	-0.019113297	0.01662077411764706	-0.008416209235294118	-0.0011938349826989619	2.5276789965397934E-4
581.9185	587.3852	2522.0	-0.437133	-0.009064181	-0.017052958125	6.280697500000001E-4	-0.0021046082651654413	5.652674365808824E-4
564.8278	590.24133	2539.0	-0.8921378	0.076296814	-0.026764988235294117	0.005021235000000001	-5.712958888408305E-4	2.584214852941177E-4
548.7273	595.3182	2556.0	-1.181306	0.21771984	-0.017009894117647056	0.008319001529411766	5.738290657439448E-4	1.9398626643598617E-4
537.6731	598.10895	2572.0	-1.0696689	0.27243182	0.006977318750000003	0.0034194987499999996	0.0014992008042279412	-3.062189237132354E-4
526.4071	599.9186	2589.0	-0.81752884	0.23642695	0.014831768235294111	-0.0021179335294117642	4.620264403114181E-4	-3.2573131055363316E-4
515.3702	601.0	2606.0	-0.55482054	0.10950808	0.015453429411764707	-0.007465815882352942	3.656830449827035E-5	-3.1458131487889285E-4
504.76117	602.7065	2622.0	-0.4988421	0.027818063	0.003498652500000001	-0.005105626062499999	-7.471735569852941E-4	1.4751186374080893E-4
491.43823	605.14044	2638.0	-0.626618	0.043882735	-0.00798599375	0.001004042	-7.177903906250001E-4	3.8185425390624997E-4
477.95114	607.43555	2655.0	-0.7947347	0.12468448	-0.009889217647058824	0.004753043823529412	-1.1195434688581317E-4	2.205295190311419E-4
465.6869	611.77106	2672.0	-0.84462786	0.21991456	-0.0029348917647058818	0.005601769411764706	4.090779930795848E-4	4.9925034602076095E-5
450.1668	616.68744	2688.0	-0.89919007	0.2984969	-0.0034101381249999965	0.00491139625	-2.9702897518382173E-5	-4.3148322610294125E-5
432.8816	621.2796	2705.0	-1.0010438	0.3399533	-0.00599139588235294	0.0024386117647058826	-1.5183869160899667E-4	-1.4545791089965398E-4
423.0295	622.9926	2721.0	-0.919368	0.2806565	0.005104737499999998	-0.0037060500000000024	6.935083363970587E-4	-3.840413602941178E-4
417.2624	625.86884	2738.0	-0.6259562	0.17972001	0.017259517647058825	-0.005937440588235292	7.149870674740486E-4	-1.3125826989619348E-4
412.44925	627.7754	2755.0	-0.23143595	0.08014936	0.023207073529411763	-0.00585709705882353	3.498562283737022E-4	4.726089965397759E-6
408.0032	629.6656	2771.0	0.023307348	0.051677026	0.015921456125	-0.0017795208750000001	-4.5535108777573514E-4	2.548485114889706E-4
401.87012	633.06494	2788.0	-0.06144851	0.11771787	-0.004985638705882352	0.0038847555294117646	-0.001229829107698962	3.3319272967128027E-4
394.1394	636.9303	2804.0	-0.32536906	0.20433593	-0.016495034375	0.00541362875	-7.193372293198528E-4	9.55545762867647E-5
384.4706	640.61176	2821.0	-0.53482056	0.24957941	-0.012320676470588236	0.0026613811764705886	2.455504649653978E-4	-1.6189691608996536E-4
376.2917	643.17706	2838.0	-0.6269735	0.24924406	-0.005420761176470586	-1.9726470588236002E-5	4.058773702422147E-4	-1.5771221453287205E-4
368.74673	646.0844	2854.0	-0.59003955	0.19738896	0.0023083718749999996	-0.003240943749999999	4.830708157169116E-4	-2.013260799632352E-4
362.32184	648.78546	2871.0	-0.47387102	0.13563377	0.00683344294117647	-0.0036326582352941184	2.661806509515571E-4	-2.3042028546712893E-5
355.70215	650.82446	2887.0	-0.34887984	0.11597657	0.007811948749999999	-0.0012285749999999991	6.115661305147052E-5	1.5025520220588245E-4
348.0783	653.7304	2904.0	-0.34723657	0.13285655	9.666294117646908E-5	9.929399999999994E-4	-4.5384034169550176E-4	1.306773529411764E-4
342.09573	656.63477	2920.0	-0.3840127	0.16371582	-0.0022985081249999977	0.0019287043750000014	-1.4969819163602918E-4	5.848527343750012E-5
336.5743	658.4752	2937.0	-0.36737162	0.1501365	9.78887058823528E-4	-7.98783529411765E-4	1.9278795198961914E-4	-1.6044046496539803E-4
332.26678	660.3666	2954.0	-0.2950797	0.120003134	0.004252465882352942	-0.001772550941176471	1.9256346020761258E-4	-5.7280435986159176E-5
329.4552	661.2724	2970.0	-0.17291625	0.0699303	0.007635215625	-0.003129552125	2.1142185891544115E-4	-8.481257398897054E-5
327.85324	662.1467	2987.0	-0.07081239	0.02221148	0.006006109411764706	-0.002806989411764706	-9.582977724913499E-5	1.8974277249134937E-5
324.97	663.02997	3003.0	-0.06742365	0.019656235	2.1179625000000007E-4	-1.5970281249999985E-4	-3.621445726102941E-4	1.6545541245404412E-4
319.33752	664.0	3020.0	-0.15120845	0.043125592	-0.0049285176470588235	0.0013805504117647056	-3.0237140570934254E-4	9.060313083910032E-5
311.95493	666.5225	3037.0	-0.35903004	0.086115055	-0.012224799411764705	0.0025287919411764704	-4.2919304498269896E-4	6.754361937716264E-5
303.38605	667.6535	3053.0	-0.55587494	0.119395554	-0.012302806250000003	0.0020800311875000003	-4.875427389706088E-6	-2.804754710477938E-5
294.6567	669.5858	3069.0	-0.6553887	0.12574016	-0.00621961	3.965378749999993E-4	3.8019976562500015E-4	-1.0521833203125006E-4
284.21082	671.46484	3086.0	-0.6775851	0.12397714	-0.0013056705882352943	-1.0370705882352883E-4	2.8905525951557096E-4	-2.9426172577854594E-5
275.35925	674.3281	3103.0	-0.64808047	0.15099625	0.0017355664705882372	0.001589359411764706	1.788962975778548E-4	9.95921453287197E-5
269.405	676.1983	3119.0	-0.52535474	0.14309147	0.007670358124999999	-4.9404875E-4	3.7092447840073506E-4	-1.3021301011029412E-4
264.80606	677.0	3136.0	-0.33519948	0.11497026	0.011185603529411767	-0.0016541888235294113	2.0677914143598636E-4	-6.82435337370242E-5
260.0672	679.9552	3153.0	-0.19194464	0.091113046	0.008426755294117646	-0.0014033655294117648	-1.6228519031141885E-4	1.475431141868509E-5
252.61075	682.7557	3169.0	-0.19841412	0.122549795	-4.043425E-4	0.0019647968125	-5.519436121323529E-4	2.105101463694853E-4
242.55229	687.2239	3186.0	-0.43397546	0.21583249	-0.013856549411764705	0.005487217352941175	-7.913062889273356E-4	2.072012082612456E-4
232.64572	691.34174	3202.0	-0.66867685	0.30828264	-0.014668836875	0.0057781343750000005	-5.076796645220598E-5	1.8182313878676573E-5
225.32936	695.1138	3219.0	-0.68627536	0.31355718	-0.001035206470588236	3.102670588235291E-4	8.01978259083045E-4	-3.2163925389273363E-4
221.21297	697.3935	3235.0	-0.4628821	0.226872	0.013962078749999999	-0.00541782375	9.373303262867646E-4	-3.5800567555147056E-4
217.38248	699.3088	3252.0	-0.2133155	0.13634646	0.01468038823529412	-0.005325031764705882	4.22534991349483E-5	5.458352076124591E-6
214.6597	701.17017	3269.0	-0.04403594	0.061781988	0.009957621176470588	-0.004386145411764706	-2.7780982698961953E-4	5.5228608996539775E-5
211.91754	703.08246	3285.0	-0.038701486	0.060240038	3.3340337500000015E-4	-9.637187500000002E-5	-6.015136125919118E-4	2.681108460477941E-4
210.0774	703.9226	3302.0	-0.06656908	0.049152732	-0.0016392702352941177	-6.521944705882356E-4	-1.160396241349481E-4	-3.269544679930798E-5
209.18202	705.0	3318.0	-0.05509041	0.0593174	7.174168750000002E-4	6.352917500000001E-4	1.4729294439338238E-4	8.046788878676473E-5
208.2601	706.0	3335.0	-0.012634546	0.044038277	0.002497403764705882	-8.987719411764706E-4	1.0470511115916951E-4	-9.023904065743945E-5
208.0	707.5	3352.0	0.007563464	0.04990925	0.0011881182352941177	3.4535135294117654E-4	-7.701679584775084E-5	7.3183723183391E-5
206.75438	707.0	3368.0	-0.012569299	0.023296895	-0.0012582976875	-0.0016632721875	-1.5290099517463235E-4	-1.2553897127757352E-4
207.0	708.1968	3385.0	-0.008778125	0.023645012	2.2301023529411773E-4	2.0477470588235206E-5	8.713576016435987E-5	9.904409753460207E-5
205.88669	708.0	3402.0	-0.024888039	0.0039779856	-9.476420000000002E-4	-0.001156883905882353	-6.886189619377164E-5	-6.925655155709342E-5
204.87537	709.0	3418.0	-0.041811354	0.01879162	-0.0010577071875	9.258521499999998E-4	-6.8790742187499945E-6	1.3017100349264703E-4
203.98763	711.0124	3434.0	-0.062315483	0.07453445	-0.0012815080624999997	0.0034839268750000004	-1.398755468749998E-5	1.5987967031250004E-4
203.12517	712.8748	3451.0	-0.07545499	0.12812991	-7.729121764705883E-4	0.0031526741176470595	2.9917405060553612E-5	-1.9485456314878882E-5
201.2196	716.5608	3468.0	-0.09721157	0.19045438	-0.0012797988235294117	0.0036661452941176465	-2.9816861591695495E-5	3.0204186851211E-5
198.30121	719.6988	3485.0	-0.14737047	0.25231278	-0.002950523529411765	0.0036387294117647064	-9.827792387543255E-5	-1.6126989619376527E-6
195.42816	723.1437	3501.0	-0.20312776	0.25151488	-0.003484830624999999	-4.986875000000113E-5	-3.3394193474264644E-5	-2.3053738511029422E-4
192.0264	728.4604	3518.0	-0.23341054	0.28430173	-0.0017813400000000006	0.0019286382352941163	1.0020533088235286E-4	1.1638276384083046E-4
186.15038	733.8496	3535.0	-0.3093968	0.3398085	-0.004469780000000001	0.003265104117647061	-1.5814352941176475E-4	7.861564013840851E-5
178.16426	739.62683	3551.0	-0.43456915	0.3798937	-0.007823271875	0.0025053249999999992	-2.0959324218749987E-4	-4.748619485294136E-5
172.75978	745.24023	3567.0	-0.47803292	0.40309277	-0.0027164856249999973	0.0014499418749999993	3.191741406250001E-4	-6.59614453125E-5
164.93375	749.0265	3584.0	-0.4981437	0.32346797	-0.0011829870588235323	-0.004683811764705882	9.020579801038029E-5	-3.6080903762975773E-4
156.58386	753.56213	3601.0	-0.5156668	0.24734545	-0.0010307705882352917	-0.004477795294117647	8.95391003460239E-6	1.2118615916955045E-5
149.71455	758.5237	3617.0	-0.49902746	0.24495995	0.0010399587500000002	-1.4909374999999905E-4	1.2942058363970573E-4	2.7054384650735297E-4
145.37291	762.6271	3634.0	-0.41548046	0.25572005	0.004914529411764705	6.329470588235275E-4	2.2791592128027673E-4	4.600240051903097E-5
144.0	765.5537	3651.0	-0.19835374	0.22632359	0.01277216	-0.001729203529411764	4.6221356401384084E-4	-1.3895003460207597E-4
142.56906	766.0	3667.0	0.030172044	0.11060759	0.0142828615	-0.007232249999999999	9.441884375000007E-5	-3.439404044117647E-4
143.0	768.29504	3684.0	0.13183585	0.025625125	0.005980223882352941	-0.004998968529411765	-4.883904480968859E-4	1.3136949826989615E-4
143.0	769.0	3767.0	0.0	0.0	-0.001588383734939759	-3.087364457831325E-4	-9.118804358183977E-5	5.650882028468232E-5
142.0	769.5995	3784.0	0.0065226997	0.13181631	3.836882176470588E-4	0.007753900588235294	1.1600423250510692E-4	4.7427276670696623E-4
142.0	770.5	3800.0	0.0121840965	0.14795373	3.538373E-4	0.0010085887500000008	-1.8656823529411757E-6	-4.215819898897058E-4
142.0	771.0	3817.0	0.015981229	0.0580593	2.2336073529411762E-4	-0.005287907647058824	-7.675092041522494E-6	-3.7038214100346026E-4
140.88402	771.0	3833.0	-0.02143082	0.022626104	-0.0023382530625	-0.00221457475	-1.6010086236213238E-4	1.9208330606617648E-4
141.0	772.0758	3850.0	-0.012289187	0.03706188	5.377431176470588E-4	8.491632941176469E-4	1.691762458910035E-4	1.802198849480969E-4
140.0	772.9066	3899.0	-0.007812098	0.018164499	9.136916326530613E-5	-3.856608367346938E-4	-9.109672538403115E-6	-2.52004924663743E-5
139.15382	773.0	3916.0	-0.040954787	0.0064833635	-0.0019495699411764707	-6.871256176470588E-4	-1.2005524143775157E-4	-1.7733222406609708E-5
139.0	774.5	3932.0	-0.03675119	0.047064565	2.627248124999998E-4	0.0025363250937500002	1.382684221047794E-4	2.0146566946231619E-4
139.0	775.2186	3949.0	-0.011508273	0.073986106	0.0014848774705882356	0.001583620058823529	7.189133282871975E-5	-5.604147264273361E-5
139.0	776.1753	3966.0	0.00905773	0.06912751	0.001209764882352941	-2.8579976470588194E-4	-1.6183093425605564E-5	-1.0996587197231829E-4
137.87671	777.1233	3983.0	-0.019934218	0.067426175	-0.0017054087058823528	-1.000785294117646E-4	-1.7148079930795848E-4	1.0924778546712783E-5
138.0	778.5	3999.0	-0.019996991	0.084309466	-3.923312499999913E-6	0.0010552056874999997	1.0634283708639706E-4	7.220526355698527E-5
137.0496	780.90076	4015.0	-0.040068492	0.095932595	-0.0012544688125	7.264455624999997E-4	-7.815909375E-5	-2.0547507812499995E-5
135.1194	786.52234	4032.0	-0.08292412	0.2408409	-0.0025209192941176473	0.008524017941176472	-7.449708715397925E-5	4.5868072815743956E-4
133.24515	793.2645	4048.0	-0.12389044	0.4099225	-0.002560395	0.010567600000000002	-2.4672316176470473E-6	1.277238786764706E-4
132.34996	797.30005	4065.0	-0.122097746	0.45970112	1.0545258823529479E-4	0.0029281541176470584	1.568145640138409E-4	-4.4937916955017313E-4
132.0	799.5	4081.0	-0.084322765	0.3412278	0.0023609363125	-0.0074045825	1.4096773276654406E-4	-6.457960386029411E-4
131.0	802.44727	4098.0	-0.01739791	0.11054853	0.003936756176470588	-0.013569368823529413	9.269528611591693E-5	-3.626344896193773E-4
128.71353	806.5729	4115.0	-0.05218842	0.09962246	-0.002046500588235294	-6.427100000000005E-4	-3.5195628027681657E-4	7.603916955017301E-4
124.61063	812.5841	4132.0	-0.16323441	0.21664816	-0.006532117058823529	0.006883864705882353	-2.638597923875432E-4	4.4273968858131495E-4
119.945885	819.0812	4148.0	-0.2944447	0.39024106	-0.008200643125	0.010849556249999998	-1.0428287913602947E-4	2.478557215073528E-4
118.072464	822.8551	4165.0	-0.3027226	0.41542503	-4.869352941176473E-4	0.00148141	4.5374751946366783E-4	-5.51067426470588E-4
116.5	826.0	4181.0	-0.20732032	0.32181597	0.0059626425	-0.005850566249999998	4.03098612132353E-4	-4.5824851562499986E-4
116.273254	826.0	4197.0	-0.024827756	0.082382634	0.01140578525	-0.0149645835	3.4019642187499996E-4	-5.696260781250001E-4
115.5	826.0	4215.0	0.030419502	-0.032181017	0.003069292111111111	-0.0063646472777777775	-4.6313850771604936E-4	4.777742345679012E-4
116.0	827.0	4281.0	0.0	0.0	-4.6090154545454546E-4	4.8759116666666663E-4	-5.348778267523722E-5	1.0382179461279461E-4
115.0	827.0	4331.0	-0.0287002	0.0	-5.740039999999999E-4	0.0	-2.2620490909090892E-6	-9.751823333333333E-6
114.0	827.0	4364.0	0.0	0.0	8.697030303030303E-4	0.0	4.3748697887970614E-5	0.0
115.0	828.0	4431.0	0.0	0.0	0.0	0.0	-1.298064224332881E-5	0.0
115.0	830.5	4463.0	0.0	0.14156021	0.0	0.0044237565625	0.0	1.38242392578125E-4
115.0	831.4048	4480.0	0.0	0.054024704	0.0	-0.005149147411764705	0.0	-5.63111998486159E-4
115.0	832.6161	4497.0	6.800796E-7	0.055520304	4.000468235294118E-8	8.797647058823528E-5	2.3532166089965396E-9	3.080661107266436E-4
115.50551	834.5055	4513.0	0.011137786	0.090066336	6.96069120025E-4	0.002159127	4.3501819708915446E-5	1.294469080882353E-4
116.5	835.5	4530.0	0.04184366	0.105353355	0.001806227882352941	8.992364117647059E-4	6.530345660752594E-5	-7.411121107266435E-5
117.0	837.3533	4546.0	0.064125046	0.0989795	0.0013925866250000004	-3.9836593749999986E-4	-2.5852578584558786E-5	-8.110014682904411E-5
118.0	838.1813	4563.0	0.06863747	0.06583736	2.65436705882353E-4	-0.0019495376470588235	-6.630293641868515E-5	-9.12453946799308E-5
119.0	839.0631	4579.0	0.06557317	0.045511555	-1.9151875000000037E-4	-0.0012703628124999997	-2.8559715992647084E-5	4.244842715992649E-5
119.0	840.5	4597.0	0.035213597	0.05980001	-0.0016866429444444444	7.938030555555554E-4	-8.306245524691356E-5	1.1467588155864196E-4
119.0	841.42346	4613.0	3.3229796E-4	0.0711158	-0.00218008119	7.072368750000004E-4	-3.0839890347222226E-5	-5.41038628472219E-6
119.726105	842.7261	4629.0	-0.010754986	0.0704647	-6.929552475E-4	-4.0693750000000105E-5	9.294537140625E-5	-4.674566406250003E-5
120.63173	844.0	4646.0	0.015544065	0.081957154	0.001547003	6.760267058823529E-4	1.3176224985294118E-4	4.2160026816609E-5
121.0	845.5	4662.0	0.051638573	0.07884435	0.00225590675	-1.9455025000000067E-4	4.4306484374999995E-5	-5.44110597426471E-5
121.0	846.18884	4679.0	0.036646564	0.07086781	-8.818828823529412E-4	-4.692082352941171E-4	-1.8457586072664358E-4	-1.6156352076124493E-5
121.0	847.5	4696.0	0.012448524	0.08253291	-0.0014234141176470586	6.861823529411763E-4	-3.1854778546712786E-5	6.79641522491349E-5
122.157166	851.47144	4712.0	0.0071610757	0.13362831	-3.3046551875000004E-4	0.0031934625	6.830928743106616E-5	1.5670500919117648E-4
125.04926	863.1725	4729.0	0.09697391	0.44060376	0.005283107899999999	0.018057379411764708	3.3021020110294116E-4	8.74348053633218E-4
129.78444	875.3533	4746.0	0.24742179	0.7791554	0.008849875294117647	0.01991480235294118	2.098098467128028E-4	1.0926017301038065E-4
134.62946	885.0736	4762.0	0.3748627	0.9530022	0.007965056875	0.010865424999999998	-5.5301151194852975E-5	-5.655860845588238E-4
138.42642	891.8529	4778.0	0.37913346	0.7896735	2.6692249999999904E-4	-0.01020804375	-4.811333984375E-4	-0.0013170917968749998
141.59636	897.19275	4796.0	0.26052243	0.34139627	-0.006589501666666664	-0.024904290555555555	-3.809124537037035E-4	-8.164581558641976E-4
145.0	901.0	4812.0	0.1886847	0.14403006	-0.004489858125000001	-0.012335388125000001	1.3122772135416643E-4	7.855564019097222E-4
146.35619	903.3562	4828.0	0.106919356	0.042591423	-0.005110334000000001	-0.006339914812499999	-3.8779742187500005E-5	3.747170820312501E-4
149.2275	905.22754	4845.0	0.10103022	0.009489847	-3.464197647058817E-4	-0.0019471515294117651	2.802302491349482E-4	2.5839784018166084E-4
154.38998	909.26	4861.0	0.18364948	0.07282188	0.00516370375	0.003958252062500001	3.443827196691176E-4	3.690877244944854E-4
164.72986	915.8456	4878.0	0.39355683	0.21573849	0.01234749117647059	0.008406859411764707	4.2257573096885826E-4	2.6168278525086504E-4
178.05997	922.53	4895.0	0.7651519	0.41839463	0.021858533529411764	0.011920949411764706	5.59473079584775E-4	2.067111764705882E-4
187.11227	928.55615	4911.0	0.9280971	0.5173238	0.010184075	0.006183073125000001	-7.296536580882352E-4	-3.5861726792279407E-4
193.8878	932.25854	4928.0	0.75023085	0.40805644	-0.010462720588235294	-0.0064274917647058815	-0.0012145173875432527	-7.417979346885814E-4
201.0	936.0	4944.0	0.4559105	0.23996781	-0.018395021875	-0.010505539375000001	-4.957688304227942E-4	-2.5487797564338247E-4
211.66397	941.33203	4961.0	0.3646692	0.18028384	-0.0053671352941176455	-0.0035108217647058827	7.66346269463668E-4	4.114539770761246E-4
221.54282	943.3086	4978.0	0.4997521	0.16062777	0.007946052941176467	-0.0011562394117647058	7.831287197231831E-4	1.3850484429065747E-4
230.83383	946.16675	4994.0	0.6407154	0.1544249	0.008810206250000004	-3.8767937499999995E-4	5.4009581801471086E-5	4.803500229779411E-5
238.34354	948.08594	5011.0	0.5958843	0.11469403	-0.0026371235294117656	-0.00233711	-6.733723399653983E-4	-1.1467238970588235E-4
250.59921	952.84973	5027.0	0.5684735	0.12397701	-0.0017131750000000043	5.801862499999998E-4	5.7746783088235084E-5	1.8233101562499998E-4
261.03644	957.6146	5044.0	0.63684154	0.25743237	0.00402164941176471	0.007850315294117649	3.3734261245674794E-4	4.2765464965397934E-4
268.18805	961.45874	5061.0	0.62845474	0.321994	-4.933411764705899E-4	0.0037977429411764694	-2.6558768166090005E-4	-2.3838660899653993E-4
273.24768	963.6239	5077.0	0.45131385	0.26171896	-0.011071305625	-0.00376719	-6.611227780330881E-4	-4.728083088235294E-4
275.5082	965.0	5096.0	0.16349353	0.12665522	-0.015148437894736843	-0.007108617894736841	-2.1458590893351804E-4	-1.758646260387811E-4
277.36414	965.0	5110.0	-0.054225158	-0.023539806	-0.015551334857142857	-0.010728216142857143	-2.8778354457572432E-5	-2.58542732008593E-4
280.3094	966.0	5127.0	-0.031782877	-0.04866484	0.0013201341764705883	-0.0014779431764705884	9.924393549184379E-4	5.441337039050915E-4
295.15277	971.31445	5145.0	0.3535945	0.092651576	0.021409854277777775	0.007850912	0.0011160955611837326	5.182697320261438E-4
321.1463	978.0338	5160.0	1.1802504	0.33388245	0.055110393333333334	0.016082058266666664	0.002246702603703704	5.487430844444442E-4
337.3198	981.80566	5177.0	1.6747528	0.44355756	0.029088376470588234	0.006451477058823531	-0.0015307068742791234	-5.665047769319491E-4
349.73132	986.57715	5193.0	1.5352167	0.42078358	-0.008721006249999996	-0.0014233737500000017	-0.0023630864200367644	-4.921781755514707E-4
359.47314	988.6946	5210.0	0.92810297	0.25389194	-0.03571257235294118	-0.009817155294117648	-0.0015877391825259522	-4.937518555363322E-4
371.8833	992.1095	5227.0	0.40368778	0.1139618	-0.030847952352941178	-0.008231184705882352	2.8615411764705903E-4	9.329238754325272E-5
387.81543	996.4308000000001	5243.0	0.5360011	0.14780323	0.0082695825	0.0021150893750000004	0.0024448459283088237	6.46642130055147E-4
401.03967	1001.8741	5260.0	0.82553756	0.25808188	0.017031556470588235	0.006486979411764704	5.154102335640137E-4	2.5717000216262965E-4
414.68573	1005.4817	5276.0	0.9280533	0.29924488	0.006407233749999998	0.0025726875000000003	-6.640201700367648E-4	-2.44643244485294E-4
425.77988	1006.1300000000001	5293.0	0.82594997	0.20724753	-0.006006078235294114	-0.0054116088235294105	-7.301948226643595E-4	-4.6966448961937706E-4
435.1017	1007.0	5310.0	0.60597366	0.049141508	-0.012939782941176474	-0.009300354235294118	-4.078649826989624E-4	-2.287497301038063E-4
446.85086	1007.8562999999999	5326.0	0.51117074	-0.055187978	-0.005925182500000001	-0.006520592875	4.3841252757352957E-4	1.7373508501838237E-4
461.27844	1012.5082	5343.0	0.6666604	0.043584853	0.0091464505882353	0.005810166529411765	8.865666522491353E-4	7.253387884948097E-4
475.29373	1017.3235	5359.0	0.83025056	0.25324014	0.010224384999999996	0.0131034554375	6.737090073529351E-5	4.558305567555147E-4
494.49146	1022.6229000000001	5376.0	1.0690502	0.39205492	0.014047037647058822	0.008165575294117645	2.2486192041522505E-4	-2.904635378460209E-4
516.7383	1028.1846	5393.0	1.342417	0.43393174	0.0160804	0.0024633423529411788	1.196095501730106E-4	-3.3542546712802743E-4
531.0128	1031.5751	5409.0	1.3019146	0.35199082	-0.002531400000000003	-0.005121307500000002	-0.0011632375000000003	-4.7404061580882376E-4
541.39777	1035.466	5426.0	0.9668469	0.23901285	-0.01970986470588235	-0.00664576294117647	-0.001010497923875432	-8.96738494809687E-5
553.25836	1040.1107	5442.0	0.6315188	0.21871004	-0.020958006249999994	-0.0012689256250000003	-7.800884650735278E-5	3.3605233226102933E-4
569.57996	1045.8425	5459.0	0.53816754	0.25887486	-0.005491250588235297	0.0023626364705882346	9.09809156574394E-4	2.136212997404844E-4
584.8217	1050.495	5476.0	0.7822777	0.32082582	0.014359421176470585	0.003644174117647059	0.0011676865743944637	7.538456747404849E-5
596.68085	1055.4723	5492.0	0.95470154	0.35117877	0.01077649	0.0018970593749999994	-2.239331985294116E-4	-1.0919467141544121E-4
605.06256	1059.8375	5509.0	0.7277012	0.29654866	-0.013352961176470583	-0.0032135358823529385	-0.001419379480968858	-3.0062325043252576E-4
617.533	1064.0094	5525.0	0.52866817	0.25073013	-0.012439564375000003	-0.0028636581250000015	5.708730009191122E-5	2.1867359834558566E-5
629.34814	1066.3914	5541.0	0.53427577	0.18906762	3.5047500000000287E-4	-0.0038539068750000002	7.993774609375004E-4	-6.189054687499992E-5
642.57404	1068.2623	5559.0	0.70631945	0.11244508	0.009557982222222218	-0.0042568077777777776	5.115281790123452E-4	-2.2383383487654296E-5
655.11487	1070.1593	5576.0	0.82108635	0.05702322	0.006750994117647059	-0.0032601094117647063	-1.651169473279505E-4	5.8629315647827724E-5
665.1832	1073.0732	5591.0	0.7559089	0.073575094	-0.004345163333333331	0.0011034582666666663	-7.397438300653594E-4	2.9090451189542484E-4
675.3588	1076.7863	5608.0	0.6129428	0.15352674	-0.008409770588235293	0.004703038	-2.390945444059977E-4	2.117399843137255E-4
691.9463	1082.3839	5625.0	0.6961583	0.29134327	0.004895029411764706	0.008106854705882353	7.82635294117647E-4	2.0022451211072664E-4
715.52673	1088.1317	5641.0	1.0998526	0.39261678	0.025230893749999997	0.006329594375000001	0.0012709915211397056	-1.11078770680147E-4
732.0459	1093.156	5658.0	1.3966668	0.41723967	0.017459658823529414	0.0014484052941176476	-4.5713146626297544E-4	-2.8712876946366785E-4
742.24634	1095.4492	5675.0	1.1877204	0.29803634	-0.012290964705882357	-0.007011960588235294	-0.0017500366782006924	-4.976685813148789E-4
750.4839	1098.371	5691.0	0.70268077	0.17748408	-0.030314976874999996	-0.007534516250000001	-0.0011265007605698524	-3.265972886029421E-5
765.01245	1103.6708	5708.0	0.39500928	0.147972	-0.018098322941176467	-0.0017360047058823528	7.186267019896194E-4	3.4108891435986167E-4
786.5545	1111.5653	5725.0	0.73294085	0.30939904	0.01987832764705882	0.00949570823529412	0.0022339206228373697	6.606889965397924E-4
803.98175	1119.9886	5741.0	1.2151659	0.5050819	0.030139065624999996	0.012230178749999997	6.412961236213234E-4	1.7090440716911737E-4
822.63916	1129.3815	5758.0	1.415009	0.6729112	0.011755476470588238	0.009872311764705887	-0.0010813875973183387	-1.3869805795847708E-4
844.13196	1136.957	5774.0	1.3901474	0.6553667	-0.0015538499999999955	-0.0010965312500000046	-8.318329044117646E-4	-6.855526884191182E-4
860.0235	1144.0117	5790.0	1.1807597	0.52602965	-0.013086731249999997	-0.008083565624999997	-7.208050781250001E-4	-4.3668964843749953E-4
868.6394	1149.0929	5807.0	0.82986665	0.36962357	-0.020640767647058827	-0.009200357647058824	-4.443550821799312E-4	-6.569364835640159E-5
874.17206	1152.7814	5824.0	0.38342062	0.21308352	-0.026261531176470593	-0.009208238235294118	-3.3063314878892735E-4	-4.6356401384081456E-7
878.88824	1155.2961	5841.0	0.010583141	0.10443827	-0.021931616411764703	-0.006390897058823529	2.5470086851211114E-4	1.6572595155709349E-4
884.71313	1158.1783	5857.0	-0.055718657	0.06988596	-0.004143862375	-0.002159519375	0.001111734627297794	2.6446110523897055E-4
890.2205	1161.0735	5873.0	0.15187997	0.08301988	0.0129749141875	8.208700000000005E-4	0.00106992353515625	1.8627433593750004E-4
894.8868	1163.9434	5890.0	0.29357767	0.12594266	0.008335158823529412	0.0025248694117647064	-2.72926786115917E-4	1.0023525951557094E-4
897.83606	1165.836	5907.0	0.2720131	0.13252993	-0.0012685041176470591	3.87486470588234E-4	-5.649213494809688E-4	-1.2572840830449837E-4
899.5	1167.5	5923.0	0.14451131	0.113301374	-0.007968861875	-0.0012017847499999996	-4.1877235983455883E-4	-9.93294512867646E-5
900.0	1167.6262	5940.0	-0.0070370003	0.027419386	-0.008914606488235294	-0.0050518816470588234	-5.5632036072664365E-5	-2.2647628806228375E-4
900.0	1168.5	5957.0	-0.053858537	0.008414641	-0.0027542080411764704	-0.0011179261764705881	3.6237637923875436E-4	2.3140914532871973E-4
901.0	1169.5	6040.0	-4.9678533E-4	0.12236241	6.429126707228915E-4	0.001372864686746988	4.092916520360677E-5	3.0009528472500915E-5
902.7791	1170.0	6057.0	0.13302085	-0.02991855	0.00785397854882353	-0.008957703529411764	4.241803457706258E-4	-6.07680483303456E-4
904.0	1171.6741	6073.0	0.113725476	0.070366666	-0.0012059608749999994	0.006267826	-5.662462139889705E-4	9.515955955882352E-4
905.0	1172.5619	6090.0	0.08042982	0.069957554	-0.0019585680000000004	-2.406541176470525E-5	-4.427100735294124E-5	-3.701112595155709E-4
906.46936	1174.4694	6107.0	0.07542485	0.09706729	-2.9440999999999983E-4	0.0015946903529411762	9.789164705882357E-5	9.522092733564008E-5
908.3761	1175.3761	6128.0	0.098568946	0.08604131	0.0011020998095238096	-5.250466666666669E-4	6.650046712018139E-5	-1.0093985807656396E-4
909.12415	1176.1241	6141.0	0.08755468	0.06363761	-8.472512307692315E-4	-0.0017233615384615385	-1.499500800225416E-4	-9.217806706114396E-5
911.1427	1177.0	6156.0	0.10173994	0.050967418	9.456840000000003E-4	-8.446794666666664E-4	1.1952901538461544E-4	5.85788047863248E-5
911.9372	1178.9371	6172.0	0.0811676	0.06936762	-0.0012857712499999997	0.0011500126250000003	-1.39465953125E-4	1.2466825572916666E-4
913.5	1180.5	6189.0	0.07790608	0.0988835	-1.9185411764705904E-4	0.0017362282352941173	6.434806660899652E-5	3.448327119377159E-5
914.0	1181.7799	6206.0	0.062475163	0.10287243	-9.077010000000001E-4	2.3464294117647068E-4	-4.2108640138408295E-5	-8.832854671280274E-5
915.0	1183.6309	6222.0	0.04894631	0.10655262	-8.455533125E-4	2.30011875E-4	3.884230468750006E-6	-2.894416360294183E-7
916.5	1185.5	6238.0	0.048636194	0.11041823	-1.9382249999999948E-5	2.4160062500000034E-4	5.1635691406250005E-5	7.242968750000218E-7
919.43164	1188.8633	6255.0	0.12608676	0.15034342	0.004555915647058824	0.002348540588235294	2.6913517041522495E-4	1.2393764489619373E-4
924.8486	1192.8485	6272.0	0.2462649	0.2217234	0.0070693023529411776	0.004198822352941175	1.4784627681660903E-4	1.088401038062283E-4
929.56775	1197.5677	6289.0	0.36280096	0.3089357	0.006855062352941177	0.005130135294117647	-1.2602352941176528E-5	5.478311418685129E-5
932.05035	1200.1007	6305.0	0.32291147	0.28625765	-0.0024930931250000017	-0.0014173781250000003	-5.842597173713236E-4	-4.0921958869485296E-4
933.96356	1202.9635	6321.0	0.21681371	0.24402572	-0.006631109999999999	-0.0026394956249999983	-2.5862605468749984E-4	-7.638234374999987E-5
934.81134	1204.8114	6338.0	0.041028876	0.12367662	-0.010340284352941176	-0.007079358823529412	-2.1818672664359866E-4	-2.611684234429067E-4
935.71533	1206.7153	6355.0	-0.038660575	0.06778311	-0.004687614764705882	-0.003287853529411765	3.3250997577854676E-4	2.2302972318339102E-4
936.0	1207.7969	6371.0	-0.03802067	0.04401008	3.9994062500000194E-5	-0.0014858143749999996	2.954755517003676E-4	1.1262744715073535E-4
937.4891	1209.4891	6388.0	0.014729163	0.050998393	0.003102931352941176	4.1107723529411783E-4	1.801727817906574E-4	1.1158185942906573E-4
938.0	1211.3815	6404.0	0.039087333	0.07172614	0.0015223856250000001	0.0012954841874999994	-9.87841079963235E-5	5.5275434512867596E-5
940.2627	1217.7881	6421.0	0.0897695	0.22821127	0.0029813039411764708	0.009205007647058824	8.581872448096887E-5	4.6526608585640146E-4
941.1378	1224.5511	6438.0	0.09392937	0.40430328	2.446982352941174E-4	0.010358353529411765	-1.6097680622837373E-4	6.784387543252593E-5
942.9861	1228.9722	6455.0	0.10828741	0.47989857	8.445905882352942E-4	0.004446781764705885	3.528778546712805E-5	-3.4773951557093416E-4
944.0	1234.6382	6471.0	0.09626571	0.4372116	-7.513562499999998E-4	-0.002667935625000003	-9.974667738970588E-5	-4.44669836856618E-4
945.0	1239.3513	6488.0	0.08187299	0.33310995	-8.466305882352939E-4	-0.006123626470588235	-5.604372837370245E-6	-2.0327593209342541E-4
946.0	1245.8021	6504.0	0.051835213	0.2920734	-0.0018773610625000005	-0.0025647843750000003	-6.442065464154416E-5	2.2242763097426468E-4
947.57245	1254.4346	6520.0	0.05310211	0.40960193	7.918106250000018E-5	0.007345533125000001	1.2228388281250004E-4	6.193948437500001E-4
948.0	1265.7793	6537.0	0.05258776	0.62838477	-3.0255882352941394E-5	0.012869578823529414	-6.4374673442906804E-6	3.2494386461937724E-4
949.32635	1279.2844	6554.0	0.058023762	0.82942903	3.197648235294119E-4	0.01182613294117647	2.0589453287197252E-5	-6.137916955017321E-5
948.0	1292.4287	6571.0	-0.0067727915	0.9566265	-0.003811561970588235	0.007482204117647061	-2.4301922318339098E-4	-2.5552522491349467E-4
946.89716	1301.5142	6587.0	-0.06951894	0.8340386	-0.00392163428125	-0.007661743750000005	-6.8795194163603186E-6	-9.464967417279417E-4
946.0	1309.0796	6604.0	-0.1103805	0.5842014	-0.0024036211764705885	-0.01469630588235294	8.929488851643598E-5	-4.1379777249134914E-4
945.0	1313.722	6620.0	-0.10973398	0.3163063	4.040750000000072E-5	-0.01674344375	1.5275179227941182E-4	-1.279461167279412E-4
945.0	1315.7458	6637.0	-0.06281349	0.06759683	0.0027600288235294116	-0.014629968823529411	1.5997772491349477E-4	1.243220544982699E-4
945.0	1316.5	6654.0	-0.011683368	-0.0031505711	0.0030076542352941178	-0.004161611829411764	1.4566200692041537E-5	6.157857055363323E-4
944.0	1316.0	6720.0	0.0	0.0	1.7702072727272727E-4	4.773592575757576E-5	-4.288838648517258E-5	6.377799629044455E-5
943.0	1316.0	6770.0	0.0	0.0	0.0	0.0	-3.540414545454545E-6	-9.547185151515152E-7
942.0	1316.0	6819.0	0.0	0.0	0.0	0.0	0.0	0.0
941.0	1315.0	6869.0	0.018912237	-0.05685848	3.7824474E-4	-0.0011371696000000001	7.5648948E-6	-2.2743392E-5
939.5	1315.0	6887.0	-0.05241825	-0.0335693	-0.003962804833333333	0.0012938433333333334	-2.4116942074074076E-4	1.3505627407407408E-4
938.54236	1315.0	6905.0	-0.06646399	-0.005739309	-7.803188888888889E-4	0.0015461106111111114	1.7680477469135802E-4	1.4014848765432112E-5
937.5956	1315.0	6919.0	-0.077015646	0.016545821	-7.536897142857138E-4	0.001591795	1.902083900226796E-6	3.2631706349206134E-6
935.76135	1315.0	6969.0	-0.03141582	5.940384E-5	9.1199652E-4	-3.297283432E-4	3.3313724685714274E-5	-3.8430466864E-5
934.8627	1315.0	6985.0	-0.04978855	1.1551637E-4	-0.0011482956250000002	3.507033125E-6	-1.2876825906250002E-4	2.08272110203125E-5
933.89233	1316.1077	7004.0	-0.06295466	0.0371088	-6.929531578947365E-4	0.0019470149278947367	2.3965393005540195E-5	1.022898891984072E-4
933.0	1317.1095	7019.0	-0.07079501	0.06382907	-5.226900000000007E-4	0.0017813513333333336	1.135087719298239E-5	-1.1044239637426872E-5
930.0242	1318.9758	7035.0	-0.121523336	0.11774913	-0.0031705203749999994	0.0033700037499999995	-1.6548939843749993E-4	9.929077604166662E-5
921.7461	1325.4031	7051.0	-0.33947676	0.2742045	-0.013622089	0.009778460625000002	-6.532230390625001E-4	4.005285546875002E-4
904.7964	1337.9663	7068.0	-0.74080104	0.5673178	-0.023607310588235297	0.01724195882352941	-5.873659757785468E-4	4.390293057958475E-4
886.77386	1354.2262	7085.0	-1.2525918	0.99709684	-0.030105338823529414	0.02528112	-3.82236955017301E-4	4.728918339100348E-4
874.4276	1365.0579	7101.0	-1.3566399	1.1555139	-0.0065030062499999985	0.009901066250000007	0.0014751457858455884	-9.612533593749996E-4
866.1587	1371.381	7118.0	-0.9733245	0.8558625	0.022547964705882353	-0.017626552941176477	0.0017088806444636676	-0.0016192717171280284
860.19574	1376.5361	7134.0	-0.4688674	0.42766228	0.03152856875	-0.026762513749999998	5.612877527573529E-4	-5.7099755055147E-4
855.62054	1379.3795	7151.0	-0.076968014	0.032417767	0.023052905058823528	-0.023249677235294117	-4.985684524221453E-4	2.0663744204152238E-4
852.95325	1379.0	7168.0	0.0140513545	-0.14957044	0.0053540805	-0.010705188647058824	-0.0010411073269896193	7.379110934256055E-4
851.5	1379.0	7184.0	-0.00220826	-0.14696173	-0.00101622590625	1.6304437499999914E-4	-3.98144150390625E-4	6.792645638786765E-4
850.5682	1379.0	7201.0	0.047266614	-0.15386122	0.002910286705882353	-4.058523529411753E-4	2.3097133012543256E-4	-3.3464513408304385E-5
849.6277	1379.0	7217.0	0.053413082	-0.10440105	3.8415425000000013E-4	0.003091260625	-1.5788327849264707E-4	2.1856956112132345E-4
848.69135	1379.0	7234.0	0.02377939	-0.04008929	-0.0017431583529411764	0.0037830447058823527	-1.2513603546712802E-4	4.0693181228373696E-5
848.0	1379.4858	7251.0	-0.02058453	0.012969425	-0.0026096423529411764	0.003121100882352941	-5.0969647058823534E-5	-3.8937871972318335E-5
846.6292	1380.0	7267.0	-0.048619006	0.03305423	-0.00175215475	0.0012553003124999998	5.359297518382353E-5	-1.1661253561580883E-4
845.5	1380.0	7284.0	-0.08047156	0.033755895	-0.0018736796470588235	4.1274411764706125E-5	-7.148523356401383E-6	-7.141328827854669E-5
845.0	1381.1304	7301.0	-0.06214878	0.039418373	0.001077810588235294	3.330869411764705E-4	1.7361707266435987E-4	1.7165442906574374E-5
843.5	1381.0	7317.0	-0.06999279	0.031891894	-4.902506249999999E-4	-4.7040493750000016E-4	-9.800382582720587E-5	-5.021824241727942E-5
842.5403	1381.0	7334.0	-0.060921486	0.0066912347	5.336061176470589E-4	-0.0014823917235294115	6.022686721453288E-5	-5.9528634472318315E-5
841.22577	1381.0	7350.0	-0.057005994	-0.003188448	2.4471825E-4	-6.1748016875E-4	-1.8055491727941184E-5	5.405697217371322E-5
840.1573	1381.0	7367.0	-0.07611217	-0.0153625	-0.0011238927058823535	-7.161207058823529E-4	-8.050652681660903E-5	-5.80238453719723E-6
838.5	1381.0	7383.0	-0.08632589	-0.011544632	-6.383574999999997E-4	2.386167499999999E-4	3.034595036764711E-5	5.967109099264705E-5
836.5	1382.0	7400.0	-0.10965101	0.034991443	-0.0013720658823529407	0.002737416176470588	-4.315931660899653E-5	1.4698820155709344E-4
835.8146	1383.1854	7416.0	-0.09292538	0.069579504	0.0010453518749999995	0.0021617538125	1.5108860983455876E-4	-3.597889774816174E-5
832.7988	1383.0	7433.0	-0.1276216	0.050510664	-0.002040954117647059	-0.0011216964705882354	-1.815474113321799E-4	-1.9314413429930797E-4
825.48914	1384.0	7450.0	-0.28254455	0.048814196	-0.009113114705882353	-9.979223529411763E-5	-4.16009446366782E-4	6.011201384083046E-5
813.33923	1387.9152	7466.0	-0.55819756	0.11305047	-0.017228313125	0.004014767125000001	-5.071999011948529E-4	2.571599600183824E-4
788.9406	1395.4456	7483.0	-1.20409	0.33773535	-0.037993672941176476	0.013216757647058822	-0.001221491753892734	5.412935601211071E-4
768.28955	1401.2368	7500.0	-1.6794696	0.4954063	-0.027963505882352937	0.009274761764705885	5.9000982698962E-4	-2.318821107266434E-4
755.02594	1406.3247	7516.0	-1.584926	0.5178279	0.005908974999999997	0.0014013499999999991	0.0021170300551470586	-4.920882352941179E-4
745.5	1411.5	7533.0	-1.0171024	0.40465254	0.03340138823529412	-0.006657374117647059	0.0016172007785467133	-4.740425951557093E-4
735.9089	1414.8364	7550.0	-0.43317124	0.24270907	0.034348891764705874	-0.009526086470588236	5.573550173010311E-5	-1.6874778546712807E-4
725.0334	1417.3278	7566.0	-0.23963033	0.13920788	0.012096306875	-0.0064688243749999996	-0.0013907865556066171	1.910788809742648E-4
710.72437	1418.1594	7583.0	-0.5332681	0.055130444	-0.01727281	-0.004945731529411765	-0.0017275951102941178	8.959369679930789E-5
694.3734	1420.0784	7599.0	-0.9062698	0.015984988	-0.02331260625	-0.002446591	-3.77487265625E-4	1.5619628308823533E-4
683.2759	1422.8896	7616.0	-1.0048547	0.03785877	-0.005799111764705887	0.0012866930588235296	0.0010302055579584771	2.196049446366782E-4
674.55615	1426.7219	7632.0	-0.79475856	0.16099316	0.013131008750000006	0.007695899375	0.0011831325321691184	4.005753947610294E-4
666.1112	1429.7222	7649.0	-0.48773578	0.25228947	0.018060163529411765	0.0053703711764705895	2.8995028114186817E-4	-1.3679577638408297E-4
659.158	1431.614	7666.0	-0.285881	0.21777277	0.011873810588235294	-0.0020303941176470597	-3.639031141868512E-4	-4.35339134948097E-4
652.0	1433.5	7682.0	-0.27774966	0.13327359	5.082087499999992E-4	-0.0052811987500000004	-7.103501148897059E-4	-2.031752895220588E-4
644.43274	1434.0	7699.0	-0.367196	0.040350568	-0.0052615494117647064	-0.005466060117647059	-3.393975389273356E-4	-1.0874198096885785E-5
638.27203	1435.0	7715.0	-0.38173497	0.0037558917	-9.08685624999999E-4	-0.0022871672687500002	2.720539866727942E-4	1.9868080305606616E-4
630.4045	1436.1489	7732.0	-0.40774125	0.009607318	-0.0015297811764705877	3.4420154705882357E-4	-3.6535032439446394E-5	1.5478640092993082E-4
623.93475	1438.0217	7748.0	-0.41905245	0.056929745	-7.069500000000013E-4	0.0029576516875	5.142694852941165E-5	1.6334063377757352E-4
619.1433	1439.9283	7765.0	-0.35816583	0.10545852	0.0035815658823529412	0.002854633823529412	2.5226564013840837E-4	-6.059874351211069E-6
615.3529	1442.6471	7782.0	-0.25628155	0.16122203	0.005993192941176471	0.0032802064705882345	1.4186041522491348E-4	2.5033685121107215E-5
611.58923	1444.7054	7798.0	-0.16805276	0.17888743	0.005514299375000002	0.0011040874999999999	-2.9930847886029297E-5	-1.3600743566176467E-4
607.82007	1445.59	7815.0	-0.13207631	0.12293562	0.002116261764705882	-0.00329128294117647	-1.9988456531141882E-4	-2.585512024221453E-4
602.5704	1448.9531	7831.0	-0.21170363	0.11996088	-0.0049767075	-1.8592124999999935E-4	-4.433105790441176E-4	1.9408510569852942E-4
594.6582	1451.6709	7848.0	-0.36787847	0.14661103	-0.009186755294117648	0.001567655882352941	-2.476498702422146E-4	1.0315159602076119E-4
586.0972	1456.6771	7866.0	-0.53187144	0.23737478	-0.009110720555555554	0.005042430555555556	4.224152142338572E-6	1.930430374001453E-4
579.67163	1461.3284	7881.0	-0.5609	0.33308044	-0.001935237333333332	0.006380377333333331	4.783655481481481E-4	8.919645185185166E-5
573.1405	1464.9298	7898.0	-0.49960083	0.3450743	0.0036058335294117624	7.055211764705896E-4	3.259453448673585E-4	-3.338150680507495E-4
566.49255	1470.6306	7914.0	-0.38799357	0.32296965	0.006975453749999999	-0.0013815406250000002	2.106012637867648E-4	-1.3044136259191187E-4
557.1318	1475.3209	7931.0	-0.41419572	0.3149835	-0.0015413029411764695	-4.697735294117629E-4	-5.009856877162629E-4	5.363335856401396E-5
549.371	1479.3145	7948.0	-0.51137775	0.28507063	-0.005716589999999999	-0.0017595805882352961	-2.4560512110726644E-4	-7.587100346020785E-5
543.95807	1483.042	7964.0	-0.49362433	0.25065032	0.0011095887499999978	-0.0021512693750000006	4.266361718749998E-4	-2.4480549172794028E-5
540.11426	1485.4429	7981.0	-0.31630597	0.17701757	0.010430491764705882	-0.0043313382352941155	5.482884126297579E-4	-1.2823934472318323E-4
536.3985	1488.6016	7998.0	-0.16590868	0.11910051	0.008846899411764706	-0.0034068858823529417	-9.315249134948095E-5	5.437955017301022E-5
531.4665	1490.1779	8014.0	-0.124423936	0.09776103	0.0025927965000000002	-0.0013337175000000005	-3.908814319852941E-4	1.2957302389705883E-4
523.6611	1493.0677	8031.0	-0.29235658	0.11539732	-0.00987839082352941	0.0010374288235294117	-7.335992543252593E-4	1.3947919550173012E-4
516.3029	1495.9243	8047.0	-0.46670622	0.14415982	-0.010896852500000002	0.0017976562499999998	-6.365385477941196E-5	4.751421415441175E-5
510.35245	1497.8237	8064.0	-0.5335464	0.14965054	-0.003931775294117645	3.2298352941176496E-4	4.097104238754327E-4	-8.67454541522491E-5
506.5448	1498.0	8080.0	-0.40085974	0.078120634	0.008292916249999997	-0.004470619125	7.640432215073527E-4	-2.9960016590073533E-4
502.77808	1499.0	8097.0	-0.21561383	0.01965455	0.010896818235294118	-0.0034391814117647056	1.5317070501730124E-4	6.067280666089969E-5
497.98016	1500.505	8113.0	-0.13535257	0.002548685	0.00501632875	-0.0010691165624999999	-3.675305928308824E-4	1.481290530790441E-4
487.7298	1503.7567	8131.0	-0.3446095	0.095280096	-0.011625385	0.005151745055555556	-9.245396527777778E-4	3.4560342322530863E-4
476.49512	1507.5016	8147.0	-0.63656396	0.21597579	-0.01824715375	0.007543480875	-4.138605468750001E-4	1.4948348871527778E-4
467.4376	1511.225	8163.0	-0.7784932	0.29445475	-0.008870577499999997	0.004904934999999999	5.860360156250003E-4	-1.6490911718750008E-4
458.9341	1514.033	8181.0	-0.7225613	0.26355037	0.0031073277777777797	-0.0017169100000000005	6.654391820987654E-4	-3.6788027777777773E-4
447.70282	1516.7657	8196.0	-0.6387683	0.20440187	0.0055862	-0.003943233333333331	1.6525814814814804E-4	-1.484215555555554E-4
431.63687	1520.6362	8213.0	-0.7127966	0.17690106	-0.004354605882352944	-0.0016176947058823537	-5.847532871972321E-4	1.3679638985005752E-4
416.18237	1526.0647	8229.0	-0.9794415	0.2474924	-0.016665306249999998	0.00441195875	-7.694187729779408E-4	3.768533409926471E-4
403.5	1533.0	8246.0	-1.0662496	0.38615856	-0.005106358823529409	0.00815683294117647	6.799380839100346E-4	2.202867171280276E-4
390.09125	1539.6621	8263.0	-0.9406071	0.47562578	0.00739073529411764	0.005262777647058825	7.351231833910029E-4	-1.7023854671280263E-4
381.42377	1543.6305	8279.0	-0.6709296	0.43134815	0.01685484375	-0.0027673518750000008	5.915067784926476E-4	-5.018830951286766E-4
377.536	1545.232	8296.0	-0.31759882	0.23836385	0.020784163529411766	-0.011352017647058824	2.3113645761245675E-4	-5.049803395328719E-4
374.85968	1547.1404	8313.0	-0.075441316	0.058771174	0.014244559058823532	-0.010564275058823527	-3.8468261591695493E-4	4.633779930795862E-5
370.01758	1547.9912	8329.0	0.020496242	-0.053664196	0.0059960973749999995	-0.007027210625	-5.155288552389707E-4	2.2106652711397043E-4
361.73035	1550.7079	8346.0	-0.17425928	0.004043009	-0.011456207176470588	0.003394541470588235	-0.001026606150086505	6.13044240916955E-4
352.93683	1553.5316	8362.0	-0.4559612	0.116125114	-0.017606370000000003	0.0070051315625	-3.8438517647058847E-4	2.256618807444853E-4
348.07233	1556.6426	8379.0	-0.55810374	0.20869468	-0.00600838470588235	0.0054452685882352934	6.822344290657442E-4	-9.175664554498274E-5
345.4564	1558.5436	8396.0	-0.37600735	0.20379826	0.010711552352941174	-2.8802470588235203E-4	9.835257093425602E-4	-3.372525467128027E-4
343.58612	1560.414	8412.0	-0.098551586	0.14487568	0.017340985250000003	-0.00368266125	4.1433955606617683E-4	-2.12164784007353E-4
341.3929	1562.3036	8429.0	0.047307663	0.091871426	0.008579955823529412	-0.003117897294117647	-5.15354672145329E-4	3.322140916955018E-5
337.42804	1564.1907	8446.0	-0.034245558	0.08243033	-0.004797248294117647	-5.553585882352947E-4	-7.868943598615917E-4	1.50737570934256E-4
324.40237	1569.2561	8462.0	-0.44497824	0.17949103	-0.025670792625	0.00606629375	-0.001304596520680147	4.138532711397059E-4
310.38403	1573.872	8478.0	-0.8727943	0.29553053	-0.02673850375	0.007252468750000001	-6.673194531249993E-5	7.413593750000007E-5
299.92297	1576.8154	8495.0	-1.0581847	0.32545277	-0.010905317647058821	0.0017601317647058818	9.313638884083047E-4	-3.2307864619377175E-4
293.73773	1578.754	8512.0	-0.8248318	0.23152277	0.013726641176470586	-0.00552529411764706	0.0014489387543252592	-4.285544636678201E-4
288.75763	1581.2423	8528.0	-0.39226314	0.11005653	0.02703554125	-0.007591639999999999	8.318062545955884E-4	-1.2914661764705873E-4
284.42337	1583.5255	8545.0	-0.076911174	0.06458014	0.018550115647058826	-0.0026750817647058825	-4.991426825259514E-4	2.892093079584775E-4
278.91904	1585.3604	8562.0	-0.103174925	0.09361432	-0.0015449265294117647	0.0017078929411764709	-0.00118206130449827	2.578220415224914E-4
275.4329	1588.5671	8578.0	-0.16507936	0.13914137	-0.0038690271875000005	0.002845440624999999	-1.4525629113051474E-4	7.109673023897051E-5
271.66925	1590.1654	8595.0	-0.21347924	0.14178556	-0.0028470517647058813	1.555405882352952E-4	6.011620134083054E-5	-1.5822941392733551E-4
269.96213	1592.0378	8612.0	-0.15215127	0.12102916	0.0036075276470588225	-0.0012209647058823534	3.79681141868512E-4	-8.097089965397933E-5
268.5	1593.5	8628.0	-0.08787249	0.11649975	0.0040174237500000005	-2.8308812499999985E-4	2.5618506433823626E-5	5.8617286305147096E-5
267.58652	1594.4135	8645.0	-0.0072256774	0.06052345	0.004743930152941176	-0.003292723529411765	4.27356707612456E-5	-1.7703737673010382E-4
267.0	1594.6909	8661.0	0.0135724	0.0028458512	0.0012998798375	-0.003604849925	-2.1525314471507347E-4	-1.9507899724264697E-5
265.5	1595.0	8678.0	-0.0021797656	-0.0037715056	-9.265979764705882E-4	-3.8925628235294115E-4	-1.3096928317474048E-4	1.8915256721453288E-4
263.50732	1596.2463	8694.0	-0.07840071	0.013551494	-0.004763809025	0.001082687475	-2.3982569053308824E-4	9.199648483455882E-5
260.29465	1599.7053	8711.0	-0.15343338	0.108304426	-0.004413686470588236	0.005573701882352941	2.059544437716261E-5	2.641773180795848E-4
256.5316	1602.4684	8728.0	-0.25281963	0.2150811	-0.005846250000000001	0.006280980823529412	-8.42684429065744E-5	4.160464359861591E-5
252.82755	1605.1725	8744.0	-0.28105685	0.23177753	-0.0017648262500000005	0.0010435268750000008	2.55088984375E-4	-3.273408717830882E-4
249.01447	1607.9856	8760.0	-0.28343418	0.22940187	-1.485831249999972E-4	-1.484787500000001E-4	1.010151953125002E-4	-7.450035156250005E-5
245.19925	1609.9004	8777.0	-0.24467927	0.14817883	0.002279700588235293	-0.004777825882352941	1.428402184256053E-4	-2.723145371972318E-4
241.42624	1611.7869	8794.0	-0.23514748	0.115363926	5.606935294117654E-4	-0.0019302884705882355	-1.0111806228373691E-4	1.675022006920415E-4
236.9739	1614.3507	8810.0	-0.24075085	0.10689489	-3.502106249999998E-4	-5.2931475E-4	-5.6931509650735325E-5	8.756085753676472E-5
231.43832	1616.5205	8827.0	-0.29581913	0.122154474	-0.003239310588235294	8.976225882352936E-4	-1.6994705666089965E-4	8.393749048442904E-5
227.15237	1619.8477	8844.0	-0.32328558	0.15991764	-0.0016156735294117666	0.002221362705882353	9.550806228373689E-5	7.786706574394468E-5
224.69403	1622.6119	8860.0	-0.26180413	0.18967192	0.0038425906249999996	0.0018596424999999996	3.411415096507354E-4	-2.2607512867647096E-5
222.80519	1624.1948	8877.0	-0.14414302	0.16462085	0.0069212417647058835	-0.0014735923529411753	1.81097125865052E-4	-1.9607263840830443E-4
219.86647	1625.0668	8895.0	-0.07437429	0.09146403	0.0038760405555555563	-0.004064267777777779	-1.6917784495279595E-4	-1.439264124909224E-4
217.0556	1625.9722	8911.0	-0.07773203	0.034984812	-2.0985874999999987E-4	-0.0035299511250000003	-2.5536870659722226E-4	3.339479079861115E-5
214.16766	1626.8323	8927.0	-0.16249184	-0.003942651	-0.005297488125	-0.0024329664374999997	-3.179768359375E-4	6.856154296875004E-5
212.28288	1628.0	8943.0	-0.17614417	0.03237648	-8.532706249999994E-4	0.0022699456875	2.7776359375000006E-4	2.939320078125E-4
210.34523	1629.0	8960.0	-0.12947138	0.06644156	0.002745458235294117	0.0020038282352941176	2.1168993295847744E-4	-1.5653967776816605E-5
209.48694	1630.5131	8976.0	-0.059440255	0.07615401	0.0043769453125	6.070281249999998E-4	1.0196794232536767E-4	-8.730000689338236E-5
208.5	1631.5	8993.0	-0.044945095	0.09000811	8.526564705882353E-4	8.149470588235299E-4	-2.0731110834775086E-4	1.2230525519031181E-5
207.55061	1632.4493	9010.0	-0.027979793	0.077700734	9.979589411764705E-4	-7.239632941176475E-4	8.547204152249128E-6	-9.052413840830455E-5
206.54353	1632.0	9027.0	-0.032353908	0.023924299	-2.573008823529413E-4	-0.003163319705882353	-7.383881314878892E-5	-1.4349155363321798E-4
205.5443	1633.4557	9043.0	-0.03988184	0.013589282	-4.7049575000000007E-4	-6.459385625E-4	-1.3324679227941175E-5	1.5733632146139705E-4
204.06616	1633.9338	9059.0	-0.063762285	0.0051316237	-0.0014925278125	-5.2860364375E-4	-6.387700390625E-5	7.333432421874999E-6
202.20601	1634.794	9076.0	-0.095118195	0.040230125	-0.0018444652941176471	0.0020646177235294117	-2.0702204801038066E-5	1.5254243336937715E-4
200.2741	1636.0	9092.0	-0.13006756	0.08494254	-0.0021843353124999998	0.0027945259375	-2.124187614889704E-5	4.5619263373161765E-5
198.38986	1637.6101	9109.0	-0.13978578	0.08970458	-5.7166E-4	2.801200000000005E-4	9.486325367647058E-5	-1.4790623161764702E-4
196.52277	1638.0	9126.0	-0.12866735	0.08443391	6.540252941176462E-4	-3.1003941176470617E-4	7.209913494809683E-5	-3.471525951557098E-5
194.67183	1639.0	9143.0	-0.11214349	0.051799588	9.719917647058832E-4	-0.001919666	1.870391003460218E-5	-9.468391695501729E-5
189.2677	1641.2441	9159.0	-0.19978018	0.07719828	-0.005477293125	0.0015874182499999996	-4.030803056066177E-4	2.1919276562499997E-4
183.51398	1643.162	9175.0	-0.33344585	0.10758095	-0.008354104375	0.001898916875	-1.7980070312499993E-4	1.9468664062500027E-5
178.05316	1644.9823	9192.0	-0.42547724	0.13073972	-0.005413611176470588	0.0013622805882352947	1.729701881487889E-4	-3.156684039792385E-5
175.17346	1646.0	9209.0	-0.3791536	0.13103148	0.00272492	1.716235294117659E-5	4.7873712802768163E-4	-7.91246020761246E-5
173.2268	1647.0	9225.0	-0.20967829	0.07565653	0.010592206875	-0.0034609343750000004	4.917054296874999E-4	-2.1738104549632356E-4
170.65813	1647.6709	9243.0	-0.06184533	0.018475419	0.00821294222222222	-0.0031767283888888887	-1.3218136959876548E-4	1.5789221450617315E-5
167.29933	1649.1338	9258.0	-0.070917845	0.022680748	-6.048343333333331E-4	2.803552666666667E-4	-5.878517703703703E-4	2.304722437037037E-4
161.54944	1652.967	9275.0	-0.22131945	0.12730715	-0.008847153235294117	0.006154494235294118	-4.8484228835063436E-4	3.455375863898501E-4
153.58043	1658.0647	9291.0	-0.4259449	0.26998717	-0.012789090625000001	0.00891750125	-2.463710868566177E-4	1.7268793841911757E-4
149.37527	1662.4165	9309.0	-0.46574977	0.36811307	-0.0022113816666666664	0.005451438888888888	5.876504976851853E-4	-1.925590200617284E-4
145.80098	1666.199	9325.0	-0.36212924	0.35365713	0.006476283124999999	-9.0349625E-4	5.429790494791666E-4	-3.971834461805555E-4
144.05331	1668.9467	9341.0	-0.1903648	0.26701647	0.010735277500000001	-0.005415041249999999	2.661871484375001E-4	-2.819715624999999E-4
143.15671	1670.8433	9358.0	-0.0018740832	0.12997223	0.011087689223529413	-0.008061425882352941	2.0730101384083068E-5	-1.5566968425605545E-4
142.27797	1672.0	9375.0	0.060062256	0.042632777	0.0036433140705882353	-0.005137614882352941	-4.379044207612458E-4	1.7198888235294118E-4
142.0	1673.5	9391.0	0.038890462	0.0216337	-0.001323237125	-0.0013124423124999999	-3.104094497242647E-4	2.3907328561580883E-4
142.0	1674.2485	9408.0	0.03479231	0.011563796	-2.4106776470588239E-4	-5.92347294117647E-4	6.365702119377162E-5	4.2358530493079576E-5
142.0	1675.2308	9424.0	0.024641998	0.027980346	-6.343945000000001E-4	0.0010260343750000001	-2.458292095588236E-5	1.0114885431985294E-4
141.0	1677.2972	9441.0	-0.0053749923	0.06719112	-0.0017657053117647056	0.002306516117647058	-6.654769480968856E-5	7.532245544982694E-5
141.0	1678.0848	9458.0	-0.012940157	0.08112394	-4.450096882352942E-4	8.195776470588242E-4	7.768797785467126E-5	-8.746696885813141E-5
140.0	1679.0823	9474.0	-0.04505264	0.06718168	-0.0020070301875	-8.713912500000007E-4	-9.76262812040441E-5	-1.0568555606617656E-4
139.08781	1680.9122	9507.0	-0.027210757	0.044703525	5.406631212121212E-4	-6.811562121212119E-4	7.720282753673094E-5	5.764698117539056E-6
139.0	1681.8546	9524.0	-0.022464652	0.046279673	2.7918264705882335E-4	9.271458823529409E-5	-1.53812043619587E-5	4.552181178567682E-5
139.0	1683.634	9540.0	-0.0045328	0.082163446	0.00112074075	0.0022427358125	5.2597381433823544E-5	1.3437632651654412E-4
138.0	1684.487	9557.0	-0.020467808	0.079776555	-9.373534117647059E-4	-1.404053529411766E-4	-1.2106436245674741E-4	-1.4018477443771625E-4
138.0	1686.339	9574.0	-0.024964763	0.096878916	-2.645267647058824E-4	0.0010060212352941175	3.957803806228373E-5	6.743685813148789E-5
134.5209	1691.7186	9592.0	-0.10366379	0.20893165	-0.004372168166666667	0.006225151888888889	-2.2820230010893246E-4	2.899517029774873E-4
129.48119	1705.2106	9607.0	-0.2472031	0.54317844	-0.009569287333333334	0.022283119333333334	-3.4647461111111114E-4	0.001070531162962963
121.801834	1719.3964	9624.0	-0.44262454	0.9233807	-0.011495378823529412	0.022364838823529413	-1.132994994232987E-4	4.807028835063477E-6
112.48255	1732.3245	9640.0	-0.6245213	1.1436486	-0.011368547499999996	0.01376674374999999	7.926957720588495E-6	-5.373809420955889E-4
106.64973	1744.7006	9657.0	-0.6489284	1.0840404	-0.0014357117647058831	-0.003506364705882353	5.842844550173008E-4	-0.0010160652032871968
102.64178	1752.0374	9673.0	-0.4474572	0.7435731	0.012591949999999998	-0.021279206249999995	8.767288602941175E-4	-0.0011108025965073526
101.41884	1756.1624	9689.0	-0.16037889	0.31824532	0.017942394375	-0.02658298625	3.3440277343750016E-4	-3.314862500000003E-4
101.0	1758.4028	9707.0	0.06690355	0.03417093	0.012626802222222223	-0.015781910555555556	-2.95310675154321E-4	6.000597608024691E-4
102.0	1759.3223	9724.0	0.18771158	-0.13392466	0.007106354705882352	-0.009887975882352943	-3.247322068435218E-4	3.467020396001537E-4
103.0	1760.0	9756.0	0.15933272	-0.12236846	-8.868393749999993E-4	3.611312500000001E-4	-2.497873150275735E-4	3.202845978860295E-4
103.0	1761.0	9789.0	0.023881678	-0.014895798	-0.004104577030303031	0.003256747333333333	-9.750720167584944E-5	8.774594191919192E-5
104.0	1762.0	9823.0	0.021118758	0.019509519	-8.126235294117643E-5	0.0010119210882352941	1.1833278462828982E-4	-6.602430132641292E-5
105.0	1762.0	9856.0	0.044341322	-2.4644763E-4	7.037140606060607E-4	-5.986656554545454E-4	2.3787164046885974E-5	-4.880565889969211E-5
106.0	1763.0	9873.0	0.033229943	0.019577019	-6.53610529411765E-4	0.0011660862723529412	-7.984262294222504E-5	1.0380893692985215E-4
107.10343	1764.1034	9890.0	0.058097586	0.071286	0.0014628025294117649	0.0030417047647058825	1.2449488581314883E-4	1.1033049955017302E-4
111.19858	1766.0994	9908.0	0.17753273	0.11323393	0.006635285777777777	0.002330440555555555	2.8736018046477844E-4	-3.95146782861293E-5
113.94751	1766.9475	9922.0	0.26635915	0.09596765	0.006344744285714285	-0.001233305714285714	-2.075296371882089E-5	-2.5455330498866207E-4
116.82731	1767.0	9942.0	0.2545811	0.058395047	-5.889024999999992E-4	-0.00187863015	-3.4668233928571423E-4	-3.2266221785714305E-5
118.69915	1767.0	9956.0	0.15833858	-0.014496922	-0.0068744657142857145	-0.0052065692142857145	-4.489688010204082E-4	-2.3770993316326528E-4
119.81346	1767.0	9972.0	0.05428826	-0.044279862	-0.006503145	-0.00186143375	2.320754464285715E-5	2.0907096651785715E-4
120.46512	1767.0	9988.0	0.02958962	-0.041946117	-0.0015436649999999998	1.4585906250000032E-4	3.0996750000000003E-4	1.2545580078125002E-4
120.0	1768.0	10005.0	-0.025942933	0.006216501	-0.0032666207647058824	0.002833095176470588	-1.0135033910034604E-4	1.5807271258650517E-4
121.5	1768.0	10022.0	-0.020302635	0.034885403	3.3178223529411777E-4	0.001686406	2.1167076470588234E-4	-6.745230449826988E-5
121.0	1769.0	10038.0	-0.023584029	0.049671836	-2.05087125E-4	9.241520624999997E-4	-3.3554335018382364E-5	-4.764087109375003E-5
122.5	1769.0	10055.0	0.024301153	0.037514083	0.0028167754117647058	-7.151619411764706E-4	1.7775661980968857E-4	-9.643023551038062E-5
123.0	1769.0	10088.0	0.045645233	0.0024649126	6.467903030303031E-4	-0.0010620960727272726	-6.575712450710311E-5	-1.0513155501539453E-5
124.0	1769.0	10105.0	0.03803559	-0.013374668	-4.476260588235294E-4	-9.317400352941177E-4	-6.437743305022544E-5	7.668002201950287E-6
124.0	1770.0	10138.0	-0.011965095	0.035883103	-0.0015151722727272728	0.0014926597272727272	-3.2349885269810405E-5	7.346665947172257E-5
125.0	1772.0	10188.0	0.036888108	0.0336491	9.770640600000001E-4	-4.468005999999996E-5	4.984472665454546E-5	-3.074679574545454E-5
126.886	1773.886	10237.0	0.04124511	0.04127845	8.891840816326528E-5	1.5570102040816326E-4	-1.8125421466055815E-5	4.089409804248229E-6
127.82763	1774.8276	10254.0	0.05526474	0.055192556	8.246841176470588E-4	8.184768235294115E-4	4.3280335851987855E-5	3.898681194830872E-5
129.5	1775.0	10272.0	0.09564707	0.041757226	0.002243462777777778	-7.46407222222222E-4	7.882103667392884E-5	-8.693800254175741E-5
130.21896	1775.0	10287.0	0.07307832	-0.018115278	-0.0015045833333333333	-0.0039915002666666664	-2.498697407407408E-4	-2.163395362962963E-4
131.29666	1776.0	10304.0	0.060436852	0.015900511	-7.436157647058825E-4	0.0020009287647058823	4.4762798154555926E-5	3.5249582537485584E-4
132.10799	1776.0	10321.0	0.057503864	0.0066062845	-1.7252870588235279E-4	-5.467192058823529E-4	3.35933564013841E-5	-1.4986164532871974E-4
134.08012	1778.0801	10337.0	0.081107564	0.05742827	0.0014752312499999995	0.00317637409375	1.0298499724264701E-4	2.3269333122702206E-4
135.9544	1778.9543	10354.0	0.11002406	0.08579757	0.0017009703529411774	0.0016687823529411769	1.3278770761245759E-5	-8.868186710640136E-5
139.63335	1780.8167	10370.0	0.18559423	0.11041837	0.0047231356249999995	0.0015387999999999999	1.8888532950367637E-4	-8.123897058823562E-6
157.23416	1788.7429	10387.0	0.5563369	0.2678651	0.02180839235294118	0.009261572352941179	0.0010050151016435989	4.5428072664359875E-4
179.49377	1798.1223	10403.0	1.2468208	0.54276556	0.04315524375	0.017181278749999997	0.0013341782123161765	4.949816498161762E-4
195.54747	1806.5339	10420.0	1.6067702	0.7070038	0.02117349411764705	0.00966107294117647	-0.001293044096020762	-4.4236504757785454E-4
208.73091	1815.9507	10437.0	1.4097413	0.7450206	-0.011589935294117637	0.0022362823529411806	-0.001927260553633217	-4.367523875432523E-4
229.4454	1827.8794	10453.0	1.1787676	0.74497527	-0.014435856250000004	-2.8331250000040997E-6	-1.778700597426479E-4	-1.3994471737132405E-4
249.67764	1837.8389	10470.0	1.0518277	0.68061006	-0.00746705294117647	-0.003786188823529409	4.099296064013843E-4	-2.2255033520761206E-4
265.0436	1846.0217	10486.0	1.0933837	0.62240547	0.0025972499999999954	-0.003637786875	6.290189338235291E-4	9.275121783088058E-6
276.48492	1851.7793	10503.0	1.0042223	0.47798413	-0.005244788235294121	-0.008495372941176471	-4.612963667820069E-4	-2.8574035683391006E-4
291.26663	1855.5667	10519.0	0.7424605	0.23494159	-0.016360112499999996	-0.01519015875	-6.947077665441172E-4	-4.1842411305147056E-4
307.0381	1859.4395	10536.0	0.67910147	0.08904613	-0.0037270017647058813	-0.008582085882352942	7.431241608996538E-4	3.8871016868512106E-4
316.3517	1861.0	10552.0	0.71684086	0.043035828	0.0023587118750000025	-0.002875643875	3.803571024816177E-4	3.566526254595589E-4
321.98627	1862.4932	10569.0	0.53378105	0.0052429205	-0.010768224117647062	-0.002223112205882353	-7.721727054498274E-4	3.8384215830449836E-5
325.69617	1864.3481	10587.0	0.21325259	0.0136474855	-0.017807136666666668	4.6692027777777784E-4	-3.9105069716775586E-4	1.494462490922295E-4
328.2697	1865.2698	10604.0	-0.060254492	0.016801955	-0.016088651882352943	1.855570294117647E-4	1.0108734025374849E-4	-1.6550779315647834E-5
333.2699	1866.0	10619.0	-0.016823962	0.028532872	0.0028953686666666665	7.820611333333333E-4	0.0012656013699346405	3.976694026143791E-5
339.95972	1868.9797	10636.0	0.18896535	0.08791848	0.012105253647058823	0.003493271058823529	5.41757940023068E-4	1.5948293679354092E-4
346.60986	1872.8049	10652.0	0.3892136	0.17184281	0.012515515625	0.005245270625000001	2.5641373621323516E-5	1.0949997288602951E-4
353.3372	1875.5581	10669.0	0.49718052	0.23882042	0.0063509952941176485	0.003939859411764705	-3.6261884299307947E-4	-7.678889489619388E-5
359.58054	1877.645	10685.0	0.47083196	0.22833832	-0.0016467850000000013	-6.551312499999996E-4	-4.998612683823531E-4	-2.8718691636029405E-4
365.5	1881.0	10702.0	0.40046075	0.18760534	-0.004139482941176472	-0.0023960576470588237	-1.4662929065743942E-4	-1.024074351211073E-4
374.1828	1882.4365	10719.0	0.4097422	0.11690923	5.45967647058825E-4	-0.004158594705882353	2.756147404844292E-4	-1.0367865051903116E-4
381.2448	1884.3113	10735.0	0.45683062	0.09650165	0.0029430262500000012	-0.0012754737500000005	1.4981616268382352E-4	1.8019505974264705E-4
388.80588	1886.2014	10752.0	0.4920769	0.0978313	0.002073310588235292	7.821470588235304E-5	-5.115974480968877E-5	7.962873269896197E-5
396.19208	1889.096	10768.0	0.48634195	0.12058612	-3.5843437499999756E-4	0.0014221762500000006	-1.519840602022056E-4	8.399759650735297E-5
404.03012	1893.0151	10785.0	0.4704721	0.18906865	-9.335205882352952E-4	0.004028384117647059	-3.382860077854692E-5	1.5330634515570932E-4
415.15912	1897.5796	10802.0	0.52942634	0.276734	0.003467896470588235	0.005156785294117646	2.589068858131488E-4	6.637653979238745E-5
429.94037	1903.2275	10818.0	0.764181	0.35736045	0.01467216625	0.005039153125000001	7.002668612132353E-4	-7.352010569852793E-6
448.94745	1911.3042	10835.0	1.0873152	0.45394358	0.019007894117647056	0.005681360588235295	2.550428157439445E-4	3.777690960207614E-5
463.70538	1918.5881	10851.0	1.235204	0.5339852	0.009243050000000003	0.005002601250000002	-6.103027573529408E-4	-4.2422458639705825E-5
475.37936	1922.7932	10868.0	1.0514684	0.46328712	-0.010807976470588228	-0.004158710588235297	-0.0011794721453287195	-5.389006963667823E-4
493.97183	1927.8105	10885.0	0.9405277	0.3382601	-0.006525923529411772	-0.0073545305882352936	2.518854671280269E-4	-1.879894117647057E-4
517.13354	1932.5334	10901.0	1.1074913	0.22994769	0.010435225	-0.006769525625	0.0010600717830882356	3.6562810202205856E-5
529.2152	1935.0718	10918.0	1.117052	0.14398265	5.623941176470575E-4	-0.0050567670588235305	-5.807547577854671E-4	1.007505038927335E-4
534.89355	1936.9468	10934.0	0.88254607	0.11989057	-0.014656620624999998	-0.0015057549999999992	-9.51188421415441E-4	2.219382536764707E-4
537.8051	1938.0	10951.0	0.25230545	0.063401245	-0.037072977647058816	-0.0033229014705882355	-0.0013186092365916951	-1.0689096885813154E-4
539.71265	1939.0	10967.0	-0.26768422	-0.010470048	-0.032499354375	-0.004616955812499999	2.858514545036762E-4	-8.087839636948524E-5
541.0	1939.625	10984.0	-0.30408305	-0.02630124	-0.0021411076470588264	-9.312465882352942E-4	0.0017857792192906572	2.168064249567474E-4
542.5	1940.0	11001.0	-0.109431416	-0.0068810997	0.01145009611764706	0.001142361194117647	7.99482574394464E-4	1.2197692837370242E-4
543.1992	1940.0	11020.0	-0.019086966	-0.011487001	0.004754971052631579	-2.4241585789473686E-4	-3.5237500342186743E-4	-7.288300273749388E-5
543.0	1939.0	11050.0	-0.006812906	-0.042453334	4.0913533333333335E-4	-0.0010322111000000001	-1.4486119064327483E-4	-2.6326508070175444E-5
542.06836	1937.0684	11100.0	-0.039972432	-0.042062927	-6.6319052E-4	7.808140000000048E-6	-2.1446517066666665E-5	2.0800384800000004E-5
541.15594	1936.156	11119.0	-0.05339338	-0.043951526	-7.06365684210526E-4	-9.939994736842094E-5	-2.272377063711897E-6	-5.64253091412742E-6
538.0	1937.5	11134.0	-0.14890037	0.010254476	-0.006367132666666667	0.0036137334666666663	-3.773844654970761E-4	2.4754222760233917E-4
