# Supplementary material for: Finger drawing on smartphone screens enables early Parkinson’s disease detection through hybrid 1D-CNN and BiGRU deep learning architecture
Source: PLoS One. 2025 Jul 14;20(7):e0327733. doi: 10.1371/journal.pone.0327733 (PMC12258557; doi:10.1371/journal.pone.0327733)
Supplement: S2 File — (ZIP) [file pone.0327733.s002.zip › Dataset/Wavy/patient/026_PD_WAVE_R.txt]

525.0	88.0	0.0	0.0	0.0	0.0	0.0	0.0	0.0
537.9111	89.98221000000001	121.0	0.6309054	0.12617831	0.005214094214876033	0.001042795950413223	4.30916877262482E-5	8.618148350522504E-6
550.47595	92.82532	165.0	0.20961578	0.06788965	-0.009574764090909089	-0.0013247422727272725	-3.3611041604057095E-4	-5.380768688955672E-5
552.5	93.5	170.0	0.28899917	0.1039553	0.015876678000000005	0.007213130000000001	0.005090288418181819	0.0017075744545454546
554.5884	95.58838	187.0	-0.027745213	0.06624292	-0.018632022529411766	-0.002218375294117647	-0.0020299235605536333	-5.54794429065744E-4
563.45734	100.22867	203.0	0.11766826	0.1653806	0.0090883420625	0.0061961049999999995	0.0017325227869944854	5.259050183823529E-4
578.21094	107.07031	220.0	0.5152741	0.33838302	0.02338857882352941	0.01017661294117647	8.411903977076125E-4	2.3414752595155708E-4
597.6454	114.50906	236.0	1.1994886	0.52638024	0.042763406250000004	0.011749826250000005	0.001210926714154412	9.832583180147093E-5
618.44495	123.86343	253.0	1.5478133	0.6467674	0.02048968823529412	0.00708159764705882	-0.0013102187067474049	-2.7460168252595207E-4
652.66486	136.5781	270.0	1.9302146	0.7275915	0.022494194117647054	0.004754358823529409	1.1791211072664318E-4	-1.36896401384083E-4
680.84546	149.6979	287.0	2.1822915	0.87936056	0.014828052941176461	0.008927591764705882	-4.509494809688584E-4	2.454842906574396E-4
702.8254	157.01059	303.0	1.9698963	0.77906775	-0.013274699999999987	-0.006268300625000001	-0.001756422058823528	-9.497432743566177E-4
725.1759	166.32327	320.0	1.5849103	0.6274802	-0.02264623529411765	-0.008916914705882347	-5.512667820069215E-4	-1.5580082828719685E-4
742.0031	178.50235	336.0	1.0897207	0.5731969	-0.03094935	-0.003392706250000002	-5.189446691176468E-4	3.4526302849264656E-4
759.8582	193.30072	353.0	0.7842125	0.7134321	-0.017971070588235296	0.008249129411764707	7.634282006920415E-4	6.848138624567476E-4
782.41907	207.94603999999998	369.0	1.0108124	0.9333313	0.014162493750000005	0.013743699999999998	0.0020083477711397065	3.434106617647057E-4
806.0166	220.55450000000002	386.0	1.2791107	0.9738888	0.015782252941176463	0.0023857352941176486	9.527995242214462E-5	-6.681155709342559E-4
831.0409	234.02454	402.0	1.5206858	0.8650743	0.01509844375000001	-0.006800906250000002	-4.273807444852835E-5	-5.741650965073532E-4
857.8937	248.938	419.0	1.7494488	0.8359778	0.01345664705882352	-0.00171155882352941	-9.657627595155825E-5	2.9937337802768193E-4
873.48126	259.62952	437.0	1.4969906	0.78140223	-0.014025455555555554	-0.003031976111111112	-0.0015267834785766153	-7.335651597676123E-5
883.44806	269.31006	452.0	0.9131018	0.6571132	-0.038925919999999996	-0.008285935333333334	-0.001660030962962963	-3.502639481481482E-4
890.27814	276.03754	469.0	0.31365138	0.45702967	-0.0352617894117647	-0.011769619411764702	2.155370934256056E-4	-2.0492259284890402E-4
898.484	282.0904	486.0	-0.021882731	0.25051537	-0.019737300647058822	-0.0121479	9.13205221453287E-4	-2.225179930795866E-5
905.9152	286.91522	503.0	0.05526906	0.16898707	0.004538340647058823	-0.004795782352941178	0.0014279788996539792	4.324775086505189E-4
912.3008	290.7256	519.0	0.27406028	0.15106244	0.013674451249999999	-0.0011202893749999998	5.710069126838235E-4	2.2971831112132365E-4
920.0	295.0	535.0	0.39518484	0.15329927	0.0075702849999999995	1.398018749999997E-4	-3.8151039062499996E-4	7.875570312499997E-5
927.40186	301.9215	552.0	0.42053038	0.24832739	0.0014909141176470588	0.005589889411764707	-3.5761005190311414E-4	3.20593384515571E-4
935.63586	312.4538	568.0	0.45831752	0.46592858	0.00236169625	0.013600074374999998	5.442388327205881E-5	5.006365602022056E-4
942.0334	327.75568	585.0	0.47622466	0.81623054	0.0010533611764705908	0.02060599764705882	-7.696088667820053E-5	4.1211313365051896E-4
945.5499	342.92474	602.0	0.34378934	1.0998986	-0.007790312941176472	0.016686356470588234	-5.202161245674742E-4	-2.3056712802768155E-4
946.1717	355.0302	618.0	0.104094915	1.086895	-0.0149809015625	-8.127250000000003E-4	-4.494117888327205E-4	-0.0010936925919117647
946.0	363.47943	635.0	-0.09311	0.789375	-0.011600289117647059	-0.01750117647058823	1.9885955557958474E-4	-9.816736159169546E-4
946.0	373.58374	651.0	-0.16158463	0.5203439	-0.0042796643750000005	-0.016814443750000005	4.575390464154411E-4	4.2920795036763965E-5
946.0	389.70612	668.0	-0.13396181	0.5571891	0.0016248717647058836	0.002167364705882354	3.473256552768167E-4	0.00111657696799308
945.0	408.46594	685.0	-0.085396305	0.94655216	0.002856794411764705	0.022903709411764703	7.246603806228361E-5	0.0012197849826989617
943.07245	423.5653	701.0	-0.09088017	1.2175839	-3.427415624999994E-4	0.016939483749999998	-1.9997099839154402E-4	-3.727641038602941E-4
938.2101	433.47485	718.0	-0.2084526	1.0478052	-0.006916025294117646	-0.009986982352941173	-3.866637489186851E-4	-0.0015839097707612455
929.1994	444.0005	734.0	-0.42792884	0.66349363	-0.013717265	-0.024019473125000003	-4.2507748161764707E-4	-8.770306732536769E-4
913.8802	457.35479999999995	751.0	-0.8018997	0.48855913	-0.021998285882352944	-0.01029026470588235	-4.8711887543252615E-4	8.076004952422149E-4
896.40045	471.8663	768.0	-1.1635307	0.61760086	-0.021272411764705876	0.0075906900000000015	4.2698477508651005E-5	0.001051820865051903
880.65125	485.6802	784.0	-1.3348992	0.8620241	-0.010710531250000002	0.015276452499999996	6.601175321691171E-4	4.8036015624999964E-4
860.70306	497.6485	801.0	-1.3337125	0.90955406	6.980588235293376E-5	0.0027958800000000054	6.341374783737021E-4	-7.341513235294112E-4
838.08453	510.4507	818.0	-1.3786733	0.80501246	-0.0026447529411764655	-0.006149505882352942	-1.5967993079584703E-4	-5.261991695501734E-4
818.2344	525.33594	834.0	-1.3886976	0.7838172	-6.265187499999991E-4	-0.001324703750000003	1.2613963694852915E-4	3.015501332720587E-4
802.98486	537.67676	850.0	-1.2275963	0.789201	0.010068831249999993	3.364875000000031E-4	6.684593749999995E-4	1.0382445312500039E-4
780.34753	547.93854	867.0	-1.1748384	0.7312998	0.0031034058823529425	-0.00340595294117647	-4.097309039792383E-4	-2.2014355536332194E-4
757.2508	554.9373	884.0	-1.2318472	0.5388759	-0.00335345882352941	-0.011319052941176477	-3.79815570934256E-4	-4.654764705882357E-4
738.47156	560.75854	900.0	-1.3057991	0.29120207	-0.0046219937499999975	-0.015479614374999999	-7.92834329044117E-5	-2.6003508961397015E-4
710.35	564.4867	917.0	-1.5232191	0.1268983	-0.012789411764705879	-0.009664927647058823	-4.8043635380622834E-4	3.420403957612456E-4
685.22656	567.2956	934.0	-1.6325568	0.049348477	-0.006431629411764705	-0.004561754294117646	3.739871972318338E-4	3.0018666782006924E-4
665.6361	569.0331	950.0	-1.4707131	0.020228716	0.010115231249999995	-0.0018199850625	0.0010341787913602939	1.713605769761029E-4
635.18207	571.9757	967.0	-1.5817456	0.04066164	-0.00653132352941177	0.0012019367058823528	-9.792091046712803E-4	1.7776010402249134E-4
611.03	573.0	983.0	-1.6069309	0.062296227	-0.0015740812499999979	0.0013521616875000002	3.0982764246323576E-4	9.389061351102964E-6
583.9244	574.0	1000.0	-1.5705602	0.058400337	0.0021394529411764692	-2.2917000000000036E-4	2.1844318771626278E-4	-9.301951102941179E-5
556.4457	575.6237	1017.0	-1.7311074	0.032819428	-0.009443952941176463	-0.0015047593529411763	-6.81376816608996E-4	-7.503466782006918E-5
535.2326	577.79706	1033.0	-1.5550681	0.069720626	0.01100245625	0.0023063248749999998	0.001277900574448529	2.381927642463235E-4
507.22845	581.47144	1050.0	-1.4242282	0.14308602	0.0076964647058823535	0.004315611411764707	-1.9447009083044982E-4	1.181933256920416E-4
482.49722	586.0462	1066.0	-1.5243726	0.26998177	-0.006259025000000001	0.007930984375	-8.722181066176471E-4	2.2596081020220582E-4
457.84946	593.26807	1083.0	-1.4608493	0.3916325	0.0037366647058823498	0.0071559252941176465	5.879817474048442E-4	-4.559171064013845E-5
430.50085	601.30743	1099.0	-1.5766097	0.5274715	-0.007235024999999992	0.0084899375	-6.857306066176464E-4	8.337576286764704E-5
410.28198	609.6211	1116.0	-1.5019351	0.606808	0.004392623529411754	0.004666852941176473	6.839793252595144E-4	-2.248873269896192E-4
389.87234	617.8646	1132.0	-1.2233812	0.6135903	0.017409618750000008	4.238937500000012E-4	8.135622012867659E-4	-2.6518494944852947E-4
368.69073	627.95874	1149.0	-1.1540182	0.61541927	0.004080176470588226	1.0758647058823117E-4	-7.84084839965399E-4	-1.860631055363353E-5
350.06512	636.3044	1166.0	-1.0564559	0.5809188	0.005738958823529418	-0.002029439411764706	9.757543252595247E-5	-1.2570740484429044E-4
336.09653	645.3596	1182.0	-0.9300743	0.56139046	0.007898849999999999	-0.0012205212499999951	1.349931985294113E-4	5.055738511029444E-5
319.17752	659.62	1199.0	-0.8843202	0.6763333	0.0026914176470588247	0.006761343529411764	-3.063195501730102E-4	4.695214576124564E-4
298.16824	676.4987	1215.0	-0.95054704	0.92560184	-0.0041391775000000006	0.015579283749999999	-4.269121966911766E-4	5.511212637867647E-4
280.78494	691.94507	1232.0	-1.0782789	1.110678	-0.007513638823529407	0.010886832941176473	-1.9849772491349453E-4	-2.760265181660898E-4
264.48364	703.28687	1249.0	-1.1279938	1.0365897	-0.0029244058823529482	-0.004358135294117653	2.699548788927329E-4	-8.967628373702426E-4
238.85423	716.0729	1265.0	-1.2983863	0.81138915	-0.010649531249999997	-0.014075034374999996	-4.8282033547794053E-4	-6.073061925551465E-4
214.58643	729.62683	1282.0	-1.4569879	0.66634923	-0.009329505882352936	-0.00853176	7.764855103806241E-5	3.2607496323529397E-4
193.55429	743.8696	1298.0	-1.5533979	0.72053987	-0.006025625000000007	0.0033869149999999973	2.0649255514705806E-4	7.449171874999998E-4
170.29955	758.65857	1315.0	-1.5383446	0.8884465	8.854882352941139E-4	0.009876860588235297	4.065360726643601E-4	3.817615051903117E-4
151.88014	769.82495	1331.0	-1.301442	0.8809817	0.014806412500000005	-4.665500000000031E-4	8.700577665441181E-4	-6.464631617647062E-4
143.09268	777.18054	1348.0	-0.8341241	0.6441918	0.027489288235294115	-0.013928817647058823	7.4605151384083E-4	-7.918980968858129E-4
136.26996	784.0475	1365.0	-0.385854	0.37486148	0.02636882941176471	-0.015842959999999996	-6.590934256055327E-5	-1.1259660899653962E-4
131.12486	789.8751	1381.0	-0.027661446	0.19247147	0.022387034625	-0.011399375625000001	-2.4886217417279433E-4	2.777240234374997E-4
126.470924	794.5873	1398.0	0.09550557	0.14128101	0.007245118588235294	-0.0030112035294117645	-8.907009433391003E-4	4.934218879757786E-4
123.07241	798.9276	1414.0	-0.010535026	0.18134739	-0.00662753725	0.002504148749999999	-8.670409898897059E-4	3.4470951746323525E-4
123.0	800.3898	1431.0	-0.03863407	0.12637234	-0.0016528849411764706	-0.003233826470588235	2.926266064013841E-4	-3.375279541522491E-4
123.0	802.3965	1448.0	0.06602481	0.047606714	0.006156404705882353	-0.0046332721176470595	4.593699792387543E-4	-8.232033217993086E-5
124.30137	804.3014	1464.0	0.14575458	0.026200062	0.0049831106249999995	-0.00133791575	-7.333088005514711E-5	2.0595977297794123E-4
127.48226	808.7234	1481.0	0.22826745	0.10611126	0.004853698235294118	0.004700658705882353	-7.612493512110649E-6	3.552102621107267E-4
137.97195	821.1339	1497.0	0.46488237	0.45354873	0.014788432499999999	0.021714841875	6.209208915441175E-4	0.001063386448069853
151.6433	834.5514	1514.0	0.80945176	0.8566571	0.020268787647058823	0.023712257058823526	3.2237383217993085E-4	1.1749501081314851E-4
166.68466	846.51355	1531.0	1.0979669	1.022262	0.01697147882352942	0.009741464705882356	-1.9395934256055312E-4	-8.218113148788924E-4
180.1419	858.1216	1547.0	1.1452405	0.96271974	0.0029546000000000017	-0.0037213912499999974	-8.760549264705886E-4	-8.414284972426471E-4
194.98506	872.9829	1564.0	1.0762131	0.86066824	-0.004060435294117658	-0.00600302941176471	-4.126491349480976E-4	-1.3421400951557134E-4
210.19093	889.08984	1580.0	0.94847715	0.8756377	-0.007983496874999996	9.355912499999994E-4	-2.4519134880514613E-4	4.3366379136029434E-4
232.03275	905.7894	1597.0	1.0661155	1.052753	0.0069199029411764704	0.010418547058823535	8.766705774221451E-4	5.578209299307962E-4
260.59494	920.70496	1613.0	1.5101544	1.0952748	0.02775243125	0.0026576125000000034	0.0013020330193014708	-4.850584099264707E-4
282.38226	939.62024	1630.0	1.7649176	1.085148	0.014986070588235293	-5.956941176470649E-4	-7.509623918685122E-4	-1.9137097750865107E-4
302.78488	957.3695	1647.0	1.6538496	1.0984092	-0.006533411764705879	7.80070588235299E-4	-0.0012658519031141866	8.092733564013905E-5
322.58264	972.6079	1663.0	1.3575543	1.0689412	-0.018518456249999996	-0.001841750000000003	-7.490652803308824E-4	-1.6386378676470638E-4
339.5	982.5	1680.0	1.0191258	0.8772682	-0.019907558823529414	-0.011274882352941176	-8.171191608996577E-5	-5.548901384083043E-4
362.35373	992.1515999999999	1697.0	0.9892165	0.5589286	-0.0017593705882352957	-0.018725858823529416	0.0010675404844290657	-4.382927335640141E-4
393.0	1004.0	1713.0	1.4422752	0.4015211	0.028316168750000002	-0.009837968749999999	0.0018797212086397062	5.554931295955886E-4
415.8996	1018.2664	1730.0	1.6950157	0.5611245	0.014867088235294106	0.009388435294117647	-7.911223832179939E-4	0.0011309649437716263
450.0963	1032.3707	1746.0	1.9836767	0.8263426	0.018041312500000004	0.01657613125	1.983890165441186E-4	4.492309972426471E-4
483.22116	1047.2843	1763.0	2.17511	1.0013355	0.011260782352941185	0.010293699999999994	-3.9885471453287165E-4	-3.695547794117651E-4
516.51794	1054.7817	1779.0	2.1383293	0.77104527	-0.00229879375	-0.014393139374999996	-8.474735064338241E-4	-0.0015429274609374995
539.0668	1058.2067	1796.0	1.9067867	0.39550227	-0.013620152941176474	-0.022090764705882355	-6.65962305363322E-4	-4.528014900519035E-4
559.1308	1060.1028	1812.0	1.4010079	1.9927505E-4	-0.031611175000000005	-0.024706437184375	-0.0011244388786764707	-1.6347952990579027E-4
582.36224	1062.0302	1829.0	1.0369	-0.16053654	-0.021418111764705886	-0.009455047944117648	5.995919550173011E-4	8.9714054354455E-4
602.6635	1063.9626	1846.0	0.9845871	-0.14885366	-0.003077229411764699	6.872282352941181E-4	0.001078875432525952	5.966044811418686E-4
624.6714	1069.6934	1862.0	1.1054301	0.10012442	0.007552687499999995	0.01556113	6.643698069852934E-4	9.296188602941176E-4
657.52875	1081.1763	1879.0	1.5542696	0.46210086	0.02640232352941177	0.021292731764705884	0.0011088021193771632	3.3715304498269913E-4
686.1402	1095.6841	1895.0	1.8793491	0.85029495	0.020317468749999998	0.024262130625	-3.8030342371323574E-4	1.855874287683822E-4
724.97705	1114.0944	1913.0	2.248358	1.2204652	0.020500494444444448	0.02056501388888889	1.0168094135802762E-5	-2.05395374228395E-4
753.1587	1125.3538	1929.0	2.3356063	1.2451692	0.005453018749999983	0.0015440000000000037	-9.40467230902779E-4	-0.0011888133680555554
779.75745	1133.9393	1945.0	1.9840685	0.9161866	-0.021971112499999987	-0.020561412500000008	-0.001714008203124998	-0.0013815882812500007
797.93677	1139.2343	1962.0	1.3796933	0.43390176	-0.03555148235294118	-0.02836969647058823	-7.98845285467129E-4	-4.5931082179930725E-4
810.40216	1145.701	1979.0	0.78285825	0.13180095	-0.03510794411764706	-0.01777063588235294	2.6090484429065752E-5	6.234741522491348E-4
823.6222	1153.0698	1995.0	0.334625	0.13607913	-0.028014578124999998	2.6738624999999953E-4	4.433353745404414E-4	0.0011273763832720589
840.854	1163.3124	2012.0	0.48649558	0.40544063	0.008933563529411763	0.01584479411764706	0.0021734200973183393	9.163181098615919E-4
864.5081	1179.2787	2028.0	0.9432579	0.7718935	0.028547645	0.022903304375	0.0012258800919117648	4.4115689108455863E-4
878.54425	1190.1808	2045.0	1.224774	0.94248295	0.016559770588235295	0.010034673529411767	-7.051690830449826E-4	-7.569782850346019E-4
891.7355	1199.2396	2062.0	1.0936675	0.8339128	-0.00771214705882353	-0.006386479411764708	-0.0014277598615916958	-9.659501730103809E-4
901.84106	1206.8411	2078.0	0.72036225	0.58699536	-0.023331578125000002	-0.015432340000000003	-9.762144416360295E-4	-5.653662867647059E-4
906.2214	1211.332	2095.0	0.26445436	0.27885282	-0.026818111176470587	-0.01812603176470588	-2.0509017949826969E-4	-1.584524567474045E-4
908.1034	1215.2068	2111.0	-0.029144058	0.111873366	-0.018349901124999998	-0.010436215875	5.292631282169118E-4	4.8061349310661746E-4
909.9869	1220.9606	2128.0	-0.14021268	0.13557678	-0.006533448352941177	0.0013943184705882356	6.950854571799306E-4	6.95913785034602E-4
911.98047	1230.8828	2144.0	-0.16249265	0.3106996	-0.001392498124999999	0.01094517625	3.2130938924632363E-4	5.969286112132353E-4
914.92615	1245.4089	2161.0	0.0010090707	0.68271095	0.009617748276470588	0.021883020588235297	6.476615530276816E-4	6.43402608131488E-4
918.7063	1260.8252	2178.0	0.16571237	1.0447538	0.009688429370588236	0.02129663823529412	4.157711418685131E-6	-3.4493079584775066E-5
920.0	1277.4365	2194.0	0.19949032	1.2196769	0.002111121875	0.01093269375	-4.735817184742647E-4	-6.477465303308825E-4
918.2408	1295.0739	2211.0	0.051917918	1.2493984	-0.008680729529411764	0.0017483235294117622	-6.348147884948096E-4	-5.402570717993081E-4
912.2098	1310.8828	2227.0	-0.2148314	1.1576674	-0.016671832375	-0.0057331875000000004	-4.994439278492648E-4	-4.6759443933823517E-4
903.3433	1322.3209	2244.0	-0.5604016	0.9323899	-0.020327658823529413	-0.013251617647058825	-2.150486146193772E-4	-4.422605968858132E-4
894.63684	1330.3632	2261.0	-0.7642262	0.61265904	-0.01198968235294117	-0.01880769764705882	4.904692041522496E-4	-3.2682823529411745E-4
886.9863	1338.5171	2277.0	-0.7351652	0.33124477	0.0018163125000000002	-0.017588391875	8.628746783088232E-4	7.620661075367625E-5
879.0	1351.5	2294.0	-0.61282885	0.36457878	0.00719625588235294	0.001960824117647057	3.1646725778546704E-4	0.0011499538819204152
869.9012	1368.7778	2310.0	-0.51229024	0.7312078	0.006283663124999998	0.022914313749999998	-5.703704733455887E-5	0.0013095931020220587
862.34503	1384.648	2328.0	-0.47362623	1.0863676	0.002148000555555557	0.0197311	-2.297590316358023E-4	-1.7684520833333316E-4
850.9661	1396.0339	2344.0	-0.572098	1.0770892	-0.006154485625000001	-5.798999999999943E-4	-5.189053862847224E-4	-0.0012694374999999997
834.6531	1403.0431	2360.0	-0.81534034	0.71154207	-0.01520264625	-0.022846695625000003	-5.655100390625E-4	-0.0013916747265625006
817.1434	1407.4126	2377.0	-1.094866	0.26673597	-0.016442685882352936	-0.026165064705882354	-7.29435077854668E-5	-1.9519818122837359E-4
797.57245	1410.1298	2394.0	-1.308176	-0.00483897	-0.012547647058823537	-0.015974996470588233	2.2911993079584701E-4	5.99415778546713E-4
769.132	1412.0579	2410.0	-1.6326661	-0.07992399	-0.02028063125	-0.00469281375	-4.83311511948529E-4	7.051364200367646E-4
743.8123	1415.0312	2427.0	-1.798978	-0.022993213	-0.009783052941176469	0.003348869235294118	6.175046064013842E-4	4.730401756055364E-4
720.8252	1420.7461	2443.0	-1.766238	0.119674295	0.0020462499999999995	0.00891671925	7.393314338235293E-4	3.479906259191176E-4
695.2695	1429.5117	2460.0	-1.6511885	0.3928867	0.006767617647058825	0.01607131794117647	2.7772750865051913E-4	4.2085874653979247E-4
675.60443	1441.0374	2476.0	-1.3711869	0.6914149	0.01750009999999999	0.018658012500000005	6.707801470588229E-4	1.6166840992647082E-4
650.75793	1452.818	2493.0	-1.2465012	0.87761205	0.007334452941176478	0.01095277352941176	-5.979792387543243E-4	-4.532493512110732E-4
620.95197	1461.9462	2509.0	-1.5149558	0.8470129	-0.016778412500000006	-0.0019124468750000012	-0.0015070540900735303	-8.040762752757351E-4
591.18414	1466.6565	2526.0	-1.7720975	0.60378104	-0.015125982352941178	-0.014307756470588233	9.720177335640168E-5	-7.291358585640136E-4
553.26483	1470.2169	2542.0	-2.1968827	0.2466483	-0.026549075000000005	-0.02232079625	-7.139432904411767E-4	-5.008149862132355E-4
521.1549	1474.0364	2559.0	-2.371586	0.03761683	-0.010276664705882354	-0.012295968823529412	9.572006055363324E-4	5.896957309688581E-4
486.21368	1477.4542	2576.0	-2.2921782	0.013918572	0.004671047058823544	-0.0013940151764705881	8.792771626297588E-4	6.412913910034602E-4
458.93814	1483.299	2592.0	-2.003225	0.1728832	0.018059574999999994	0.00993528925	8.367829963235281E-4	7.080815266544118E-4
429.64453	1493.1185	2609.0	-1.6961169	0.43683174	0.018065182352941175	0.015526384705882353	3.298442906577045E-7	3.288879679930796E-4
407.7022	1503.7988	2625.0	-1.3915898	0.65993416	0.019032943750000003	0.013943901250000001	6.048508731617674E-5	-9.890521599264699E-5
382.73215	1516.7596	2642.0	-1.2749647	0.85550064	0.006860300000000002	0.011503910588235293	-7.160378676470588E-4	-1.4352886245674757E-4
351.28296	1528.3939	2659.0	-1.4577851	0.9090612	-0.010754141176470588	0.003150621176470587	-0.001036143598615917	-4.913699653979239E-4
328.77222	1534.5142	2675.0	-1.5531282	0.6922991	-0.005958943750000001	-0.013547631250000004	2.996998391544117E-4	-0.001043640776654412
297.5228	1541.2607	2692.0	-1.7100126	0.42915058	-0.00922849411764706	-0.01547932470588235	-1.9232649221453293E-4	-1.1362902681660858E-4
276.03046	1547.9865	2708.0	-1.715108	0.26207572	-3.184625000000052E-4	-0.01044217875	5.56876976102941E-4	3.148216222426469E-4
256.04022	1557.9758	2725.0	-1.3487303	0.3042958	0.021551629411764715	0.0024835341176470582	0.0012864759948096895	7.603360510380621E-4
236.73917	1570.4825	2741.0	-1.0678368	0.590324	0.017555843749999994	0.017876762499999997	-2.4973660386029507E-4	9.620767738970587E-4
220.08195	1584.7634	2758.0	-0.9006209	0.888244	0.009836229411764711	0.017524705882352946	-4.540949610726637E-4	-2.070921280276773E-5
208.06868	1597.7175	2775.0	-0.6943292	1.0060238	0.01213480588235294	0.006928223529411757	1.3521038062283696E-4	-6.233224913494817E-4
198.20503	1607.036	2791.0	-0.5688989	0.8666348	0.00783939375	-0.008711812499999992	-2.684632582720587E-4	-9.775022518382344E-4
187.77274	1615.5227	2808.0	-0.39095613	0.60172534	0.01046722176470588	-0.015582909411764708	1.5457811851211066E-4	-4.041821712802774E-4
175.1559	1624.5627	2825.0	-0.44055685	0.42675176	-0.002917689411764705	-0.010292563529411766	-7.873477162629757E-4	3.1119681660899664E-4
162.9834	1634.0166	2841.0	-0.6355294	0.3997896	-0.012185784375000001	-0.0016851349999999973	-5.79255935202206E-4	5.379642830882355E-4
154.35497	1642.1934	2858.0	-0.69919354	0.47565505	-0.003744949411764705	0.004462673529411765	4.965197037197233E-4	3.6163579584775073E-4
149.07216	1648.3917	2874.0	-0.5017154	0.46426383	0.012342383749999998	-7.119512500000022E-4	0.0010054583226102938	-3.2341404871323544E-4
145.16458	1654.2532	2891.0	-0.21108268	0.35187665	0.017096042352941182	-0.006611010588235293	2.7962697664359905E-4	-3.4700349048442887E-4
142.63693	1660.0892	2907.0	-0.011812562	0.27521604	0.012454382375	-0.004791288125000001	-2.901037486213239E-4	1.1373265395220572E-4
139.71205	1665.8639	2924.0	0.0105654355	0.26508772	0.001316352794117647	-5.957835294117628E-4	-6.551782106401384E-4	2.467943879757787E-4
136.52168	1671.7175	2941.0	-0.0613149	0.31478736	-0.004228255029411765	0.002923508235294117	-3.2615340138408307E-4	2.0701716262975766E-4
134.80444	1677.5867	2957.0	-0.10029113	0.34812906	-0.0024360143750000005	0.0020838562499999984	1.1201504090073528E-4	-5.247824908088242E-5
131.87617	1681.2477	2974.0	-0.13402699	0.29307935	-0.001984462352941177	-0.003238218235294116	2.656188365051903E-5	-3.1306320501730086E-4
129.9734	1687.0798	2990.0	-0.1319727	0.28195378	1.2839312500000089E-4	-6.953481250000018E-4	1.320534673713236E-4	1.5892938189338213E-4
129.0	1694.0406	3007.0	-0.08819996	0.33484867	0.0025748670588235296	0.0031114641176470605	1.4391023140138405E-4	2.2393013192041543E-4
129.0	1703.7339	3024.0	-0.018389923	0.46392563	0.004106472764705882	0.007592762352941174	9.009445328719719E-5	2.636057785467126E-4
130.92015	1718.3612	3040.0	0.0857471	0.7526803	0.006508563937500001	0.018047166875	1.5013069829963242E-4	6.534002826286766E-4
135.47691	1733.6052	3057.0	0.23789363	1.0352517	0.00894979588235294	0.01662184705882354	1.4360187910899646E-4	-8.384234212802712E-5
142.15132	1744.9392	3073.0	0.4091719	1.0600868	0.010704891874999999	0.00155219375	1.0969349954044114E-4	-9.418533318014712E-4
152.22359	1757.9275	3090.0	0.60588384	0.93504477	0.011571290588235292	-0.007355413529411773	5.096463019031135E-5	-5.239768987889278E-4
165.92091	1772.9209	3106.0	0.84678143	0.83035094	0.015056099375	-0.006543364374999999	2.1780054917279424E-4	5.075307215073586E-5
179.37723	1789.0024	3123.0	1.0067611	0.85844976	0.00941056882352942	0.0016528717647058804	-3.320900324394459E-4	4.821315376297576E-4
191.78116	1802.3374	3140.0	1.0199746	0.9453355	7.772647058823523E-4	0.005110925882352944	-5.078414186851216E-4	2.034149480968861E-4
201.29155	1811.8333	3156.0	0.82453746	0.8274373	-0.01221482125	-0.007368637499999997	-8.120053722426471E-4	-7.799727113970588E-4
211.2324	1819.7859	3173.0	0.6024602	0.52503085	-0.013063368235294122	-0.017788614705882354	-4.9914528546713E-5	-6.129398356401386E-4
230.33978	1829.6699	3190.0	0.7250847	0.37189513	0.007213205882352943	-0.009007983529411767	0.001192739653979239	5.165077162629757E-4
259.29422	1843.1472	3206.0	1.3266767	0.4977985	0.037599499999999994	0.007868960624999997	0.0018991433823529408	0.0010548090096507354
282.06732	1855.5337	3223.0	1.7621037	0.73562205	0.025613352941176473	0.013989620588235297	-7.050674740484424E-4	3.6003882136678234E-4
310.10052	1868.2402	3239.0	1.9618176	0.8703685	0.012482118750000007	0.008421653124999998	-8.207021369485291E-4	-3.479979664522062E-4
332.39554	1875.5581	3256.0	1.7812859	0.70909345	-0.01061951176470588	-0.009486767647058822	-0.0013589194420415228	-0.00105343651600346
347.62146	1878.0776	3272.0	1.2378938	0.3301839	-0.03396200625000001	-0.023681846875000002	-0.001458905905330883	-8.871924517463238E-4
363.90347	1879.988	3289.0	0.88657194	4.3263458E-4	-0.02066599176470588	-0.01939713326	7.821184991349488E-4	2.5204197735294125E-4
382.92044	1880.0	3305.0	0.77794355	-0.19493236	-0.006789274374999994	-0.01221031216125	8.672948368566179E-4	4.4917631867187504E-4
398.1271	1881.0	3322.0	0.7981661	-0.19615223	0.0011895617647058794	-7.175705882353011E-5	4.693433023356396E-4	7.140326530839101E-4
411.5442	1882.8181	3338.0	0.87139577	-0.05614597	0.0045768543750000015	0.00875039125	2.1170578814338264E-4	5.513842693014706E-4
436.48734	1886.5317	3355.0	1.0452182	0.115167074	0.010224848823529416	0.010077237882352942	3.322349675605538E-4	7.804980190311425E-5
465.06122	1892.2654	3372.0	1.4994465	0.29070657	0.02671931176470587	0.010325852705882354	9.702625259515561E-4	1.4624401384083088E-5
487.84644	1900.4026	3388.0	1.7417428	0.47406614	0.015143518750000001	0.011459973125000002	-7.234870634191168E-4	7.088252619485297E-5
514.2624	1909.5422	3405.0	1.8647827	0.6349025	0.007237641176470587	0.009460962352941178	-4.6505162197231845E-4	-1.1758886894463669E-4
532.043	1915.7327	3422.0	1.5437773	0.63000864	-0.018882670588235295	-2.8787411764706047E-4	-0.00153648892733564	-5.734609688581317E-4
542.52136	1919.5042	3438.0	0.87101007	0.44777504	-0.042047951874999996	-0.0113896	-0.0014478300804227939	-6.938578676470587E-4
552.35156	1921.4702	3455.0	0.42353165	0.17391121	-0.02632226	-0.016109637058823532	9.250406985294115E-4	-2.7764923875432543E-4
567.4051	1923.4255	3471.0	0.340028	-0.016109768	-0.005218978124999999	-0.011876311125	0.0013189551171875	2.6458287086397075E-4
588.7782	1930.0305	3488.0	0.7177727	0.08540944	0.02222027647058824	0.005971718117647059	0.0016140737997404845	0.0010498840730968858
606.4323	1940.3513	3505.0	1.206559	0.41252816	0.02875213529411764	0.019242277647058822	3.842269896193766E-4	7.806211487889271E-4
604.0	1939.0	3534.0	1.206559	0.41252816	0.0	0.0	-9.914529411764704E-4	-6.635268154158215E-4
