# Supplementary material for: Finger drawing on smartphone screens enables early Parkinson’s disease detection through hybrid 1D-CNN and BiGRU deep learning architecture
Source: PLoS One. 2025 Jul 14;20(7):e0327733. doi: 10.1371/journal.pone.0327733 (PMC12258557; doi:10.1371/journal.pone.0327733)
Supplement: S2 File — (ZIP) [file pone.0327733.s002.zip › Dataset/Wavy/patient/027_PD_WAVE_R.txt]

548.7078	185.0	0.0	0.0	0.0	0.0	0.0	0.0	0.0
552.3708	185.0	16.0	0.26497725	1.4817868E-5	0.016561078125	9.2611675E-7	0.0010350673828125	5.7882296875E-8
558.2709	185.0	33.0	0.36309987	1.35464725E-5	0.005771918823529411	-7.478797058823532E-8	-6.346564294982699E-4	-5.88767482698962E-8
564.8975	185.0	50.0	0.43328634	0.0	0.004128615882352941	-7.968513235294118E-7	-9.666487889273354E-5	-4.247431487889273E-8
570.6287	186.0	66.0	0.4649003	0.027788853	0.0019758724999999998	0.0017368033125	-1.3454646139705883E-4	1.0860001023897058E-4
577.2584	186.7528	83.0	0.4566683	0.048703916	-4.842352941176448E-4	0.0012302978235294118	-1.4471222318339084E-4	-2.9794440527681658E-5
583.6604	188.0	100.0	0.41982508	0.08455785	-0.002167248235294118	0.002109054941176471	-9.90007612456749E-5	5.169159515570936E-5
589.6157	189.53857	116.0	0.38465595	0.10097048	-0.0021980706249999996	0.0010257893749999998	-1.9263993566175943E-6	-6.770409788602944E-5
595.22314	191.40771	133.0	0.3532865	0.11886591	-0.0018452617647058836	0.0010526723529411767	2.0753462370242113E-5	1.5813516435986361E-6
602.2198	193.30496	150.0	0.36610764	0.13088064	7.541847058823534E-4	7.06748823529411E-4	1.529086159169551E-4	-2.0348442906574452E-5
609.65326	195.32663	166.0	0.41170016	0.13128144	0.002849532499999998	2.505000000000042E-5	1.309592371323528E-4	-4.260617647058816E-5
617.1764	196.0441	183.0	0.46827433	0.1002922	0.0033278923529411787	-0.0018228964705882353	2.8138814878892978E-5	-1.0870273356401387E-4
624.7606	197.94016	199.0	0.5078149	0.0873226	0.0024712856249999963	-8.105999999999999E-4	-5.35379204963239E-5	6.326852941176472E-5
631.4226	198.80756	216.0	0.47752708	0.07043618	-0.0017816364705882332	-9.933188235294117E-4	-2.501718879757782E-4	-1.0748166089965404E-5
638.19885	200.0	233.0	0.4143125	0.06883832	-0.003718504705882354	-9.399176470588274E-5	-1.1393342560553651E-4	5.290159169550171E-5
643.7706	200.59021	249.0	0.35558167	0.03988648	-0.0036706768749999973	-0.0018094899999999995	2.9892394301472933E-6	-1.072186397058823E-4
649.4763	201.0	266.0	0.3101528	0.025595522	-0.0026722864705882358	-8.406445882352943E-4	5.872884731833891E-5	5.699090657439442E-5
652.78674	202.0	283.0	0.2368196	0.025056342	-0.004313717647058825	-3.171647058823531E-5	-9.655477508650524E-5	4.7584006920415233E-5
658.794	202.0	299.0	0.24437404	0.015270104	4.721524999999997E-4	-6.11639875E-4	2.9911688419117653E-4	-3.624521277573529E-5
666.51886	202.0	316.0	0.34370697	-0.0046896767	0.005843113529411766	-0.0011741047470588235	3.1593888408304504E-4	-3.308616894463668E-5
674.85754	202.0	332.0	0.47400412	-0.019116854	0.008143571874999998	-9.0169858125E-4	1.4377864659926453E-4	1.7025385363051467E-5
683.4437	202.0	349.0	0.5977934	-0.020685755	0.00728172235294118	-9.228829411764712E-5	-5.069703070934227E-5	4.761236983131487E-5
691.96643	202.74161	366.0	0.6220654	0.0026260915	0.0014277647058823506	0.0013712850882352942	-3.4435044982698994E-4	8.60925519031142E-5
700.3112	203.66223	382.0	0.5505811	0.046056308	-0.004467768749999997	0.00271438853125	-3.684708409926467E-4	8.394396518841912E-5
708.26575	204.56644	399.0	0.502934	0.07318938	-0.0028027705882352973	0.0015960630588235294	9.794106833909995E-5	-6.578385131920415E-5
714.3056	206.43521	415.0	0.42488295	0.10705807	-0.004878190625000001	0.0021167931250000004	-1.2971375229779396E-4	3.254562913602944E-5
719.872	207.29068	432.0	0.33870074	0.09996984	-0.005069541764705881	-4.16954705882353E-4	-1.1255949394463573E-5	-1.4904399005190316E-4
726.61176	209.20392	449.0	0.31298417	0.10594347	-0.0015127394117647056	3.513899999999996E-4	2.0922366782006915E-4	4.519674740484427E-5
735.2056	210.04114	465.0	0.38066474	0.09070721	0.004230035625	-9.522662500000001E-4	3.589234397977941E-4	-8.147851562499998E-5
745.84503	211.97418	482.0	0.53742045	0.09535217	0.009220924117647062	2.732329411764708E-4	2.935816760380625E-4	7.208818771626299E-5
757.7191	213.81702	498.0	0.7342133	0.1092708	0.012299553124999994	8.699143750000001E-4	1.9241431295955824E-4	3.7292589613970584E-5
769.48505	216.7475	515.0	0.83858234	0.15288295	0.006139355294117649	0.0025654205882352935	-3.623645782871968E-4	9.973565960207608E-5
778.5197	219.25986	531.0	0.7768307	0.17742431	-0.0038594775	0.0015338350000000008	-6.249270496323531E-4	-6.44740992647058E-5
785.0311	221.51556	548.0	0.54940015	0.18188211	-0.013378267647058824	2.622235294117654E-4	-5.599288321799309E-4	-7.480067474048442E-5
791.6811	223.42029	564.0	0.34201014	0.14696227	-0.012961875624999997	-0.0021824900000000005	2.6024501378676674E-5	-1.5279459558823537E-4
796.91077	226.22769	581.0	0.21009569	0.14220251	-0.007759673529411766	-2.7998588235294126E-4	3.060118879757783E-4	1.1191200692041525E-4
803.7128	230.35641	598.0	0.24881782	0.18205453	0.0022777723529411762	0.0023442364705882346	5.904379930795849E-4	1.5436602076124563E-4
813.05646	234.01883	614.0	0.4263636	0.2364267	0.011096611250000001	0.003398260625	5.511774310661766E-4	6.587650965073533E-5
822.52325	238.71396	631.0	0.58799183	0.28893533	0.009507542941176469	0.0030887429411764708	-9.347460640138422E-5	-1.8206922577854652E-5
832.1287	242.56432999999998	647.0	0.6823843	0.29992238	0.005899529375000004	6.866906249999999E-4	-2.2550084788602908E-4	-1.5012826976102943E-4
840.1377	246.4251	664.0	0.6452109	0.26924154	-0.0021866705882352955	-0.0018047552941176464	-4.756588213667823E-4	-1.4655564230103802E-4
845.5	248.5	681.0	0.45974135	0.19869699	-0.010909973529411768	-0.004149679411764706	-5.131354671280277E-4	-1.3793671280276824E-4
849.9735	252.9735	698.0	0.2527169	0.17955728	-0.01217790882352941	-0.0011258652941176456	-7.45844290657437E-5	1.7787141868512123E-4
855.9328	255.62189999999998	714.0	0.19639249	0.15631941	-0.003520275625000001	-0.0014523668750000013	5.411020749080881E-4	-2.0406348805147235E-5
861.6384	258.21283	730.0	0.22855844	0.16454005	0.002010371875	5.137900000000001E-4	3.4566546875000007E-4	1.228848046875001E-4
869.40717	262.27142	747.0	0.37265965	0.19106923	0.008476541764705883	0.0015605400000000009	3.8036293468858134E-4	6.157352941176475E-5
875.86383	264.90924	763.0	0.45845252	0.19125754	0.005362054374999998	1.1769374999999818E-5	-1.946554618566178E-4	-9.679816406250007E-5
882.57245	266.85748	780.0	0.45611593	0.16122773	-1.3744647058823364E-4	-0.0017664594117647054	-3.235000497404842E-4	-1.0460169333910031E-4
889.263	268.75433	797.0	0.4209274	0.118866734	-0.0020699135294117645	-0.0024918232941176476	-1.136745328719724E-4	-4.266846366782013E-5
897.3335	270.6667	813.0	0.41563404	0.08419949	-3.3083500000000154E-4	-0.00216670275	1.0869240808823518E-4	2.0320034007352973E-5
905.0	274.0	830.0	0.46926874	0.11130531	0.0031549823529411786	0.0015944600000000002	2.050480795847753E-4	2.2124486764705883E-4
911.2815	276.8543	846.0	0.46840072	0.17088361	-5.4251250000001555E-5	0.003723643749999999	-2.0057710018382376E-4	1.3307398437499993E-4
915.52277	278.2614	863.0	0.35921365	0.16860592	-0.006422768823529412	-1.3398176470588228E-4	-3.7461868079584766E-4	-2.269191479238754E-4
919.3415	281.17078	880.0	0.219328	0.16467647	-0.008228567647058824	-2.311441176470589E-4	-1.0622346020761249E-4	-5.715432525951566E-6
921.0568	283.05682	896.0	0.074638076	0.13060959	-0.00904312025	-0.0021291799999999996	-5.090953768382349E-5	-1.1862724264705879E-4
923.8599	283.93	913.0	0.033663135	0.07382537	-0.0024102906470588235	-0.0033402482352941176	3.901664472318339E-4	-7.123930795847753E-5
926.5733	286.5733	930.0	0.071500145	0.07819399	0.0022257064705882355	2.5697764705882376E-4	2.727057128027682E-4	2.116015224913495E-4
930.46014	290.1902	946.0	0.15899207	0.13968807	0.005468245312500001	0.0038433799999999995	2.0265867761948533E-4	2.2415014705882348E-4
934.86597	294.86597	963.0	0.24679656	0.25189257	0.005164969999999999	0.006600264705882352	-1.7839724264706E-5	1.6216968858131486E-4
938.97186	298.97186	979.0	0.30501094	0.33760887	0.0036383987500000006	0.0053572687500000014	-9.541070312499988E-5	-7.768724724264693E-5
941.73834	302.73834	996.0	0.24972557	0.31699935	-0.0032520805882352943	-0.0012123247058823524	-4.053223140138409E-4	-3.864466738754326E-4
944.24164	305.24164	1013.0	0.19153918	0.23063414	-0.003422728823529412	-0.0050803064705882365	-1.003813148788928E-5	-2.2752833910034612E-4
947.2353	308.1176	1029.0	0.13384484	0.15367524	-0.0036058962500000007	-0.00480993125	-1.1447964154411786E-5	1.6898451286764793E-5
949.00336	311.00336	1046.0	0.104002334	0.1275978	-0.0017554415294117642	-0.0015339670588235283	1.0885027768166097E-4	1.9270377595155715E-4
951.77905	314.77905	1062.0	0.11511333	0.15591656	6.944372499999999E-4	0.0017699225	1.5311742371323527E-4	2.064930974264705E-4
953.7707	318.54138	1079.0	0.12722632	0.20924371	7.12528823529412E-4	0.0031368911764705874	1.064210207612479E-6	8.040992214532868E-5
956.67914	321.35822	1095.0	0.15007713	0.2239099	0.001428175625	9.166368749999997E-4	4.4727925091911746E-5	-1.3876589384191173E-4
958.5	325.0	1112.0	0.14148083	0.21630105	-5.05664705882353E-4	-4.475794117647059E-4	-1.1375531358131487E-4	-8.02480168685121E-5
959.0	326.43	1129.0	0.09178214	0.15237138	-0.0029234523529411767	-0.0037605688235294115	-1.422228027681661E-4	-1.948817301038062E-4
961.3434	329.34338	1145.0	0.0639689	0.12585254	-0.0017383275000000002	-0.0016574274999999992	7.407030330882353E-5	1.3144633272058826E-4
962.0	332.4729	1162.0	0.050127797	0.13573202	-8.141825294117643E-4	5.81145882352941E-4	5.436146885813152E-5	1.3168078719723178E-4
964.0874	334.0874	1179.0	0.06343731	0.13185108	7.829125294117644E-4	-2.2829058823529408E-4	9.394676816608993E-5	-4.761391003460206E-5
965.9416	337.9416	1195.0	0.093282804	0.1643878	0.001865343375	0.0020335449999999995	6.765192784926473E-5	1.4136472426470585E-4
966.82886	342.4865	1212.0	0.09797812	0.23473737	2.7619505882352973E-4	0.00413821	-9.347931271626296E-5	1.2380382352941179E-4
968.7381	349.21436	1228.0	0.09448231	0.3537489	-2.1848812500000012E-4	0.0074382206249999985	-3.0917698988970616E-5	2.0625066406249992E-4
968.33777	354.32446	1244.0	0.06756625	0.4297277	-0.0016822537500000003	0.004748675000000001	-9.148535156250001E-5	-1.6809660156249986E-4
968.0	358.0	1261.0	-0.024687864	0.3751829	-0.005426712588235294	-0.0032085176470588238	-2.202622846020761E-4	-4.680701557093427E-4
968.0	360.3589	1278.0	-0.059614386	0.21418819	-0.002054501294117647	-0.009470277058823529	1.9836537024221453E-4	-3.683387889273355E-4
967.0	363.32764	1295.0	-0.08132384	0.113346	-0.0012770267058823527	-0.005931893529411765	4.5733799307958496E-5	2.0814020761245668E-4
967.0	366.3277	1311.0	-0.057083976	0.07771116	0.0015149914999999996	-0.0022271775	1.7450113786764702E-4	2.315447518382353E-4
964.9547	370.13586	1328.0	-0.059346568	0.14909805	-1.3309364705882358E-4	0.004199228823529412	-9.694618512110724E-5	3.780239013840831E-4
964.0	375.75024	1344.0	-0.09571637	0.26434863	-0.0022731126249999995	0.007203161249999998	-1.337511861213235E-4	1.8774577665441159E-4
962.1876	380.4372	1361.0	-0.10994255	0.35173362	-8.368341176470591E-4	0.005140293529411768	8.448697102076121E-5	-1.2134516003460177E-4
961.0	383.71326	1377.0	-0.116577275	0.33736145	-4.1467031249999963E-4	-8.982606250000011E-4	2.638523782169122E-5	-3.7740963465073555E-4
959.39624	386.60376	1394.0	-0.094636194	0.2308717	0.001290651823529411	-0.006264102941176471	1.0031306682525945E-4	-3.156377833044982E-4
959.0	388.5	1411.0	-0.05979977	0.1062408	0.002049201411764706	-0.007331229411764707	4.462056401384089E-5	-6.27721453287198E-5
956.6263	390.37372	1427.0	-0.081714146	0.048269216	-0.0013696485	-0.003623224	-2.1367811948529413E-4	2.317503382352942E-4
954.76306	392.23694	1444.0	-0.09928853	0.054135077	-0.0010337872941176469	3.450506470588235E-4	1.9756541522491357E-5	2.3342792041522488E-4
952.90564	395.09436	1460.0	-0.12778533	0.112646446	-0.0017810500000000002	0.0036569605625	-4.670391911764708E-5	2.0699436971507353E-4
949.9869	397.00653	1477.0	-0.15537806	0.13149947	-0.0016231017647058829	0.0011090014117647064	9.291072664359841E-6	-1.4987995004325257E-4
947.1669	399.66632	1494.0	-0.19445798	0.14888771	-0.002298818823529411	0.0010228376470588236	-3.974806228373696E-5	-5.068456747404871E-6
943.466	402.534	1510.0	-0.21310882	0.16134717	-0.0011656775000000001	7.787162500000003E-4	7.082133272058819E-5	-1.5257587316176453E-5
940.31866	404.68134	1526.0	-0.24273424	0.16310255	-0.001851588749999999	1.0971125000000005E-4	-4.286945312499994E-5	-4.181281250000002E-5
937.43475	406.56525	1544.0	-0.21734732	0.14244978	0.0014103844444444433	-0.001147376111111112	1.8122073302469124E-4	-6.983818672839511E-5
935.54395	408.45605	1560.0	-0.151875	0.113307	0.00409202	-0.0018214237499999996	1.676022222222223E-4	-4.212797743055548E-5
932.7019	409.0	1577.0	-0.13472152	0.059516624	0.0010090282352941177	-0.0031641397647058827	-1.8135245674740484E-4	-7.8983294982699E-5
929.70825	411.14587	1593.0	-0.12900907	0.057756547	3.570281250000005E-4	-1.1000481249999992E-4	-4.075000689338232E-5	1.9088343451286767E-4
926.9129	413.04358	1610.0	-0.15970302	0.087818824	-0.001805526470588235	0.001768369235294118	-1.272090938581315E-4	1.1049259104671282E-4
924.0385	414.98077	1626.0	-0.17779766	0.110813215	-0.0011309149999999997	0.0014371494375000002	4.216321691176471E-5	-2.0701237362132367E-5
919.5122	416.82928	1643.0	-0.2232992	0.1299061	-0.0026765611764705886	0.0011231108823529406	-9.092036332179935E-5	-1.8472856185121155E-5
914.7168	418.76105	1660.0	-0.28588513	0.13128659	-0.003681525294117646	8.120529411764776E-5	-5.911553633217986E-5	-6.128856401384076E-5
909.1036	420.63214	1677.0	-0.35470143	0.1115884	-0.004048017647058823	-0.0011587170588235297	-2.1558373702422183E-5	-7.293660899653985E-5
902.91125	422.52216	1693.0	-0.40519437	0.11357763	-0.0031558087500000026	1.2432687499999966E-4	5.576305606617629E-5	8.019024586397058E-5
895.5542	424.36145	1710.0	-0.45608708	0.112321384	-0.002993688823529409	-7.389682352941191E-5	9.536466262976086E-6	-1.1660217560553623E-5
888.8442	427.28894	1726.0	-0.46144998	0.14375351	-3.3518125000000024E-4	0.0019645078750000003	1.6615672334558806E-4	1.2740029365808825E-4
882.587	430.1377	1743.0	-0.45327196	0.17572935	4.810600000000005E-4	0.0018809317647058826	4.801419117647063E-5	-4.916241782006925E-6
876.1368	432.9088	1759.0	-0.4248018	0.1859171	0.001779384999999998	6.367343749999997E-4	8.114531249999983E-5	-7.776233685661768E-5
870.26917	435.82056	1776.0	-0.3676485	0.18536077	0.003361958823529413	-3.272529411764669E-5	9.309257785467147E-5	-3.9379980536332146E-5
865.4261	438.78693	1792.0	-0.31376082	0.18878423	0.0033679799999999996	2.1396624999999933E-4	3.7632352941165993E-7	1.5418221507352876E-5
859.85455	443.14545	1809.0	-0.28002226	0.21149424	0.0019846211764705866	0.0013358829411764708	-8.137404844290664E-5	6.599509948096891E-5
852.1231	448.72614	1826.0	-0.3397953	0.30240774	-0.003516061176470588	0.005347852941176469	-3.2356955017301024E-4	2.3599823529411756E-4
841.3049	454.3476	1842.0	-0.5257479	0.37481138	-0.011622037500000001	0.004525227500000003	-5.066235202205883E-4	-5.1414090073529154E-5
823.2719	460.90936	1859.0	-0.8977755	0.4382569	-0.02188397647058823	0.0037320894117647044	-6.036434688581312E-4	-4.665518166089991E-5
805.95557	467.68146	1875.0	-1.2109016	0.46293485	-0.019570381249999998	0.0015423718750000003	1.4459970128676458E-4	-1.36857346047794E-4
791.44543	475.27728	1892.0	-1.2349792	0.4602789	-0.0014163294117647079	-1.5623235294117752E-4	0.0010678854022491348	-9.991789576124575E-5
777.38055	481.8097	1909.0	-1.09461	0.44965792	0.008257011764705875	-6.247635294117648E-4	5.690200692041519E-4	-2.756065743944631E-5
755.56274	490.34888	1925.0	-1.033038	0.4661743	0.0038482500000000114	0.0010322737499999998	-2.7554761029411647E-4	1.0356482996323529E-4
733.65625	499.7926	1941.0	-1.2268604	0.5383369	-0.01211390000000001	0.004510162500000001	-9.976343750000014E-4	2.173680468750001E-4
715.531	509.8814	1958.0	-1.3689184	0.6181203	-0.008356352941176471	0.004693141176470585	2.2103217993079647E-4	1.0763451557093168E-5
694.1261	521.2039	1974.0	-1.3808724	0.70680374	-7.471250000000013E-4	0.005542715000000004	4.7557674632352936E-4	5.309836397058865E-5
672.0379	531.06757	1991.0	-1.3163402	0.7169773	0.0037960117647058912	5.984447058823545E-4	2.672433391003466E-4	-2.908394290657441E-4
655.59973	540.3335	2009.0	-1.1594704	0.6425204	0.008714988888888886	-0.0041364944444444475	2.732765068990553E-4	-2.630521750181557E-4
641.52856	545.5518	2024.0	-0.97904533	0.4594782	0.012028337999999998	-0.012202813333333333	2.2088994074074078E-4	-5.377545925925924E-4
621.3602	551.1745	2041.0	-0.95167506	0.2863035	0.001610015882352943	-0.01018674705882353	-6.128424775086503E-4	1.1859213379469426E-4
601.1181	557.69507	2058.0	-1.00515	0.22699142	-0.003145584705882351	-0.0034889458823529405	-2.7974121107266436E-4	3.9398830449827E-4
583.42377	564.36725	2074.0	-1.1664623	0.281018	-0.010082018750000005	0.0033766612499999994	-4.335271277573534E-4	4.291004457720588E-4
563.991	571.91235	2091.0	-1.2407672	0.3956028	-0.004370876470588236	0.006740282352941176	3.359495458477511E-4	1.978600648788927E-4
544.92456	579.5377	2108.0	-1.1966558	0.4886157	0.002594788235294119	0.00547134705882353	4.0974498269896205E-4	-7.464325259515563E-5
528.5	585.5	2124.0	-1.0571433	0.46087122	0.00871953125000001	-0.0017340299999999975	3.8279643841911815E-4	-4.5033606617647046E-4
518.6393	592.18036	2141.0	-0.80811286	0.41297328	0.014648849411764697	-0.002817525882352943	3.4878342128027577E-4	-6.373505190311443E-5
505.193	597.7744	2157.0	-0.6472624	0.3463751	0.010053153750000002	-0.00416238625	-2.8723097886029347E-4	-8.40537729779411E-5
484.59738	604.51	2174.0	-0.7772591	0.32929763	-0.007646864705882351	-0.0010045570588235284	-0.0010411775562283736	1.8575465830449837E-4
464.85	611.045	2191.0	-1.1153095	0.3712329	-0.019885317647058823	0.002466780588235292	-7.199089965397925E-4	2.041963321799306E-4
450.78226	616.7765	2207.0	-1.2483253	0.39731923	-0.008313487500000008	0.001630395625000003	7.232393841911759E-4	-5.2274060202205574E-5
435.8287	621.39044	2224.0	-1.0840106	0.33110812	0.009665570588235296	-0.0038947711764705894	0.0010575916522491354	-3.2500981185121133E-4
414.66147	626.08466	2240.0	-0.9716989	0.2590653	0.007019481250000001	-0.0045026762500000005	-1.6538058363970592E-4	-3.799406709558819E-5
396.9652	630.11884	2257.0	-1.0520144	0.20756301	-0.0047244411764705875	-0.0030295464705882356	-6.908189662629758E-4	8.66546929065744E-5
382.99698	635.287	2273.0	-1.0846568	0.23288767	-0.0020401500000000045	0.00158279125	1.6776819852941144E-4	2.8827110753676475E-4
365.31805	641.10455	2290.0	-1.0358908	0.29984888	0.0028685882352941228	0.003938894705882353	2.887493079584781E-4	1.3859432093425605E-4
347.27896	647.6884	2307.0	-0.9773417	0.3758796	0.003444064705882354	0.004472395294117647	3.385155709342537E-5	3.138238754325258E-5
330.3211	653.2546	2323.0	-1.0033106	0.4079098	-0.0016230562500000045	0.0020018875000000005	-3.1669505974264744E-4	-1.5440673713235288E-4
317.21664	658.90717	2340.0	-1.0164222	0.40338933	-7.712705882352941E-4	-2.659099999999999E-4	5.0105038927335905E-5	-1.3339985294117648E-4
304.94467	663.6851	2356.0	-0.82617307	0.33545125	0.011890570625000006	-0.004246130000000001	7.913650758272063E-4	-2.4876375000000003E-4
290.9556	669.26666	2373.0	-0.63778955	0.29231694	0.01108138352941176	-0.0025373123529411736	-4.759924091695569E-5	1.0051868512110749E-4
276.6026	674.8846	2390.0	-0.7038664	0.29761437	-0.0038868735294117626	3.1161352941176424E-4	-8.8048570934256E-4	1.6758387543252574E-4
263.5	679.0	2406.0	-0.813556	0.30040124	-0.006855599999999996	1.741793749999998E-4	-1.8554540441176461E-4	-8.589634650735277E-6
254.01688000000001	684.1899	2423.0	-0.74013674	0.28161508	0.0043187799999999995	-0.0011050682352941174	6.573164705882351E-4	-7.524985942906571E-5
245.60342000000003	686.55865	2439.0	-0.5483391	0.21110418	0.0119873525	-0.004406931250000001	4.7928578125E-4	-2.0636643841911772E-4
235.12292000000002	689.29236	2456.0	-0.4420264	0.13329276	0.006253688235294117	-0.004577142352941176	-3.3727436851211073E-4	-1.0012417820069097E-5
220.96149	693.00964	2472.0	-0.6024766	0.14539388	-0.010028137500000003	7.563199999999996E-4	-0.0010176141084558825	3.3334139705882345E-4
207.63368	697.819	2489.0	-0.8081993	0.21501033	-0.012101335294117643	0.004095085294117647	-1.2195281141868473E-4	1.9639795847750866E-4
197.03305	702.3802	2505.0	-0.8916032	0.2786487	-0.005212743750000005	0.003977398125000002	4.3053697150735235E-4	-7.355448069852827E-6
188.21994	708.085	2522.0	-0.7122223	0.35539222	0.010551817647058828	0.00451432470588235	9.273271410034608E-4	3.158391652249108E-5
179.93861	713.83685	2539.0	-0.46004546	0.37563995	0.01483393176470588	0.0011910429411764716	2.5188906574394424E-4	-1.9548716262975755E-4
172.17746	720.8225	2555.0	-0.3485774	0.41045806	0.006966753750000002	0.002176131875000001	-4.916986259191174E-4	6.156805836397058E-5
162.21252	727.0725	2572.0	-0.4160033	0.43596834	-0.003966229411764708	0.0015006047058823528	-6.431166565743947E-4	-3.973689230103812E-5
154.84576	734.15424	2590.0	-0.4760429	0.43969187	-0.0033355333333333318	2.068627777777764E-4	3.5038671023965355E-5	-7.187455156136536E-5
147.65785	738.1711	2605.0	-0.46648458	0.36397418	6.372213333333339E-4	-0.005047846	2.6485031111111106E-4	-3.5031391851851845E-4
140.99216	743.00525	2622.0	-0.4120537	0.28510946	0.003201816470588233	-0.004639101176470588	1.508585374855823E-4	2.404381314878895E-5
135.45682	747.69543	2639.0	-0.33668268	0.23073404	0.0044335894117647065	-0.0031985541176470576	7.24572318339102E-5	8.473806228373707E-5
131.39633	751.60364	2655.0	-0.24648555	0.20987502	0.005637320625000001	-0.0013036887500000004	7.52332008272059E-5	1.1842908547794108E-4
127.6771	754.6615	2672.0	-0.183798	0.18433207	0.003687502941176471	-0.0015025264705882358	-1.1469515787197234E-4	-1.1696336505190321E-5
124.43047000000001	758.13904	2689.0	-0.13910913	0.17512555	0.0026287570588235287	-5.415599999999997E-4	-6.227916955017307E-5	5.652743944636683E-5
122.55621	761.8876	2705.0	-0.099240705	0.17248021	0.0024917765625	-1.6533374999999975E-4	-8.56128102022055E-6	2.3514140625E-5
119.44497999999999	765.55505	2722.0	-0.09661208	0.19778717	1.5462499999999973E-4	0.001488644705882354	-1.374795036764706E-4	9.729285034602081E-5
117.76096000000001	771.71716	2738.0	-0.098420896	0.29198644	-1.1305099999999943E-4	0.005887454375	-1.6729749999999946E-5	2.7492560431985287E-4
114.84879000000001	780.37805	2755.0	-0.11727394	0.44834358	-0.001109002588235294	0.009197478823529412	-5.8585387543252625E-5	1.947073205017301E-4
113.03299000000001	789.8021	2771.0	-0.13512821	0.5854316	-0.0011158918750000003	0.008568001250000002	-4.3058042279414514E-7	-3.9342348345588096E-5
111.16712999999999	799.1643	2788.0	-0.12571159	0.6994569	5.539188235294109E-4	0.006707370588235294	9.822415873702419E-5	-1.0944886245674755E-4
110.0	809.7993	2804.0	-0.090235904	0.72888213	0.0022172303750000004	0.001839076874999998	1.0395697196691184E-4	-3.04268357077206E-4
109.0	817.4236	2821.0	-0.057605963	0.63089013	0.0019194082941176472	-0.0057642352941176455	-1.7518945934256073E-5	-4.472536570069202E-4
108.47936999999999	823.5619	2837.0	-0.007847872	0.4622477	0.0031098806875000003	-0.010540151875000004	7.440452458639707E-5	-2.984947863051474E-4
108.0	827.78	2854.0	-0.0066668945	0.2747174	6.946926470588237E-5	-0.011031194117647058	-1.7884773075259517E-4	-2.8884837802767886E-5
108.0	832.6315	2871.0	0.010929773	0.17508675	0.001035098088235294	-0.005860626470588235	5.6801695501730095E-5	3.041510380622837E-4
108.0	836.32825	2887.0	0.015382158	0.12801862	2.782740625E-4	-0.002941758125000001	-4.7301501608455876E-5	1.8242927159926463E-4
109.0	839.9896	2904.0	0.049579006	0.15283583	0.0020115792941176472	0.0014598358823529416	1.019591312716263E-4	2.589172945501731E-4
109.89635999999999	843.7927	2920.0	0.0688326	0.18144856	0.0012033496249999995	0.0017882956250000002	-5.051435431985298E-5	2.052873391544116E-5
110.0	847.62256	2937.0	0.06225404	0.20576145	-3.8697411764705865E-4	0.0014301700000000001	-9.354845544982696E-5	-2.106621323529412E-5
111.72229999999999	853.1669	2954.0	0.06732832	0.2593253	2.9848705882352944E-4	0.003150814705882351	4.0321245674740475E-5	1.0121439446366769E-4
113.0	859.28394	2970.0	0.09037358	0.34634805	0.0014403287499999999	0.005438921875000002	7.13651056985294E-5	1.4300669806985322E-4
114.4768	865.4304	2987.0	0.099775076	0.4172139	5.530291764705888E-4	0.004168579411764706	-5.219409256055359E-5	-7.472602724913508E-5
115.0	872.0697	3004.0	0.08889589	0.45311347	-6.399521176470588E-4	0.0021117394117647053	-7.017537024221457E-5	-1.2099058823529417E-4
117.21103	877.63306	3020.0	0.09400584	0.41340533	3.1937187499999926E-4	-0.00248175875	5.995774954044113E-5	-2.870936351102941E-4
119.12518	882.25037	3037.0	0.098851025	0.32668272	2.850108823529413E-4	-0.005101330000000002	-2.021234861591645E-6	-1.5409242647058835E-4
122.04320999999999	886.0432	3053.0	0.1526778	0.23578954	0.0033641734375000005	-0.005680823749999999	1.924476596966912E-4	-3.6218359374999836E-5
124.85779	888.8578	3070.0	0.1982104	0.16170956	0.002678388235294118	-0.004357645882352941	-4.034030601211074E-5	7.783399221453285E-5
128.5206	891.76025	3087.0	0.23359825	0.11493235	0.0020816382352941178	-0.002751600588235294	-3.510294117647059E-5	9.44732525951557E-5
132.33902	894.66956	3103.0	0.24829876	0.11368595	9.18781875E-4	-7.790000000000054E-5	-7.267852251838236E-5	1.6710628676470585E-4
136.08127	897.54065	3120.0	0.25896928	0.13861024	6.276776470588245E-4	0.001466134705882353	-1.7123778114186794E-5	9.082557093425609E-5
141.30725	900.87146	3136.0	0.2817425	0.16612308	0.001423326249999999	0.0017195525000000007	4.9728037683823403E-5	1.5838612132352978E-5
146.8866	903.29553	3153.0	0.3394712	0.17937699	0.003395805882352939	7.796417647058812E-4	1.1602821366782E-4	-5.5288866782007026E-5
152.41771	906.27844	3170.0	0.37011427	0.16727725	0.0018025335294117677	-7.117494117647058E-4	-9.372190311418655E-5	-8.772889273356394E-5
159.11443	908.02856	3186.0	0.41088077	0.13733983	0.002547906249999999	-0.0018710887499999995	4.658579503676445E-5	-7.245870863970585E-5
165.72482	910.93115	3203.0	0.43081143	0.13394797	0.0011723917647058818	-1.9952117647058804E-4	-8.09126167820069E-5	9.83275043252595E-5
170.41615	914.6107	3219.0	0.38221768	0.1633109	-0.0030371093749999994	0.0018351831250000006	-2.630938212316176E-4	1.2716901884191178E-4
175.17128	919.17126	3236.0	0.3154827	0.23972729	-0.00392558705882353	0.0044950817647058825	-5.2263393166090014E-5	1.5646462586505188E-4
179.91582	925.55444	3252.0	0.2551209	0.34224954	-0.0037726125000000013	0.006407640625000001	9.560909926470526E-6	1.1953492876838238E-4
185.04489	932.5337	3269.0	0.23946653	0.46485093	-9.208452941176455E-4	0.007211846470588234	1.677510121107268E-4	4.730622621107257E-5
191.15845	938.15845	3286.0	0.30943143	0.47240853	0.004115582352941176	4.445647058823528E-4	2.9626044982698947E-4	-3.9807539792387534E-4
197.94153	943.7062	3302.0	0.3958672	0.41740683	0.005402235624999998	-0.003437606249999999	8.041582950367638E-5	-2.42635684742647E-4
205.47168	948.35376	3319.0	0.46417686	0.31566527	0.00401821529411765	-0.005984797647058824	-8.141296064013813E-5	-1.498347880622838E-4
215.05699	952.0228	3335.0	0.5586908	0.22231159	0.005907121250000001	-0.005834605	1.1805662224264696E-4	9.387040441176527E-6
224.57314	955.7866	3352.0	0.63743633	0.18502937	0.0046320899999999976	-0.002193071764705883	-7.500183823529432E-5	2.1420783737024216E-4
233.1847	958.5924	3369.0	0.63946074	0.15372825	1.1908294117646921E-4	-0.0018412423529411757	-2.654710034602075E-4	2.0695847750865124E-5
239.77215999999999	961.693	3385.0	0.5211867	0.14544183	-0.007392127499999998	-5.17901250000001E-4	-4.6945065257352923E-4	8.270881893382342E-5
245.7269	963.5757	3402.0	0.3768591	0.12135439	-0.008489858823529412	-0.001416908235294117	-6.45724307958479E-5	-5.288276384083035E-5
251.28006	966.8534	3419.0	0.26882756	0.12705702	-0.006354796470588234	3.3544882352941097E-4	1.2559190311418693E-4	1.030798269896193E-4
263.09412	968.349	3435.0	0.40852803	0.11355282	0.008731279374999998	-8.440124999999996E-4	9.428797403492645E-4	-7.371633272058817E-5
283.3281	972.6985	3452.0	0.87096655	0.16017275	0.027202265882352944	0.002742348823529412	0.0010865286180795851	2.1096243079584776E-4
306.55228	980.51746	3468.0	1.4142215	0.340612	0.033953434375	0.011277453125000001	4.2194803079044106E-4	5.334440188419119E-4
325.8307	990.9076	3485.0	1.6700612	0.56844115	0.015049394117647052	0.013401714705882348	-0.0011120023680795852	1.249565635813145E-4
347.78088	1002.3351	3501.0	1.6372029	0.7950202	-0.0020536437500000004	0.014161190625	-0.0010689398667279408	4.7467244944853285E-5
367.60986	1012.8049000000001	3518.0	1.3872411	0.8747212	-0.014703635294117641	0.0046882941176470605	-7.441171496539789E-4	-5.572292063148787E-4
382.91544	1020.8433	3534.0	1.0910686	0.72402585	-0.018510781249999997	-0.009418459375	-2.3794662224264722E-4	-8.816720932904414E-4
398.0	1026.5	3551.0	0.90213823	0.47517475	-0.01111355117647059	-0.0146383	4.3513118079584754E-4	-3.0704944852941174E-4
420.9504	1032.3501	3568.0	0.98245627	0.263872	0.004724590588235293	-0.012429573529411764	9.316553979238754E-4	1.2992508650519035E-4
438.82623	1037.942	3584.0	1.0784441	0.20000947	0.005999239375	-0.003991408125	7.966554917279418E-5	5.273853377757352E-4
449.96225	1042.4811	3601.0	0.9912277	0.20439039	-0.005130376470588234	2.5770117647058884E-4	-6.54683285034602E-4	2.499476059688582E-4
463.46307	1047.1737	3617.0	0.8008771	0.2428341	-0.011896912500000002	0.0024027318749999995	-4.229085018382355E-4	1.3406441865808816E-4
480.58353	1054.8334	3634.0	0.68579984	0.3270669	-0.006769250588235291	0.004954870588235294	3.0162717128027713E-4	1.5012580666089967E-4
502.87919999999997	1062.3474	3651.0	1.0219448	0.45158064	0.01977323294117647	0.0073243376470588225	0.001561322560553633	1.3938041522491344E-4
530.1062	1073.4425	3667.0	1.5249283	0.6020078	0.03143646875	0.0094016975	7.289522380514708E-4	1.298349908088236E-4
561.4429	1083.6857	3683.0	2.0165346	0.72558904	0.030725393749999996	0.007723827500000002	-4.444218750000034E-5	-1.0486687499999987E-4
587.5	1093.5	3700.0	2.0898407	0.7309112	0.00431212352941176	3.130682352941156E-4	-0.0015537217776816611	-4.3592701557093453E-4
622.1238	1100.4998	3717.0	2.0733893	0.58844966	-9.677294117646932E-4	-0.008380090588235294	-3.105795847750855E-4	-5.11362283737024E-4
650.0761	1105.7098	3734.0	1.9951938	0.400458	-0.004599735294117652	-0.01105833294117647	-2.1364740484429169E-4	-1.5754366782006924E-4
680.5729	1114.6053	3751.0	1.8488501	0.33049613	-0.008608452941176474	-0.0041154041176470575	-2.3580692041522486E-4	4.0840757785467135E-4
709.27747	1124.0792	3767.0	1.7870827	0.44571605	-0.003860462499999995	0.0072012449999999985	2.9674940257353E-4	7.07290569852941E-4
732.51166	1136.1986	3783.0	1.6009817	0.6211774	-0.011631312500000004	0.010966334375000001	-4.856781250000006E-4	2.3531808593750016E-4
756.43604	1146.9316	3800.0	1.3413626	0.7811344	-0.015271711764705875	0.009409235294117649	-2.141411332179924E-4	-9.159406358131483E-5
775.33527	1155.6676	3817.0	1.2046238	0.72720456	-0.008043458823529415	-0.003172343529411765	4.2519134948096826E-4	-7.400928719723185E-4
787.8297	1162.1318	3833.0	0.8197343	0.5254169	-0.02405559375	-0.012611728750000002	-0.0010007584329044116	-5.899615762867648E-4
797.30524	1165.9221	3851.0	0.48869112	0.26760983	-0.01839128777777778	-0.014322614999999999	3.146836651234567E-4	-9.50492361111109E-5
810.57666	1168.368	3867.0	0.36542946	0.059684135	-0.00770385375	-0.0129953559375	6.679646267361112E-4	8.295369140624994E-5
822.5706	1171.2244	3883.0	0.42922556	0.005959435	0.003987256250000001	-0.00335779375	7.306943750000001E-4	6.0234763671875E-4
833.62964	1174.105	3899.0	0.61867595	0.039181985	0.011840649374999998	0.002076409375	4.908370703124998E-4	3.396376953125E-4
842.9209	1176.9841	3916.0	0.6784383	0.10438634	0.003515432352941181	0.0038355502941176465	-4.89718648356401E-4	1.0347887759515567E-4
850.45435	1179.7272	3933.0	0.53243434	0.14666328	-0.00858846823529412	0.0024868788235294127	-7.119941522491353E-4	-7.933361591695492E-5
861.18536	1183.4816	3950.0	0.43538368	0.18794493	-0.0057088623529411775	0.0024283323529411768	1.6938858131487894E-4	-3.4439100346021146E-6
875.1085	1189.5543	3966.0	0.6117297	0.27311024	0.011021626250000003	0.005322831875	0.0010456555376838238	1.8090622012867643E-4
891.33704	1197.1686	3983.0	0.9086274	0.43019673	0.01746457058823529	0.009240381764705884	3.7899672577854625E-4	2.3044411115916968E-4
906.2695	1204.6348	3999.0	1.0964895	0.54600966	0.011741381249999995	0.007238308124999995	-3.576993336397059E-4	-1.2512960248161806E-4
916.74054	1212.1604	4016.0	0.97231513	0.56523323	-0.007304374705882345	0.0011307982352941222	-0.0011203385856401375	-3.5926528762975725E-4
927.1645	1218.5823	4032.0	0.7046469	0.50281304	-0.016729264375000004	-0.003901261874999999	-5.890556043198537E-4	-3.145037568933826E-4
939.1553	1226.1035	4049.0	0.5791928	0.4338897	-0.007379652941176471	-0.004054314117647062	5.499771431660902E-4	-9.003073096886054E-6
950.6866	1232.812	4065.0	0.58680546	0.4119812	4.7579125000000305E-4	-0.0013692812499999998	4.909652619485296E-4	1.678145542279414E-4
961.24695	1238.5481	4082.0	0.6582384	0.377943	0.004201937647058823	-0.0020022470588235306	2.191850821799306E-4	-3.72332828719724E-5
968.0	1243.5	4099.0	0.59872115	0.3349688	-0.003501014705882351	-0.0025278941176470567	-4.531148442906573E-4	-3.09204152249133E-5
973.1169	1247.1168	4115.0	0.3414444	0.23198713	-0.016079796875000003	-0.006436354375	-7.861738855698533E-4	-2.4427876608455897E-4
976.97815	1250.9781	4132.0	0.13682875	0.1599947	-0.012036214705882353	-0.004234848823529413	2.3785777465397945E-4	1.2950032655709333E-4
979.3324	1254.6648	4148.0	0.028542448	0.1554858	-0.006767893875	-2.818062499999989E-4	3.2927005193014703E-4	2.470651608455884E-4
981.2643	1258.5286	4165.0	-0.009013781	0.18038046	-0.002209189941176471	0.0014643917647058815	2.681590549307959E-4	1.0271753027681649E-4
982.1379	1262.2758	4182.0	-0.008961081	0.21450777	3.1000000000000593E-6	0.0020074888235294113	1.3013470242214536E-4	3.1946885813148813E-5
982.9832	1266.9664	4198.0	-0.020180933	0.25563213	-7.012407500000001E-4	0.0025702725000000017	-4.402129687500001E-5	3.5173979779411896E-5
983.0	1272.7456	4215.0	-0.025146846	0.30630118	-2.921125294117646E-4	0.002980532352941176	2.406636591695503E-5	2.4132932525951432E-5
983.0	1278.2991	4231.0	-0.024499806	0.36094493	4.0440000000000094E-5	0.0034152343749999994	2.0784533088235294E-5	2.7168876378676465E-5
983.0	1283.0514	4248.0	-0.029858466	0.3597046	-3.152152941176471E-4	-7.29605882352948E-5	-2.0920899653979247E-5	-2.0518793901384082E-4
982.4317	1287.1366	4264.0	-0.03431553	0.30738613	-2.785664999999998E-4	-0.0032699043750000004	2.290549632352957E-6	-1.998089866727941E-4
982.0	1290.9453	4281.0	-0.04841433	0.2304587	-8.293411764705883E-4	-0.00452514294117647	-3.239851038062285E-5	-7.383756271626294E-5
981.0	1295.6368	4297.0	-0.061425738	0.21649112	-8.132130000000001E-4	-8.729737499999987E-4	1.00801102941176E-6	2.2826057444852948E-4
978.8118	1298.1882	4314.0	-0.10296529	0.19123583	-0.0024435030588235295	-0.0014856052941176479	-9.589941522491349E-5	-3.603714965397936E-5
977.9067	1303.28	4331.0	-0.10420663	0.21533439	-7.301999999999962E-5	0.0014175623529411759	1.3944017993079588E-4	1.7077456747404847E-4
976.03754	1305.9249	4348.0	-0.11098472	0.20488535	-3.9871117647058825E-4	-6.146494117647054E-4	-1.9158304498269916E-5	-1.1954186851211067E-4
973.3541	1308.823	4364.0	-0.13869776	0.18368085	-0.0017320650000000005	-0.0013252812499999992	-8.333461397058826E-5	-4.441448988970586E-5
971.232	1312.536	4380.0	-0.16289604	0.1826825	-0.0015123924999999993	-6.239687500000056E-5	1.3729531250000076E-5	7.893027343749992E-5
967.7312	1315.2688	4397.0	-0.19299357	0.17389461	-0.0017704429411764713	-5.169347058823525E-4	-1.5179437716263058E-5	-2.673751946366776E-5
965.5	1319.0	4414.0	-0.20432065	0.18172666	-6.662988235294112E-4	4.607088235294122E-4	6.494965397923884E-5	5.750844290657439E-5
960.0874	1322.9126	4431.0	-0.25462934	0.22896713	-0.0029593347058823522	0.002778851176470587	-1.3488446366782009E-4	1.3636131487889264E-4
955.4316	1327.8527	4447.0	-0.30317676	0.26720378	-0.0030342137500000005	0.0023897906250000007	-4.679940257353016E-6	-2.4316284466911644E-5
950.4643	1332.3572	4463.0	-0.33321905	0.30702075	-0.0018776431250000017	0.0024885606250000004	7.228566406249992E-5	6.173124999999985E-6
946.931	1337.069	4480.0	-0.2941268	0.32642618	0.0022995441176470585	0.0011414958823529413	2.4571689662629767E-4	-7.923910250865054E-5
943.1839	1341.7241	4497.0	-0.25245	0.3037783	0.002451576470588236	-0.0013322282352941181	8.943079584775143E-6	-1.455131833910035E-4
938.4225	1345.5775	4513.0	-0.22741933	0.26772878	0.0015644168750000003	-0.002253095	-5.5447474724264727E-5	-5.755417279411762E-5
933.86993	1349.42	4530.0	-0.25058895	0.22239423	-0.0013629188235294103	-0.0026667382352941176	-1.7219621756055356E-4	-2.433195501730103E-5
929.80505	1354.195	4546.0	-0.27067402	0.2412535	-0.0012553168750000024	0.0011787043750000007	6.725121783087996E-6	2.403401631433824E-4
924.5	1359.5	4563.0	-0.29671764	0.27927357	-0.0015319776470588229	0.002236474705882354	-1.627416306228356E-5	6.222178416955019E-5
919.8356	1364.1644	4580.0	-0.29413912	0.30249393	1.516776470588252E-4	0.0013659035294117643	9.903854671280282E-5	-5.121006920415233E-5
912.1591	1368.4204	4596.0	-0.37733367	0.31522655	-0.005199659375000002	7.957887499999983E-4	-3.344585638786767E-4	-3.563217371323538E-5
901.46576	1374.2671	4613.0	-0.55945367	0.320525	-0.010712941176470588	3.116735294117653E-4	-3.2431069420415213E-4	-2.847736591695488E-5
885.08246	1379.9725	4629.0	-0.8496516	0.33407208	-0.018137370624999996	8.466924999999993E-4	-4.64026840533088E-4	3.343868566176463E-5
869.0694	1384.7327	4646.0	-1.1309117	0.34225172	-0.016544711764705882	4.8115529411764635E-4	9.368581531141847E-5	-2.1502188581314883E-5
853.83014	1388.5425	4663.0	-1.2103076	0.2907024	-0.004670347058823528	-0.003032312941176468	6.984920415224914E-4	-2.066746020761244E-4
829.9799	1395.672	4679.0	-1.2923642	0.29820508	-0.005128537500000002	4.68917499999999E-4	-2.8636902573529657E-5	2.188269025735292E-4
805.09705	1403.1465	4696.0	-1.5300071	0.38684142	-0.013978994117647059	0.005213902352941176	-5.206150951557091E-4	2.791167560553633E-4
786.1385	1409.1584	4713.0	-1.5429446	0.45982715	-7.610294117647086E-4	0.0042932782352941195	7.775273356401382E-4	-5.4154359861591545E-5
766.8925	1417.243	4729.0	-1.4148123	0.5072247	0.008008268750000005	0.002962346874999997	5.480811351102947E-4	-8.318321001838264E-5
744.93945	1424.7493	4746.0	-1.2489771	0.49339142	0.009755011764705874	-8.137223529411734E-4	1.0274958910034522E-4	-2.221217192906571E-4
728.6173	1432.1914	4762.0	-1.0229163	0.45578966	0.01412880000000001	-0.0023501100000000025	2.7336176470588354E-4	-9.602422794117681E-5
715.674	1436.8074	4779.0	-0.89854145	0.4096485	0.007316167647058819	-0.0027141858823529386	-4.00743079584776E-4	-2.1416228373702124E-5
702.01184	1440.7109	4795.0	-0.73432046	0.27764517	0.010263811875	-0.008250208125000002	1.8422776424632386E-4	-3.460013901654415E-4
684.83215	1445.4336	4812.0	-0.68864775	0.17903246	0.002686629999999997	-0.005800747647058823	-4.4571658088235315E-4	1.4408591046712814E-4
667.507	1449.831	4829.0	-0.8880261	0.17079651	-0.01172813823529412	-4.8446764705882306E-4	-8.479275432525951E-4	3.127223529411765E-4
651.5465	1453.9896	4845.0	-1.0740458	0.22088832	-0.011626231249999994	0.003130738124999999	6.369186580882898E-6	2.2595036075367638E-4
627.65137	1459.1461	4862.0	-1.2555088	0.27650177	-0.010674294117647068	0.003271379411764705	5.599630190311326E-5	8.2730168685121E-6
594.1656	1464.8531	4879.0	-1.7099223	0.32119465	-0.02673020588235293	0.0026289929411764733	-9.444653979238741E-4	-3.7787439446366566E-5
565.20013	1471.4235	4895.0	-2.0332897	0.37601256	-0.020210462500000012	0.003426119374999998	4.074839613970574E-4	4.98204021139703E-5
529.57574	1480.0942	4912.0	-2.3513978	0.49426535	-0.018712241176470582	0.0069560464705882355	8.813066608996647E-5	2.0764277032871985E-4
504.31255999999996	1486.3833	4928.0	-2.2084153	0.52343196	0.00893640625	0.0018229131250000023	0.0017280404641544114	-3.208208340992646E-4
475.23956	1492.1901	4945.0	-1.7861955	0.4450471	0.024836458823529407	-0.004610874117647062	9.352972102076121E-4	-3.7845807309688616E-4
454.9537	1498.0154	4961.0	-1.4336401	0.36412483	0.022034712499999998	-0.005057641874999998	-1.7510914522058806E-4	-2.7922984834558462E-5
435.881	1503.1125	4979.0	-1.0627974	0.28773642	0.020602372222222227	-0.004243800555555556	-7.957445987654279E-5	4.52134066358023E-5
413.2604	1508.4349	4995.0	-0.9857157	0.2724406	0.004817606250000002	-9.55988750000001E-4	-9.86547873263889E-4	2.054882378472222E-4
393.66977	1513.999	5012.0	-1.0695779	0.30103114	-0.0049330705882353	0.0016817964705882352	-5.735692257785472E-4	1.5516383650519036E-4
377.0723	1518.6426	5028.0	-1.0219877	0.29056954	0.0029743875000000086	-6.538499999999975E-4	4.942161305147068E-4	-1.4597790441176454E-4
358.1278	1523.2379	5044.0	-1.0764327	0.2796462	-0.003402812500000005	-6.827087500000002E-4	-3.9857500000000084E-4	-1.803671875000171E-6
339.3373	1526.925	5061.0	-1.0376407	0.25336465	0.0022818823529411726	-0.001545973529411764	3.3439381487889277E-4	-5.078028114186846E-5
326.08344	1531.4583	5077.0	-0.94819915	0.22301303	0.005590096875000006	-0.0018969762500000015	2.0676340762867707E-4	-2.1937670036764845E-5
315.35446	1536.3228	5094.0	-0.76003873	0.24693523	0.01106826	0.001407188235294118	3.22244889705882E-4	1.94362616782007E-4
301.7681	1543.616	5111.0	-0.5849883	0.34398022	0.010297084117647057	0.005708528823529411	-4.536328719723195E-5	2.530200346020761E-4
285.5	1552.5	5127.0	-0.66043764	0.501299	-0.004715583750000002	0.009832423750000003	-9.382917417279412E-4	2.5774343290441197E-4
266.98984	1561.0051	5144.0	-0.976489	0.60466367	-0.018591256470588235	0.006080274705882349	-8.162160423875432E-4	-2.2071464965397962E-4
253.06670000000003	1569.1047	5160.0	-1.110396	0.617024	-0.008369187499999993	7.725206250000019E-4	6.388793106617652E-4	-3.317346300551467E-4
242.08407999999997	1575.458	5177.0	-0.9270916	0.5201328	0.010782611764705878	-0.00569948235294118	0.0011265764273356395	-3.807060575259519E-4
230.72942	1581.1353	5194.0	-0.65991354	0.36845633	0.015716356470588236	-0.008922145294117645	2.902202768166093E-4	-1.895684083044979E-4
218.54602	1585.818	5210.0	-0.5408201	0.26314092	0.00744334	-0.006582213125	-5.170635294117648E-4	1.462457605698528E-4
206.93088	1590.4415	5227.0	-0.5902638	0.19749731	-0.0029084529411764694	-0.0038613888235294112	-6.089289965397923E-4	1.6004848832179932E-4
197.35611	1594.4575	5244.0	-0.6381426	0.1942816	-0.0028164	-1.891594117647065E-4	5.414878892733485E-6	2.160134948096885E-4
191.24608	1598.1693	5260.0	-0.4979044	0.1969804	0.008764887499999999	1.6867500000000007E-4	7.238304687499999E-4	2.236465073529416E-5
185.542	1601.972	5277.0	-0.29098877	0.19571087	0.012171507647058825	-7.467823529411711E-5	2.0038942041522505E-4	-1.4314896193771599E-5
181.32866	1605.6714	5294.0	-0.1599632	0.20316945	0.007707386470588236	4.3873999999999953E-4	-2.625953633217993E-4	3.02010726643598E-5
177.42755	1609.5724	5310.0	-0.11017751	0.21026479	0.0031116056249999996	4.4345875000000035E-4	-2.872363028492648E-4	2.94921875000051E-7
173.83029	1615.2545	5326.0	-0.12928821	0.2803153	-0.0011944187499999988	0.004378156874999999	-2.691265234374999E-4	2.459186328124999E-4
170.04626	1620.9305	5343.0	-0.16656768	0.34475914	-0.0021929100000000006	0.0037908141176470605	-5.8734779411764814E-5	-3.454957396193755E-5
166.15617	1626.7657	5360.0	-0.19070716	0.39330688	-0.0014199694117647053	0.0028557494117647064	4.546709342560561E-5	-5.500380622837377E-5
161.63889	1632.3611	5376.0	-0.23726109	0.3964524	-0.0029096206250000013	1.9659499999999733E-4	-9.3103200827206E-5	-1.6619715073529432E-4
156.92906	1639.0709	5393.0	-0.27553278	0.39315724	-0.0022512758823529395	-1.9383294117646845E-4	3.8726161332180107E-5	-2.2966349480968575E-5
151.89459	1645.6581	5409.0	-0.3187282	0.4018229	-0.0026997137500000025	5.416037499999977E-4	-2.802736672794144E-5	4.596479319852914E-5
148.12538	1651.3119	5426.0	-0.299628	0.39586455	0.0011235411764705888	-3.504911764705883E-4	2.248973486159171E-4	-5.247617214532859E-5
144.33203	1657.002	5442.0	-0.2531037	0.36488274	0.002907768750000001	-0.001936363125	1.1151422334558827E-4	-9.911699678308823E-5
141.64835	1661.5275	5459.0	-0.17489293	0.29694343	0.004600633529411764	-0.003996429999999999	9.958028114186842E-5	-1.2118040441176463E-4
139.91486	1667.2554	5476.0	-0.10759682	0.2802399	0.003958594705882354	-9.825605882352955E-4	-3.77669896193771E-5	1.77286435986159E-4
138.0256	1673.8976	5492.0	-0.07036268	0.32269734	0.00232713375	0.002653590000000001	-1.019663097426471E-4	2.2725941176470602E-4
135.15599	1682.376	5509.0	-0.093618296	0.45041114	-0.0013679774117647064	0.007512576470588235	-2.1735948010380624E-4	2.8582273356401376E-4
133.24323	1689.0271	5526.0	-0.1141418	0.50768703	-0.0012072649411764705	0.003369170000000003	9.45367474048446E-6	-2.4372979238754307E-4
133.0	1694.8853	5542.0	-0.08500482	0.46505	0.0018210612500000004	-0.0026648143750000013	1.8927038694852943E-4	-3.7712402343750026E-4
132.0	1699.5183	5559.0	-0.03620009	0.33662975	0.002870866470588235	-0.007554132352941177	6.175324826989617E-5	-2.876069398788927E-4
133.42245	1703.8448	5575.0	0.053466722	0.22605501	0.00560417575	-0.00691092125	1.708318299632353E-4	4.0200693933823545E-5
133.0	1708.521	5592.0	0.078869395	0.19895948	0.0014942748823529408	-0.0015938547058823532	-2.4175887456747406E-4	3.127686202422145E-4
134.1359	1712.2717	5608.0	0.07580878	0.20236994	-1.912884374999993E-4	2.1315375000000025E-4	-1.0534770749080876E-4	1.1293802849264709E-4
134.0	1715.9456	5625.0	0.05585213	0.20129092	-0.0011739205882352944	-6.347176470588153E-5	-5.780189121972324E-5	-1.6272089100345987E-5
135.0	1718.8647	5642.0	0.05463344	0.1873927	-7.168764705882362E-5	-8.175423529411775E-4	6.483723183391005E-5	-4.435709342560564E-5
136.7716	1721.7716	5659.0	0.06557038	0.15725884	6.433494117647059E-4	-0.001772579999999999	4.2061003460207614E-5	-5.6178685121107155E-5
138.70998	1724.71	5675.0	0.12287455	0.1456251	0.003581510625	-7.271087500000002E-4	1.836350758272059E-4	6.534195312499993E-5
142.18839	1727.1884	5692.0	0.18038778	0.1314485	0.0033831311764705883	-8.339176470588242E-4	-1.1669379325259516E-5	-6.282876297577878E-6
147.41933	1729.4731	5708.0	0.29088548	0.1316276	0.0069061062499999985	1.119375000000096E-5	2.2018594209558814E-4	5.281946231617657E-5
150.78038	1732.3901	5725.0	0.318969	0.14960891	0.001651971764705884	0.0010577241176470589	-3.0906673442906556E-4	6.156060986159165E-5
154.50375	1735.2518	5742.0	0.30051303	0.16116446	-0.0010856452941176464	6.797382352941176E-4	-1.6103629757785475E-4	-2.223446366782008E-5
157.12791	1739.2559	5758.0	0.23075409	0.19891378	-0.004359933750000001	0.0023593325	-2.0464302849264716E-4	1.0497464154411766E-4
159.99998	1742.0	5774.0	0.15766601	0.21625681	-0.004568005	0.0010839393749999988	-1.3004453124999924E-5	-7.971207031250008E-5
162.85152	1746.703	5791.0	0.13071564	0.24595049	-0.0015853158823529413	0.0017466870588235294	1.754523010380623E-4	3.8985157871972385E-5
165.51276	1751.2692	5808.0	0.13362354	0.27310735	1.710529411764717E-4	0.0015974623529411785	1.03315813148789E-4	-8.777923875432408E-6
168.33958	1756.3396	5824.0	0.14308016	0.31848788	5.910387499999999E-4	0.0028362831249999984	2.6249113051470514E-5	7.742629825367625E-5
170.54716	1760.0944	5841.0	0.15483698	0.30397844	6.915776470588236E-4	-8.534964705882344E-4	5.914052768166098E-6	-2.170458585640137E-4
172.36847	1765.1053	5857.0	0.1260488	0.28960437	-0.0017992612500000015	-8.98379375000001E-4	-1.5567743106617658E-4	-2.805181525735413E-6
175.63495	1770.9524	5874.0	0.1325844	0.3036091	3.8444705882352954E-4	8.238076470588248E-4	1.2845342993079593E-4	1.0130511894463681E-4
178.1857	1775.5571	5891.0	0.1564629	0.31396368	0.0014046176470588233	6.090929411764707E-4	6.0010034602076104E-5	-1.2630276816609061E-5
181.17514	1781.2627	5907.0	0.1769447	0.34416068	0.0012801125000000014	0.0018873124999999984	-7.781571691176372E-6	7.988872242647047E-5
182.938	1784.876	5924.0	0.17294946	0.3142638	-2.3501411764705946E-4	-0.0017586400000000008	-8.912509515570945E-5	-2.14467794117647E-4
184.84642	1787.6929	5940.0	0.12439319	0.20455155	-0.003034766875	-0.006857015624999999	-1.7498454733455877E-4	-3.186484765624999E-4
186.7202	1789.7202	5957.0	0.08604516	0.1179874	-0.0022557664705882357	-0.005092008823529412	4.582355320069201E-5	1.0382392949826984E-4
189.24506	1791.6226	5973.0	0.10357373	0.055309013	0.0010955356250000005	-0.0039173991875	2.0945638097426476E-4	7.341310225183822E-5
192.98682	1794.9868	5990.0	0.16742577	0.0814947	0.0037560023529411763	0.001540334529411765	1.5649804282006916E-4	3.2104315981833914E-4
198.1063	1797.7375	6007.0	0.27785426	0.14821431	0.006495793529411766	0.00392468294117647	1.6116418685121114E-4	1.4025578892733556E-4
205.92378	1801.4619	6023.0	0.4274643	0.21181595	0.0093506275	0.003975102500000001	1.7842712316176463E-4	3.151222426470699E-6
213.46046	1806.3455	6040.0	0.5384478	0.28291896	0.006528441176470589	0.004182529999999999	-1.660109602076124E-4	1.2201617647058734E-5
222.14735	1811.0884	6056.0	0.59487265	0.32135367	0.003526553124999998	0.002402169374999999	-1.8761800321691194E-4	-1.1127253906250003E-4
229.58116	1815.6858	6073.0	0.58547693	0.32919404	-5.526894117647056E-4	4.6119823529412003E-4	-2.3995544333910024E-4	-1.1417477292387523E-4
236.15517999999997	1821.3665	6090.0	0.48404497	0.34907925	-0.005966585882352941	0.0011697182352941168	-3.184644982698962E-4	4.167764705882334E-5
243.7991	1828.0994	6106.0	0.4249709	0.3883628	-0.003692129375000002	0.002455221875	1.4215353170955866E-4	8.03439774816177E-5
255.02908000000002	1835.3022	6123.0	0.50225747	0.43800864	0.004546268823529411	0.0029203435294117646	4.8461165873702426E-4	2.7360097318339092E-5
269.48083	1842.7405	6139.0	0.7447928	0.4903845	0.015158458125000003	0.0032734912499999998	6.63261831341912E-4	2.20717325367647E-5
288.47968	1851.7397	6157.0	1.0811194	0.53660065	0.018684811111111106	0.0025675638888888897	1.9590849922839458E-4	-3.9218186728395004E-5
305.5379	1859.6836	6173.0	1.2880738	0.5518217	0.012934650000000006	9.513156249999974E-4	-3.5938506944444373E-4	-1.0101551649305577E-4
322.88718	1865.2661	6189.0	1.2744848	0.46740186	-8.493125000000046E-4	-0.005276239999999998	-8.614976562500007E-4	-3.892222265624997E-4
355.84058	1872.958	6206.0	1.5143741	0.4026598	0.014111135294117646	-0.0038083564705882348	8.8002634083045E-4	8.634608996539783E-5
385.75958	1884.8799	6222.0	1.9417326	0.4894125	0.02670990625	0.0054220437499999975	7.874231847426471E-4	5.769000137867645E-4
417.97183	1900.3413	6239.0	2.23121	0.7803581	0.017028082352941176	0.017114447058823534	-5.69519052768166E-4	6.877884299307963E-4
443.22473	1912.5977	6256.0	2.1606355	0.9907658	-0.004151441176470574	0.012376923529411762	-0.0012458543252595146	-2.786778546712807E-4
463.85422	1922.6609	6272.0	1.5681391	0.91647494	-0.03703102500000001	-0.004643178750000004	-0.0020549739889705898	-0.0010637563924632354
481.4297	1929.1433	6289.0	0.9957402	0.58239686	-0.033670523529411765	-0.019651651764705878	1.9767655709342611E-4	-8.828513538062278E-4
494.72220000000004	1933.574	6306.0	0.69338626	0.25467047	-0.017785525882352937	-0.019278022941176472	9.344116262975782E-4	2.1978166089965015E-5
500.59283000000005	1935.1975	6322.0	0.2976667	-0.0010990949	-0.0247324725	-0.015985597806249998	-4.341841636029415E-4	2.0577657093290465E-4
503.07446000000004	1937.0745	6339.0	0.016997367	-0.07585554	-0.016509960764705883	-0.004397437947058823	4.8367716089965407E-4	6.816564623053631E-4
504.96400000000006	1937.0	6356.0	-0.22480439	-0.11570303	-0.014223632764705882	-0.00234397	1.344898823529412E-4	1.2079223217993079E-4
505.5	1937.0	6372.0	-0.22727713	-0.08731772	-1.5454625000000007E-4	0.0017740818749999998	8.793179071691176E-4	2.573782421875E-4
506.0	1937.0	6405.0	-0.12435936	-0.0598328	0.003118720303030303	8.328763636363637E-4	9.918989554637282E-5	-2.8521379132231398E-5
506.0	1937.0	6422.0	-0.12435936	-0.0598328	0.0	0.0	-1.8345413547237076E-4	-4.899272727272728E-5
