# Supplementary material for: Finger drawing on smartphone screens enables early Parkinson’s disease detection through hybrid 1D-CNN and BiGRU deep learning architecture
Source: PLoS One. 2025 Jul 14;20(7):e0327733. doi: 10.1371/journal.pone.0327733 (PMC12258557; doi:10.1371/journal.pone.0327733)
Supplement: S2 File — (ZIP) [file pone.0327733.s002.zip › Dataset/Wavy/patient/028_PD_WAVE_R.txt]

567.1872	182.5936	0.0	0.0	0.0	0.0	0.0	0.0	0.0
574.1564	183.5391	17.0	0.5575427	0.010360929	0.0327966294117647	6.094664117647059E-4	0.0019292134948096882	3.585096539792388E-5
583.09515	186.83807	34.0	0.62339795	0.24341136	0.0038738382352941194	0.013708848882352942	-0.001701340657439446	7.705519100346021E-4
591.02905	187.0	50.0	0.5638469	0.092172	-0.003721940624999996	-0.00945246	-4.747361787683822E-4	-0.0014475818051470587
596.31006	189.15503	67.0	0.41445416	0.09250426	-0.008787808235294119	1.9544705882352994E-5	-2.979922123702425E-4	5.571767474048442E-4
602.02106	190.00702	83.0	0.3268036	0.06620953	-0.005478159999999999	-0.0016434206250000001	2.0685301470588246E-4	-1.0393533318014707E-4
607.7213	191.0	100.0	0.2702339	0.056803197	-0.003327629411764706	-5.533137058823532E-4	1.2650179930795842E-4	6.412393641868512E-5
616.30884	192.82721	116.0	0.3208553	0.055607423	0.003163837499999999	-7.473587499999979E-5	4.0571668198529406E-4	2.9911114430147085E-5
627.2535	195.70892	134.0	0.5396033	0.13491581	0.012152666666666666	0.004406021499999999	4.993793981481481E-4	2.489309652777777E-4
638.0068	198.60135	149.0	0.73934066	0.18354681	0.013315823999999999	0.0032420666666666672	7.754382222222219E-5	-7.75969888888888E-5
647.5	202.0	166.0	0.7531222	0.22929808	8.106788235294107E-4	0.0026912511764705872	-7.355967750865052E-4	-3.24009111880047E-5
654.5562	203.38907	183.0	0.6145163	0.19324054	-0.008153288235294114	-0.002121031764705882	-5.272921799307955E-4	-2.830754671280276E-4
660.82227	204.0	199.0	0.40843543	0.09608557	-0.012880054375000002	-0.006072185625	-2.95422883731618E-4	-2.4694711626838237E-4
667.2883	207.0961	216.0	0.29479238	0.08045378	-0.006684885294117645	-9.19517058823529E-4	3.644217106401386E-4	3.030981509515571E-4
673.7718	208.94293	233.0	0.28104034	0.08696516	-8.08943529411766E-4	3.830223529411763E-4	3.456436332179929E-4	7.661996539792384E-5
684.3812	212.79373	249.0	0.42510325	0.1574496	0.009003931875	0.0044052775	6.133047127757353E-4	2.5139094669117645E-4
698.26984	216.50568	265.0	0.709018	0.24632816	0.017744671875000003	0.00555491	5.462962500000002E-4	7.185203125E-5
711.76086	222.04037	282.0	0.9376665	0.31423616	0.013449911764705877	0.003994588235294118	-2.5263294766436037E-4	-9.178363321799305E-5
723.0	227.5	299.0	0.96230435	0.37268925	0.0014492852941176513	0.003438417058823532	-7.059192041522485E-4	-3.271595155709328E-5
730.69226	233.26923	315.0	0.7123585	0.40451685	-0.015621615625000002	0.0019892249999999972	-0.0010669313074448533	-9.057450367647092E-5
737.0115	237.67432000000002	332.0	0.41652477	0.3629882	-0.01740198411764706	-0.0024428617647058825	-1.047275583910035E-4	-2.6071098615916945E-4
743.61865	242.4124	349.0	0.24124025	0.30916125	-0.010310854117647058	-0.003166291176470587	4.1712529411764724E-4	-4.255467128027674E-5
752.39136	247.15656	365.0	0.2909103	0.25832853	0.0031043781250000013	-0.003177045	8.384520151654412E-4	-6.721139705882936E-7
760.68787	250.84393	382.0	0.42753825	0.22811002	0.008036938235294118	-0.001777559411764706	2.9015059472318333E-4	8.232268166089963E-5
769.4901	254.74506000000002	398.0	0.56503695	0.21015705	0.008593668749999998	-0.001122060624999999	3.4795657169117526E-5	4.096867417279419E-5
778.7541	257.50165	415.0	0.5937323	0.17893079	0.0016879617647058828	-0.0018368388235294121	-4.062180579584774E-4	-4.204577638408312E-5
787.51654	259.62915	432.0	0.578913	0.12947533	-8.717235294117635E-4	-0.0029091447058823532	-1.5056972318339097E-4	-6.307681660899653E-5
794.71954	261.42987	448.0	0.5009316	0.0879548	-0.004873837499999999	-0.002595033125	-2.501321231617647E-4	1.9631973805147077E-5
800.1933	263.39777	465.0	0.3926868	0.07076233	-0.00636734117647059	-0.0010113217647058825	-8.785315743944656E-5	9.315949178200692E-5
803.5098	265.25488	481.0	0.23028608	0.0735837	-0.010150045	1.7633562500000022E-4	-2.364189889705881E-4	7.422858685661767E-5
807.25073	266.12537	498.0	0.12263426	0.06573883	-0.006332460000000001	-4.614629411764708E-4	2.245638235294117E-4	-3.7517562716263004E-5
814.0799	268.01996	515.0	0.19581988	0.07925616	0.004305036470588236	7.951370588235298E-4	6.257350865051904E-4	7.391764705882356E-5
821.6242	270.81207	531.0	0.3505667	0.108501166	0.00967167625	0.0018278128749999994	3.354149862132353E-4	6.454223851102935E-5
830.2175	273.60876	548.0	0.54061204	0.16424033	0.01117913764705882	0.003278774352941176	8.86741998269894E-5	8.53506751730104E-5
838.81366	277.4068	564.0	0.6310765	0.2337877	0.005654028750000005	0.004346710625	-3.4531930606617595E-4	6.674601700367648E-5
846.3634	280.1817	581.0	0.5794056	0.24239719	-0.0030394647058823573	5.064405882352956E-4	-5.113819679930802E-4	-2.258982374567473E-4
852.3503	283.9002	598.0	0.44938144	0.23054694	-0.0076484799999999966	-6.970735294117651E-4	-2.711185467128023E-4	-7.079494809688593E-5
858.9318	287.62122	614.0	0.37362266	0.22953866	-0.004734923750000002	-6.301750000000002E-5	1.8209726562499969E-4	3.9628501838235315E-5
863.6187	291.41248	631.0	0.27436316	0.2356109	-0.005838794117647059	3.571905882352945E-4	-6.493355103806221E-5	2.4718122837370266E-5
868.1924	296.19238	647.0	0.2324157	0.2692046	-0.0026217162499999995	0.0020996062500000003	2.0106736672794123E-4	1.0890097886029411E-4
872.9643	300.9643	664.0	0.22862658	0.30767474	-2.228894117647063E-4	0.002262949411764705	1.4110746107266433E-4	9.60842128027675E-6
878.5304	306.5304	681.0	0.25871933	0.32769558	0.001770161764705884	0.0011776964705882344	1.1723830449827001E-4	-6.383840830449827E-5
885.33856	311.33856	697.0	0.34379196	0.33460772	0.005317039374999999	4.320087500000007E-4	2.216798506433822E-4	-4.6605482536764606E-5
892.61383	316.30695	714.0	0.43350714	0.32577807	0.005277363529411765	-5.193911764705896E-4	-2.3338732698961343E-6	-5.596470155709354E-5
898.5	320.0	731.0	0.46381444	0.27660272	0.0017827823529411753	-0.002892667647058821	-2.05563598615917E-4	-1.3960449826989595E-4
904.2359	323.82397	748.0	0.4065792	0.22147341	-0.003366778823529413	-0.003242900588235295	-3.029153633217993E-4	-2.060193771626319E-5
909.75653	327.5044	763.0	0.33689904	0.18793376	-0.004645343999999999	-0.002235976666666667	-8.523767843137241E-5	6.712826143790854E-5
914.3198	330.31982	780.0	0.27341768	0.16165982	-0.0037341976470588226	-0.001545525882352941	5.359684429065745E-5	4.061475201845447E-5
919.11615	333.11615	797.0	0.25141403	0.14849071	-0.0012943323529411757	-7.746535294117654E-4	1.4352148788927336E-4	4.5345432525951504E-5
921.8416	334.92084	814.0	0.2033878	0.12739483	-0.002825072352941177	-0.0012409341176470596	-9.004352941176477E-5	-2.7428269896193772E-5
924.8206	338.64117	830.0	0.14224835	0.1395545	-0.0038212156250000007	7.599793750000007E-4	-6.22589545036765E-5	1.2505709329044127E-4
927.7221	342.16626	846.0	0.1196251	0.17944947	-0.0014139531249999998	0.002493435625	1.5045390625000006E-4	1.0834101562499996E-4
930.61365	346.841	863.0	0.13007711	0.2548718	6.148241176470587E-4	0.004436607647058823	1.1933983780276815E-4	1.1430423659169545E-4
933.9677	353.93536	880.0	0.16046458	0.37601933	0.0017874982352941177	0.007126325294117647	6.898083044982701E-5	1.5821868512110732E-4
936.30084	359.90247	896.0	0.17388396	0.45722106	8.387112500000005E-4	0.005075108125000002	-5.9299186580882325E-5	-1.2820107306985284E-4
939.44305	366.6646	913.0	0.16848749	0.47600275	-3.1743941176470673E-4	0.0011048052941176449	-6.800886245674747E-5	-2.33547225346021E-4
941.09424	373.28278	930.0	0.13758048	0.4605904	-0.001818059411764705	-9.066088235294096E-4	-8.827176470588224E-5	-1.1831847750865026E-4
942.9849	379.93964	946.0	0.10480708	0.41136616	-0.0020483375000000005	-0.003076515000000002	-1.4392380514705974E-5	-1.35619136029412E-4
944.8652	386.46063	963.0	0.08563717	0.3814885	-0.0011276417647058824	-0.0017575094117647043	5.4158572664359894E-5	7.758856401384103E-5
947.8015	392.40448	979.0	0.12266137	0.38622317	0.0023140125000000004	2.959168749999998E-4	2.1510339154411768E-4	1.28339142922794E-4
949.6794	398.0381	996.0	0.1346797	0.35361624	7.069605882352945E-4	-0.0019180547058823517	-9.453246539792388E-5	-1.302336224048442E-4
951.56226	402.1245	1013.0	0.13836862	0.2922294	2.1699529411764614E-4	-0.0036109905882352974	-2.8821487889273436E-5	-9.958446366782034E-5
953.4174	407.2522	1029.0	0.112582244	0.24102135	-0.0016116485	-0.0032005031249999986	-1.1429023713235289E-4	2.5655466452206176E-5
955.2878	411.8634	1046.0	0.09798782	0.23409593	-8.584955294117643E-4	-4.073776470588228E-4	4.4303115916955036E-5	1.643014987024221E-4
957.1948	416.58453	1062.0	0.098056	0.25590605	4.261250000000064E-6	0.0013631324999999993	5.3922298713235276E-5	1.1065688419117638E-4
957.0	423.2165	1079.0	0.057809863	0.34132588	-0.0023674198235294117	0.005024695882352943	-1.3951065138408304E-4	2.1538608131487907E-4
955.03723	430.85095	1096.0	-0.048090424	0.43828246	-0.0062294286470588245	0.0057033282352941155	-2.2717698961937722E-4	3.9919550173010125E-5
953.15753	438.3698	1113.0	-0.16367234	0.50092715	-0.006798936235294118	0.0036849817647058823	-3.350044636678196E-5	-1.1872626297577842E-4
952.0	445.95184	1129.0	-0.20214728	0.5277513	-0.002404683750000001	0.001676509375000003	2.746407803308823E-4	-1.2552952435661746E-4
950.36426	453.54285	1145.0	-0.15428154	0.5010983	0.002991608750000001	-0.0016658125000000024	3.372682812500001E-4	-2.0889511718750033E-4
948.5	459.5	1162.0	-0.10657795	0.43478325	0.002806093529411764	-0.0039008852941176462	-1.0912660034602186E-5	-1.3147487024221436E-4
945.18494	465.2226	1179.0	-0.13637544	0.3515835	-0.0017527935294117637	-0.004894102941176472	-2.6816982698961927E-4	-5.842456747404856E-5
940.3991	469.6009	1195.0	-0.24812809	0.27514774	-0.0069845406250000006	-0.004777235000000001	-3.269841934742648E-4	7.304246323529414E-6
933.41675	475.43744	1212.0	-0.392026	0.25119647	-0.00846458294117647	-0.0014088982352941158	-8.706131271626292E-5	1.98137456747405E-4
924.90955	482.07230000000004	1228.0	-0.52995735	0.30778056	-0.008620709375	0.0035365056249999985	-9.75790211397065E-6	3.0908774126838217E-4
910.53485	490.6657	1245.0	-0.75594956	0.43019813	-0.013293659411764707	0.007201033529411767	-2.7487941392733567E-4	2.1556046496539814E-4
896.7965	498.8772	1262.0	-0.96536833	0.5456175	-0.012318751176470587	0.006789374705882351	5.734754325259525E-5	-2.421522491349507E-5
885.5691	506.74474999999995	1278.0	-1.0061362	0.58751285	-0.0025479918750000025	0.002618459375	6.106724563419116E-4	-2.6068220818014693E-4
876.63007	513.36993	1295.0	-0.7949178	0.5028046	0.012424611764705884	-0.004982838235294114	8.807413905709345E-4	-4.471351535467126E-4
867.93134	519.2412	1312.0	-0.5215944	0.38793126	0.01607784705882353	-0.00675725529411765	2.1489619377162614E-4	-1.0437747404844329E-4
851.9534	527.354	1328.0	-0.5578193	0.36769876	-0.0022640562500000003	-0.0012645312499999992	-0.0011463689568014706	3.4329525275735316E-4
836.10266	531.63245	1345.0	-0.83976644	0.32236046	-0.01658512588235294	-0.002666958823529412	-8.424158607266435E-4	-8.249573961937722E-5
821.2849	536.2043	1361.0	-1.070089	0.28043535	-0.014395160000000004	-0.0026203193749999992	1.368728676470585E-4	2.914965533088289E-6
808.41534	540.822	1377.0	-1.0656736	0.23342562	2.7596250000000433E-4	-0.0029381081250000017	9.169451562500005E-4	-1.9861796875000155E-5
796.0537	545.5484	1394.0	-0.8480346	0.21464242	0.012802294117647061	-0.001104894117647059	7.368430363321798E-4	1.0783611807958488E-4
780.2163	550.2612	1411.0	-0.7329653	0.23999496	0.006768782352941172	0.0014913258823529415	-3.5491245674740523E-4	1.527188235294118E-4
760.75665	554.873	1427.0	-0.9577427	0.28492105	-0.014048587499999994	0.002807880625	-0.0013010856158088228	8.228467141544116E-5
744.79974	560.0668	1444.0	-1.1602353	0.30845308	-0.011911329411764714	0.0013842370588235283	1.2572106401384E-4	-8.374373918685128E-5
733.5815	565.2093	1461.0	-1.0103796	0.30825993	0.00881504117647059	-1.1361764705880899E-5	0.0012191982698961945	-8.209404844290643E-5
716.2537	570.82385	1478.0	-0.89133567	0.33264473	0.00700258411764706	0.001434399999999999	-1.0661512110726653E-4	8.504480968858118E-5
696.0897	577.69464	1494.0	-0.95161223	0.38077596	-0.0037672849999999952	0.0030082018750000016	-6.731168198529409E-4	9.836261718750015E-5
679.7902	585.1049	1511.0	-1.0826827	0.44867852	-0.007710027647058833	0.003994268235294118	-2.3192603806228458E-4	5.800390354671273E-5
665.9477	591.5262	1527.0	-1.1220224	0.47041583	-0.0024587312499999986	0.0013585818749999971	3.2820602481617716E-4	-1.6473039751838255E-4
647.77026	598.46893	1544.0	-1.0087267	0.46238565	0.006664452941176477	-4.723635294117646E-4	5.366578935986163E-4	-1.0770267084775069E-4
629.52515	603.43884	1560.0	-0.96349573	0.38874578	0.002826935624999999	-0.004602491875	-2.398448322610299E-4	-2.581330215992647E-4
614.0546	607.8545	1577.0	-1.0129013	0.2676145	-0.0029062100000000007	-0.007125369411764706	-3.3724386029411767E-4	-1.484045609861592E-4
602.0123	611.9959	1594.0	-0.93999857	0.20831823	0.004288395882352943	-0.0034880158823529404	4.2321211072664374E-4	2.1396197231833916E-4
584.5419	618.1527	1610.0	-0.8646365	0.23755018	0.004710129374999997	0.0018269968750000004	2.6358343290440868E-5	3.321882973345588E-4
561.8554	623.78613	1627.0	-1.015603	0.30445015	-0.008880382352941177	0.003935292352941175	-7.994418663494808E-4	1.2401738105536324E-4
542.96326	629.3456	1643.0	-1.2597088	0.3657684	-0.015256612500000002	0.003832390625000001	-3.985143841911766E-4	-6.431357996323388E-6
530.81195	635.08057	1660.0	-1.1582252	0.37209788	0.005969623529411772	3.7232235294117636E-4	0.0012486021193771632	-2.0353342776816618E-4
516.5318	639.4894	1676.0	-0.9255019	0.32828814	0.014545206249999998	-0.002738108749999999	5.359739200367641E-4	-1.9440194393382346E-4
496.49265	647.0029	1693.0	-0.80416405	0.33746088	0.007137520588235293	5.395729411764713E-4	-4.357462153979238E-4	1.928048053633218E-4
479.1359	653.0846	1710.0	-0.9727275	0.39391655	-0.009915497058823526	0.00332092176470588	-0.001003118685121107	1.6360875432525933E-4
465.0	658.5	1726.0	-1.0901643	0.396963	-0.007339800000000007	1.9040312500000212E-4	1.6098106617646994E-4	-1.9565741498161736E-4
446.29282	665.4122	1743.0	-1.0649759	0.4029774	0.001481670588235294	3.537882352941162E-4	5.189100346020766E-4	9.610888840830239E-6
426.11932	670.8642	1759.0	-1.0960423	0.3654317	-0.0019416499999999892	-0.0023466062499999975	-2.139575367647052E-4	-1.687746553308821E-4
409.7108	676.48346	1777.0	-1.0950665	0.31884426	5.421111111110951E-5	-0.002588191111111113	1.108811728395055E-4	-1.3421381172839753E-5
395.55292	683.16766	1793.0	-1.0263754	0.36183295	0.004293193749999993	0.0026867931249999998	2.6493641493055526E-4	3.296865147569446E-4
375.30768	689.8881	1809.0	-0.996004	0.37862903	0.001898212500000003	0.0010497549999999994	-1.496863281249994E-4	-1.0231488281250002E-4
353.84906	697.32764	1826.0	-1.1080413	0.44543722	-0.006590429411764707	0.003929893529411767	-4.993318771626301E-4	1.6941991349480988E-4
340.54514	703.2274	1843.0	-1.1504132	0.44317105	-0.002492464705882354	-1.3330411764705952E-4	2.4105674740484428E-4	-2.3901162629757805E-4
328.49442	709.93097	1859.0	-0.9391014	0.4120716	0.013206987500000003	-0.0019437156250000018	9.812157628676472E-4	-1.1315071920955889E-4
312.5	717.0	1876.0	-0.72451824	0.39785296	0.012622538823529412	-8.363905882352944E-4	-3.437933391003476E-5	6.51367668685122E-5
288.9158	726.1184	1892.0	-0.9230592	0.45838007	-0.01240881	0.0037829443749999997	-0.0015644593014705883	2.8870843520220586E-4
272.65076	731.881	1909.0	-1.165602	0.46943894	-0.014267223529411769	6.505217647058856E-4	-1.0931844290657467E-4	-1.842601535467126E-4
259.85696	737.42865	1926.0	-1.148113	0.41538668	0.0010287647058823581	-0.003179544705882354	8.99764013840831E-4	-2.2529802768166116E-4
242.05844	741.98834	1942.0	-0.99207556	0.30814022	0.009752339999999998	-0.006702903749999999	5.452234558823525E-4	-2.2020994025735282E-4
224.61464	745.8463	1959.0	-0.8939078	0.1912156	0.0057745741176470555	-0.006877918823529412	-2.339862283737025E-4	-1.02950043252596E-5
211.25722	748.58093	1976.0	-0.8914812	0.11665228	1.4274117647059155E-4	-0.0043860776470588244	-3.3128429065743903E-4	1.46578892733564E-4
203.18434	751.40784	1992.0	-0.7650477	0.110926315	0.007902093749999999	-3.5787281249999997E-4	4.8495953584558793E-4	2.5176280215992653E-4
193.35075	755.21643	2009.0	-0.4563123	0.13316216	0.018160905882352942	0.0013079908823529413	6.03459537197232E-4	9.799198205017302E-5
182.0354	758.98816	2025.0	-0.3727529	0.19784686	0.0052224625	0.004042793750000001	-8.086527113970589E-4	1.709251792279412E-4
168.54985	766.05005	2042.0	-0.5671809	0.32909596	-0.011436941176470587	0.0077205352941176475	-9.799649221453287E-4	2.1633773788927335E-4
156.63118	771.68445	2059.0	-0.78023154	0.4111584	-0.012532390588235291	0.004827202352941174	-6.443820069204142E-5	-1.7019605536332198E-4
149.56511	777.3262	2075.0	-0.7026534	0.41809508	0.004848633749999998	4.335425000000018E-4	0.0010863140211397056	-2.7460374080882325E-4
143.1483	782.8517	2092.0	-0.46456182	0.38884294	0.014005387058823527	-0.0017207141176470578	5.386325475778546E-4	-1.2672097750865055E-4
139.18472	789.6306	2108.0	-0.19931926	0.36102322	0.01657766	-0.001738732500000003	1.6076705882352963E-4	-1.1261488970590729E-6
136.23628	795.29114	2125.0	-0.045483503	0.36542615	0.009049162176470588	2.5899588235294275E-4	-4.42852813148789E-4	1.1751343425605562E-4
135.0	801.9955	2142.0	0.0059785796	0.39905068	0.0030271813294117647	0.001977913529411764	-3.542341674740484E-4	1.0111280276816595E-4
135.0	806.6315	2158.0	0.06436317	0.359531	0.0036490369	-0.00246998	3.88659731617647E-5	-2.7799334558823525E-4
135.0	810.8817	2175.0	0.1046175	0.28226036	0.0023679017647058828	-0.0045453317647058825	-7.536089031141866E-5	-1.2207951557093426E-4
137.26003	815.78015	2191.0	0.15490565	0.23079468	0.0031430093750000002	-0.003216604999999999	4.844422564338234E-5	8.304542279411771E-5
141.3672	821.5508	2208.0	0.24260435	0.26757282	0.0051587470588235285	0.0021634199999999992	1.1857280493079578E-4	3.164720588235293E-4
146.24678	829.329	2224.0	0.32863042	0.3779662	0.005376629374999999	0.006899586249999999	1.36176447610294E-5	2.96010390625E-4
154.7463	837.797	2241.0	0.47598016	0.52227694	0.008667631764705882	0.008488867058823532	1.9358837586505196E-4	9.348710640138428E-5
165.83276	848.16626	2258.0	0.66380054	0.64285004	0.011048257647058824	0.0070925352941176465	1.4003681660899655E-4	-8.213716262975796E-5
179.13773	858.4038	2274.0	0.8639976	0.69480085	0.012512316250000002	0.003246925625000001	9.150366268382366E-5	-2.4035060431985285E-4
191.05386	869.05383	2291.0	0.9620498	0.71781397	0.00576777647058823	0.0013537129411764705	-3.9673763408304544E-4	-1.1136545198961944E-4
201.97649	877.48035	2307.0	0.8685042	0.64149594	-0.0058466	-0.004769876875000002	-7.258985294117644E-4	-3.827243635110295E-4
216.2864	885.6432	2324.0	0.79055375	0.5327956	-0.004585320588235288	-0.006394137647058821	7.419290657439484E-5	-9.554475129757757E-5
240.33577	896.53955	2341.0	1.0697173	0.5150149	0.016421385294117644	-0.0010459235294117636	0.0012356885813148784	3.146008304498269E-4
257.404	905.78	2357.0	1.2981828	0.547275	0.01427909375	0.002016256249999994	-1.3389322150735277E-4	1.9138623621323483E-4
271.91113	914.94446	2374.0	1.3205556	0.5857558	0.0013160470588235342	0.002263576470588241	-7.62532158304498E-4	1.4548248269896881E-5
292.0746	924.19775	2390.0	1.1759671	0.5986837	-0.00903678125	8.079937499999995E-4	-6.470517693014709E-4	-9.097392003676509E-5
315.8147	935.0067	2407.0	1.1887214	0.59607834	7.502529411764639E-4	-1.5325647058823534E-4	5.757078935986155E-4	-5.654413062283734E-5
332.51678	942.06885	2423.0	1.2350883	0.53980213	0.0028979312499999993	-0.003517263125000003	1.3422989430147096E-4	-2.1025041590073547E-4
353.46442	947.72253	2440.0	1.2896049	0.420472	0.00320685882352942	-0.007019419411764705	1.817221020761298E-5	-2.060091933391001E-4
379.00388	953.2865	2457.0	1.3684125	0.28178623	0.004635741176470587	-0.008157986470588234	8.40519031141863E-5	-6.697453287197232E-5
399.01407	956.33484	2473.0	1.3697009	0.16225763	8.052499999999796E-5	-0.007470537500000001	-2.847010110294118E-4	4.296556066176458E-5
414.97256	959.2191	2490.0	1.2243776	0.08736638	-0.008548429411764709	-0.004405367647058824	-5.07585553633218E-4	1.803041089965398E-4
435.7342	964.1836	2507.0	1.1393378	0.14414033	-0.005002341176470582	0.0033396441176470597	2.085934256055369E-4	4.5558892733564023E-4
453.7805	968.9269	2523.0	0.98156786	0.19579381	-0.009860621250000007	0.0032283425	-3.0364250459558907E-4	-6.956351102941228E-6
467.06308	974.5985	2539.0	0.9014515	0.30910516	-0.0050072725	0.007081959374999999	3.0333429687500043E-4	2.408510546874999E-4
483.54672	980.26404	2556.0	0.8932743	0.39952907	-4.810117647058821E-4	0.005319053529411764	2.662506314878893E-4	-1.0370034385813144E-4
503.15274	985.9508	2573.0	0.9313588	0.39552492	0.0022402647058823574	-2.3553823529411672E-4	1.6007508650519054E-4	-3.2674069204152245E-4
522.0	993.0	2589.0	1.0808085	0.39741027	0.009340606250000001	1.1783437500000049E-4	4.4377134650735274E-4	2.2085788143382327E-5
533.366	998.5773999999999	2606.0	1.054555	0.38573703	-0.0015443235294117735	-6.8666117647059E-4	-6.402899870242221E-4	-4.732326773356415E-5
544.6807	1003.8403000000001	2623.0	0.81084466	0.36276102	-0.014335902352941172	-0.0013515299999999994	-7.524458131487881E-4	-3.910993079584762E-5
559.4556	1009.5459000000001	2639.0	0.6172579	0.3443351	-0.012099172499999998	-0.001151619999999999	1.3979561580882338E-4	1.2494375000000026E-5
575.40515	1015.135	2656.0	0.7093534	0.32819626	0.005417382352941176	-9.49343529411764E-4	0.001030385579584775	1.1898615916955005E-5
591.2209	1019.8052	2673.0	0.93759733	0.30849603	0.013426113529411764	-0.0011588370588235318	4.711018339100346E-4	-1.2323148788927519E-5
600.85046	1022.7701	2689.0	0.9494661	0.24632473	7.417981249999983E-4	-0.003885706249999999	-7.927697127757354E-4	-1.704293244485292E-4
610.3118	1026.4373	2706.0	0.6496647	0.16987623	-0.017635376470588236	-0.004496970588235294	-0.0010810102703287198	-3.5956725778546765E-5
625.3701	1030.1934	2722.0	0.550721	0.14784966	-0.006183981249999998	-0.0013766606249999997	7.157122012867649E-4	1.950193727022059E-4
641.0	1035.5	2739.0	0.75153714	0.21694632	0.01181271411764706	0.0040645094117647065	0.0010586291392733565	3.2006882569204155E-4
656.12897	1042.5645	2755.0	0.99168706	0.3645243	0.015009369999999994	0.009223623750000002	1.9979099264705834E-4	3.2244464613970594E-4
665.36487	1047.819	2772.0	0.9295495	0.4275309	-0.0036551505882352897	0.0037062705882352923	-0.001097912975778546	-3.2455018598615936E-4
672.43225	1055.4323	2789.0	0.57938987	0.4654896	-0.02059762529411765	0.0022328647058823536	-9.966161591695507E-4	-8.667093425605522E-5
682.9791	1062.9861	2805.0	0.35453677	0.49372953	-0.014053318749999998	0.0017649956250000015	4.0901915900735334E-4	-2.9241817555147008E-5
699.1606	1071.5337	2823.0	0.53593445	0.50841075	0.010077648888888886	8.156233333333331E-4	0.0013406093132716046	-5.274290509259269E-5
717.7908	1079.1163	2838.0	0.9731476	0.53141856	0.029147543333333338	0.0015338539999999975	0.0012713262962962967	4.788204444444429E-5
733.0357	1085.6904	2855.0	1.2662971	0.48367378	0.017244088235294122	-0.0028085164705882347	-7.002032410611303E-4	-2.5543355709342543E-4
746.12866	1091.0321	2872.0	1.1217498	0.3778883	-0.008502782352941185	-0.0062226752941176465	-0.0015145217993079592	-2.0083287197231834E-4
762.9942	1097.7751	2888.0	0.9273975	0.31357569	-0.012147018749999995	-0.0040195381249999995	-2.277647748161756E-4	1.3769607306985293E-4
781.53455	1104.0138	2905.0	0.94818777	0.31425703	0.0012229570588235294	4.007882352941028E-5	7.864691652249132E-4	2.3880099697231824E-4
796.3199	1111.7543	2922.0	1.0070161	0.40468127	0.0034604899999999992	0.00531907294117647	1.3161958477508646E-4	3.105290657439447E-4
805.13324	1118.1066	2938.0	0.8398711	0.4415498	-0.0104465625	0.0023042831250000007	-8.6919078125E-4	-1.8842436351102935E-4
817.719	1126.8126	2955.0	0.6356151	0.49968493	-0.012015058823529412	0.0034197135294117666	-9.22644896193772E-5	6.561355320069212E-5
832.55554	1135.0972	2972.0	0.56555015	0.5091888	-0.004121467647058824	5.590511764705865E-4	4.643288927335639E-4	-1.6827425605536354E-4
847.8572	1142.9286	2988.0	0.7714373	0.5258508	0.012867946875000001	0.0010413749999999972	0.0010618384076286765	3.0145238970588167E-5
859.0489	1149.8293	3004.0	0.91067505	0.4907749	0.008702359375000003	-0.002192243749999996	-2.603492187499999E-4	-2.0210117187499958E-4
868.5	1155.5	3021.0	0.7471702	0.3899864	-0.009617932352941179	-0.005928735294117647	-0.0010776642192906578	-2.1979362024221477E-4
874.05286	1158.7019	3038.0	0.42488176	0.2376877	-0.018958143529411765	-0.00895874705882353	-5.494241868512109E-4	-1.7823598615916963E-4
879.73627	1162.4908	3054.0	0.18949738	0.14569025	-0.01471152375	-0.0057498406250000005	2.654137362132353E-4	2.0055665211397063E-4
889.7794	1168.4677	3071.0	0.2607718	0.18622753	0.004192612941176471	0.0023845458823529416	0.0011120080406574395	4.784933239619377E-4
898.7668	1175.8135	3088.0	0.44167542	0.31635875	0.010641389411764705	0.007654777647058825	3.793397923875432E-4	3.100136332179931E-4
907.3801	1184.5042	3104.0	0.58162165	0.5124794	0.008746639375	0.012257540625	-1.1842187729779405E-4	2.876726861213235E-4
915.12085	1192.1208	3121.0	0.5996527	0.59869915	0.0010606500000000028	0.0050717499999999955	-4.5211702205882334E-4	-4.2269356617647086E-4
921.08545	1199.0854	3137.0	0.44747984	0.5446562	-0.009510803750000001	-0.003377684374999995	-6.607158593750003E-4	-5.280896484374995E-4
925.7044	1206.2726	3154.0	0.2761915	0.44508347	-0.010075784705882355	-0.0058572194117647094	-3.323417387543258E-5	-1.4585500216263026E-4
929.9284	1212.3926	3171.0	0.19615391	0.37697464	-0.004708093529411764	-0.00400640176470588	3.157465397923877E-4	1.088716262975782E-4
932.6464	1219.2928	3187.0	0.11430041	0.35409912	-0.005115843749999999	-0.0014297200000000024	-2.5484388786764652E-5	1.6104261029411735E-4
934.1875	1223.5625	3204.0	0.061743803	0.31119573	-0.0030915651176470593	-0.0025237288235294107	1.1907521366781998E-4	-6.435346020761225E-5
934.0	1226.0851	3220.0	-0.01071544	0.21148336	-0.0045287026875	-0.006232023125	-8.982109811580882E-5	-2.317683938419118E-4
934.0	1228.9705	3237.0	-0.07382653	0.118700325	-0.00371241705882353	-0.005457825588235295	4.801680168685121E-5	4.554103157439439E-5
934.0	1232.6934	3253.0	-0.08965631	0.09678728	-9.8936125E-4	-0.0013695653124999995	1.701909880514706E-4	2.5551626723345597E-4
933.0	1236.4111	3270.0	-0.091700025	0.14091247	-1.202185294117648E-4	0.002595599411764706	5.1126042387543255E-5	2.332449837802768E-4
932.3419	1242.6323	3286.0	-0.06621394	0.27340117	0.0015928803125000003	0.008280543750000001	1.0706867761948532E-4	3.553090211397059E-4
930.5	1250.0	3303.0	-0.089950204	0.43283117	-0.0013962508235294121	0.009378235294117646	-1.758312432958478E-4	6.457009083044969E-5
928.57465	1258.7015	3320.0	-0.13331859	0.5639183	-0.0025510815294117637	0.007711007647058823	-6.79312179930795E-5	-9.807221453287191E-5
924.0848	1266.2203	3337.0	-0.20751432	0.5897504	-0.004364454705882354	0.0015195352941176484	-1.0666901038062293E-4	-3.642042560553632E-4
918.4375	1274.5625	3353.0	-0.32344976	0.5720062	-0.007245964999999998	-0.0011090124999999992	-1.800943933823528E-4	-1.6428423713235298E-4
911.9747	1282.0254	3369.0	-0.44300348	0.49372858	-0.007472107500000002	-0.004892351250000003	-1.4133906250000223E-5	-2.3645867187500023E-4
905.42004	1287.6849	3386.0	-0.5063293	0.41221333	-0.003725048235294116	-0.004795014705882352	2.204152508650521E-4	5.72567906574418E-6
898.538	1293.4619	3403.0	-0.51529473	0.33074743	-5.273782352941207E-4	-0.004792111764705881	1.8809823529411737E-4	1.707612456747588E-7
891.1485	1299.1385	3419.0	-0.46997774	0.28299454	0.0028323118750000036	-0.0029845556249999995	2.0998063189338277E-4	1.129722587316176E-4
883.60394	1304.797	3436.0	-0.4648913	0.28346592	2.992023529411747E-4	2.772823529411563E-5	-1.4900644247404875E-4	1.77193168252595E-4
876.1879	1310.3591	3453.0	-0.47001043	0.31528574	-3.011252941176454E-4	0.0018717541176470588	-3.531339100346E-5	1.0847211072664372E-4
868.7049	1315.9713	3469.0	-0.46895096	0.33466092	6.621687500000042E-5	0.0012109487499999995	2.2958885569852864E-5	-4.1300335477941204E-5
859.821	1325.1791	3486.0	-0.49335244	0.42361614	-0.00143538117647059	0.00523266	-8.832929714532885E-5	2.3657125000000004E-4
845.09515	1334.6787	3503.0	-0.686869	0.55202353	-0.011383327058823526	0.007553375882352945	-5.851732871972316E-4	1.3651269896193795E-4
830.06665	1344.9524	3519.0	-0.9330497	0.6840091	-0.015386293750000002	0.008249098125	-2.501854181985297E-4	4.348264016544091E-5
817.71936	1353.4005	3536.0	-1.0363595	0.69164836	-0.006077047058823537	4.4936823529411325E-4	5.476027465397921E-4	-4.588076405709345E-4
808.3354	1359.9318	3552.0	-0.8683797	0.5494761	0.010498737500000008	-0.008885766249999996	0.0010359865349264716	-5.834459053308818E-4
796.26056	1367.0311	3569.0	-0.6332846	0.3943748	0.013829123529411765	-0.00912360588235294	1.9590506055363276E-4	-1.3990566608996731E-5
782.4612	1372.702	3587.0	-0.61221397	0.30035165	0.0011705905555555545	-0.005223508333333333	-7.032518318809007E-4	2.1667208605664486E-4
769.1212	1379.645	3602.0	-0.7805641	0.3107929	-0.011223341999999999	6.960833333333305E-4	-8.262621703703702E-4	3.9463944444444426E-4
753.74146	1388.6133	3619.0	-0.9349604	0.41061744	-0.00908213529411765	0.0058720317647058835	1.2595333564013815E-4	3.044675547866208E-4
741.7433	1395.8378	3636.0	-0.9189219	0.49213687	9.434411764705922E-4	0.004795260588235295	5.897397923875437E-4	-6.333948096885816E-5
731.72504	1403.1833	3652.0	-0.71157604	0.506536	0.01295911625	8.999456249999989E-4	7.50979692095588E-4	-2.4345718520220599E-4
716.6453	1413.5698	3669.0	-0.6731051	0.55538607	0.0022629964705882326	0.002873533529411763	-6.291835164359863E-4	1.1609340614186847E-4
700.52716	1423.0455	3685.0	-0.8239852	0.5930042	-0.009430006249999998	0.0023511331250000017	-7.308126700367644E-4	-3.265002527573507E-5
686.7276	1431.0128	3702.0	-0.9508374	0.58868825	-0.007461894117647063	-2.538794117647034E-4	1.1577130190311378E-4	-1.5323603157439442E-4
675.7047	1436.8408	3718.0	-0.90037024	0.4923291	0.003154197500000004	-0.006022446875	6.635057261029417E-4	-3.6053546645220606E-4
664.0	1442.5	3735.0	-0.7192901	0.3255891	0.010651772941176467	-0.009808235294117647	4.410338494809684E-4	-2.2269343641868512E-4
651.1043	1448.241	3752.0	-0.6101305	0.2334169	0.006421152941176472	-0.00542189411764706	-2.488599999999997E-4	2.580200692041522E-4
636.869	1455.2177	3768.0	-0.717543	0.28426713	-0.006713281250000001	0.003178139374999998	-8.209021369485296E-4	5.375020932904412E-4
620.7362	1461.632	3784.0	-0.918843	0.36773124	-0.012581249999999995	0.005216506875000002	-3.667480468749996E-4	1.2739796875000026E-4
609.8718	1469.0854	3801.0	-0.8948395	0.4473347	0.0014119705882352914	0.0046825564705882325	8.231306228373698E-4	-3.1408847318339395E-5
599.5084	1474.695	3818.0	-0.7548535	0.43979362	0.008234470588235298	-4.4359294117646926E-4	4.013235294117651E-4	-3.015382006920413E-4
585.0902	1482.071	3835.0	-0.6516194	0.41919947	0.0060725941176470585	-0.0012114205882352929	-1.271692041522494E-4	-4.51663321799308E-5
567.0522	1489.7792	3851.0	-0.81751835	0.42797557	-0.010368684375	5.485062500000006E-4	-0.0010275799057904412	1.0999542738970584E-4
550.71686	1495.6062	3867.0	-1.075625	0.42439166	-0.016131665625000007	-2.2399437500000147E-4	-3.6018632812500045E-4	-4.8281289062500126E-5
538.3007	1501.3496	3884.0	-1.0843956	0.37770528	-5.159176470588148E-4	-0.002746257647058825	9.185734104671289E-4	-1.483684277681661E-4
522.25446	1505.6101	3901.0	-0.96839434	0.30501986	0.006823603529411758	-0.004275612941176471	4.317365397923866E-4	-8.996207612456739E-5
499.52097	1509.4507	3917.0	-1.0529469	0.19584894	-0.005284535	-0.0068231824999999986	-7.567586580882349E-4	-1.5922309742647049E-4
481.29913	1513.1558	3934.0	-1.2024449	0.16195223	-0.008793999999999995	-0.0019939241176470585	-2.064391176470585E-4	2.8407402249134943E-4
467.29282	1516.9164	3950.0	-1.2171206	0.16892752	-9.172312500000113E-4	4.359556249999997E-4	4.92298046874999E-4	1.5186748391544114E-4
452.5679	1520.6516	3967.0	-0.9798235	0.1871229	0.013958652941176479	0.0010703164705882359	8.750520112456759E-4	3.731534385813154E-5
432.9364	1525.4661	3984.0	-0.8483379	0.24890369	0.007734447058823528	0.003634164117647059	-3.661297577854677E-4	1.5081456747404842E-4
413.8319	1530.938	4000.0	-1.0255792	0.30202305	-0.011077581249999996	0.0033199600000000003	-0.0011757517693014702	-1.963775735294116E-5
400.96683	1535.5166	4017.0	-1.0961429	0.32982028	-0.004150805882352948	0.0016351311764705885	4.074573745674734E-4	-9.910757785467128E-5
386.51465	1541.307	4034.0	-0.93043107	0.3486901	0.009747754705882353	0.0011099894117647048	8.17562387543253E-4	-3.089069204152257E-5
370.64526	1546.7064	4050.0	-0.79704726	0.3516159	0.008336488125	1.8286249999999865E-4	-8.820416130514712E-5	-5.7945431985294136E-5
356.04617	1552.4088	4066.0	-0.7897144	0.34966543	4.583037499999998E-4	-1.2190437499999887E-4	-4.923865234375E-4	-1.9047929687499845E-5
344.96402	1557.0144	4083.0	-0.79568803	0.32757568	-3.5138999999999716E-4	-0.0012993970588235306	-4.762904411764688E-5	-6.926427551903128E-5
336.42615	1561.7869	4100.0	-0.67064995	0.3043752	0.007355181176470584	-0.0013647341176470569	4.533277162629754E-4	-3.8433564013839E-6
327.9858	1566.6057	4117.0	-0.39377582	0.26479968	0.01628671352941177	-0.002327971764705884	5.253842560553638E-4	-5.666103806228395E-5
314.38184	1571.1068	4133.0	-0.41802806	0.24692465	-0.0015157649999999988	-0.0011171893749999991	-0.0011126549080882355	7.56738993566178E-5
299.99313	1574.1448	4150.0	-0.72404015	0.21744587	-0.01800071117647059	-0.00173404588235294	-9.69702716262976E-4	-3.628567690311418E-5
286.50885	1577.9974	4166.0	-0.94302225	0.19751734	-0.013686381249999997	-0.001245533125	2.696456204044121E-4	3.0532047334558756E-5
278.44858	1580.7758	4184.0	-0.8458317	0.15673506	0.005399474999999999	-0.0022656822222222226	0.001060325347222222	-5.667494984567903E-5
271.09232	1583.4539	4199.0	-0.5437037	0.13662897	0.020141866666666664	-0.0013404060000000015	9.82826111111111E-4	6.168508148148141E-5
265.8002	1586.1332	4216.0	-0.24910975	0.1411175	0.01732905588235294	2.640311764705893E-4	-1.654594579008073E-4	9.437865743944652E-5
260.97437	1589.0256	4233.0	-0.14580728	0.16126558	0.00607661588235294	0.0011851811764705873	-6.619082352941176E-4	5.418529411764694E-5
255.26572	1592.8229	4249.0	-0.16291353	0.19055451	-0.0010691406249999993	0.0018305581250000012	-4.4660978170955873E-4	4.033605928308837E-5
247.98817	1597.5059	4266.0	-0.29988042	0.26319665	-0.00805687588235294	0.004273067058823528	-4.1104325043252594E-4	1.4367699610726628E-4
237.66864	1603.665	4282.0	-0.48878023	0.3405792	-0.011806238125	0.004836409375000003	-2.3433514016544122E-4	3.5208894761029706E-5
225.64189	1610.2388	4299.0	-0.71898973	0.42528525	-0.013541735294117648	0.00498270882352941	-1.0208806877162634E-4	8.605849913494536E-6
214.7013	1616.1494	4316.0	-0.8300162	0.45254475	-0.006530968823529411	0.0016034999999999995	4.1239802768166096E-4	-1.987769896193771E-4
206.31444	1623.0114	4333.0	-0.73794186	0.45358545	0.0054161376470588255	6.121764705882386E-5	7.027709688581317E-4	-9.072249134948092E-5
201.42378	1628.5762	4349.0	-0.4791571	0.3957343	0.016174047499999997	-0.003615696875000001	6.723693658088233E-4	-2.2980715762867655E-4
196.87523	1633.1248	4366.0	-0.22533734	0.3036809	0.014930574117647059	-0.005414905882352942	-7.314549307958457E-5	-1.058358239619377E-4
191.20665	1637.8622	4382.0	-0.1359196	0.26551625	0.00558860875	-0.002385290624999998	-5.838728354779412E-4	1.89350953584559E-4
184.62988	1642.685	4399.0	-0.22468805	0.24896434	-0.005221673529411765	-9.736417647058825E-4	-6.358989576124568E-4	8.303816825259503E-5
179.53305	1647.2004	4415.0	-0.33577126	0.24166143	-0.006942700625000001	-4.5643187499999974E-4	-1.0756419347426476E-4	3.2325618106617674E-5
174.75674	1650.2433	4432.0	-0.35103518	0.22310759	-8.978776470588227E-4	-0.0010914023529411774	3.5557782223183404E-4	-3.7351204584775155E-5
171.98616	1654.507	4448.0	-0.23518358	0.21137685	0.007240725	-7.331712499999993E-4	5.086626654411764E-4	2.2389443933823626E-5
169.6271	1659.1187	4465.0	-0.1249108	0.21904454	0.0064866341176470586	4.510405882352944E-4	-4.435828719723185E-5	6.965951989619375E-5
167.71475	1662.5704	4482.0	-0.04823243	0.22954942	0.004510492352941176	6.179341176470584E-4	-1.162436332179931E-4	9.81726643598612E-6
164.854	1669.584	4498.0	-0.07652777	0.3185217	-0.0017684587499999997	0.005560767500000001	-3.924344439338235E-4	3.089270863970589E-4
161.99132	1677.0347	4515.0	-0.1250723	0.44324154	-0.0028555605882352943	0.007336461176470586	-6.394716695501733E-5	1.0445256920415208E-4
160.12317	1684.5073	4532.0	-0.14967485	0.51832247	-0.0014472088235294117	0.004416525294117646	8.284422145328721E-5	-1.717609342560553E-4
160.0	1692.1353	4548.0	-0.088123515	0.548225	0.0038469584375	0.001868908124999999	3.308854538143382E-4	-1.5922607306985295E-4
160.68898	1699.756	4565.0	0.024605736	0.5201895	0.006631132411764706	-0.0016491470588235288	1.637749396626298E-4	-2.0694442257785457E-4
163.74855	1706.3314	4581.0	0.1604852	0.43663257	0.0084924665	-0.005222308124999998	1.1633338051470588E-4	-2.2332256663602936E-4
167.88623	1712.3293	4598.0	0.29679376	0.3870224	0.008018150588235295	-0.0029182452941176476	-2.790093598615911E-5	1.355331076989618E-4
175.23543	1718.9266	4615.0	0.43898943	0.36163414	0.008364451176470588	-0.0014934270588235292	2.0370622837370166E-5	8.381283737024225E-5
182.72314	1727.9039	4632.0	0.5500028	0.413295	0.006530198235294118	0.0030388741176470605	-1.0789723183391005E-4	2.6660595155709354E-4
189.25015	1740.4377	4648.0	0.5549984	0.61094725	3.122249999999993E-4	0.012353265625000002	-3.886233272058824E-4	5.821494692095588E-4
198.81395	1752.7395	4664.0	0.57407403	0.8008323	0.0011922268750000006	0.011867815625	5.500011718750008E-5	-3.0340625000000116E-5
207.28357	1765.997	4681.0	0.57804847	0.92968637	2.337905882352955E-4	0.007579651176470584	-5.637860510380618E-5	-2.5224496756055386E-4
219.3482	1776.8201	4697.0	0.6405091	0.88537306	0.003903789375000001	-0.002769581874999996	2.293749241727941E-4	-6.468270657169113E-4
233.86618	1786.0413	4714.0	0.83320034	0.6808266	0.011334778823529408	-0.01203214470588236	4.3711702638408274E-4	-5.448566371107273E-4
250.5	1794.0	4731.0	1.0355356	0.4941534	0.011902074117647059	-0.010980776470588231	3.3370311418685355E-5	6.184519031141932E-5
264.01715	1800.7241	4748.0	1.0755955	0.34245774	0.0023564647058823486	-0.008923274117647059	-5.615064359861594E-4	1.2102955017301012E-4
274.77722	1808.1848	4764.0	0.9119797	0.30797547	-0.010225987499999999	-0.0021551418750000023	-7.864032628676467E-4	4.2300826516544104E-4
288.14648	1816.8188	4780.0	0.7347183	0.39320362	-0.011078837499999994	0.005326759375	-5.3303124999999705E-5	4.6761882812500015E-4
304.1049	1825.0466	4797.0	0.7600615	0.48391727	0.0014907764705882293	0.005336097058823532	7.393890570934248E-4	5.492755190312672E-7
320.18414	1834.49	4814.0	0.9085169	0.56717765	0.008732670588235295	0.004897669411764704	4.25993771626298E-4	-2.578986159169573E-5
334.3078	1841.1538	4831.0	1.0310674	0.5191762	0.007208852941176471	-0.002823614705882353	-8.963633217993084E-5	-4.5419318339100337E-4
351.51355	1847.1711	4847.0	1.0280443	0.41882518	-1.8894375000000352E-4	-0.006271938749999997	-4.6236229319852965E-4	-2.1552025275735278E-4
373.07336	1852.7683	4863.0	1.1202662	0.3050648	0.005763868750000012	-0.00711002375	3.7205078125000096E-4	-5.2380312500000144E-5
391.2988	1855.9426	4880.0	1.259688	0.20337135	0.008201282352941167	-0.005981967647058824	1.433772707612444E-4	6.63562413494809E-5
404.389	1859.6826	4897.0	1.1398518	0.13658457	-0.0070491882352941146	-0.00392863411764706	-8.970865051903107E-4	1.2078432525951556E-4
420.35916	1864.7864	4913.0	0.9363294	0.17613396	-0.01272015	0.002471836875000001	-3.544351102941178E-4	4.000294370404413E-4
438.0584	1870.3528	4930.0	0.8587016	0.2624338	-0.00456634117647059	0.005076461176470587	4.796358131487888E-4	1.5321319420415213E-4
452.88275	1876.9497	4946.0	0.8702281	0.37761515	7.204062499999997E-4	0.007198834375000001	3.3042171415441184E-4	1.3264832490808836E-4
464.33707	1882.6023	4963.0	0.89927274	0.44447356	0.0017085082352941215	0.003932847647058822	5.812364619377187E-5	-1.921168663494811E-4
473.7554	1887.5022	4980.0	0.6662785	0.38845575	-0.013705543529411765	-0.003295165294117647	-9.067089273356405E-4	-4.251772318339099E-4
482.66727	1891.3337	4996.0	0.39858672	0.27322352	-0.01673073625	-0.0072020143749999994	-1.8907454503676465E-4	-2.4417806755514703E-4
489.55182	1894.5173	5013.0	0.30078655	0.18301007	-0.005752951176470589	-0.005306673529411765	6.457520631487888E-4	1.1149063797577851E-4
495.30438	1896.4348	5030.0	0.26894784	0.09837785	-0.0018728652941176465	-0.004978365882352941	2.2824034602076133E-4	1.9312214532871998E-5
498.49777	1897.2488	5046.0	0.18660049	0.023698092	-0.005146709374999999	-0.004667484875	-2.0461525505514704E-4	1.9430062959558813E-5
501.15195	1897.0	5063.0	0.092773065	-0.04059009	-0.0055192602941176476	-0.0037816577647058823	-2.1914759948096968E-5	5.2107477076124565E-5
503.05038	1898.0	5079.0	0.02560597	-0.040872477	-0.004197943437500001	-1.764918749999969E-5	8.258230353860293E-5	2.3525053607536766E-4
504.93243	1898.9324	5096.0	0.011846972	-0.016484747	-8.093528235294116E-4	0.0014345723529411763	1.9932885964532877E-4	8.542479649653977E-5
506.82587	1899.0	5113.0	0.038968932	0.02153477	0.0015954094117647058	0.0022364421764705885	1.4145660207612456E-4	4.716881314878895E-5
508.72484999999995	1899.0	5129.0	0.08092336	0.015731687	0.00262215175	-3.6269268750000003E-4	6.41713961397059E-5	-1.6244592899816178E-4
509.8106	1899.0	5145.0	0.08854106	-0.0048689134	4.761062500000003E-4	-0.0012875375250000001	-1.3412784375E-4	-5.7802802343750006E-5
511.44165	1899.0	5163.0	0.077449515	-0.02198617	-6.161969444444449E-4	-9.509586999999999E-4	-6.068351080246917E-5	1.869882361111112E-5
512.1784	1899.0	5179.0	0.054176196	-0.015931599	-0.0014545824374999996	3.784106874999999E-4	-5.239909331597217E-5	8.308558671875E-5
513.15796	1900.0	5212.0	0.0070650326	0.032330845	-0.0014276110121212123	0.0014624983030303031	8.173159205693121E-7	3.2851139864554645E-5
513.0	1900.0	5224.0	0.0070650326	0.032330845	0.0	0.0	1.1896758434343436E-4	-1.218748585858586E-4
